# Supplementary material for: Identification of a binding site on soluble RANKL that can be targeted to inhibit soluble RANK-RANKL interactions and treat osteoporosis
Source: Nat Commun. 2022 Sep 12;13:5338. doi: 10.1038/s41467-022-33006-4 (PMC9468151; doi:10.1038/s41467-022-33006-4)
Supplement: Supplementary file 3 — Dataset 1 [file 41467_2022_33006_MOESM3_ESM.zip › mRANKL-for-VS.moe]

#moe 2001.01
#system 18 tag t value *
ViewOrientationY i* 3 0 1 0 ViewOrientationZ i* 3 0 0 1 ViewLookAt i* 3
0 0 0 ViewScale r 8.0048084 ViewDepthCueFront r 0.45
ViewDepthCueStrength r 0.75 ViewZFront i 0 ViewZWidth i 1 ViewZSFront i
0 ViewZSWidth i 1 enableAutoZClip i 0 autoZClipBorder i 2 autoZSClip1 i
0 autoZSClip2 i 1 autoZClipSet t $ enableAutoDepthCue i 0 autoDepthCue1
r 0.2 autoDepthCue2 r 0.5
#molecule 3 tag t value *
atoms i 7255 residues i 468 chains i 3
#bond 6565 a i b i o i=1
1 2 1 3 1 4 1 5 5 6 5 7 5 11 7 8 7 9 7 10 11 13 13 14 13 15 15 16 15 17
15 28 17 18 17 19 17 20 20 21 20 22 20 23 23 25 25 27 25 26 28 30 30 31
30 40 31 32 31 33 31 34 34 35 34 36 34 37 37 38 37 39 37 40 40 41 40 42
42 44 44 45 44 46 46 47 46 48 46 62 48 49 48 50 48 51 51 52 52 53 54 55
54 56 56 57 58 59 58 60 60 61 62 64 64 65 64 66 66 67 66 68 66 72 68 69
68 70 68 71 72 74 74 75 74 76 76 77 76 78 76 89 78 79 78 80 78 81 81 82
83 84 83 85 85 86 85 87 87 88 89 91 91 92 91 93 93 94 93 95 93 108 95 96
95 97 95 98 98 99 98 100 98 104 100 101 100 102 100 103 104 105 104 106
104 107 108 110 110 111 110 112 112 113 112 114 112 122 114 115 114 116
114 120 116 117 116 118 116 119 120 121 122 124 124 125 124 126 126 127
126 128 126 141 128 129 128 130 128 134 130 131 130 132 130 133 134 135
134 136 134 137 137 138 137 139 137 140 141 143 143 144 143 145 145 146
145 147 145 155 147 148 147 149 147 150 150 152 152 154 152 153 155 157
157 158 157 159 159 160 159 161 159 165 161 162 161 163 161 164 165 167
167 168 167 169 169 170 169 171 169 175 171 172 171 173 171 174 175 177
177 178 177 179 179 180 179 181 179 186 181 182 181 183 181 184 184 185
186 188 188 189 188 190 190 191 190 192 190 205 192 193 192 194 192 198
194 195 194 196 194 197 198 199 198 200 198 201 201 202 201 203 201 204
205 207 207 208 207 217 208 209 208 210 208 211 211 212 211 213 211 214
214 215 214 216 214 217 217 218 217 219 219 221 221 222 221 223 223 224
223 225 223 230 225 226 225 227 225 228 228 229 230 232 232 233 232 234
234 235 234 236 234 237 237 239 239 240 239 241 241 242 241 243 241 248
243 244 243 245 243 246 246 247 248 250 250 251 250 252 252 253 252 254
252 265 254 255 254 256 254 257 257 264 258 259 258 260 260 261 260 262
262 263 265 267 267 268 267 269 269 270 269 271 269 287 271 272 271 273
271 274 274 275 274 276 274 277 277 278 277 279 277 280 280 281 280 282
280 283 283 285 283 286 283 284 287 289 289 290 289 291 291 292 291 293
291 303 293 294 293 295 293 299 295 296 295 297 295 298 299 300 299 301
299 302 303 305 305 306 305 307 307 308 307 309 307 317 309 310 309 311
309 315 311 312 311 313 311 314 315 316 317 319 319 320 319 321 321 322
321 323 321 336 323 324 323 325 323 326 326 327 326 328 326 332 328 329
328 330 328 331 332 333 332 334 332 335 336 338 338 339 338 340 340 341
340 342 340 347 342 343 342 344 342 345 345 346 347 349 349 350 349 351
351 352 351 353 351 358 353 354 353 355 353 356 356 357 358 360 360 361
360 362 362 363 362 364 362 382 364 365 364 366 364 367 367 381 368 369
368 370 370 371 370 372 372 373 373 374 375 376 375 377 377 378 379 380
379 381 382 384 384 385 384 386 386 387 386 388 386 403 388 389 388 390
388 391 391 392 392 393 394 395 394 396 396 397 397 398 399 400 399 401
401 402 403 405 405 406 405 407 407 408 407 409 407 420 409 410 409 411
409 412 412 413 414 415 414 416 416 417 416 418 418 419 420 422 422 423
422 424 424 425 424 426 424 432 426 427 426 428 426 429 429 431 432 434
434 435 434 436 436 437 436 438 436 456 438 439 438 440 438 441 441 442
441 443 441 444 444 445 444 446 444 447 447 448 447 449 449 450 450 452
450 451 453 454 453 455 456 458 458 459 458 460 460 461 460 462 460 463
463 465 465 466 465 467 467 468 467 469 467 487 469 470 469 471 469 472
472 486 473 474 473 475 475 476 475 477 477 478 478 479 480 481 480 482
482 483 484 485 484 486 487 489 489 490 489 491 491 492 491 493 491 497
493 494 493 495 493 496 497 499 499 500 499 501 501 502 501 503 501 519
503 504 503 505 503 506 506 507 506 508 506 509 509 510 509 511 509 512
512 513 512 514 512 515 515 517 515 518 515 516 519 521 521 522 521 523
523 524 523 525 523 538 525 526 525 527 525 531 527 528 527 529 527 530
531 532 531 533 531 534 534 535 534 536 534 537 538 540 540 541 540 542
542 543 542 544 542 549 544 545 544 546 544 547 547 548 549 551 551 552
551 553 553 554 553 555 553 563 555 556 555 557 555 558 558 560 560 562
560 561 563 565 565 566 565 567 567 568 567 569 567 580 569 570 569 571
569 572 572 573 572 574 572 575 575 576 576 577 576 578 576 579 580 582
582 583 582 584 584 585 584 586 584 594 586 587 586 588 586 592 588 589
588 590 588 591 592 593 594 596 596 597 596 598 598 599 598 600 598 613
600 601 600 602 600 603 603 604 603 605 603 609 605 606 605 607 605 608
609 610 609 611 609 612 613 615 615 616 615 617 617 618 617 619 617 624
619 620 619 621 619 622 622 623 624 626 626 627 626 628 628 629 628 630
628 638 630 631 630 632 630 633 633 634 634 636 634 635 638 640 640 641
640 642 642 643 642 644 642 645 645 647 647 648 647 649 649 650 649 651
649 667 651 652 651 653 651 654 654 655 654 656 654 657 657 658 657 659
657 660 660 661 660 662 660 663 663 665 663 666 663 664 667 669 669 670
669 671 671 672 671 673 671 686 673 674 673 675 673 676 676 677 676 678
676 682 678 679 678 680 678 681 682 683 682 684 682 685 686 688 688 689
688 690 690 691 690 692 690 710 692 693 692 694 692 695 695 696 695 697
695 698 698 699 698 700 698 701 701 702 701 703 703 704 704 706 704 705
707 708 707 709 710 712 712 713 712 714 714 715 714 716 714 726 716 717
716 718 716 722 718 719 718 720 718 721 722 723 722 724 722 725 726 728
728 729 728 730 730 731 730 732 730 740 732 733 732 734 732 735 735 737
737 739 737 738 740 742 742 743 742 744 744 745 744 746 744 757 746 747
746 748 746 749 749 750 749 751 749 752 752 754 754 756 754 755 757 759
759 760 759 761 761 762 761 763 761 769 763 764 763 765 763 766 766 768
769 771 771 772 771 773 773 774 773 775 773 776 776 778 778 779 778 780
780 781 780 782 780 796 782 783 782 784 782 785 785 786 786 787 788 789
788 790 790 791 792 793 792 794 794 795 796 798 798 799 798 800 800 801
800 802 800 817 802 803 802 804 802 805 805 806 806 807 808 809 808 810
810 811 811 812 813 814 813 815 815 816 817 819 819 820 819 821 821 822
821 823 821 838 823 824 823 825 823 826 826 827 827 828 829 830 829 831
831 832 832 833 834 835 834 836 836 837 838 840 840 841 840 842 842 843
842 844 842 857 844 845 844 846 844 847 847 848 847 849 847 853 849 850
849 851 849 852 853 854 853 855 853 856 857 859 859 860 859 861 861 862
861 863 861 878 863 864 863 865 863 866 866 867 867 868 869 870 869 871
871 872 872 873 874 875 874 876 876 877 878 880 880 881 880 882 882 883
882 884 882 888 884 885 884 886 884 887 888 890 890 891 890 892 892 893
892 894 892 902 894 895 894 896 894 897 897 899 899 901 899 900 902 904
904 905 904 906 906 907 906 908 906 921 908 909 908 910 908 914 910 911
910 912 910 913 914 915 914 916 914 917 917 918 917 919 917 920 921 923
923 924 923 925 925 926 925 932 925 927 927 928 927 929 927 930 930 931
932 934 934 935 934 936 936 937 936 938 936 952 938 939 938 940 938 941
941 942 942 943 944 945 944 946 946 947 948 949 948 950 950 951 952 954
954 955 954 956 956 957 956 958 956 976 958 959 958 960 958 961 961 962
961 963 961 964 964 965 964 966 964 967 967 968 967 969 969 970 970 972
970 971 973 974 973 975 976 978 978 979 978 980 980 981 980 982 980 993
982 983 982 984 982 985 985 992 986 987 986 988 988 989 988 990 990 991
993 995 995 996 995 997 997 998 997 999 997 1010 999 1000 999 1001 999
1002 1002 1008 1003 1004 1003 1005 1006 1007 1006 1008 1008 1009 1010
1012 1012 1013 1012 1014 1014 1015 1014 1016 1014 1025 1016 1017 1016
1018 1016 1019 1019 1020 1019 1021 1019 1022 1022 1024 1025 1027 1027
1028 1027 1029 1029 1030 1029 1031 1029 1039 1031 1032 1031 1033 1031
1037 1033 1034 1033 1035 1033 1036 1037 1038 1039 1041 1041 1042 1041
1043 1043 1044 1043 1045 1043 1050 1045 1046 1045 1047 1045 1048 1048
1049 1050 1052 1052 1053 1052 1054 1054 1055 1054 1056 1054 1057 1057
1059 1059 1060 1059 1061 1061 1062 1061 1063 1061 1068 1063 1064 1063
1065 1063 1066 1066 1067 1068 1070 1070 1071 1070 1072 1072 1073 1072
1074 1072 1084 1074 1075 1074 1076 1074 1080 1076 1077 1076 1078 1076
1079 1080 1081 1080 1082 1080 1083 1084 1086 1086 1087 1086 1096 1087
1088 1087 1089 1087 1090 1090 1091 1090 1092 1090 1093 1093 1094 1093
1095 1093 1096 1096 1097 1096 1098 1098 1100 1100 1101 1100 1102 1102
1103 1102 1104 1102 1112 1104 1105 1104 1106 1104 1110 1106 1107 1106
1108 1106 1109 1110 1111 1112 1114 1114 1115 1114 1116 1116 1117 1116
1118 1116 1124 1118 1119 1118 1120 1118 1121 1121 1123 1124 1126 1126
1127 1126 1128 1128 1129 1128 1130 1128 1145 1130 1131 1130 1132 1130
1133 1133 1134 1134 1135 1136 1137 1136 1138 1138 1139 1139 1140 1141
1142 1141 1143 1143 1144 1145 1147 1147 1148 1147 1149 1149 1150 1149
1151 1149 1164 1151 1152 1151 1153 1151 1154 1154 1155 1154 1156 1154
1160 1156 1157 1156 1158 1156 1159 1160 1161 1160 1162 1160 1163 1164
1166 1166 1167 1166 1168 1168 1169 1168 1170 1168 1181 1170 1171 1170
1172 1170 1173 1173 1174 1173 1175 1173 1176 1176 1178 1178 1180 1178
1179 1181 1183 1183 1184 1183 1185 1185 1186 1185 1187 1185 1200 1187
1188 1187 1189 1187 1190 1190 1191 1190 1192 1190 1196 1192 1193 1192
1194 1192 1195 1196 1197 1196 1198 1196 1199 1200 1202 1202 1203 1202
1204 1204 1205 1204 1206 1204 1217 1206 1207 1206 1208 1206 1209 1209
1210 1209 1211 1209 1212 1212 1213 1213 1214 1213 1215 1213 1216 1217
1219 1219 1220 1219 1221 1221 1222 1221 1223 1221 1233 1223 1224 1223
1225 1223 1229 1225 1226 1225 1227 1225 1228 1229 1230 1229 1231 1229
1232 1233 1235 1235 1236 1235 1237 1237 1238 1237 1239 1237 1254 1239
1240 1239 1241 1239 1242 1242 1243 1243 1244 1245 1246 1245 1247 1247
1248 1248 1249 1250 1251 1250 1252 1252 1253 1254 1256 1256 1257 1256
1258 1258 1259 1258 1260 1258 1270 1260 1261 1260 1262 1260 1266 1262
1263 1262 1264 1262 1265 1266 1267 1266 1268 1266 1269 1270 1272 1272
1273 1272 1274 1274 1275 1274 1276 1274 1286 1276 1277 1276 1278 1276
1282 1278 1279 1278 1280 1278 1281 1282 1283 1282 1284 1282 1285 1286
1288 1288 1289 1288 1290 1290 1291 1290 1292 1290 1308 1292 1293 1292
1294 1292 1295 1295 1296 1295 1297 1295 1298 1298 1299 1298 1300 1298
1301 1301 1302 1301 1303 1301 1304 1304 1306 1304 1307 1304 1305 1308
1310 1310 1311 1310 1312 1312 1313 1312 1314 1312 1322 1314 1315 1314
1316 1314 1320 1316 1317 1316 1318 1316 1319 1320 1321 1322 1324 1324
1325 1324 1326 1326 1327 1326 1328 1326 1333 1328 1329 1328 1330 1328
1331 1331 1332 1333 1335 1335 1336 1335 1337 1337 1338 1337 1339 1337
1352 1339 1340 1339 1341 1339 1345 1341 1342 1341 1343 1341 1344 1345
1346 1345 1347 1345 1348 1348 1349 1348 1350 1348 1351 1352 1354 1354
1355 1354 1356 1356 1357 1356 1358 1356 1374 1358 1359 1358 1360 1358
1361 1361 1362 1361 1363 1361 1364 1364 1365 1364 1366 1364 1367 1367
1368 1367 1369 1367 1370 1370 1372 1370 1373 1370 1371 1374 1376 1376
1377 1376 1378 1378 1379 1378 1380 1378 1393 1380 1381 1380 1382 1380
1386 1382 1383 1382 1384 1382 1385 1386 1387 1386 1388 1386 1389 1389
1390 1389 1391 1389 1392 1393 1395 1395 1396 1395 1405 1396 1397 1396
1398 1396 1399 1399 1400 1399 1401 1399 1402 1402 1403 1402 1404 1402
1405 1405 1406 1405 1407 1407 1409 1409 1410 1409 1411 1411 1412 1411
1413 1411 1418 1413 1414 1413 1415 1413 1416 1416 1417 1418 1420 1420
1421 1420 1422 1422 1423 1422 1424 1422 1429 1424 1425 1424 1426 1424
1427 1427 1428 1429 1431 1431 1432 1431 1433 1433 1434 1433 1435 1433
1446 1435 1436 1435 1437 1435 1438 1438 1439 1440 1441 1440 1442 1442
1443 1442 1444 1444 1445 1446 1448 1448 1449 1448 1450 1450 1451 1450
1452 1450 1460 1452 1453 1452 1454 1452 1455 1455 1457 1457 1459 1457
1458 1460 1462 1462 1463 1462 1464 1464 1465 1464 1466 1464 1479 1466
1467 1466 1468 1466 1469 1469 1470 1469 1471 1469 1475 1471 1472 1471
1473 1471 1474 1475 1476 1475 1477 1475 1478 1479 1481 1481 1482 1481
1483 1483 1484 1483 1485 1483 1496 1485 1486 1485 1487 1485 1488 1488
1489 1488 1490 1488 1491 1491 1492 1492 1493 1492 1494 1492 1495 1496
1498 1498 1499 1498 1500 1500 1501 1500 1502 1500 1518 1502 1503 1502
1504 1502 1505 1505 1506 1505 1507 1505 1508 1508 1509 1508 1510 1508
1511 1511 1512 1511 1513 1511 1514 1514 1516 1514 1517 1514 1515 1518
1520 1520 1521 1520 1522 1522 1523 1522 1524 1522 1525 1525 1527 1527
1528 1527 1529 1529 1530 1529 1531 1529 1532 1532 1534 1534 1535 1534
1536 1536 1537 1536 1538 1536 1543 1538 1539 1538 1540 1538 1541 1541
1542 1543 1545 1545 1546 1545 1547 1547 1548 1547 1549 1547 1557 1549
1550 1549 1551 1549 1555 1551 1552 1551 1553 1551 1554 1555 1556 1557
1559 1559 1560 1559 1561 1561 1562 1561 1563 1561 1579 1563 1564 1563
1565 1563 1566 1566 1567 1566 1568 1566 1569 1569 1570 1569 1571 1569
1572 1572 1573 1572 1574 1572 1575 1575 1577 1575 1578 1575 1576 1579
1581 1581 1582 1581 1583 1583 1584 1583 1585 1583 1593 1585 1586 1585
1587 1585 1588 1588 1590 1590 1592 1590 1591 1593 1595 1595 1596 1595
1597 1597 1598 1597 1599 1597 1617 1599 1600 1599 1601 1599 1602 1602
1616 1603 1604 1603 1605 1605 1606 1605 1607 1607 1608 1608 1609 1610
1611 1610 1612 1612 1613 1614 1615 1614 1616 1617 1619 1619 1620 1619
1621 1621 1622 1621 1623 1621 1628 1623 1624 1623 1625 1623 1626 1626
1627 1628 1630 1630 1631 1630 1632 1632 1633 1632 1634 1632 1635 1635
1637 1637 1638 1637 1639 1639 1640 1639 1641 1639 1649 1641 1642 1641
1643 1641 1644 1644 1645 1645 1647 1645 1646 1649 1651 1651 1652 1651
1653 1653 1654 1653 1655 1653 1660 1655 1656 1655 1657 1655 1658 1658
1659 1660 1662 1662 1663 1662 1664 1664 1665 1664 1666 1664 1675 1666
1667 1666 1668 1666 1669 1669 1670 1669 1671 1669 1672 1672 1674 1675
1677 1677 1678 1677 1679 1679 1680 1679 1681 1679 1695 1681 1682 1681
1683 1681 1684 1684 1685 1685 1686 1687 1688 1687 1689 1689 1690 1691
1692 1691 1693 1693 1694 1695 1697 1697 1698 1697 1699 1699 1700 1699
1701 1699 1712 1701 1702 1701 1703 1701 1704 1704 1705 1706 1707 1706
1708 1708 1709 1708 1710 1710 1711 1712 1714 1714 1715 1714 1716 1716
1717 1716 1718 1716 1732 1718 1719 1718 1720 1718 1721 1721 1722 1722
1723 1724 1725 1724 1726 1726 1727 1728 1729 1728 1730 1730 1731 1732
1734 1734 1735 1734 1736 1736 1737 1736 1738 1736 1753 1738 1739 1738
1740 1738 1741 1741 1742 1742 1743 1744 1745 1744 1746 1746 1747 1747
1748 1749 1750 1749 1751 1751 1752 1753 1755 1755 1756 1755 1757 1757
1758 1757 1759 1757 1764 1759 1760 1759 1761 1759 1762 1762 1763 1764
1766 1766 1767 1766 1768 1768 1769 1768 1770 1768 1783 1770 1771 1770
1772 1770 1776 1772 1773 1772 1774 1772 1775 1776 1777 1776 1778 1776
1779 1779 1780 1779 1781 1779 1782 1783 1785 1785 1786 1785 1787 1787
1788 1787 1789 1787 1797 1789 1790 1789 1791 1789 1792 1792 1794 1794
1796 1794 1795 1797 1799 1799 1800 1799 1801 1801 1802 1801 1803 1801
1813 1803 1804 1803 1805 1803 1809 1805 1806 1805 1807 1805 1808 1809
1810 1809 1811 1809 1812 1813 1815 1815 1816 1815 1817 1817 1818 1817
1819 1817 1820 1820 1822 1822 1823 1822 1824 1824 1825 1824 1826 1824
1827 1827 1829 1829 1830 1829 1831 1831 1832 1831 1833 1831 1847 1833
1834 1833 1835 1833 1836 1836 1837 1837 1838 1839 1840 1839 1841 1841
1842 1843 1844 1843 1845 1845 1846 1847 1849 1849 1850 1849 1851 1851
1852 1851 1853 1851 1867 1853 1854 1853 1855 1853 1856 1856 1857 1857
1858 1859 1860 1859 1861 1861 1862 1863 1864 1863 1865 1865 1866 1867
1869 1869 1870 1869 1871 1871 1872 1871 1873 1871 1889 1873 1874 1873
1875 1873 1876 1876 1877 1876 1878 1876 1879 1879 1880 1879 1881 1879
1882 1882 1883 1882 1884 1882 1885 1885 1887 1885 1888 1885 1886 1889
1891 1891 1892 1891 1893 1893 1894 1893 1895 1893 1908 1895 1896 1895
1897 1895 1898 1898 1899 1898 1900 1898 1904 1900 1901 1900 1902 1900
1903 1904 1905 1904 1906 1904 1907 1908 1910 1910 1911 1910 1912 1912
1913 1912 1914 1912 1932 1914 1915 1914 1916 1914 1917 1917 1918 1917
1919 1917 1920 1920 1921 1920 1922 1920 1923 1923 1924 1923 1925 1925
1926 1926 1928 1926 1927 1929 1930 1929 1931 1932 1934 1934 1935 1934
1936 1936 1937 1936 1938 1936 1942 1938 1939 1938 1940 1938 1941 1942
1944 1944 1945 1944 1946 1946 1947 1946 1948 1946 1949 1949 1951 1951
1952 1951 1953 1953 1954 1953 1955 1953 1964 1955 1956 1955 1957 1955
1958 1958 1959 1958 1960 1958 1961 1961 1963 1964 1966 1966 1967 1966
1968 1968 1969 1968 1970 1968 1979 1970 1971 1970 1972 1970 1973 1973
1974 1973 1975 1973 1976 1976 1978 1979 1981 1981 1982 1981 1983 1983
1984 1983 1985 1983 1998 1985 1986 1985 1987 1985 1991 1987 1988 1987
1989 1987 1990 1991 1992 1991 1993 1991 1994 1994 1995 1994 1996 1994
1997 1998 2000 2000 2001 2000 2002 2002 2003 2002 2004 2002 2009 2004
2005 2004 2006 2004 2007 2007 2008 2009 2011 2011 2012 2011 2013 2013
2014 2013 2015 2013 2028 2015 2016 2015 2017 2015 2021 2017 2018 2017
2019 2017 2020 2021 2022 2021 2023 2021 2024 2024 2025 2024 2026 2024
2027 2028 2030 2030 2031 2030 2032 2032 2033 2032 2034 2032 2045 2034
2035 2034 2036 2034 2037 2037 2038 2037 2039 2037 2040 2040 2042 2042
2044 2042 2043 2045 2047 2047 2048 2047 2049 2049 2050 2049 2051 2049
2061 2051 2052 2051 2053 2051 2057 2053 2054 2053 2055 2053 2056 2057
2058 2057 2059 2057 2060 2061 2063 2063 2064 2063 2065 2065 2066 2065
2067 2065 2072 2067 2068 2067 2069 2067 2070 2070 2071 2072 2074 2074
2075 2074 2076 2076 2077 2076 2078 2076 2086 2078 2079 2078 2080 2078
2081 2081 2083 2083 2085 2083 2084 2086 2088 2088 2089 2088 2098 2089
2090 2089 2091 2089 2092 2092 2093 2092 2094 2092 2095 2095 2096 2095
2097 2095 2098 2098 2099 2098 2100 2100 2102 2102 2103 2102 2104 2104
2105 2104 2106 2104 2111 2106 2107 2106 2108 2106 2109 2109 2110 2111
2113 2113 2114 2113 2115 2115 2116 2115 2117 2115 2130 2117 2118 2117
2119 2117 2120 2120 2121 2120 2122 2120 2126 2122 2123 2122 2124 2122
2125 2126 2127 2126 2128 2126 2129 2130 2132 2132 2133 2132 2134 2134
2135 2134 2136 2134 2149 2136 2137 2136 2138 2136 2139 2139 2140 2139
2141 2139 2145 2141 2142 2141 2143 2141 2144 2145 2146 2145 2147 2145
2148 2149 2151 2151 2152 2151 2153 2153 2154 2153 2155 2153 2161 2155
2156 2155 2157 2155 2158 2158 2160 2161 2163 2163 2164 2163 2173 2164
2165 2164 2166 2164 2167 2167 2168 2167 2169 2167 2170 2170 2171 2170
2172 2170 2173 2173 2174 2173 2175 2175 2177 2177 2178 2177 2179 2179
2180 2179 2181 2179 2187 2181 2182 2181 2183 2181 2184 2184 2186 2187
2189 2189 2190 2189 2191 2191 2192 2191 2193 2191 2204 2193 2194 2193
2195 2193 2196 2196 2197 2196 2198 2196 2199 2199 2201 2201 2203 2201
2202 2204 2206 2206 2207 2206 2208 2208 2209 2208 2210 2208 2216 2210
2211 2210 2212 2210 2213 2213 2215 2216 2218 2218 2219 2218 2220 2220
2221 2220 2222 2220 2226 2222 2223 2222 2224 2222 2225 2226 2228 2228
2229 2228 2230 2230 2231 2230 2232 2230 2240 2232 2233 2232 2234 2232
2238 2234 2235 2234 2236 2234 2237 2238 2239 2240 2242 2242 2243 2242
2244 2244 2245 2244 2246 2244 2261 2246 2247 2246 2248 2246 2249 2249
2250 2250 2251 2252 2253 2252 2254 2254 2255 2255 2256 2257 2258 2257
2259 2259 2260 2261 2263 2263 2264 2263 2265 2265 2266 2265 2267 2265
2281 2267 2268 2267 2269 2267 2270 2270 2271 2271 2272 2273 2274 2273
2275 2275 2276 2277 2278 2277 2279 2279 2280 2281 2283 2283 2284 2283
2285 2285 2286 2285 2287 2285 2288 2288 2290 2290 2291 2290 2292 2292
2293 2292 2294 2292 2298 2294 2295 2294 2296 2294 2297 2298 2300 2300
2301 2300 2302 2302 2303 2302 2304 2302 2318 2304 2305 2304 2306 2304
2307 2307 2308 2308 2309 2310 2311 2310 2312 2312 2313 2314 2315 2314
2316 2316 2317 2318 2320 2320 2321 2320 2322 2322 2323 2322 2324 2322
2340 2324 2325 2324 2326 2324 2327 2327 2328 2327 2329 2327 2330 2330
2331 2330 2332 2330 2333 2333 2334 2333 2335 2333 2336 2336 2338 2336
2339 2336 2337 2340 2342 2342 2343 2342 2344 2344 2345 2344 2346 2344
2356 2346 2347 2346 2348 2346 2352 2348 2349 2348 2350 2348 2351 2352
2353 2352 2354 2352 2355 2356 2358 2358 2359 2358 2360 2360 2361 2360
2362 2360 2373 2362 2363 2362 2364 2362 2365 2365 2366 2365 2367 2365
2368 2368 2370 2370 2372 2370 2371 2373 2375 2375 2376 2375 2377 2377
2378 2377 2379 2377 2385 2379 2380 2379 2381 2379 2382 2382 2384 2385
2387 2387 2388 2387 2389 2389 2390 2389 2391 2389 2404 2391 2392 2391
2393 2391 2397 2393 2394 2393 2395 2393 2396 2397 2398 2397 2399 2397
2400 2400 2401 2400 2402 2400 2403 2404 2406 2406 2407 2406 2408 2408
2409 2408 2410 2408 2416 2410 2411 2410 2412 2410 2413 2413 2415 2416
2418 2419 2420 2419 2421 2419 2422 2419 2423 2423 2424 2423 2425 2423
2429 2425 2426 2425 2427 2425 2428 2429 2431 2431 2432 2431 2433 2433
2434 2433 2435 2433 2446 2435 2436 2435 2437 2435 2438 2438 2439 2438
2440 2438 2441 2441 2443 2443 2445 2443 2444 2446 2448 2448 2449 2448
2458 2449 2450 2449 2451 2449 2452 2452 2453 2452 2454 2452 2455 2455
2456 2455 2457 2455 2458 2458 2459 2458 2460 2460 2462 2462 2463 2462
2464 2464 2465 2464 2466 2464 2480 2466 2467 2466 2468 2466 2469 2469
2470 2470 2471 2472 2473 2472 2474 2474 2475 2476 2477 2476 2478 2478
2479 2480 2482 2482 2483 2482 2484 2484 2485 2484 2486 2484 2490 2486
2487 2486 2488 2486 2489 2490 2492 2492 2493 2492 2494 2494 2495 2494
2496 2494 2507 2496 2497 2496 2498 2496 2499 2499 2506 2500 2501 2500
2502 2502 2503 2502 2504 2504 2505 2507 2509 2509 2510 2509 2511 2511
2512 2511 2513 2511 2526 2513 2514 2513 2515 2513 2516 2516 2517 2516
2518 2516 2522 2518 2519 2518 2520 2518 2521 2522 2523 2522 2524 2522
2525 2526 2528 2528 2529 2528 2530 2530 2531 2530 2532 2530 2540 2532
2533 2532 2534 2532 2538 2534 2535 2534 2536 2534 2537 2538 2539 2540
2542 2542 2543 2542 2544 2544 2545 2544 2546 2544 2559 2546 2547 2546
2548 2546 2552 2548 2549 2548 2550 2548 2551 2552 2553 2552 2554 2552
2555 2555 2556 2555 2557 2555 2558 2559 2561 2561 2562 2561 2563 2563
2564 2563 2565 2563 2573 2565 2566 2565 2567 2565 2568 2568 2570 2570
2572 2570 2571 2573 2575 2575 2576 2575 2577 2577 2578 2577 2579 2577
2583 2579 2580 2579 2581 2579 2582 2583 2585 2585 2586 2585 2587 2587
2588 2587 2589 2587 2593 2589 2590 2589 2591 2589 2592 2593 2595 2595
2596 2595 2597 2597 2598 2597 2599 2597 2604 2599 2600 2599 2601 2599
2602 2602 2603 2604 2606 2606 2607 2606 2608 2608 2609 2608 2610 2608
2623 2610 2611 2610 2612 2610 2616 2612 2613 2612 2614 2612 2615 2616
2617 2616 2618 2616 2619 2619 2620 2619 2621 2619 2622 2623 2625 2625
2626 2625 2635 2626 2627 2626 2628 2626 2629 2629 2630 2629 2631 2629
2632 2632 2633 2632 2634 2632 2635 2635 2636 2635 2637 2637 2639 2639
2640 2639 2641 2641 2642 2641 2643 2641 2648 2643 2644 2643 2645 2643
2646 2646 2647 2648 2650 2650 2651 2650 2652 2652 2653 2652 2654 2652
2655 2655 2657 2657 2658 2657 2659 2659 2660 2659 2661 2659 2666 2661
2662 2661 2663 2661 2664 2664 2665 2666 2668 2668 2669 2668 2670 2670
2671 2670 2672 2670 2683 2672 2673 2672 2674 2672 2675 2675 2676 2677
2678 2677 2679 2679 2680 2679 2681 2681 2682 2683 2685 2685 2686 2685
2687 2687 2688 2687 2689 2687 2705 2689 2690 2689 2691 2689 2692 2692
2693 2692 2694 2692 2695 2695 2696 2695 2697 2695 2698 2698 2699 2698
2700 2698 2701 2701 2703 2701 2704 2701 2702 2705 2707 2707 2708 2707
2709 2709 2710 2709 2711 2709 2721 2711 2712 2711 2713 2711 2717 2713
2714 2713 2715 2713 2716 2717 2718 2717 2719 2717 2720 2721 2723 2723
2724 2723 2725 2725 2726 2725 2727 2725 2735 2727 2728 2727 2729 2727
2733 2729 2730 2729 2731 2729 2732 2733 2734 2735 2737 2737 2738 2737
2739 2739 2740 2739 2741 2739 2754 2741 2742 2741 2743 2741 2744 2744
2745 2744 2746 2744 2750 2746 2747 2746 2748 2746 2749 2750 2751 2750
2752 2750 2753 2754 2756 2756 2757 2756 2758 2758 2759 2758 2760 2758
2765 2760 2761 2760 2762 2760 2763 2763 2764 2765 2767 2767 2768 2767
2769 2769 2770 2769 2771 2769 2776 2771 2772 2771 2773 2771 2774 2774
2775 2776 2778 2778 2779 2778 2780 2780 2781 2780 2782 2780 2800 2782
2783 2782 2784 2782 2785 2785 2799 2786 2787 2786 2788 2788 2789 2788
2790 2790 2791 2791 2792 2793 2794 2793 2795 2795 2796 2797 2798 2797
2799 2800 2802 2802 2803 2802 2804 2804 2805 2804 2806 2804 2821 2806
2807 2806 2808 2806 2809 2809 2810 2810 2811 2812 2813 2812 2814 2814
2815 2815 2816 2817 2818 2817 2819 2819 2820 2821 2823 2823 2824 2823
2825 2825 2826 2825 2827 2825 2838 2827 2828 2827 2829 2827 2830 2830
2831 2832 2833 2832 2834 2834 2835 2834 2836 2836 2837 2838 2840 2840
2841 2840 2842 2842 2843 2842 2844 2842 2850 2844 2845 2844 2846 2844
2847 2847 2849 2850 2852 2852 2853 2852 2854 2854 2855 2854 2856 2854
2874 2856 2857 2856 2858 2856 2859 2859 2860 2859 2861 2859 2862 2862
2863 2862 2864 2862 2865 2865 2866 2865 2867 2867 2868 2868 2870 2868
2869 2871 2872 2871 2873 2874 2876 2876 2877 2876 2878 2878 2879 2878
2880 2878 2881 2881 2883 2883 2884 2883 2885 2885 2886 2885 2887 2885
2905 2887 2888 2887 2889 2887 2890 2890 2904 2891 2892 2891 2893 2893
2894 2893 2895 2895 2896 2896 2897 2898 2899 2898 2900 2900 2901 2902
2903 2902 2904 2905 2907 2907 2908 2907 2909 2909 2910 2909 2911 2909
2915 2911 2912 2911 2913 2911 2914 2915 2917 2917 2918 2917 2919 2919
2920 2919 2921 2919 2937 2921 2922 2921 2923 2921 2924 2924 2925 2924
2926 2924 2927 2927 2928 2927 2929 2927 2930 2930 2931 2930 2932 2930
2933 2933 2935 2933 2936 2933 2934 2937 2939 2939 2940 2939 2941 2941
2942 2941 2943 2941 2956 2943 2944 2943 2945 2943 2949 2945 2946 2945
2947 2945 2948 2949 2950 2949 2951 2949 2952 2952 2953 2952 2954 2952
2955 2956 2958 2958 2959 2958 2960 2960 2961 2960 2962 2960 2967 2962
2963 2962 2964 2962 2965 2965 2966 2967 2969 2969 2970 2969 2971 2971
2972 2971 2973 2971 2981 2973 2974 2973 2975 2973 2976 2976 2978 2978
2980 2978 2979 2981 2983 2983 2984 2983 2985 2985 2986 2985 2987 2985
2998 2987 2988 2987 2989 2987 2990 2990 2991 2990 2992 2990 2993 2993
2994 2994 2995 2994 2996 2994 2997 2998 3000 3000 3001 3000 3002 3002
3003 3002 3004 3002 3012 3004 3005 3004 3006 3004 3010 3006 3007 3006
3008 3006 3009 3010 3011 3012 3014 3014 3015 3014 3016 3016 3017 3016
3018 3016 3031 3018 3019 3018 3020 3018 3021 3021 3022 3021 3023 3021
3027 3023 3024 3023 3025 3023 3026 3027 3028 3027 3029 3027 3030 3031
3033 3033 3034 3033 3035 3035 3036 3035 3037 3035 3042 3037 3038 3037
3039 3037 3040 3040 3041 3042 3044 3044 3045 3044 3046 3046 3047 3046
3048 3046 3056 3048 3049 3048 3050 3048 3051 3051 3053 3053 3055 3053
3054 3056 3058 3058 3059 3058 3060 3060 3061 3060 3062 3060 3063 3063
3065 3065 3066 3065 3067 3067 3068 3067 3069 3067 3085 3069 3070 3069
3071 3069 3072 3072 3073 3072 3074 3072 3075 3075 3076 3075 3077 3075
3078 3078 3079 3078 3080 3078 3081 3081 3083 3081 3084 3081 3082 3085
3087 3087 3088 3087 3089 3089 3090 3089 3091 3089 3104 3091 3092 3091
3093 3091 3094 3094 3095 3094 3096 3094 3100 3096 3097 3096 3098 3096
3099 3100 3101 3100 3102 3100 3103 3104 3106 3106 3107 3106 3108 3108
3109 3108 3110 3108 3128 3110 3111 3110 3112 3110 3113 3113 3114 3113
3115 3113 3116 3116 3117 3116 3118 3116 3119 3119 3120 3119 3121 3121
3122 3122 3124 3122 3123 3125 3126 3125 3127 3128 3130 3130 3131 3130
3132 3132 3133 3132 3134 3132 3144 3134 3135 3134 3136 3134 3140 3136
3137 3136 3138 3136 3139 3140 3141 3140 3142 3140 3143 3144 3146 3146
3147 3146 3148 3148 3149 3148 3150 3148 3158 3150 3151 3150 3152 3150
3153 3153 3155 3155 3157 3155 3156 3158 3160 3160 3161 3160 3162 3162
3163 3162 3164 3162 3175 3164 3165 3164 3166 3164 3167 3167 3168 3167
3169 3167 3170 3170 3172 3172 3174 3172 3173 3175 3177 3177 3178 3177
3179 3179 3180 3179 3181 3179 3187 3181 3182 3181 3183 3181 3184 3184
3186 3187 3189 3189 3190 3189 3191 3191 3192 3191 3193 3191 3194 3194
3196 3196 3197 3196 3198 3198 3199 3198 3200 3198 3214 3200 3201 3200
3202 3200 3203 3203 3204 3204 3205 3206 3207 3206 3208 3208 3209 3210
3211 3210 3212 3212 3213 3214 3216 3216 3217 3216 3218 3218 3219 3218
3220 3218 3235 3220 3221 3220 3222 3220 3223 3223 3224 3224 3225 3226
3227 3226 3228 3228 3229 3229 3230 3231 3232 3231 3233 3233 3234 3235
3237 3237 3238 3237 3239 3239 3240 3239 3241 3239 3256 3241 3242 3241
3243 3241 3244 3244 3245 3245 3246 3247 3248 3247 3249 3249 3250 3250
3251 3252 3253 3252 3254 3254 3255 3256 3258 3258 3259 3258 3260 3260
3261 3260 3262 3260 3275 3262 3263 3262 3264 3262 3265 3265 3266 3265
3267 3265 3271 3267 3268 3267 3269 3267 3270 3271 3272 3271 3273 3271
3274 3275 3277 3277 3278 3277 3279 3279 3280 3279 3281 3279 3296 3281
3282 3281 3283 3281 3284 3284 3285 3285 3286 3287 3288 3287 3289 3289
3290 3290 3291 3292 3293 3292 3294 3294 3295 3296 3298 3298 3299 3298
3300 3300 3301 3300 3302 3300 3306 3302 3303 3302 3304 3302 3305 3306
3308 3308 3309 3308 3310 3310 3311 3310 3312 3310 3320 3312 3313 3312
3314 3312 3315 3315 3317 3317 3319 3317 3318 3320 3322 3322 3323 3322
3324 3324 3325 3324 3326 3324 3339 3326 3327 3326 3328 3326 3332 3328
3329 3328 3330 3328 3331 3332 3333 3332 3334 3332 3335 3335 3336 3335
3337 3335 3338 3339 3341 3341 3342 3341 3343 3343 3344 3343 3350 3343
3345 3345 3346 3345 3347 3345 3348 3348 3349 3350 3352 3352 3353 3352
3354 3354 3355 3354 3356 3354 3370 3356 3357 3356 3358 3356 3359 3359
3360 3360 3361 3362 3363 3362 3364 3364 3365 3366 3367 3366 3368 3368
3369 3370 3372 3372 3373 3372 3374 3374 3375 3374 3376 3374 3394 3376
3377 3376 3378 3376 3379 3379 3380 3379 3381 3379 3382 3382 3383 3382
3384 3382 3385 3385 3386 3385 3387 3387 3388 3388 3390 3388 3389 3391
3392 3391 3393 3394 3396 3396 3397 3396 3398 3398 3399 3398 3400 3398
3411 3400 3401 3400 3402 3400 3403 3403 3404 3405 3406 3405 3407 3407
3408 3407 3409 3409 3410 3411 3413 3413 3414 3413 3415 3415 3416 3415
3417 3415 3428 3417 3418 3417 3419 3417 3420 3420 3421 3422 3423 3422
3424 3424 3425 3424 3426 3426 3427 3428 3430 3430 3431 3430 3432 3432
3433 3432 3434 3432 3443 3434 3435 3434 3436 3434 3437 3437 3438 3437
3439 3437 3440 3440 3442 3443 3445 3445 3446 3445 3447 3447 3448 3447
3449 3447 3457 3449 3450 3449 3451 3449 3455 3451 3452 3451 3453 3451
3454 3455 3456 3457 3459 3459 3460 3459 3461 3461 3462 3461 3463 3461
3468 3463 3464 3463 3465 3463 3466 3466 3467 3468 3470 3470 3471 3470
3472 3472 3473 3472 3474 3472 3475 3475 3477 3477 3478 3477 3479 3479
3480 3479 3481 3479 3486 3481 3482 3481 3483 3481 3484 3484 3485 3486
3488 3488 3489 3488 3490 3490 3491 3490 3492 3490 3502 3492 3493 3492
3494 3492 3498 3494 3495 3494 3496 3494 3497 3498 3499 3498 3500 3498
3501 3502 3504 3504 3505 3504 3514 3505 3506 3505 3507 3505 3508 3508
3509 3508 3510 3508 3511 3511 3512 3511 3513 3511 3514 3514 3515 3514
3516 3516 3518 3518 3519 3518 3520 3520 3521 3520 3522 3520 3530 3522
3523 3522 3524 3522 3528 3524 3525 3524 3526 3524 3527 3528 3529 3530
3532 3532 3533 3532 3534 3534 3535 3534 3536 3534 3542 3536 3537 3536
3538 3536 3539 3539 3541 3542 3544 3544 3545 3544 3546 3546 3547 3546
3548 3546 3563 3548 3549 3548 3550 3548 3551 3551 3552 3552 3553 3554
3555 3554 3556 3556 3557 3557 3558 3559 3560 3559 3561 3561 3562 3563
3565 3565 3566 3565 3567 3567 3568 3567 3569 3567 3582 3569 3570 3569
3571 3569 3572 3572 3573 3572 3574 3572 3578 3574 3575 3574 3576 3574
3577 3578 3579 3578 3580 3578 3581 3582 3584 3584 3585 3584 3586 3586
3587 3586 3588 3586 3599 3588 3589 3588 3590 3588 3591 3591 3592 3591
3593 3591 3594 3594 3596 3596 3598 3596 3597 3599 3601 3601 3602 3601
3603 3603 3604 3603 3605 3603 3618 3605 3606 3605 3607 3605 3608 3608
3609 3608 3610 3608 3614 3610 3611 3610 3612 3610 3613 3614 3615 3614
3616 3614 3617 3618 3620 3620 3621 3620 3622 3622 3623 3622 3624 3622
3635 3624 3625 3624 3626 3624 3627 3627 3628 3627 3629 3627 3630 3630
3631 3631 3632 3631 3633 3631 3634 3635 3637 3637 3638 3637 3639 3639
3640 3639 3641 3639 3651 3641 3642 3641 3643 3641 3647 3643 3644 3643
3645 3643 3646 3647 3648 3647 3649 3647 3650 3651 3653 3653 3654 3653
3655 3655 3656 3655 3657 3655 3672 3657 3658 3657 3659 3657 3660 3660
3661 3661 3662 3663 3664 3663 3665 3665 3666 3666 3667 3668 3669 3668
3670 3670 3671 3672 3674 3674 3675 3674 3676 3676 3677 3676 3678 3676
3688 3678 3679 3678 3680 3678 3684 3680 3681 3680 3682 3680 3683 3684
3685 3684 3686 3684 3687 3688 3690 3690 3691 3690 3692 3692 3693 3692
3694 3692 3704 3694 3695 3694 3696 3694 3700 3696 3697 3696 3698 3696
3699 3700 3701 3700 3702 3700 3703 3704 3706 3706 3707 3706 3708 3708
3709 3708 3710 3708 3726 3710 3711 3710 3712 3710 3713 3713 3714 3713
3715 3713 3716 3716 3717 3716 3718 3716 3719 3719 3720 3719 3721 3719
3722 3722 3724 3722 3725 3722 3723 3726 3728 3728 3729 3728 3730 3730
3731 3730 3732 3730 3740 3732 3733 3732 3734 3732 3738 3734 3735 3734
3736 3734 3737 3738 3739 3740 3742 3742 3743 3742 3744 3744 3745 3744
3746 3744 3751 3746 3747 3746 3748 3746 3749 3749 3750 3751 3753 3753
3754 3753 3755 3755 3756 3755 3757 3755 3770 3757 3758 3757 3759 3757
3763 3759 3760 3759 3761 3759 3762 3763 3764 3763 3765 3763 3766 3766
3767 3766 3768 3766 3769 3770 3772 3772 3773 3772 3774 3774 3775 3774
3776 3774 3792 3776 3777 3776 3778 3776 3779 3779 3780 3779 3781 3779
3782 3782 3783 3782 3784 3782 3785 3785 3786 3785 3787 3785 3788 3788
3790 3788 3791 3788 3789 3792 3794 3794 3795 3794 3796 3796 3797 3796
3798 3796 3811 3798 3799 3798 3800 3798 3804 3800 3801 3800 3802 3800
3803 3804 3805 3804 3806 3804 3807 3807 3808 3807 3809 3807 3810 3811
3813 3813 3814 3813 3823 3814 3815 3814 3816 3814 3817 3817 3818 3817
3819 3817 3820 3820 3821 3820 3822 3820 3823 3823 3824 3823 3825 3825
3827 3827 3828 3827 3829 3829 3830 3829 3831 3829 3836 3831 3832 3831
3833 3831 3834 3834 3835 3836 3838 3838 3839 3838 3840 3840 3841 3840
3842 3840 3847 3842 3843 3842 3844 3842 3845 3845 3846 3847 3849 3849
3850 3849 3851 3851 3852 3851 3853 3851 3864 3853 3854 3853 3855 3853
3856 3856 3857 3858 3859 3858 3860 3860 3861 3860 3862 3862 3863 3864
3866 3866 3867 3866 3868 3868 3869 3868 3870 3868 3878 3870 3871 3870
3872 3870 3873 3873 3875 3875 3877 3875 3876 3878 3880 3880 3881 3880
3882 3882 3883 3882 3884 3882 3897 3884 3885 3884 3886 3884 3887 3887
3888 3887 3889 3887 3893 3889 3890 3889 3891 3889 3892 3893 3894 3893
3895 3893 3896 3897 3899 3899 3900 3899 3901 3901 3902 3901 3903 3901
3914 3903 3904 3903 3905 3903 3906 3906 3907 3906 3908 3906 3909 3909
3910 3910 3911 3910 3912 3910 3913 3914 3916 3916 3917 3916 3918 3918
3919 3918 3920 3918 3936 3920 3921 3920 3922 3920 3923 3923 3924 3923
3925 3923 3926 3926 3927 3926 3928 3926 3929 3929 3930 3929 3931 3929
3932 3932 3934 3932 3935 3932 3933 3936 3938 3938 3939 3938 3940 3940
3941 3940 3942 3940 3943 3943 3945 3945 3946 3945 3947 3947 3948 3947
3949 3947 3950 3950 3952 3952 3953 3952 3954 3954 3955 3954 3956 3954
3961 3956 3957 3956 3958 3956 3959 3959 3960 3961 3963 3963 3964 3963
3965 3965 3966 3965 3967 3965 3975 3967 3968 3967 3969 3967 3973 3969
3970 3969 3971 3969 3972 3973 3974 3975 3977 3977 3978 3977 3979 3979
3980 3979 3983 3979 3981 3981 3999 3983 3984 3983 3985 3983 3986 3986
3987 3986 3988 3986 3989 3989 3990 3989 3991 3989 3992 3992 3993 3992
3994 3992 3995 3995 3997 3995 3998 3995 3996 3999 4000 3999 4001 4001
4002 4001 4003 4001 4011 4003 4004 4003 4005 4003 4006 4006 4008 4008
4010 4008 4009 4011 4013 4013 4014 4013 4015 4015 4016 4015 4017 4015
4035 4017 4018 4017 4019 4017 4020 4020 4034 4021 4022 4021 4023 4023
4024 4023 4025 4025 4026 4026 4027 4028 4029 4028 4030 4030 4031 4032
4033 4032 4034 4035 4037 4037 4038 4037 4039 4039 4040 4039 4041 4039
4046 4041 4042 4041 4043 4041 4044 4044 4045 4046 4048 4048 4049 4048
4050 4050 4051 4050 4052 4050 4053 4053 4055 4055 4056 4055 4057 4057
4058 4057 4059 4057 4067 4059 4060 4059 4061 4059 4062 4062 4064 4064
4066 4064 4065 4067 4069 4069 4070 4069 4071 4071 4072 4071 4073 4071
4078 4073 4074 4073 4075 4073 4076 4076 4077 4078 4080 4080 4081 4080
4082 4082 4083 4082 4084 4082 4093 4084 4085 4084 4086 4084 4087 4087
4088 4087 4089 4087 4090 4090 4092 4093 4095 4095 4096 4095 4097 4097
4098 4097 4099 4097 4113 4099 4100 4099 4101 4099 4102 4102 4103 4103
4104 4105 4106 4105 4107 4107 4108 4109 4110 4109 4111 4111 4112 4113
4115 4115 4116 4115 4117 4117 4118 4117 4119 4117 4131 4119 4120 4119
4121 4119 4122 4122 4123 4123 4124 4125 4126 4125 4127 4127 4128 4127
4129 4129 4130 4131 4133 4133 4134 4133 4135 4135 4136 4135 4137 4135
4151 4137 4138 4137 4139 4137 4140 4140 4141 4141 4142 4143 4144 4143
4145 4145 4146 4147 4148 4147 4149 4149 4150 4151 4153 4153 4154 4153
4155 4155 4156 4155 4157 4155 4172 4157 4158 4157 4159 4157 4160 4160
4161 4161 4162 4163 4164 4163 4165 4165 4166 4166 4167 4168 4169 4168
4170 4170 4171 4172 4174 4174 4175 4174 4176 4176 4177 4176 4178 4176
4183 4178 4179 4178 4180 4178 4181 4181 4182 4183 4185 4185 4186 4185
4187 4187 4188 4187 4189 4187 4202 4189 4190 4189 4191 4189 4195 4191
4192 4191 4193 4191 4194 4195 4196 4195 4197 4195 4198 4198 4199 4198
4200 4198 4201 4202 4204 4204 4205 4204 4206 4206 4207 4206 4208 4206
4216 4208 4209 4208 4210 4208 4211 4211 4213 4213 4215 4213 4214 4216
4218 4218 4219 4218 4220 4220 4221 4220 4222 4220 4232 4222 4223 4222
4224 4222 4228 4224 4225 4224 4226 4224 4227 4228 4229 4228 4230 4228
4231 4232 4234 4234 4235 4234 4236 4236 4237 4236 4238 4236 4239 4239
4241 4241 4242 4241 4243 4243 4244 4243 4245 4243 4246 4246 4248 4248
4249 4248 4250 4250 4251 4250 4252 4250 4266 4252 4253 4252 4254 4252
4255 4255 4256 4256 4257 4258 4259 4258 4260 4260 4261 4262 4263 4262
4264 4264 4265 4266 4268 4268 4269 4268 4270 4270 4271 4270 4272 4270
4286 4272 4273 4272 4274 4272 4275 4275 4276 4276 4277 4278 4279 4278
4280 4280 4281 4282 4283 4282 4284 4284 4285 4286 4288 4288 4289 4288
4290 4290 4291 4290 4292 4290 4308 4292 4293 4292 4294 4292 4295 4295
4296 4295 4297 4295 4298 4298 4299 4298 4300 4298 4301 4301 4302 4301
4303 4301 4304 4304 4306 4304 4307 4304 4305 4308 4310 4310 4311 4310
4312 4312 4313 4312 4314 4312 4327 4314 4315 4314 4316 4314 4317 4317
4318 4317 4319 4317 4323 4319 4320 4319 4321 4319 4322 4323 4324 4323
4325 4323 4326 4327 4329 4329 4330 4329 4331 4331 4332 4331 4333 4331
4351 4333 4334 4333 4335 4333 4336 4336 4337 4336 4338 4336 4339 4339
4340 4339 4341 4339 4342 4342 4343 4342 4344 4344 4345 4345 4347 4345
4346 4348 4349 4348 4350 4351 4353 4353 4354 4353 4355 4355 4356 4355
4357 4355 4361 4357 4358 4357 4359 4357 4360 4361 4363 4363 4364 4363
4365 4365 4366 4365 4367 4365 4368 4368 4370 4370 4371 4370 4372 4372
4373 4372 4374 4372 4383 4374 4375 4374 4376 4374 4377 4377 4378 4377
4379 4377 4380 4380 4382 4383 4385 4385 4386 4385 4387 4387 4388 4387
4389 4387 4398 4389 4390 4389 4391 4389 4392 4392 4393 4392 4394 4392
4395 4395 4397 4398 4400 4400 4401 4400 4402 4402 4403 4402 4404 4402
4417 4404 4405 4404 4406 4404 4410 4406 4407 4406 4408 4406 4409 4410
4411 4410 4412 4410 4413 4413 4414 4413 4415 4413 4416 4417 4419 4419
4420 4419 4421 4421 4422 4421 4423 4421 4428 4423 4424 4423 4425 4423
4426 4426 4427 4428 4430 4430 4431 4430 4432 4432 4433 4432 4434 4432
4447 4434 4435 4434 4436 4434 4440 4436 4437 4436 4438 4436 4439 4440
4441 4440 4442 4440 4443 4443 4444 4443 4445 4443 4446 4447 4449 4449
4450 4449 4451 4451 4452 4451 4453 4451 4464 4453 4454 4453 4455 4453
4456 4456 4457 4456 4458 4456 4459 4459 4461 4461 4463 4461 4462 4464
4466 4466 4467 4466 4468 4468 4469 4468 4470 4468 4480 4470 4471 4470
4472 4470 4476 4472 4473 4472 4474 4472 4475 4476 4477 4476 4478 4476
4479 4480 4482 4482 4483 4482 4484 4484 4485 4484 4486 4484 4491 4486
4487 4486 4488 4486 4489 4489 4490 4491 4493 4493 4494 4493 4495 4495
4496 4495 4497 4495 4505 4497 4498 4497 4499 4497 4500 4500 4502 4502
4504 4502 4503 4505 4507 4507 4508 4507 4517 4508 4509 4508 4510 4508
4511 4511 4512 4511 4513 4511 4514 4514 4515 4514 4516 4514 4517 4517
4518 4517 4519 4519 4521 4521 4522 4521 4523 4523 4524 4523 4525 4523
4530 4525 4526 4525 4527 4525 4528 4528 4529 4530 4532 4532 4533 4532
4534 4534 4535 4534 4536 4534 4549 4536 4537 4536 4538 4536 4539 4539
4540 4539 4541 4539 4545 4541 4542 4541 4543 4541 4544 4545 4546 4545
4547 4545 4548 4549 4551 4551 4552 4551 4553 4553 4554 4553 4555 4553
4568 4555 4556 4555 4557 4555 4558 4558 4559 4558 4560 4558 4564 4560
4561 4560 4562 4560 4563 4564 4565 4564 4566 4564 4567 4568 4570 4570
4571 4570 4572 4572 4573 4572 4574 4572 4580 4574 4575 4574 4576 4574
4577 4577 4579 4580 4582 4582 4583 4582 4592 4583 4584 4583 4585 4583
4586 4586 4587 4586 4588 4586 4589 4589 4590 4589 4591 4589 4592 4592
4593 4592 4594 4594 4596 4596 4597 4596 4598 4598 4599 4598 4600 4598
4606 4600 4601 4600 4602 4600 4603 4603 4605 4606 4608 4608 4609 4608
4610 4610 4611 4610 4612 4610 4623 4612 4613 4612 4614 4612 4615 4615
4616 4615 4617 4615 4618 4618 4620 4620 4622 4620 4621 4623 4625 4625
4626 4625 4627 4627 4628 4627 4629 4627 4635 4629 4630 4629 4631 4629
4632 4632 4634 4635 4637 4637 4638 4637 4639 4639 4640 4639 4641 4639
4645 4641 4642 4641 4643 4641 4644 4645 4647 4647 4648 4647 4649 4649
4650 4649 4651 4649 4659 4651 4652 4651 4653 4651 4657 4653 4654 4653
4655 4653 4656 4657 4658 4659 4661 4661 4662 4661 4663 4663 4664 4663
4665 4663 4680 4665 4666 4665 4667 4665 4668 4668 4669 4669 4670 4671
4672 4671 4673 4673 4674 4674 4675 4676 4677 4676 4678 4678 4679 4680
4682 4682 4683 4682 4684 4684 4685 4684 4686 4684 4700 4686 4687 4686
4688 4686 4689 4689 4690 4690 4691 4692 4693 4692 4694 4694 4695 4696
4697 4696 4698 4698 4699 4700 4702 4702 4703 4702 4704 4704 4705 4704
4706 4704 4707 4707 4709 4709 4710 4709 4711 4711 4712 4711 4713 4711
4717 4713 4714 4713 4715 4713 4716 4717 4719 4719 4720 4719 4721 4721
4722 4721 4723 4721 4737 4723 4724 4723 4725 4723 4726 4726 4727 4727
4728 4729 4730 4729 4731 4731 4732 4733 4734 4733 4735 4735 4736 4737
4739 4739 4740 4739 4741 4741 4742 4741 4743 4741 4759 4743 4744 4743
4745 4743 4746 4746 4747 4746 4748 4746 4749 4749 4750 4749 4751 4749
4752 4752 4753 4752 4754 4752 4755 4755 4757 4755 4758 4755 4756 4759
4761 4761 4762 4761 4763 4763 4764 4763 4765 4763 4775 4765 4766 4765
4767 4765 4771 4767 4768 4767 4769 4767 4770 4771 4772 4771 4773 4771
4774 4775 4777 4777 4778 4777 4779 4779 4780 4779 4781 4779 4792 4781
4782 4781 4783 4781 4784 4784 4785 4784 4786 4784 4787 4787 4789 4789
4791 4789 4790 4792 4794 4794 4795 4794 4796 4796 4797 4796 4798 4796
4804 4798 4799 4798 4800 4798 4801 4801 4803 4804 4806 4806 4807 4806
4808 4808 4809 4808 4810 4808 4823 4810 4811 4810 4812 4810 4816 4812
4813 4812 4814 4812 4815 4816 4817 4816 4818 4816 4819 4819 4820 4819
4821 4819 4822 4823 4825 4825 4826 4825 4827 4827 4828 4827 4829 4827
4835 4829 4830 4829 4831 4829 4832 4832 4834 4835 4837 4838 4839 4838
4840 4838 4841 4838 4842 4842 4843 4842 4844 4842 4848 4844 4845 4844
4846 4844 4847 4848 4850 4850 4851 4850 4852 4852 4853 4852 4854 4852
4865 4854 4855 4854 4856 4854 4857 4857 4858 4857 4859 4857 4860 4860
4862 4862 4864 4862 4863 4865 4867 4867 4868 4867 4877 4868 4869 4868
4870 4868 4871 4871 4872 4871 4873 4871 4874 4874 4875 4874 4876 4874
4877 4877 4878 4877 4879 4879 4881 4881 4882 4881 4883 4883 4884 4883
4885 4883 4899 4885 4886 4885 4887 4885 4888 4888 4889 4889 4890 4891
4892 4891 4893 4893 4894 4895 4896 4895 4897 4897 4898 4899 4901 4901
4902 4901 4903 4903 4904 4903 4905 4903 4909 4905 4906 4905 4907 4905
4908 4909 4911 4911 4912 4911 4913 4913 4914 4913 4915 4913 4926 4915
4916 4915 4917 4915 4918 4918 4919 4920 4921 4920 4922 4922 4923 4922
4924 4924 4925 4926 4928 4928 4929 4928 4930 4930 4931 4930 4932 4930
4945 4932 4933 4932 4934 4932 4935 4935 4936 4935 4937 4935 4941 4937
4938 4937 4939 4937 4940 4941 4942 4941 4943 4941 4944 4945 4947 4947
4948 4947 4949 4949 4950 4949 4951 4949 4959 4951 4952 4951 4953 4951
4957 4953 4954 4953 4955 4953 4956 4957 4958 4959 4961 4961 4962 4961
4963 4963 4964 4963 4965 4963 4978 4965 4966 4965 4967 4965 4971 4967
4968 4967 4969 4967 4970 4971 4972 4971 4973 4971 4974 4974 4975 4974
4976 4974 4977 4978 4980 4980 4981 4980 4982 4982 4983 4982 4984 4982
4992 4984 4985 4984 4986 4984 4987 4987 4989 4989 4991 4989 4990 4992
4994 4994 4995 4994 4996 4996 4997 4996 4998 4996 5002 4998 4999 4998
5000 4998 5001 5002 5004 5004 5005 5004 5006 5006 5007 5006 5008 5006
5012 5008 5009 5008 5010 5008 5011 5012 5014 5014 5015 5014 5016 5016
5017 5016 5018 5016 5023 5018 5019 5018 5020 5018 5021 5021 5022 5023
5025 5025 5026 5025 5027 5027 5028 5027 5029 5027 5042 5029 5030 5029
5031 5029 5035 5031 5032 5031 5033 5031 5034 5035 5036 5035 5037 5035
5038 5038 5039 5038 5040 5038 5041 5042 5044 5044 5045 5044 5054 5045
5046 5045 5047 5045 5048 5048 5049 5048 5050 5048 5051 5051 5052 5051
5053 5051 5054 5054 5055 5054 5056 5056 5058 5058 5059 5058 5060 5060
5061 5060 5062 5060 5067 5062 5063 5062 5064 5062 5065 5065 5066 5067
5069 5069 5070 5069 5071 5071 5072 5071 5073 5071 5074 5074 5076 5076
5077 5076 5078 5078 5079 5078 5080 5078 5085 5080 5081 5080 5082 5080
5083 5083 5084 5085 5087 5087 5088 5087 5089 5089 5090 5089 5091 5089
5102 5091 5092 5091 5093 5091 5094 5094 5095 5096 5097 5096 5098 5098
5099 5098 5100 5100 5101 5102 5104 5104 5105 5104 5106 5106 5107 5106
5108 5106 5124 5108 5109 5108 5110 5108 5111 5111 5112 5111 5113 5111
5114 5114 5115 5114 5116 5114 5117 5117 5118 5117 5119 5117 5120 5120
5122 5120 5123 5120 5121 5124 5126 5126 5127 5126 5128 5128 5129 5128
5130 5128 5140 5130 5131 5130 5132 5130 5136 5132 5133 5132 5134 5132
5135 5136 5137 5136 5138 5136 5139 5140 5142 5142 5143 5142 5144 5144
5145 5144 5146 5144 5154 5146 5147 5146 5148 5146 5152 5148 5149 5148
5150 5148 5151 5152 5153 5154 5156 5156 5157 5156 5158 5158 5159 5158
5160 5158 5173 5160 5161 5160 5162 5160 5163 5163 5164 5163 5165 5163
5169 5165 5166 5165 5167 5165 5168 5169 5170 5169 5171 5169 5172 5173
5175 5175 5176 5175 5177 5177 5178 5177 5179 5177 5184 5179 5180 5179
5181 5179 5182 5182 5183 5184 5186 5186 5187 5186 5188 5188 5189 5188
5190 5188 5195 5190 5191 5190 5192 5190 5193 5193 5194 5195 5197 5197
5198 5197 5199 5199 5200 5199 5201 5199 5219 5201 5202 5201 5203 5201
5204 5204 5218 5205 5206 5205 5207 5207 5208 5207 5209 5209 5210 5210
5211 5212 5213 5212 5214 5214 5215 5216 5217 5216 5218 5219 5221 5221
5222 5221 5223 5223 5224 5223 5225 5223 5240 5225 5226 5225 5227 5225
5228 5228 5229 5229 5230 5231 5232 5231 5233 5233 5234 5234 5235 5236
5237 5236 5238 5238 5239 5240 5242 5242 5243 5242 5244 5244 5245 5244
5246 5244 5257 5246 5247 5246 5248 5246 5249 5249 5256 5250 5251 5250
5252 5252 5253 5252 5254 5254 5255 5257 5259 5259 5260 5259 5261 5261
5262 5261 5263 5261 5269 5263 5264 5263 5265 5263 5266 5266 5268 5269
5271 5271 5272 5271 5273 5273 5274 5273 5275 5273 5293 5275 5276 5275
5277 5275 5278 5278 5279 5278 5280 5278 5281 5281 5282 5281 5283 5281
5284 5284 5285 5284 5286 5286 5287 5287 5289 5287 5288 5290 5291 5290
5292 5293 5295 5295 5296 5295 5297 5297 5298 5297 5299 5297 5300 5300
5302 5302 5303 5302 5304 5304 5305 5304 5306 5304 5324 5306 5307 5306
5308 5306 5309 5309 5323 5310 5311 5310 5312 5312 5313 5312 5314 5314
5315 5315 5316 5317 5318 5317 5319 5319 5320 5321 5322 5321 5323 5324
5326 5326 5327 5326 5328 5328 5329 5328 5330 5328 5334 5330 5331 5330
5332 5330 5333 5334 5336 5336 5337 5336 5338 5338 5339 5338 5340 5338
5356 5340 5341 5340 5342 5340 5343 5343 5344 5343 5345 5343 5346 5346
5347 5346 5348 5346 5349 5349 5350 5349 5351 5349 5352 5352 5354 5352
5355 5352 5353 5356 5358 5358 5359 5358 5360 5360 5361 5360 5362 5360
5375 5362 5363 5362 5364 5362 5368 5364 5365 5364 5366 5364 5367 5368
5369 5368 5370 5368 5371 5371 5372 5371 5373 5371 5374 5375 5377 5377
5378 5377 5379 5379 5380 5379 5381 5379 5386 5381 5382 5381 5383 5381
5384 5384 5385 5386 5388 5388 5389 5388 5390 5390 5391 5390 5392 5390
5400 5392 5393 5392 5394 5392 5395 5395 5397 5397 5399 5397 5398 5400
5402 5402 5403 5402 5404 5404 5405 5404 5406 5404 5417 5406 5407 5406
5408 5406 5409 5409 5410 5409 5411 5409 5412 5412 5413 5413 5414 5413
5415 5413 5416 5417 5419 5419 5420 5419 5421 5421 5422 5421 5423 5421
5431 5423 5424 5423 5425 5423 5429 5425 5426 5425 5427 5425 5428 5429
5430 5431 5433 5433 5434 5433 5435 5435 5436 5435 5437 5435 5450 5437
5438 5437 5439 5437 5440 5440 5441 5440 5442 5440 5446 5442 5443 5442
5444 5442 5445 5446 5447 5446 5448 5446 5449 5450 5452 5452 5453 5452
5454 5454 5455 5454 5456 5454 5461 5456 5457 5456 5458 5456 5459 5459
5460 5461 5463 5463 5464 5463 5465 5465 5466 5465 5467 5465 5475 5467
5468 5467 5469 5467 5470 5470 5472 5472 5474 5472 5473 5475 5477 5477
5478 5477 5479 5479 5480 5479 5481 5479 5482 5482 5484 5484 5485 5484
5486 5486 5487 5486 5488 5486 5504 5488 5489 5488 5490 5488 5491 5491
5492 5491 5493 5491 5494 5494 5495 5494 5496 5494 5497 5497 5498 5497
5499 5497 5500 5500 5502 5500 5503 5500 5501 5504 5506 5506 5507 5506
5508 5508 5509 5508 5510 5508 5523 5510 5511 5510 5512 5510 5513 5513
5514 5513 5515 5513 5519 5515 5516 5515 5517 5515 5518 5519 5520 5519
5521 5519 5522 5523 5525 5525 5526 5525 5527 5527 5528 5527 5529 5527
5547 5529 5530 5529 5531 5529 5532 5532 5533 5532 5534 5532 5535 5535
5536 5535 5537 5535 5538 5538 5539 5538 5540 5540 5541 5541 5543 5541
5542 5544 5545 5544 5546 5547 5549 5549 5550 5549 5551 5551 5552 5551
5553 5551 5563 5553 5554 5553 5555 5553 5559 5555 5556 5555 5557 5555
5558 5559 5560 5559 5561 5559 5562 5563 5565 5565 5566 5565 5567 5567
5568 5567 5569 5567 5577 5569 5570 5569 5571 5569 5572 5572 5573 5573
5575 5573 5574 5577 5579 5579 5580 5579 5581 5581 5582 5581 5583 5581
5594 5583 5584 5583 5585 5583 5586 5586 5587 5586 5588 5586 5589 5589
5591 5591 5593 5591 5592 5594 5596 5596 5597 5596 5598 5598 5599 5598
5600 5598 5606 5600 5601 5600 5602 5600 5603 5603 5605 5606 5608 5608
5609 5608 5610 5610 5611 5610 5612 5610 5613 5613 5615 5615 5616 5615
5617 5617 5618 5617 5619 5617 5633 5619 5620 5619 5621 5619 5622 5622
5623 5623 5624 5625 5626 5625 5627 5627 5628 5629 5630 5629 5631 5631
5632 5633 5635 5635 5636 5635 5637 5637 5638 5637 5639 5637 5654 5639
5640 5639 5641 5639 5642 5642 5643 5643 5644 5645 5646 5645 5647 5647
5648 5648 5649 5650 5651 5650 5652 5652 5653 5654 5656 5656 5657 5656
5658 5658 5659 5658 5660 5658 5675 5660 5661 5660 5662 5660 5663 5663
5664 5664 5665 5666 5667 5666 5668 5668 5669 5669 5670 5671 5672 5671
5673 5673 5674 5675 5677 5677 5678 5677 5679 5679 5680 5679 5681 5679
5694 5681 5682 5681 5683 5681 5684 5684 5685 5684 5686 5684 5690 5686
5687 5686 5688 5686 5689 5690 5691 5690 5692 5690 5693 5694 5696 5696
5697 5696 5698 5698 5699 5698 5700 5698 5715 5700 5701 5700 5702 5700
5703 5703 5704 5704 5705 5706 5707 5706 5708 5708 5709 5709 5710 5711
5712 5711 5713 5713 5714 5715 5717 5717 5718 5717 5719 5719 5720 5719
5721 5719 5725 5721 5722 5721 5723 5721 5724 5725 5727 5727 5728 5727
5729 5729 5730 5729 5731 5729 5739 5731 5732 5731 5733 5731 5734 5734
5736 5736 5738 5736 5737 5739 5741 5741 5742 5741 5743 5743 5744 5743
5745 5743 5758 5745 5746 5745 5747 5745 5751 5747 5748 5747 5749 5747
5750 5751 5752 5751 5753 5751 5754 5754 5755 5754 5756 5754 5757 5758
5760 5760 5761 5760 5762 5762 5763 5762 5769 5762 5764 5764 5765 5764
5766 5764 5767 5767 5768 5769 5771 5771 5772 5771 5773 5773 5774 5773
5775 5773 5789 5775 5776 5775 5777 5775 5778 5778 5779 5779 5780 5781
5782 5781 5783 5783 5784 5785 5786 5785 5787 5787 5788 5789 5791 5791
5792 5791 5793 5793 5794 5793 5795 5793 5813 5795 5796 5795 5797 5795
5798 5798 5799 5798 5800 5798 5801 5801 5802 5801 5803 5801 5804 5804
5805 5804 5806 5806 5807 5807 5809 5807 5808 5810 5811 5810 5812 5813
5815 5815 5816 5815 5817 5817 5818 5817 5819 5817 5830 5819 5820 5819
5821 5819 5822 5822 5829 5823 5824 5823 5825 5825 5826 5825 5827 5827
5828 5830 5832 5832 5833 5832 5834 5834 5835 5834 5836 5834 5847 5836
5837 5836 5838 5836 5839 5839 5840 5841 5842 5841 5843 5843 5844 5843
5845 5845 5846 5847 5849 5849 5850 5849 5851 5851 5852 5851 5853 5851
5862 5853 5854 5853 5855 5853 5856 5856 5857 5856 5858 5856 5859 5859
5861 5862 5864 5864 5865 5864 5866 5866 5867 5866 5868 5866 5876 5868
5869 5868 5870 5868 5874 5870 5871 5870 5872 5870 5873 5874 5875 5876
5878 5878 5879 5878 5880 5880 5881 5880 5882 5880 5887 5882 5883 5882
5884 5882 5885 5885 5886 5887 5889 5889 5890 5889 5891 5891 5892 5891
5893 5891 5894 5894 5896 5896 5897 5896 5898 5898 5899 5898 5900 5898
5905 5900 5901 5900 5902 5900 5903 5903 5904 5905 5907 5907 5908 5907
5909 5909 5910 5909 5911 5909 5921 5911 5912 5911 5913 5911 5917 5913
5914 5913 5915 5913 5916 5917 5918 5917 5919 5917 5920 5921 5923 5923
5924 5923 5933 5924 5925 5924 5926 5924 5927 5927 5928 5927 5929 5927
5930 5930 5931 5930 5932 5930 5933 5933 5934 5933 5935 5935 5937 5937
5938 5937 5939 5939 5940 5939 5941 5939 5949 5941 5942 5941 5943 5941
5947 5943 5944 5943 5945 5943 5946 5947 5948 5949 5951 5951 5952 5951
5953 5953 5954 5953 5955 5953 5961 5955 5956 5955 5957 5955 5958 5958
5960 5961 5963 5963 5964 5963 5965 5965 5966 5965 5967 5965 5982 5967
5968 5967 5969 5967 5970 5970 5971 5971 5972 5973 5974 5973 5975 5975
5976 5976 5977 5978 5979 5978 5980 5980 5981 5982 5984 5984 5985 5984
5986 5986 5987 5986 5988 5986 6001 5988 5989 5988 5990 5988 5991 5991
5992 5991 5993 5991 5997 5993 5994 5993 5995 5993 5996 5997 5998 5997
5999 5997 6000 6001 6003 6003 6004 6003 6005 6005 6006 6005 6007 6005
6018 6007 6008 6007 6009 6007 6010 6010 6011 6010 6012 6010 6013 6013
6015 6015 6017 6015 6016 6018 6020 6020 6021 6020 6022 6022 6023 6022
6024 6022 6037 6024 6025 6024 6026 6024 6027 6027 6028 6027 6029 6027
6033 6029 6030 6029 6031 6029 6032 6033 6034 6033 6035 6033 6036 6037
6039 6039 6040 6039 6041 6041 6042 6041 6043 6041 6054 6043 6044 6043
6045 6043 6046 6046 6047 6046 6048 6046 6049 6049 6050 6050 6051 6050
6052 6050 6053 6054 6056 6056 6057 6056 6058 6058 6059 6058 6060 6058
6070 6060 6061 6060 6062 6060 6066 6062 6063 6062 6064 6062 6065 6066
6067 6066 6068 6066 6069 6070 6072 6072 6073 6072 6074 6074 6075 6074
6076 6074 6091 6076 6077 6076 6078 6076 6079 6079 6080 6080 6081 6082
6083 6082 6084 6084 6085 6085 6086 6087 6088 6087 6089 6089 6090 6091
6093 6093 6094 6093 6095 6095 6096 6095 6097 6095 6107 6097 6098 6097
6099 6097 6103 6099 6100 6099 6101 6099 6102 6103 6104 6103 6105 6103
6106 6107 6109 6109 6110 6109 6111 6111 6112 6111 6113 6111 6123 6113
6114 6113 6115 6113 6119 6115 6116 6115 6117 6115 6118 6119 6120 6119
6121 6119 6122 6123 6125 6125 6126 6125 6127 6127 6128 6127 6129 6127
6145 6129 6130 6129 6131 6129 6132 6132 6133 6132 6134 6132 6135 6135
6136 6135 6137 6135 6138 6138 6139 6138 6140 6138 6141 6141 6143 6141
6144 6141 6142 6145 6147 6147 6148 6147 6149 6149 6150 6149 6151 6149
6159 6151 6152 6151 6153 6151 6157 6153 6154 6153 6155 6153 6156 6157
6158 6159 6161 6161 6162 6161 6163 6163 6164 6163 6165 6163 6170 6165
6166 6165 6167 6165 6168 6168 6169 6170 6172 6172 6173 6172 6174 6174
6175 6174 6176 6174 6189 6176 6177 6176 6178 6176 6182 6178 6179 6178
6180 6178 6181 6182 6183 6182 6184 6182 6185 6185 6186 6185 6187 6185
6188 6189 6191 6191 6192 6191 6193 6193 6194 6193 6195 6193 6211 6195
6196 6195 6197 6195 6198 6198 6199 6198 6200 6198 6201 6201 6202 6201
6203 6201 6204 6204 6205 6204 6206 6204 6207 6207 6209 6207 6210 6207
6208 6211 6213 6213 6214 6213 6215 6215 6216 6215 6217 6215 6230 6217
6218 6217 6219 6217 6223 6219 6220 6219 6221 6219 6222 6223 6224 6223
6225 6223 6226 6226 6227 6226 6228 6226 6229 6230 6232 6232 6233 6232
6242 6233 6234 6233 6235 6233 6236 6236 6237 6236 6238 6236 6239 6239
6240 6239 6241 6239 6242 6242 6243 6242 6244 6244 6246 6246 6247 6246
6248 6248 6249 6248 6250 6248 6255 6250 6251 6250 6252 6250 6253 6253
6254 6255 6257 6257 6258 6257 6259 6259 6260 6259 6261 6259 6266 6261
6262 6261 6263 6261 6264 6264 6265 6266 6268 6268 6269 6268 6270 6270
6271 6270 6272 6270 6283 6272 6273 6272 6274 6272 6275 6275 6276 6277
6278 6277 6279 6279 6280 6279 6281 6281 6282 6283 6285 6285 6286 6285
6287 6287 6288 6287 6289 6287 6297 6289 6290 6289 6291 6289 6292 6292
6294 6294 6296 6294 6295 6297 6299 6299 6300 6299 6301 6301 6302 6301
6303 6301 6316 6303 6304 6303 6305 6303 6306 6306 6307 6306 6308 6306
6312 6308 6309 6308 6310 6308 6311 6312 6313 6312 6314 6312 6315 6316
6318 6318 6319 6318 6320 6320 6321 6320 6322 6320 6333 6322 6323 6322
6324 6322 6325 6325 6326 6325 6327 6325 6328 6328 6329 6329 6330 6329
6331 6329 6332 6333 6335 6335 6336 6335 6337 6337 6338 6337 6339 6337
6355 6339 6340 6339 6341 6339 6342 6342 6343 6342 6344 6342 6345 6345
6346 6345 6347 6345 6348 6348 6349 6348 6350 6348 6351 6351 6353 6351
6354 6351 6352 6355 6357 6357 6358 6357 6359 6359 6360 6359 6361 6359
6362 6362 6364 6364 6365 6364 6366 6366 6367 6366 6368 6366 6369 6369
6371 6371 6372 6371 6373 6373 6374 6373 6375 6373 6380 6375 6376 6375
6377 6375 6378 6378 6379 6380 6382 6382 6383 6382 6384 6384 6385 6384
6386 6384 6394 6386 6387 6386 6388 6386 6392 6388 6389 6388 6390 6388
6391 6392 6393 6394 6396 6396 6397 6396 6398 6398 6399 6398 6402 6398
6400 6400 6418 6402 6403 6402 6404 6402 6405 6405 6406 6405 6407 6405
6408 6408 6409 6408 6410 6408 6411 6411 6412 6411 6413 6411 6414 6414
6416 6414 6417 6414 6415 6418 6419 6418 6420 6420 6421 6420 6422 6420
6430 6422 6423 6422 6424 6422 6425 6425 6427 6427 6429 6427 6428 6430
6432 6432 6433 6432 6434 6434 6435 6434 6436 6434 6454 6436 6437 6436
6438 6436 6439 6439 6453 6440 6441 6440 6442 6442 6443 6442 6444 6444
6445 6445 6446 6447 6448 6447 6449 6449 6450 6451 6452 6451 6453 6454
6456 6456 6457 6456 6458 6458 6459 6458 6460 6458 6465 6460 6461 6460
6462 6460 6463 6463 6464 6465 6467 6467 6468 6467 6469 6469 6470 6469
6471 6469 6472 6472 6474 6474 6475 6474 6476 6476 6477 6476 6478 6476
6486 6478 6479 6478 6480 6478 6481 6481 6483 6483 6485 6483 6484 6486
6488 6488 6489 6488 6490 6490 6491 6490 6492 6490 6497 6492 6493 6492
6494 6492 6495 6495 6496 6497 6499 6499 6500 6499 6501 6501 6502 6501
6503 6501 6512 6503 6504 6503 6505 6503 6506 6506 6507 6506 6508 6506
6509 6509 6511 6512 6514 6514 6515 6514 6516 6516 6517 6516 6518 6516
6532 6518 6519 6518 6520 6518 6521 6521 6522 6522 6523 6524 6525 6524
6526 6526 6527 6528 6529 6528 6530 6530 6531 6532 6534 6534 6535 6534
6536 6536 6537 6536 6538 6536 6549 6538 6539 6538 6540 6538 6541 6541
6542 6543 6544 6543 6545 6545 6546 6545 6547 6547 6548 6549 6551 6551
6552 6551 6553 6553 6554 6553 6555 6553 6569 6555 6556 6555 6557 6555
6558 6558 6559 6559 6560 6561 6562 6561 6563 6563 6564 6565 6566 6565
6567 6567 6568 6569 6571 6571 6572 6571 6573 6573 6574 6573 6575 6573
6590 6575 6576 6575 6577 6575 6578 6578 6579 6579 6580 6581 6582 6581
6583 6583 6584 6584 6585 6586 6587 6586 6588 6588 6589 6590 6592 6592
6593 6592 6594 6594 6595 6594 6596 6594 6601 6596 6597 6596 6598 6596
6599 6599 6600 6601 6603 6603 6604 6603 6605 6605 6606 6605 6607 6605
6620 6607 6608 6607 6609 6607 6613 6609 6610 6609 6611 6609 6612 6613
6614 6613 6615 6613 6616 6616 6617 6616 6618 6616 6619 6620 6622 6622
6623 6622 6624 6624 6625 6624 6626 6624 6634 6626 6627 6626 6628 6626
6629 6629 6631 6631 6633 6631 6632 6634 6636 6636 6637 6636 6638 6638
6639 6638 6640 6638 6650 6640 6641 6640 6642 6640 6646 6642 6643 6642
6644 6642 6645 6646 6647 6646 6648 6646 6649 6650 6652 6652 6653 6652
6654 6654 6655 6654 6656 6654 6657 6657 6659 6659 6660 6659 6661 6661
6662 6661 6663 6661 6664 6664 6666 6666 6667 6666 6668 6668 6669 6668
6670 6668 6684 6670 6671 6670 6672 6670 6673 6673 6674 6674 6675 6676
6677 6676 6678 6678 6679 6680 6681 6680 6682 6682 6683 6684 6686 6686
6687 6686 6688 6688 6689 6688 6690 6688 6704 6690 6691 6690 6692 6690
6693 6693 6694 6694 6695 6696 6697 6696 6698 6698 6699 6700 6701 6700
6702 6702 6703 6704 6706 6706 6707 6706 6708 6708 6709 6708 6710 6708
6726 6710 6711 6710 6712 6710 6713 6713 6714 6713 6715 6713 6716 6716
6717 6716 6718 6716 6719 6719 6720 6719 6721 6719 6722 6722 6724 6722
6725 6722 6723 6726 6728 6728 6729 6728 6730 6730 6731 6730 6732 6730
6745 6732 6733 6732 6734 6732 6735 6735 6736 6735 6737 6735 6741 6737
6738 6737 6739 6737 6740 6741 6742 6741 6743 6741 6744 6745 6747 6747
6748 6747 6749 6749 6750 6749 6751 6749 6769 6751 6752 6751 6753 6751
6754 6754 6755 6754 6756 6754 6757 6757 6758 6757 6759 6757 6760 6760
6761 6760 6762 6762 6763 6763 6765 6763 6764 6766 6767 6766 6768 6769
6771 6771 6772 6771 6773 6773 6774 6773 6775 6773 6779 6775 6776 6775
6777 6775 6778 6779 6781 6781 6782 6781 6783 6783 6784 6783 6785 6783
6786 6786 6788 6788 6789 6788 6790 6790 6791 6790 6792 6790 6801 6792
6793 6792 6794 6792 6795 6795 6796 6795 6797 6795 6798 6798 6800 6801
6803 6803 6804 6803 6805 6805 6806 6805 6807 6805 6816 6807 6808 6807
6809 6807 6810 6810 6811 6810 6812 6810 6813 6813 6815 6816 6818 6818
6819 6818 6820 6820 6821 6820 6822 6820 6835 6822 6823 6822 6824 6822
6828 6824 6825 6824 6826 6824 6827 6828 6829 6828 6830 6828 6831 6831
6832 6831 6833 6831 6834 6835 6837 6837 6838 6837 6839 6839 6840 6839
6841 6839 6846 6841 6842 6841 6843 6841 6844 6844 6845 6846 6848 6848
6849 6848 6850 6850 6851 6850 6852 6850 6865 6852 6853 6852 6854 6852
6858 6854 6855 6854 6856 6854 6857 6858 6859 6858 6860 6858 6861 6861
6862 6861 6863 6861 6864 6865 6867 6867 6868 6867 6869 6869 6870 6869
6871 6869 6882 6871 6872 6871 6873 6871 6874 6874 6875 6874 6876 6874
6877 6877 6878 6878 6880 6878 6879 6882 6884 6884 6885 6884 6886 6886
6887 6886 6888 6886 6898 6888 6889 6888 6890 6888 6894 6890 6891 6890
6892 6890 6893 6894 6895 6894 6896 6894 6897 6898 6900 6900 6901 6900
6902 6902 6903 6902 6904 6902 6909 6904 6905 6904 6906 6904 6907 6907
6908 6909 6911 6911 6912 6911 6913 6913 6914 6913 6915 6913 6923 6915
6916 6915 6917 6915 6918 6918 6920 6920 6922 6920 6921 6923 6925 6925
6926 6925 6935 6926 6927 6926 6928 6926 6929 6929 6930 6929 6931 6929
6932 6932 6933 6932 6934 6932 6935 6935 6936 6935 6937 6937 6939 6939
6940 6939 6941 6941 6942 6941 6943 6941 6948 6943 6944 6943 6945 6943
6946 6946 6947 6948 6950 6950 6951 6950 6952 6952 6953 6952 6954 6952
6967 6954 6955 6954 6956 6954 6957 6957 6958 6957 6959 6957 6963 6959
6960 6959 6961 6959 6962 6963 6964 6963 6965 6963 6966 6967 6969 6969
6970 6969 6971 6971 6972 6971 6973 6971 6986 6973 6974 6973 6975 6973
6976 6976 6977 6976 6978 6976 6982 6978 6979 6978 6980 6978 6981 6982
6983 6982 6984 6982 6985 6986 6988 6988 6989 6988 6990 6990 6991 6990
6992 6990 6998 6992 6993 6992 6994 6992 6995 6995 6997 6998 7000 7000
7001 7000 7010 7001 7002 7001 7003 7001 7004 7004 7005 7004 7006 7004
7007 7007 7008 7007 7009 7007 7010 7010 7011 7010 7012 7012 7014 7014
7015 7014 7016 7016 7017 7016 7018 7016 7024 7018 7019 7018 7020 7018
7021 7021 7023 7024 7026 7026 7027 7026 7028 7028 7029 7028 7030 7028
7041 7030 7031 7030 7032 7030 7033 7033 7034 7033 7035 7033 7036 7036
7038 7038 7040 7038 7039 7041 7043 7043 7044 7043 7045 7045 7046 7045
7047 7045 7053 7047 7048 7047 7049 7047 7050 7050 7052 7053 7055 7055
7056 7055 7057 7057 7058 7057 7059 7057 7063 7059 7060 7059 7061 7059
7062 7063 7065 7065 7066 7065 7067 7067 7068 7067 7069 7067 7077 7069
7070 7069 7071 7069 7075 7071 7072 7071 7073 7071 7074 7075 7076 7077
7079 7079 7080 7079 7081 7081 7082 7081 7083 7081 7098 7083 7084 7083
7085 7083 7086 7086 7087 7087 7088 7089 7090 7089 7091 7091 7092 7092
7093 7094 7095 7094 7096 7096 7097 7098 7100 7100 7101 7100 7102 7102
7103 7102 7104 7102 7118 7104 7105 7104 7106 7104 7107 7107 7108 7108
7109 7110 7111 7110 7112 7112 7113 7114 7115 7114 7116 7116 7117 7118
7120 7120 7121 7120 7122 7122 7123 7122 7124 7122 7125 7125 7127 7127
7128 7127 7129 7129 7130 7129 7131 7129 7135 7131 7132 7131 7133 7131
7134 7135 7137 7137 7138 7137 7139 7139 7140 7139 7141 7139 7155 7141
7142 7141 7143 7141 7144 7144 7145 7145 7146 7147 7148 7147 7149 7149
7150 7151 7152 7151 7153 7153 7154 7155 7157 7157 7158 7157 7159 7159
7160 7159 7161 7159 7177 7161 7162 7161 7163 7161 7164 7164 7165 7164
7166 7164 7167 7167 7168 7167 7169 7167 7170 7170 7171 7170 7172 7170
7173 7173 7175 7173 7176 7173 7174 7177 7179 7179 7180 7179 7181 7181
7182 7181 7183 7181 7193 7183 7184 7183 7185 7183 7189 7185 7186 7185
7187 7185 7188 7189 7190 7189 7191 7189 7192 7193 7195 7195 7196 7195
7197 7197 7198 7197 7199 7197 7210 7199 7200 7199 7201 7199 7202 7202
7203 7202 7204 7202 7205 7205 7207 7207 7209 7207 7208 7210 7212 7212
7213 7212 7214 7214 7215 7214 7216 7214 7222 7216 7217 7216 7218 7216
7219 7219 7221 7222 7224 7224 7225 7224 7226 7226 7227 7226 7228 7226
7241 7228 7229 7228 7230 7228 7234 7230 7231 7230 7232 7230 7233 7234
7235 7234 7236 7234 7237 7237 7238 7237 7239 7237 7240 7241 7243 7243
7244 7243 7245 7245 7246 7245 7247 7245 7253 7247 7248 7247 7249 7247
7250 7250 7252 7253 7255
#bond 795 a i b i o i=2
11 12 23 24 28 29 42 43 51 60 52 54 56 58 62 63 72 73 81 87 82 83 89 90
108 109 122 123 141 142 150 151 155 156 165 166 175 176 186 187 205 206
219 220 230 231 237 238 248 249 257 258 262 264 265 266 287 288 303 304
317 318 336 337 347 348 358 359 367 368 372 381 373 375 377 379 382 383
391 401 392 394 396 399 403 404 412 418 413 414 420 421 429 430 432 433
449 453 456 457 463 464 472 473 477 486 478 480 482 484 487 488 497 498
519 520 538 539 549 550 558 559 563 564 580 581 594 595 613 614 624 625
633 637 638 639 645 646 667 668 686 687 703 707 710 711 726 727 735 736
740 741 752 753 757 758 766 767 769 770 776 777 785 794 786 788 790 792
796 797 805 815 806 808 810 813 817 818 826 836 827 829 831 834 838 839
857 858 866 876 867 869 871 874 878 879 888 889 897 898 902 903 921 922
932 933 941 950 942 944 946 948 952 953 969 973 976 977 985 986 990 992
993 994 1002 1003 1005 1006 1010 1011 1022 1023 1025 1026 1039 1040 1050
1051 1057 1058 1068 1069 1084 1085 1098 1099 1112 1113 1121 1122 1124
1125 1133 1143 1134 1136 1138 1141 1145 1146 1164 1165 1176 1177 1181
1182 1200 1201 1217 1218 1233 1234 1242 1252 1243 1245 1247 1250 1254
1255 1270 1271 1286 1287 1308 1309 1322 1323 1333 1334 1352 1353 1374
1375 1393 1394 1407 1408 1418 1419 1429 1430 1438 1444 1439 1440 1446
1447 1455 1456 1460 1461 1479 1480 1496 1497 1518 1519 1525 1526 1532
1533 1543 1544 1557 1558 1579 1580 1588 1589 1593 1594 1602 1603 1607
1616 1608 1610 1612 1614 1617 1618 1628 1629 1635 1636 1644 1648 1649
1650 1660 1661 1672 1673 1675 1676 1684 1693 1685 1687 1689 1691 1695
1696 1704 1710 1705 1706 1712 1713 1721 1730 1722 1724 1726 1728 1732
1733 1741 1751 1742 1744 1746 1749 1753 1754 1764 1765 1783 1784 1792
1793 1797 1798 1813 1814 1820 1821 1827 1828 1836 1845 1837 1839 1841
1843 1847 1848 1856 1865 1857 1859 1861 1863 1867 1868 1889 1890 1908
1909 1925 1929 1932 1933 1942 1943 1949 1950 1961 1962 1964 1965 1976
1977 1979 1980 1998 1999 2009 2010 2028 2029 2040 2041 2045 2046 2061
2062 2072 2073 2081 2082 2086 2087 2100 2101 2111 2112 2130 2131 2149
2150 2158 2159 2161 2162 2175 2176 2184 2185 2187 2188 2199 2200 2204
2205 2213 2214 2216 2217 2226 2227 2240 2241 2249 2259 2250 2252 2254
2257 2261 2262 2270 2279 2271 2273 2275 2277 2281 2282 2288 2289 2298
2299 2307 2316 2308 2310 2312 2314 2318 2319 2340 2341 2356 2357 2368
2369 2373 2374 2382 2383 2385 2386 2404 2405 2413 2414 2416 2417 2429
2430 2441 2442 2446 2447 2460 2461 2469 2478 2470 2472 2474 2476 2480
2481 2490 2491 2499 2500 2504 2506 2507 2508 2526 2527 2540 2541 2559
2560 2568 2569 2573 2574 2583 2584 2593 2594 2604 2605 2623 2624 2637
2638 2648 2649 2655 2656 2666 2667 2675 2681 2676 2677 2683 2684 2705
2706 2721 2722 2735 2736 2754 2755 2765 2766 2776 2777 2785 2786 2790
2799 2791 2793 2795 2797 2800 2801 2809 2819 2810 2812 2814 2817 2821
2822 2830 2836 2831 2832 2838 2839 2847 2848 2850 2851 2867 2871 2874
2875 2881 2882 2890 2891 2895 2904 2896 2898 2900 2902 2905 2906 2915
2916 2937 2938 2956 2957 2967 2968 2976 2977 2981 2982 2998 2999 3012
3013 3031 3032 3042 3043 3051 3052 3056 3057 3063 3064 3085 3086 3104
3105 3121 3125 3128 3129 3144 3145 3153 3154 3158 3159 3170 3171 3175
3176 3184 3185 3187 3188 3194 3195 3203 3212 3204 3206 3208 3210 3214
3215 3223 3233 3224 3226 3228 3231 3235 3236 3244 3254 3245 3247 3249
3252 3256 3257 3275 3276 3284 3294 3285 3287 3289 3292 3296 3297 3306
3307 3315 3316 3320 3321 3339 3340 3350 3351 3359 3368 3360 3362 3364
3366 3370 3371 3387 3391 3394 3395 3403 3409 3404 3405 3411 3412 3420
3426 3421 3422 3428 3429 3440 3441 3443 3444 3457 3458 3468 3469 3475
3476 3486 3487 3502 3503 3516 3517 3530 3531 3539 3540 3542 3543 3551
3561 3552 3554 3556 3559 3563 3564 3582 3583 3594 3595 3599 3600 3618
3619 3635 3636 3651 3652 3660 3670 3661 3663 3665 3668 3672 3673 3688
3689 3704 3705 3726 3727 3740 3741 3751 3752 3770 3771 3792 3793 3811
3812 3825 3826 3836 3837 3847 3848 3856 3862 3857 3858 3864 3865 3873
3874 3878 3879 3897 3898 3914 3915 3936 3937 3943 3944 3950 3951 3961
3962 3975 3976 3981 3982 4006 4007 4011 4012 4020 4021 4025 4034 4026
4028 4030 4032 4035 4036 4046 4047 4053 4054 4062 4063 4067 4068 4078
4079 4090 4091 4093 4094 4102 4111 4103 4105 4107 4109 4113 4114 4122
4129 4123 4125 4131 4132 4140 4149 4141 4143 4145 4147 4151 4152 4160
4170 4161 4163 4165 4168 4172 4173 4183 4184 4202 4203 4211 4212 4216
4217 4232 4233 4239 4240 4246 4247 4255 4264 4256 4258 4260 4262 4266
4267 4275 4284 4276 4278 4280 4282 4286 4287 4308 4309 4327 4328 4344
4348 4351 4352 4361 4362 4368 4369 4380 4381 4383 4384 4395 4396 4398
4399 4417 4418 4428 4429 4447 4448 4459 4460 4464 4465 4480 4481 4491
4492 4500 4501 4505 4506 4519 4520 4530 4531 4549 4550 4568 4569 4577
4578 4580 4581 4594 4595 4603 4604 4606 4607 4618 4619 4623 4624 4632
4633 4635 4636 4645 4646 4659 4660 4668 4678 4669 4671 4673 4676 4680
4681 4689 4698 4690 4692 4694 4696 4700 4701 4707 4708 4717 4718 4726
4735 4727 4729 4731 4733 4737 4738 4759 4760 4775 4776 4787 4788 4792
4793 4801 4802 4804 4805 4823 4824 4832 4833 4835 4836 4848 4849 4860
4861 4865 4866 4879 4880 4888 4897 4889 4891 4893 4895 4899 4900 4909
4910 4918 4924 4919 4920 4926 4927 4945 4946 4959 4960 4978 4979 4987
4988 4992 4993 5002 5003 5012 5013 5023 5024 5042 5043 5056 5057 5067
5068 5074 5075 5085 5086 5094 5100 5095 5096 5102 5103 5124 5125 5140
5141 5154 5155 5173 5174 5184 5185 5195 5196 5204 5205 5209 5218 5210
5212 5214 5216 5219 5220 5228 5238 5229 5231 5233 5236 5240 5241 5249
5250 5254 5256 5257 5258 5266 5267 5269 5270 5286 5290 5293 5294 5300
5301 5309 5310 5314 5323 5315 5317 5319 5321 5324 5325 5334 5335 5356
5357 5375 5376 5386 5387 5395 5396 5400 5401 5417 5418 5431 5432 5450
5451 5461 5462 5470 5471 5475 5476 5482 5483 5504 5505 5523 5524 5540
5544 5547 5548 5563 5564 5572 5576 5577 5578 5589 5590 5594 5595 5603
5604 5606 5607 5613 5614 5622 5631 5623 5625 5627 5629 5633 5634 5642
5652 5643 5645 5647 5650 5654 5655 5663 5673 5664 5666 5668 5671 5675
5676 5694 5695 5703 5713 5704 5706 5708 5711 5715 5716 5725 5726 5734
5735 5739 5740 5758 5759 5769 5770 5778 5787 5779 5781 5783 5785 5789
5790 5806 5810 5813 5814 5822 5823 5827 5829 5830 5831 5839 5845 5840
5841 5847 5848 5859 5860 5862 5863 5876 5877 5887 5888 5894 5895 5905
5906 5921 5922 5935 5936 5949 5950 5958 5959 5961 5962 5970 5980 5971
5973 5975 5978 5982 5983 6001 6002 6013 6014 6018 6019 6037 6038 6054
6055 6070 6071 6079 6089 6080 6082 6084 6087 6091 6092 6107 6108 6123
6124 6145 6146 6159 6160 6170 6171 6189 6190 6211 6212 6230 6231 6244
6245 6255 6256 6266 6267 6275 6281 6276 6277 6283 6284 6292 6293 6297
6298 6316 6317 6333 6334 6355 6356 6362 6363 6369 6370 6380 6381 6394
6395 6400 6401 6425 6426 6430 6431 6439 6440 6444 6453 6445 6447 6449
6451 6454 6455 6465 6466 6472 6473 6481 6482 6486 6487 6497 6498 6509
6510 6512 6513 6521 6530 6522 6524 6526 6528 6532 6533 6541 6547 6542
6543 6549 6550 6558 6567 6559 6561 6563 6565 6569 6570 6578 6588 6579
6581 6583 6586 6590 6591 6601 6602 6620 6621 6629 6630 6634 6635 6650
6651 6657 6658 6664 6665 6673 6682 6674 6676 6678 6680 6684 6685 6693
6702 6694 6696 6698 6700 6704 6705 6726 6727 6745 6746 6762 6766 6769
6770 6779 6780 6786 6787 6798 6799 6801 6802 6813 6814 6816 6817 6835
6836 6846 6847 6865 6866 6877 6881 6882 6883 6898 6899 6909 6910 6918
6919 6923 6924 6937 6938 6948 6949 6967 6968 6986 6987 6995 6996 6998
6999 7012 7013 7021 7022 7024 7025 7036 7037 7041 7042 7050 7051 7053
7054 7063 7064 7077 7078 7086 7096 7087 7089 7091 7094 7098 7099 7107
7116 7108 7110 7112 7114 7118 7119 7125 7126 7135 7136 7144 7153 7145
7147 7149 7151 7155 7156 7177 7178 7193 7194 7205 7206 7210 7211 7219
7220 7222 7223 7241 7242 7250 7251 7253 7254
#attr 7255 ID i aName t aElement t aGeometry t aPosX r aPosY r aPosZ r
1 N N sp3 23.2019997 -0.999 14.4549999 2 H1 H sp3 24.1380005 -1.273
14.1949997 3 H2 H sp3 23.0189991 -1.585 15.257 4 H3 H sp3 23.1739998
-0.063 14.8330002 5 CA C sp3 22.2469997 -1.058 13.3990002 6 HA H sp3
22.3939991 -0.366 12.5699997 7 CB C sp3 22.1280003 -2.4579999 12.7390003
8 HB1 H sp3 21.2539997 -2.4849999 12.0880003 9 HB2 H sp3 23.0599995
-2.737 12.2469997 10 HB3 H sp3 21.8570004 -3.1689999 13.5200005 11 C C
sp2 20.8479996 -0.611 13.9090004 12 O O sp2 20.4790001 -0.833 15.0749998
13 N N sp2 20.052 -0.113 13.0080004 14 H H sp3 20.3050003 -0.015
12.0349998 15 CA C sp3 18.6819992 0.194 13.3310003 16 HA H sp3
18.7709999 0.708 14.2880001 17 CB C sp3 17.9379997 1.021 12.3170004 18
HB2 H sp3 17.7539997 0.432 11.4189997 19 HB3 H sp3 16.9829998 1.3200001
12.7489996 20 CG C sp3 18.6040001 2.244 11.7779999 21 HG2 H sp3
19.4099998 1.988 11.0900002 22 HG3 H sp3 17.8209991 2.6140001 11.1149998
23 CD C sp2 19.1259995 3.355 12.783 24 OE1 O sp2 19.2269993 3.201
13.9849997 25 NE2 N sp2 19.4750004 4.533 12.2910004 26 HE22 H sp3
19.4430008 4.6789999 11.2919998 27 HE21 H sp3 19.8360004 5.257
12.8950005 28 C C sp2 17.9169998 -1.091 13.5200005 29 O O sp2 18.1219997
-2.109 12.8380003 30 N N sp2 16.8810005 -0.973 14.3269997 31 CD C sp3
16.7269993 -0.207 15.5340004 32 HD2 H sp3 16.2959995 0.749 15.2360001 33
HD3 H sp3 17.6739998 -0.041 16.0480003 34 CG C sp3 15.665 -0.951
16.4120007 35 HG2 H sp3 15.0139999 -0.346 17.0429993 36 HG3 H sp3
16.2240009 -1.692 16.9820004 37 CB C sp3 14.8170004 -1.7539999
15.4359999 38 HB2 H sp3 14.0410004 -1.044 15.1490002 39 HB3 H sp3
14.3100004 -2.6470001 15.8009996 40 CA C sp3 15.8280001 -2.0350001
14.2819996 41 HA H sp3 16.2689991 -3.023 14.4130001 42 C C sp2
15.0600004 -2.0769999 12.934 43 O O sp2 14.493 -1.09 12.5480003 44 N N
sp2 15.052 -3.2019999 12.1879997 45 H H sp3 15.4139996 -4.0289998
12.6409998 46 CA C sp3 14.288 -3.532 10.99 47 HA H sp3 13.36 -3 11.198
48 CB C sp3 14.8240004 -3.029 9.6610003 49 HB2 H sp3 14.151 -3.431
8.9040003 50 HB3 H sp3 14.8000002 -1.946 9.54 51 CG C sp2 16.1819992
-3.5680001 9.3690004 52 CD1 C sp2 16.3209991 -4.855 8.7749996 53 HD1 H
sp3 15.4940004 -5.4990001 8.5150003 54 CE1 C sp2 17.6070004 -5.381
8.4689999 55 HE1 H sp3 17.7159996 -6.3509998 8.007 56 CZ C sp2
18.7010002 -4.6240001 8.7250004 57 HZ H sp3 19.6599998 -5.013 8.4180002
58 CE2 C sp2 18.5930004 -3.382 9.3669996 59 HE2 H sp3 19.4860001
-2.7939999 9.5179996 60 CD2 C sp2 17.3490009 -2.8169999 9.6750002 61 HD2
H sp3 17.2730007 -1.834 10.1149998 62 C C sp2 13.9469995 -5.0320001
10.9689999 63 O O sp2 14.7220001 -5.8909998 11.5109997 64 N N sp2
12.7790003 -5.3920002 10.4560003 65 H H sp3 12.1330004 -4.711 10.0810003
66 CA C sp3 12.389 -6.803 10.336 67 HA H sp3 13.207 -7.499 10.153 68 CB
C sp3 11.6569996 -7.1479998 11.6059999 69 HB1 H sp3 10.7410002
-6.5749998 11.7530003 70 HB2 H sp3 11.441 -8.2150002 11.5579996 71 HB3 H
sp3 12.3109999 -7.0349998 12.4709997 72 C C sp2 11.4680004 -6.9889998
9.1300001 73 O O sp2 10.5100002 -6.2589998 8.9799995 74 N N sp2
11.7819996 -7.934 8.1879997 75 H H sp3 12.651 -8.427 8.3409996 76 CA C
sp3 11.047 -8.405 7.024 77 HA H sp3 10.026 -8.025 7.042 78 CB C sp3
11.6949997 -7.8509998 5.7870002 79 HB2 H sp3 11.7379999 -6.7800002
5.9840002 80 HB3 H sp3 12.6990004 -8.257 5.6589999 81 CG C sp2
10.9209995 -8.0469999 4.526 82 ND1 N sp2 9.7679996 -7.2810001 4.0830002
83 CE1 C sp2 9.4329996 -7.8210001 2.8759999 84 HE1 H sp3 8.6920004
-7.4980001 2.1600001 85 NE2 N sp2 10.2399998 -8.7770004 2.4809999 86 HE2
H sp3 10.1070004 -9.2220001 1.585 87 CD2 C sp2 11.1890001 -8.9969997
3.556 88 HD2 H sp3 11.948 -9.7519999 3.698 89 C C sp2 10.8579998 -9.927
7.0419998 90 O O sp2 11.7419996 -10.6610003 6.6329999 91 N N sp2
9.6969995 -10.3730001 7.461 92 H H sp3 8.9779997 -9.6739998 7.5819998 93
CA C sp3 9.357 -11.775 7.704 94 HA H sp3 10.241 -12.412 7.735 95 CB C
sp3 8.7329998 -11.8540001 9.1199999 96 HB2 H sp3 7.7969999 -11.2959995
9.092 97 HB3 H sp3 8.5710001 -12.9200001 9.2779999 98 CG C sp3 9.6389999
-11.3929996 10.2659998 99 HG H sp3 9.7410002 -10.3079996 10.302 100 CD1
C sp3 8.9460001 -11.7840004 11.5900002 101 HD11 H sp3 9.441 -11.3219995
12.4449997 102 HD12 H sp3 7.9239998 -11.4219999 11.7030001 103 HD13 H
sp3 9.0310001 -12.8699999 11.6379995 104 CD2 C sp3 11.0349998
-12.0710001 10.1230001 105 HD21 H sp3 11.6680002 -11.8579998 10.9840002
106 HD22 H sp3 10.8000002 -13.132 10.0299997 107 HD23 H sp3 11.4589996
-11.618 9.2270002 108 C C sp2 8.434 -12.1960001 6.5359998 109 O O sp2
7.3260002 -11.7440004 6.3660002 110 N N sp2 9.026 -12.9359999 5.6370001
111 H H sp3 9.9940004 -13.1459999 5.8330002 112 CA C sp3 8.316 -13.561
4.487 113 HA H sp3 7.42 -12.966 4.307 114 CB C sp3 9.1070004 -13.4849997
3.2460001 115 HB H sp3 8.5299997 -13.7200003 2.352 116 CG2 C sp3
9.7480001 -12.1199999 2.9860001 117 HG21 H sp3 10.2049999 -12.0360003 2
118 HG22 H sp3 8.993 -11.335 3.027 119 HG23 H sp3 10.4630003 -11.7749996
3.733 120 OG1 O sp3 10.2180004 -14.3730001 3.1059999 121 HG1 H sp3
10.9230614 -13.8055372 2.7844188 122 C C sp2 7.7989998 -14.9849997
4.8590002 123 O O sp2 8.243 -15.632 5.869 124 N N sp2 6.8150001
-15.4619999 4.1350002 125 H H sp3 6.3590002 -14.9049997 3.4260001 126 CA
C sp3 6.092 -16.645 4.673 127 HA H sp3 5.932 -16.487 5.74 128 CB C sp3
4.757 -16.8530006 3.9400001 129 HB H sp3 4.1079998 -15.9840002 4.0440001
130 CG2 C sp3 5.0320001 -16.8530006 2.4100001 131 HG21 H sp3 5.4860001
-17.7789993 2.0580001 132 HG22 H sp3 4.1209998 -16.6299992 1.855 133
HG23 H sp3 5.6550002 -16.0240002 2.076 134 CG1 C sp3 3.9590001
-18.0289993 4.566 135 HG12 H sp3 4.2680001 -18.941 4.0549998 136 HG13 H
sp3 4.21 -18.0179996 5.6259999 137 CD1 C sp3 2.4230001 -17.8840008
4.3759999 138 HD11 H sp3 1.895 -18.7980003 4.6500001 139 HD12 H sp3
2.017 -17.0109997 4.8870001 140 HD13 H sp3 2.223 -17.8390007 3.3050001
141 C C sp2 6.9120002 -17.9200001 4.5240002 142 O O sp2 7.5089998
-18.1630001 3.494 143 N N sp2 6.822 -18.802 5.5430002 144 H H sp3 6.5
-18.6240005 6.4840002 145 CA C sp3 7.338 -20.217 5.395 146 HA H sp3 7.83
-20.185 4.423 147 CB C sp3 8.4130001 -20.6070004 6.4650002 148 HB2 H sp3
9.3050003 -19.9810009 6.434 149 HB3 H sp3 8.0270004 -20.4130001
7.4660001 150 CG C sp2 8.9919996 -22.0209999 6.362 151 OD1 O sp2
8.3990002 -22.9449997 5.7659998 152 ND2 N sp2 10.184 -22.2560005
6.8569999 153 HD22 H sp3 10.5839996 -21.4969997 7.3909998 154 HD21 H sp3
10.5810003 -23.1809998 6.7839999 155 C C sp2 6.105 -21.2339993 5.322 156
O O sp2 5.4369998 -21.3799992 6.3540001 157 N N sp2 5.7859998
-21.7959995 4.1789999 158 H H sp3 6.3080001 -21.5690002 3.345 159 CA C
sp3 4.665 -22.723 3.978 160 HA H sp3 3.785 -22.373 4.52 161 CB C sp3
4.4850001 -22.8320007 2.4530001 162 HB1 H sp3 5.3850002 -23.3059998
2.0599999 163 HB2 H sp3 3.664 -23.5119991 2.2249999 164 HB3 H sp3 4.296
-21.8290005 2.0710001 165 C C sp2 4.8699999 -24.0610008 4.598 166 O O
sp2 4.0320001 -24.8759995 4.2360001 167 N N sp2 5.8499999 -24.3530006
5.4219999 168 H H sp3 6.5310001 -23.6539993 5.6799998 169 CA C sp3 5.842
-25.596 6.221 170 HA H sp3 6.045 -26.523 5.685 171 CB C sp3 6.9720001
-25.4209995 7.3109999 172 HB1 H sp3 6.737 -24.5739994 7.9559999 173 HB2
H sp3 7.0440001 -26.3069992 7.9419999 174 HB3 H sp3 7.9619999
-25.2329998 6.8969998 175 C C sp2 4.5430002 -25.8080006 7.085 176 O O
sp2 4.2610002 -26.9669991 7.3509998 177 N N sp2 3.8429999 -24.7210007
7.5 178 H H sp3 4.2820001 -23.8110008 7.507 179 CA C sp3 2.485 -24.818
7.976 180 HA H sp3 2.01 -25.657 7.467 181 CB C sp3 2.5239999 -24.9960003
9.4820004 182 HB2 H sp3 3.029 -25.9069996 9.8030005 183 HB3 H sp3
3.0799999 -24.1560001 9.8979998 184 OG O sp3 1.279 -24.9589996 10.099
185 HG H sp3 1.3496661 -24.5805283 10.9782953 186 C C sp2 1.655
-23.5949993 7.612 187 O O sp2 2.128 -22.4599991 7.7259998 188 N N sp2
0.387 -23.8110008 7.3460002 189 H H sp3 0.06 -24.7660007 7.3429999 190
CA C sp3 -0.714 -22.8120003 7.1199999 191 HA H sp3 -0.446 -21.8570004
7.5710001 192 CB C sp3 -0.991 -22.6100006 5.5560002 193 HB H sp3
-1.4859999 -23.5060005 5.1789999 194 CG2 C sp3 -1.923 -21.4230003
5.3309999 195 HG21 H sp3 -1.586 -20.4920006 5.7859998 196 HG22 H sp3
-2.073 -21.2950001 4.2589998 197 HG23 H sp3 -2.9170001 -21.6949997
5.6859999 198 CG1 C sp3 0.329 -22.2910004 4.744 199 HG12 H sp3 0.658
-21.3379993 5.1599998 200 HG13 H sp3 1.118 -22.9850006 5.033 201 CD1 C
sp3 0.157 -22.1709995 3.2090001 202 HD11 H sp3 -0.339 -23.066 2.835 203
HD12 H sp3 -0.35 -21.2759991 2.846 204 HD13 H sp3 1.179 -22.2119999
2.8299999 205 C C sp2 -2.033 -23.1609993 7.8379998 206 O O sp2 -2.494
-24.3449993 7.6129999 207 N N sp2 -2.724 -22.2210007 8.533 208 CD C sp3
-2.3770001 -20.7919998 8.7729998 209 HD2 H sp3 -2.2509999 -20.2010002
7.8660002 210 HD3 H sp3 -1.426 -20.8050003 9.3059998 211 CG C sp3
-3.4189999 -20.1499996 9.6829996 212 HG2 H sp3 -4.197 -19.6130009
9.1400003 213 HG3 H sp3 -3.04 -19.434 10.4119997 214 CB C sp3 -3.892
-21.4060001 10.4309998 215 HB2 H sp3 -4.8829999 -21.2530003 10.8590002
216 HB3 H sp3 -3.1459999 -21.5879993 11.2049999 217 CA C sp3 -3.914
-22.4790001 9.283 218 HA H sp3 -3.767 -23.4589996 9.7360001 219 C C sp2
-5.2509999 -22.3980007 8.4770002 220 O O sp2 -5.2059999 -22.1040001
7.302 221 N N sp2 -6.4380002 -22.6790009 9.0249996 222 H H sp3
-6.4679999 -22.9430008 10 223 CA C sp3 -7.756 -22.569 8.521 224 HA H sp3
-7.817 -22.043 7.568 225 CB C sp3 -8.54 -23.9319992 8.342 226 HB2 H sp3
-8.1260004 -24.7269993 7.7220001 227 HB3 H sp3 -8.6969995 -24.3859997
9.3199997 228 OG O sp3 -9.7770004 -23.5529995 7.7270002 229 HG H sp3
-10.4965868 -24.0020676 8.1772633 230 C C sp2 -8.5930004 -21.6660004
9.4759998 231 O O sp2 -8.4989996 -21.7119999 10.7259998 232 N N sp2
-9.4460001 -20.8299999 8.9029999 233 H H sp3 -9.5150003 -20.8099995
7.895 234 CA C sp3 -10.509 -20.244 9.679 235 HA2 H sp3 -11.288 -20.99
9.833 236 HA3 H sp3 -10.165 -19.928 10.664 237 C C sp2 -11.1029997
-19.0319996 8.9060001 238 O O sp2 -10.533 -18.2339993 8.1459999 239 N N
sp2 -12.3669996 -18.816 9.1379995 240 H H sp3 -12.8079996 -19.4519997
9.7869997 241 CA C sp3 -13.212 -17.863 8.391 242 HA H sp3 -12.963
-17.905 7.331 243 CB C sp3 -14.6149998 -18.1270008 8.3999996 244 HB2 H
sp3 -15.1590004 -17.2450008 8.0620003 245 HB3 H sp3 -14.8669996
-18.8840008 7.658 246 OG O sp3 -15.0240002 -18.4529991 9.7349997 247 HG
H sp3 -15.982584 -18.4669819 9.7874174 248 C C sp2 -13.0699997 -16.375
8.7919998 249 O O sp2 -13.4300003 -15.4700003 8.0740004 250 N N sp2
-12.2690001 -16.0839996 9.8129997 251 H H sp3 -11.9709997 -16.9160004
10.3009996 252 CA C sp3 -12.103 -14.76 10.449 253 HA H sp3 -12.207
-13.987 9.687 254 CB C sp3 -13.3879995 -14.4949999 11.3290005 255 HB2 H
sp3 -14.191 -14.8030005 10.6610003 256 HB3 H sp3 -13.2969999 -15.1540003
12.1920004 257 CG C sp2 -13.4610004 -13.1599998 11.9589996 258 CD2 C sp2
-13.5710001 -11.9910002 11.2390003 259 HD2 H sp3 -13.7417088 -11.9114466
10.1755486 260 NE2 N sp2 -13.427 -10.9619999 12.1020002 261 HE1 H sp3
-13.5360003 -9.9230003 11.8290005 262 CE1 C sp2 -13.2869997 -11.4429998
13.3439999 263 HE2 H sp3 -13.2349997 -10.7650003 14.0900002 264 ND1 N
sp2 -13.2819996 -12.8190002 13.3129997 265 C C sp2 -10.8909998 -14.474
11.2910004 266 O O sp2 -10.7130003 -15.1429996 12.2910004 267 N N sp2
-10.0699997 -13.5360003 10.9020004 268 H H sp3 -10.3389997 -13.073
10.0459995 269 CA C sp3 -8.907 -12.907 11.655 270 HA H sp3 -8.318
-12.417 10.88 271 CB C sp3 -9.6079998 -12.033 12.6520004 272 HB2 H sp3
-10.3640003 -11.4200001 12.1619997 273 HB3 H sp3 -9.9720001 -12.8290005
13.302 274 CG C sp3 -8.7390003 -10.9759998 13.4219999 275 HG2 H sp3
-7.9510002 -11.3979998 14.0459995 276 HG3 H sp3 -8.2489996 -10.3280001
12.6949997 277 CD C sp3 -9.691 -10.0799999 14.2060003 278 HD2 H sp3
-10.3439999 -9.5530005 13.5089998 279 HD3 H sp3 -10.3179998 -10.6540003
14.8889999 280 CE C sp3 -8.8039999 -9.026 15.0030003 281 HE2 H sp3
-8.1230001 -8.5299997 14.3120003 282 HE3 H sp3 -9.4650002 -8.3170004
15.5019999 283 NZ N sp3 -8.1099997 -9.7159996 16.1590004 284 HZ3 H sp3
-7.6859999 -9.099 16.8369999 285 HZ1 H sp3 -8.7659998 -10.2840004 16.677
286 HZ2 H sp3 -7.3569999 -10.2779999 15.79 287 C C sp2 -7.9879999
-13.9659996 12.3620005 288 O O sp2 -7.4749999 -13.7449999 13.4700003 289
N N sp2 -7.7420001 -15.0080004 11.6820002 290 H H sp3 -8.0410004
-14.9549999 10.7180004 291 CA C sp3 -6.86 -16.157 12.03 292 HA H sp3
-7.199 -16.519 13 293 CB C sp3 -6.8649998 -17.3460007 11.0279999 294 HB
H sp3 -6.6360002 -16.9799995 10.0270004 295 CG1 C sp3 -5.915 -18.4440002
11.4860001 296 HG11 H sp3 -6.184 -18.7320004 12.5030003 297 HG12 H sp3
-6.1160002 -19.2369995 10.7670002 298 HG13 H sp3 -4.8870001 -18.1270008
11.309 299 CG2 C sp3 -8.3129997 -17.9200001 10.934 300 HG21 H sp3
-8.3620005 -18.4979992 10.0109997 301 HG22 H sp3 -8.5310001 -18.5760002
11.7770004 302 HG23 H sp3 -9.0489998 -17.118 10.9919996 303 C C sp2
-5.4060001 -15.5640001 12.0819998 304 O O sp2 -4.8860002 -14.8809996
11.2200003 305 N N sp2 -4.7350001 -15.7290001 13.2530003 306 H H sp3
-5.1620002 -16.1809998 14.0489998 307 CA C sp3 -3.375 -15.177 13.477 308
HA H sp3 -3.39 -14.14 13.141 309 CB C sp3 -3 -15.1029997 14.9689999 310
HB H sp3 -3.092 -16.0009995 15.5790005 311 CG2 C sp3 -1.582 -14.5799999
15.309 312 HG21 H sp3 -0.8 -15.3190002 15.1339998 313 HG22 H sp3 -1.404
-13.6949997 14.6969995 314 HG23 H sp3 -1.4529999 -14.2040005 16.3239994
315 OG1 O sp3 -3.9419999 -14.2629995 15.4280005 316 HG1 H sp3 -4.8039999
-14.6630001 15.2910004 317 C C sp2 -2.2550001 -16.0310001 12.776 318 O O
sp2 -1.92 -17.1280003 13.217 319 N N sp2 -1.612 -15.5349998 11.7959995
320 H H sp3 -1.64 -14.552 11.5670004 321 CA C sp3 -0.565 -16.291 11.066
322 HA H sp3 -0.926 -17.31 11.204 323 CB C sp3 -0.375 -15.8030005
9.6780005 324 HB2 H sp3 0.165 -14.8649998 9.8030005 325 HB3 H sp3 0.393
-16.3600006 9.1400003 326 CG C sp3 -1.681 -15.5059996 8.9119997 327 HG H
sp3 -2.2639999 -14.75 9.4379997 328 CD1 C sp3 -1.2130001 -15.0100002
7.5219998 329 HD11 H sp3 -0.806 -14.0050001 7.6360002 330 HD12 H sp3
-0.612 -15.7309999 6.9679999 331 HD13 H sp3 -2.1170001 -14.8970003
6.9239998 332 CD2 C sp3 -2.536 -16.7490005 8.7130003 333 HD21 H sp3
-2.902 -17.1310005 9.6660004 334 HD22 H sp3 -3.47 -16.4950008 8.2130003
335 HD23 H sp3 -2.1229999 -17.5429993 8.0909996 336 C C sp2 0.801
-16.3490009 11.7709999 337 O O sp2 1.348 -15.3620005 12.2530003 338 N N
sp2 1.451 -17.5049992 11.7119999 339 H H sp3 0.951 -18.2880001
11.3170004 340 CA C sp3 2.56 -17.849 12.662 341 HA H sp3 2.994 -16.922
13.036 342 CB C sp3 1.897 -18.4400005 13.927 343 HB2 H sp3 1.59
-19.4570007 13.684 344 HB3 H sp3 2.6600001 -18.4120007 14.7040005 345 OG
O sp3 0.798 -17.6889992 14.4390001 346 HG H sp3 0.032 -17.6450005
13.8620005 347 C C sp2 3.776 -18.6289997 12.1289997 348 O O sp2
4.6030002 -19.0130005 12.9379997 349 N N sp2 3.961 -18.8239994
10.7659998 350 H H sp3 3.362 -18.4209995 10.059 351 CA C sp3 5.273
-19.438 10.282 352 HA H sp3 6.026 -19.425 11.07 353 CB C sp3 4.9850001
-20.8610001 9.8800001 354 HB2 H sp3 4.5970001 -21.5049992 10.6700001 355
HB3 H sp3 4.1220002 -20.7830009 9.2200003 356 OG O sp3 6.125 -21.2409992
9.1759996 357 HG H sp3 6.0029998 -21.3069992 8.2259998 358 C C sp2
5.8730001 -18.5610008 9.1520004 359 O O sp2 5.355 -18.2689991 8.1190004
360 N N sp2 7.1620002 -18.2380009 9.335 361 H H sp3 7.5760002
-18.6860008 10.1400003 362 CA C sp3 7.837 -17.142 8.626 363 HA H sp3
7.513 -17.032 7.591 364 CB C sp3 7.5939999 -15.8649998 9.4300003 365 HB2
H sp3 8.1739998 -15.7980003 10.3500004 366 HB3 H sp3 7.9910002
-15.0410004 8.8369999 367 CG C sp2 6.0939999 -15.4259996 9.6309996 368
CD1 C sp2 5.4169998 -15.5979996 10.7919998 369 HD1 H sp3 5.9320002
-15.9849997 11.6590004 370 NE1 N sp2 4.1240001 -15.1499996 10.7010002
371 HE1 H sp3 3.569 -15.1160002 11.5450001 372 CE2 C sp2 3.8699999
-14.6990004 9.4379997 373 CZ2 C sp2 2.7130001 -14.085 8.8520002 374 HZ2
H sp3 1.911 -13.8369999 9.5299997 375 CH2 C sp2 2.826 -13.6719999
7.5089998 376 HH2 H sp3 2 -13.158 7.0409999 377 CZ3 C sp2 3.9890001
-13.8769999 6.7410002 378 HZ3 H sp3 4.119 -13.3500004 5.8070002 379 CE3
C sp2 5.1700001 -14.3800001 7.3649998 380 HE3 H sp3 6.1399999
-14.3430004 6.8899999 381 CD2 C sp2 5.1110001 -14.809 8.7609997 382 C C
sp2 9.4239998 -17.2700005 8.7279997 383 O O sp2 9.9499998 -17.7639999
9.6709995 384 N N sp2 10.1239996 -17.0459995 7.6220002 385 H H sp3 9.632
-16.7199993 6.8010001 386 CA C sp3 11.534 -16.905 7.484 387 HA H sp3
11.993 -17.622 8.164 388 CB C sp3 12.0340004 -17.0400009 6.052 389 HB2 H
sp3 11.5810003 -16.1660004 5.5840001 390 HB3 H sp3 13.1160002
-16.9090004 6.0650001 391 CG C sp2 11.71 -18.3659992 5.408 392 CD1 C sp2
10.7130003 -18.3169994 4.4889998 393 HD1 H sp3 10.066 -17.4549999
4.4180002 394 CE1 C sp2 10.448 -19.4619999 3.707 395 HE1 H sp3 9.7690001
-19.3969994 2.8699999 396 CZ C sp2 11.2489996 -20.6060009 3.8610001 397
OH O sp3 10.9320002 -21.677 3.096 398 HH H sp3 11.6379995 -22.3260002
3.0639999 399 CE2 C sp2 12.1619997 -20.7099991 4.9510002 400 HE2 H sp3
12.6960001 -21.6210003 5.1750002 401 CD2 C sp2 12.3979998 -19.5830002
5.7389998 402 HD2 H sp3 13.1499996 -19.5939999 6.5139999 403 C C sp2
11.8699999 -15.5200005 8.0360003 404 O O sp2 11.1990004 -14.4560003
7.9889998 405 N N sp2 13.1359997 -15.5279999 8.5550003 406 H H sp3
13.5100002 -16.4279995 8.8199997 407 CA C sp3 13.914 -14.46 9.124 408 HA
H sp3 13.516 -13.509 8.769 409 CB C sp3 13.8540001 -14.6199999
10.6920004 410 HB2 H sp3 13.9860001 -13.6269999 11.1219997 411 HB3 H sp3
12.8789997 -14.9759998 11.0240002 412 CG C sp2 14.7980003 -15.5469999
11.368 413 ND1 N sp2 14.5349998 -16.875 11.7609997 414 CE1 C sp2
15.7489996 -17.3799992 12.099 415 HE1 H sp3 15.9289999 -18.3980007
12.4119997 416 NE2 N sp2 16.6709995 -16.368 12.1160002 417 HE2 H sp3
17.6399994 -16.5179996 12.3570004 418 CD2 C sp2 16.1110001 -15.2309999
11.6350002 419 HD2 H sp3 16.6049995 -14.3179998 11.3360004 420 C C sp2
15.3579998 -14.3319998 8.6619997 421 O O sp2 16.0400009 -13.3610001
9.092 422 N N sp2 15.842 -15.2299995 7.869 423 H H sp3 15.2709999
-16.059 7.7930002 424 CA C sp3 17.236 -15.27 7.223 425 HA H sp3 17.601
-14.262 7.024 426 CB C sp3 18.2880001 -15.7770004 8.1300001 427 HB2 H
sp3 19.1930008 -15.8400002 7.526 428 HB3 H sp3 18.6420002 -15.0939999
8.901 429 CG C sp2 18.1119995 -17.1170006 8.9209995 430 OD1 O sp2
18.9810009 -17.441 9.7180004 431 OD2 O sp3 17.2639999 -17.8829994
8.4689999 432 C C sp2 17.3540001 -15.967 5.8990002 433 O O sp2
18.3320007 -15.7150002 5.2179999 434 N N sp2 16.3929996 -16.7749996
5.5079999 435 H H sp3 15.5450001 -16.9430008 6.0300002 436 CA C sp3
16.29 -17.334 4.14 437 HA H sp3 17.329 -17.579 3.919 438 CB C sp3 15.323
-18.5319996 4.1350002 439 HB2 H sp3 15.2980003 -18.8390007 5.1799998 440
HB3 H sp3 14.2779999 -18.3320007 3.8989999 441 CG C sp3 15.8889999
-19.5769997 3.286 442 HG2 H sp3 15.9350004 -19.2840004 2.237 443 HG3 H
sp3 16.8470001 -19.8180008 3.7449999 444 CD C sp3 15.0279999 -20.8640003
3.2679999 445 HD2 H sp3 14.9090004 -21.0990009 4.3260002 446 HD3 H sp3
14.0389996 -20.7329998 2.8299999 447 NE N sp2 15.7580004 -21.8990002
2.575 448 HE H sp3 16.4220009 -22.2929993 3.2260001 449 CZ C sp2
15.6709995 -22.3659992 1.335 450 NH1 N sp2 14.8669996 -21.8840008 0.47
451 HH12 H sp3 14.8760004 -22.2029991 -0.489 452 HH11 H sp3 14.2139997
-21.1949997 0.816 453 NH2 N sp2 16.4820004 -23.2929993 0.946 454 HH21 H
sp3 17.2950001 -23.5750008 1.474 455 HH22 H sp3 16.4969997 -23.6289997
-0.007 456 C C sp2 15.816 -16.2129993 3.2060001 457 O O sp2 14.7559996
-15.5839996 3.529 458 N N sp2 16.3950005 -16.1229992 1.9910001 459 H H
sp3 17.1900005 -16.7259998 1.8380001 460 CA C sp3 16.078 -15.142 0.942
461 HA2 H sp3 16.733 -15.176 0.072 462 HA3 H sp3 15.188 -15.488 0.416
463 C C sp2 15.835 -13.7019997 1.485 464 O O sp2 16.6930008 -13.1359997
2.178 465 N N sp2 14.7480001 -13.092 1.024 466 H H sp3 14.1660004
-13.493 0.303 467 CA C sp3 14.611 -11.666 1.17 468 HA H sp3 15.531
-11.186 0.836 469 CB C sp3 13.6230001 -11.2130003 0.125 470 HB2 H sp3
12.6599998 -11.6499996 0.386 471 HB3 H sp3 13.5360003 -10.1289997 0.058
472 CG C sp2 13.9130001 -11.6479998 -1.275 473 CD1 C sp2 13.0220003
-11.7220001 -2.2920001 474 HD1 H sp3 11.9490004 -11.6219997 -2.221 475
NE1 N sp2 13.6300001 -12.059 -3.5150001 476 HE1 H sp3 13.1429996 -12.033
-4.4000001 477 CE2 C sp2 15.0059996 -12.125 -3.319 478 CZ2 C sp2
16.0610008 -12.4130001 -4.224 479 HZ2 H sp3 15.7089996 -12.5500002
-5.2350001 480 CH2 C sp2 17.3579998 -12.5 -3.8440001 481 HH2 H sp3
18.118 -12.7329998 -4.5749998 482 CZ3 C sp2 17.5909996 -12.3850002
-2.5150001 483 HZ3 H sp3 18.6270008 -12.4630003 -2.22 484 CE3 C sp2
16.5650005 -12.1309996 -1.5650001 485 HE3 H sp3 16.9419994 -11.9960003
-0.562 486 CD2 C sp2 15.2290001 -11.9110003 -1.911 487 C C sp2
14.3030005 -11.316 2.6129999 488 O O sp2 14.6420002 -10.2080002 3.007
489 N N sp2 13.724 -12.2460003 3.369 490 H H sp3 13.5500002 -13.1440001
2.9419999 491 CA C sp3 13.572 -12.08 4.805 492 HA H sp3 13.03 -11.135
4.828 493 CB C sp3 12.7220001 -13.2139997 5.3189998 494 HB1 H sp3 12.493
-13.007 6.3649998 495 HB2 H sp3 11.7910004 -13.3620005 4.7740002 496 HB3
H sp3 13.2370005 -14.1739998 5.3449998 497 C C sp2 14.8719997
-11.9460001 5.6149998 498 O O sp2 15.9069996 -12.6470003 5.4089999 499 N
N sp2 14.816 -10.9510002 6.5209999 500 H H sp3 13.8780003 -10.6809998
6.7820001 501 CA C sp3 15.947 -10.481 7.388 502 HA H sp3 16.606 -11.29
7.704 503 CB C sp3 16.7700005 -9.4359999 6.5689998 504 HB2 H sp3
16.0529995 -8.6529999 6.322 505 HB3 H sp3 17.5349998 -9.0830002
7.2600002 506 CG C sp3 17.5139999 -9.8629999 5.2659998 507 HG2 H sp3
16.8649998 -10.2410002 4.4759998 508 HG3 H sp3 17.9890003 -8.9980001
4.802 509 CD C sp3 18.6480007 -10.8830004 5.526 510 HD2 H sp3 19.5410004
-10.276 5.6760001 511 HD3 H sp3 18.5100002 -11.4989996 6.414 512 CE C
sp3 18.9729996 -11.6850004 4.3140001 513 HE2 H sp3 18.5189991
-11.2069998 3.4460001 514 HE3 H sp3 20.0569992 -11.6850004 4.1989999 515
NZ N sp3 18.5160007 -13.0810003 4.2930002 516 HZ3 H sp3 17.5699997
-13.1409998 4.6420002 517 HZ1 H sp3 18.5849991 -13.5439997 3.398 518 HZ2
H sp3 19.1369991 -13.6129999 4.8860002 519 C C sp2 15.5 -9.7779999
8.7220001 520 O O sp2 14.3439999 -9.3730001 8.7720003 521 N N sp2
16.4099998 -9.6070004 9.6929998 522 H H sp3 17.2980003 -10.0880003
9.6590004 523 CA C sp3 16.089 -8.877 10.923 524 HA H sp3 15.344 -8.106
10.723 525 CB C sp3 15.3850002 -9.9180002 11.8570004 526 HB H sp3
14.6890001 -10.4490004 11.2080002 527 CG2 C sp3 16.5510006 -10.8669996
12.4160004 528 HG21 H sp3 17.1569996 -11.3979998 11.6820002 529 HG22 H
sp3 17.0970001 -10.3059998 13.1730003 530 HG23 H sp3 16.0939999
-11.6750002 12.9860001 531 CG1 C sp3 14.4750004 -9.3529997 13.0249996
532 HG12 H sp3 15.0869999 -8.9029999 13.8070002 533 HG13 H sp3
13.8330002 -8.5509996 12.6619997 534 CD1 C sp3 13.526 -10.3699999
13.7139997 535 HD11 H sp3 13.0810003 -11.0810003 13.0179996 536 HD12 H
sp3 14.1059999 -11.0799999 14.3039999 537 HD13 H sp3 12.8450003
-9.8540001 14.3909998 538 C C sp2 17.3439999 -8.3260002 11.5839996 539 O
O sp2 18.4619999 -8.7749996 11.4560003 540 N N sp2 17.1870003 -7.178
12.2950001 541 H H sp3 16.2299995 -6.888 12.434 542 CA C sp3 18.197
-6.402 13.029 543 HA H sp3 19.087 -7.01 13.191 544 CB C sp3 18.6480007
-5.2449999 12.0690002 545 HB2 H sp3 19.177 -5.6529999 11.2069998 546 HB3
H sp3 17.7369995 -4.697 11.8310003 547 OG O sp3 19.4860001 -4.401
12.8070002 548 HG H sp3 19.0750008 -3.5439999 12.6759996 549 C C sp2
17.5720005 -5.9390001 14.3529997 550 O O sp2 16.5410004 -5.3179998
14.3450003 551 N N sp2 18.1420002 -6.184 15.5570002 552 H H sp3
19.1289997 -6.3940001 15.5349998 553 CA C sp3 17.572 -5.839 16.893 554
HA H sp3 18.266 -6.29 17.603 555 CB C sp3 17.6809998 -4.3520002
17.1030006 556 HB2 H sp3 18.7049999 -4.0689998 16.8640003 557 HB3 H sp3
17.0170002 -3.8410001 16.4060001 558 CG C sp2 17.2520008 -4.0170002
18.4890003 559 OD1 O sp2 16.1420002 -3.589 18.6730003 560 ND2 N sp2
18.1189995 -4.402 19.3740005 561 HD22 H sp3 19.0139999 -4.7729998
19.0900002 562 HD21 H sp3 17.9589996 -4.2750001 20.3630009 563 C C sp2
16.2189999 -6.4239998 17.3110008 564 O O sp2 16.1200008 -7.0539999
18.3719997 565 N N sp2 15.1680002 -6.3730001 16.4860001 566 H H sp3
15.3000002 -5.8940001 15.6070004 567 CA C sp3 13.846 -7.049 16.717 568
HA H sp3 13.494 -6.711 17.692 569 CB C sp3 12.8439999 -6.7160001
15.5489998 570 HB2 H sp3 13.0699997 -7.3340001 14.6800003 571 HB3 H sp3
11.8870001 -7.177 15.7910004 572 CG C sp3 12.6560001 -5.1950002
15.3100004 573 HG2 H sp3 12.7969999 -4.6659999 16.2520008 574 HG3 H sp3
13.4630003 -4.881 14.6479998 575 SD S sp3 11.1040001 -4.7360001
14.5290003 576 CE C sp3 9.9989996 -4.631 15.9499998 577 HE1 H sp3 10.151
-3.7780001 16.6110001 578 HE2 H sp3 9.0209999 -4.4590001 15.5010004 579
HE3 H sp3 10.151 -5.5019999 16.5879993 580 C C sp2 14.0369997 -8.5469999
16.8770008 581 O O sp2 15.0749998 -9.0979996 16.5639992 582 N N sp2
12.9980001 -9.3190002 17.3059998 583 H H sp3 12.132 -8.8739996
17.5750008 584 CA C sp3 13.106 -10.794 17.424 585 HA H sp3 13.925
-11.177 16.815 586 CB C sp3 13.316 -11.1359997 18.9510002 587 HB H sp3
12.5609999 -10.6260004 19.5489998 588 CG2 C sp3 13.243 -12.6169996
19.2059994 589 HG21 H sp3 12.2700005 -13.0170002 18.9200001 590 HG22 H
sp3 13.9560003 -13.0690002 18.5179996 591 HG23 H sp3 13.5319996
-12.8540001 20.2299995 592 OG1 O sp3 14.5749998 -10.6339998 19.3570004
593 HG1 H sp3 14.9446011 -10.1600714 18.6092434 594 C C sp2 11.8129997
-11.4560003 16.9179993 595 O O sp2 10.7049999 -10.9189997 17.0440006 596
N N sp2 11.9460001 -12.6689997 16.3120003 597 H H sp3 12.8219995
-13.1709995 16.2900009 598 CA C sp3 10.763 -13.432 15.917 599 HA H sp3
9.841 -12.855 15.982 600 CB C sp3 11.0310001 -14.0129995 14.507 601 HB2
H sp3 10.9169998 -13.2309999 13.7559996 602 HB3 H sp3 12.0600004
-14.3710003 14.5100002 603 CG C sp3 10.2089996 -15.2860003 14.1499996
604 HG H sp3 10.3970003 -16.0270004 14.927 605 CD1 C sp3 8.6709995
-14.9960003 14.1009998 606 HD11 H sp3 8.1719999 -15.7510004 13.493 607
HD12 H sp3 8.3570004 -15.1990004 15.1260004 608 HD13 H sp3 8.4219999
-14.0500002 13.6219997 609 CD2 C sp3 10.7110004 -15.7209997 12.7840004
610 HD21 H sp3 10.1960001 -16.6499996 12.5380001 611 HD22 H sp3
10.4770002 -15.0629997 11.948 612 HD23 H sp3 11.7840004 -15.9099998
12.835 613 C C sp2 10.5430002 -14.4689999 17.0009995 614 O O sp2
11.5039997 -15.1700001 17.2350006 615 N N sp2 9.3699999 -14.5749998
17.5909996 616 H H sp3 8.6490002 -13.9779997 17.2129993 617 CA C sp3
9.005 -15.808 18.345 618 HA H sp3 9.538 -16.689 17.987 619 CB C sp3
9.4960003 -15.5419998 19.7639999 620 HB2 H sp3 10.5389996 -15.2279997
19.7900009 621 HB3 H sp3 8.8330002 -14.7980003 20.2049999 622 OG O sp3
9.5100002 -16.7539997 20.5480003 623 HG H sp3 9.7469997 -16.5629997
21.4589996 624 C C sp2 7.526 -16.1270008 18.4939995 625 O O sp2
6.6929998 -15.2480001 18.5440006 626 N N sp2 7.1680002 -17.427
18.5060005 627 H H sp3 7.8940001 -18.1259995 18.4379997 628 CA C sp3
5.772 -17.911 18.503 629 HA H sp3 5.754 -18.974 18.263 630 CB C sp3
5.1040001 -17.7140007 19.882 631 HB2 H sp3 4.987 -16.6439991 20.0529995
632 HB3 H sp3 4.1690001 -18.2740002 19.8619995 633 CG C sp2 5.8239999
-18.4020004 20.9950008 634 ND2 N sp2 6.132 -19.6060009 21.0230007 635
HD22 H sp3 5.7837744 -20.2330132 20.3118782 636 HD21 H sp3 6.730474
-19.9572296 21.7568703 637 OD1 O sp2 6.29 -17.6350002 21.9220009 638 C C
sp2 5.0139999 -17.4009991 17.2619991 639 O O sp2 3.7739999 -17.4220009
17.1930008 640 N N sp2 5.744 -17.1140003 16.1410007 641 H H sp3
6.7449999 -17.2350006 16.0890007 642 CA C sp3 5.289 -16.567 14.84 643
HA2 H sp3 5.99 -16.806 14.04 644 HA3 H sp3 4.265 -16.905 14.683 645 C C
sp2 4.9510002 -15.0939999 14.8730001 646 O O sp2 4.3639998 -14.526
13.9069996 647 N N sp2 5.2969999 -14.3970003 15.9750004 648 H H sp3
5.7610002 -14.849 16.75 649 CA C sp3 4.849 -13.025 16.294 650 HA H sp3
4.268 -12.622 15.465 651 CB C sp3 4.0110002 -13.1110001 17.5709991 652
HB2 H sp3 4.6370001 -13.4359999 18.4029999 653 HB3 H sp3 3.79
-12.0819998 17.8519993 654 CG C sp3 2.6670001 -13.9709997 17.3810005 655
HG2 H sp3 2.059 -13.4280005 16.6569996 656 HG3 H sp3 2.9030001
-15.0089998 17.1459999 657 CD C sp3 1.88 -13.9440002 18.6709995 658 HD2
H sp3 1.7640001 -12.927 19.0480003 659 HD3 H sp3 0.919 -14.4160004
18.4650002 660 CE C sp3 2.599 -14.7139997 19.7889996 661 HE2 H sp3 2.76
-15.7469997 19.4790001 662 HE3 H sp3 3.5350001 -14.2349997 20.0750008
663 NZ N sp3 1.7819999 -14.849 21.0650005 664 HZ3 H sp3 1.663
-13.9090004 21.4130001 665 HZ1 H sp3 0.826 -15.1730003 21.0109997 666
HZ2 H sp3 2.2650001 -15.4280005 21.7369995 667 C C sp2 6.164 -12.2290001
16.4519997 668 O O sp2 7.198 -12.8839998 16.7950001 669 N N sp2
6.2220001 -10.9189997 16.2929993 670 H H sp3 5.316 -10.4949999
16.1560001 671 CA C sp3 7.44 -10.072 16.188 672 HA H sp3 8.339 -10.685
16.129 673 CB C sp3 7.2210002 -9.4209995 14.7709999 674 HB2 H sp3
7.3130002 -10.1899996 14.0039997 675 HB3 H sp3 6.197 -9.0570002
14.6870003 676 CG C sp3 8.2299995 -8.3210001 14.4630003 677 HG H sp3
8.1800003 -7.5809999 15.2609997 678 CD1 C sp3 9.6750002 -8.8260002
14.342 679 HD11 H sp3 10.3199997 -8.0179996 13.9980001 680 HD12 H sp3
10.0410004 -9.099 15.3319998 681 HD13 H sp3 9.6280003 -9.7159996
13.7150002 682 CD2 C sp3 7.882 -7.5209999 13.243 683 HD21 H sp3
7.8639998 -7.9910002 12.2600002 684 HD22 H sp3 7.0630002 -6.8210001
13.408 685 HD23 H sp3 8.6960001 -6.7979999 13.2950001 686 C C sp2
7.6290002 -9.2119999 17.3929996 687 O O sp2 6.9190001 -8.2379999
17.4950008 688 N N sp2 8.5640001 -9.5860004 18.2849998 689 H H sp3
9.0670004 -10.4090004 17.9860001 690 CA C sp3 8.827 -8.978 19.608 691 HA
H sp3 7.867 -8.727 20.059 692 CB C sp3 9.6079998 -9.9709997 20.5349998
693 HB2 H sp3 10.5369997 -10.3249998 20.0869999 694 HB3 H sp3 9.9090004
-9.4300003 21.4319992 695 CG C sp3 8.7360001 -11.0830002 21.0419998 696
HG2 H sp3 7.7639999 -10.658 21.2919998 697 HG3 H sp3 8.5830002
-11.7969999 20.2329998 698 CD C sp3 9.4589996 -11.7860003 22.2180004 699
HD2 H sp3 10.493 -11.9759998 21.9309998 700 HD3 H sp3 9.6339998
-11.0360003 22.9890003 701 NE N sp2 8.684 -12.9779997 22.5049992 702 HE
H sp3 7.9629998 -13.1610003 21.8220005 703 CZ C sp2 8.6219997
-13.7040005 23.5939999 704 NH1 N sp2 9.5489998 -13.743 24.4950008 705
HH12 H sp3 9.4259996 -14.3979998 25.2539997 706 HH11 H sp3 10.4700003
-13.3559999 24.3419991 707 NH2 N sp2 7.5929999 -14.4049997 23.7639999
708 HH21 H sp3 6.8730001 -14.3839998 23.0550003 709 HH22 H sp3 7.4790001
-15.0349998 24.5450001 710 C C sp2 9.6009998 -7.7030001 19.2910004 711 O
O sp2 10.7060003 -7.8400002 18.7630005 712 N N sp2 9.2089996 -6.5219998
19.8400002 713 H H sp3 8.3269997 -6.552 20.3309994 714 CA C sp3 10.01
-5.347 20.021 715 HA H sp3 10.51 -5.037 19.104 716 CB C sp3 9.0389996
-4.1880002 20.368 717 HB H sp3 8.6009998 -4.3340001 21.3549995 718 CG1 C
sp3 9.6859999 -2.8069999 20.3829994 719 HG11 H sp3 8.9949999 -2.1229999
20.8759995 720 HG12 H sp3 10.5819998 -2.8180001 21.0039997 721 HG13 H
sp3 10.0109997 -2.4990001 19.3899994 722 CG2 C sp3 7.908 -4.0749998
19.3509998 723 HG21 H sp3 7.349 -5.0110002 19.3670006 724 HG22 H sp3
7.2620001 -3.2409999 19.6240005 725 HG23 H sp3 8.3140001 -3.7869999
18.3810005 726 C C sp2 11.0539999 -5.3740001 21.1580009 727 O O sp2
10.7049999 -5.592 22.3169994 728 N N sp2 12.323 -5.0669999 20.8710003
729 H H sp3 12.5190001 -4.8369999 19.9080009 730 CA C sp3 13.42 -5.043
21.92 731 HA H sp3 12.998 -5.486 22.822 732 CB C sp3 14.5839996
-5.9689999 21.5699997 733 HB2 H sp3 14.9759998 -5.677 20.5960007 734 HB3
H sp3 15.349 -5.9850001 22.3470001 735 CG C sp2 14.1680002 -7.3839998
21.4599991 736 OD1 O sp2 13.4560003 -7.9330001 22.2770004 737 ND2 N sp2
14.7220001 -8.1190004 20.5200005 738 HD22 H sp3 15.3030005 -7.6059999
19.8719997 739 HD21 H sp3 14.7279997 -9.1269999 20.4610004 740 C C sp2
13.9499998 -3.6530001 22.3139992 741 O O sp2 14.823 -3.4690001
23.1590004 742 N N sp2 13.3789997 -2.641 21.7600002 743 H H sp3
12.6129999 -2.7839999 21.1170006 744 CA C sp3 13.923 -1.326 21.736 745
HA H sp3 14.464 -1.142 22.665 746 CB C sp3 14.8260002 -1.234 20.5370007
747 HB2 H sp3 15.4379997 -2.1359999 20.5480003 748 HB3 H sp3 14.2849998
-1.277 19.5919991 749 CG C sp3 15.6379995 0.035 20.6679993 750 HG2 H sp3
14.9799995 0.904 20.6669998 751 HG3 H sp3 16.1639996 0.161 21.6140003
752 CD C sp2 16.7220001 0.212 19.6140003 753 OE1 O sp2 16.8560009
1.2640001 19.0919991 754 NE2 N sp2 17.5310001 -0.792 19.2929993 755 HE22
H sp3 17.7539997 -1.6210001 19.8250008 756 HE21 H sp3 18.0750008 -0.532
18.4820004 757 C C sp2 12.8330002 -0.273 21.4549999 758 O O sp2
12.0220003 -0.516 20.5139999 759 N N sp2 12.6199999 0.715 22.3069992 760
H H sp3 13.3319998 0.936 22.9880009 761 CA C sp3 11.685 1.811 22.113 762
HA H sp3 10.693 1.392 21.943 763 CB C sp3 11.5860004 2.737 23.3640003
764 HB2 H sp3 12.54 3.2539999 23.4710007 765 HB3 H sp3 10.7860003 3.392
23.0200005 766 CG C sp2 11.1610003 2.02 24.7019997 767 OD1 O sp2 10.974
2.802 25.6369991 768 OD2 O sp3 10.9759998 0.807 24.7709999 769 C C sp2
12.0889997 2.678 20.9139996 770 O O sp2 13.2460003 2.9260001 20.6809998
771 N N sp2 11.0389996 3.243 20.3330002 772 H H sp3 10.092 3.0090001
20.5970001 773 CA C sp3 11.151 4.34 19.394 774 HA2 H sp3 11.657 5.243
19.734 775 HA3 H sp3 11.704 3.986 18.524 776 C C sp2 9.8900003 4.6090002
18.6359997 777 O O sp2 8.7720003 4.2779999 19.1429996 778 N N sp2
9.9650002 5.1090002 17.4200001 779 H H sp3 10.8780003 5.5089998
17.2590008 780 CA C sp3 8.908 5.198 16.457 781 HA H sp3 8.006 4.712
16.83 782 CB C sp3 8.6049995 6.6560001 16.0869999 783 HB2 H sp3 9.427
7.257 15.6990004 784 HB3 H sp3 7.8509998 6.5999999 15.302 785 CG C sp2
8.1110001 7.5100002 17.2579994 786 CD1 C sp2 8.9709997 7.9860001
18.2360001 787 HD1 H sp3 10.0240002 7.7589998 18.1520004 788 CE1 C sp2
8.5270004 8.9499998 19.2049999 789 HE1 H sp3 9.1660004 9.4029999
19.9489994 790 CZ C sp2 7.2010002 9.4139996 19.1970005 791 HZ H sp3
6.9289999 10.1820002 19.9069996 792 CE2 C sp2 6.2680001 8.7930002
18.2889996 793 HE2 H sp3 5.2880001 9.2130003 18.1200008 794 CD2 C sp2
6.743 7.8400002 17.3509998 795 HD2 H sp3 6.0689998 7.414 16.6219997 796
C C sp2 9.408 4.4260001 15.2740002 797 O O sp2 10.5550003 4.5609999
14.8389997 798 N N sp2 8.4890003 3.608 14.6890001 799 H H sp3 7.5970001
3.5910001 15.1630001 800 CA C sp3 8.706 2.69 13.514 801 HA H sp3 9.684
2.881 13.074 802 CB C sp3 8.6169996 1.232 14.0439997 803 HB2 H sp3
7.5910001 1.118 14.3959999 804 HB3 H sp3 8.6890001 0.752 13.0679998 805
CG C sp2 9.552 0.724 15.1370001 806 CD1 C sp2 9.4440002 1.177 16.4669991
807 HD1 H sp3 8.7360001 1.916 16.8129997 808 CE1 C sp2 10.3579998 0.641
17.3950005 809 HE1 H sp3 10.4040003 1.125 18.3600006 810 CZ C sp2
11.3599997 -0.276 16.9379997 811 OH O sp3 12.2519999 -0.779 17.7859993
812 HH H sp3 12 -0.565 18.6879997 813 CE2 C sp2 11.2930002 -0.891
15.7130003 814 HE2 H sp3 11.9860001 -1.684 15.4759998 815 CD2 C sp2
10.3380003 -0.371 14.8260002 816 HD2 H sp3 10.1660004 -0.959 13.9370003
817 C C sp2 7.6440001 2.915 12.3579998 818 O O sp2 6.4460001 3.073
12.6420002 819 N N sp2 8.0010004 2.918 11.0810003 820 H H sp3 8.9829998
2.737 10.9309998 821 CA C sp3 7.044 2.528 10.041 822 HA H sp3 6.129
3.084 10.244 823 CB C sp3 7.7220001 2.878 8.6899996 824 HB2 H sp3
7.8439999 3.96 8.743 825 HB3 H sp3 8.6420002 2.3110001 8.5500002 826 CG
C sp2 6.848 2.6530001 7.4770002 827 CD1 C sp2 5.7659998 3.4820001 7.165
828 HD1 H sp3 5.4710002 4.2849998 7.8239999 829 CE1 C sp2 4.9000001
3.3399999 6.0879998 830 HE1 H sp3 4.0229998 3.9630001 5.993 831 CZ C sp2
5.1059999 2.253 5.237 832 OH O sp3 4.1149998 1.974 4.2989998 833 HH H
sp3 4.5440001 1.476 3.5999999 834 CE2 C sp2 6.2080002 1.475 5.4499998
835 HE2 H sp3 6.2150002 0.631 4.777 836 CD2 C sp2 7.1700001 1.679
6.5539999 837 HD2 H sp3 8.0469999 1.069 6.711 838 C C sp2 6.823 0.968
10.1450005 839 O O sp2 7.7750001 0.272 10.2639999 840 N N sp2 5.6009998
0.548 9.9399996 841 H H sp3 4.8909998 1.258 9.8310003 842 CA C sp3 5.127
-0.818 9.786 843 HA H sp3 5.921 -1.551 9.927 844 CB C sp3 4.0679998
-1.14 10.9020004 845 HB2 H sp3 3.1919999 -0.491 10.8970003 846 HB3 H sp3
3.533 -2.046 10.6190004 847 CG C sp3 4.5359998 -1.464 12.302 848 HG H
sp3 5.1040001 -2.3940001 12.2810001 849 CD1 C sp3 5.3629999 -0.405
12.908 850 HD11 H sp3 6.4169998 -0.497 12.6470003 851 HD12 H sp3
5.0500002 0.594 12.6059999 852 HD13 H sp3 5.2379999 -0.44 13.9899998 853
CD2 C sp3 3.263 -1.753 13.21 854 HD21 H sp3 2.6010001 -2.467 12.7209997
855 HD22 H sp3 3.529 -2.1819999 14.1759996 856 HD23 H sp3 2.8080001
-0.78 13.3920002 857 C C sp2 4.4099998 -0.939 8.4029999 858 O O sp2
3.819 0.055 7.9510002 859 N N sp2 4.5929999 -2.0510001 7.7090001 860 H H
sp3 5.2129998 -2.711 8.1569996 861 CA C sp3 3.911 -2.452 6.525 862 HA H
sp3 3.055 -1.8 6.352 863 CB C sp3 4.7789998 -2.211 5.375 864 HB2 H sp3
4.2880001 -2.6110001 4.4879999 865 HB3 H sp3 4.8119998 -1.14 5.171 866
CG C sp2 6.177 -2.7850001 5.3860002 867 CD1 C sp2 6.3530002 -4.0100002
4.7199998 868 HD1 H sp3 5.5469999 -4.4860001 4.1810002 869 CE1 C sp2
7.5770001 -4.7010002 4.783 870 HE1 H sp3 7.5970001 -5.6859999 4.3410001
871 CZ C sp2 8.5790005 -4.0489998 5.4959998 872 OH O sp3 9.7410002
-4.7719998 5.625 873 HH H sp3 9.5880003 -5.6090002 5.1799998 874 CE2 C
sp2 8.5129995 -2.7449999 6.079 875 HE2 H sp3 9.3719997 -2.2920001
6.5510001 876 CD2 C sp2 7.2490001 -2.1210001 5.9910002 877 HD2 H sp3
7.131 -1.184 6.5149999 878 C C sp2 3.3889999 -3.9130001 6.598 879 O O
sp2 3.9230001 -4.711 7.3720002 880 N N sp2 2.4660001 -4.3270001 5.697
881 H H sp3 1.944 -3.608 5.217 882 CA C sp3 2.191 -5.749 5.459 883 HA H
sp3 3.09 -6.36 5.377 884 CB C sp3 1.27 -6.244 6.552 885 HB1 H sp3 0.996
-7.2969999 6.4829998 886 HB2 H sp3 1.687 -6.0939999 7.5469999 887 HB3 H
sp3 0.371 -5.6290002 6.5209999 888 C C sp2 1.538 -5.9689999 4.1090002
889 O O sp2 0.669 -5.217 3.717 890 N N sp2 1.964 -6.9499998 3.365 891 H
H sp3 2.6059999 -7.6389999 3.7290001 892 CA C sp3 1.35 -7.433 2.065 893
HA H sp3 0.586 -6.705 1.792 894 CB C sp3 2.487 -7.4530001 1.046 895 HB2
H sp3 3.1240001 -6.5710001 1.11 896 HB3 H sp3 3.145 -8.3219995 1.056 897
CG C sp2 1.834 -7.3860002 -0.357 898 OD1 O sp2 1.592 -6.4070001 -0.936
899 ND2 N sp2 1.569 -8.5699997 -0.91 900 HD22 H sp3 1.773 -9.4759998
-0.512 901 HD21 H sp3 1.33 -8.573 -1.891 902 C C sp2 0.793 -8.823 2.217
903 O O sp2 1.457 -9.6949997 2.7249999 904 N N sp2 -0.32 -9.0469999
1.521 905 H H sp3 -0.651 -8.2770004 0.958 906 CA C sp3 -1.161 -10.274
1.517 907 HA H sp3 -0.621 -11.179 1.794 908 CB C sp3 -2.312 -10.2959995
2.4809999 909 HB H sp3 -3.006 -9.4980001 2.2149999 910 CG2 C sp3
-3.0350001 -11.7229996 2.5450001 911 HG21 H sp3 -3.5179999 -12.066 1.63
912 HG22 H sp3 -2.3239999 -12.5200005 2.7609999 913 HG23 H sp3
-3.8099999 -11.6420002 3.3069999 914 CG1 C sp3 -1.982 -10.0749998
4.0209999 915 HG12 H sp3 -1.382 -9.1809998 4.1919999 916 HG13 H sp3
-2.928 -9.9919996 4.5560002 917 CD1 C sp3 -1.067 -11.1990004 4.651 918
HD11 H sp3 -0.135 -11.4289999 4.1339998 919 HD12 H sp3 -0.63 -10.9350004
5.6139998 920 HD13 H sp3 -1.6799999 -12.0419998 4.9679999 921 C C sp2
-1.6289999 -10.4420004 0.129 922 O O sp2 -2.1199999 -9.5190001 -0.569
923 N N sp2 -1.5880001 -11.6689997 -0.372 924 H H sp3 -1.17 -12.4139996
0.166 925 CA C sp3 -2.037 -12.021 -1.705 926 HA H sp3 -2.722 -11.331
-2.197 927 CB C sp3 -0.822 -12.3839998 -2.556 928 HB2 H sp3 -0.233
-13.0799999 -1.9579999 929 HB3 H sp3 -1.053 -12.9350004 -3.4679999 930
SG S sp3 0.184 -10.9960003 -3.0480001 931 HG H sp3 0.888 -10.809 -1.928
932 C C sp2 -2.902 -13.2220001 -1.529 933 O O sp2 -2.6730001 -14.1049995
-0.703 934 N N sp2 -3.948 -13.3540001 -2.391 935 H H sp3 -4.125
-12.6759996 -3.1170001 936 CA C sp3 -4.812 -14.532 -2.412 937 HA H sp3
-4.328 -15.311 -1.822 938 CB C sp3 -6.1760001 -14.118 -1.9069999 939 HB2
H sp3 -6.5250001 -13.3400002 -2.586 940 HB3 H sp3 -6.8670001 -14.9589996
-1.967 941 CG C sp2 -6.2389998 -13.5299997 -0.516 942 CD1 C sp2
-6.1209998 -12.1230001 -0.265 943 HD1 H sp3 -5.9190001 -11.4619999
-1.095 944 CE1 C sp2 -6.4390001 -11.5699997 0.974 945 HE1 H sp3 -6.448
-10.5170002 1.214 946 CZ C sp2 -6.6409998 -12.4130001 2.052 947 HZ H sp3
-6.6539998 -12.0649996 3.075 948 CE2 C sp2 -6.7449999 -13.7889996 1.865
949 HE2 H sp3 -6.9349999 -14.4650002 2.6849999 950 CD2 C sp2 -6.5799999
-14.368 0.587 951 HD2 H sp3 -6.6960001 -15.4239998 0.391 952 C C sp2
-4.9980001 -14.9630003 -3.849 953 O O sp2 -4.698 -14.2869997 -4.8179998
954 N N sp2 -5.5110002 -16.1949997 -4.027 955 H H sp3 -5.7399998
-16.7220001 -3.197 956 CA C sp3 -5.94 -16.755 -5.332 957 HA H sp3 -6.154
-15.976 -6.064 958 CB C sp3 -4.7119999 -17.3719997 -5.9229999 959 HB2 H
sp3 -4.6459999 -17.4220009 -7.0100002 960 HB3 H sp3 -3.822 -16.8239994
-5.6129999 961 CG C sp3 -4.526 -18.8339996 -5.586 962 HG2 H sp3
-5.3660002 -19.3859997 -6.0079999 963 HG3 H sp3 -3.701 -19.2229996
-6.1820002 964 CD C sp3 -4.3280001 -19.3139992 -4.118 965 HD2 H sp3
-3.3110001 -19.0170002 -3.865 966 HD3 H sp3 -5.0040002 -18.8269997
-3.4159999 967 NE N sp2 -4.421 -20.809 -4.059 968 HE H sp3 -3.6059999
-21.4029999 -4.1040001 969 CZ C sp2 -5.4990001 -21.5720005 -3.8239999
970 NH1 N sp2 -5.3509998 -22.8740005 -3.9879999 971 HH12 H sp3
-6.0939999 -23.5219994 -3.767 972 HH11 H sp3 -4.3979998 -23.1930008
-4.0799999 973 NH2 N sp2 -6.717 -21.0990009 -3.579 974 HH21 H sp3 -6.882
-20.1040001 -3.5409999 975 HH22 H sp3 -7.4699998 -21.7719994 -3.602 976
C C sp2 -7.1440001 -17.7310009 -5.2249999 977 O O sp2 -7.421 -18.2269993
-4.119 978 N N sp2 -7.6960001 -18.1509991 -6.3909998 979 H H sp3 -7.322
-17.7579994 -7.243 980 CA C sp3 -8.596 -19.349 -6.71 981 HA H sp3 -8.357
-20.132 -5.99 982 CB C sp3 -10.1199999 -19.0429993 -6.5229998 983 HB2 H
sp3 -10.368 -18.7420006 -5.506 984 HB3 H sp3 -10.46 -18.2950001
-7.2410002 985 CG C sp2 -10.9519997 -20.2339993 -6.849 986 CD2 C sp2
-11.2139997 -21.2019997 -5.948 987 HD2 H sp3 -10.9414215 -21.2037716
-4.9029651 988 NE2 N sp2 -11.868 -22.1450005 -6.5939999 989 HE1 H sp3
-12.1999998 -23.0669994 -6.1399999 990 CE1 C sp2 -12.1359997 -21.7259998
-7.8060002 991 HE2 H sp3 -12.5439997 -22.2759991 -8.5489998 992 ND1 N
sp2 -11.5349998 -20.5359993 -8.0349998 993 C C sp2 -8.1890001
-19.7639999 -8.0930004 994 O O sp2 -7.6149998 -19.0550003 -8.8789997 995
N N sp2 -8.4899998 -21.0109997 -8.4549999 996 H H sp3 -9.1400003
-21.4319992 -7.8070002 997 CA C sp3 -8.303 -21.511 -9.84 998 HA H sp3
-8.693 -20.789 -10.558 999 CB C sp3 -6.8369999 -21.7119999 -10.118 1000
HB2 H sp3 -6.6919999 -22.4780006 -10.8800001 1001 HB3 H sp3 -6.3070002
-20.8659992 -10.5559998 1002 CG C sp2 -6.1220002 -22.2010002 -8.8839998
1003 CD2 C sp2 -5.256 -21.4169998 -8.0749998 1004 HD2 H sp3 -5.0918822
-20.3523903 -8.1529188 1005 NE2 N sp2 -4.6739998 -22.2619991 -7.1849999
1006 CE1 C sp2 -5.0710001 -23.5340004 -7.4330001 1007 HE1 H sp3
-4.7418456 -24.4127178 -6.8982911 1008 ND1 N sp2 -5.9840002 -23.5179996
-8.5039997 1009 HD2 H sp3 -6.4796572 -24.3715553 -8.9423685 1010 C C sp2
-9.1960001 -22.75 -10.0810003 1011 O O sp2 -9.2819996 -23.6459999
-9.2220001 1012 N N sp2 -9.7449999 -22.9300003 -11.3030005 1013 H H sp3
-9.5819998 -22.2339993 -12.0170002 1014 CA C sp3 -10.55 -24.112 -11.774
1015 HA H sp3 -11.442 -24.042 -11.152 1016 CB C sp3 -11.026 -23.927
-13.2489996 1017 HB2 H sp3 -10.1709995 -23.8120003 -13.915 1018 HB3 H
sp3 -11.5860004 -24.8239994 -13.5120001 1019 CG C sp3 -12.0749998
-22.816 -13.5179996 1020 HG2 H sp3 -12.8210001 -22.6170006 -12.7489996
1021 HG3 H sp3 -11.5209999 -21.882 -13.6149998 1022 CD C sp2 -12.9379997
-23.1119995 -14.7320004 1023 OE1 O sp2 -14.1630001 -23.1599998
-14.6099997 1024 OE2 O sp3 -12.3629999 -23.2269993 -15.8719997 1025 C C
sp2 -9.941 -25.5310001 -11.7110004 1026 O O sp2 -10.691 -26.5270004
-11.6920004 1027 N N sp2 -8.6149998 -25.6860008 -11.4989996 1028 H H sp3
-7.9660001 -24.9139996 -11.552 1029 CA C sp3 -7.94 -26.973 -11.177 1030
HA H sp3 -8.415 -27.842 -11.635 1031 CB C sp3 -6.4460001 -26.8929996
-11.5550003 1032 HB H sp3 -5.9200001 -27.7859993 -11.217 1033 CG2 C sp3
-6.3829999 -26.7439995 -13.0670004 1034 HG21 H sp3 -6.9460001
-25.9020004 -13.4700003 1035 HG22 H sp3 -5.335 -26.6599998 -13.3520002
1036 HG23 H sp3 -6.7690001 -27.6450005 -13.5430002 1037 OG1 O sp3 -5.869
-25.6289997 -11.1169996 1038 HG1 H sp3 -5.2903137 -25.2710876
-11.7935696 1039 C C sp2 -7.9840002 -27.3299999 -9.6370001 1040 O O sp2
-7.7839999 -28.4740009 -9.3000002 1041 N N sp2 -8.4300003 -26.3409996
-8.7530003 1042 H H sp3 -8.7869997 -25.4969997 -9.177 1043 CA C sp3
-8.625 -26.568 -7.335 1044 HA H sp3 -8.131 -27.523 -7.158 1045 CB C sp3
-8.0439997 -25.4510002 -6.4590001 1046 HB2 H sp3 -7.987 -25.823
-5.4359999 1047 HB3 H sp3 -7.007 -25.2140007 -6.697 1048 OG O sp3
-8.6560001 -24.1509991 -6.4840002 1049 HG H sp3 -9.0310001 -24.0429993
-7.3610001 1050 C C sp2 -10.1140003 -26.8239994 -7.0050001 1051 O O sp2
-10.5570002 -26.7730007 -5.816 1052 N N sp2 -10.974 -27.1240005
-7.9970002 1053 H H sp3 -10.6890001 -27.1189995 -8.9659996 1054 CA C sp3
-12.397 -27.265 -7.874 1055 HA2 H sp3 -12.745 -27.962 -8.637 1056 HA3 H
sp3 -12.63 -27.712 -6.908 1057 C C sp2 -13.0340004 -25.8449993
-8.0410004 1058 O O sp2 -12.4160004 -24.8540001 -8.467 1059 N N sp2
-14.3450003 -25.7369995 -7.7309999 1060 H H sp3 -14.8199997 -26.6079998
-7.5419998 1061 CA C sp3 -15.188 -24.572 -7.74 1062 HA H sp3 -14.761
-23.869 -8.456 1063 CB C sp3 -16.6849995 -24.7980003 -7.993 1064 HB2 H
sp3 -16.7889996 -25.5639992 -8.7609997 1065 HB3 H sp3 -17.1299992
-25.2789993 -7.1220002 1066 OG O sp3 -17.3419991 -23.5960007 -8.3050003
1067 HG H sp3 -18.2808857 -23.7890167 -8.3521347 1068 C C sp2
-14.8859997 -23.9020004 -6.375 1069 O O sp2 -14.1549997 -24.3810005
-5.5770001 1070 N N sp2 -15.5240002 -22.7259998 -6.2259998 1071 H H sp3
-16.2210007 -22.5179996 -6.927 1072 CA C sp3 -15.4650002 -21.9139996
-4.9920001 1073 HA H sp3 -14.4119997 -21.8920002 -4.711 1074 CB C sp3
-15.8699999 -20.4729996 -5.2529998 1075 HB H sp3 -16.0480003 -19.9629993
-4.3070002 1076 CG1 C sp3 -14.677 -19.8050003 -5.9720001 1077 HG11 H sp3
-14.9370003 -18.8190002 -6.3579998 1078 HG12 H sp3 -13.7910004
-19.7910004 -5.3369999 1079 HG13 H sp3 -14.3940001 -20.4710007
-6.7880001 1080 CG2 C sp3 -17.073 -20.2560005 -6.1459999 1081 HG21 H sp3
-17.4430008 -19.2310009 -6.1020002 1082 HG22 H sp3 -16.7320004
-20.3610001 -7.1760001 1083 HG23 H sp3 -17.8369999 -20.9890003
-5.8870001 1084 C C sp2 -16.2670002 -22.4440002 -3.8499999 1085 O O sp2
-17.1450005 -23.2999992 -4.1760001 1086 N N sp2 -15.8549995 -22.2180004
-2.562 1087 CD C sp3 -14.5749998 -21.6599998 -2.1259999 1088 HD2 H sp3
-14.349 -20.691 -2.569 1089 HD3 H sp3 -13.802 -22.3589993 -2.4460001
1090 CG C sp3 -14.5860004 -21.6350002 -0.604 1091 HG2 H sp3 -15.0279999
-20.7099991 -0.234 1092 HG3 H sp3 -13.6090002 -21.8549995 -0.174 1093 CB
C sp3 -15.5249996 -22.7709999 -0.246 1094 HB2 H sp3 -16.1049995
-22.4710007 0.627 1095 HB3 H sp3 -15.066 -23.7350006 -0.025 1096 CA C
sp3 -16.5009995 -22.8530006 -1.398 1097 HA H sp3 -16.7180004 -23.9080009
-1.5650001 1098 C C sp2 -17.8600006 -22.1650009 -1.0650001 1099 O O sp2
-18.7689991 -22.809 -0.605 1100 N N sp2 -17.9680004 -20.8589993 -1.372
1101 H H sp3 -17.1790009 -20.3920002 -1.796 1102 CA C sp3 -19.107
-19.959 -1.094 1103 HA H sp3 -19.962 -20.631 -1.175 1104 CB C sp3
-19.1170006 -19.3069992 0.303 1105 HB H sp3 -20.0079994 -18.7059994
0.482 1106 CG2 C sp3 -19.1639996 -20.3869991 1.353 1107 HG21 H sp3
-18.1879997 -20.8689995 1.413 1108 HG22 H sp3 -19.448 -19.8409996 2.253
1109 HG23 H sp3 -19.9440002 -21.0960007 1.075 1110 OG1 O sp3 -17.9960003
-18.4799995 0.592 1111 HG1 H sp3 -18.3449993 -17.5879993 0.525 1112 C C
sp2 -19.3850002 -18.8999996 -2.105 1113 O O sp2 -18.4470005 -18.5359993
-2.8180001 1114 N N sp2 -20.6040001 -18.3789997 -2.191 1115 H H sp3
-21.2970009 -18.7579994 -1.561 1116 CA C sp3 -21.092 -17.318 -3.183 1117
HA H sp3 -20.751 -17.615 -4.174 1118 CB C sp3 -22.6819992 -17.2830009
-3.072 1119 HB2 H sp3 -23.0270004 -16.4669991 -3.707 1120 HB3 H sp3
-23.0620003 -18.2280006 -3.461 1121 CG C sp2 -23.1529999 -16.8519993
-1.638 1122 OD1 O sp2 -24.3880005 -16.6830006 -1.479 1123 OD2 O sp3
-22.3959999 -16.802 -0.623 1124 C C sp2 -20.3579998 -15.9239998 -2.888
1125 O O sp2 -20.1340008 -15.0710001 -3.7639999 1126 N N sp2 -19.8759995
-15.6890001 -1.666 1127 H H sp3 -20.0529995 -16.4069996 -0.978 1128 CA C
sp3 -19.174 -14.5 -1.262 1129 HA H sp3 -18.614 -14.035 -2.074 1130 CB C
sp3 -20.1590004 -13.4779997 -0.772 1131 HB2 H sp3 -21.1299992
-13.5889997 -1.255 1132 HB3 H sp3 -20.3379993 -13.6639996 0.287 1133 CG
C sp2 -19.7380009 -12.0389996 -0.97 1134 CD1 C sp2 -19.4459991
-11.6499996 -2.2780001 1135 HD1 H sp3 -19.2210007 -12.3570004 -3.063
1136 CE1 C sp2 -19.1919994 -10.316 -2.5680001 1137 HE1 H sp3 -18.8920002
-9.9490004 -3.539 1138 CZ C sp2 -19.2859993 -9.3660002 -1.567 1139 OH O
sp3 -19.1210003 -8.0559998 -1.895 1140 HH H sp3 -18.5319672 -8.0327797
-2.652257 1141 CE2 C sp2 -19.5680008 -9.7360001 -0.238 1142 HE2 H sp3
-19.684 -8.9650002 0.51 1143 CD2 C sp2 -19.8269997 -11.0959997 0.003
1144 HD2 H sp3 -19.9950008 -11.4119997 1.023 1145 C C sp2 -18.1040001
-14.9219999 -0.244 1146 O O sp2 -18.3920002 -15.7270002 0.672 1147 N N
sp2 -17.0119991 -14.1809998 -0.301 1148 H H sp3 -16.8670006 -13.6730003
-1.1619999 1149 CA C sp3 -15.72 -14.529 0.38 1150 HA H sp3 -15.906
-15.357 1.064 1151 CB C sp3 -14.7309999 -14.9259996 -0.748 1152 HB2 H
sp3 -14.6339998 -14.0979996 -1.451 1153 HB3 H sp3 -13.7370005 -15.026
-0.312 1154 CG C sp3 -15.0319996 -16.1940002 -1.58 1155 HG H sp3
-16.0139999 -16.1310005 -2.0480001 1156 CD1 C sp3 -13.9809999
-16.4300003 -2.7 1157 HD11 H sp3 -14.0349998 -15.552 -3.3429999 1158
HD12 H sp3 -13.0129995 -16.4619999 -2.2 1159 HD13 H sp3 -14.3500004
-17.2119999 -3.3640001 1160 CD2 C sp3 -14.9540005 -17.4650002 -0.687
1161 HD21 H sp3 -13.9379997 -17.7140007 -0.38 1162 HD22 H sp3
-15.5600004 -17.4909992 0.218 1163 HD23 H sp3 -15.427 -18.2840004 -1.229
1164 C C sp2 -15.0780001 -13.3290005 1.095 1165 O O sp2 -14.9180002
-12.2679996 0.519 1166 N N sp2 -14.5600004 -13.5699997 2.316 1167 H H
sp3 -14.7180004 -14.4820004 2.7190001 1168 CA C sp3 -13.885 -12.611
3.148 1169 HA H sp3 -14.184 -11.59 2.91 1170 CB C sp3 -14.3669996
-12.7580004 4.6059999 1171 HB2 H sp3 -14.0819998 -13.7510004 4.9549999
1172 HB3 H sp3 -13.8079996 -12.0010004 5.1560001 1173 CG C sp3
-15.7919998 -12.4370003 4.8670001 1174 HG2 H sp3 -16.0130005 -11.618
4.1830001 1175 HG3 H sp3 -16.3490009 -13.3070002 4.5190001 1176 CD C sp2
-16.1949997 -12.1660004 6.2670002 1177 OE1 O sp2 -15.3640003 -12.1929998
7.1300001 1178 NE2 N sp2 -17.4039993 -11.8269997 6.5669999 1179 HE22 H
sp3 -18 -12.0089998 5.7719998 1180 HE21 H sp3 -17.7119999 -11.7659998
7.527 1181 C C sp2 -12.4029999 -12.7290001 2.9779999 1182 O O sp2
-11.677 -13.1820002 3.869 1183 N N sp2 -11.8129997 -12.3280001 1.86 1184
H H sp3 -12.342 -12.1590004 1.016 1185 CA C sp3 -10.331 -12.136 1.635
1186 HA H sp3 -9.827 -12.909 2.215 1187 CB C sp3 -9.9689999 -12.2060003
0.155 1188 HB2 H sp3 -10.1709995 -11.2349997 -0.296 1189 HB3 H sp3
-8.9139996 -12.4540005 0.043 1190 CG C sp3 -10.8059998 -13.2729998
-0.615 1191 HG H sp3 -11.8769999 -13.0769997 -0.565 1192 CD1 C sp3
-10.3739996 -13.1049995 -2.082 1193 HD11 H sp3 -11.0010004 -13.6890001
-2.756 1194 HD12 H sp3 -10.342 -12.066 -2.411 1195 HD13 H sp3 -9.342
-13.4569998 -2.073 1196 CD2 C sp3 -10.6899996 -14.7910004 -0.27 1197
HD21 H sp3 -11.2889996 -15.0710001 0.596 1198 HD22 H sp3 -11.052
-15.3909998 -1.105 1199 HD23 H sp3 -9.6429996 -15.0380001 -0.095 1200 C
C sp2 -9.8290005 -10.8070002 2.346 1201 O O sp2 -9.1859999 -9.8789997
1.763 1202 N N sp2 -10.073 -10.6759996 3.6500001 1203 H H sp3
-10.4689999 -11.493 4.092 1204 CA C sp3 -9.698 -9.48 4.514 1205 HA H sp3
-9.32 -8.704 3.849 1206 CB C sp3 -10.9840002 -9.0550003 5.2360001 1207
HB2 H sp3 -11.3059998 -9.8850002 5.8639998 1208 HB3 H sp3 -10.7040005
-8.2580004 5.9250002 1209 CG C sp3 -12.0459995 -8.4820004 4.2670002 1210
HG2 H sp3 -12.059 -7.3969998 4.1609998 1211 HG3 H sp3 -11.8249998
-8.9200001 3.2939999 1212 SD S sp3 -13.7049999 -9.0500002 4.7670002 1213
CE C sp3 -13.7700005 -8.04 6.2470002 1214 HE1 H sp3 -12.9350004
-8.2600002 6.9130001 1215 HE2 H sp3 -13.7309999 -6.9850001 5.9759998
1216 HE3 H sp3 -14.7279997 -8.2209997 6.7340002 1217 C C sp2 -8.5120001
-9.684 5.4489999 1218 O O sp2 -8.0629997 -10.7709999 5.717 1219 N N sp2
-7.8889999 -8.5319996 5.914 1220 H H sp3 -8.2480001 -7.6300001 5.6329999
1221 CA C sp3 -6.713 -8.498 6.816 1222 HA H sp3 -6.736 -9.433 7.377 1223
CB C sp3 -5.382 -8.5190001 6.0510001 1224 HB H sp3 -5.448 -9.4449997
5.48 1225 CG1 C sp3 -5.2729998 -7.4390001 4.8990002 1226 HG11 H sp3
-4.2810001 -7.5029998 4.454 1227 HG12 H sp3 -5.9569998 -7.7940001
4.1279998 1228 HG13 H sp3 -5.592 -6.448 5.223 1229 CG2 C sp3 -4.1040001
-8.4329996 6.875 1230 HG21 H sp3 -3.27 -8.585 6.1900001 1231 HG22 H sp3
-4.052 -7.4159999 7.2639999 1232 HG23 H sp3 -4.1739998 -9.1230001
7.7160001 1233 C C sp2 -6.7160001 -7.4039998 7.9320002 1234 O O sp2
-7.0669999 -6.2360001 7.7940001 1235 N N sp2 -6.1659999 -7.8140001
9.1000004 1236 H H sp3 -5.8979998 -8.7849998 9.1800003 1237 CA C sp3
-5.991 -7.092 10.339 1238 HA H sp3 -6.263 -6.056 10.139 1239 CB C sp3
-7.013 -7.599 11.4879999 1240 HB2 H sp3 -6.7160001 -8.6129999 11.7580004
1241 HB3 H sp3 -6.8699999 -7.0380001 12.4119997 1242 CG C sp2 -8.4790001
-7.7550001 11.1029997 1243 CD1 C sp2 -9.4569998 -6.7550001 11.382 1244
HD1 H sp3 -9.0740004 -5.9439998 11.9829998 1245 CE1 C sp2 -10.8199997
-7.053 11.1009998 1246 HE1 H sp3 -11.5539999 -6.3319998 11.4309998 1247
CZ C sp2 -11.217 -8.2600002 10.5080004 1248 OH O sp3 -12.4949999
-8.4560003 10.1859999 1249 HH H sp3 -12.7180004 -9.0670004 9.4799995
1250 CE2 C sp2 -10.2959995 -9.2489996 10.2620001 1251 HE2 H sp3
-10.6639996 -10.1529999 9.7989998 1252 CD2 C sp2 -8.8929996 -9.0349998
10.5509996 1253 HD2 H sp3 -8.2480001 -9.901 10.5430002 1254 C C sp2
-4.5100002 -7.1760001 10.7819996 1255 O O sp2 -3.74 -8.0880003
10.4250002 1256 N N sp2 -4.1329999 -6.2090001 11.6739998 1257 H H sp3
-4.698 -5.3740001 11.7360001 1258 CA C sp3 -2.772 -6.246 12.238 1259 HA
H sp3 -2.482 -7.29 12.354 1260 CB C sp3 -1.661 -5.5139999 11.3839998
1261 HB H sp3 -1.7410001 -4.427 11.3570004 1262 CG1 C sp3 -0.263
-5.8400002 11.9259996 1263 HG11 H sp3 0.487 -5.6020002 11.1719999 1264
HG12 H sp3 0.032 -5.2470002 12.7910004 1265 HG13 H sp3 -0.215 -6.8730001
12.2709999 1266 CG2 C sp3 -1.801 -5.9190001 9.9650002 1267 HG21 H sp3
-1.572 -6.974 9.8100004 1268 HG22 H sp3 -2.763 -5.6459999 9.5299997 1269
HG23 H sp3 -1.066 -5.3920002 9.3570004 1270 C C sp2 -2.776 -5.6939998
13.6610003 1271 O O sp2 -3.5409999 -4.7859998 14.0249996 1272 N N sp2
-2.033 -6.3439999 14.5579996 1273 H H sp3 -1.682 -7.2540002 14.2950001
1274 CA C sp3 -2.212 -6.281 15.975 1275 HA H sp3 -2.703 -5.357 16.281
1276 CB C sp3 -3.131 -7.5029998 16.4610004 1277 HB H sp3 -2.697
-8.4250002 16.0760002 1278 CG1 C sp3 -3.6040001 -7.54 17.927 1279 HG11 H
sp3 -2.8369999 -8.0019999 18.5499992 1280 HG12 H sp3 -3.8050001 -6.52
18.2549992 1281 HG13 H sp3 -4.4569998 -8.1940002 18.1079998 1282 CG2 C
sp3 -4.4120002 -7.2940001 15.776 1283 HG21 H sp3 -4.3319998 -7.401
14.6940002 1284 HG22 H sp3 -5.1810002 -8.0030003 16.0860004 1285 HG23 H
sp3 -4.8130002 -6.2989998 15.9689999 1286 C C sp2 -0.881 -6.3449998
16.8029995 1287 O O sp2 -0.07 -7.2290001 16.5209999 1288 N N sp2 -0.849
-5.5840001 17.9239998 1289 H H sp3 -1.632 -4.9559999 18.0370007 1290 CA
C sp3 0.135 -5.673 19.004 1291 HA H sp3 0.982 -6.303 18.732 1292 CB C
sp3 0.743 -4.3130002 19.3600006 1293 HB2 H sp3 1.7180001 -4.3390002
19.8470001 1294 HB3 H sp3 1.035 -3.9100001 18.3910007 1295 CG C sp3
-0.138 -3.3110001 20.1189995 1296 HG2 H sp3 -1.161 -3.243 19.7490005
1297 HG3 H sp3 -0.247 -3.5969999 21.1650009 1298 CD C sp3 0.342 -1.857
20.0979996 1299 HD2 H sp3 1.413 -1.7640001 20.2779999 1300 HD3 H sp3
0.041 -1.5089999 19.1100006 1301 CE C sp3 -0.257 -0.958 21.1420002 1302
HE2 H sp3 -0.13 0.091 20.8740005 1303 HE3 H sp3 -1.326 -1.156 21.0699997
1304 NZ N sp3 0.366 -1.133 22.4440002 1305 HZ3 H sp3 0.6794183
-0.2481768 22.8153191 1306 HZ1 H sp3 -0.1930598 -1.6533157 23.1050453
1307 HZ2 H sp3 1.2565999 -1.5879142 22.3003693 1308 C C sp2 -0.484
-6.2610002 20.3309994 1309 O O sp2 -1.59 -5.9359999 20.7329998 1310 N N
sp2 0.372 -6.8590002 21.0779991 1311 H H sp3 1.192 -7.1599998 20.5709991
1312 CA C sp3 0.19 -7.421 22.476 1313 HA H sp3 -0.643 -7.035 23.064 1314
CB C sp3 -0.102 -8.9429998 22.3279991 1315 HB H sp3 0.624 -9.552
21.7900009 1316 CG2 C sp3 -0.57 -9.6669998 23.6289997 1317 HG21 H sp3
0.251 -9.915 24.302 1318 HG22 H sp3 -1.353 -9.073 24.0990009 1319 HG23 H
sp3 -1.152 -10.5539999 23.3799992 1320 OG1 O sp3 -1.179 -9.1040001
21.4740009 1321 HG1 H sp3 -0.802 -9.1960001 20.5960007 1322 C C sp2
1.478 -7.3730001 23.3360004 1323 O O sp2 2.533 -7.7290001 22.9039993
1324 N N sp2 1.311 -7.006 24.6410007 1325 H H sp3 0.379 -6.757
24.9419994 1326 CA C sp3 2.397 -7.034 25.637 1327 HA H sp3 3.322 -6.636
25.22 1328 CB C sp3 2.026 -6.1919999 26.8269997 1329 HB2 H sp3 1.921
-5.1589999 26.4960003 1330 HB3 H sp3 1.033 -6.4359999 27.2049999 1331 OG
O sp3 3.013 -6.2179999 27.8299999 1332 HG H sp3 3.47 -5.3779998
27.9090004 1333 C C sp2 2.73 -8.4919996 26.0459995 1334 O O sp2 1.865
-9.2589998 26.4820004 1335 N N sp2 3.9849999 -8.9449997 26.1000004 1336
H H sp3 4.677 -8.3830004 25.6259995 1337 CA C sp3 4.502 -10.229 26.819
1338 HA H sp3 3.865 -11.049 26.487 1339 CB C sp3 5.9759998 -10.5600004
26.5030003 1340 HB H sp3 6.6420002 -9.6969995 26.5200005 1341 CG2 C sp3
6.658 -11.625 27.3560009 1342 HG21 H sp3 6.21 -12.6059999 27.1989994
1343 HG22 H sp3 7.7129998 -11.6090002 27.0809994 1344 HG23 H sp3
6.7309999 -11.276 28.3859997 1345 CG1 C sp3 6.1030002 -11.1160002
25.0790005 1346 HG12 H sp3 7.1009998 -11.5129995 24.8920002 1347 HG13 H
sp3 5.3779998 -11.9280005 25.0310001 1348 CD1 C sp3 5.7800002 -10.309
23.8460007 1349 HD11 H sp3 5.9460001 -10.8039999 22.8889999 1350 HD12 H
sp3 4.7059999 -10.1639996 23.7299995 1351 HD13 H sp3 6.2740002
-9.3389997 23.9069996 1352 C C sp2 4.4679999 -9.9580002 28.3369999 1353
O O sp2 4.3390002 -10.8990002 29.1049995 1354 N N sp2 4.6209998
-8.7010002 28.7590008 1355 H H sp3 4.8860002 -7.9679999 28.1170006 1356
CA C sp3 4.662 -8.376 30.203 1357 HA H sp3 5.208 -9.133 30.768 1358 CB C
sp3 5.3559999 -6.9720001 30.4750004 1359 HB2 H sp3 4.75 -6.2010002
30.0009995 1360 HB3 H sp3 5.4219999 -6.757 31.5410004 1361 CG C sp3 6.79
-7.033 29.8649998 1362 HG2 H sp3 7.2519999 -7.941 30.2539997 1363 HG3 H
sp3 6.7059999 -6.9109998 28.7849998 1364 CD C sp3 7.527 -5.7909999
30.4039993 1365 HD2 H sp3 6.8200002 -4.9619999 30.3899994 1366 HD3 H sp3
7.9250002 -5.947 31.4069996 1367 CE C sp3 8.6820002 -5.5139999
29.4599991 1368 HE2 H sp3 8.3669996 -5.277 28.4430008 1369 HE3 H sp3
9.2860003 -4.6490002 29.7339993 1370 NZ N sp3 9.6999998 -6.6269999
29.4169998 1371 HZ3 H sp3 10.2200003 -6.7150002 30.2789993 1372 HZ1 H
sp3 9.3039999 -7.553 29.3390007 1373 HZ2 H sp3 10.3249998 -6.5349998
28.6289997 1374 C C sp2 3.2820001 -8.559 30.8330002 1375 O O sp2
3.2160001 -8.9899998 31.9799995 1376 N N sp2 2.2030001 -7.9699998
30.3239994 1377 H H sp3 2.402 -7.4650002 29.4720001 1378 CA C sp3 0.887
-7.8759999 30.8950005 1379 HA H sp3 0.843 -8.5459995 31.7539997 1380 CB
C sp3 0.599 -6.4439998 31.4419994 1381 HB H sp3 -0.385 -6.3270001
31.8959999 1382 CG2 C sp3 1.681 -6.079 32.5340004 1383 HG21 H sp3 1.737
-6.77 33.375 1384 HG22 H sp3 2.6389999 -6.098 32.0130005 1385 HG23 H sp3
1.539 -5.1079998 33.007 1386 CG1 C sp3 0.682 -5.3670001 30.2709999 1387
HG12 H sp3 1.704 -5.2820001 29.9029999 1388 HG13 H sp3 -0.052 -5.7870002
29.5830002 1389 CD1 C sp3 0.416 -3.8789999 30.7390003 1390 HD11 H sp3
0.433 -3.25 29.8479996 1391 HD12 H sp3 -0.478 -3.7880001 31.3549995 1392
HD13 H sp3 1.277 -3.596 31.3439999 1393 C C sp2 -0.235 -8.3540001
29.9220009 1394 O O sp2 -0.043 -8.1630001 28.7029991 1395 N N sp2 -1.421
-8.6969995 30.4580002 1396 CD C sp3 -1.78 -9.0760002 31.8780003 1397 HD2
H sp3 -1.487 -8.335 32.6209984 1398 HD3 H sp3 -1.132 -9.9510002
31.9300003 1399 CG C sp3 -3.26 -9.4139996 31.8780003 1400 HG2 H sp3
-3.7539999 -8.5570002 32.3359985 1401 HG3 H sp3 -3.4719999 -10.2209997
32.5779991 1402 CB C sp3 -3.72 -9.6169996 30.434 1403 HB2 H sp3
-4.7550001 -9.3269997 30.2539997 1404 HB3 H sp3 -3.575 -10.6850004
30.2670002 1405 CA C sp3 -2.628 -8.816 29.5930004 1406 HA H sp3 -2.473
-9.401 28.6860008 1407 C C sp2 -3.0150001 -7.454 29.0090008 1408 O O sp2
-3.6470001 -6.7129998 29.6849995 1409 N N sp2 -2.7030001 -7.1869998
27.7439995 1410 H H sp3 -2.026 -7.77 27.2719994 1411 CA C sp3 -3.245
-6.024 27.018 1412 HA H sp3 -4.327 -5.968 27.132 1413 CB C sp3
-2.6370001 -4.6620002 27.5170002 1414 HB2 H sp3 -2.638 -4.5929999
28.6049995 1415 HB3 H sp3 -1.594 -4.5289998 27.2310009 1416 OG O sp3
-3.434 -3.6289999 26.9260006 1417 HG H sp3 -2.8929999 -2.839 27.0079994
1418 C C sp2 -3.0090001 -6.2160001 25.5330009 1419 O O sp2 -1.898
-6.6469998 25.2029991 1420 N N sp2 -3.9430001 -5.8319998 24.6949997 1421
H H sp3 -4.7119999 -5.2610002 25.0160007 1422 CA C sp3 -3.709 -5.973
23.205 1423 HA H sp3 -2.651 -5.784 23.022 1424 CB C sp3 -3.855
-7.4180002 22.9400005 1425 HB2 H sp3 -2.9679999 -7.9190001 23.3279991
1426 HB3 H sp3 -4.704 -7.7810001 23.5189991 1427 OG O sp3 -3.941
-7.5619998 21.5450001 1428 HG H sp3 -3.027 -7.493 21.2609997 1429 C C
sp2 -4.6339998 -5.052 22.3050003 1430 O O sp2 -5.7509999 -4.7449999
22.6429996 1431 N N sp2 -4.0780001 -4.5079999 21.2339993 1432 H H sp3
-3.108 -4.7709999 21.132 1433 CA C sp3 -4.658 -3.446 20.44 1434 HA H sp3
-5.719 -3.566 20.66 1435 CB C sp3 -4.2319999 -2.0639999 20.9769993 1436
HB2 H sp3 -3.145 -1.994 20.9790001 1437 HB3 H sp3 -4.6240001 -1.352
20.2509995 1438 CG C sp2 -4.7189999 -1.783 22.3869991 1439 ND1 N sp2
-5.9990001 -1.313 22.6949997 1440 CE1 C sp2 -6.0229998 -1.118 24.0149994
1441 HE1 H sp3 -6.9039998 -0.742 24.5149994 1442 NE2 N sp2 -4.8639998
-1.467 24.5790005 1443 HE2 H sp3 -4.6849999 -1.4400001 25.573 1444 CD2 C
sp2 -3.993 -1.8430001 23.5480003 1445 HD2 H sp3 -2.954 -2.128 23.6219997
1446 C C sp2 -4.316 -3.4920001 18.9589996 1447 O O sp2 -3.3369999
-4.0669999 18.5009995 1448 N N sp2 -5.3210001 -2.984 18.2880001 1449 H H
sp3 -6.1030002 -2.6040001 18.8010006 1450 CA C sp3 -5.421 -2.894 16.846
1451 HA H sp3 -5.064 -3.872 16.523 1452 CB C sp3 -6.8870001 -2.6889999
16.3460007 1453 HB2 H sp3 -7.2350001 -1.699 16.6399994 1454 HB3 H sp3
-6.8010001 -2.6440001 15.2600002 1455 CG C sp2 -7.7610002 -3.8429999
16.8549995 1456 OD1 O sp2 -7.3709998 -5.0190001 16.7439995 1457 ND2 N
sp2 -8.9029999 -3.5880001 17.4729996 1458 HD22 H sp3 -9.4090004
-2.7349999 17.2849998 1459 HD21 H sp3 -9.4420004 -4.3709998 17.8150005
1460 C C sp2 -4.4099998 -1.853 16.2229996 1461 O O sp2 -4.382 -0.715
16.6520004 1462 N N sp2 -3.615 -2.2060001 15.1920004 1463 H H sp3
-3.5610001 -3.184 14.9440002 1464 CA C sp3 -2.712 -1.254 14.559 1465 HA
H sp3 -2.49 -0.322 15.077 1466 CB C sp3 -1.348 -1.923 14.243 1467 HB2 H
sp3 -1.506 -2.8499999 13.6920004 1468 HB3 H sp3 -0.794 -1.324 13.5200005
1469 CG C sp3 -0.456 -2.1459999 15.507 1470 HG H sp3 -1.079 -2.3900001
16.368 1471 CD1 C sp3 0.598 -3.26 15.2959995 1472 HD11 H sp3 1.058
-2.997 14.3430004 1473 HD12 H sp3 1.25 -3.253 16.1700001 1474 HD13 H sp3
0.131 -4.2340002 15.1540003 1475 CD2 C sp3 0.364 -0.888 15.7670002 1476
HD21 H sp3 1.108 -1.043 16.5489998 1477 HD22 H sp3 0.862 -0.53
14.8660002 1478 HD23 H sp3 -0.356 -0.136 16.0869999 1479 C C sp2 -3.303
-0.751 13.257 1480 O O sp2 -3.4630001 0.422 13.1420002 1481 N N sp2
-3.7249999 -1.646 12.335 1482 H H sp3 -3.5339999 -2.625 12.4910002 1483
CA C sp3 -4.204 -1.247 10.989 1484 HA H sp3 -4.824 -0.386 11.24 1485 CB
C sp3 -3.151 -0.656 10.0679998 1486 HB2 H sp3 -3.596 -0.005 9.316 1487
HB3 H sp3 -2.5910001 0.111 10.6020002 1488 CG C sp3 -2.135 -1.65
9.3789997 1489 HG2 H sp3 -2.6930001 -2.5639999 9.1739998 1490 HG3 H sp3
-1.724 -1.248 8.4530001 1491 SD S sp3 -0.674 -1.952 10.4449997 1492 CE C
sp3 0.476 -2.5280001 9.1160002 1493 HE1 H sp3 0.328 -3.5550001 8.783
1494 HE2 H sp3 0.382 -1.877 8.2469997 1495 HE3 H sp3 1.487 -2.451
9.5159998 1496 C C sp2 -5.007 -2.3889999 10.3500004 1497 O O sp2
-4.8850002 -3.563 10.7720003 1498 N N sp2 -5.7490001 -2.053 9.2089996
1499 H H sp3 -5.652 -1.1059999 8.8710003 1500 CA C sp3 -6.843 -2.897
8.719 1501 HA H sp3 -6.577 -3.944 8.863 1502 CB C sp3 -8.0310001 -2.711
9.6619997 1503 HB2 H sp3 -7.7199998 -2.826 10.6999998 1504 HB3 H sp3
-8.3839998 -1.682 9.5909996 1505 CG C sp3 -9.1990004 -3.668 9.3540001
1506 HG2 H sp3 -9.4460001 -3.526 8.302 1507 HG3 H sp3 -8.9530001
-4.6999998 9.6049995 1508 CD C sp3 -10.4540005 -3.427 10.2150002 1509
HD2 H sp3 -11.0500002 -4.336 10.132 1510 HD3 H sp3 -10.1990004
-3.3570001 11.2720003 1511 CE C sp3 -11.2919998 -2.2320001 9.7819996
1512 HE2 H sp3 -10.6339998 -1.364 9.8199997 1513 HE3 H sp3 -11.5839996
-2.3970001 8.7449999 1514 NZ N sp3 -12.5209999 -2.0020001 10.5340004
1515 HZ3 H sp3 -13.158 -2.7850001 10.566 1516 HZ1 H sp3 -12.2819996
-1.5880001 11.4239998 1517 HZ2 H sp3 -13.0609999 -1.228 10.1739998 1518
C C sp2 -7.1929998 -2.727 7.1929998 1519 O O sp2 -6.9400001 -1.617
6.6630001 1520 N N sp2 -7.3670001 -3.849 6.3979998 1521 H H sp3
-7.1880002 -4.7049999 6.902 1522 CA C sp3 -7.659 -3.747 5.003 1523 HA2 H
sp3 -8.424 -2.987 4.844 1524 HA3 H sp3 -6.701 -3.515 4.539 1525 C C sp2
-8.1540003 -4.9250002 4.2329998 1526 O O sp2 -8.4280005 -5.9640002
4.7989998 1527 N N sp2 -8.3299999 -4.8540001 2.948 1528 H H sp3
-8.1219997 -3.9809999 2.4849999 1529 CA C sp3 -8.673 -6.021 2.103 1530
HA2 H sp3 -7.947 -6.05 1.29 1531 HA3 H sp3 -8.689 -6.993 2.596 1532 C C
sp2 -10.0740004 -5.8769999 1.49 1533 O O sp2 -10.658 -4.7930002 1.424
1534 N N sp2 -10.7379999 -6.9559999 1.025 1535 H H sp3 -10.3990002
-7.8899999 1.209 1536 CA C sp3 -12.005 -6.89 0.337 1537 HA H sp3 -12.63
-6.072 0.697 1538 CB C sp3 -11.6339998 -6.7639999 -1.183 1539 HB2 H sp3
-10.8549995 -6.0159998 -1.3329999 1540 HB3 H sp3 -11.1490002 -7.677
-1.529 1541 OG O sp3 -12.7650003 -6.7270002 -1.999 1542 HG H sp3
-13.1029997 -7.6199999 -2.1029999 1543 C C sp2 -12.7860003 -8.1719999
0.551 1544 O O sp2 -12.2290001 -9.2379999 0.37 1545 N N sp2 -14.1379995
-8.052 0.753 1546 H H sp3 -14.4449997 -7.1100001 0.95 1547 CA C sp3
-15.146 -9.059 0.31 1548 HA H sp3 -14.841 -10.018 0.728 1549 CB C sp3
-16.5680008 -8.6739998 0.782 1550 HB H sp3 -17.2759991 -9.2959995 0.235
1551 CG2 C sp3 -16.8449993 -8.9169998 2.227 1552 HG21 H sp3 -17.0860004
-9.9779997 2.289 1553 HG22 H sp3 -16.0340004 -8.566 2.865 1554 HG23 H
sp3 -17.8209991 -8.5080004 2.4909999 1555 OG1 O sp3 -16.8869991
-7.3520002 0.584 1556 HG1 H sp3 -16.5429993 -7.0619998 -0.264 1557 C C
sp2 -15.1040001 -9.2600002 -1.209 1558 O O sp2 -14.9910002 -8.3109999
-1.951 1559 N N sp2 -15.3219995 -10.533 -1.64 1560 H H sp3 -15.5710001
-11.1890001 -0.913 1561 CA C sp3 -15.183 -10.863 -3.095 1562 HA H sp3
-15.271 -9.982 -3.731 1563 CB C sp3 -13.8240004 -11.4969997 -3.368 1564
HB2 H sp3 -13.5559998 -12.1289997 -2.52 1565 HB3 H sp3 -13.915
-12.2180004 -4.1799998 1566 CG C sp3 -12.6020002 -10.6389999 -3.809 1567
HG2 H sp3 -12.1540003 -10.1129999 -2.9649999 1568 HG3 H sp3 -11.8380003
-11.3409996 -4.1440001 1569 CD C sp3 -12.8330002 -9.5769997 -4.941 1570
HD2 H sp3 -13.6479998 -8.8889999 -4.7189999 1571 HD3 H sp3 -11.9280005
-9 -5.1290002 1572 CE C sp3 -13.2010002 -10.2550001 -6.2490001 1573 HE2
H sp3 -12.3590002 -10.8760004 -6.5570002 1574 HE3 H sp3 -14.0780001
-10.8369999 -5.9650002 1575 NZ N sp3 -13.552 -9.2250004 -7.2600002 1576
HZ3 H sp3 -13.6999998 -9.6829996 -8.1470003 1577 HZ1 H sp3 -14.2679996
-8.5780001 -6.9619999 1578 HZ2 H sp3 -12.7489996 -8.6129999 -7.3010001
1579 C C sp2 -16.2439995 -11.9399996 -3.5539999 1580 O O sp2 -16.4459991
-12.9189997 -2.8380001 1581 N N sp2 -16.8700008 -11.8240004 -4.7119999
1582 H H sp3 -16.6889992 -10.9700003 -5.2199998 1583 CA C sp3 -17.386
-12.908 -5.473 1584 HA H sp3 -17.667 -13.702 -4.781 1585 CB C sp3
-18.6270008 -12.4540005 -6.1929998 1586 HB2 H sp3 -19.3619995
-12.1520004 -5.448 1587 HB3 H sp3 -18.4529991 -11.5489998 -6.7750001
1588 CG C sp2 -19.1590004 -13.5699997 -7.112 1589 OD1 O sp2 -19.0400009
-13.5950003 -8.3479996 1590 ND2 N sp2 -19.6539993 -14.5500002 -6.5009999
1591 HD22 H sp3 -19.9319992 -14.4750004 -5.533 1592 HD21 H sp3
-20.1860008 -15.165 -7.0999999 1593 C C sp2 -16.2670002 -13.4840002
-6.428 1594 O O sp2 -15.4919996 -12.7849998 -6.993 1595 N N sp2
-16.1819992 -14.7889996 -6.5949998 1596 H H sp3 -16.8449993 -15.382
-6.1170001 1597 CA C sp3 -15.286 -15.507 -7.514 1598 HA H sp3 -14.993
-14.782 -8.274 1599 CB C sp3 -13.9619999 -16.0130005 -6.7690001 1600 HB2
H sp3 -14.1859999 -16.3560009 -5.7589998 1601 HB3 H sp3 -13.5109997
-16.8409996 -7.3150001 1602 CG C sp2 -12.8479996 -15.0120001 -6.546 1603
CD1 C sp2 -12.6920004 -13.9219999 -7.3239999 1604 HD1 H sp3 -13.3549995
-13.6470003 -8.1309996 1605 NE1 N sp2 -11.5819998 -13.2189999 -6.9889998
1606 HE1 H sp3 -11.2910004 -12.3800001 -7.4699998 1607 CE2 C sp2
-10.8369999 -13.8950005 -6.0619998 1608 CZ2 C sp2 -9.5439997 -13.6350002
-5.5780001 1609 HZ2 H sp3 -8.9169998 -12.8199997 -5.9099998 1610 CH2 C
sp2 -8.9910002 -14.5930004 -4.7329998 1611 HH2 H sp3 -8.007 -14.5220003
-4.2940001 1612 CZ3 C sp2 -9.8039999 -15.6289997 -4.2140002 1613 HZ3 H
sp3 -9.3170004 -16.2660007 -3.49 1614 CE3 C sp2 -11.1020002 -15.9180002
-4.7309999 1615 HE3 H sp3 -11.7069998 -16.7590008 -4.427 1616 CD2 C sp2
-11.6809998 -15.033 -5.6560001 1617 C C sp2 -16.0450001 -16.7110004
-8.316 1618 O O sp2 -15.4289999 -17.5209999 -9.007 1619 N N sp2
-17.3710003 -16.8279991 -8.1359997 1620 H H sp3 -17.7399998 -16.198
-7.4380002 1621 CA C sp3 -18.253 -17.906 -8.69 1622 HA H sp3 -17.811
-18.879 -8.477 1623 CB C sp3 -19.6359997 -17.8430004 -8.0120001 1624 HB2
H sp3 -20.3050003 -18.5149994 -8.5489998 1625 HB3 H sp3 -19.441
-18.0709991 -6.9640002 1626 OG O sp3 -20.2150002 -16.632 -8.2469997 1627
HG H sp3 -19.6164036 -16.2328606 -8.8824091 1628 C C sp2 -18.4629993
-17.8209991 -10.2279997 1629 O O sp2 -18.8929996 -18.7619991 -10.8889999
1630 N N sp2 -18.1459999 -16.6970005 -10.8100004 1631 H H sp3 -17.691
-16.0419998 -10.1899996 1632 CA C sp3 -18.159 -16.459 -12.236 1633 HA2 H
sp3 -19.098 -16.859 -12.618 1634 HA3 H sp3 -18.21 -15.384 -12.404 1635 C
C sp2 -17.0359993 -17.0459995 -13.0120001 1636 O O sp2 -15.882
-17.0970001 -12.5760002 1637 N N sp2 -17.3180008 -17.6009998 -14.177
1638 H H sp3 -18.2730007 -17.5209999 -14.4949999 1639 CA C sp3 -16.45
-18.615 -14.782 1640 HA H sp3 -16.157 -19.343 -14.025 1641 CB C sp3
-17.3129997 -19.3810005 -15.7889996 1642 HB2 H sp3 -17.7129993
-18.7919998 -16.6140003 1643 HB3 H sp3 -16.6399994 -20.0389996
-16.3390007 1644 CG C sp2 -18.3099995 -20.3560009 -15.2150002 1645 ND2 N
sp2 -17.9680004 -21.4370003 -14.7229996 1646 HD22 H sp3 -16.995739
-21.7103939 -14.730917 1647 HD21 H sp3 -18.6607857 -22.046978
-14.3130302 1648 OD1 O sp2 -19.5639992 -19.9950008 -15.2089996 1649 C C
sp2 -15.2110004 -18.0620003 -15.5209999 1650 O O sp2 -15.3439999
-17.3659992 -16.5400009 1651 N N sp2 -14.0389996 -18.3239994 -14.9499998
1652 H H sp3 -14.0769997 -18.7280006 -14.026 1653 CA C sp3 -12.702
-17.948 -15.396 1654 HA H sp3 -12.726 -17.928 -16.486 1655 CB C sp3
-12.5129995 -16.4920006 -14.882 1656 HB2 H sp3 -13.2580004 -15.7620001
-15.2010002 1657 HB3 H sp3 -12.4329996 -16.5 -13.7950001 1658 OG O sp3
-11.3730001 -15.9630003 -15.4960003 1659 HG H sp3 -10.9989996
-15.2329998 -14.9949999 1660 C C sp2 -11.5950003 -18.8390007 -14.9209995
1661 O O sp2 -11.7650003 -19.4920006 -13.9110003 1662 N N sp2
-10.4729996 -18.8010006 -15.6529999 1663 H H sp3 -10.4820004 -18.2040005
-16.4669991 1664 CA C sp3 -9.509 -19.898 -15.597 1665 HA H sp3 -10.102
-20.773 -15.864 1666 CB C sp3 -8.3710003 -19.7040005 -16.6749992 1667
HB2 H sp3 -8.7559996 -19.7099991 -17.6949997 1668 HB3 H sp3 -7.8179998
-18.7740002 -16.5459995 1669 CG C sp3 -7.3839998 -20.8570004 -16.5540009
1670 HG2 H sp3 -6.914 -20.8080006 -15.5719995 1671 HG3 H sp3 -7.8959999
-21.7970009 -16.7579994 1672 CD C sp2 -6.3080001 -20.8120003 -17.6329994
1673 OE1 O sp2 -5.3790002 -19.9790001 -17.5270004 1674 OE2 O sp3 -6.316
-21.566 -18.6350002 1675 C C sp2 -8.9510002 -19.9540005 -14.118 1676 O O
sp2 -8.8039999 -21.0319996 -13.5889997 1677 N N sp2 -8.7349997
-18.7409992 -13.4969997 1678 H H sp3 -8.9420004 -17.9549999 -14.0970001
1679 CA C sp3 -8.275 -18.44 -12.149 1680 HA H sp3 -8.788 -19.144 -11.494
1681 CB C sp3 -6.7659998 -18.6529999 -12.0469999 1682 HB2 H sp3
-6.5339999 -18.7180004 -10.9840002 1683 HB3 H sp3 -6.4549999 -19.6329994
-12.4110003 1684 CG C sp2 -5.9130001 -17.5739994 -12.7040005 1685 CD1 C
sp2 -5.5739999 -16.3770008 -11.9949999 1686 HD1 H sp3 -5.8309999
-16.2730007 -10.9510002 1687 CE1 C sp2 -4.789 -15.3629999 -12.5719995
1688 HE1 H sp3 -4.5630002 -14.3889999 -12.1639996 1689 CZ C sp2
-4.3850002 -15.566 -13.9069996 1690 HZ H sp3 -3.717 -14.9309998
-14.4700003 1691 CE2 C sp2 -4.7389998 -16.7390003 -14.6149998 1692 HE2 H
sp3 -4.4710002 -16.9009991 -15.6490002 1693 CD2 C sp2 -5.4899998
-17.7639999 -14.0410004 1694 HD2 H sp3 -5.7610002 -18.6189995
-14.6429996 1695 C C sp2 -8.6190004 -17.0550003 -11.7010002 1696 O O sp2
-8.8859997 -16.2150002 -12.5570002 1697 N N sp2 -8.6029997 -16.8390007
-10.3990002 1698 H H sp3 -8.3549995 -17.6310005 -9.8240004 1699 CA C sp3
-8.709 -15.567 -9.768 1700 HA H sp3 -8.769 -14.762 -10.5 1701 CB C sp3
-10.0719995 -15.5620003 -9.1389999 1702 HB2 H sp3 -9.967 -16.2959995
-8.3400002 1703 HB3 H sp3 -10.1160002 -14.5790005 -8.6680002 1704 CG C
sp2 -11.2550001 -15.8699999 -10.033 1705 ND1 N sp2 -11.9280005
-15.0100002 -11.0030003 1706 CE1 C sp2 -13.1000004 -15.5819998
-11.2609997 1707 HE1 H sp3 -13.9110003 -15.1199999 -11.8039999 1708 NE2
N sp2 -13.2950001 -16.6790009 -10.5100002 1709 HE2 H sp3 -14.1549997
-17.1690006 -10.309 1710 CD2 C sp2 -12.1160002 -16.8939991 -9.8389997
1711 HD2 H sp3 -12.0270004 -17.6889992 -9.1129999 1712 C C sp2
-7.5229998 -15.1459999 -8.8900003 1713 O O sp2 -6.9460001 -15.9949999
-8.2559996 1714 N N sp2 -7.2659998 -13.8310003 -8.7720003 1715 H H sp3
-7.7800002 -13.2309999 -9.401 1716 CA C sp3 -6.215 -13.206 -7.943 1717
HA H sp3 -5.941 -13.86 -7.116 1718 CB C sp3 -4.9060001 -12.9879999
-8.7180004 1719 HB2 H sp3 -4.6409998 -13.9700003 -9.1090002 1720 HB3 H
sp3 -5.0209999 -12.3249998 -9.5749998 1721 CG C sp2 -3.73 -12.4580002
-7.9390001 1722 CD1 C sp2 -3.0090001 -13.3240004 -7.0970001 1723 HD1 H
sp3 -3.1730001 -14.3909998 -7.1209998 1724 CE1 C sp2 -2.05 -12.7770004
-6.2620001 1725 HE1 H sp3 -1.457 -13.4309998 -5.6399999 1726 CZ C sp2
-1.808 -11.4029999 -6.3060002 1727 HZ H sp3 -0.966 -11.1020002
-5.6999998 1728 CE2 C sp2 -2.5969999 -10.559 -7.0219998 1729 HE2 H sp3
-2.552 -9.4799995 -7.0320001 1730 CD2 C sp2 -3.497 -11.0760002 -7.895
1731 HD2 H sp3 -4.191 -10.4469995 -8.4320002 1732 C C sp2 -6.698
-11.9090004 -7.171 1733 O O sp2 -7.559 -11.217 -7.737 1734 N N sp2
-6.1609998 -11.6129999 -5.9850001 1735 H H sp3 -5.4520001 -12.2150002
-5.5910001 1736 CA C sp3 -6.32 -10.336 -5.304 1737 HA H sp3 -6.342
-9.551 -6.059 1738 CB C sp3 -7.7290001 -10.3140001 -4.5700002 1739 HB2 H
sp3 -8.4940004 -10.4130001 -5.3400002 1740 HB3 H sp3 -7.7690001
-11.2340002 -3.9879999 1741 CG C sp2 -7.928 -9.0979996 -3.7460001 1742
CD1 C sp2 -8.4130001 -7.9120002 -4.3239999 1743 HD1 H sp3 -8.5179996
-7.8720002 -5.3979998 1744 CE1 C sp2 -8.6040001 -6.7909999 -3.6040001
1745 HE1 H sp3 -9.0220003 -5.9000001 -4.0489998 1746 CZ C sp2 -8.1999998
-6.7639999 -2.2520001 1747 OH O sp3 -8.3459997 -5.6479998 -1.493 1748 HH
H sp3 -8.3459997 -4.809 -1.96 1749 CE2 C sp2 -7.9530001 -7.993 -1.566
1750 HE2 H sp3 -7.9489999 -7.9899998 -0.486 1751 CD2 C sp2 -7.678
-9.1520004 -2.3499999 1752 HD2 H sp3 -7.3740001 -10.0539999 -1.842 1753
C C sp2 -5.178 -10.0900002 -4.3860002 1754 O O sp2 -4.684 -11.0860004
-3.872 1755 N N sp2 -4.6589999 -8.8959999 -4.2810001 1756 H H sp3
-4.9419999 -8.1000004 -4.835 1757 CA C sp3 -3.721 -8.476 -3.22 1758 HA H
sp3 -3.66 -9.26 -2.465 1759 CB C sp3 -2.369 -8.3710003 -3.783 1760 HB2 H
sp3 -1.571 -8.5019999 -3.053 1761 HB3 H sp3 -2.197 -9.2259998 -4.4369998
1762 OG O sp3 -2.29 -7.1389999 -4.5089998 1763 HG H sp3 -3.1740828
-6.7953262 -4.654572 1764 C C sp2 -4.1360002 -7.1529999 -2.5810001 1765
O O sp2 -4.9970002 -6.4460001 -3.1259999 1766 N N sp2 -3.4660001
-6.8410001 -1.489 1767 H H sp3 -2.8429999 -7.5380001 -1.1059999 1768 CA
C sp3 -3.507 -5.59 -0.768 1769 HA H sp3 -3.789 -4.718 -1.359 1770 CB C
sp3 -4.7940001 -5.6589999 0.105 1771 HB H sp3 -5.678 -5.6329999 -0.532
1772 CG2 C sp3 -4.8379998 -6.902 1 1773 HG21 H sp3 -4.9720001 -7.7750001
0.361 1774 HG22 H sp3 -3.8870001 -7.0749998 1.5039999 1775 HG23 H sp3
-5.7399998 -6.8429999 1.609 1776 CG1 C sp3 -4.875 -4.4089999 1.022 1777
HG12 H sp3 -5.737 -4.5089998 1.681 1778 HG13 H sp3 -3.9979999 -4.4390001
1.669 1779 CD1 C sp3 -4.9720001 -3.027 0.379 1780 HD11 H sp3 -5.1739998
-2.4119999 1.256 1781 HD12 H sp3 -4.118 -2.687 -0.206 1782 HD13 H sp3
-5.7719998 -3.112 -0.356 1783 C C sp2 -2.191 -5.3959999 -0.034 1784 O O
sp2 -1.561 -6.4159999 0.295 1785 N N sp2 -1.814 -4.1469998 0.168 1786 H
H sp3 -2.4489999 -3.421 -0.132 1787 CA C sp3 -0.579 -3.766 0.882 1788 HA
H sp3 -0.245 -4.641 1.44 1789 CB C sp3 0.499 -3.358 -0.116 1790 HB2 H
sp3 0.554 -4.0219998 -0.979 1791 HB3 H sp3 0.14 -2.46 -0.619 1792 CG C
sp2 1.84 -3.1440001 0.464 1793 OD1 O sp2 2.053 -2.184 1.217 1794 ND2 N
sp2 2.7869999 -4.0419998 0.067 1795 HD22 H sp3 2.4909999 -4.8379998
-0.479 1796 HD21 H sp3 3.7149999 -3.8859999 0.434 1797 C C sp2 -0.934
-2.6010001 1.846 1798 O O sp2 -1.557 -1.5650001 1.428 1799 N N sp2
-0.712 -2.724 3.2060001 1800 H H sp3 -0.278 -3.5539999 3.585 1801 CA C
sp3 -1.155 -1.764 4.181 1802 HA H sp3 -1.567 -0.927 3.616 1803 CB C sp3
-2.3080001 -2.279 5.066 1804 HB H sp3 -2.4489999 -1.584 5.8940001 1805
CG1 C sp3 -3.6210001 -2.21 4.3239999 1806 HG11 H sp3 -4.434 -2.3989999
5.0250001 1807 HG12 H sp3 -3.5699999 -1.2589999 3.7939999 1808 HG13 H
sp3 -3.5309999 -3.029 3.6110001 1809 CG2 C sp3 -2.142 -3.658 5.7259998
1810 HG21 H sp3 -2.9749999 -3.9400001 6.3699999 1811 HG22 H sp3 -2.099
-4.4499998 4.9780002 1812 HG23 H sp3 -1.257 -3.5880001 6.3590002 1813 C
C sp2 0.033 -1.2869999 4.9980001 1814 O O sp2 0.984 -2.0220001 5.1929998
1815 N N sp2 -0.126 -0.086 5.4770002 1816 H H sp3 -0.781 0.548 5.0430002
1817 CA C sp3 0.963 0.435 6.327 1818 HA2 H sp3 1.202 -0.293 7.103 1819
HA3 H sp3 1.752 0.513 5.58 1820 C C sp2 0.81 1.844 6.9250002 1821 O O
sp2 -0.115 2.631 6.7069998 1822 N N sp2 1.807 2.211 7.7690001 1823 H H
sp3 2.52 1.524 7.9660001 1824 CA C sp3 1.659 3.359 8.68 1825 HA2 H sp3
1.766 4.294 8.131 1826 HA3 H sp3 0.66 3.402 9.114 1827 C C sp2 2.8010001
3.493 9.6920004 1828 O O sp2 3.6819999 2.6789999 9.9180002 1829 N N sp2
2.855 4.5679998 10.3450003 1830 H H sp3 2.2249999 5.2979999 10.0439997
1831 CA C sp3 3.832 5.027 11.373 1832 HA H sp3 4.584 4.239 11.418 1833
CB C sp3 4.5710001 6.2529998 10.8109999 1834 HB2 H sp3 4.9679999
6.0040002 9.8260002 1835 HB3 H sp3 3.7650001 6.9320002 10.5349998 1836
CG C sp2 5.4990001 6.993 11.7270002 1837 CD1 C sp2 6.8709998 6.6820002
11.7399998 1838 HD1 H sp3 7.2729998 6.0009999 11.0039997 1839 CE1 C sp2
7.7080002 7.382 12.6009998 1840 HE1 H sp3 8.7799997 7.2849998 12.5089998
1841 CZ C sp2 7.2069998 8.2959995 13.5389996 1842 HZ H sp3 7.9510002
8.7930002 14.1450005 1843 CE2 C sp2 5.8379998 8.5790005 13.6020002 1844
HE2 H sp3 5.5 9.3879995 14.2329998 1845 CD2 C sp2 5 8.0080004 12.6110001
1846 HD2 H sp3 3.9860001 8.3769999 12.5629997 1847 C C sp2 3.303 5.099
12.8120003 1848 O O sp2 2.2980001 5.8449998 13.092 1849 N N sp2 4.098
4.493 13.6999998 1850 H H sp3 4.9970002 4.132 13.4130001 1851 CA C sp3
3.566 4.26 15.129 1852 HA H sp3 2.714 4.881 15.404 1853 CB C sp3 2.947
2.8039999 15.2539997 1854 HB2 H sp3 3.757 2.0799999 15.1780005 1855 HB3
H sp3 2.586 2.7520001 16.2810001 1856 CG C sp2 1.823 2.3959999
14.2880001 1857 CD1 C sp2 2.096 1.909 12.9820004 1858 HD1 H sp3 3.069
1.791 12.5290003 1859 CE1 C sp2 1.105 1.568 12.0710001 1860 HE1 H sp3
1.373 1.247 11.0760002 1861 CZ C sp2 -0.224 1.66 12.5089998 1862 HZ H
sp3 -0.991 1.2539999 11.8649998 1863 CE2 C sp2 -0.525 2.1919999
13.7729998 1864 HE2 H sp3 -1.505 2.414 14.1700001 1865 CD2 C sp2 0.49
2.46 14.6499996 1866 HD2 H sp3 0.306 2.799 15.6590004 1867 C C sp2
4.6209998 4.4949999 16.2420006 1868 O O sp2 5.7709999 4.2719998
15.9860001 1869 N N sp2 4.2509999 4.8470001 17.4599991 1870 H H sp3
3.2609999 4.9829998 17.6060009 1871 CA C sp3 5.12 4.792 18.706 1872 HA H
sp3 6.158 5.042 18.486 1873 CB C sp3 4.5650001 5.9320002 19.5580006 1874
HB2 H sp3 4.5320001 6.836 18.9500008 1875 HB3 H sp3 3.586 5.6420002
19.9389992 1876 CG C sp3 5.368 6.2309999 20.7980003 1877 HG2 H sp3
5.8429999 5.3590002 21.2469997 1878 HG3 H sp3 6.2950001 6.7309999
20.5160007 1879 CD C sp3 4.5310001 6.9180002 21.8719997 1880 HD2 H sp3
4.2150002 7.9130001 21.5580006 1881 HD3 H sp3 3.7219999 6.2249999
22.1019993 1882 CE C sp3 5.4289999 7.1469998 23.0529995 1883 HE2 H sp3
5.9559999 6.1999998 23.1709995 1884 HE3 H sp3 6.0939999 7.961 22.7630005
1885 NZ N sp3 4.6230001 7.4250002 24.2560005 1886 HZ3 H sp3 3.9960001
6.658 24.4500008 1887 HZ1 H sp3 5.2680001 7.5219998 25.0279999 1888 HZ2
H sp3 4.053 8.2589998 24.2329998 1889 C C sp2 5.0349998 3.418 19.3479996
1890 O O sp2 3.882 2.9360001 19.5330009 1891 N N sp2 6.1820002 2.7049999
19.5370007 1892 H H sp3 7.0469999 3.2 19.3740005 1893 CA C sp3 6.21
1.393 20.236 1894 HA H sp3 5.284 1.265 20.797 1895 CB C sp3 6.382 0.221
19.2590008 1896 HB2 H sp3 7.3039999 0.278 18.6809998 1897 HB3 H sp3
6.474 -0.652 19.9060001 1898 CG C sp3 5.223 -0.041 18.2110004 1899 HG H
sp3 4.9390001 0.839 17.6340008 1900 CD1 C sp3 5.6459999 -1.1289999
17.1819992 1901 HD11 H sp3 6.4829998 -0.849 16.5419998 1902 HD12 H sp3
6.072 -1.903 17.8209991 1903 HD13 H sp3 4.79 -1.466 16.5970001 1904 CD2
C sp3 4.086 -0.549 19.0170002 1905 HD21 H sp3 3.6199999 0.244 19.6019993
1906 HD22 H sp3 3.3429999 -0.817 18.2660007 1907 HD23 H sp3 4.3080001
-1.4910001 19.5170002 1908 C C sp2 7.3790002 1.3279999 21.1900005 1909 O
O sp2 8.4820004 1.679 20.8829994 1910 N N sp2 7.1030002 0.918 22.4200001
1911 H H sp3 6.138 0.654 22.5580006 1912 CA C sp3 8.071 0.522 23.441
1913 HA H sp3 9.093 0.825 23.215 1914 CB C sp3 7.546 1.1109999
24.7929993 1915 HB2 H sp3 6.573 0.745 25.118 1916 HB3 H sp3 8.21 0.725
25.566 1917 CG C sp3 7.5890002 2.6930001 24.684 1918 HG2 H sp3 8.5419998
2.9760001 24.2360001 1919 HG3 H sp3 6.7540002 3.0639999 24.0900002 1920
CD C sp3 7.4369998 3.303 26.1019993 1921 HD2 H sp3 7.4450002 4.3930001
26.0650005 1922 HD3 H sp3 6.4710002 2.951 26.4650002 1923 NE N sp2
8.5369997 2.977 27.0279999 1924 HE H sp3 9.4329996 2.6800001 26.6690006
1925 CZ C sp2 8.5579996 3.2850001 28.3059998 1926 NH1 N sp2 7.5009999
3.619 28.9029999 1927 HH12 H sp3 7.539 3.7249999 29.9069996 1928 HH11 H
sp3 6.757 4.0149999 28.3470001 1929 NH2 N sp2 9.6009998 3.2920001
28.9960003 1930 HH21 H sp3 10.4510002 2.898 28.6200008 1931 HH22 H sp3
9.4460001 3.345 29.993 1932 C C sp2 8.2720003 -0.939 23.5779991 1933 O O
sp2 7.3610001 -1.697 23.2980003 1934 N N sp2 9.375 -1.3660001 24.0990009
1935 H H sp3 10.0629997 -0.636 24.2159996 1936 CA C sp3 9.874 -2.755
24.153 1937 HA H sp3 9.839 -3.188 23.154 1938 CB C sp3 11.3789997 -2.757
24.5209999 1939 HB1 H sp3 11.8210001 -3.645 24.0690002 1940 HB2 H sp3
11.8380003 -1.898 24.0330009 1941 HB3 H sp3 11.618 -2.6700001 25.5809994
1942 C C sp2 8.9820004 -3.7449999 24.9699993 1943 O O sp2 8.0819998
-3.323 25.75 1944 N N sp2 9.1420002 -5.0570002 24.7360001 1945 H H sp3
9.6879997 -5.283 23.9169998 1946 CA C sp3 8.388 -6.113 25.389 1947 HA2 H
sp3 8.985 -7.023 25.329 1948 HA3 H sp3 8.375 -5.878 26.453 1949 C C sp2
7.0019999 -6.3730001 24.8950005 1950 O O sp2 6.25 -7.1830001 25.5090008
1951 N N sp2 6.6500001 -5.7810001 23.7880001 1952 H H sp3 7.3080001
-5.2709999 23.2169991 1953 CA C sp3 5.405 -6.006 23.089 1954 HA H sp3
4.636 -6.529 23.659 1955 CB C sp3 4.7979999 -4.678 22.7600002 1956 HB2 H
sp3 5.5430002 -4.0960002 22.2169991 1957 HB3 H sp3 3.9300001 -4.835
22.1189995 1958 CG C sp3 4.2610002 -3.9449999 24.0090008 1959 HG2 H sp3
4.1589999 -4.5640001 24.8999996 1960 HG3 H sp3 5.0510001 -3.2349999
24.2530003 1961 CD C sp2 2.901 -3.224 23.7880001 1962 OE1 O sp2
2.1070001 -3.299 24.7369995 1963 OE2 O sp3 2.632 -2.586 22.6940002 1964
C C sp2 5.77 -6.8590002 21.8239994 1965 O O sp2 6.9520001 -6.993
21.4500008 1966 N N sp2 4.8060002 -7.664 21.2770004 1967 H H sp3
3.9260001 -7.6669998 21.7709999 1968 CA C sp3 4.881 -8.389 19.995 1969
HA H sp3 5.839 -8.082 19.576 1970 CB C sp3 4.9089999 -9.8870001
20.2849998 1971 HB2 H sp3 5.224 -10.29 19.3220005 1972 HB3 H sp3
5.7059999 -10.0629997 21.0079994 1973 CG C sp3 3.533 -10.4160004
20.8010006 1974 HG2 H sp3 3.2149999 -9.8409996 21.6709995 1975 HG3 H sp3
2.7909999 -10.2749996 20.0149994 1976 CD C sp2 3.598 -11.8629999
21.2509995 1977 OE1 O sp2 4.632 -12.5319996 21.1450005 1978 OE2 O sp3
2.609 -12.3889999 21.8180008 1979 C C sp2 3.7969999 -8.0080004
18.9729996 1980 O O sp2 2.5999999 -7.9720001 19.3369999 1981 N N sp2
4.1589999 -7.796 17.7600002 1982 H H sp3 5.1220002 -8.0699997 17.625
1983 CA C sp3 3.293 -7.74 16.593 1984 HA H sp3 2.418 -7.228 16.994 1985
CB C sp3 3.9419999 -6.8990002 15.4429998 1986 HB H sp3 4.8119998
-7.3889999 15.0050001 1987 CG2 C sp3 2.8929999 -6.7589998 14.257 1988
HG21 H sp3 2.744 -7.7600002 13.8509998 1989 HG22 H sp3 1.932 -6.4359999
14.6569996 1990 HG23 H sp3 3.3199999 -6.099 13.5019999 1991 CG1 C sp3
4.3140001 -5.4559999 15.9309998 1992 HG12 H sp3 3.7579999 -4.757
15.3059998 1993 HG13 H sp3 3.9460001 -5.3260002 16.948 1994 CD1 C sp3
5.8319998 -5.1209998 16.007 1995 HD11 H sp3 6.3369999 -5.0999999
15.0410004 1996 HD12 H sp3 5.9450002 -4.171 16.5289993 1997 HD13 H sp3
6.3439999 -5.8520002 16.6329994 1998 C C sp2 2.8329999 -9.1199999
15.9989996 1999 O O sp2 3.5910001 -10.0679998 15.9309998 2000 N N sp2
1.525 -9.1990004 15.592 2001 H H sp3 0.959 -8.3800001 15.7650003 2002 CA
C sp3 1.025 -10.331 14.898 2003 HA H sp3 1.872 -10.872 14.476 2004 CB C
sp3 0.317 -11.3360004 15.8940001 2005 HB2 H sp3 0.081 -12.2460003
15.3439999 2006 HB3 H sp3 0.948 -11.6339998 16.7320004 2007 OG O sp3
-0.795 -10.677 16.3500004 2008 HG H sp3 -0.6221775 -9.8373165 16.7829094
2009 C C sp2 0.037 -10.0480003 13.7270002 2010 O O sp2 -0.752 -9.1330004
13.8170004 2011 N N sp2 0.171 -10.7810001 12.6630001 2012 H H sp3 0.669
-11.6429996 12.8360004 2013 CA C sp3 -0.618 -10.762 11.369 2014 HA H sp3
-0.89 -9.722 11.193 2015 CB C sp3 0.342 -11.1700001 10.177 2016 HB H sp3
1.006 -11.9790001 10.4860001 2017 CG2 C sp3 -0.557 -11.6619997 8.9720001
2018 HG21 H sp3 0.15 -11.875 8.1700001 2019 HG22 H sp3 -1.068
-12.5579996 9.3249998 2020 HG23 H sp3 -1.193 -10.9069996 8.5100002 2021
CG1 C sp3 1.3099999 -10.0860004 9.7580004 2022 HG12 H sp3 1.835
-9.8889999 10.6920004 2023 HG13 H sp3 2.0639999 -10.6140003 9.1730003
2024 CD1 C sp3 0.815 -8.7650003 9.1459999 2025 HD11 H sp3 0.516
-8.9499998 8.1140003 2026 HD12 H sp3 0.06 -8.3660002 9.823 2027 HD13 H
sp3 1.612 -8.0209999 9.1689997 2028 C C sp2 -1.832 -11.6630001
11.5640001 2029 O O sp2 -1.7 -12.757 12.0839996 2030 N N sp2 -2.9949999
-11.1540003 11.184 2031 H H sp3 -3.052 -10.1750002 10.9420004 2032 CA C
sp3 -4.282 -11.761 11.404 2033 HA H sp3 -4.164 -12.828 11.591 2034 CB C
sp3 -5.0190001 -11.3109999 12.6759996 2035 HB2 H sp3 -5.4790001
-10.3260002 12.5930004 2036 HB3 H sp3 -5.7639999 -12.0799999 12.8789997
2037 CG C sp3 -3.9920001 -11.2040005 13.8579998 2038 HG2 H sp3 -3.323
-12.0570002 13.9720001 2039 HG3 H sp3 -3.369 -10.3459997 13.6049995 2040
CD C sp2 -4.5929999 -10.8690004 15.2299995 2041 OE1 O sp2 -5.6370001
-10.3100004 15.5129995 2042 NE2 N sp2 -3.9260001 -11.3520002 16.2259998
2043 HE22 H sp3 -3.069 -11.8699999 16.0949993 2044 HE21 H sp3 -4.1960001
-11.0769997 17.1590004 2045 C C sp2 -5.145 -11.6929998 10.1739998 2046 O
O sp2 -5.4510002 -10.5950003 9.7720003 2047 N N sp2 -5.6490002
-12.7849998 9.6490002 2048 H H sp3 -5.3870001 -13.6780005 10.0410004
2049 CA C sp3 -6.21 -12.891 8.256 2050 HA H sp3 -6.733 -11.95 8.087 2051
CB C sp3 -5.1259999 -13.3299999 7.2389998 2052 HB H sp3 -4.6350002
-14.151 7.7620001 2053 CG1 C sp3 -5.724 -13.8870001 5.9749999 2054 HG11
H sp3 -6.2639999 -14.8129997 6.1719999 2055 HG12 H sp3 -6.4229999
-13.2299995 5.4569998 2056 HG13 H sp3 -4.9169998 -14.2469997 5.3379998
2057 CG2 C sp3 -4.1420002 -12.1940002 6.9229999 2058 HG21 H sp3 -3.151
-12.5710001 6.6680002 2059 HG22 H sp3 -4.4959998 -11.3760004 6.2950001
2060 HG23 H sp3 -3.8659999 -11.7959995 7.8990002 2061 C C sp2 -7.3990002
-13.8909998 8.1990004 2062 O O sp2 -7.4099998 -14.9370003 8.835 2063 N N
sp2 -8.3699999 -13.5059996 7.4380002 2064 H H sp3 -8.276 -12.6239996
6.9559999 2065 CA C sp3 -9.6 -14.294 7.13 2066 HA H sp3 -9.834 -14.924
7.988 2067 CB C sp3 -10.8079996 -13.3769999 6.9130001 2068 HB2 H sp3
-10.6529999 -12.8579998 5.967 2069 HB3 H sp3 -11.7010002 -14.0010004
6.9060001 2070 OG O sp3 -10.7390003 -12.585 8.0690002 2071 HG H sp3
-9.8348541 -12.2922297 8.2027416 2072 C C sp2 -9.3850002 -15.1300001
5.8769999 2073 O O sp2 -8.941 -14.677 4.8530002 2074 N N sp2 -9.724
-16.4580002 5.9640002 2075 H H sp3 -10.1800003 -16.7509995 6.816 2076 CA
C sp3 -9.6929998 -17.4650002 4.8979998 2077 HA H sp3 -10.1969995
-18.2619991 5.4439998 2078 CB C sp3 -10.6169996 -17.1569996 3.694 2079
HB2 H sp3 -10.3380003 -16.1930008 3.267 2080 HB3 H sp3 -10.3479996
-17.8069992 2.8610001 2081 CG C sp2 -12.1440001 -17.1070004 4.0339999
2082 OD1 O sp2 -12.7229996 -18.1560001 4.2719998 2083 ND2 N sp2
-12.7720003 -16.0160007 3.99 2084 HD22 H sp3 -12.283 -15.1639996 3.753
2085 HD21 H sp3 -13.5860004 -16.0610008 4.586 2086 C C sp2 -8.2539997
-17.882 4.5320001 2087 O O sp2 -7.789 -17.8369999 3.3410001 2088 N N sp2
-7.3210001 -18.066 5.5219998 2089 CD C sp3 -7.585 -18.2049999 6.9159999
2090 HD2 H sp3 -8.507 -18.7360001 7.152 2091 HD3 H sp3 -7.5960002
-17.2530003 7.447 2092 CG C sp3 -6.375 -19.052 7.4390001 2093 HG2 H sp3
-6.7649999 -20.0559998 7.2680001 2094 HG3 H sp3 -6.1399999 -18.9330006
8.4969997 2095 CB C sp3 -5.2800002 -18.6140003 6.5630002 2096 HB2 H sp3
-4.48 -19.3320007 6.3779998 2097 HB3 H sp3 -4.79 -17.7269993 6.9650002
2098 CA C sp3 -5.961 -18.2849998 5.2480001 2099 HA H sp3 -5.3449998
-17.4449997 4.9250002 2100 C C sp2 -5.6880002 -19.4430008 4.277 2101 O O
sp2 -4.638 -19.5419998 3.6140001 2102 N N sp2 -6.6609998 -20.3770008
4.1110001 2103 H H sp3 -7.5500002 -20.3379993 4.5879998 2104 CA C sp3
-6.468 -21.456 3.164 2105 HA H sp3 -5.49 -21.911 3.318 2106 CB C sp3
-7.54 -22.5139999 3.4549999 2107 HB2 H sp3 -7.3179998 -23.4200001
2.8900001 2108 HB3 H sp3 -7.5489998 -22.7940006 4.5079999 2109 OG O sp3
-8.8079996 -22.0769997 3.0599999 2110 HG H sp3 -9.3259516 -22.116188
3.8676972 2111 C C sp2 -6.625 -20.9920006 1.682 2112 O O sp2 -6.309
-21.8010006 0.772 2113 N N sp2 -7.059 -19.7980003 1.3890001 2114 H H sp3
-7.3049998 -19.3080006 2.237 2115 CA C sp3 -7.177 -19.115 0.112 2116 HA
H sp3 -7.26 -19.866 -0.674 2117 CB C sp3 -8.4770002 -18.3099995 0.019
2118 HB2 H sp3 -8.4680004 -17.6070004 0.852 2119 HB3 H sp3 -8.6230001
-17.816 -0.942 2120 CG C sp3 -9.7329998 -19.1790009 0.063 2121 HG H sp3
-9.8140001 -19.7250004 1.003 2122 CD1 C sp3 -10.8870001 -18.25 -0.104
2123 HD11 H sp3 -10.8690004 -17.7770004 -1.086 2124 HD12 H sp3
-11.8269997 -18.7989998 -0.046 2125 HD13 H sp3 -10.8879995 -17.4419994
0.627 2126 CD2 C sp3 -9.7860003 -20.2140007 -0.998 2127 HD21 H sp3
-9.6920004 -19.7490005 -1.979 2128 HD22 H sp3 -8.9610004 -20.8929996
-0.783 2129 HD23 H sp3 -10.6520004 -20.875 -1.013 2130 C C sp2 -5.895
-18.2900009 -0.188 2131 O O sp2 -5.8210001 -17.6329994 -1.204 2132 N N
sp2 -4.7930002 -18.2910004 0.633 2133 H H sp3 -4.9070001 -18.75 1.525
2134 CA C sp3 -3.596 -17.444 0.425 2135 HA H sp3 -3.94 -16.423 0.263
2136 CB C sp3 -2.7490001 -17.3990002 1.705 2137 HB2 H sp3 -2.7449999
-18.4190006 2.089 2138 HB3 H sp3 -1.7460001 -17.0380001 1.477 2139 CG C
sp3 -3.345 -16.5400009 2.845 2140 HG H sp3 -4.408 -16.7649994 2.927 2141
CD1 C sp3 -2.7030001 -16.5429993 4.2210002 2142 HD11 H sp3 -2.835
-17.5459995 4.6279998 2143 HD12 H sp3 -1.71 -16.1240005 4.0619998 2144
HD13 H sp3 -3.336 -15.9280005 4.8610001 2145 CD2 C sp3 -3.329
-15.1239996 2.54 2146 HD21 H sp3 -3.964 -14.9200001 1.678 2147 HD22 H
sp3 -3.579 -14.4379997 3.3499999 2148 HD23 H sp3 -2.302 -14.7910004
2.3900001 2149 C C sp2 -2.7449999 -17.9130001 -0.725 2150 O O sp2
-2.6919999 -19.118 -1.0470001 2151 N N sp2 -1.936 -16.9680004 -1.309
2152 H H sp3 -2.0929999 -16.0060005 -1.046 2153 CA C sp3 -0.737
-17.2290001 -2.0899999 2154 HA H sp3 -0.889 -18.191 -2.5799999 2155 CB C
sp3 -0.579 -16.1469994 -3.1059999 2156 HB2 H sp3 -1.563 -15.9490004
-3.53 2157 HB3 H sp3 -0.099 -15.2460003 -2.723 2158 CG C sp2 0.413
-16.7310009 -4.1799998 2159 OD1 O sp2 0.864 -17.8969994 -4.191 2160 OD2
O sp3 1.024 -15.9370003 -4.9809999 2161 C C sp2 0.536 -17.2719994 -1.122
2162 O O sp2 0.828 -16.2380009 -0.552 2163 N N sp2 1.097 -18.4379997
-0.705 2164 CD C sp3 0.571 -19.8110008 -0.921 2165 HD2 H sp3 0.785
-20.0769997 -1.956 2166 HD3 H sp3 -0.494 -19.9039993 -0.713 2167 CG C
sp3 1.413 -20.6959991 0.082 2168 HG2 H sp3 2.267 -21.0779991 -0.476 2169
HG3 H sp3 0.657 -21.4290009 0.365 2170 CB C sp3 1.85 -19.7849998 1.174
2171 HB2 H sp3 2.7709999 -20.0179996 1.7079999 2172 HB3 H sp3 1.069
-19.6149998 1.915 2173 CA C sp3 2.0580001 -18.4880009 0.367 2174 HA H
sp3 1.975 -17.5629997 0.938 2175 C C sp2 3.421 -18.4720001 -0.305 2176 O
O sp2 4.2389998 -19.4290009 -0.141 2177 N N sp2 3.8210001 -17.4440002
-0.979 2178 H H sp3 3.27 -16.6000004 -0.912 2179 CA C sp3 5.099 -17.309
-1.7 2180 HA H sp3 5.704 -18.185 -1.467 2181 CB C sp3 4.77 -17.2639999
-3.207 2182 HB2 H sp3 4.0630002 -17.9960003 -3.5969999 2183 HB3 H sp3
4.335 -16.2870007 -3.418 2184 CG C sp2 6.0869999 -17.4360008 -4.0809999
2185 OD1 O sp2 6.0089998 -17.5319996 -5.3410001 2186 OD2 O sp3 7.198
-17.6429996 -3.5179999 2187 C C sp2 5.9050002 -16.0209999 -1.194 2188 O
O sp2 5.2849998 -15.1409998 -0.571 2189 N N sp2 7.2579999 -16 -1.349
2190 H H sp3 7.5679998 -16.7180004 -1.988 2191 CA C sp3 8.225 -15.07
-0.78 2192 HA H sp3 8.291 -15.228 0.297 2193 CB C sp3 9.6379995
-15.3769999 -1.298 2194 HB2 H sp3 9.9259996 -16.4169998 -1.138 2195 HB3
H sp3 9.6040001 -15.2740002 -2.382 2196 CG C sp3 10.7460003 -14.474
-0.822 2197 HG2 H sp3 10.6000004 -13.4840002 -1.2539999 2198 HG3 H sp3
10.4890003 -14.434 0.236 2199 CD C sp2 12.1669998 -14.8299999 -1.005
2200 OE1 O sp2 12.9580002 -14.882 -0.095 2201 NE2 N sp2 12.6040001
-15.1730003 -2.201 2202 HE22 H sp3 11.9770002 -15.0299997 -2.9790001
2203 HE21 H sp3 13.5270004 -15.5690002 -2.3099999 2204 C C sp2 7.783
-13.6129999 -1.173 2205 O O sp2 7.9650002 -12.6429996 -0.435 2206 N N
sp2 7.1479998 -13.3800001 -2.3559999 2207 H H sp3 6.8959999 -14.1759996
-2.924 2208 CA C sp3 6.813 -12.055 -2.837 2209 HA H sp3 7.35 -11.292
-2.273 2210 CB C sp3 7.0409999 -11.8929996 -4.3670001 2211 HB2 H sp3
6.4770002 -11.0469999 -4.7600002 2212 HB3 H sp3 8.1040001 -11.7779999
-4.5819998 2213 CG C sp2 6.507 -13.1160002 -5.0900002 2214 OD1 O sp2
5.6069999 -13.8299999 -4.6799998 2215 OD2 O sp3 6.9569998 -13.4560003
-6.2259998 2216 C C sp2 5.382 -11.6750002 -2.483 2217 O O sp2 4.9419999
-10.5769997 -2.756 2218 N N sp2 4.6149998 -12.6300001 -1.95 2219 H H sp3
5.0229998 -13.54 -1.785 2220 CA C sp3 3.142 -12.635 -1.828 2221 HA H sp3
2.772 -11.92 -2.562 2222 CB C sp3 2.691 -14.0570002 -2.1359999 2223 HB1
H sp3 3.075 -14.3170004 -3.122 2224 HB2 H sp3 3.0280001 -14.7849998
-1.398 2225 HB3 H sp3 1.61 -14.1940002 -2.1789999 2226 C C sp2 2.6689999
-12.2270002 -0.429 2227 O O sp2 1.844 -11.3649998 -0.233 2228 N N sp2
3.1830001 -12.9020004 0.551 2229 H H sp3 3.924 -13.566 0.378 2230 CA C
sp3 2.621 -12.847 1.886 2231 HA H sp3 1.861 -12.07 1.964 2232 CB C sp3
1.8329999 -14.085 2.115 2233 HB H sp3 2.5569999 -14.8380003 1.802 2234
CG2 C sp3 1.206 -14.1800003 3.536 2235 HG21 H sp3 0.747 -15.1560001
3.688 2236 HG22 H sp3 1.892 -13.9180002 4.342 2237 HG23 H sp3 0.297
-13.5790005 3.5420001 2238 OG1 O sp3 0.74 -14.0950003 1.243 2239 HG1 H
sp3 1.026 -14.6750002 0.533 2240 C C sp2 3.723 -12.5270004 2.9260001
2241 O O sp2 4.5300002 -13.349 3.2950001 2242 N N sp2 3.9319999
-11.2659998 3.237 2243 H H sp3 3.158 -10.6590004 3.01 2244 CA C sp3
4.993 -10.784 4.142 2245 HA H sp3 5.096 -11.612 4.843 2246 CB C sp3
6.2610002 -10.5279999 3.3610001 2247 HB2 H sp3 7.0380001 -10.2200003
4.0609999 2248 HB3 H sp3 6.5890002 -11.4460001 2.8740001 2249 CG C sp2
6.164 -9.349 2.336 2250 CD1 C sp2 6.2659998 -8.0159998 2.8169999 2251
HD1 H sp3 6.323 -7.7610002 3.865 2252 CE1 C sp2 6.2150002 -6.9990001
1.8789999 2253 HE1 H sp3 6.4330001 -6.0050001 2.2420001 2254 CZ C sp2
5.9590001 -7.2709999 0.504 2255 OH O sp3 5.9320002 -6.2950001 -0.455
2256 HH H sp3 6.0139999 -5.3990002 -0.121 2257 CE2 C sp2 5.7290001
-8.6059999 0.086 2258 HE2 H sp3 5.415 -8.9110003 -0.901 2259 CD2 C sp2
5.8660002 -9.7019997 0.985 2260 HD2 H sp3 5.6479998 -10.7229996 0.711
2261 C C sp2 4.5619998 -9.6639996 5.0799999 2262 O O sp2 3.6300001
-8.9580002 4.7420001 2263 N N sp2 5.3740001 -9.4630003 6.092 2264 H H
sp3 6.1589999 -10.0939999 6.1630001 2265 CA C sp3 5.208 -8.374 7.101
2266 HA H sp3 4.675 -7.596 6.554 2267 CB C sp3 4.2709999 -8.8050003
8.2709999 2268 HB2 H sp3 3.7449999 -7.8769999 8.4960003 2269 HB3 H sp3
3.539 -9.4689999 7.8099999 2270 CG C sp2 4.73 -9.441 9.5740004 2271 CD1
C sp2 4.8449998 -8.6999998 10.7580004 2272 HD1 H sp3 4.869 -7.6300001
10.6099997 2273 CE1 C sp2 4.9640002 -9.2810001 12.0439997 2274 HE1 H sp3
4.9759998 -8.6529999 12.9219999 2275 CZ C sp2 5.0809999 -10.6949997
12.1680002 2276 HZ H sp3 5.224 -11.1440001 13.1389999 2277 CE2 C sp2
5.0120001 -11.4230003 10.9759998 2278 HE2 H sp3 5.1440001 -12.493
11.0430002 2279 CD2 C sp2 4.8899999 -10.8459997 9.7309999 2280 HD2 H sp3
4.7389998 -11.6219997 8.9960003 2281 C C sp2 6.533 -7.7810001 7.5869999
2282 O O sp2 7.573 -8.46 7.5170002 2283 N N sp2 6.4970002 -6.4809999
7.8800001 2284 H H sp3 5.645 -5.941 7.8260002 2285 CA C sp3 7.669 -5.886
8.501 2286 HA2 H sp3 7.918 -6.42 9.418 2287 HA3 H sp3 8.513 -5.941 7.813
2288 C C sp2 7.625 -4.3860002 8.8990002 2289 O O sp2 6.5700002
-3.7490001 9.0869999 2290 N N sp2 8.7609997 -3.9349999 9.3920002 2291 H
H sp3 9.5439997 -4.5560002 9.2480001 2292 CA C sp3 8.939 -2.702 10.081
2293 HA H sp3 8.292 -1.927 9.669 2294 CB C sp3 8.5699997 -2.9260001
11.5640001 2295 HB1 H sp3 9.1099997 -3.819 11.8780003 2296 HB2 H sp3
8.8929996 -2.033 12.1000004 2297 HB3 H sp3 7.5100002 -2.944 11.8149996
2298 C C sp2 10.441 -2.177 10.0430002 2299 O O sp2 11.3199997 -3.01 9.75
2300 N N sp2 10.5480003 -0.888 10.2959995 2301 H H sp3 9.7679996 -0.253
10.2030001 2302 CA C sp3 11.856 -0.354 10.531 2303 HA H sp3 12.429
-1.117 11.058 2304 CB C sp3 12.618 -0.054 9.2119999 2305 HB2 H sp3
13.6709995 0.045 9.4750004 2306 HB3 H sp3 12.6110001 -0.937 8.5719995
2307 CG C sp2 12.3129997 1.171 8.4250002 2308 CD1 C sp2 12.7600002 2.447
8.7519999 2309 HD1 H sp3 13.4779997 2.5840001 9.5480003 2310 CE1 C sp2
12.5209999 3.54 7.8610001 2311 HE1 H sp3 13.0019999 4.4640002 8.1450005
2312 CZ C sp2 11.691 3.365 6.7420001 2313 HZ H sp3 11.4029999 4.1430001
6.0510001 2314 CE2 C sp2 11.217 2.1270001 6.4640002 2315 HE2 H sp3
10.5489998 1.979 5.6279998 2316 CD2 C sp2 11.5109997 1.0650001 7.296
2317 HD2 H sp3 11.0539999 0.086 7.3169999 2318 C C sp2 11.6899996 0.894
11.46 2319 O O sp2 10.6730003 1.612 11.2309999 2320 N N sp2 12.6219997
1.2130001 12.3590002 2321 H H sp3 13.3850002 0.555 12.4280005 2322 CA C
sp3 12.602 2.379 13.27 2323 HA H sp3 11.562 2.447 13.588 2324 CB C sp3
13.5360003 2.098 14.4569998 2325 HB2 H sp3 13.0200005 1.238 14.8830004
2326 HB3 H sp3 14.4870005 1.944 13.9460001 2327 CG C sp3 13.5109997
3.1400001 15.533 2328 HG2 H sp3 13.8879995 4.0560002 15.0799999 2329 HG3
H sp3 12.4919996 3.313 15.8809996 2330 CD C sp3 14.427 2.777 16.7080002
2331 HD2 H sp3 14.0100002 1.913 17.2259998 2332 HD3 H sp3 15.3809996
2.546 16.2350006 2333 CE C sp3 14.5979996 3.977 17.6149998 2334 HE2 H
sp3 14.7700005 4.8330002 16.9640007 2335 HE3 H sp3 13.7299995 4.2119999
18.2320004 2336 NZ N sp3 15.8009996 3.71 18.4430008 2337 HZ3 H sp3
16.3709335 3.0672584 17.9109955 2338 HZ1 H sp3 16.3674583 4.5450859
18.471426 2339 HZ2 H sp3 15.7172375 3.2426624 19.3346329 2340 C C sp2
13.0290003 3.638 12.4899998 2341 O O sp2 14.0900002 3.674 11.8769999
2342 N N sp2 12.2950001 4.7579999 12.6289997 2343 H H sp3 11.5019999
4.6929998 13.2510004 2344 CA C sp3 12.687 6.062 12.128 2345 HA H sp3
13.295 5.938 11.232 2346 CB C sp3 11.3959999 6.8600001 11.6719999 2347
HB H sp3 10.8540001 7.1849999 12.5600004 2348 CG1 C sp3 11.8170004
8.1269999 10.849 2349 HG11 H sp3 10.9300003 8.6599998 10.5059996 2350
HG12 H sp3 12.3620005 8.8240004 11.4860001 2351 HG13 H sp3 12.533
7.8629999 10.0719995 2352 CG2 C sp3 10.5509996 5.9120002 10.8149996 2353
HG21 H sp3 10.0170002 5.2410002 11.4890003 2354 HG22 H sp3 9.7670002
6.4780002 10.3120003 2355 HG23 H sp3 11.2819996 5.3200002 10.2650003
2356 C C sp2 13.5059996 6.8119998 13.132 2357 O O sp2 14.4209995
7.5139999 12.7639999 2358 N N sp2 13.1370001 6.744 14.3649998 2359 H H
sp3 12.3009996 6.2399998 14.6239996 2360 CA C sp3 13.65 7.643 15.393
2361 HA H sp3 14.732 7.691 15.27 2362 CB C sp3 13.1049995 9.1260004
15.375 2363 HB2 H sp3 13.6409998 9.6420002 16.1709995 2364 HB3 H sp3
13.2989998 9.6940002 14.4650002 2365 CG C sp3 11.6389999 9.1619997
15.6269999 2366 HG2 H sp3 11.0550003 8.9300003 14.7370005 2367 HG3 H sp3
11.3559999 8.46 16.4120007 2368 CD C sp2 11.1960001 10.5559998
16.0890007 2369 OE1 O sp2 11.8870001 11.5649996 15.9180002 2370 NE2 N
sp2 10.1210003 10.7069998 16.7189999 2371 HE22 H sp3 9.6630001 9.882
17.0799999 2372 HE21 H sp3 9.7449999 11.6370001 16.8439999 2373 C C sp2
13.4799995 7.0929999 16.8129997 2374 O O sp2 12.5369997 6.3499999
17.0370007 2375 N N sp2 14.3909998 7.4819999 17.7399998 2376 H H sp3
15.25 7.8959999 17.4080009 2377 CA C sp3 14.368 7.223 19.136 2378 HA H
sp3 14.313 6.145 19.29 2379 CB C sp3 15.6569996 7.8039999 19.8670006
2380 HB2 H sp3 15.7510004 8.8859997 19.7819996 2381 HB3 H sp3 15.6969995
7.572 20.9309998 2382 CG C sp2 16.9290009 7.171 19.3309994 2383 OD1 O
sp2 18.0130005 7.5380001 19.75 2384 OD2 O sp3 16.7870007 6.2740002
18.4309998 2385 C C sp2 13.0950003 7.8390002 19.7670002 2386 O O sp2
12.3219995 8.6409998 19.2329998 2387 N N sp2 12.8129997 7.4250002
20.9880009 2388 H H sp3 13.46 6.7550001 21.3780003 2389 CA C sp3 11.597
7.69 21.774 2390 HA H sp3 10.83 7.729 21 2391 CB C sp3 11.3640003
6.4970002 22.7970009 2392 HB H sp3 11.6169996 5.579 22.2649994 2393 CG2
C sp3 12.2749996 6.4429998 24.0049992 2394 HG21 H sp3 13.309 6.724
23.8069992 2395 HG22 H sp3 11.7919998 7.1630001 24.6669998 2396 HG23 H
sp3 12.2679996 5.428 24.4020004 2397 CG1 C sp3 9.9790001 6.257
23.2740002 2398 HG12 H sp3 10.1239996 5.5149999 24.059 2399 HG13 H sp3
9.566 7.1830001 23.6739998 2400 CD1 C sp3 8.9619999 5.7600002 22.2549992
2401 HD11 H sp3 9.3739996 4.908 21.7159996 2402 HD12 H sp3 8.0240002
5.5029998 22.7469997 2403 HD13 H sp3 8.8290005 6.402 21.3840008 2404 C C
sp2 11.5819998 9.0389996 22.5499992 2405 O O sp2 10.4960003 9.3520002
23.0820007 2406 N N sp2 12.7189999 9.7229996 22.4969997 2407 H H sp3
13.4350004 9.2559996 21.9589996 2408 CA C sp3 13.165 10.939 23.137 2409
HA H sp3 12.847 10.838 24.175 2410 CB C sp3 14.6949997 10.9879999
23.2290001 2411 HB2 H sp3 15.0150003 11.0100002 22.1870003 2412 HB3 H
sp3 15.0629997 11.9519997 23.5790005 2413 CG C sp2 15.4160004 9.9110003
24.0330009 2414 OD1 O sp2 15.3290005 9.9060001 25.2929993 2415 OD2 O sp3
15.8640003 8.9209995 23.4389992 2416 C C sp2 12.519 12.243 22.637 2417 O
O sp2 12.312 12.408 21.428 2418 OXT O sp2 12.168 13.084 23.472 2419 N N
sp3 11.9189997 13.8240004 17.6709995 2420 H1 H sp3 11.0450001 14.3129997
17.5349998 2421 H2 H sp3 11.9759998 13.6949997 18.6709995 2422 H3 H sp3
11.7950001 12.9449997 17.1889992 2423 CA C sp3 13.0190001 14.6409998
17.1439991 2424 HA H sp3 13.0880003 15.5670004 17.7150002 2425 CB C sp3
14.3170004 13.8649998 17.1900005 2426 HB1 H sp3 14.3009996 13.0819998
16.4319992 2427 HB2 H sp3 15.1070004 14.5410004 16.8630009 2428 HB3 H
sp3 14.533 13.441 18.1700001 2429 C C sp2 12.7119999 15.052 15.7010002
2430 O O sp2 12.9720001 16.1790009 15.3719997 2431 N N sp2 12.2340002
14.1160002 14.7939997 2432 H H sp3 12.2650003 13.1450005 15.0679998 2433
CA C sp3 11.8299999 14.3780003 13.4469995 2434 HA H sp3 12.4820004
15.1300001 13.0010004 2435 CB C sp3 11.9849997 13.0489998 12.618 2436
HB2 H sp3 11.4899998 12.1739998 13.0410004 2437 HB3 H sp3 11.467
13.1470003 11.6639996 2438 CG C sp3 13.4519997 12.6780005 12.5719995
2439 HG2 H sp3 13.9980001 12.7860003 13.5089998 2440 HG3 H sp3
13.5170002 11.6029997 12.4069996 2441 CD C sp2 14.2670002 13.4239998
11.5 2442 OE1 O sp2 14.7620001 14.5150003 11.7519999 2443 NE2 N sp2
14.2950001 13.0939999 10.1999998 2444 HE22 H sp3 13.9860001 12.1709995
9.934 2445 HE21 H sp3 15.0240002 13.5780001 9.6949997 2446 C C sp2
10.3249998 14.8240004 13.2880001 2447 O O sp2 9.4379997 14.2639999
13.9560003 2448 N N sp2 9.9469995 15.7700005 12.4200001 2449 CD C sp3
10.8649998 16.6070004 11.592 2450 HD2 H sp3 11.3959999 16.0219994
10.8409996 2451 HD3 H sp3 11.5939999 17.0779991 12.2510004 2452 CG C sp3
9.9840002 17.743 11.033 2453 HG2 H sp3 10.2930002 18.0720005 10.04 2454
HG3 H sp3 10.0030003 18.5400009 11.776 2455 CB C sp3 8.592 17.1669998
10.8920002 2456 HB2 H sp3 8.559 16.6590004 9.9280005 2457 HB3 H sp3
7.9289999 17.9920006 11.1520004 2458 CA C sp3 8.5559998 16.0610008
12.0279999 2459 HA H sp3 8.1079998 16.5209999 12.9090004 2460 C C sp2
7.7859998 14.8640003 11.526 2461 O O sp2 8.3140001 14.0469999 10.7379999
2462 N N sp2 6.5970001 14.7379999 12.0760002 2463 H H sp3 6.3179998
15.4280005 12.7589998 2464 CA C sp3 5.573 13.7 11.774 2465 HA H sp3
5.683 13.417 10.727 2466 CB C sp3 5.9039998 12.3920002 12.5430002 2467
HB2 H sp3 5.2600002 11.5579996 12.2620001 2468 HB3 H sp3 6.947
12.1800003 12.3100004 2469 CG C sp2 5.7810001 12.4110003 14.066 2470 CD1
C sp2 4.4809999 12.3249998 14.6739998 2471 HD1 H sp3 3.6300001
12.1359997 14.0369997 2472 CE1 C sp2 4.3429999 12.368 16.0550003 2473
HE1 H sp3 3.3789999 12.158 16.4950008 2474 CZ C sp2 5.4569998 12.4040003
16.8999996 2475 HZ H sp3 5.3369999 12.3100004 17.9699993 2476 CE2 C sp2
6.763 12.3459997 16.3560009 2477 HE2 H sp3 7.6009998 12.5419998
17.0090008 2478 CD2 C sp2 6.9400001 12.4490004 14.9060001 2479 HD2 H sp3
7.934 12.5959997 14.5089998 2480 C C sp2 4.0749998 14.059 11.9610004
2481 O O sp2 3.7149999 14.9910002 12.7139997 2482 N N sp2 3.214 13.217
11.3920002 2483 H H sp3 3.6530001 12.4630003 10.8850002 2484 CA C sp3
1.724 13.291 11.495 2485 HA H sp3 1.558 13.684 12.498 2486 CB C sp3
1.1670001 14.3129997 10.5159998 2487 HB1 H sp3 1.6849999 15.2700005
10.5749998 2488 HB2 H sp3 1.438 13.9219999 9.5349998 2489 HB3 H sp3
0.084 14.427 10.5690002 2490 C C sp2 0.972 11.908 11.3529997 2491 O O
sp2 1.229 11.1700001 10.3669996 2492 N N sp2 -0.012 11.6809998
12.2639999 2493 H H sp3 -0.03 12.3190002 13.0469999 2494 CA C sp3 -0.962
10.587 12.205 2495 HA H sp3 -0.998 10.39 11.134 2496 CB C sp3 -0.371
9.3669996 13.0030003 2497 HB2 H sp3 0.632 9.1929998 12.6120005 2498 HB3
H sp3 -0.256 9.6110001 14.059 2499 CG C sp2 -1.173 8.224 12.7309999 2500
CD2 C sp2 -0.967 7.3569999 11.6800003 2501 HD2 H sp3 -0.3026038
7.5199742 10.844286 2502 NE2 N sp2 -1.728 6.2859998 11.8739996 2503 HE1
H sp3 -2.04 5.631 11.0740004 2504 CE1 C sp2 -2.3800001 6.461 13.0380001
2505 HE2 H sp3 -3.164 5.8590002 13.2489996 2506 ND1 N sp2 -2.0569999
7.7220001 13.552 2507 C C sp2 -2.3110001 10.9919996 12.684 2508 O O sp2
-2.539 11.3669996 13.8439999 2509 N N sp2 -3.23 11.0469999 11.7189999
2510 H H sp3 -3.0969999 10.6599998 10.7959995 2511 CA C sp3 -4.482
11.785 11.865 2512 HA H sp3 -4.647 12.231 12.846 2513 CB C sp3
-4.3969998 12.9209995 10.8070002 2514 HB2 H sp3 -4.243 12.4160004
9.8529997 2515 HB3 H sp3 -5.349 13.4219999 10.6330004 2516 CG C sp3
-3.3770001 14.0629997 10.934 2517 HG H sp3 -2.3859999 13.6289997
11.0640001 2518 CD1 C sp3 -3.2869999 15.0220003 9.7580004 2519 HD11 H
sp3 -3.085 14.4230003 8.8699999 2520 HD12 H sp3 -4.132 15.698 9.6260004
2521 HD13 H sp3 -2.4130001 15.6479998 9.9399996 2522 CD2 C sp3 -3.569
14.9650002 12.1960001 2523 HD21 H sp3 -3.108 14.4440002 13.0349998 2524
HD22 H sp3 -3.023 15.908 12.1639996 2525 HD23 H sp3 -4.6290002
15.2010002 12.29 2526 C C sp2 -5.677 10.8970003 11.6000004 2527 O O sp2
-5.6849999 10.1389999 10.6470003 2528 N N sp2 -6.7410002 11.0670004
12.3839998 2529 H H sp3 -6.7750001 11.8190002 13.0579996 2530 CA C sp3
-7.961 10.3 12.336 2531 HA H sp3 -7.868 9.901 11.326 2532 CB C sp3
-7.9499998 9.1330004 13.3570004 2533 HB H sp3 -8.8299999 8.5120001
13.191 2534 CG2 C sp3 -6.6030002 8.3959999 13.2040005 2535 HG21 H sp3
-5.7670002 8.9359999 13.6490002 2536 HG22 H sp3 -6.7410002 7.4120002
13.651 2537 HG23 H sp3 -6.415 8.2489996 12.1400003 2538 OG1 O sp3
-8.0030003 9.7139997 14.6219997 2539 HG1 H sp3 -7.5179262 10.5294914
14.4739952 2540 C C sp2 -9.1529999 11.1730003 12.5080004 2541 O O sp2
-9.0059996 12.1639996 13.1920004 2542 N N sp2 -10.2810001 10.941
11.7980003 2543 H H sp3 -10.3240004 10.0880003 11.2580004 2544 CA C sp3
-11.443 11.787 11.714 2545 HA H sp3 -11.223 12.84 11.542 2546 CB C sp3
-12.3690004 11.3479996 10.5480003 2547 HB H sp3 -12.6420002 10.302
10.6870003 2548 CG2 C sp3 -13.632 12.1750002 10.6040001 2549 HG21 H sp3
-14.368 11.9209995 11.3660002 2550 HG22 H sp3 -13.368 13.2290001
10.6890001 2551 HG23 H sp3 -14.118 12.0439997 9.6370001 2552 CG1 C sp3
-11.585 11.3959999 9.2159996 2553 HG12 H sp3 -11.6719999 12.3839998
8.7639999 2554 HG13 H sp3 -10.5760002 11.1009998 9.5050001 2555 CD1 C
sp3 -12.0360003 10.4689999 8.0790005 2556 HD11 H sp3 -12.3599997
9.4870005 8.4250002 2557 HD12 H sp3 -12.743 11.073 7.5100002 2558 HD13 H
sp3 -11.2959995 10.1520004 7.3429999 2559 C C sp2 -12.1479998 11.8009996
13.0100002 2560 O O sp2 -12.4610004 10.7340002 13.493 2561 N N sp2
-12.4779997 13.0120001 13.5030003 2562 H H sp3 -12.0200005 13.7930002
13.0550003 2563 CA C sp3 -13.281 13.262 14.65 2564 HA H sp3 -12.663 12.8
15.419 2565 CB C sp3 -13.3240004 14.7250004 14.8570004 2566 HB2 H sp3
-12.3079996 15.1120005 14.7729998 2567 HB3 H sp3 -13.8170004 15.2320004
14.0279999 2568 CG C sp2 -13.9300003 15.1479998 16.1720009 2569 OD1 O
sp2 -14.7510004 14.4729996 16.7639999 2570 ND2 N sp2 -13.4809999
16.2789993 16.7229996 2571 HD22 H sp3 -12.6529999 16.6849995 16.3120003
2572 HD21 H sp3 -13.7980003 16.7110004 17.5790005 2573 C C sp2
-14.6029997 12.5369997 14.698 2574 O O sp2 -15.4390001 12.6330004
13.8280001 2575 N N sp2 -14.8290005 11.8879995 15.8120003 2576 H H sp3
-14.276 12.0830002 16.6350002 2577 CA C sp3 -15.981 10.887 16 2578 HA H
sp3 -16.138 10.32 15.082 2579 CB C sp3 -15.7550001 9.9530001 17.1900005
2580 HB1 H sp3 -14.9779997 9.2209997 16.9710007 2581 HB2 H sp3 -15.342
10.6219997 17.9449997 2582 HB3 H sp3 -16.6119995 9.4139996 17.5939999
2583 C C sp2 -17.2889996 11.6140003 16.2269993 2584 O O sp2 -18.4179993
11.0810003 16.0340004 2585 N N sp2 -17.3400002 12.8859997 16.6270008
2586 H H sp3 -16.5079994 13.3470001 16.9659996 2587 CA C sp3 -18.467
13.867 16.565 2588 HA H sp3 -19.303 13.24 16.876 2589 CB C sp3
-18.2280006 14.8900003 17.6760006 2590 HB1 H sp3 -19.2089996 15.2880001
17.9349995 2591 HB2 H sp3 -17.7639999 14.4689999 18.5680008 2592 HB3 H
sp3 -17.5830002 15.7320004 17.4260006 2593 C C sp2 -18.7129993
14.5220003 15.1409998 2594 O O sp2 -19.5499992 15.3970003 14.9750004
2595 N N sp2 -17.8770008 14.1499996 14.1820002 2596 H H sp3 -17.0340004
13.6590004 14.4440002 2597 CA C sp3 -17.724 14.997 12.943 2598 HA H sp3
-18.675 15.499 12.76 2599 CB C sp3 -16.5750008 16.0849991 13.1540003
2600 HB2 H sp3 -15.6450005 15.5279999 13.0410004 2601 HB3 H sp3
-16.6480007 16.8069992 12.3409996 2602 OG O sp3 -16.5779991 16.698
14.4130001 2603 HG H sp3 -17.4395351 17.0302372 14.6773634 2604 C C sp2
-17.4979992 14.1750002 11.7480001 2605 O O sp2 -17.0319996 14.5909996
10.691 2606 N N sp2 -17.9349995 12.8850002 11.8269997 2607 H H sp3
-18.4990005 12.7539997 12.6549997 2608 CA C sp3 -17.8899994 11.8929996
10.7539997 2609 HA H sp3 -16.8640003 11.6400003 10.4870005 2610 CB C sp3
-18.4060001 10.4720001 11.2419996 2611 HB H sp3 -19.4389992 10.5550003
11.5810003 2612 CG2 C sp3 -18.3040009 9.5179996 10.0769997 2613 HG21 H
sp3 -17.2549992 9.3479996 9.8339996 2614 HG22 H sp3 -18.7700005
8.5710001 10.3470001 2615 HG23 H sp3 -18.8740005 9.9420004 9.25 2616 CG1
C sp3 -17.632 9.8979998 12.4469995 2617 HG12 H sp3 -16.6800003 9.5190001
12.0740004 2618 HG13 H sp3 -17.5750008 10.6739998 13.21 2619 CD1 C sp3
-18.2199993 8.6750002 13.1129999 2620 HD11 H sp3 -18.1529999 7.8099999
12.4549999 2621 HD12 H sp3 -17.7119999 8.4729996 14.0559998 2622 HD13 H
sp3 -19.2600002 8.8050003 13.4110003 2623 C C sp2 -18.7530003 12.3739996
9.5509996 2624 O O sp2 -19.9960003 12.4949999 9.776 2625 N N sp2
-18.1569996 12.5319996 8.3240004 2626 CD C sp3 -16.7730007 12.3900003
8.0229998 2627 HD2 H sp3 -16.3649998 11.415 8.2869997 2628 HD3 H sp3
-16.2199993 13.1309996 8.6000004 2629 CG C sp3 -16.5879993 12.6450005
6.5500002 2630 HG2 H sp3 -16.4419994 11.6680002 6.0900002 2631 HG3 H sp3
-15.8540001 13.4309998 6.3769999 2632 CB C sp3 -17.8920002 13.4069996
6.1570001 2633 HB2 H sp3 -18.2329998 13.2639999 5.131 2634 HB3 H sp3
-17.8110008 14.4940004 6.1919999 2635 CA C sp3 -18.9120007 12.9429998
7.158 2636 HA H sp3 -19.6170006 13.7209997 7.454 2637 C C sp2
-19.8010006 11.8190002 6.4349999 2638 O O sp2 -19.6110001 10.6619997
6.7969999 2639 N N sp2 -20.6889992 12.1789999 5.4650002 2640 H H sp3
-20.691 13.1370001 5.1479998 2641 CA C sp3 -21.497 11.239 4.665 2642 HA
H sp3 -20.843 10.39 4.467 2643 CB C sp3 -22.6509991 10.8620005 5.6589999
2644 HB2 H sp3 -22.1669998 10.5 6.566 2645 HB3 H sp3 -23.309 11.7030001
5.875 2646 OG O sp3 -23.375 9.7720003 5.0479999 2647 HG H sp3
-23.9619999 9.2860003 5.632 2648 C C sp2 -22.0300007 11.8800001
3.3989999 2649 O O sp2 -22.0979996 13.1099997 3.2950001 2650 N N sp2
-22.4850006 11.0419998 2.4349999 2651 H H sp3 -22.3439999 10.0620003
2.638 2652 CA C sp3 -23.029 11.38 1.082 2653 HA2 H sp3 -24.047 11.019
0.933 2654 HA3 H sp3 -23.039 12.458 0.925 2655 C C sp2 -22.2929993
10.5609999 0.009 2656 O O sp2 -21.2140007 10.0749998 0.31 2657 N N sp2
-22.8619995 10.3500004 -1.169 2658 H H sp3 -23.8549995 10.5179996 -1.239
2659 CA C sp3 -22.251 9.523 -2.281 2660 HA H sp3 -21.745 8.645 -1.878
2661 CB C sp3 -23.4099998 9.0839996 -3.1530001 2662 HB2 H sp3
-23.0310001 8.4219999 -3.9319999 2663 HB3 H sp3 -24 8.4610004 -2.4809999
2664 OG O sp3 -24.1709995 10.2019997 -3.6210001 2665 HG H sp3
-24.8700008 9.7989998 -4.1409998 2666 C C sp2 -21.2350006 10.2349997
-3.1270001 2667 O O sp2 -20.559 9.6560001 -4.0149999 2668 N N sp2
-21.0259991 11.5430002 -2.8940001 2669 H H sp3 -21.6599998 11.9840002
-2.243 2670 CA C sp3 -20.149 12.418 -3.724 2671 HA H sp3 -20.21 12.184
-4.786 2672 CB C sp3 -20.5949993 13.941 -3.618 2673 HB2 H sp3
-19.9039993 14.6210003 -4.1139998 2674 HB3 H sp3 -21.5200005 14.0559998
-4.1820002 2675 CG C sp2 -20.8869991 14.5439997 -2.211 2676 ND1 N sp2
-21.8589993 14.0970001 -1.28 2677 CE1 C sp2 -21.8330002 15.0539999
-0.356 2678 HE1 H sp3 -22.4519997 14.9460001 0.523 2679 NE2 N sp2
-20.875 15.9770002 -0.577 2680 HE2 H sp3 -20.6310005 16.7460003 0.031
2681 CD2 C sp2 -20.4249992 15.7620001 -1.83 2682 HD2 H sp3 -19.6509991
16.2999992 -2.3559999 2683 C C sp2 -18.6490002 12.2510004 -3.405 2684 O
O sp2 -18.257 11.441 -2.5350001 2685 N N sp2 -17.7110004 12.9589996
-4.066 2686 H H sp3 -18.0300007 13.5209999 -4.842 2687 CA C sp3 -16.363
13.196 -3.557 2688 HA H sp3 -16.031 12.347 -2.959 2689 CB C sp3
-15.3459997 13.4320002 -4.75 2690 HB2 H sp3 -15.4799995 12.6210003
-5.4650002 2691 HB3 H sp3 -15.4919996 14.3240004 -5.3590002 2692 CG C
sp3 -13.9160004 13.4130001 -4.3200002 2693 HG2 H sp3 -13.7989998
14.0249996 -3.4260001 2694 HG3 H sp3 -13.6199999 12.3879995 -4.098 2695
CD C sp3 -12.8850002 13.967 -5.3270001 2696 HD2 H sp3 -11.9910002
13.8979998 -4.7069998 2697 HD3 H sp3 -12.7519999 13.4139996 -6.257 2698
CE C sp3 -12.9729996 15.4619999 -5.8239999 2699 HE2 H sp3 -13.75
15.5640001 -6.5809999 2700 HE3 H sp3 -13.1750002 16.0559998 -4.9320002
2701 NZ N sp3 -11.6560001 15.8690004 -6.4759998 2702 HZ3 H sp3 -11.71
16.8509998 -6.7080002 2703 HZ1 H sp3 -10.8030005 15.7329998 -5.9520001
2704 HZ2 H sp3 -11.5780001 15.3219995 -7.3210001 2705 C C sp2
-16.3080006 14.3839998 -2.6059999 2706 O O sp2 -16.9349995 15.434
-2.8340001 2707 N N sp2 -15.7159996 14.1040001 -1.475 2708 H H sp3
-15.5030003 13.1450005 -1.243 2709 CA C sp3 -15.467 14.986 -0.316 2710
HA H sp3 -15.844 15.971 -0.591 2711 CB C sp3 -16.4430008 14.6560001
0.842 2712 HB H sp3 -16.3659992 13.5950003 1.079 2713 CG1 C sp3
-16.1779995 15.3769999 2.1570001 2714 HG11 H sp3 -15.2189999 15.0740004
2.575 2715 HG12 H sp3 -16.2220001 16.4470005 1.956 2716 HG13 H sp3
-16.9890003 15.0950003 2.8280001 2717 CG2 C sp3 -17.9080009 14.8030005
0.342 2718 HG21 H sp3 -18.2199993 13.941 -0.247 2719 HG22 H sp3
-18.4689999 15.0120001 1.253 2720 HG23 H sp3 -18.0139999 15.7370005
-0.21 2721 C C sp2 -13.9720001 15.1280003 0.212 2722 O O sp2 -13.2810001
14.1029997 0.306 2723 N N sp2 -13.573 16.3400002 0.612 2724 H H sp3
-14.21 17.1240005 0.614 2725 CA C sp3 -12.31 16.57 1.31 2726 HA H sp3
-11.509 15.942 0.92 2727 CB C sp3 -11.8129997 18.0340004 1.1160001 2728
HB H sp3 -12.6129999 18.7579994 1.271 2729 CG2 C sp3 -10.5900002
18.3139992 1.9220001 2730 HG21 H sp3 -10.1479998 19.2740002 1.6569999
2731 HG22 H sp3 -10.8529997 18.4990005 2.9630001 2732 HG23 H sp3
-9.8889999 17.4799995 1.875 2733 OG1 O sp3 -11.3240004 18.2689991 -0.151
2734 HG1 H sp3 -12.033 17.9559994 -0.717 2735 C C sp2 -12.4119997
16.3320007 2.832 2736 O O sp2 -13.2720003 16.8789997 3.473 2737 N N sp2
-11.5080004 15.5059996 3.3329999 2738 H H sp3 -10.8579998 14.9790001
2.767 2739 CA C sp3 -11.247 15.243 4.766 2740 HA H sp3 -12.195 15.127
5.292 2741 CB C sp3 -10.4549999 13.8990002 4.8249998 2742 HB2 H sp3
-9.5159998 14.0080004 4.283 2743 HB3 H sp3 -10.2360001 13.7729998
5.8860002 2744 CG C sp3 -11.1599998 12.6339998 4.1680002 2745 HG H sp3
-11.0270004 12.7110004 3.089 2746 CD1 C sp3 -10.4779997 11.3249998 4.506
2747 HD11 H sp3 -9.5209999 11.1669998 4.0089998 2748 HD12 H sp3
-10.5150003 11.1920004 5.5869999 2749 HD13 H sp3 -11.1269999 10.5299997
4.1389999 2750 CD2 C sp3 -12.6660004 12.5649996 4.553 2751 HD21 H sp3
-13.2030001 13.5109997 4.48 2752 HD22 H sp3 -13.1940002 11.7399998
4.0739999 2753 HD23 H sp3 -12.7770004 12.448 5.631 2754 C C sp2
-10.6090002 16.4500008 5.5339999 2755 O O sp2 -9.5279999 16.9489994
5.197 2756 N N sp2 -11.177 16.8269997 6.6820002 2757 H H sp3 -12.0539999
16.4360008 6.9949999 2758 CA C sp3 -10.626 17.996 7.518 2759 HA H sp3
-9.549 18.125 7.403 2760 CB C sp3 -11.3009996 19.2709999 7.0159998 2761
HB2 H sp3 -10.948 20.177 7.5089998 2762 HB3 H sp3 -11.1339998 19.2509995
5.9390001 2763 OG O sp3 -12.724 19.3099995 7.2389998 2764 HG H sp3
-13.1459999 18.6739998 6.6570001 2765 C C sp2 -10.7449999 17.9720001
9.0369997 2766 O O sp2 -9.9029999 18.4449997 9.7989998 2767 N N sp2
-11.8149996 17.368 9.4860001 2768 H H sp3 -12.3280001 16.8999996
8.7530003 2769 CA C sp3 -12.3 17.305 10.891 2770 HA H sp3 -12.177 18.277
11.369 2771 CB C sp3 -13.8129997 16.9090004 10.9919996 2772 HB2 H sp3
-13.9659996 15.9440002 10.5080004 2773 HB3 H sp3 -14.2349997 16.8169994
11.9919996 2774 OG O sp3 -14.6850004 17.8379993 10.4230003 2775 HG H sp3
-14.4196682 18.0038757 9.5156288 2776 C C sp2 -11.4289999 16.2369995
11.6560001 2777 O O sp2 -12.0559998 15.2819996 12.0679998 2778 N N sp2
-10.0939999 16.4720001 11.783 2779 H H sp3 -9.6750002 17.2549992 11.302
2780 CA C sp3 -9.152 15.559 12.43 2781 HA H sp3 -9.453 14.557 12.126
2782 CB C sp3 -7.6900001 15.6450005 11.9569998 2783 HB2 H sp3 -7.217
16.5240002 12.3950005 2784 HB3 H sp3 -7.1399999 14.7510004 12.2480001
2785 CG C sp2 -7.5650001 15.8149996 10.4689999 2786 CD1 C sp2 -7.4060001
17.0109997 9.7869997 2787 HD1 H sp3 -7.2589998 17.9729996 10.2559996
2788 NE1 N sp2 -7.2859998 16.8040009 8.4499998 2789 HE1 H sp3 -7.3109999
17.5130005 7.7309999 2790 CE2 C sp2 -7.5479999 15.4560003 8.1029997 2791
CZ2 C sp2 -7.46 14.7580004 6.9190001 2792 HZ2 H sp3 -7.3509998
15.2510004 5.9640002 2793 CH2 C sp2 -7.6209998 13.382 6.9660001 2794 HH2
H sp3 -7.8130002 12.9230003 6.007 2795 CZ3 C sp2 -7.8720002 12.7150002
8.2290001 2796 HZ3 H sp3 -7.9910002 11.6409998 8.2379999 2797 CE3 C sp2
-7.96 13.4650002 9.4280005 2798 HE3 H sp3 -8.0810003 12.9390001
10.3629999 2799 CD2 C sp2 -7.6890001 14.8450003 9.3730001 2800 C C sp2
-9.3070002 15.5749998 13.9980001 2801 O O sp2 -9.7390003 16.5830002
14.5489998 2802 N N sp2 -8.8050003 14.474 14.5740004 2803 H H sp3
-8.7119999 13.7209997 13.9069996 2804 CA C sp3 -8.161 14.409 15.932 2805
HA H sp3 -8.24 15.282 16.58 2806 CB C sp3 -8.6929998 13.1029997
16.5569992 2807 HB2 H sp3 -8.7049999 12.3529997 15.7659998 2808 HB3 H
sp3 -7.948 12.6450005 17.2070007 2809 CG C sp2 -9.9630003 13.1199999
17.3400002 2810 CD1 C sp2 -10.7360001 11.9449997 17.4769993 2811 HD1 H
sp3 -10.4280005 11.073 16.9200001 2812 CE1 C sp2 -11.9440002 11.8940001
18.2110004 2813 HE1 H sp3 -12.4969997 10.9729996 18.316 2814 CZ C sp2
-12.4060001 13.0380001 18.7420006 2815 OH O sp3 -13.5839996 12.9630003
19.4300003 2816 HH H sp3 -14.1608667 13.6892672 19.1835594 2817 CE2 C
sp2 -11.6940002 14.2629995 18.6439991 2818 HE2 H sp3 -12.0249996
15.1260004 19.2019997 2819 CD2 C sp2 -10.4610004 14.2419996 17.9599991
2820 HD2 H sp3 -9.9709997 15.2030001 17.9009991 2821 C C sp2 -6.6430001
14.2069998 15.8369999 2822 O O sp2 -6.1279998 13.8100004 14.7959995 2823
N N sp2 -5.8730001 14.4729996 16.875 2824 H H sp3 -6.289 14.9189997
17.6809998 2825 CA C sp3 -4.451 14.719 16.741 2826 HA H sp3 -4.031
14.131 15.925 2827 CB C sp3 -4.2249999 16.2150002 16.3700008 2828 HB2 H
sp3 -3.161 16.3880005 16.2049999 2829 HB3 H sp3 -4.7979999 16.3780003
15.4569998 2830 CG C sp2 -4.6859999 17.1940002 17.4860001 2831 ND1 N sp2
-6.0040002 17.6940002 17.6399994 2832 CE1 C sp2 -5.8299999 18.5869999
18.6469994 2833 HE1 H sp3 -6.598 19.2460003 19.0219994 2834 NE2 N sp2
-4.5890002 18.7059994 19.1609993 2835 HE2 H sp3 -4.3470001 19.3649998
19.8880005 2836 CD2 C sp2 -3.8469999 17.8899994 18.3390007 2837 HD2 H
sp3 -2.78 17.7380009 18.4139996 2838 C C sp2 -3.6159999 14.3129997
17.9239998 2839 O O sp2 -2.4349999 14.5530005 17.8719997 2840 N N sp2
-4.2740002 14.0120001 19.052 2841 H H sp3 -5.1989999 14.4130001
19.0960007 2842 CA C sp3 -3.705 13.707 20.334 2843 HA H sp3 -2.778
13.171 20.13 2844 CB C sp3 -3.3499999 15.0430002 21.1380005 2845 HB2 H
sp3 -2.527 14.8190002 21.816 2846 HB3 H sp3 -2.7709999 15.7119999
20.5020008 2847 CG C sp2 -4.4580002 15.8039999 21.7609997 2848 OD1 O sp2
-5.678 15.7440004 21.4489994 2849 OD2 O sp3 -4.0799999 16.6030006
22.7010002 2850 C C sp2 -4.5570002 12.7110004 21.2119999 2851 O O sp2
-4.145 12.25 22.2749996 2852 N N sp2 -5.737 12.2989998 20.6749992 2853 H
H sp3 -6.132 12.849 19.9249992 2854 CA C sp3 -6.564 11.234 21.257 2855
HA H sp3 -6.373 11.245 22.33 2856 CB C sp3 -8.1079998 11.4300003
21.0049992 2857 HB2 H sp3 -8.2119999 11.5930004 19.9319992 2858 HB3 H
sp3 -8.5799999 10.4820004 21.2619991 2859 CG C sp3 -8.6309996 12.5500002
21.868 2860 HG2 H sp3 -8.408 12.2069998 22.8780003 2861 HG3 H sp3
-8.0340004 13.4219999 21.6000004 2862 CD C sp3 -10.1520004 12.809
21.7479992 2863 HD2 H sp3 -10.3629999 13.1049995 20.7210007 2864 HD3 H
sp3 -10.6070004 11.8459997 21.9799995 2865 NE N sp2 -10.618 13.8179998
22.6870003 2866 HE H sp3 -10.2150002 14.7410002 22.6110001 2867 CZ C sp2
-11.5740004 13.7930002 23.5779991 2868 NH1 N sp2 -12.3640003 12.79
23.6580009 2869 HH12 H sp3 -13.1440001 12.7460003 24.2980003 2870 HH11 H
sp3 -12.3719997 12.0790005 22.9400005 2871 NH2 N sp2 -11.6120005 14.71
24.4680004 2872 HH21 H sp3 -10.8610001 15.3839998 24.4640007 2873 HH22 H
sp3 -12.2410002 14.5810003 25.2479992 2874 C C sp2 -6.0809999 9.7740002
20.8419991 2875 O O sp2 -5.8520002 9.5240002 19.6550007 2876 N N sp2
-6.0339999 8.8640003 21.7789993 2877 H H sp3 -6.3870001 9.0539999
22.7059994 2878 CA C sp3 -5.552 7.491 21.592 2879 HA2 H sp3 -5.558 6.972
22.551 2880 HA3 H sp3 -6.334 6.958 21.052 2881 C C sp2 -4.27 7.4260001
20.8460007 2882 O O sp2 -3.224 7.7459998 21.3540001 2883 N N sp2
-4.3470001 7.026 19.5189991 2884 H H sp3 -5.2319999 6.645 19.2159996
2885 CA C sp3 -3.282 6.843 18.524 2886 HA H sp3 -2.46 6.656 19.215 2887
CB C sp3 -3.573 5.5180001 17.7740002 2888 HB2 H sp3 -4.2480001 5.7199998
16.9419994 2889 HB3 H sp3 -2.615 5.329 17.2910004 2890 CG C sp2 -4.072
4.3790002 18.6189995 2891 CD1 C sp2 -5.3140001 3.983 18.5189991 2892 HD1
H sp3 -5.9949999 4.4159999 17.7999992 2893 NE1 N sp2 -5.5479999
2.9349999 19.3600006 2894 HE1 H sp3 -6.4120002 2.414 19.3990002 2895 CE2
C sp2 -4.4000001 2.6259999 20.0559998 2896 CZ2 C sp2 -4.098 1.7970001
21.0790005 2897 HZ2 H sp3 -4.8610001 1.131 21.4529991 2898 CH2 C sp2
-2.812 1.605 21.5450001 2899 HH2 H sp3 -2.6659999 0.944 22.3859997 2900
CZ3 C sp2 -1.783 2.4360001 21.059 2901 HZ3 H sp3 -0.797 2.299 21.4790001
2902 CE3 C sp2 -2.0840001 3.431 20.1089993 2903 HE3 H sp3 -1.348
4.1859999 19.8740005 2904 CD2 C sp2 -3.4170001 3.5480001 19.5389996 2905
C C sp2 -2.9949999 8.0080004 17.6399994 2906 O O sp2 -1.853 8.0570002
17.1329994 2907 N N sp2 -3.9820001 8.8830004 17.4799995 2908 H H sp3
-4.8429999 8.6969995 17.9740009 2909 CA C sp3 -3.764 10.099 16.732 2910
HA H sp3 -3.426 9.739 15.761 2911 CB C sp3 -5.0609999 10.9230003
16.6030006 2912 HB1 H sp3 -5.3699999 11.1140003 17.6310005 2913 HB2 H
sp3 -4.8410001 11.8479996 16.0699997 2914 HB3 H sp3 -5.8870001
10.3540001 16.1749992 2915 C C sp2 -2.619 10.8990002 17.3320007 2916 O O
sp2 -2.6140001 11.1809998 18.5359993 2917 N N sp2 -1.651 11.3599997
16.566 2918 H H sp3 -1.743 11.2180004 15.5699997 2919 CA C sp3 -0.437
12.027 17.008 2920 HA H sp3 -0.462 12.623 17.92 2921 CB C sp3 0.658
10.9860001 17.4300003 2922 HB2 H sp3 1.488 11.4969997 17.9169998 2923
HB3 H sp3 0.223 10.3459997 18.1970005 2924 CG C sp3 1.225 10.1239996
16.3260002 2925 HG2 H sp3 0.358 9.54 16.0160007 2926 HG3 H sp3 1.581
10.8470001 15.592 2927 CD C sp3 2.3629999 9.1560001 16.7730007 2928 HD2
H sp3 2.868 8.8780003 15.8479996 2929 HD3 H sp3 3.0829999 9.7349997
17.3509998 2930 CE C sp3 2.0810001 8.0039997 17.7409992 2931 HE2 H sp3
2.904 7.3070002 17.8999996 2932 HE3 H sp3 1.898 8.4440002 18.7220001
2933 NZ N sp3 0.908 7.243 17.2970009 2934 HZ3 H sp3 1.02 6.7519999
16.4220009 2935 HZ1 H sp3 0.872 6.4450002 17.9139996 2936 HZ2 H sp3
0.069 7.7859998 17.448 2937 C C sp2 0.146 12.9980001 15.9289999 2938 O O
sp2 0.213 12.6359997 14.7720003 2939 N N sp2 0.781 14.0629997 16.4360008
2940 H H sp3 0.651 14.2679996 17.4160004 2941 CA C sp3 1.452 14.963
15.574 2942 HA H sp3 1.932 14.402 14.772 2943 CB C sp3 0.428 15.9849997
14.9469995 2944 HB H sp3 -0.409 15.4329996 14.5190001 2945 CG2 C sp3
-0.033 17.0470009 15.9940004 2946 HG21 H sp3 0.738 17.3829994 16.6879997
2947 HG22 H sp3 -0.499 17.9510002 15.6020002 2948 HG23 H sp3 -0.83
16.5890007 16.5790005 2949 CG1 C sp3 1.0549999 16.7000008 13.71 2950
HG12 H sp3 1.914 17.3169994 13.9720001 2951 HG13 H sp3 1.512 15.927
13.092 2952 CD1 C sp3 0.064 17.4540005 12.7910004 2953 HD11 H sp3 -0.178
18.4139996 13.2460003 2954 HD12 H sp3 0.573 17.5079994 11.8290005 2955
HD13 H sp3 -0.818 16.8689995 12.5299997 2956 C C sp2 2.6500001
15.5939999 16.1800003 2957 O O sp2 2.687 15.7550001 17.4300003 2958 N N
sp2 3.6600001 15.9300003 15.4189997 2959 H H sp3 3.648 15.6110001
14.4610004 2960 CA C sp3 4.943 16.604 15.806 2961 HA H sp3 4.559 17.274
16.575 2962 CB C sp3 5.8629999 15.5749998 16.4500008 2963 HB2 H sp3
5.302 15.0950003 17.2520008 2964 HB3 H sp3 6.1350002 14.8710003
15.6639996 2965 OG O sp3 6.9889998 16.0429993 17.1380005 2966 HG H sp3
7.7402081 15.5737944 16.7676487 2967 C C sp2 5.566 17.4459991 14.7609997
2968 O O sp2 5.901 16.9799995 13.6619997 2969 N N sp2 5.7810001
18.7390003 15.1149998 2970 H H sp3 5.4109998 18.9309998 16.0349998 2971
CA C sp3 6.286 19.888 14.315 2972 HA H sp3 6.212 20.763 14.961 2973 CB C
sp3 7.7779999 19.6830006 13.8660002 2974 HB2 H sp3 8.3950005 19.7619991
14.7609997 2975 HB3 H sp3 7.835 18.7000008 13.3979998 2976 CG C sp2
8.2069998 20.7189999 12.8190002 2977 OD1 O sp2 8.0710001 20.5240002
11.6370001 2978 ND2 N sp2 8.8000002 21.8010006 13.375 2979 HD22 H sp3
9.0240002 21.8500004 14.3590002 2980 HD21 H sp3 9.1409998 22.5890007
12.8439999 2981 C C sp2 5.3660002 20.2169991 13.0819998 2982 O O sp2
5.0929999 21.4190006 12.8470001 2983 N N sp2 4.7719998 19.2549992
12.3409996 2984 H H sp3 5.066 18.3309994 12.6230001 2985 CA C sp3 3.712
19.477 11.349 2986 HA H sp3 4.038 20.295 10.706 2987 CB C sp3 3.414
18.2129993 10.493 2988 HB2 H sp3 2.7149999 17.677 11.1359997 2989 HB3 H
sp3 2.9489999 18.5440006 9.5640001 2990 CG C sp3 4.5869999 17.257
10.2089996 2991 HG2 H sp3 5.494 17.7560005 9.8690004 2992 HG3 H sp3
4.8109999 16.6870003 11.1110001 2993 SD S sp3 4.2919998 16.0809994
8.8400002 2994 CE C sp3 4.362 17.2390003 7.4520001 2995 HE1 H sp3
5.2059999 17.8880005 7.684 2996 HE2 H sp3 4.5549998 16.6989994 6.5250001
2997 HE3 H sp3 3.457 17.8320007 7.3210001 2998 C C sp2 2.4130001 19.875
12.0430002 2999 O O sp2 2.0710001 19.5189991 13.1339998 3000 N N sp2
1.607 20.6970005 11.3479996 3001 H H sp3 1.8430001 20.9519997 10.3990002
3002 CA C sp3 0.281 21.194 11.901 3003 HA H sp3 -0.07 20.527 12.688 3004
CB C sp3 0.454 22.5650005 12.4820004 3005 HB H sp3 -0.56 22.882
12.7270002 3006 CG2 C sp3 1.1440001 22.6760006 13.7609997 3007 HG21 H
sp3 2.1730001 22.4470005 13.4840002 3008 HG22 H sp3 1.147 23.6730003
14.2010002 3009 HG23 H sp3 0.808 21.9039993 14.4530001 3010 OG1 O sp3
0.993 23.4740009 11.5419998 3011 HG1 H sp3 0.571 24.2849998 11.8360004
3012 C C sp2 -0.894 21.2099991 10.948 3013 O O sp2 -0.772 20.9810009
9.7519999 3014 N N sp2 -2.142 21.4430008 11.4460001 3015 H H sp3
-2.2590001 21.4629993 12.4490004 3016 CA C sp3 -3.389 21.539 10.79 3017
HA H sp3 -3.427 20.853 9.944 3018 CB C sp3 -4.5700002 21.2719994
11.7889996 3019 HB2 H sp3 -4.2319999 21.5699997 12.7810001 3020 HB3 H
sp3 -5.4439998 21.8239994 11.4429998 3021 CG C sp3 -5.0830002 19.8500004
11.9040003 3022 HG H sp3 -5.395 19.6669998 10.8760004 3023 CD1 C sp3
-4.164 18.8689995 12.5769997 3024 HD11 H sp3 -4.506 17.8439999
12.4370003 3025 HD12 H sp3 -3.165 18.9249992 12.1440001 3026 HD13 H sp3
-4.1599998 19.1329994 13.6339998 3027 CD2 C sp3 -6.3600001 19.8479996
12.7770004 3028 HD21 H sp3 -6.9959998 20.6930008 12.5120001 3029 HD22 H
sp3 -6.908 18.9060001 12.8219995 3030 HD23 H sp3 -6.1680002 20.1509991
13.8059998 3031 C C sp2 -3.546 22.9069996 10.1269999 3032 O O sp2 -2.983
23.8810005 10.6969995 3033 N N sp2 -4.3039999 23.118 8.9720001 3034 H H
sp3 -4.5609999 22.2579994 8.5100002 3035 CA C sp3 -4.666 24.487 8.49
3036 HA H sp3 -4.925 25.202 9.271 3037 CB C sp3 -3.517 24.9160004
7.5630002 3038 HB2 H sp3 -2.5599999 24.9799995 8.0799999 3039 HB3 H sp3
-3.4300001 24.2919998 6.6739998 3040 OG O sp3 -3.681 26.1849995
7.1420002 3041 HG H sp3 -2.9749999 26.2959995 6.5019999 3042 C C sp2
-5.9970002 24.3479996 7.7210002 3043 O O sp2 -6.0310001 23.9029999 6.573
3044 N N sp2 -7.1170001 24.6380005 8.3079996 3045 H H sp3 -6.9590001
25.0039997 9.2360001 3046 CA C sp3 -8.481 24.202 7.857 3047 HA H sp3
-9.213 24.41 8.637 3048 CB C sp3 -9.0699997 24.9750004 6.6900001 3049
HB2 H sp3 -8.5279999 24.8500004 5.7529998 3050 HB3 H sp3 -10.0150003
24.4890003 6.4460001 3051 CG C sp2 -9.2849998 26.4820004 6.9099998 3052
OD1 O sp2 -9.3140001 26.9529991 8.0179996 3053 ND2 N sp2 -9.4619999
27.3139992 5.9250002 3054 HD22 H sp3 -9.4610004 26.9419994 4.9860001
3055 HD21 H sp3 -9.4949999 28.316 6.0419998 3056 C C sp2 -8.5159998
22.6650009 7.6079998 3057 O O sp2 -9.1110001 22.0970001 6.7049999 3058 N
N sp2 -7.6929998 22.0149994 8.4060001 3059 H H sp3 -7.2789998 22.5559998
9.151 3060 CA C sp3 -7.487 20.538 8.355 3061 HA2 H sp3 -6.894 20.339
9.248 3062 HA3 H sp3 -8.458 20.042 8.368 3063 C C sp2 -6.6680002
20.0650005 7.118 3064 O O sp2 -6.4520001 18.9160004 6.9759998 3065 N N
sp2 -6.0819998 20.9899998 6.29 3066 H H sp3 -6.3169999 21.9650002
6.4060001 3067 CA C sp3 -4.886 20.632 5.505 3068 HA H sp3 -5.138 19.76
4.902 3069 CB C sp3 -4.4770002 21.7619991 4.539 3070 HB2 H sp3
-4.2399998 22.6679993 5.0960002 3071 HB3 H sp3 -3.641 21.5620003 3.869
3072 CG C sp3 -5.5089998 22.1060009 3.457 3073 HG2 H sp3 -5.3870001
21.2320004 2.8180001 3074 HG3 H sp3 -6.4970002 22.0790005 3.9170001 3075
CD C sp3 -5.2589998 23.3220005 2.5710001 3076 HD2 H sp3 -4.191
23.5270004 2.494 3077 HD3 H sp3 -5.5689998 22.9880009 1.581 3078 CE C
sp3 -6.0619998 24.6429996 2.8499999 3079 HE2 H sp3 -5.9130001 25.2859993
1.982 3080 HE3 H sp3 -7.112 24.3640003 2.9360001 3081 NZ N sp3
-5.5440001 25.2980003 4.0999999 3082 HZ3 H sp3 -5.934 24.9440002
4.9629998 3083 HZ1 H sp3 -4.5580001 25.1280003 4.2350001 3084 HZ2 H sp3
-5.6760001 26.2989998 4.1090002 3085 C C sp2 -3.786 20.1650009 6.4510002
3086 O O sp2 -3.7179999 20.6779995 7.553 3087 N N sp2 -2.822 19.3299999
6.0419998 3088 H H sp3 -2.9679999 18.9839993 5.1040001 3089 CA C sp3
-1.522 19.123 6.824 3090 HA H sp3 -1.73 19.371 7.865 3091 CB C sp3
-1.095 17.6609993 6.7649999 3092 HB2 H sp3 -1.913 17.0669994 7.1729999
3093 HB3 H sp3 -0.866 17.3799992 5.737 3094 CG C sp3 0.152 17.1940002
7.5170002 3095 HG H sp3 1.035 17.7660007 7.2309999 3096 CD1 C sp3 0.114
17.3840008 9.0780001 3097 HD11 H sp3 -0.048 18.4260006 9.3549995 3098
HD12 H sp3 -0.646 16.7849998 9.5810003 3099 HD13 H sp3 1.0829999
17.0900002 9.4799995 3100 CD2 C sp3 0.461 15.7250004 7.1789999 3101 HD21
H sp3 -0.429 15.1239996 7.3670001 3102 HD22 H sp3 0.75 15.6859999
6.1290002 3103 HD23 H sp3 1.377 15.3590002 7.6430001 3104 C C sp2 -0.445
20.1679993 6.3899999 3105 O O sp2 0.322 19.9860001 5.4499998 3106 N N
sp2 -0.304 21.316 7.0999999 3107 H H sp3 -0.809 21.3330002 7.974 3108 CA
C sp3 0.838 22.247 7.004 3109 HA H sp3 1.037 22.623 6.001 3110 CB C sp3
0.585 23.3959999 7.9679999 3111 HB2 H sp3 -0.345 23.9330006 7.7810001
3112 HB3 H sp3 0.304 22.9500008 8.9219999 3113 CG C sp3 1.757 24.3770008
8.2910004 3114 HG2 H sp3 1.471 24.9610004 9.1660004 3115 HG3 H sp3
2.6700001 23.8279991 8.5229998 3116 CD C sp3 2.0150001 25.2609997
7.0650001 3117 HD2 H sp3 2.845 25.9239998 7.3109999 3118 HD3 H sp3
2.2950001 24.6490002 6.2069998 3119 NE N sp2 0.754 26.1110001 6.848 3120
HE H sp3 0.066 25.8449993 6.158 3121 CZ C sp2 0.374 27.2320004 7.4980001
3122 NH1 N sp2 1.173 27.823 8.3240004 3123 HH12 H sp3 0.796 28.6380005
8.7869997 3124 HH11 H sp3 2.1570001 27.6070004 8.3870001 3125 NH2 N sp2
-0.745 27.7989998 7.2519999 3126 HH21 H sp3 -1.339 27.3729992 6.5539999
3127 HH22 H sp3 -1.079 28.6560001 7.6690001 3128 C C sp2 2.178
21.5370007 7.3410001 3129 O O sp2 2.3440001 21.1529999 8.5039997 3130 N
N sp2 3.1530001 21.5639992 6.474 3131 H H sp3 2.9619999 21.8840008
5.5359998 3132 CA C sp3 4.541 21.298 6.793 3133 HA H sp3 4.693 20.484
7.501 3134 CB C sp3 5.184 20.8929996 5.46 3135 HB H sp3 4.9829998
21.7119999 4.7690001 3136 CG1 C sp3 6.6560001 20.691 5.5900002 3137 HG11
H sp3 7.1100001 20.2980003 4.6799998 3138 HG12 H sp3 7.0960002
21.6790009 5.7220001 3139 HG13 H sp3 6.8870001 19.9589996 6.3639998 3140
CG2 C sp3 4.5879998 19.6499996 4.7579999 3141 HG21 H sp3 3.556
19.8349991 4.4580002 3142 HG22 H sp3 5.0970001 19.4729996 3.8110001 3143
HG23 H sp3 4.6630001 18.7639999 5.388 3144 C C sp2 5.1609998 22.5289993
7.3990002 3145 O O sp2 5.0229998 23.5979996 6.822 3146 N N sp2 5.8520002
22.4470005 8.5319996 3147 H H sp3 5.961 21.5300007 8.9420004 3148 CA C
sp3 6.614 23.559 9.16 3149 HA H sp3 6.294 24.452 8.624 3150 CB C sp3
6.092 23.7579994 10.5609999 3151 HB2 H sp3 6.3080001 22.8220005
11.0749998 3152 HB3 H sp3 6.6350002 24.5930004 11.0030003 3153 CG C sp2
4.625 24.0060005 10.5559998 3154 OD1 O sp2 4.1430001 25.0200005
10.1059999 3155 ND2 N sp2 3.8010001 23.198 11.1450005 3156 HD22 H sp3
4.1440001 22.3850002 11.6370001 3157 HD21 H sp3 2.799 23.3169994
11.1079998 3158 C C sp2 8.177 23.4130001 9.0480003 3159 O O sp2
8.8850002 24.3630009 9.441 3160 N N sp2 8.7519999 22.4300003 8.4329996
3161 H H sp3 8.1639996 21.6439991 8.1960001 3162 CA C sp3 10.165 22.343
8.266 3163 HA H sp3 10.535 23.368 8.22 3164 CB C sp3 10.7519999 21.566
9.4390001 3165 HB2 H sp3 10.5489998 22.1019993 10.3660002 3166 HB3 H sp3
10.2939997 20.5790005 9.5059996 3167 CG C sp3 12.2819996 21.3799992
9.3269997 3168 HG2 H sp3 12.4549999 20.7269993 8.4709997 3169 HG3 H sp3
12.7939997 22.3369999 9.2209997 3170 CD C sp2 12.7740002 20.5869999
10.5010004 3171 OE1 O sp2 12.6879997 19.309 10.6890001 3172 NE2 N sp2
13.0679998 21.3540001 11.5150003 3173 HE22 H sp3 12.8999996 22.3470001
11.4350004 3174 HE21 H sp3 13.5509996 20.948 12.3039999 3175 C C sp2
10.467 21.6809998 6.888 3176 O O sp2 9.8319998 20.6919994 6.4899998 3177
N N sp2 11.4779997 22.1720009 6.119 3178 H H sp3 11.882 23.0669994
6.3530002 3179 CA C sp3 12.042 21.612 4.823 3180 HA H sp3 11.122 21.588
4.24 3181 CB C sp3 13.1169996 22.5550003 4.237 3182 HB2 H sp3 13.9350004
22.5680008 4.9569998 3183 HB3 H sp3 13.4899998 22.1170006 3.3110001 3184
CG C sp2 12.8030005 24.0610008 4.0079999 3185 OD1 O sp2 11.6549997
24.5319996 4.2020001 3186 OD2 O sp3 13.6669998 24.7059994 3.3970001 3187
C C sp2 12.6269999 20.2129993 5.085 3188 O O sp2 13.2119999 19.9039993
6.119 3189 N N sp2 12.3009996 19.2819996 4.1609998 3190 H H sp3
11.7740002 19.5470009 3.342 3191 CA C sp3 12.7 17.834 4.272 3192 HA2 H
sp3 13.759 17.75 4.518 3193 HA3 H sp3 12.155 17.452 5.136 3194 C C sp2
12.3430004 17.0400009 3.073 3195 O O sp2 11.427 17.4169998 2.306 3196 N
N sp2 13.0170002 15.9219999 2.8139999 3197 H H sp3 13.7790003 15.632
3.4100001 3198 CA C sp3 12.423 14.79 2.145 3199 HA H sp3 11.682 15.069
1.396 3200 CB C sp3 13.4619999 13.8179998 1.594 3201 HB2 H sp3
14.2119999 13.4840002 2.3110001 3202 HB3 H sp3 12.8970003 12.901 1.428
3203 CG C sp2 14.1149998 14.3310003 0.3 3204 CD1 C sp2 15.3319998
14.9799995 0.376 3205 HD1 H sp3 15.7189999 15.158 1.369 3206 CE1 C sp2
15.8739996 15.4799995 -0.801 3207 HE1 H sp3 16.7910004 16.0270004 -0.637
3208 CZ C sp2 15.2889996 15.2489996 -2.003 3209 HZ H sp3 15.7480001
15.5819998 -2.9219999 3210 CE2 C sp2 14.0600004 14.585 -2.085 3211 HE2 H
sp3 13.5900002 14.4370003 -3.046 3212 CD2 C sp2 13.4099998 14.2089996
-0.896 3213 HD2 H sp3 12.4230003 13.7749996 -0.834 3214 C C sp2
11.5310001 14.0710001 3.223 3215 O O sp2 11.9619999 13.7620001 4.3210001
3216 N N sp2 10.323 13.7180004 2.8800001 3217 H H sp3 10 14.0760002
1.992 3218 CA C sp3 9.367 13.037 3.74 3219 HA H sp3 9.828 12.737 4.681
3220 CB C sp3 8.2119999 13.9359999 3.9679999 3221 HB2 H sp3 7.993
14.3570004 2.987 3222 HB3 H sp3 7.3330002 13.3979998 4.3200002 3223 CG C
sp2 8.3909998 15.1219997 4.8860002 3224 CD1 C sp2 9.1750002 16.198
4.4970002 3225 HD1 H sp3 9.5690002 16.1289997 3.494 3226 CE1 C sp2
9.3330002 17.2320004 5.4349999 3227 HE1 H sp3 9.8999996 18.1210003
5.2020001 3228 CZ C sp2 8.6560001 17.2719994 6.671 3229 OH O sp3
8.7519999 18.316 7.5050001 3230 HH H sp3 9.1000004 19.1119995 7.0960002
3231 CE2 C sp2 7.7350001 16.2019997 6.921 3232 HE2 H sp3 7.3080001
16.177 7.9130001 3233 CD2 C sp2 7.6240001 15.1660004 6.0370002 3234 HD2
H sp3 6.9660001 14.3500004 6.2979999 3235 C C sp2 8.9209995 11.6820002
3.0639999 3236 O O sp2 9.1120005 11.5369997 1.906 3237 N N sp2 8.4429998
10.7749996 3.9489999 3238 H H sp3 8.3950005 11.0319996 4.9239998 3239 CA
C sp3 7.495 9.703 3.486 3240 HA H sp3 7.387 9.679 2.402 3241 CB C sp3
7.9530001 8.2749996 3.951 3242 HB2 H sp3 9.0170002 8.1899996 3.7290001
3243 HB3 H sp3 7.7470002 8.1639996 5.0149999 3244 CG C sp2 7.3200002
7.1859999 3.224 3245 CD1 C sp2 7.8449998 6.7680001 2.0190001 3246 HD1 H
sp3 8.71 7.2399998 1.577 3247 CE1 C sp2 7.145 5.8140001 1.227 3248 HE1 H
sp3 7.5710001 5.4710002 0.296 3249 CZ C sp2 5.902 5.2690001 1.647 3250
OH O sp3 5.362 4.2589998 0.947 3251 HH H sp3 4.4250002 4.2220001 1.152
3252 CE2 C sp2 5.3579998 5.7280002 2.8789999 3253 HE2 H sp3 4.5489998
5.1690001 3.3280001 3254 CD2 C sp2 6.0440001 6.6960001 3.658 3255 HD2 H
sp3 5.6240001 7 4.6059999 3256 C C sp2 6.0770001 10.026 3.9260001 3257 O
O sp2 5.8150001 10.4320002 5.0450001 3258 N N sp2 5.1900001 9.8699999
2.9460001 3259 H H sp3 5.5310001 9.6210003 2.029 3260 CA C sp3 3.728
10.256 2.935 3261 HA H sp3 3.385 10.678 3.88 3262 CB C sp3 3.4719999
11.1969995 1.705 3263 HB2 H sp3 3.7190001 10.6409998 0.801 3264 HB3 H
sp3 2.398 11.3730001 1.761 3265 CG C sp3 4.099 12.6149998 1.752 3266 HG
H sp3 5.165 12.5080004 1.553 3267 CD1 C sp3 3.3269999 13.5030003 0.807
3268 HD11 H sp3 3.7579999 14.5039997 0.796 3269 HD12 H sp3 3.457
13.0970001 -0.196 3270 HD13 H sp3 2.2939999 13.5609999 1.149 3271 CD2 C
sp3 3.9449999 13.1829996 3.184 3272 HD21 H sp3 4.723 12.8319998 3.862
3273 HD22 H sp3 3.9590001 14.2620001 3.3440001 3274 HD23 H sp3 3.013
12.9219999 3.6860001 3275 C C sp2 2.835 8.9890003 2.7449999 3276 O O sp2
3.1530001 8.1049995 1.9910001 3277 N N sp2 1.807 8.9060001 3.5569999
3278 H H sp3 1.603 9.6520004 4.2059999 3279 CA C sp3 0.994 7.672 3.629
3280 HA H sp3 1.019 7.164 2.665 3281 CB C sp3 1.679 6.618 4.5650001 3282
HB2 H sp3 1.2869999 5.6220002 4.3590002 3283 HB3 H sp3 2.7019999
6.6149998 4.1880002 3284 CG C sp2 1.573 6.9489999 6.0430002 3285 CD1 C
sp2 0.407 6.6459999 6.7870002 3286 HD1 H sp3 -0.462 6.184 6.342 3287 CE1
C sp2 0.418 6.7680001 8.1829996 3288 HE1 H sp3 -0.444 6.3790002
8.7040005 3289 CZ C sp2 1.477 7.4489999 8.809 3290 OH O sp3 1.457 7.572
10.1549997 3291 HH H sp3 1.9710343 8.3003635 10.5114126 3292 CE2 C sp2
2.6329999 7.8260002 8.1160002 3293 HE2 H sp3 3.4330001 8.2840004
8.6789999 3294 CD2 C sp2 2.7079999 7.5570002 6.7309999 3295 HD2 H sp3
3.5869999 7.8000002 6.151 3296 C C sp2 -0.499 7.8590002 4.1409998 3297 O
O sp2 -0.841 8.941 4.5949998 3298 N N sp2 -1.3430001 6.8699999 3.8759999
3299 H H sp3 -0.987 6.0910001 3.3410001 3300 CA C sp3 -2.791 6.901 4.032
3301 HA H sp3 -3.078 7.354 4.981 3302 CB C sp3 -3.5009999 7.7800002
2.9579999 3303 HB1 H sp3 -3.3239999 7.3470001 1.974 3304 HB2 H sp3
-4.573 7.6929998 3.135 3305 HB3 H sp3 -3.072 8.7670002 3.128 3306 C C
sp2 -3.3829999 5.5549998 4.1279998 3307 O O sp2 -3.0940001 4.7210002
3.2449999 3308 N N sp2 -4.2940001 5.2459998 5.1149998 3309 H H sp3
-4.5310001 5.8990002 5.848 3310 CA C sp3 -5.23 4.115 4.947 3311 HA H sp3
-5.077 3.557 4.024 3312 CB C sp3 -4.9419999 3.102 6.0430002 3313 HB2 H
sp3 -3.872 3.1400001 6.25 3314 HB3 H sp3 -5.4910002 3.4860001 6.902 3315
CG C sp2 -5.336 1.661 5.8070002 3316 OD1 O sp2 -4.5479999 0.766
5.5040002 3317 ND2 N sp2 -6.5240002 1.22 6.0630002 3318 HD22 H sp3
-7.2979999 1.803 6.3470001 3319 HD21 H sp3 -6.6079998 0.232 6.256 3320 C
C sp2 -6.6469998 4.6259999 5.0089998 3321 O O sp2 -7.0159998 5.5679998
5.7080002 3322 N N sp2 -7.5770001 3.8039999 4.4050002 3323 H H sp3
-7.1500001 3.0309999 3.915 3324 CA C sp3 -9.024 4.115 4.193 3325 HA H
sp3 -9.314 4.688 5.074 3326 CB C sp3 -9.2229996 4.8150001 2.7750001 3327
HB H sp3 -8.7440004 4.1389999 2.0669999 3328 CG2 C sp3 -10.6829996 5.099
2.45 3329 HG21 H sp3 -10.7119999 5.6269999 1.497 3330 HG22 H sp3
-11.0579996 4.1290002 2.122 3331 HG23 H sp3 -11.3830004 5.5370002 3.161
3332 CG1 C sp3 -8.3900003 6.1020002 2.5409999 3333 HG12 H sp3 -7.3800001
6.0840001 2.951 3334 HG13 H sp3 -8.3140001 6.2059999 1.459 3335 CD1 C
sp3 -8.9449997 7.3850002 3.0899999 3336 HD11 H sp3 -9.0869999 7.2589998
4.1630001 3337 HD12 H sp3 -8.2930002 8.2469997 2.951 3338 HD13 H sp3
-9.8959999 7.5500002 2.5840001 3339 C C sp2 -9.7910004 2.733 4.1329999
3340 O O sp2 -9.2860003 1.8099999 3.5339999 3341 N N sp2 -11.0050001
2.6400001 4.7259998 3342 H H sp3 -11.3959999 3.438 5.204 3343 CA C sp3
-11.902 1.518 4.619 3344 HA H sp3 -11.634 0.756 3.887 3345 CB C sp3
-11.7860003 0.749 5.928 3346 HB2 H sp3 -12.0100002 1.265 6.862 3347 HB3
H sp3 -12.5150003 -0.061 5.9289999 3348 SG S sp3 -10.1719999 -0.025
6.1869998 3349 HG H sp3 -9.4720001 1.066 6.5120001 3350 C C sp2
-13.4040003 1.902 4.3860002 3351 O O sp2 -13.901 3.0079999 4.6760001
3352 N N sp2 -14.177 0.983 3.8499999 3353 H H sp3 -13.7110004 0.202
3.411 3354 CA C sp3 -15.599 1.107 3.602 3355 HA H sp3 -16.051 1.924
4.164 3356 CB C sp3 -15.816 1.252 2.085 3357 HB2 H sp3 -15.3500004 0.377
1.632 3358 HB3 H sp3 -16.8910007 1.249 1.908 3359 CG C sp2 -15.1809998
2.5239999 1.566 3360 CD1 C sp2 -13.927 2.471 0.945 3361 HD1 H sp3
-13.4040003 1.531 1.039 3362 CE1 C sp2 -13.3690004 3.572 0.258 3363 HE1
H sp3 -12.5109997 3.474 -0.391 3364 CZ C sp2 -14.0439997 4.7859998 0.342
3365 HZ H sp3 -13.5889997 5.678 -0.064 3366 CE2 C sp2 -15.2539997
4.9780002 1.038 3367 HE2 H sp3 -15.7519999 5.9289999 0.915 3368 CD2 C
sp2 -15.7989998 3.8069999 1.6289999 3369 HD2 H sp3 -16.8080006 3.904
1.999 3370 C C sp2 -16.316 -0.237 3.9300001 3371 O O sp2 -15.8909998
-1.359 3.546 3372 N N sp2 -17.4810009 -0.063 4.5180001 3373 H H sp3
-17.743 0.874 4.7870002 3374 CA C sp3 -18.537 -1.065 4.609 3375 HA H sp3
-18.322 -1.721 3.765 3376 CB C sp3 -18.4039993 -1.839 5.961 3377 HB2 H
sp3 -19.3810005 -1.799 6.4429998 3378 HB3 H sp3 -18.1709995 -2.8740001
5.711 3379 CG C sp3 -17.4200001 -1.326 7.0710001 3380 HG2 H sp3
-16.4379997 -1.125 6.6420002 3381 HG3 H sp3 -17.8759995 -0.35 7.2399998
3382 CD C sp3 -17.3409996 -2.2909999 8.2089996 3383 HD2 H sp3
-18.3829994 -2.336 8.5249996 3384 HD3 H sp3 -17.0459995 -3.3 7.921 3385
NE N sp2 -16.5020008 -1.725 9.2449999 3386 HE H sp3 -15.6920004 -1.266
8.8540001 3387 CZ C sp2 -16.5769997 -1.971 10.573 3388 NH1 N sp2
-17.4360008 -2.7839999 11.1260004 3389 HH12 H sp3 -17.6329994 -2.7780001
12.1160002 3390 HH11 H sp3 -18.0400009 -3.3640001 10.5609999 3391 NH2 N
sp2 -15.8319998 -1.256 11.3830004 3392 HH21 H sp3 -15.3170004 -0.406
11.2019997 3393 HH22 H sp3 -15.9049997 -1.508 12.3579998 3394 C C sp2
-19.9179993 -0.524 4.4569998 3395 O O sp2 -20.3250008 0.554 4.8639998
3396 N N sp2 -20.7740002 -1.474 3.905 3397 H H sp3 -20.3899994 -2.404
3.819 3398 CA C sp3 -22.204 -1.369 3.84 3399 HA H sp3 -22.522 -0.466
4.36 3400 CB C sp3 -22.5809994 -1.058 2.3829999 3401 HB2 H sp3 -22.132
-0.09 2.1589999 3402 HB3 H sp3 -21.9839993 -1.7 1.7359999 3403 CG C sp2
-24.0470009 -0.928 2.069 3404 ND1 N sp2 -24.934 0.083 2.4809999 3405 CE1
C sp2 -26.1200008 -0.174 1.933 3406 HE1 H sp3 -26.9759998 0.454
2.1329999 3407 NE2 N sp2 -26.0900002 -1.301 1.2029999 3408 HE2 H sp3
-26.8560009 -1.624 0.629 3409 CD2 C sp2 -24.7770004 -1.8329999 1.251
3410 HD2 H sp3 -24.4330006 -2.7909999 0.888 3411 C C sp2 -22.9020004
-2.6329999 4.3730001 3412 O O sp2 -22.4039993 -3.7520001 4.3540001 3413
N N sp2 -24.2290001 -2.382 4.7189999 3414 H H sp3 -24.5440006 -1.423
4.6760001 3415 CA C sp3 -25.157 -3.375 5.01 3416 HA H sp3 -24.701 -4.286
4.623 3417 CB C sp3 -25.2029991 -3.6570001 6.5240002 3418 HB2 H sp3
-24.1620007 -3.5139999 6.816 3419 HB3 H sp3 -25.8719997 -2.9100001
6.9520001 3420 CG C sp2 -25.5890007 -5.1020002 6.73 3421 ND1 N sp2
-26.7180004 -5.7820001 6.2490001 3422 CE1 C sp2 -26.6289997 -7.0819998
6.6360002 3423 HE1 H sp3 -27.3290005 -7.855 6.3530002 3424 NE2 N sp2
-25.4489994 -7.224 7.277 3425 HE2 H sp3 -25.1569996 -8.1429996 7.5809999
3426 CD2 C sp2 -24.809 -5.9990001 7.401 3427 HD2 H sp3 -23.8610001
-5.7750001 7.868 3428 C C sp2 -26.5259991 -3.095 4.4330001 3429 O O sp2
-27.1630001 -2.1630001 4.8839998 3430 N N sp2 -26.9230003 -3.944 3.5
3431 H H sp3 -26.3999996 -4.7800002 3.2820001 3432 CA C sp3 -28.254
-3.75 2.799 3433 HA H sp3 -28.246 -2.779 2.305 3434 CB C sp3 -28.2880001
-4.8839998 1.729 3435 HB2 H sp3 -27.3349991 -4.8959999 1.201 3436 HB3 H
sp3 -28.2579994 -5.848 2.2360001 3437 CG C sp3 -29.4389992 -4.7490001
0.724 3438 HG2 H sp3 -29.1280003 -5.4169998 -0.079 3439 HG3 H sp3
-30.3929996 -5.0560002 1.152 3440 CD C sp2 -29.6200008 -3.2850001 0.236
3441 OE1 O sp2 -28.5879993 -2.681 -0.161 3442 OE2 O sp3 -30.7989998
-2.859 0.207 3443 C C sp2 -29.4190006 -3.9070001 3.717 3444 O O sp2
-30.4790001 -3.3150001 3.4530001 3445 N N sp2 -29.2299995 -4.6160002
4.8839998 3446 H H sp3 -28.3589993 -5.1160002 4.9889998 3447 CA C sp3
-30.32 -4.611 5.842 3448 HA H sp3 -31.297 -4.796 5.396 3449 CB C sp3
-30.2150002 -5.6599998 6.9759998 3450 HB H sp3 -31.0049992 -5.5430002
7.7189999 3451 CG2 C sp3 -30.3320007 -7.0580001 6.3390002 3452 HG21 H
sp3 -31.3260002 -7.1659999 5.9060001 3453 HG22 H sp3 -29.4659996
-7.1719999 5.6880002 3454 HG23 H sp3 -30.2460003 -7.7459998 7.1810002
3455 OG1 O sp3 -29.0300007 -5.6539998 7.7399998 3456 HG1 H sp3
-28.3129997 -5.5339999 7.1139998 3457 C C sp2 -30.6539993 -3.2309999
6.434 3458 O O sp2 -31.7889996 -3.027 6.855 3459 N N sp2 -29.6790009
-2.25 6.4289999 3460 H H sp3 -28.7759991 -2.4489999 6.0219998 3461 CA C
sp3 -29.963 -0.898 6.963 3462 HA H sp3 -30.494 -1.014 7.908 3463 CB C
sp3 -28.6060009 -0.126 7.086 3464 HB2 H sp3 -28.8150005 0.706 7.7579999
3465 HB3 H sp3 -27.9090004 -0.795 7.592 3466 OG O sp3 -27.9890003 0.229
5.8099999 3467 HG H sp3 -27.7409992 -0.534 5.2820001 3468 C C sp2
-31.0020008 -0.042 6.0869999 3469 O O sp2 -31.2940006 1.1 6.4710002 3470
N N sp2 -31.1669998 -0.515 4.7540002 3471 H H sp3 -30.8659992 -1.426
4.4390001 3472 CA C sp3 -31.94 0.226 3.763 3473 HA2 H sp3 -32.065 -0.428
2.9 3474 HA3 H sp3 -32.93 0.391 4.188 3475 C C sp2 -31.3759995 1.619
3.3239999 3476 O O sp2 -32.0299988 2.358 2.602 3477 N N sp2 -30.1229992
1.9170001 3.681 3478 H H sp3 -29.5690002 1.232 4.1729999 3479 CA C sp3
-29.613 3.297 3.667 3480 HA H sp3 -30.371 4.027 3.951 3481 CB C sp3
-28.4090004 3.3510001 4.5489998 3482 HB2 H sp3 -28.1200008 4.388
4.7160001 3483 HB3 H sp3 -28.5909996 2.9679999 5.553 3484 OG O sp3
-27.2759991 2.6029999 4.1500001 3485 HG H sp3 -27.2119999 1.85 4.743
3486 C C sp2 -29.2350006 3.908 2.2809999 3487 O O sp2 -29.1520004
5.1279998 2.1760001 3488 N N sp2 -29.0960007 3.0910001 1.204 3489 H H
sp3 -29.2049999 2.0999999 1.368 3490 CA C sp3 -28.5820007 3.4890001
-0.125 3491 HA H sp3 -29.2019997 4.3260002 -0.446 3492 CB C sp3
-27.1130009 4.0170002 0.057 3493 HB H sp3 -27.1539993 4.8299999 0.782
3494 CG1 C sp3 -26.0909996 3.0339999 0.651 3495 HG11 H sp3 -25.1889992
3.546 0.986 3496 HG12 H sp3 -26.5860004 2.4300001 1.411 3497 HG13 H sp3
-25.8560009 2.4030001 -0.206 3498 CG2 C sp3 -26.5100002 4.7049999 -1.237
3499 HG21 H sp3 -27.1900005 5.4920001 -1.561 3500 HG22 H sp3 -25.5310001
5.152 -1.0650001 3501 HG23 H sp3 -26.2299995 3.9749999 -1.997 3502 C C
sp2 -28.5690002 2.342 -1.16 3503 O O sp2 -28.3980007 1.196 -0.745 3504 N
N sp2 -28.8349991 2.687 -2.4170001 3505 CD C sp3 -29.6410007 3.786
-2.927 3506 HD2 H sp3 -29.2490005 4.757 -2.625 3507 HD3 H sp3
-30.6700001 3.5569999 -2.6489999 3508 CG C sp3 -29.6410007 3.8110001
-4.3969998 3509 HG2 H sp3 -28.7900009 4.3829999 -4.7659998 3510 HG3 H
sp3 -30.566 4.2470002 -4.7729998 3511 CB C sp3 -29.375 2.3269999 -4.756
3512 HB2 H sp3 -28.7900009 2.2030001 -5.6669998 3513 HB3 H sp3
-30.3490009 1.857 -4.8959999 3514 CA C sp3 -28.5979996 1.758 -3.5420001
3515 HA H sp3 -29.0820007 0.838 -3.214 3516 C C sp2 -27.1280003 1.52
-3.9289999 3517 O O sp2 -26.3649998 2.4879999 -3.98 3518 N N sp2
-26.7269993 0.281 -4.1799998 3519 H H sp3 -27.3619995 -0.42 -3.825 3520
CA C sp3 -25.26 -0.109 -4.192 3521 HA H sp3 -24.686 0.816 -4.151 3522 CB
C sp3 -24.8670006 -0.801 -2.895 3523 HB H sp3 -23.816 -1.0880001 -2.892
3524 CG2 C sp3 -24.9619999 0.15 -1.745 3525 HG21 H sp3 -25.9920006 0.43
-1.524 3526 HG22 H sp3 -24.4090004 -0.329 -0.937 3527 HG23 H sp3
-24.4699993 1.09 -1.997 3528 OG1 O sp3 -25.5970001 -1.908 -2.385 3529
HG1 H sp3 -25.2619991 -2.7219999 -2.767 3530 C C sp2 -24.7959995 -0.98
-5.388 3531 O O sp2 -23.7099991 -1.613 -5.2719998 3532 N N sp2
-25.5489998 -1.2410001 -6.473 3533 H H sp3 -26.316 -0.615 -6.6750002
3534 CA C sp3 -25.156 -2.181 -7.591 3535 HA H sp3 -24.794 -3.023 -7.002
3536 CB C sp3 -26.4109993 -2.7780001 -8.3520002 3537 HB2 H sp3
-25.8630009 -3.658 -8.6870003 3538 HB3 H sp3 -27.2089996 -2.839 -7.612
3539 CG C sp2 -26.9500008 -1.9220001 -9.5129995 3540 OD1 O sp2
-26.4150009 -0.862 -9.8800001 3541 OD2 O sp3 -27.9239998 -2.402
-10.1680002 3542 C C sp2 -23.9759998 -1.729 -8.4829998 3543 O O sp2
-23.5860004 -2.378 -9.4379997 3544 N N sp2 -23.4169998 -0.509 -8.1719999
3545 H H sp3 -23.7989998 -0.088 -7.3379998 3546 CA C sp3 -22.204 0.086
-8.716 3547 HA H sp3 -21.446 -0.697 -8.714 3548 CB C sp3 -22.559 0.806
-10.066 3549 HB2 H sp3 -22.8570004 0.082 -10.8240004 3550 HB3 H sp3
-23.4729996 1.3839999 -9.9250002 3551 CG C sp2 -21.5139999 1.712
-10.6099997 3552 CD1 C sp2 -20.309 1.125 -11.0600004 3553 HD1 H sp3
-20.3619995 0.058 -11.2130003 3554 CE1 C sp2 -19.2310009 1.918
-11.4980001 3555 HE1 H sp3 -18.3589993 1.465 -11.9440002 3556 CZ C sp2
-19.3299999 3.3169999 -11.4169998 3557 OH O sp3 -18.4099998 4.0879998
-12.033 3558 HH H sp3 -18.0459347 3.6616824 -12.8116665 3559 CE2 C sp2
-20.5179996 3.9489999 -10.8649998 3560 HE2 H sp3 -20.6149998 5.0240002
-10.908 3561 CD2 C sp2 -21.5790005 3.1229999 -10.4049997 3562 HD2 H sp3
-22.5060005 3.566 -10.0719995 3563 C C sp2 -21.6809998 1.132 -7.8109999
3564 O O sp2 -22.4599991 1.955 -7.2859998 3565 N N sp2 -20.4239998 1.11
-7.4320002 3566 H H sp3 -19.7600002 0.425 -7.7639999 3567 CA C sp3
-19.895 2.022 -6.404 3568 HA H sp3 -20.551 2.861 -6.174 3569 CB C sp3
-19.6569996 1.285 -5.1139998 3570 HB2 H sp3 -18.9909992 0.436 -5.2729998
3571 HB3 H sp3 -19.066 1.936 -4.4710002 3572 CG C sp3 -20.8990002 0.746
-4.3400002 3573 HG H sp3 -21.6089993 0.176 -4.9390001 3574 CD1 C sp3
-20.4319992 -0.185 -3.2520001 3575 HD11 H sp3 -21.2369995 -0.41 -2.552
3576 HD12 H sp3 -20.2639999 -1.114 -3.796 3577 HD13 H sp3 -19.6280003
0.226 -2.641 3578 CD2 C sp3 -21.6459999 1.895 -3.6500001 3579 HD21 H sp3
-22.4689999 1.472 -3.0739999 3580 HD22 H sp3 -21.0540009 2.5350001
-2.9960001 3581 HD23 H sp3 -22.1730003 2.556 -4.3390002 3582 C C sp2
-18.5779991 2.677 -6.9759998 3583 O O sp2 -17.7810001 1.9680001
-7.5949998 3584 N N sp2 -18.1700001 3.868 -6.5250001 3585 H H sp3
-18.8299999 4.434 -6.0120001 3586 CA C sp3 -16.824 4.453 -6.721 3587 HA
H sp3 -16.143 3.92 -7.385 3588 CB C sp3 -17.0860004 5.868 -7.3769999
3589 HB2 H sp3 -17.8570004 6.3759999 -6.7989998 3590 HB3 H sp3
-16.1720009 6.46 -7.3460002 3591 CG C sp3 -17.4729996 5.7150002
-8.8240004 3592 HG2 H sp3 -16.5550003 5.7259998 -9.4119997 3593 HG3 H
sp3 -17.9680004 4.7600002 -8.9980001 3594 CD C sp2 -18.3530006 6.8379998
-9.4329996 3595 OE1 O sp2 -18.5429993 7.9159999 -8.8330002 3596 NE2 N
sp2 -18.8059998 6.6680002 -10.6680002 3597 HE22 H sp3 -18.7469997
5.7449999 -11.073 3598 HE21 H sp3 -19.3610001 7.3829999 -11.1160002 3599
C C sp2 -16.0699997 4.5869999 -5.375 3600 O O sp2 -16.2999992 5.5599999
-4.691 3601 N N sp2 -15.2449999 3.5780001 -4.994 3602 H H sp3
-15.1000004 2.8050001 -5.6279998 3603 CA C sp3 -14.675 3.485 -3.676 3604
HA H sp3 -15.088 4.224 -2.991 3605 CB C sp3 -15.0129995 2.1199999 -2.96
3606 HB2 H sp3 -14.6239996 1.253 -3.4949999 3607 HB3 H sp3 -14.4689999
2.2460001 -2.0239999 3608 CG C sp3 -16.4710007 1.8430001 -2.592 3609 HG
H sp3 -16.9160004 1.471 -3.516 3610 CD1 C sp3 -16.6149998 0.702 -1.529
3611 HD11 H sp3 -16.0769997 -0.155 -1.934 3612 HD12 H sp3 -16.3169994
0.98 -0.518 3613 HD13 H sp3 -17.6229992 0.289 -1.498 3614 CD2 C sp3
-17.2840004 3.0320001 -2.0120001 3615 HD21 H sp3 -18.2919998 2.6500001
-1.85 3616 HD22 H sp3 -16.8530006 3.4690001 -1.1109999 3617 HD23 H sp3
-17.3299999 3.8410001 -2.74 3618 C C sp2 -13.1289997 3.7709999
-3.6700001 3619 O O sp2 -12.2290001 2.924 -3.694 3620 N N sp2
-12.8439999 5.0120001 -3.8989999 3621 H H sp3 -13.6610003 5.586 -4.052
3622 CA C sp3 -11.52 5.48 -4.39 3623 HA H sp3 -10.798 4.672 -4.265 3624
CB C sp3 -11.8050003 5.9070001 -5.8709998 3625 HB2 H sp3 -12.7200003
6.4980001 -5.836 3626 HB3 H sp3 -10.934 6.4959998 -6.1570001 3627 CG C
sp3 -11.9090004 4.717 -6.7420001 3628 HG2 H sp3 -10.8909998 4.4990001
-7.066 3629 HG3 H sp3 -12.2880001 3.898 -6.131 3630 SD S sp3 -13.0600004
4.881 -8.1560001 3631 CE C sp3 -12.3030005 6.2550001 -9.0530005 3632 HE1
H sp3 -12.849 7.1869998 -8.9069996 3633 HE2 H sp3 -11.257 6.3839998
-8.7740002 3634 HE3 H sp3 -12.3769999 6.0560002 -10.1219997 3635 C C sp2
-11.0220003 6.6230001 -3.4949999 3636 O O sp2 -11.7700005 7.2340002
-2.8069999 3637 N N sp2 -9.7379999 6.954 -3.4289999 3638 H H sp3
-9.1070004 6.473 -4.0539999 3639 CA C sp3 -9.068 8.013 -2.655 3640 HA H
sp3 -9.866 8.672 -2.315 3641 CB C sp3 -8.3389997 7.5710001 -1.397 3642
HB H sp3 -8.901 6.7399998 -0.972 3643 CG1 C sp3 -6.915 7.072 -1.627 3644
HG11 H sp3 -6.875 6.2199998 -2.3050001 3645 HG12 H sp3 -6.3340001 7.901
-2.03 3646 HG13 H sp3 -6.4899998 6.8850002 -0.641 3647 CG2 C sp3
-8.5050001 8.6780005 -0.367 3648 HG21 H sp3 -7.8470001 9.5039997 -0.638
3649 HG22 H sp3 -9.5500002 8.9829998 -0.316 3650 HG23 H sp3 -8.2080002
8.3529997 0.63 3651 C C sp2 -8.0579996 8.8240004 -3.5880001 3652 O O sp2
-7.441 8.2720003 -4.4770002 3653 N N sp2 -7.9959998 10.1490002
-3.3050001 3654 H H sp3 -8.434 10.4770002 -2.4560001 3655 CA C sp3 -7.15
11.105 -4.115 3656 HA H sp3 -6.347 10.602 -4.654 3657 CB C sp3
-8.0019999 11.9879999 -5.0370002 3658 HB2 H sp3 -8.6750002 12.5839996
-4.4200001 3659 HB3 H sp3 -7.4250002 12.8170004 -5.447 3660 CG C sp2
-8.7609997 11.3079996 -6.1560001 3661 CD1 C sp2 -9.9989996 10.7449999
-5.7880001 3662 HD1 H sp3 -10.3549995 10.8999996 -4.7800002 3663 CE1 C
sp2 -10.7790003 10.0010004 -6.744 3664 HE1 H sp3 -11.7989998 9.724
-6.5180001 3665 CZ C sp2 -10.177 9.8249998 -7.9790001 3666 OH O sp3
-10.8319998 9.2659998 -8.9759998 3667 HH H sp3 -10.1744928 8.6759186
-9.3528318 3668 CE2 C sp2 -8.9709997 10.4519997 -8.382 3669 HE2 H sp3
-8.526 10.5299997 -9.3629999 3670 CD2 C sp2 -8.2629995 11.1780005
-7.4439998 3671 HD2 H sp3 -7.3390002 11.6590004 -7.7270002 3672 C C sp2
-6.4380002 12.0550003 -3.0610001 3673 O O sp2 -7.0110002 12.3129997
-2.01 3674 N N sp2 -5.21 12.474 -3.2260001 3675 H H sp3 -4.8429999
12.0640001 -4.073 3676 CA C sp3 -4.348 13.325 -2.385 3677 HA H sp3
-4.904 13.874 -1.624 3678 CB C sp3 -3.27 12.4899998 -1.659 3679 HB H sp3
-2.395 12.3450003 -2.293 3680 CG1 C sp3 -2.8269999 13.1440001 -0.349
3681 HG11 H sp3 -2.2219999 14.0010004 -0.644 3682 HG12 H sp3 -3.6989999
13.3719997 0.264 3683 HG13 H sp3 -2.171 12.4180002 0.133 3684 CG2 C sp3
-3.767 11.0620003 -1.295 3685 HG21 H sp3 -3.171 10.5670004 -0.528 3686
HG22 H sp3 -4.8109999 11.0419998 -0.984 3687 HG23 H sp3 -3.75 10.5710001
-2.2679999 3688 C C sp2 -3.6340001 14.3970003 -3.2679999 3689 O O sp2
-3.0910001 14.0530005 -4.3200002 3690 N N sp2 -3.6159999 15.6160002
-2.7969999 3691 H H sp3 -3.9630001 15.7849998 -1.863 3692 CA C sp3
-3.197 16.806 -3.488 3693 HA H sp3 -2.636 16.398 -4.329 3694 CB C sp3
-4.434 17.5200005 -3.9920001 3695 HB H sp3 -4.1370001 18.4109993
-4.5450001 3696 CG1 C sp3 -5.1799998 16.6350002 -5.039 3697 HG11 H sp3
-5.9759998 17.2040005 -5.5180001 3698 HG12 H sp3 -4.4580002 16.3570004
-5.8060002 3699 HG13 H sp3 -5.7220001 15.8260002 -4.5469999 3700 CG2 C
sp3 -5.427 17.8840008 -2.862 3701 HG21 H sp3 -6.191 18.4540005
-3.3900001 3702 HG22 H sp3 -5.8239999 17.0279999 -2.3150001 3703 HG23 H
sp3 -4.9200001 18.4720001 -2.0969999 3704 C C sp2 -2.4560001 17.7560005
-2.5510001 3705 O O sp2 -2.5610001 17.5790005 -1.349 3706 N N sp2 -1.701
18.7689991 -3.076 3707 H H sp3 -1.801 18.7880001 -4.0809999 3708 CA C
sp3 -0.879 19.729 -2.386 3709 HA H sp3 -1.1 19.723 -1.319 3710 CB C sp3
0.576 19.448 -2.7160001 3711 HB2 H sp3 0.78 18.4009991 -2.4949999 3712
HB3 H sp3 0.78 19.6340008 -3.77 3713 CG C sp3 1.592 20.2329998 -1.829
3714 HG2 H sp3 1.357 21.2800007 -2.02 3715 HG3 H sp3 1.484 20.0569992
-0.759 3716 CD C sp3 3.0480001 20.0200005 -2.223 3717 HD2 H sp3 3.802
20.3069992 -1.49 3718 HD3 H sp3 3.2190001 18.9510002 -2.3469999 3719 CE
C sp3 3.385 20.698 -3.5179999 3720 HE2 H sp3 2.9000001 20.1860008 -4.349
3721 HE3 H sp3 2.973 21.691 -3.339 3722 NZ N sp3 4.8540001 20.6870003
-3.7049999 3723 HZ3 H sp3 5.2140002 21.2910004 -2.9809999 3724 HZ1 H sp3
5.3010001 19.7919998 -3.563 3725 HZ2 H sp3 5.1589999 20.9850006
-4.6209998 3726 C C sp2 -1.2640001 21.1889992 -2.8 3727 O O sp2 -1.67
21.427 -3.941 3728 N N sp2 -0.986 22.0599995 -1.88 3729 H H sp3 -0.477
21.684 -1.0930001 3730 CA C sp3 -1.014 23.549 -1.989 3731 HA H sp3
-0.836 23.735 -3.049 3732 CB C sp3 -2.546 24.0639992 -1.77 3733 HB H sp3
-3.1919999 23.427 -2.3729999 3734 CG2 C sp3 -2.8110001 24.0219994 -0.26
3735 HG21 H sp3 -2.1530001 24.7350006 0.237 3736 HG22 H sp3 -3.779
24.4799995 -0.053 3737 HG23 H sp3 -2.937 23.0480003 0.213 3738 OG1 O sp3
-2.54 25.3040009 -2.3940001 3739 HG1 H sp3 -2.3889999 24.9979992
-3.2920001 3740 C C sp2 0.113 24.2880001 -1.224 3741 O O sp2 1.039
23.698 -0.775 3742 N N sp2 0.157 25.5869999 -1.268 3743 H H sp3 -0.717
26.0709991 -1.4170001 3744 CA C sp3 1.079 26.318 -0.339 3745 HA H sp3
1.229 25.775 0.594 3746 CB C sp3 2.431 26.5319996 -1.074 3747 HB2 H sp3
2.964 25.5820007 -1.077 3748 HB3 H sp3 2.2920001 26.8619995 -2.1029999
3749 OG O sp3 3.3900001 27.434 -0.534 3750 HG H sp3 4.1999998 27.1800003
-0.984 3751 C C sp2 0.484 27.6560001 -0.016 3752 O O sp2 -0.378
28.1940002 -0.734 3753 N N sp2 0.933 28.2919998 1.109 3754 H H sp3 1.526
27.7049999 1.678 3755 CA C sp3 0.642 29.68 1.529 3756 HA H sp3 -0.388
29.798 1.193 3757 CB C sp3 0.684 29.8050003 3.0650001 3758 HB H sp3
0.119 30.6949997 3.3399999 3759 CG2 C sp3 -0.227 28.6609993 3.7030001
3760 HG21 H sp3 -0.406 29.0849991 4.691 3761 HG22 H sp3 -1.196
28.5890007 3.2079999 3762 HG23 H sp3 0.295 27.7059994 3.7609999 3763 CG1
C sp3 2.145 29.9209995 3.5009999 3764 HG12 H sp3 2.8959999 29.3789997
2.925 3765 HG13 H sp3 2.4760001 30.9519997 3.3829999 3766 CD1 C sp3
2.2939999 29.6620007 5.033 3767 HD11 H sp3 3.2809999 29.7859993 5.48
3768 HD12 H sp3 1.5089999 30.1550007 5.6079998 3769 HD13 H sp3 2.1329999
28.6079998 5.2589998 3770 C C sp2 1.431 30.8190002 0.809 3771 O O sp2
1.109 31.9799995 1.039 3772 N N sp2 2.4590001 30.5429993 -0.052 3773 H H
sp3 2.5350001 29.5790005 -0.342 3774 CA C sp3 3.387 31.551 -0.651 3775
HA H sp3 2.971 32.546 -0.488 3776 CB C sp3 4.7950001 31.5209999 -0.045
3777 HB2 H sp3 5.402 32.2420006 -0.592 3778 HB3 H sp3 4.7940001
31.9169998 0.971 3779 CG C sp3 5.3699999 30.1380005 -0.064 3780 HG2 H
sp3 4.7470002 29.5230007 0.586 3781 HG3 H sp3 5.4650002 29.7019997
-1.058 3782 CD C sp3 6.8060002 30.1599998 0.493 3783 HD2 H sp3 7.3610001
29.2460003 0.283 3784 HD3 H sp3 7.3639998 31.0139999 0.109 3785 CE C sp3
6.7789998 30.1970005 1.984 3786 HE2 H sp3 6.2870002 31.1480007 2.1889999
3787 HE3 H sp3 6.0780001 29.4120007 2.2690001 3788 NZ N sp3 8.1090002
30.0480003 2.6659999 3789 HZ3 H sp3 8.4630003 29.1720009 2.3099999 3790
HZ1 H sp3 8.7329998 30.8209991 2.4809999 3791 HZ2 H sp3 8.0299997
29.9780006 3.671 3792 C C sp2 3.47 31.5610008 -2.204 3793 O O sp2
3.8740001 32.6119995 -2.7290001 3794 N N sp2 3.1789999 30.4659996 -2.891
3795 H H sp3 2.743 29.7159996 -2.3740001 3796 CA C sp3 3.2219999
30.2380009 -4.3319998 3797 HA H sp3 3.207 31.2019997 -4.8390002 3798 CB
C sp3 4.4840002 29.3899994 -4.6279998 3799 HB H sp3 4.474 28.4419994
-4.0890002 3800 CG2 C sp3 4.6869998 29.125 -6.1069999 3801 HG21 H sp3
3.938 28.4309998 -6.4889998 3802 HG22 H sp3 4.6479998 29.9869995
-6.7729998 3803 HG23 H sp3 5.6329999 28.5890007 -6.1849999 3804 CG1 C
sp3 5.8330002 30.0330009 -4.1230001 3805 HG12 H sp3 5.9510002 31.0189991
-4.5739999 3806 HG13 H sp3 5.7010002 30.3439999 -3.0869999 3807 CD1 C
sp3 7.1209998 29.2210007 -4.151 3808 HD11 H sp3 7.4530001 29.0760002
-5.1789999 3809 HD12 H sp3 7.9689999 29.7579994 -3.7260001 3810 HD13 H
sp3 7.027 28.2520008 -3.6630001 3811 C C sp2 1.975 29.5380001 -4.7750001
3812 O O sp2 1.464 28.6310005 -4.0029998 3813 N N sp2 1.427 29.8889999
-5.9460001 3814 CD C sp3 1.653 30.8209991 -6.9850001 3815 HD2 H sp3
2.181 30.2299995 -7.7340002 3816 HD3 H sp3 2.339 31.6000004 -6.6529999
3817 CG C sp3 0.318 31.3589993 -7.4569998 3818 HG2 H sp3 0.461
31.8980007 -8.3940001 3819 HG3 H sp3 -0.208 31.9160004 -6.6820002 3820
CB C sp3 -0.274 29.9139996 -7.6129999 3821 HB2 H sp3 0.112 29.2999992
-8.427 3822 HB3 H sp3 -1.359 30.0170002 -7.6230001 3823 CA C sp3 0.235
29.177 -6.3709998 3824 HA H sp3 -0.445 29.3409996 -5.5359998 3825 C C
sp2 0.492 27.6690006 -6.6100001 3826 O O sp2 1.576 27.3080006 -7.059
3827 N N sp2 -0.437 26.8099995 -6.21 3828 H H sp3 -1.202 27.0680008
-5.6030002 3829 CA C sp3 -0.236 25.353 -6.271 3830 HA H sp3 0.239 25.076
-7.212 3831 CB C sp3 0.658 24.9860001 -5.0180001 3832 HB2 H sp3 1.673
25.3689995 -5.1199999 3833 HB3 H sp3 0.269 25.382 -4.0799999 3834 OG O
sp3 0.863 23.5879993 -4.8569999 3835 HG H sp3 1.716 23.5860004
-4.4169998 3836 C C sp2 -1.595 24.6170006 -6.1300001 3837 O O sp2 -2.342
24.8999996 -5.1989999 3838 N N sp2 -1.95 23.6569996 -6.974 3839 H H sp3
-1.332 23.5319996 -7.763 3840 CA C sp3 -3.146 22.773 -6.858 3841 HA H
sp3 -3.369 22.605 -5.805 3842 CB C sp3 -4.2810001 23.3600006 -7.6880002
3843 HB2 H sp3 -5.1560001 22.7110004 -7.6360002 3844 HB3 H sp3
-4.5619998 24.3630009 -7.3660002 3845 OG O sp3 -3.819 23.5779991
-9.0640001 3846 HG H sp3 -2.9761448 24.0286446 -8.9738617 3847 C C sp2
-2.7409999 21.4029999 -7.3649998 3848 O O sp2 -3.46 20.6900005
-8.0930004 3849 N N sp2 -1.53 20.9050007 -6.9380002 3850 H H sp3 -1.036
21.4869995 -6.277 3851 CA C sp3 -0.962 19.666 -7.483 3852 HA H sp3 -0.95
19.82 -8.562 3853 CB C sp3 0.448 19.4720001 -6.961 3854 HB2 H sp3 0.496
19.3540001 -5.8790002 3855 HB3 H sp3 0.89 18.5100002 -7.223 3856 CG C
sp2 1.465 20.5300007 -7.2459998 3857 ND1 N sp2 2.803 20.4209995
-6.8249998 3858 CE1 C sp2 3.4189999 21.3330002 -7.552 3859 HE1 H sp3
4.4910002 21.4519997 -7.506 3860 NE2 N sp2 2.6159999 22.0090008
-8.3269997 3861 HE2 H sp3 2.8429999 22.7609997 -8.9619999 3862 CD2 C sp2
1.372 21.4540005 -8.21 3863 HD2 H sp3 0.531 21.6620007 -8.8529997 3864 C
C sp2 -1.771 18.4169998 -7.1570001 3865 O O sp2 -2.316 18.2789993
-6.0209999 3866 N N sp2 -1.631 17.4249992 -8.052 3867 H H sp3 -1.293
17.7369995 -8.9499998 3868 CA C sp3 -1.98 16.021 -7.827 3869 HA H sp3
-2.701 15.982 -7.011 3870 CB C sp3 -2.573 15.2639999 -9.0080004 3871 HB2
H sp3 -1.803 15.2639999 -9.7799997 3872 HB3 H sp3 -2.7490001 14.1999998
-8.8479996 3873 CG C sp2 -3.8970001 15.8000002 -9.5559998 3874 OD1 O sp2
-4.7319999 16.2229996 -8.7740002 3875 ND2 N sp2 -4.2950001 15.8079996
-10.7589998 3876 HD22 H sp3 -3.7490001 15.3690004 -11.4870005 3877 HD21
H sp3 -5.1880002 16.2199993 -10.9899998 3878 C C sp2 -0.76 15.2729998
-7.289 3879 O O sp2 0.183 15.1429996 -8.0620003 3880 N N sp2 -0.818
14.7209997 -6.0929999 3881 H H sp3 -1.642 14.9049997 -5.5380001 3882 CA
C sp3 0.164 13.769 -5.565 3883 HA H sp3 1.136 13.961 -6.021 3884 CB C
sp3 0.392 14.0139999 -4.027 3885 HB2 H sp3 -0.397 13.4860001 -3.4920001
3886 HB3 H sp3 1.235 13.3780003 -3.756 3887 CG C sp3 0.67 15.4090004
-3.4300001 3888 HG H sp3 -0.244 16 -3.3599999 3889 CD1 C sp3 0.977
15.0939999 -1.919 3890 HD11 H sp3 1.08 16.0669994 -1.438 3891 HD12 H sp3
0.081 14.6969995 -1.442 3892 HD13 H sp3 1.806 14.3929996 -1.825 3893 CD2
C sp3 1.886 16.0629997 -3.9300001 3894 HD21 H sp3 1.684 16.3939991
-4.9489999 3895 HD22 H sp3 2.1010001 16.9309998 -3.3069999 3896 HD23 H
sp3 2.786 15.4490004 -3.9660001 3897 C C sp2 -0.049 12.2919998
-5.9699998 3898 O O sp2 0.93 11.6750002 -6.4460001 3899 N N sp2 -1.17
11.7360001 -5.553 3900 H H sp3 -1.983 12.3299999 -5.4710002 3901 CA C
sp3 -1.344 10.27 -5.428 3902 HA H sp3 -0.803 9.787 -6.241 3903 CB C sp3
-0.718 9.7259998 -4.1620002 3904 HB2 H sp3 -1.418 9.8850002 -3.342 3905
HB3 H sp3 -0.691 8.6400003 -4.2509999 3906 CG C sp3 0.688 10.2010002
-3.7360001 3907 HG2 H sp3 1.364 10.0900002 -4.5840001 3908 HG3 H sp3
0.696 11.2840004 -3.6110001 3909 SD S sp3 1.293 9.5480003 -2.184 3910 CE
C sp3 0.1 9.8830004 -0.877 3911 HE1 H sp3 -0.788 9.3079996 -1.1390001
3912 HE2 H sp3 0.395 9.4639997 0.085 3913 HE3 H sp3 -0.225 10.9209995
-0.807 3914 C C sp2 -2.8429999 9.8280001 -5.4629998 3915 O O sp2
-3.6619999 10.552 -4.862 3916 N N sp2 -3.128 8.7180004 -6.1820002 3917 H
H sp3 -2.4679999 8.2349997 -6.7750001 3918 CA C sp3 -4.508 8.183 -6.236
3919 HA H sp3 -4.991 8.59 -5.348 3920 CB C sp3 -5.302 8.8889999
-7.3569999 3921 HB2 H sp3 -6.3699999 8.7580004 -7.184 3922 HB3 H sp3
-5.197 9.9700003 -7.4489999 3923 CG C sp3 -4.9720001 8.3109999
-8.7580004 3924 HG2 H sp3 -3.9030001 8.4840002 -8.8800001 3925 HG3 H sp3
-5.2870002 7.2680001 -8.7110004 3926 CD C sp3 -5.7410002 8.9049997
-9.8909998 3927 HD2 H sp3 -6.7950001 8.9689999 -9.6219997 3928 HD3 H sp3
-5.4289999 9.927 -10.1070004 3929 CE C sp3 -5.5999999 8.0839996
-11.1820002 3930 HE2 H sp3 -4.5570002 7.8660002 -11.4119997 3931 HE3 H
sp3 -6.131 7.152 -10.9910002 3932 NZ N sp3 -6.2249999 8.8970003
-12.2410002 3933 HZ3 H sp3 -7.191 9.0950003 -12.0209999 3934 HZ1 H sp3
-5.6939998 9.7559996 -12.2060003 3935 HZ2 H sp3 -6.0089998 8.3889999
-13.0860004 3936 C C sp2 -4.6389999 6.6620002 -6.0700002 3937 O O sp2
-3.6570001 5.9530001 -6.5019999 3938 N N sp2 -5.7290001 6.1090002 -5.592
3939 H H sp3 -6.4289999 6.823 -5.4510002 3940 CA C sp3 -5.902 4.741
-5.335 3941 HA2 H sp3 -5.388 4.137 -6.083 3942 HA3 H sp3 -5.331 4.534
-4.43 3943 C C sp2 -7.3779998 4.257 -5.322 3944 O O sp2 -8.3780003
4.9829998 -5.329 3945 N N sp2 -7.539 2.9300001 -5.1680002 3946 H H sp3
-6.7610002 2.289 -5.099 3947 CA C sp3 -8.883 2.352 -4.903 3948 HA2 H sp3
-8.785 1.539 -4.184 3949 HA3 H sp3 -9.454 3.043 -4.284 3950 C C sp2
-9.7030001 1.829 -6.1040001 3951 O O sp2 -9.1110001 1.63 -7.152 3952 N N
sp2 -10.9860001 1.591 -5.9699998 3953 H H sp3 -11.3780003 1.779 -5.059
3954 CA C sp3 -11.763 0.794 -6.936 3955 HA H sp3 -11.299 0.773 -7.922
3956 CB C sp3 -11.7650003 -0.651 -6.5120001 3957 HB2 H sp3 -10.7639999
-0.965 -6.2160001 3958 HB3 H sp3 -12.4119997 -0.637 -5.6350002 3959 OG O
sp3 -12.0959997 -1.489 -7.6669998 3960 HG H sp3 -13.0509996 -1.52
-7.7620001 3961 C C sp2 -13.1700001 1.205 -7.2010002 3962 O O sp2
-13.8179998 1.647 -6.2839999 3963 N N sp2 -13.658 1.038 -8.4449997 3964
H H sp3 -13.1090002 0.664 -9.2060003 3965 CA C sp3 -15.121 0.892 -8.555
3966 HA H sp3 -15.523 1.659 -7.894 3967 CB C sp3 -15.7349997 1.217
-9.9499998 3968 HB H sp3 -16.8129997 1.064 -9.8940001 3969 CG2 C sp3
-15.5530005 2.678 -10.2069998 3970 HG21 H sp3 -14.5430002 2.97
-9.9180002 3971 HG22 H sp3 -15.717 2.96 -11.2469997 3972 HG23 H sp3
-16.3299999 3.1459999 -9.6020002 3973 OG1 O sp3 -15.1149998 0.561
-10.948 3974 HG1 H sp3 -15.7480001 -0.139 -11.1199999 3975 C C sp2
-15.4969997 -0.522 -8.0539999 3976 O O sp2 -14.6960001 -1.485 -8.1330004
3977 N N sp2 -16.684 -0.789 -7.5120001 3978 H H sp3 -17.3094673
-0.0067486 -7.3817158 3979 CA C sp3 -17.165 -2.076 -7.094 3980 HA H sp3
-16.611721 -2.8597889 -7.611356 3981 C C sp2 -18.6959991 -2.154
-7.4429998 3982 O O sp2 -19.2119999 -1.196 -7.9920001 3983 CB C sp3
-16.9510002 -2.289 -5.5819998 3984 HB2 H sp3 -17.3379993 -1.418
-5.0500002 3985 HB3 H sp3 -17.5349998 -3.1500001 -5.2589998 3986 CG C
sp3 -15.4949999 -2.5209999 -5.1389999 3987 HG2 H sp3 -14.8719997
-1.6849999 -5.4569998 3988 HG3 H sp3 -15.4790001 -2.552 -4.0489998 3989
CD C sp3 -14.9130001 -3.8380001 -5.6719999 3990 HD2 H sp3 -15.5550003
-4.6669998 -5.369 3991 HD3 H sp3 -14.8579998 -3.812 -6.7600002 3992 CE C
sp3 -13.5059996 -4.0760002 -5.1170001 3993 HE2 H sp3 -12.8450003 -3.276
-5.4520001 3994 HE3 H sp3 -13.5419998 -4.0760002 -4.027 3995 NZ N sp3
-12.967 -5.3670001 -5.573 3996 HZ3 H sp3 -12.0372229 -5.4944143
-5.1996632 3997 HZ1 H sp3 -12.9290485 -5.3783817 -6.5822225 3998 HZ2 H
sp3 -13.5647573 -6.1143489 -5.250114 3999 N N sp2 -19.2989998 -3.276
-7.1290002 4000 H H sp3 -18.7320004 -3.9059999 -6.579 4001 CA C sp3
-20.653 -3.755 -7.52 4002 HA H sp3 -21.284 -2.878 -7.663 4003 CB C sp3
-20.6720009 -4.6700001 -8.7449999 4004 HB2 H sp3 -19.9790001 -5.5100002
-8.7790003 4005 HB3 H sp3 -21.6520004 -5.1329999 -8.8540001 4006 CG C
sp2 -20.4090004 -3.9449999 -10.0109997 4007 OD1 O sp2 -19.2800007
-3.7550001 -10.3529997 4008 ND2 N sp2 -21.3659992 -3.345 -10.6820002
4009 HD22 H sp3 -22.2639999 -3.513 -10.25 4010 HD21 H sp3 -21.1219997
-2.7360001 -11.4499998 4011 C C sp2 -21.2409992 -4.5450001 -6.3270001
4012 O O sp2 -21.3910007 -5.8319998 -6.4039998 4013 N N sp2 -21.5909996
-3.8169999 -5.2670002 4014 H H sp3 -21.5079994 -2.812 -5.2140002 4015 CA
C sp3 -22.235 -4.449 -4.109 4016 HA H sp3 -21.761 -5.421 -3.972 4017 CB
C sp3 -21.8279991 -3.549 -2.846 4018 HB2 H sp3 -22.1550007 -2.543
-3.1110001 4019 HB3 H sp3 -22.4050007 -3.938 -2.007 4020 CG C sp2
-20.4169998 -3.4679999 -2.3299999 4021 CD1 C sp2 -19.3740005 -4.1810002
-2.8080001 4022 HD1 H sp3 -19.3390007 -4.882 -3.628 4023 NE1 N sp2
-18.257 -3.9319999 -2.099 4024 HE1 H sp3 -17.4360008 -4.4759998 -2.322
4025 CE2 C sp2 -18.4880009 -2.9990001 -1.087 4026 CZ2 C sp2 -17.6459999
-2.4920001 -0.108 4027 HZ2 H sp3 -16.6140003 -2.8069999 -0.139 4028 CH2
C sp2 -18.1590004 -1.525 0.84 4029 HH2 H sp3 -17.559 -1.156 1.659 4030
CZ3 C sp2 -19.4909992 -1.104 0.675 4031 HZ3 H sp3 -19.8349991 -0.289
1.295 4032 CE3 C sp2 -20.3320007 -1.653 -0.31 4033 HE3 H sp3 -21.3740005
-1.404 -0.44 4034 CD2 C sp2 -19.8479996 -2.6589999 -1.204 4035 C C sp2
-23.7770004 -4.6040001 -4.2680001 4036 O O sp2 -24.5349998 -4.2420001
-3.339 4037 N N sp2 -24.1700001 -5.382 -5.2030001 4038 H H sp3
-23.4290009 -5.6900001 -5.816 4039 CA C sp3 -25.423 -6.131 -5.252 4040
HA H sp3 -25.897 -5.979 -4.282 4041 CB C sp3 -26.4389992 -5.5430002
-6.2449999 4042 HB2 H sp3 -26.6959991 -4.5159998 -5.9850001 4043 HB3 H
sp3 -25.9549999 -5.4629998 -7.2189999 4044 OG O sp3 -27.7320004 -6.244
-6.3509998 4045 HG H sp3 -28.3911076 -5.6369376 -6.6953964 4046 C C sp2
-25.2320004 -7.6500001 -5.3049998 4047 O O sp2 -24.2700005 -8.1129999
-5.941 4048 N N sp2 -26.0769997 -8.4110003 -4.6750002 4049 H H sp3
-26.8509998 -7.8660002 -4.322 4050 CA C sp3 -26.137 -9.888 -4.836 4051
HA2 H sp3 -27.169 -10.174 -4.631 4052 HA3 H sp3 -25.963 -10.162 -5.876
4053 C C sp2 -25.2609997 -10.691 -3.8759999 4054 O O sp2 -24.323
-10.0699997 -3.3429999 4055 N N sp2 -25.4130001 -12.0229998 -3.7420001
4056 H H sp3 -26.2679996 -12.4280005 -4.0939999 4057 CA C sp3 -24.569
-12.937 -2.892 4058 HA H sp3 -25.029 -13.904 -3.094 4059 CB C sp3
-23.125 -12.9989996 -3.4849999 4060 HB2 H sp3 -22.6079998 -12.0780001
-3.214 4061 HB3 H sp3 -22.5979996 -13.7819996 -2.9400001 4062 CG C sp2
-23.0109997 -13.2729998 -4.973 4063 OD1 O sp2 -23.5340004 -14.1870003
-5.5100002 4064 ND2 N sp2 -22.2779999 -12.4989996 -5.7649999 4065 HD22 H
sp3 -21.9769993 -11.5880003 -5.4489999 4066 HD21 H sp3 -22.1609993
-12.8450003 -6.7069998 4067 C C sp2 -24.5909996 -12.6429996 -1.367 4068
O O sp2 -24.5480003 -13.5159998 -0.547 4069 N N sp2 -24.6520004
-11.3830004 -0.873 4070 H H sp3 -24.6240005 -10.6219997 -1.536 4071 CA C
sp3 -24.643 -11.057 0.589 4072 HA H sp3 -25.202 -11.82 1.13 4073 CB C
sp3 -23.1499996 -11.1759996 1.115 4074 HB2 H sp3 -22.8269997 -12.21
1.237 4075 HB3 H sp3 -22.4549999 -10.7390003 0.398 4076 OG O sp3
-22.8250008 -10.4759998 2.28 4077 HG H sp3 -22.2150002 -9.7729998
2.0469999 4078 C C sp2 -25.2229996 -9.6599998 0.788 4079 O O sp2
-25.2010002 -8.882 -0.155 4080 N N sp2 -25.6550007 -9.3699999 2 4081 H H
sp3 -25.566 -10.1759996 2.602 4082 CA C sp3 -26.11 -8.102 2.483 4083 HA
H sp3 -26.401 -7.484 1.634 4084 CB C sp3 -27.3959999 -8.2259998
3.2850001 4085 HB2 H sp3 -27.2609997 -8.9259996 4.1100001 4086 HB3 H sp3
-27.6790009 -7.244 3.664 4087 CG C sp3 -28.5930004 -8.8640003 2.5350001
4088 HG2 H sp3 -29.4669991 -8.8470001 3.1849999 4089 HG3 H sp3
-28.9759998 -8.2989998 1.6849999 4090 CD C sp2 -28.4120007 -10.335 2.152
4091 OE1 O sp2 -28.4599991 -10.6990004 0.928 4092 OE2 O sp3 -28.007
-11.1450005 2.997 4093 C C sp2 -24.9880009 -7.323 3.174 4094 O O sp2
-25.1609993 -6.0900002 3.276 4095 N N sp2 -23.8509998 -7.9419999 3.559
4096 H H sp3 -23.7819996 -8.9219999 3.3239999 4097 CA C sp3 -22.676
-7.385 4.22 4098 HA H sp3 -22.813 -6.352 4.541 4099 CB C sp3 -22.3470001
-8.1490002 5.4580002 4100 HB2 H sp3 -23.1439991 -7.9380002 6.171 4101
HB3 H sp3 -22.3600006 -9.2189999 5.25 4102 CG C sp2 -20.9440002 -7.743
5.9970002 4103 CD1 C sp2 -20.6480007 -6.506 6.5469999 4104 HD1 H sp3
-21.4969997 -5.8390002 6.5380001 4105 CE1 C sp2 -19.3729992 -6.0780001
6.7979999 4106 HE1 H sp3 -19.1420002 -5.125 7.2519999 4107 CZ C sp2
-18.2759991 -6.994 6.5869999 4108 HZ H sp3 -17.3129997 -6.585 6.855 4109
CE2 C sp2 -18.5359993 -8.2189999 5.9569998 4110 HE2 H sp3 -17.7320004
-8.9309998 5.8499999 4111 CD2 C sp2 -19.8630009 -8.6079998 5.6430001
4112 HD2 H sp3 -19.9829998 -9.5979996 5.2280002 4113 C C sp2 -21.5079994
-7.3390002 3.257 4114 O O sp2 -21.1870003 -8.2299995 2.4560001 4115 N N
sp2 -20.8540001 -6.171 3.24 4116 H H sp3 -21.2479992 -5.4289999 3.799
4117 CA C sp3 -19.83 -5.804 2.298 4118 HA H sp3 -19.284 -6.687 1.968
4119 CB C sp3 -20.4939995 -5.1009998 1.075 4120 HB2 H sp3 -20.9060001
-4.1409998 1.388 4121 HB3 H sp3 -19.6900005 -4.8460002 0.385 4122 CG C
sp2 -21.5620003 -5.9060001 0.349 4123 ND1 N sp2 -21.4249992 -6.744
-0.724 4124 HD2 H sp3 -20.5064316 -6.9110379 -1.2668895 4125 CE1 C sp2
-22.6060009 -7.3299999 -1.003 4126 HE1 H sp3 -22.7919998 -8.0970001
-1.74 4127 NE2 N sp2 -23.5450001 -6.7729998 -0.161 4128 HE2 H sp3
-24.5170002 -7.0370002 -0.077 4129 CD2 C sp2 -22.8850002 -5.901 0.703
4130 HD2 H sp3 -23.3328838 -5.3286538 1.501887 4131 C C sp2 -18.6679993
-4.9190001 2.8399999 4132 O O sp2 -18.9230003 -4.0110002 3.7249999 4133
N N sp2 -17.4319992 -5.1570001 2.4000001 4134 H H sp3 -17.3309994 -5.855
1.677 4135 CA C sp3 -16.167 -4.509 2.851 4136 HA H sp3 -16.47 -3.494
3.109 4137 CB C sp3 -15.6739998 -5.1220002 4.1789999 4138 HB2 H sp3
-16.4470005 -5.0019999 4.9380002 4139 HB3 H sp3 -15.3900003 -6.1589999
3.9949999 4140 CG C sp2 -14.3839998 -4.5240002 4.8179998 4141 CD1 C sp2
-14.3970003 -3.5550001 5.8670001 4142 HD1 H sp3 -15.3149996 -3.204
6.3130002 4143 CE1 C sp2 -13.2340002 -3.0539999 6.4780002 4144 HE1 H sp3
-13.3120003 -2.3629999 7.3049998 4145 CZ C sp2 -11.9849997 -3.4719999
6.0450001 4146 HZ H sp3 -11.0740004 -3.135 6.5180001 4147 CE2 C sp2
-11.9390001 -4.348 4.9380002 4148 HE2 H sp3 -10.9650002 -4.6069999
4.5500002 4149 CD2 C sp2 -13.1009998 -4.8790002 4.3730001 4150 HD2 H sp3
-13.1079998 -5.612 3.579 4151 C C sp2 -15.1540003 -4.2579999 1.721 4152
O O sp2 -14.8109999 -5.1620002 1.02 4153 N N sp2 -14.585 -3.049 1.651
4154 H H sp3 -15.0310001 -2.3280001 2.1989999 4155 CA C sp3 -13.403
-2.734 0.87 4156 HA H sp3 -12.857 -3.674 0.794 4157 CB C sp3 -13.8940001
-2.2219999 -0.493 4158 HB2 H sp3 -14.5220003 -2.9820001 -0.959 4159 HB3
H sp3 -14.5059996 -1.3329999 -0.345 4160 CG C sp2 -12.8030005 -1.8200001
-1.446 4161 CD1 C sp2 -12.0439997 -2.8659999 -1.9960001 4162 HD1 H sp3
-12.3610001 -3.8900001 -1.86 4163 CE1 C sp2 -10.9449997 -2.4949999
-2.8429999 4164 HE1 H sp3 -10.3269997 -3.3239999 -3.1559999 4165 CZ C
sp2 -10.6610003 -1.145 -3.1040001 4166 OH O sp3 -9.7329998 -0.773
-4.0100002 4167 HH H sp3 -8.9390001 -1.313 -4.027 4168 CE2 C sp2 -11.46
-0.148 -2.4990001 4169 HE2 H sp3 -11.2550001 0.881 -2.757 4170 CD2 C sp2
-12.5780001 -0.445 -1.709 4171 HD2 H sp3 -13.0559998 0.32 -1.1160001
4172 C C sp2 -12.4429998 -1.777 1.518 4173 O O sp2 -12.7740002 -0.98
2.3900001 4174 N N sp2 -11.2270002 -1.743 1.02 4175 H H sp3 -10.868
-2.401 0.344 4176 CA C sp3 -10.182 -0.768 1.494 4177 HA H sp3 -10.73
0.088 1.89 4178 CB C sp3 -9.4320002 -1.353 2.6889999 4179 HB2 H sp3
-9.1949997 -0.504 3.3299999 4180 HB3 H sp3 -10.0419998 -1.983 3.3369999
4181 OG O sp3 -8.198 -2.0339999 2.2950001 4182 HG H sp3 -7.448 -1.467
2.4860001 4183 C C sp2 -9.2139997 -0.264 0.448 4184 O O sp2 -9.1000004
-0.877 -0.577 4185 N N sp2 -8.5059996 0.859 0.842 4186 H H sp3
-8.7720003 1.229 1.743 4187 CA C sp3 -7.394 1.444 0.131 4188 HA H sp3
-7.038 0.817 -0.686 4189 CB C sp3 -7.8189998 2.7079999 -0.545 4190 HB H
sp3 -7.743 3.4719999 0.229 4191 CG2 C sp3 -6.763 3.135 -1.63 4192 HG21 H
sp3 -6.5510001 2.299 -2.296 4193 HG22 H sp3 -7.2740002 3.9130001
-2.1989999 4194 HG23 H sp3 -5.7919998 3.4489999 -1.247 4195 CG1 C sp3
-9.2749996 2.7520001 -1.131 4196 HG12 H sp3 -9.2480001 2.1140001
-2.0150001 4197 HG13 H sp3 -9.9639997 2.4230001 -0.353 4198 CD1 C sp3
-9.8100004 4.105 -1.39 4199 HD11 H sp3 -10.1230001 4.5440001 -0.443 4200
HD12 H sp3 -9.0869999 4.7329998 -1.91 4201 HD13 H sp3 -10.6339998
3.9879999 -2.0940001 4202 C C sp2 -6.2249999 1.779 1.098 4203 O O sp2
-6.473 2.2279999 2.2190001 4204 N N sp2 -4.9549999 1.674 0.6 4205 H H
sp3 -4.809 1.125 -0.235 4206 CA C sp3 -3.833 2.423 1.152 4207 HA H sp3
-4.17 3.326 1.661 4208 CB C sp3 -3.1530001 1.448 2.152 4209 HB2 H sp3
-3.885 1.122 2.8900001 4210 HB3 H sp3 -2.8150001 0.564 1.6109999 4211 CG
C sp2 -2.056 2.0550001 2.977 4212 OD1 O sp2 -1.142 2.7460001 2.4949999
4213 ND2 N sp2 -2.1389999 1.949 4.2859998 4214 HD22 H sp3 -2.9070001
1.378 4.6069999 4215 HD21 H sp3 -1.637 2.6099999 4.862 4216 C C sp2
-2.95 2.9489999 0.022 4217 O O sp2 -2.927 2.415 -1.123 4218 N N sp2
-2.3970001 4.165 0.219 4219 H H sp3 -2.3139999 4.448 1.1849999 4220 CA C
sp3 -1.549 4.894 -0.717 4221 HA H sp3 -0.918 4.072 -1.057 4222 CB C sp3
-2.3469999 5.4619999 -1.914 4223 HB H sp3 -2.8659999 4.6669998 -2.45
4224 CG1 C sp3 -3.2309999 6.6589999 -1.429 4225 HG11 H sp3 -3.7920001
7.0809999 -2.263 4226 HG12 H sp3 -3.9549999 6.3979998 -0.656 4227 HG13 H
sp3 -2.72 7.4530001 -0.884 4228 CG2 C sp3 -1.405 6.0089998 -2.9649999
4229 HG21 H sp3 -1.944 5.8920002 -3.905 4230 HG22 H sp3 -1.173 7.0700002
-2.8800001 4231 HG23 H sp3 -0.497 5.4060001 -2.993 4232 C C sp2 -0.519
5.848 -0.115 4233 O O sp2 -0.831 6.5279999 0.846 4234 N N sp2 0.702
5.8579998 -0.627 4235 H H sp3 0.872 5.302 -1.4529999 4236 CA C sp3 1.774
6.584 -0.075 4237 HA2 H sp3 1.392 7.539 0.284 4238 HA3 H sp3 2.114 6.001
0.781 4239 C C sp2 2.9059999 6.717 -1.041 4240 O O sp2 2.8759999
6.1329999 -2.1589999 4241 N N sp2 4.0019999 7.3639998 -0.706 4242 H H
sp3 3.997 7.908 0.145 4243 CA C sp3 5.322 7.381 -1.439 4244 HA2 H sp3
5.828 6.445 -1.201 4245 HA3 H sp3 5.262 7.604 -2.504 4246 C C sp2
6.2690001 8.5080004 -0.877 4247 O O sp2 5.8629999 9.2910004 -0 4248 N N
sp2 7.5359998 8.5810003 -1.279 4249 H H sp3 7.6859999 8.0869999
-2.1459999 4250 CA C sp3 8.527 9.552 -0.772 4251 HA H sp3 8.369 9.718
0.294 4252 CB C sp3 9.8789997 8.8339996 -1.015 4253 HB2 H sp3 9.8380003
7.9180002 -0.426 4254 HB3 H sp3 9.9469995 8.507 -2.053 4255 CG C sp2
11.132 9.6470003 -0.766 4256 CD1 C sp2 11.7510004 9.5939999 0.457 4257
HD1 H sp3 11.257 9.1359997 1.302 4258 CE1 C sp2 13.0500002 10.0930004
0.531 4259 HE1 H sp3 13.6610003 9.974 1.414 4260 CZ C sp2 13.6149998
10.7690001 -0.524 4261 HZ H sp3 14.573 11.2510004 -0.392 4262 CE2 C sp2
12.9370003 10.849 -1.725 4263 HE2 H sp3 13.3839998 11.4619999 -2.493
4264 CD2 C sp2 11.6540003 10.3529997 -1.786 4265 HD2 H sp3 11.1470003
10.4689999 -2.733 4266 C C sp2 8.5319996 10.9049997 -1.576 4267 O O sp2
8.6599998 10.8739996 -2.826 4268 N N sp2 8.3330002 12.0760002 -0.933
4269 H H sp3 8.4350004 12.0249996 0.07 4270 CA C sp3 8.088 13.36 -1.592
4271 HA H sp3 8.365 13.431 -2.643 4272 CB C sp3 6.6149998 13.8559999
-1.495 4273 HB2 H sp3 6.2779999 13.6709995 -0.475 4274 HB3 H sp3
6.3850002 14.8719997 -1.816 4275 CG C sp2 5.7719998 12.9549999
-2.4100001 4276 CD1 C sp2 5.1529999 11.8540001 -1.873 4277 HD1 H sp3
5.2220001 11.625 -0.819 4278 CE1 C sp2 4.4580002 11.0299997 -2.743 4279
HE1 H sp3 3.9790001 10.1789999 -2.2809999 4280 CZ C sp2 4.3639998
11.2919998 -4.1209998 4281 HZ H sp3 3.9760001 10.5539999 -4.8070002 4282
CE2 C sp2 4.9749999 12.4460001 -4.664 4283 HE2 H sp3 4.954 12.7229996
-5.7080002 4284 CD2 C sp2 5.6750002 13.2659998 -3.734 4285 HD2 H sp3
6.2030001 14.1420002 -4.0819998 4286 C C sp2 8.9359999 14.4530001 -0.809
4287 O O sp2 8.8950005 14.507 0.432 4288 N N sp2 9.4390001 15.4259996
-1.594 4289 H H sp3 9.3800001 15.4379997 -2.602 4290 CA C sp3 10.251
16.515 -1.09 4291 HA H sp3 10.878 16.288 -0.227 4292 CB C sp3 11.2880001
16.7849998 -2.1589999 4293 HB2 H sp3 11.835 15.8889999 -2.4530001 4294
HB3 H sp3 10.8830004 17.184 -3.089 4295 CG C sp3 12.4209995 17.7380009
-1.716 4296 HG2 H sp3 12.0299997 18.6669998 -1.301 4297 HG3 H sp3
13.0799999 17.2700005 -0.984 4298 CD C sp3 13.2320004 18.132 -2.98 4299
HD2 H sp3 13.6199999 17.1940002 -3.378 4300 HD3 H sp3 12.7030001
18.6499996 -3.779 4301 CE C sp3 14.2969999 19.0310001 -2.4549999 4302
HE2 H sp3 13.7080002 19.8649998 -2.073 4303 HE3 H sp3 14.8240004
18.5060005 -1.658 4304 NZ N sp3 15.2840004 19.5930004 -3.3510001 4305
HZ3 H sp3 14.9370003 20.4759998 -3.698 4306 HZ1 H sp3 16.1019993 19.934
-2.8659999 4307 HZ2 H sp3 15.6429996 18.9489994 -4.0409999 4308 C C sp2
9.3809996 17.757 -0.845 4309 O O sp2 8.4799995 18.1679993 -1.5880001
4310 N N sp2 9.5249996 18.3150005 0.369 4311 H H sp3 10.3509998
18.0450001 0.882 4312 CA C sp3 8.639 19.294 0.971 4313 HA H sp3 8.165
19.862 0.171 4314 CB C sp3 7.559 18.7749996 1.883 4315 HB2 H sp3
7.9959998 18.4029999 2.809 4316 HB3 H sp3 6.8660002 19.5400009 2.233
4317 CG C sp3 6.6459999 17.6609993 1.275 4318 HG H sp3 7.1820002
16.9190006 0.682 4319 CD1 C sp3 5.8060002 16.9599991 2.3840001 4320 HD11
H sp3 5.151 17.6380005 2.9300001 4321 HD12 H sp3 5.1360002 16.2600002
1.885 4322 HD13 H sp3 6.5609999 16.5990009 3.082 4323 CD2 C sp3 5.553
18.1650009 0.355 4324 HD21 H sp3 6.131 18.5849991 -0.468 4325 HD22 H sp3
5.0609999 17.2859993 -0.063 4326 HD23 H sp3 4.8860002 18.9169998 0.777
4327 C C sp2 9.382 20.4540005 1.5930001 4328 O O sp2 10.6020002
20.3829994 1.89 4329 N N sp2 8.7019997 21.6070004 1.7410001 4330 H H sp3
7.7659998 21.6970005 1.372 4331 CA C sp3 9.226 22.821 2.337 4332 HA H
sp3 10.262 22.591 2.587 4333 CB C sp3 9.2880001 23.9820004 1.327 4334
HB2 H sp3 8.3120003 24.1270008 0.863 4335 HB3 H sp3 9.4770002 24.9519997
1.7869999 4336 CG C sp3 10.2469997 23.7390003 0.11 4337 HG2 H sp3
9.9910002 22.8889999 -0.522 4338 HG3 H sp3 10.3730001 24.5890007 -0.56
4339 CD C sp3 11.6730003 23.3889999 0.537 4340 HD2 H sp3 11.9449997
24.2490005 1.148 4341 HD3 H sp3 11.6879997 22.4920006 1.156 4342 NE N
sp2 12.6300001 23.1900005 -0.552 4343 HE H sp3 12.276 22.9570007
-1.4680001 4344 CZ C sp2 13.9569998 23.2970009 -0.394 4345 NH1 N sp2
14.4969997 23.6660004 0.699 4346 HH12 H sp3 15.4989996 23.7929993 0.714
4347 HH11 H sp3 13.9969997 23.9500008 1.528 4348 NH2 N sp2 14.7279997
23.1000004 -1.404 4349 HH21 H sp3 14.3540001 22.8220005 -2.3 4350 HH22 H
sp3 15.7010002 22.9629993 -1.168 4351 C C sp2 8.3640003 23.2630005
3.5320001 4352 O O sp2 7.1760001 23.0809994 3.471 4353 N N sp2 8.9060001
23.9659996 4.474 4354 H H sp3 9.8409996 24.2609997 4.2340002 4355 CA C
sp3 8.164 24.726 5.441 4356 HA H sp3 7.592 24.013 6.034 4357 CB C sp3
9.1330004 25.4449997 6.2839999 4358 HB1 H sp3 8.6120005 26.0149994
7.0539999 4359 HB2 H sp3 9.7419996 24.6450005 6.7049999 4360 HB3 H sp3
9.7779999 26.0569992 5.6539998 4361 C C sp2 7.204 25.6760006 4.651 4362
O O sp2 7.6430001 26.3509998 3.74 4363 N N sp2 5.9050002 25.6159992
4.9380002 4364 H H sp3 5.5650001 24.9820004 5.6469998 4365 CA C sp3
4.803 26.431 4.343 4366 HA2 H sp3 4.139 26.736 5.152 4367 HA3 H sp3
5.214 27.302 3.834 4368 C C sp2 3.947 25.7649994 3.2279999 4369 O O sp2
2.99 26.3729992 2.8210001 4370 N N sp2 4.2280002 24.5119991 2.868 4371 H
H sp3 5.131 24.1520004 3.1429999 4372 CA C sp3 3.423 23.564 2.068 4373
HA H sp3 2.915 24.049 1.235 4374 CB C sp3 4.2509999 22.5580006 1.3200001
4375 HB2 H sp3 4.8909998 22.0219994 2.0209999 4376 HB3 H sp3 3.5309999
21.8509998 0.908 4377 CG C sp3 5.0450001 23.2709999 0.199 4378 HG2 H sp3
4.3449998 23.9769993 -0.247 4379 HG3 H sp3 5.8579998 23.8279991 0.665
4380 CD C sp2 5.7049999 22.3700008 -0.844 4381 OE1 O sp2 6.3260002
21.3509998 -0.448 4382 OE2 O sp3 5.6110001 22.7029991 -2.036 4383 C C
sp2 2.2279999 22.9740009 2.806 4384 O O sp2 2.3010001 22.632 4 4385 N N
sp2 1.123 22.6420002 2.1199999 4386 H H sp3 1 22.7840004 1.128 4387 CA C
sp3 -0.047 22.099 2.731 4388 HA H sp3 0.099 21.636 3.707 4389 CB C sp3
-1.0700001 23.1730003 2.984 4390 HB2 H sp3 -1.528 23.4050007 2.023 4391
HB3 H sp3 -1.778 22.6660004 3.6400001 4392 CG C sp3 -0.639 24.4449997
3.615 4393 HG2 H sp3 -0.041 24.1790009 4.487 4394 HG3 H sp3 0.11
24.9839993 3.0350001 4395 CD C sp2 -1.7920001 25.2549992 4.224 4396 OE1
O sp2 -1.552 25.7339993 5.3540001 4397 OE2 O sp3 -2.8959999 25.3640003
3.6099999 4398 C C sp2 -0.557 20.9449997 1.855 4399 O O sp2 -0.577
21.007 0.646 4400 N N sp2 -1.074 19.8619995 2.5079999 4401 H H sp3
-1.0829999 19.8740005 3.5179999 4402 CA C sp3 -1.495 18.586 1.91 4403 HA
H sp3 -1.325 18.739 0.845 4404 CB C sp3 -0.569 17.3780003 2.4200001 4405
HB H sp3 -0.94 17.1149998 3.4100001 4406 CG2 C sp3 -0.825 16.0879993
1.548 4407 HG21 H sp3 -1.885 15.8369999 1.4910001 4408 HG22 H sp3 -0.445
16.3640003 0.564 4409 HG23 H sp3 -0.308 15.1569996 1.778 4410 CG1 C sp3
0.933 17.6779995 2.4760001 4411 HG12 H sp3 1.372 18.0030003 1.533 4412
HG13 H sp3 1.061 18.552 3.115 4413 CD1 C sp3 1.772 16.5459995 3.043 4414
HD11 H sp3 1.268 16.0179996 3.8529999 4415 HD12 H sp3 2.0079999
15.7679996 2.3169999 4416 HD13 H sp3 2.723 16.9869995 3.3399999 4417 C C
sp2 -2.9879999 18.3589993 2.2019999 4418 O O sp2 -3.425 18.8400002 3.257
4419 N N sp2 -3.717 17.5680008 1.374 4420 H H sp3 -3.3399999 17.2220001
0.503 4421 CA C sp3 -5.076 17.216 1.66 4422 HA H sp3 -5.132 17.024 2.732
4423 CB C sp3 -5.8870001 18.3869991 1.171 4424 HB2 H sp3 -5.632
19.2679996 1.76 4425 HB3 H sp3 -5.7399998 18.5709991 0.107 4426 OG O sp3
-7.237 18.1229992 1.3789999 4427 HG H sp3 -7.6929774 18.7895336 0.860078
4428 C C sp2 -5.5359998 15.8990002 1.016 4429 O O sp2 -5.1620002 15.632
-0.133 4430 N N sp2 -6.3990002 15.1630001 1.739 4431 H H sp3 -6.8390002
15.5930004 2.5409999 4432 CA C sp3 -6.991 13.868 1.255 4433 HA H sp3
-6.575 13.657 0.269 4434 CB C sp3 -6.4629998 12.7370005 2.096 4435 HB H
sp3 -5.3800001 12.8039999 1.99 4436 CG2 C sp3 -6.6339998 12.8999996
3.6029999 4437 HG21 H sp3 -7.704 13.0480003 3.75 4438 HG22 H sp3
-6.3400002 12.0380001 4.2030001 4439 HG23 H sp3 -6.2389998 13.868
3.9100001 4440 CG1 C sp3 -6.842 11.3430004 1.6160001 4441 HG12 H sp3
-7.8909998 11.1529999 1.845 4442 HG13 H sp3 -6.5359998 11.3439999 0.57
4443 CD1 C sp3 -5.987 10.2440004 2.2390001 4444 HD11 H sp3 -6.0830002
9.3730001 1.591 4445 HD12 H sp3 -4.9369998 10.5319996 2.1930001 4446
HD13 H sp3 -6.2789998 9.8900003 3.2279999 4447 C C sp2 -8.5249996
13.9119997 0.971 4448 O O sp2 -9.2469997 14.5319996 1.791 4449 N N sp2
-8.9770002 13.2559996 -0.067 4450 H H sp3 -8.2589998 12.9809999 -0.723
4451 CA C sp3 -10.308 13.367 -0.594 4452 HA H sp3 -11.006 13.733 0.16
4453 CB C sp3 -10.2700005 14.1829996 -1.846 4454 HB2 H sp3 -9.9530001
13.5100002 -2.642 4455 HB3 H sp3 -11.2819996 14.5469999 -2.027 4456 CG C
sp3 -9.4060001 15.4940004 -1.852 4457 HG2 H sp3 -9.6730003 16.1000004
-0.986 4458 HG3 H sp3 -8.3339996 15.3050003 -1.798 4459 CD C sp2
-9.6899996 16.3799992 -3.1289999 4460 OE1 O sp2 -10.1569996 15.9280005
-4.158 4461 NE2 N sp2 -9.4580002 17.6800003 -3.1659999 4462 HE22 H sp3
-9.0620003 18.2619991 -2.4419999 4463 HE21 H sp3 -9.7559996 18.2549992
-3.9400001 4464 C C sp2 -10.7589998 11.9650002 -0.925 4465 O O sp2
-9.9809999 11.184 -1.48 4466 N N sp2 -12.0039997 11.6230001 -0.519 4467
H H sp3 -12.5810003 12.3310003 -0.087 4468 CA C sp3 -12.524 10.281
-0.655 4469 HA H sp3 -11.85 9.743 -1.322 4470 CB C sp3 -12.4610004
9.6210003 0.761 4471 HB H sp3 -11.4259996 9.5970001 1.101 4472 CG1 C sp3
-13.4189997 10.1800003 1.804 4473 HG11 H sp3 -13.2220001 9.7910004 2.803
4474 HG12 H sp3 -13.4890003 11.2659998 1.757 4475 HG13 H sp3 -14.4130001
9.7869997 1.5930001 4476 CG2 C sp3 -12.6929998 8.0839996 0.621 4477 HG21
H sp3 -12.5439997 7.7360001 1.6440001 4478 HG22 H sp3 -13.7349997 7.941
0.338 4479 HG23 H sp3 -11.9390001 7.6240001 -0.017 4480 C C sp2
-13.9289999 10.4049997 -1.202 4481 O O sp2 -14.7069998 11.3009996 -0.893
4482 N N sp2 -14.3170004 9.4650002 -2.029 4483 H H sp3 -13.6339998
8.7360001 -2.1819999 4484 CA C sp3 -15.617 9.331 -2.786 4485 HA H sp3
-15.994 10.353 -2.758 4486 CB C sp3 -15.2889996 9.007 -4.2480001 4487
HB2 H sp3 -14.8999996 9.9139996 -4.71 4488 HB3 H sp3 -14.5229998
8.2340002 -4.3099999 4489 OG O sp3 -16.448 8.6420002 -4.947 4490 HG H
sp3 -16.5370007 7.6859999 -4.9489999 4491 C C sp2 -16.4790001 8.309
-2.075 4492 O O sp2 -15.9589996 7.335 -1.549 4493 N N sp2 -17.8560009
8.4219999 -2.0999999 4494 H H sp3 -18.2870007 9.2250004 -2.5339999 4495
CA C sp3 -18.7919998 7.6739998 -1.263 4496 HA H sp3 -19.75 8.1750002
-1.401 4497 CB C sp3 -18.9290009 6.2670002 -1.885 4498 HB2 H sp3
-17.9349995 5.8800001 -2.1129999 4499 HB3 H sp3 -19.3430004 5.487
-1.2460001 4500 CG C sp2 -19.6959991 6.302 -3.098 4501 OD1 O sp2
-20.8920002 6.4520001 -3.0899999 4502 ND2 N sp2 -19.132 6.0710001
-4.2340002 4503 HD22 H sp3 -18.1310005 6.1360002 -4.1139998 4504 HD21 H
sp3 -19.6879997 5.9200001 -5.0630002 4505 C C sp2 -18.5380001 7.625 0.26
4506 O O sp2 -18.4489994 6.572 0.862 4507 N N sp2 -18.1650009 8.7539997
0.91 4508 CD C sp3 -18.1779995 10.0760002 0.352 4509 HD2 H sp3
-18.9599991 10.1190004 -0.406 4510 HD3 H sp3 -17.2390003 10.2869997
-0.159 4511 CG C sp3 -18.441 10.9809999 1.557 4512 HG2 H sp3 -19.5259991
10.9320002 1.641 4513 HG3 H sp3 -18.0919991 12.0010004 1.391 4514 CB C
sp3 -17.7509995 10.2589998 2.727 4515 HB2 H sp3 -18.1299992 10.5450001
3.7079999 4516 HB3 H sp3 -16.6930008 10.5170002 2.779 4517 CA C sp3
-18.1140003 8.7980003 2.391 4518 HA H sp3 -17.2269993 8.2290001
2.6730001 4519 C C sp2 -19.2320004 8.2679996 3.2509999 4520 O O sp2
-19.0330009 8.0749998 4.4619999 4521 N N sp2 -20.4559994 8.1569996 2.691
4522 H H sp3 -20.5900002 8.3629999 1.711 4523 CA C sp3 -21.55 7.545
3.463 4524 HA H sp3 -21.685 8.148 4.361 4525 CB C sp3 -22.8889999
7.5450001 2.6140001 4526 HB2 H sp3 -23.757 7.1599998 3.1489999 4527 HB3
H sp3 -23.0450001 8.5880003 2.339 4528 OG O sp3 -22.6569996 6.756 1.471
4529 HG H sp3 -22.5458279 5.8679624 1.8189552 4530 C C sp2 -21.1159992
6.1719999 3.9330001 4531 O O sp2 -21.4360008 5.79 5.1370001 4532 N N sp2
-20.3409996 5.4879999 3.1329999 4533 H H sp3 -19.9330006 5.9899998
2.3570001 4534 CA C sp3 -19.851 4.099 3.333 4535 HA H sp3 -20.578 3.599
3.973 4536 CB C sp3 -19.8710003 3.3139999 2.0680001 4537 HB2 H sp3
-19.0779991 3.779 1.482 4538 HB3 H sp3 -19.7679996 2.2479999 2.2709999
4539 CG C sp3 -21.2169991 3.45 1.3660001 4540 HG H sp3 -21.4740009
4.4980001 1.212 4541 CD1 C sp3 -21.1210003 2.7920001 -0.031 4542 HD11 H
sp3 -22.0060005 2.806 -0.669 4543 HD12 H sp3 -20.3279991 3.335 -0.546
4544 HD13 H sp3 -20.7910004 1.758 0.062 4545 CD2 C sp3 -22.4109993
2.7869999 2.1559999 4546 HD21 H sp3 -21.9720001 2.108 2.8870001 4547
HD22 H sp3 -22.8869991 3.628 2.6600001 4548 HD23 H sp3 -23.1009998 2.293
1.473 4549 C C sp2 -18.5680008 3.941 4.1409998 4550 O O sp2 -18.2010002
2.813 4.4349999 4551 N N sp2 -17.9510002 5.0050001 4.612 4552 H H sp3
-18.3959999 5.901 4.4699998 4553 CA C sp3 -16.622 5 5.245 4554 HA H sp3
-15.996 4.401 4.583 4555 CB C sp3 -16.0949993 6.4190001 5.2459998 4556
HB2 H sp3 -16.2520008 6.8730001 4.2680001 4557 HB3 H sp3 -16.7779999
7.0180001 5.849 4558 CG C sp3 -14.6289997 6.7049999 5.7059999 4559 HG H
sp3 -14.3540001 6.052 6.5339999 4560 CD1 C sp3 -13.6709995 6.289 4.632
4561 HD11 H sp3 -12.6759996 6.3319998 5.0749998 4562 HD12 H sp3
-13.7679996 5.3000002 4.1849999 4563 HD13 H sp3 -13.8050003 7.007 3.822
4564 CD2 C sp3 -14.3479996 8.1169996 6.1659999 4565 HD21 H sp3
-14.3970003 8.8240004 5.3369999 4566 HD22 H sp3 -15.1190004 8.5609999
6.796 4567 HD23 H sp3 -13.3929996 8.1990004 6.684 4568 C C sp2
-16.6389999 4.2670002 6.4819999 4569 O O sp2 -17.5849991 4.3660002 7.276
4570 N N sp2 -15.5900002 3.5840001 6.829 4571 H H sp3 -14.7770004 3.566
6.23 4572 CA C sp3 -15.349 3.085 8.2320004 4573 HA H sp3 -16.2479992
3.187 8.8400002 4574 CB C sp3 -14.8990002 1.651 8.0799999 4575 HB2 H sp3
-15.6269999 1.192 7.4109998 4576 HB3 H sp3 -13.9680004 1.516 7.5289998
4577 CG C sp2 -14.6420002 0.91 9.3730001 4578 OD1 O sp2 -14.0889997
-0.23 9.276 4579 OD2 O sp3 -14.8850002 1.442 10.5039997 4580 C C sp2
-14.2519999 4.0079999 8.8920002 4581 O O sp2 -13.1160002 3.9879999 8.427
4582 N N sp2 -14.6009998 4.9400001 9.7849998 4583 CD C sp3 -15.9280005
5.3239999 10.0699997 4584 HD2 H sp3 -16.6009998 4.5250001 10.3789997
4585 HD3 H sp3 -16.3530006 5.7319999 9.1529999 4586 CG C sp3 -15.8800001
6.4619999 11.0290003 4587 HG2 H sp3 -15.7349997 5.9710002 11.9910002
4588 HG3 H sp3 -16.7269993 7.1479998 11.04 4589 CB C sp3 -14.6239996
7.2119999 10.6269999 4590 HB2 H sp3 -14.2950001 7.8720002 11.4289999
4591 HB3 H sp3 -14.8660002 7.7880001 9.7329998 4592 CA C sp3 -13.7340002
5.9499998 10.3730001 4593 HA H sp3 -12.9189997 6.2069998 9.6969995 4594
C C sp2 -12.9259996 5.6859999 11.7089996 4595 O O sp2 -12.2290001
6.6220002 12.092 4596 N N sp2 -12.8240004 4.4660001 12.2620001 4597 H H
sp3 -13.3690004 3.7 11.8940001 4598 CA C sp3 -12.039 4.18 13.487 4599 HA
H sp3 -12.116 5.103 14.061 4600 CB C sp3 -12.665 2.9979999 14.1920004
4601 HB2 H sp3 -13.743 3.142 14.2600002 4602 HB3 H sp3 -12.4309998
2.0799999 13.6540003 4603 CG C sp2 -12.1630001 2.967 15.6759996 4604 OD1
O sp2 -12.243 1.9119999 16.3409996 4605 OD2 O sp3 -11.684 4.0609999
16.1580009 4606 C C sp2 -10.4759998 4.0469999 13.1940002 4607 O O sp2
-10.1000004 3.7219999 12.0790005 4608 N N sp2 -9.5869999 4.1630001
14.2250004 4609 H H sp3 -9.8509998 4.4809999 15.1470003 4610 CA C sp3
-8.163 4.524 14.125 4611 HA H sp3 -7.988 5.432 13.548 4612 CB C sp3
-7.7090001 4.9679999 15.5469999 4613 HB2 H sp3 -7.9759998 4.178
16.2490005 4614 HB3 H sp3 -6.619 4.9629998 15.5679998 4615 CG C sp3
-8.3070002 6.2989998 15.8470001 4616 HG2 H sp3 -8.3260002 6.9099998
14.9449997 4617 HG3 H sp3 -9.3409996 6.1360002 16.1499996 4618 CD C sp2
-7.5229998 6.9949999 16.9920006 4619 OE1 O sp2 -7.1409998 6.454
18.0419998 4620 NE2 N sp2 -7.2329998 8.3120003 16.8999996 4621 HE22 H
sp3 -7.4070001 8.7799997 16.0219994 4622 HE21 H sp3 -6.8280001 8.6960001
17.7409992 4623 C C sp2 -7.2280002 3.464 13.5640001 4624 O O sp2
-6.1339998 3.8239999 13.1520004 4625 N N sp2 -7.7080002 2.227 13.375
4626 H H sp3 -8.6059999 2.0550001 13.8030005 4627 CA C sp3 -6.949 1.195
12.681 4628 HA H sp3 -5.884 1.412 12.596 4629 CB C sp3 -7.0999999 -0.087
13.493 4630 HB2 H sp3 -6.4460001 -0.761 12.9399996 4631 HB3 H sp3 -6.559
-0.025 14.4370003 4632 CG C sp2 -8.5159998 -0.666 13.585 4633 OD1 O sp2
-9.427 -0.05 14.151 4634 OD2 O sp3 -8.6210003 -1.83 13.3100004 4635 C C
sp2 -7.5120001 0.97 11.2460003 4636 O O sp2 -6.9250002 0.261 10.4110003
4637 N N sp2 -8.684 1.525 10.8909998 4638 H H sp3 -8.9589996 2.1819999
11.6079998 4639 CA C sp3 -9.285 1.395 9.583 4640 HA H sp3 -8.838 0.546
9.066 4641 CB C sp3 -10.8249998 1.179 9.7869997 4642 HB1 H sp3
-11.5229998 1.992 9.9910002 4643 HB2 H sp3 -11.2119999 0.656 8.9130001
4644 HB3 H sp3 -10.9940004 0.446 10.5749998 4645 C C sp2 -9.0139999
2.6400001 8.7040005 4646 O O sp2 -8.592 2.477 7.6040001 4647 N N sp2
-9.2550001 3.865 9.1049995 4648 H H sp3 -9.6639996 3.9460001 10.0240002
4649 CA C sp3 -9.015 5.076 8.387 4650 HA H sp3 -8.465 4.765 7.498 4651
CB C sp3 -10.2329998 5.7740002 7.8769999 4652 HB H sp3 -10.8559999
6.0240002 8.7349997 4653 CG2 C sp3 -9.8760004 7.1209998 7.1929998 4654
HG21 H sp3 -10.8079996 7.5149999 6.7870002 4655 HG22 H sp3 -9.4580002
7.803 7.934 4656 HG23 H sp3 -9.2089996 7.0539999 6.3340001 4657 OG1 O
sp3 -10.9940004 5.0110002 6.9770002 4658 HG1 H sp3 -11.5570002 4.527
7.586 4659 C C sp2 -8.0179996 5.9829998 9.1129999 4660 O O sp2
-8.2959995 6.2690001 10.2869997 4661 N N sp2 -6.9089999 6.3730001
8.4530001 4662 H H sp3 -6.776 6.0040002 7.5229998 4663 CA C sp3 -5.994
7.422 8.934 4664 HA H sp3 -6.669 8.179 9.332 4665 CB C sp3 -5.1059999
6.9070001 10.073 4666 HB2 H sp3 -4.4450002 7.723 10.3649998 4667 HB3 H
sp3 -5.8119998 6.6230001 10.8529997 4668 CG C sp2 -4.2080002 5.665
9.8249998 4669 CD1 C sp2 -3.1259999 5.7490001 8.8830004 4670 HD1 H sp3
-2.928 6.7600002 8.5579996 4671 CE1 C sp2 -2.473 4.5809999 8.4589996
4672 HE1 H sp3 -1.699 4.6300001 7.7080002 4673 CZ C sp2 -2.8740001
3.2869999 9.0100002 4674 OH O sp3 -2.243 2.22 8.4639997 4675 HH H sp3
-1.538 2.5190001 7.8850002 4676 CE2 C sp2 -3.9070001 3.279 9.9659996
4677 HE2 H sp3 -4.2259998 2.2750001 10.2040005 4678 CD2 C sp2 -4.6170001
4.4169998 10.2799997 4679 HD2 H sp3 -5.5619998 4.2810001 10.7849998 4680
C C sp2 -5.2410002 8.073 7.7600002 4681 O O sp2 -4.9559999 7.4349999
6.7270002 4682 N N sp2 -4.7589998 9.29 7.9260001 4683 H H sp3 -5.046
9.8030005 8.7469997 4684 CA C sp3 -3.917 10.068 7.015 4685 HA H sp3
-3.817 9.533 6.07 4686 CB C sp3 -4.54 11.3719997 6.6950002 4687 HB2 H
sp3 -5.4970002 11.1269999 6.2340002 4688 HB3 H sp3 -4.5970001 11.8009996
7.6950002 4689 CG C sp2 -3.8800001 12.3599997 5.7859998 4690 CD1 C sp2
-3.1919999 11.8950005 4.6599998 4691 HD1 H sp3 -3.122 10.8210001
4.5689998 4692 CE1 C sp2 -2.648 12.7720003 3.7460001 4693 HE1 H sp3
-2.0639999 12.323 2.9560001 4694 CZ C sp2 -2.803 14.1639996 3.9300001
4695 HZ H sp3 -2.25 14.7989998 3.253 4696 CE2 C sp2 -3.5969999
14.6590004 5.0240002 4697 HE2 H sp3 -3.73 15.7229996 5.1589999 4698 CD2
C sp2 -4.0929999 13.7519999 5.9689999 4699 HD2 H sp3 -4.6139998
14.0799999 6.8559999 4700 C C sp2 -2.5439999 10.2040005 7.6820002 4701 O
O sp2 -2.539 10.2659998 8.9499998 4702 N N sp2 -1.367 10.3509998
7.0289998 4703 H H sp3 -1.308 10.2370005 6.027 4704 CA C sp3 -0.056
10.455 7.648 4705 HA2 H sp3 -0.207 11.351 8.25 4706 HA3 H sp3 0.162
9.686 8.39 4707 C C sp2 1.228 10.698 6.8460002 4708 O O sp2 1.237
10.7860003 5.5929999 4709 N N sp2 2.313 10.9569998 7.6030002 4710 H H
sp3 2.132 10.835 8.5889997 4711 CA C sp3 3.578 11.574 7.22 4712 HA H sp3
3.767 11.09 6.262 4713 CB C sp3 3.3299999 13.0229998 6.888 4714 HB1 H
sp3 2.5190001 13.4720001 7.4619999 4715 HB2 H sp3 4.2849998 13.5469999
6.9089999 4716 HB3 H sp3 2.9619999 13.2229996 5.882 4717 C C sp2 4.664
11.4110003 8.3559999 4718 O O sp2 4.3559999 11.191 9.5290003 4719 N N
sp2 5.9089999 11.5310001 7.9099998 4720 H H sp3 5.9710002 11.4350004
6.9060001 4721 CA C sp3 7.193 11.589 8.694 4722 HA H sp3 7.115 12.248
9.559 4723 CB C sp3 7.5890002 10.1440001 9.3140001 4724 HB2 H sp3
8.5769997 10.2709999 9.757 4725 HB3 H sp3 6.8759999 9.9569998 10.1169996
4726 CG C sp2 7.6719999 8.9440002 8.3570004 4727 CD1 C sp2 8.9490004
8.3979998 8.0039997 4728 HD1 H sp3 9.8470001 8.9870005 8.1169996 4729
CE1 C sp2 9.0489998 7.191 7.3969998 4730 HE1 H sp3 9.9899998 6.8769999
6.9699998 4731 CZ C sp2 7.895 6.4959998 6.9920001 4732 HZ H sp3
7.9120002 5.5450001 6.4790001 4733 CE2 C sp2 6.6199999 6.9829998
7.3530002 4734 HE2 H sp3 5.7740002 6.402 7.0180001 4735 CD2 C sp2
6.5370002 8.1160002 8.2119999 4736 HD2 H sp3 5.5630002 8.3940001
8.5860004 4737 C C sp2 8.3710003 12.066 7.8569999 4738 O O sp2 8.4610004
11.5430002 6.7519999 4739 N N sp2 9.2119999 13.0310001 8.3249998 4740 H
H sp3 8.9840002 13.3280001 9.2629995 4741 CA C sp3 10.471 13.438 7.685
4742 HA H sp3 10.099 13.648 6.682 4743 CB C sp3 10.9860001 14.7150002
8.2880001 4744 HB2 H sp3 10.1540003 15.3929996 8.4809999 4745 HB3 H sp3
11.4359999 14.559 9.2690001 4746 CG C sp3 11.9940004 15.4169998 7.402
4747 HG2 H sp3 12.7989998 14.7639999 7.0650001 4748 HG3 H sp3 11.4759998
15.7209997 6.4920001 4749 CD C sp3 12.6969995 16.6550007 7.9380002 4750
HD2 H sp3 13.4610004 17.0090008 7.2459998 4751 HD3 H sp3 12.1379995
17.5289993 8.2709999 4752 CE C sp3 13.5419998 16.0860004 9.1470003 4753
HE2 H sp3 12.8339996 15.5900002 9.8109999 4754 HE3 H sp3 14.283
15.3590002 8.8140001 4755 NZ N sp3 14.2880001 17.0900002 9.9569998 4756
HZ3 H sp3 14.6269999 16.6450005 10.7969999 4757 HZ1 H sp3 15.026
17.4090004 9.3450003 4758 HZ2 H sp3 13.7010002 17.8540001 10.2600002
4759 C C sp2 11.5430002 12.368 7.6750002 4760 O O sp2 11.8240004
11.7810001 8.7150002 4761 N N sp2 12.2139997 12.132 6.5710001 4762 H H
sp3 12.0749998 12.7959995 5.823 4763 CA C sp3 13.351 11.21 6.388 4764 HA
H sp3 13.331 10.446 7.165 4765 CB C sp3 13.1149998 10.4960003 5.0050001
4766 HB H sp3 13.309 11.2449999 4.237 4767 CG1 C sp3 14.0509996
9.2589998 4.9120002 4768 HG11 H sp3 14.026 8.5629997 5.75 4769 HG12 H
sp3 13.8990002 8.7629995 3.9530001 4770 HG13 H sp3 15.0699997 9.6389999
4.842 4771 CG2 C sp3 11.6730003 10.0220003 4.6760001 4772 HG21 H sp3
11.7370005 9.4659996 3.74 4773 HG22 H sp3 11.323 9.3459997 5.4559999
4774 HG23 H sp3 11.052 10.9160004 4.7249999 4775 C C sp2 14.7950001
11.8070002 6.5180001 4776 O O sp2 15.6809998 11.3809996 7.2410002 4777 N
N sp2 14.8990002 12.8660002 5.7020001 4778 H H sp3 14.0150003 13.2309999
5.3790002 4779 CA C sp3 16.164 13.61 5.509 4780 HA H sp3 16.859 13.389
6.319 4781 CB C sp3 16.8460007 13.2349997 4.1599998 4782 HB2 H sp3
16.0480003 13.0550003 3.4400001 4783 HB3 H sp3 17.4150009 14.118
3.8699999 4784 CG C sp3 17.6879997 11.9879999 4.2909999 4785 HG2 H sp3
18.4810009 12.1029997 5.0300002 4786 HG3 H sp3 16.9220009 11.2989998
4.6469998 4787 CD C sp2 18.2689991 11.4759998 2.957 4788 OE1 O sp2
18.0380001 10.3660002 2.4579999 4789 NE2 N sp2 19.0620003 12.276 2.273
4790 HE22 H sp3 19.2719994 13.2290001 2.5339999 4791 HE21 H sp3 19.243
11.9239998 1.344 4792 C C sp2 15.882 15.1020002 5.494 4793 O O sp2
14.8559999 15.5469999 4.9879999 4794 N N sp2 16.8419991 15.9110003
5.8850002 4795 H H sp3 17.6399994 15.5139999 6.3600001 4796 CA C sp3
16.928 17.355 5.619 4797 HA H sp3 15.95 17.763 5.874 4798 CB C sp3
17.993 17.9260006 6.6420002 4799 HB2 H sp3 18.8589993 17.2649994
6.6170001 4800 HB3 H sp3 18.2229996 18.9720001 6.4380002 4801 CG C sp2
17.382 17.8950005 7.9720001 4802 OD1 O sp2 18.1289997 17.6669998
8.9969997 4803 OD2 O sp3 16.1879997 18.0359993 8.0869999 4804 C C sp2
17.2800007 17.6380005 4.198 4805 O O sp2 17.6270008 16.7089996 3.497
4806 N N sp2 17.2830009 18.9580002 3.8010001 4807 H H sp3 17.0979996
19.6410007 4.5209999 4808 CA C sp3 17.506 19.337 2.471 4809 HA H sp3
18.214 18.608 2.076 4810 CB C sp3 16.1709995 19.3129997 1.648 4811 HB H
sp3 16.2539997 19.75 0.653 4812 CG2 C sp3 15.6619997 17.8589993 1.494
4813 HG21 H sp3 15.349 17.4829998 2.4679999 4814 HG22 H sp3 14.809
17.698 0.835 4815 HG23 H sp3 16.4839993 17.2539997 1.1109999 4816 CG1 C
sp3 15.052 20.1079998 2.349 4817 HG12 H sp3 14.7480001 19.6200008
3.2750001 4818 HG13 H sp3 15.3940001 21.1079998 2.619 4819 CD1 C sp3
13.8070002 20.3290005 1.396 4820 HD11 H sp3 13.0570002 21.0359993 1.75
4821 HD12 H sp3 14.1099997 20.6509991 0.4 4822 HD13 H sp3 13.2609997
19.4050007 1.204 4823 C C sp2 18.052 20.7810001 2.5250001 4824 O O sp2
17.9069996 21.5270004 3.4579999 4825 N N sp2 18.7709999 21.1130009 1.441
4826 H H sp3 18.8419991 20.441 0.691 4827 CA C sp3 19.136 22.542 1.102
4828 HA H sp3 19.59 23.075 1.938 4829 CB C sp3 20.1280003 22.6089993
-0.016 4830 HB2 H sp3 19.7250004 22.1079998 -0.896 4831 HB3 H sp3
20.2129993 23.6450005 -0.344 4832 CG C sp2 21.5139999 22.1030006 0.326
4833 OD1 O sp2 22.2479992 21.5970001 -0.524 4834 OD2 O sp3 22.007
22.3740005 1.454 4835 C C sp2 17.82 23.164 0.556 4836 O O sp2 17.394
22.912 -0.617 4837 OXT O sp2 17.249 23.923 1.319 4838 N N sp3 26.2310009
11.0139999 -2.142 4839 H1 H sp3 26.4570007 10.5340004 -1.283 4840 H2 H
sp3 26.7240009 11.8950005 -2.135 4841 H3 H sp3 26.5049992 10.5179996
-2.9790001 4842 CA C sp3 24.8069992 11.368 -2.0999999 4843 HA H sp3
24.6189995 12.2299995 -1.461 4844 CB C sp3 24.3619995 11.7709999
-3.4949999 4845 HB1 H sp3 23.3010006 12.0190001 -3.527 4846 HB2 H sp3
24.9820004 12.5889997 -3.8610001 4847 HB3 H sp3 24.5249996 11.0769997
-4.3210001 4848 C C sp2 23.9740009 10.1850004 -1.603 4849 O O sp2
24.4090004 9.0369997 -1.849 4850 N N sp2 22.8939991 10.4420004 -0.832
4851 H H sp3 22.573 11.3940001 -0.726 4852 CA C sp3 22.0189991 9.4209995
-0.206 4853 HA H sp3 22.7819996 8.8070002 0.272 4854 CB C sp3 21.1480007
10.1639996 0.866 4855 HB2 H sp3 21.5830002 11.132 1.112 4856 HB3 H sp3
20.1730003 10.3830004 0.429 4857 CG C sp3 21.0540009 9.4469995 2.224
4858 HG2 H sp3 22.052 9.4809999 2.6589999 4859 HG3 H sp3 20.3400002
9.8769999 2.9260001 4860 CD C sp2 20.6079998 8.0819998 2.01 4861 OE1 O
sp2 21.3570004 7.0650001 2.0680001 4862 NE2 N sp2 19.3269997 7.974 1.704
4863 HE22 H sp3 18.7800007 8.8210001 1.7460001 4864 HE21 H sp3
18.9090004 7.0710001 1.53 4865 C C sp2 21.2609997 8.7150002 -1.278 4866
O O sp2 20.5429993 9.3629999 -2.036 4867 N N sp2 21.2280006 7.3299999
-1.36 4868 CD C sp3 22.2719994 6.4219999 -0.828 4869 HD2 H sp3
22.0310001 5.9699998 0.134 4870 HD3 H sp3 23.2029991 6.961 -0.653 4871
CG C sp3 22.4230003 5.382 -1.8609999 4872 HG2 H sp3 22.7040005 4.421
-1.4299999 4873 HG3 H sp3 23.1620007 5.7839999 -2.5539999 4874 CB C sp3
21.0139999 5.2690001 -2.461 4875 HB2 H sp3 20.2989998 4.6830001
-1.8839999 4876 HB3 H sp3 20.9750004 4.9400001 -3.5 4877 CA C sp3
20.4330006 6.7030001 -2.448 4878 HA H sp3 20.7229996 7.2069998
-3.3710001 4879 C C sp2 18.8889999 6.7220001 -2.283 4880 O O sp2 18.323
6.1290002 -1.316 4881 N N sp2 18.2490005 7.4200001 -3.243 4882 H H sp3
18.7590008 7.9920001 -3.901 4883 CA C sp3 16.771 7.485 -3.323 4884 HA H
sp3 16.4 6.475 -3.148 4885 CB C sp3 16.1749992 8.4160004 -2.2479999 4886
HB2 H sp3 15.0860004 8.4610004 -2.2460001 4887 HB3 H sp3 16.4589996
7.994 -1.284 4888 CG C sp2 16.6399994 9.8400002 -2.299 4889 CD1 C sp2
16.1299992 10.6230001 -3.3440001 4890 HD1 H sp3 15.5699997 10.1370001
-4.1290002 4891 CE1 C sp2 16.4179993 11.9840002 -3.365 4892 HE1 H sp3
15.8769999 12.5450001 -4.1129999 4893 CZ C sp2 17.1459999 12.6140003
-2.3269999 4894 HZ H sp3 17.3439999 13.6739998 -2.3889999 4895 CE2 C sp2
17.6609993 11.8319998 -1.321 4896 HE2 H sp3 18.2409992 12.2349997 -0.504
4897 CD2 C sp2 17.4039993 10.448 -1.24 4898 HD2 H sp3 17.7649994
9.8879995 -0.39 4899 C C sp2 16.2660007 7.8649998 -4.7069998 4900 O O
sp2 17.0259991 8.4040003 -5.5029998 4901 N N sp2 15.0080004 7.5079999
-5.0019999 4902 H H sp3 14.4519997 6.9840002 -4.342 4903 CA C sp3 14.329
7.775 -6.285 4904 HA H sp3 14.789 8.695 -6.646 4905 CB C sp3 14.7469997
6.5830002 -7.2399998 4906 HB1 H sp3 14.2299995 6.5320001 -8.198 4907 HB2
H sp3 15.8260002 6.6529999 -7.3740001 4908 HB3 H sp3 14.5360003
5.6259999 -6.7620001 4909 C C sp2 12.802 7.809 -6.2509999 4910 O O sp2
12.1990004 7.0879998 -5.4660001 4911 N N sp2 12.2069998 8.6850004
-7.0570002 4912 H H sp3 12.8470001 9.2679996 -7.5770001 4913 CA C sp3
10.777 8.827 -7.34 4914 HA H sp3 10.331 7.897 -6.987 4915 CB C sp3
9.9790001 9.8879995 -6.5609999 4916 HB2 H sp3 10.1420002 9.9139996
-5.4829998 4917 HB3 H sp3 10.3620005 10.8590002 -6.875 4918 CG C sp2
8.5190001 9.9130001 -6.8979998 4919 ND1 N sp2 7.4689999 9.2810001 -6.184
4920 CE1 C sp2 6.3660002 9.7620001 -6.7329998 4921 HE1 H sp3 5.4120002
9.4639997 -6.323 4922 NE2 N sp2 6.5939999 10.3780003 -7.8579998 4923 HE2
H sp3 5.8299999 10.717 -8.4250002 4924 CD2 C sp2 7.9359999 10.5369997
-8.0120001 4925 HD2 H sp3 8.434 11.085 -8.7980003 4926 C C sp2
10.5430002 9.0270004 -8.8260002 4927 O O sp2 10.9530001 10.059
-9.3079996 4928 N N sp2 10.0290003 8.0270004 -9.5310001 4929 H H sp3
9.6940002 7.2680001 -8.9549999 4930 CA C sp3 10.032 7.988 -11.016 4931
HA H sp3 10.446 8.904 -11.437 4932 CB C sp3 10.9379997 6.7579999
-11.5450001 4933 HB2 H sp3 10.3850002 5.8429999 -11.3319998 4934 HB3 H
sp3 11.0620003 7.0320001 -12.592 4935 CG C sp3 12.283 6.5370002
-10.8590002 4936 HG H sp3 12.1669998 6.309 -9.7989998 4937 CD1 C sp3
12.9300003 5.2950001 -11.4940004 4938 HD11 H sp3 12.3839998 4.4169998
-11.1499996 4939 HD12 H sp3 13.0150003 5.3150001 -12.5810003 4940 HD13 H
sp3 13.9809999 5.1789999 -11.2279997 4941 CD2 C sp3 13.2740002 7.7550001
-11.0710001 4942 HD21 H sp3 13.691 7.7509999 -12.0780001 4943 HD22 H sp3
12.7329998 8.6969995 -10.9770002 4944 HD23 H sp3 14.0209999 7.7389998
-10.2779999 4945 C C sp2 8.6140003 7.8210001 -11.5509996 4946 O O sp2
7.7680001 7.2610002 -10.8120003 4947 N N sp2 8.4809999 8.2679996
-12.8149996 4948 H H sp3 9.2620001 8.7309999 -13.257 4949 CA C sp3 7.26
8.291 -13.593 4950 HA H sp3 6.47 7.734 -13.088 4951 CB C sp3 6.638
9.6350002 -13.5609999 4952 HB H sp3 5.7160001 9.4729996 -14.1190004 4953
CG2 C sp3 6.2779999 10.1610003 -12.1499996 4954 HG21 H sp3 7.158
10.5620003 -11.6459999 4955 HG22 H sp3 5.5500002 10.9720001 -12.1409998
4956 HG23 H sp3 5.8080001 9.3970003 -11.5299997 4957 OG1 O sp3 7.4330001
10.6049995 -14.1660004 4958 HG1 H sp3 6.9899998 11.4560003 -14.1549997
4959 C C sp2 7.5960002 7.7979999 -14.9860001 4960 O O sp2 8.6680002
7.8649998 -15.4860001 4961 N N sp2 6.572 7.0949998 -15.5939999 4962 H H
sp3 5.6950002 7.1100001 -15.0939999 4963 CA C sp3 6.64 6.237 -16.834
4964 HA H sp3 7.669 5.944 -17.045 4965 CB C sp3 5.8790002 4.8759999
-16.6240005 4966 HB H sp3 6.4180002 4.2340002 -15.927 4967 CG2 C sp3
4.4910002 5.0770001 -15.9390001 4968 HG21 H sp3 4.6739998 5.7020001
-15.0649996 4969 HG22 H sp3 3.744 5.5300002 -16.5909996 4970 HG23 H sp3
4.1700001 4.1329999 -15.4969997 4971 CG1 C sp3 5.6500001 4.1659999
-17.9109993 4972 HG12 H sp3 5.0599999 3.26 -17.7759991 4973 HG13 H sp3
5.1149998 4.8109999 -18.6079998 4974 CD1 C sp3 6.9510002 3.654
-18.5809994 4975 HD11 H sp3 6.6820002 3.3099999 -19.5799999 4976 HD12 H
sp3 7.5630002 4.5300002 -18.7959995 4977 HD13 H sp3 7.322 2.816
-17.9920006 4978 C C sp2 6.0749998 6.9380002 -18.0540009 4979 O O sp2
4.9710002 7.552 -18.0249996 4980 N N sp2 6.809 7.0430002 -19.1499996
4981 H H sp3 7.697 6.5689998 -19.066 4982 CA C sp3 6.41 7.577 -20.44
4983 HA H sp3 6.152 8.617 -20.243 4984 CB C sp3 7.5689998 7.5650001
-21.5259991 4985 HB2 H sp3 8.2130003 8.3909998 -21.2240009 4986 HB3 H
sp3 8.0229998 6.579 -21.618 4987 CG C sp2 7.1469998 7.8850002
-22.9680004 4988 OD1 O sp2 6.1630001 8.5209999 -23.2329998 4989 ND2 N
sp2 7.803 7.3379998 -23.927 4990 HD22 H sp3 8.6040001 6.7280002
-23.8570004 4991 HD21 H sp3 7.5120001 7.631 -24.8479996 4992 C C sp2
5.1820002 6.848 -20.9689999 4993 O O sp2 5.1820002 5.658 -21.4069996
4994 N N sp2 4.0799999 7.6570001 -21.0410004 4995 H H sp3 4.2750001
8.5869999 -20.6989994 4996 CA C sp3 2.814 7.292 -21.509 4997 HA H sp3
2.484 6.578 -20.754 4998 CB C sp3 1.7640001 8.4700003 -21.3519993 4999
HB1 H sp3 1.845 9.0190001 -22.2900009 5000 HB2 H sp3 0.725 8.1479998
-21.4300003 5001 HB3 H sp3 1.885 9.1359997 -20.4979992 5002 C C sp2
2.7360001 6.5300002 -22.8640003 5003 O O sp2 1.931 5.684 -23.0499992
5004 N N sp2 3.5610001 6.9289999 -23.8409996 5005 H H sp3 4.2080002
7.6539998 -23.566 5006 CA C sp3 3.567 6.397 -25.186 5007 HA H sp3 2.515
6.271 -25.442 5008 CB C sp3 4.2329998 7.3429999 -26.1480007 5009 HB1 H
sp3 3.898 8.3190002 -25.7999992 5010 HB2 H sp3 5.309 7.1669998
-26.1490002 5011 HB3 H sp3 3.7550001 7.2579999 -27.1240005 5012 C C sp2
4.2880001 5.0370002 -25.2840004 5013 O O sp2 4.3509998 4.4429998
-26.3299999 5014 N N sp2 5.02 4.5630002 -24.2630005 5015 H H sp3 5.112
5.0939999 -23.4090004 5016 CA C sp3 5.785 3.26 -24.247 5017 HA H sp3
6.196 3.049 -25.235 5018 CB C sp3 7.0040002 3.4089999 -23.3740005 5019
HB2 H sp3 7.4689999 2.447 -23.5879993 5020 HB3 H sp3 7.5939999 4.2789998
-23.6599998 5021 OG O sp3 6.757 3.6099999 -22.0030003 5022 HG H sp3
6.2969999 4.4520001 -21.9880009 5023 C C sp2 4.8969998 2.0699999
-23.9139996 5024 O O sp2 5.0999999 0.947 -24.3770008 5025 N N sp2
3.8959999 2.335 -23.0289993 5026 H H sp3 3.7590001 3.322 -22.8600006
5027 CA C sp3 2.7420001 1.418 -22.6679993 5028 HA H sp3 3.0680001 0.481
-22.2180004 5029 CB C sp3 1.73 2.2260001 -21.7399998 5030 HB H sp3 1.367
3.079 -22.3139992 5031 CG2 C sp3 0.457 1.4299999 -21.3610001 5032 HG21 H
sp3 -0.192 2.04 -20.7329998 5033 HG22 H sp3 -0.044 1.141 -22.2849998
5034 HG23 H sp3 0.791 0.495 -20.9120007 5035 CG1 C sp3 2.4809999
2.6689999 -20.4260006 5036 HG12 H sp3 3.1559999 3.5120001 -20.5699997
5037 HG13 H sp3 1.751 2.9779999 -19.6779995 5038 CD1 C sp3 3.184
1.5140001 -19.6739998 5039 HD11 H sp3 3.1789999 1.749 -18.6100006 5040
HD12 H sp3 2.6159999 0.609 -19.8929996 5041 HD13 H sp3 4.1880002 1.572
-20.0939999 5042 C C sp2 2.04 0.966 -23.9169998 5043 O O sp2 1.4630001
1.824 -24.6270008 5044 N N sp2 2.1719999 -0.325 -24.3180008 5045 CD C
sp3 2.9549999 -1.4579999 -23.7660007 5046 HD2 H sp3 2.7880001 -1.525
-22.691 5047 HD3 H sp3 3.9909999 -1.26 -24.0380001 5048 CG C sp3
2.4159999 -2.721 -24.5300007 5049 HG2 H sp3 1.539 -3.276 -24.1959991
5050 HG3 H sp3 3.2130001 -3.4289999 -24.7549992 5051 CB C sp3 2.075
-2.099 -25.9529991 5052 HB2 H sp3 1.395 -2.7190001 -26.5380001 5053 HB3
H sp3 2.9790001 -2.0469999 -26.559 5054 CA C sp3 1.551 -0.721
-25.5650005 5055 HA H sp3 1.906 -0.068 -26.3619995 5056 C C sp2 0.021
-0.755 -25.4950008 5057 O O sp2 -0.547 -0.844 -24.4430008 5058 N N sp2
-0.58 -0.747 -26.6280003 5059 H H sp3 -0.072 -0.546 -27.4780006 5060 CA
C sp3 -2.039 -0.816 -26.808 5061 HA H sp3 -2.537 -0.392 -25.936 5062 CB
C sp3 -2.539 -0.121 -28.0580006 5063 HB2 H sp3 -3.6199999 0.011
-28.1079998 5064 HB3 H sp3 -2.135 0.886 -27.9610004 5065 OG O sp3
-2.0280001 -0.775 -29.243 5066 HG H sp3 -2.7403221 -0.7571989
-29.8860149 5067 C C sp2 -2.6099999 -2.224 -26.7810001 5068 O O sp2
-3.8069999 -2.4649999 -26.9249992 5069 N N sp2 -1.74 -3.2809999
-26.6060009 5070 H H sp3 -0.757 -3.128 -26.4360008 5071 CA C sp3 -2.102
-4.68 -26.403 5072 HA2 H sp3 -2.862 -4.932 -27.143 5073 HA3 H sp3 -1.245
-5.333 -26.564 5074 C C sp2 -2.5580001 -5.04 -24.9549999 5075 O O sp2
-2.1170001 -4.4219999 -23.9810009 5076 N N sp2 -3.313 -6.1609998
-24.8180008 5077 H H sp3 -3.7780001 -6.4650002 -25.6620007 5078 CA C sp3
-3.673 -6.736 -23.502 5079 HA H sp3 -3.905 -5.963 -22.769 5080 CB C sp3
-4.9829998 -7.4359999 -23.7299995 5081 HB2 H sp3 -4.8509998 -8.0550003
-24.6170006 5082 HB3 H sp3 -5.3119998 -8.0860004 -22.9190006 5083 OG O
sp3 -5.994 -6.4060001 -23.8299999 5084 HG H sp3 -6.8725891 -6.7312851
-24.0414677 5085 C C sp2 -2.631 -7.723 -22.8929996 5086 O O sp2
-2.7049999 -7.9679999 -21.7059994 5087 N N sp2 -1.728 -8.1990004
-23.7919998 5088 H H sp3 -1.6339999 -7.8649998 -24.7399998 5089 CA C sp3
-0.596 -9.029 -23.341 5090 HA H sp3 -1.05 -9.847 -22.78 5091 CB C sp3
0.185 -9.724 -24.4419994 5092 HB2 H sp3 -0.484 -10.3430004 -25.0400009
5093 HB3 H sp3 0.527 -8.9630003 -25.1439991 5094 CG C sp2 1.34
-10.6099997 -24.0939999 5095 ND1 N sp2 1.409 -11.6440001 -23.1669998
5096 CE1 C sp2 2.6849999 -12.0600004 -23.2649994 5097 HE1 H sp3 3.115
-12.8149996 -22.6229992 5098 NE2 N sp2 3.3559999 -11.3929996 -24.1650009
5099 HE2 H sp3 4.3379998 -11.5500002 -24.3439999 5100 CD2 C sp2 2.516
-10.4890003 -24.6849995 5101 HD2 H sp3 2.825 -9.7980003 -25.4549999 5102
C C sp2 0.361 -8.29 -22.4489994 5103 O O sp2 0.358 -7.073 -22.3980007
5104 N N sp2 1.25 -8.974 -21.7549992 5105 H H sp3 1.198 -9.9820004
-21.7919998 5106 CA C sp3 2.264 -8.428 -20.806 5107 HA H sp3 1.798
-7.935 -19.952 5108 CB C sp3 3.0409999 -9.4799995 -20.1429996 5109 HB2 H
sp3 3.4920001 -10.1309996 -20.8910007 5110 HB3 H sp3 3.825 -8.9989996
-19.5569992 5111 CG C sp3 2.1719999 -10.2740002 -19.1509991 5112 HG2 H
sp3 2.881 -10.9569998 -18.684 5113 HG3 H sp3 1.795 -9.6000004
-18.3810005 5114 CD C sp3 0.961 -11.0939999 -19.6459999 5115 HD2 H sp3
0.132 -10.6029997 -20.1560001 5116 HD3 H sp3 1.271 -11.6479998
-20.5310001 5117 CE C sp3 0.301 -11.8640003 -18.5639992 5118 HE2 H sp3
1.159 -12.401 -18.1590004 5119 HE3 H sp3 -0.113 -11.1520004 -17.8500004
5120 NZ N sp3 -0.707 -12.8540001 -18.9979992 5121 HZ3 H sp3 -1.069
-13.3649998 -18.2059994 5122 HZ1 H sp3 -1.516 -12.5109997 -19.4960003
5123 HZ2 H sp3 -0.254 -13.4940004 -19.6350002 5124 C C sp2 3.2160001
-7.382 -21.4810009 5125 O O sp2 3.2909999 -7.2600002 -22.6720009 5126 N
N sp2 3.8729999 -6.5469999 -20.6189995 5127 H H sp3 3.7119999 -6.704
-19.6340008 5128 CA C sp3 4.908 -5.574 -20.905 5129 HA H sp3 5.415
-5.948 -21.795 5130 CB C sp3 4.3270001 -4.1259999 -21.1280003 5131 HB H
sp3 3.54 -4.3600001 -21.8439999 5132 CG1 C sp3 3.7579999 -3.3559999
-19.8589993 5133 HG11 H sp3 4.4850001 -3.302 -19.0489998 5134 HG12 H sp3
3.461 -2.3440001 -20.1350002 5135 HG13 H sp3 2.849 -3.8699999
-19.5459995 5136 CG2 C sp3 5.4260001 -3.1489999 -21.5830002 5137 HG21 H
sp3 6.1110001 -2.835 -20.7950001 5138 HG22 H sp3 6.0149999 -3.5139999
-22.4249992 5139 HG23 H sp3 4.9439998 -2.273 -22.0160007 5140 C C sp2
5.9439998 -5.5430002 -19.7770004 5141 O O sp2 5.5019999 -5.4250002
-18.6380005 5142 N N sp2 7.2589998 -5.6389999 -20.0459995 5143 H H sp3
7.5 -5.5770001 -21.0249996 5144 CA C sp3 8.336 -5.074 -19.134 5145 HA H
sp3 7.956 -5.304 -18.139 5146 CB C sp3 9.6090002 -5.8660002 -19.2399998
5147 HB H sp3 9.9940004 -5.7940001 -20.257 5148 CG2 C sp3 10.573
-5.4299998 -18.1550007 5149 HG21 H sp3 9.9540005 -5.4190001 -17.2579994
5150 HG22 H sp3 11.4250002 -6.1100001 -18.1870003 5151 HG23 H sp3 10.948
-4.4580002 -18.4729996 5152 OG1 O sp3 9.4379997 -7.2589998 -19.0550003
5153 HG1 H sp3 9.1079998 -7.7189999 -19.8299999 5154 C C sp2 8.4560003
-3.553 -19.3490009 5155 O O sp2 8.7980003 -3.1270001 -20.4540005 5156 N
N sp2 8.3039999 -2.743 -18.2779999 5157 H H sp3 8.4519997 -3.125
-17.3549995 5158 CA C sp3 8.545 -1.244 -18.458 5159 HA H sp3 7.948
-0.967 -19.327 5160 CB C sp3 7.9320002 -0.518 -17.2310009 5161 HB2 H sp3
8.5559998 -0.843 -16.3990002 5162 HB3 H sp3 8.059 0.556 -17.3710003 5163
CG C sp3 6.4239998 -0.724 -16.868 5164 HG H sp3 6.198 -1.756 -16.6019993
5165 CD1 C sp3 5.9689999 0.138 -15.6780005 5166 HD11 H sp3 6.046 1.216
-15.8140001 5167 HD12 H sp3 4.9840002 -0.143 -15.3039999 5168 HD13 H sp3
6.6360002 -0.013 -14.8299999 5169 CD2 C sp3 5.5219998 -0.397 -18.0769997
5170 HD21 H sp3 4.4749999 -0.465 -17.7849998 5171 HD22 H sp3 5.5929999
0.649 -18.3740005 5172 HD23 H sp3 5.8870001 -1.067 -18.8560009 5173 C C
sp2 10.0539999 -0.954 -18.6110001 5174 O O sp2 10.882 -1.677 -18.0960007
5175 N N sp2 10.4139996 0.117 -19.2539997 5176 H H sp3 9.6239996 0.679
-19.5370007 5177 CA C sp3 11.794 0.582 -19.44 5178 HA H sp3 12.427 0.122
-18.681 5179 CB C sp3 12.349 0.038 -20.8349991 5180 HB2 H sp3 12.3319998
-1.051 -20.8780003 5181 HB3 H sp3 11.7799997 0.448 -21.6700001 5182 OG O
sp3 13.6680002 0.514 -21.059 5183 HG H sp3 13.6261044 0.9462083
-21.9146862 5184 C C sp2 11.8789997 2.105 -19.5160007 5185 O O sp2
12.8260002 2.7950001 -19.0879993 5186 N N sp2 10.9040003 2.71
-20.1359997 5187 H H sp3 10.0719995 2.1619999 -20.3029995 5188 CA C sp3
10.915 4.139 -20.414 5189 HA H sp3 11.985 4.338 -20.477 5190 CB C sp3
10.1719999 4.4099998 -21.7420006 5191 HB2 H sp3 9.1260004 4.1399999
-21.5930004 5192 HB3 H sp3 10.302 5.4289999 -22.1040001 5193 OG O sp3
10.7449999 3.5999999 -22.7679996 5194 HG H sp3 10.3854837 2.7167904
-22.6567402 5195 C C sp2 10.5670004 5.026 -19.2849998 5196 O O sp2
9.6590004 5.8439999 -19.3999996 5197 N N sp2 11.3830004 4.9510002
-18.2099991 5198 H H sp3 12.1440001 4.2870002 -18.2450008 5199 CA C sp3
11.194 5.793 -17.039 5200 HA H sp3 10.137 5.884 -16.792 5201 CB C sp3
11.8739996 5.1110001 -15.9280005 5202 HB2 H sp3 12.823 4.8790002
-16.4109993 5203 HB3 H sp3 12.0229998 5.8889999 -15.1800003 5204 CG C
sp2 11.2010002 3.8310001 -15.4209995 5205 CD1 C sp2 11.5450001 2.494
-15.6049995 5206 HD1 H sp3 12.4639997 2.1589999 -16.0639992 5207 NE1 N
sp2 10.6820002 1.756 -14.7860003 5208 HE1 H sp3 10.7110004 0.763
-14.6059999 5209 CE2 C sp2 9.7049999 2.4979999 -14.2030001 5210 CZ2 C
sp2 8.6070004 2.1989999 -13.474 5211 HZ2 H sp3 8.5389996 1.143
-13.2550001 5212 CH2 C sp2 7.684 3.2409999 -13.1120005 5213 HH2 H sp3
6.7789998 3.0209999 -12.5640001 5214 CZ3 C sp2 7.8520002 4.5650001
-13.5419998 5215 HZ3 H sp3 7.1609998 5.3670001 -13.3269997 5216 CE3 C
sp2 9.0100002 4.8720002 -14.2770004 5217 HE3 H sp3 9.1680002 5.9099998
-14.5319996 5218 CD2 C sp2 9.9390001 3.888 -14.6000004 5219 C C sp2
11.8760004 7.1739998 -17.1919994 5220 O O sp2 12.9799995 7.3179998
-17.6730003 5221 N N sp2 11.3249998 8.29 -16.6550007 5222 H H sp3
10.3730001 8.1709995 -16.3419991 5223 CA C sp3 11.932 9.595 -16.44 5224
HA H sp3 12.561 9.726 -17.32 5225 CB C sp3 10.8210001 10.7080002 -16.5
5226 HB2 H sp3 10.2010002 10.585 -15.6129999 5227 HB3 H sp3 11.2049999
11.7209997 -16.3829994 5228 CG C sp2 9.8450003 10.7910004 -17.6329994
5229 CD1 C sp2 8.6199999 11.4200001 -17.4610004 5230 HD1 H sp3 8.2729998
11.6420002 -16.4629993 5231 CE1 C sp2 7.75 11.4820004 -18.5629997 5232
HE1 H sp3 6.8049998 11.9890003 -18.4309998 5233 CZ C sp2 8.1899996
11.0380001 -19.802 5234 OH O sp3 7.4029999 11.1429996 -20.8939991 5235
HH H sp3 7.8969998 11.3509998 -21.6900005 5236 CE2 C sp2 9.5270004
10.6059999 -19.9950008 5237 HE2 H sp3 9.8760004 10.4420004 -21.0039997
5238 CD2 C sp2 10.3669996 10.5310001 -18.875 5239 HD2 H sp3 11.4239998
10.3479996 -19.0060005 5240 C C sp2 12.7659998 9.7600002 -15.1059999
5241 O O sp2 12.4230003 9.1359997 -14.1000004 5242 N N sp2 13.7609997
10.6409998 -15.1389999 5243 H H sp3 14.0139999 11.0369997 -16.0330009
5244 CA C sp3 14.664 10.953 -14.019 5245 HA H sp3 14.133 10.761 -13.087
5246 CB C sp3 15.934 10.0310001 -14.0109997 5247 HB2 H sp3 16.4109993
10.0190001 -13.0310001 5248 HB3 H sp3 15.6389999 9.0179996 -14.283 5249
CG C sp2 16.8600006 10.3360004 -15.1350002 5250 CD2 C sp2 16.9419994
9.5780001 -16.3299999 5251 HD2 H sp3 16.3959923 8.676033 -16.5639477
5252 NE2 N sp2 17.8320007 10.2040005 -17.1110001 5253 HE1 H sp3
18.1420002 9.8830004 -18.0949993 5254 CE1 C sp2 18.4449997 11.191
-16.4430008 5255 HE2 H sp3 19.2590008 11.7229996 -16.7169991 5256 ND1 N
sp2 17.8549995 11.3000002 -15.2189999 5257 C C sp2 15.0220003 12.4759998
-13.8470001 5258 O O sp2 15.0559998 13.0030003 -12.7150002 5259 N N sp2
15.2749996 13.1199999 -15.0340004 5260 H H sp3 15.3190002 12.6020002
-15.8999996 5261 CA C sp3 15.734 14.591 -14.987 5262 HA H sp3 15.989
14.871 -13.965 5263 CB C sp3 17.052 14.8879995 -15.7869997 5264 HB2 H
sp3 17.2269993 15.9630003 -15.743 5265 HB3 H sp3 17.8920002 14.3339996
-15.3669996 5266 CG C sp2 16.9039993 14.4259996 -17.2320004 5267 OD1 O
sp2 15.7489996 14.2349997 -17.8129997 5268 OD2 O sp3 17.9780006
14.5319996 -17.8840008 5269 C C sp2 14.6429996 15.6099997 -15.3380003
5270 O O sp2 14.8170004 16.7740002 -15.0830002 5271 N N sp2 13.4700003
15.217 -15.9250002 5272 H H sp3 13.4309998 14.2089996 -15.8929996 5273
CA C sp3 12.238 15.921 -16.31 5274 HA H sp3 12.449 16.99 -16.32 5275 CB
C sp3 11.6739998 15.4169998 -17.7329998 5276 HB2 H sp3 11.2539997
14.4320002 -17.5300007 5277 HB3 H sp3 10.9119997 16.0769997 -18.1480007
5278 CG C sp3 12.6809998 15.1289997 -18.7730007 5279 HG2 H sp3
13.2880001 14.3269997 -18.3530006 5280 HG3 H sp3 12.1669998 14.7740002
-19.6660004 5281 CD C sp3 13.4770002 16.3449993 -19.1219997 5282 HD2 H
sp3 12.8649998 17.2240009 -18.9200001 5283 HD3 H sp3 14.3710003
16.3880005 -18.5 5284 NE N sp2 13.8509998 16.4020004 -20.6289997 5285 HE
H sp3 13.2489996 16.9729996 -21.2049999 5286 CZ C sp2 15.0869999
15.9779997 -21.0230007 5287 NH1 N sp2 15.8500004 15.2419996 -20.2959995
5288 HH12 H sp3 16.6700001 14.7930002 -20.6790009 5289 HH11 H sp3
15.4779997 15.0550003 -19.3759995 5290 NH2 N sp2 15.6829996 16.4239998
-22.0629997 5291 HH21 H sp3 15.0769997 16.9780006 -22.6509991 5292 HH22
H sp3 16.5699997 15.9919996 -22.2800007 5293 C C sp2 11.0950003
15.7440004 -15.3520002 5294 O O sp2 10.9359999 14.8430004 -14.5500002
5295 N N sp2 10.0710001 16.5930004 -15.5419998 5296 H H sp3 10.1820002
17.4120007 -16.1219997 5297 CA C sp3 8.781 16.459 -14.912 5298 HA2 H sp3
8.188 17.365 -15.041 5299 HA3 H sp3 8.213 15.696 -15.444 5300 C C sp2
8.7259998 16.1590004 -13.4420004 5301 O O sp2 9.4449997 16.7759991
-12.5550003 5302 N N sp2 7.9299998 15.1680002 -13.0349998 5303 H H sp3
7.3130002 14.7379999 -13.7089996 5304 CA C sp3 7.585 14.934 -11.559 5305
HA H sp3 7.607 15.938 -11.133 5306 CB C sp3 6.1230001 14.3839998
-11.3909998 5307 HB2 H sp3 5.506 15.0880003 -11.9499998 5308 HB3 H sp3
6.0089998 13.4460001 -11.9329996 5309 CG C sp2 5.5890002 14.2659998
-9.9770002 5310 CD1 C sp2 5.1529999 13.1370001 -9.4130001 5311 HD1 H sp3
5.2849998 12.184 -9.9029999 5312 NE1 N sp2 4.5190001 13.342 -8.2620001
5313 HE1 H sp3 4.027 12.6199999 -7.7550001 5314 CE2 C sp2 4.4619999
14.6750002 -7.947 5315 CZ2 C sp2 3.9990001 15.3970003 -6.8189998 5316
HZ2 H sp3 3.402 14.8389997 -6.1129999 5317 CH2 C sp2 4.2670002
16.7460003 -6.6760001 5318 HH2 H sp3 3.9630001 17.2390003 -5.7639999
5319 CZ3 C sp2 5.1290002 17.3929996 -7.5900002 5320 HZ3 H sp3 5.2129998
18.4640007 -7.704 5321 CE3 C sp2 5.5100002 16.6520004 -8.7209997 5322
HE3 H sp3 6.1440001 17.1450005 -9.4429998 5323 CD2 C sp2 5.2389998
15.3079996 -8.9779997 5324 C C sp2 8.7089996 14.2589998 -10.7889996 5325
O O sp2 8.6280003 14.2320004 -9.5869999 5326 N N sp2 9.6949997
13.6660004 -11.5419998 5327 H H sp3 9.6400003 13.7189999 -12.5500002
5328 CA C sp3 10.732 12.707 -11.002 5329 HA H sp3 10.13 12.024 -10.402
5330 CB C sp3 11.2770004 11.927 -12.2550001 5331 HB1 H sp3 12.0439997
12.5469999 -12.7180004 5332 HB2 H sp3 11.7349997 10.9910002 -11.9350004
5333 HB3 H sp3 10.4770002 11.7349997 -12.9700003 5334 C C sp2 11.7700005
13.4029999 -10.1370001 5335 O O sp2 12.1820002 14.5299997 -10.3610001
5336 N N sp2 12.2840004 12.6169996 -9.1669998 5337 H H sp3 12.0380001
11.6420002 -9.2670002 5338 CA C sp3 13.394 12.905 -8.262 5339 HA H sp3
13.885 13.823 -8.586 5340 CB C sp3 12.9390001 13.2019997 -6.77 5341 HB2
H sp3 12.375 12.4020004 -6.29 5342 HB3 H sp3 13.7849998 13.5760002
-6.1929998 5343 CG C sp3 11.8730001 14.3100004 -6.6859999 5344 HG2 H sp3
10.9200001 14.0410004 -7.1420002 5345 HG3 H sp3 11.6029997 14.4280005
-5.6370001 5346 CD C sp3 12.0889997 15.7220001 -7.1799998 5347 HD2 H sp3
12.9610004 16.0699997 -6.6259999 5348 HD3 H sp3 12.434 15.6560001
-8.2119999 5349 CE C sp3 10.8529997 16.6520004 -6.993 5350 HE2 H sp3
9.927 16.1520004 -7.276 5351 HE3 H sp3 10.7939997 16.9209995 -5.9380002
5352 NZ N sp3 10.8570004 17.8950005 -7.8249998 5353 HZ3 H sp3 10.1079998
18.5230007 -7.5710001 5354 HZ1 H sp3 11.7659998 18.3339996 -7.8369999
5355 HZ2 H sp3 10.7349997 17.5160007 -8.7539997 5356 C C sp2 14.4449997
11.7700005 -8.2720003 5357 O O sp2 14.1370001 10.5679998 -8.4250002 5358
N N sp2 15.6870003 12.0869999 -8.0970001 5359 H H sp3 15.9560003
13.0600004 -8.1169996 5360 CA C sp3 16.836 11.171 -8.128 5361 HA H sp3
16.551 10.237 -7.645 5362 CB C sp3 17.0949993 10.8809996 -9.6289997 5363
HB H sp3 16.1739998 10.6829996 -10.1759996 5364 CG2 C sp3 17.6919994
12.1389999 -10.3859997 5365 HG21 H sp3 18.684 12.283 -9.9569998 5366
HG22 H sp3 17.9799995 11.9379997 -11.4180002 5367 HG23 H sp3 17.1919994
13.1070004 -10.3789997 5368 CG1 C sp3 18.0100002 9.6920004 -9.8780003
5369 HG12 H sp3 18.4729996 9.7770004 -10.8610001 5370 HG13 H sp3
18.8260002 9.6599998 -9.1549997 5371 CD1 C sp3 17.2740002 8.3479996
-9.915 5372 HD11 H sp3 16.6590004 8.2559996 -9.0190001 5373 HD12 H sp3
16.6709995 8.2650003 -10.8190002 5374 HD13 H sp3 17.9290009 7.4770002
-9.9160004 5375 C C sp2 18.0009995 11.5979996 -7.289 5376 O O sp2
18.2740002 12.7819996 -7.1420002 5377 N N sp2 18.7189999 10.632 -6.763
5378 H H sp3 18.4290009 9.6689997 -6.862 5379 CA C sp3 19.937 10.816
-6.058 5380 HA H sp3 20.542 11.578 -6.548 5381 CB C sp3 19.5839996
11.3500004 -4.6100001 5382 HB2 H sp3 19.0179996 12.2690001 -4.7610002
5383 HB3 H sp3 18.9519997 10.592 -4.1459999 5384 OG O sp3 20.6879997
11.5109997 -3.8199999 5385 HG H sp3 20.6660004 10.7790003 -3.2 5386 C C
sp2 20.7639999 9.5150003 -5.9460001 5387 O O sp2 20.2880001 8.4980001
-5.5469999 5388 N N sp2 22.0930004 9.6040001 -6.2449999 5389 H H sp3
22.3889999 10.5450001 -6.4619999 5390 CA C sp3 23.11 8.539 -6.35 5391 HA
H sp3 24.041 9.018 -6.651 5392 CB C sp3 23.4319992 8.0690002 -4.934 5393
HB2 H sp3 23.8199997 8.8330002 -4.2600002 5394 HB3 H sp3 22.5540009
7.7290001 -4.3850002 5395 CG C sp2 24.3640003 6.8940001 -4.9060001 5396
OD1 O sp2 23.9009991 5.7529998 -4.8800001 5397 ND2 N sp2 25.6369991
7.026 -4.7969999 5398 HD22 H sp3 25.9330006 7.9910002 -4.7610002 5399
HD21 H sp3 26.2549992 6.256 -4.586 5400 C C sp2 22.7870007 7.3579998
-7.348 5401 O O sp2 23.6389999 7.0500002 -8.217 5402 N N sp2 21.6240005
6.7649999 -7.165 5403 H H sp3 21.0340004 7.033 -6.3899999 5404 CA C sp3
21.085 5.713 -8.038 5405 HA H sp3 21.806 4.896 -8.061 5406 CB C sp3
19.6930008 5.112 -7.6160002 5407 HB2 H sp3 18.8619995 5.6950002
-8.0129995 5408 HB3 H sp3 19.5820007 4.1259999 -8.0670004 5409 CG C sp3
19.4080009 4.9489999 -6.1040001 5410 HG2 H sp3 20.3059998 4.5999999
-5.5949998 5411 HG3 H sp3 19.1940002 5.9400001 -5.704 5412 SD S sp3
17.9599991 3.947 -5.5999999 5413 CE C sp3 18.5629997 2.4000001 -6.085
5414 HE1 H sp3 17.7789993 1.675 -5.8639998 5415 HE2 H sp3 18.6200008
2.369 -7.1729999 5416 HE3 H sp3 19.4890003 2.211 -5.5430002 5417 C C sp2
20.9029999 6.2600002 -9.552 5418 O O sp2 20.6270008 7.4289999 -9.7810001
5419 N N sp2 21.0760002 5.362 -10.5229998 5420 H H sp3 21.2840004 4.414
-10.2410002 5421 CA C sp3 20.975 5.73 -11.956 5422 HA H sp3 20.525 6.722
-11.986 5423 CB C sp3 22.2810001 5.612 -12.6820002 5424 HB H sp3
22.1469994 5.9429998 -13.7119999 5425 CG2 C sp3 23.3260002 6.5619998
-12.0740004 5426 HG21 H sp3 23.0310001 7.5970001 -12.2449999 5427 HG22 H
sp3 23.4050007 6.5630002 -10.9870005 5428 HG23 H sp3 24.2439995
6.4089999 -12.6420002 5429 OG1 O sp3 22.7679996 4.3179998 -12.5129995
5430 HG1 H sp3 23.4505711 4.3663182 -11.8401728 5431 C C sp2 19.8600006
4.8909998 -12.5970001 5432 O O sp2 19.7169991 3.7320001 -12.3249998 5433
N N sp2 19.0860004 5.5409999 -13.4689999 5434 H H sp3 19.1830006
6.5250001 -13.6709995 5435 CA C sp3 18.234 4.722 -14.388 5436 HA H sp3
17.777 3.868 -13.888 5437 CB C sp3 17.0480003 5.6059999 -14.743 5438 HB2
H sp3 16.4349995 5.823 -13.8690004 5439 HB3 H sp3 17.4179993 6.5139999
-15.2200003 5440 CG C sp3 16.0709991 4.8629999 -15.6639996 5441 HG H sp3
16.632 4.1820002 -16.3029995 5442 CD1 C sp3 15.04 4.0689998 -14.8529997
5443 HD11 H sp3 14.3009996 3.5799999 -15.4879999 5444 HD12 H sp3
15.5880003 3.3440001 -14.2519999 5445 HD13 H sp3 14.4759998 4.77
-14.2370005 5446 CD2 C sp3 15.2250004 5.8649998 -16.427 5447 HD21 H sp3
14.6759996 5.3899999 -17.2399998 5448 HD22 H sp3 14.6330004 6.3860002
-15.6739998 5449 HD23 H sp3 15.8140001 6.586 -16.993 5450 C C sp2 19.132
4.3179998 -15.6000004 5451 O O sp2 19.6760006 5.1069999 -16.3670006 5452
N N sp2 19.3579998 3.0039999 -15.677 5453 H H sp3 18.9099998 2.4590001
-14.9540005 5454 CA C sp3 20.395 2.307 -16.573 5455 HA H sp3 20.768
2.998 -17.329 5456 CB C sp3 21.6110001 1.969 -15.7080002 5457 HB2 H sp3
21.4540005 1.08 -15.0970001 5458 HB3 H sp3 22.3990002 1.848 -16.4519997
5459 OG O sp3 21.9829998 3.0350001 -14.8299999 5460 HG H sp3 21.1258125
3.2171018 -14.4374208 5461 C C sp2 19.9209995 1.027 -17.25 5462 O O sp2
19.4939995 0.058 -16.5939999 5463 N N sp2 19.875 1.186 -18.6100006 5464
H H sp3 20.2520008 2.0009999 -19.0709991 5465 CA C sp3 19.26 0.243
-19.488 5466 HA H sp3 19.173 0.841 -20.395 5467 CB C sp3 20.1860008
-0.873 -19.8220005 5468 HB2 H sp3 20.4179993 -1.471 -18.9400005 5469 HB3
H sp3 19.618 -1.311 -20.6420002 5470 CG C sp2 21.5599995 -0.507
-20.3390007 5471 OD1 O sp2 22.5699997 -0.64 -19.6229992 5472 ND2 N sp2
21.7280006 -0.055 -21.5139999 5473 HD22 H sp3 20.9519997 -0.232
-22.1369991 5474 HD21 H sp3 22.6830006 0.071 -21.8190002 5475 C C sp2
17.7329998 -0.066 -19.2089996 5476 O O sp2 17.2789993 -1.248 -19.2509995
5477 N N sp2 16.9669991 0.941 -18.8059998 5478 H H sp3 17.427 1.8329999
-18.9179993 5479 CA C sp3 15.506 0.697 -18.445 5480 HA2 H sp3 15.043
1.683 -18.482 5481 HA3 H sp3 14.953 -0.019 -19.053 5482 C C sp2
15.2469997 0.109 -17.0240002 5483 O O sp2 14.118 -0.248 -16.7689991 5484
N N sp2 16.3250008 0.096 -16.2029991 5485 H H sp3 17.2810001 0.171
-16.5200005 5486 CA C sp3 16.239 -0.345 -14.768 5487 HA H sp3 15.215
-0.572 -14.471 5488 CB C sp3 17.0400009 -1.663 -14.6079998 5489 HB2 H
sp3 18.0550003 -1.36 -14.8649998 5490 HB3 H sp3 16.9689999 -1.976
-13.566 5491 CG C sp3 16.5860004 -2.8150001 -15.6070004 5492 HG2 H sp3
15.7189999 -3.2750001 -15.1339998 5493 HG3 H sp3 16.3260002 -2.329
-16.5480003 5494 CD C sp3 17.6490002 -3.8870001 -15.8050003 5495 HD2 H
sp3 17.9300003 -4.2449999 -14.8149996 5496 HD3 H sp3 17.2320004 -4.631
-16.4839993 5497 CE C sp3 18.8670006 -3.293 -16.4650002 5498 HE2 H sp3
18.7329998 -2.5699999 -17.2700005 5499 HE3 H sp3 19.4820004 -2.8150001
-15.7030001 5500 NZ N sp3 19.6819992 -4.4499998 -16.882 5501 HZ3 H sp3
19.0540009 -5.0300002 -17.4200001 5502 HZ1 H sp3 20.3969994 -4.263
-17.5690002 5503 HZ2 H sp3 20.1270008 -4.9949999 -16.1569996 5504 C C
sp2 16.7700005 0.669 -13.8310003 5505 O O sp2 17.6539993 1.401
-14.1639996 5506 N N sp2 16.3069992 0.569 -12.5799999 5507 H H sp3
15.8299999 -0.288 -12.3389997 5508 CA C sp3 16.89 1.305 -11.484 5509 HA
H sp3 17.239 2.241 -11.921 5510 CB C sp3 15.757 1.556 -10.4399996 5511
HB2 H sp3 14.8769999 1.9450001 -10.9510002 5512 HB3 H sp3 15.4399996
0.558 -10.1370001 5513 CG C sp3 16.1019993 2.4070001 -9.2060003 5514 HG
H sp3 17.0090008 2.027 -8.7360001 5515 CD1 C sp3 16.6159992 3.836
-9.5839996 5516 HD11 H sp3 15.9689999 4.441 -10.2189999 5517 HD12 H sp3
16.7089996 4.342 -8.6230001 5518 HD13 H sp3 17.5620003 3.733 -10.1169996
5519 CD2 C sp3 14.9549999 2.4000001 -8.0889997 5520 HD21 H sp3 14.276
3.2309999 -8.2770004 5521 HD22 H sp3 14.335 1.503 -8.0629997 5522 HD23 H
sp3 15.375 2.6300001 -7.1110001 5523 C C sp2 18.1720009 0.582
-10.9729996 5524 O O sp2 17.9850006 -0.417 -10.2969999 5525 N N sp2
19.3959999 1.0190001 -11.3299999 5526 H H sp3 19.4069996 1.937
-11.7489996 5527 CA C sp3 20.623 0.372 -11.021 5528 HA H sp3 20.42
-0.699 -10.987 5529 CB C sp3 21.6210003 0.771 -12.1540003 5530 HB2 H sp3
21.1749992 0.393 -13.0740004 5531 HB3 H sp3 21.9470005 1.804 -12.2770004
5532 CG C sp3 22.8549995 -0.144 -11.9399996 5533 HG2 H sp3 23.4400005
0.171 -11.0760002 5534 HG3 H sp3 22.5060005 -1.14 -11.6669998 5535 CD C
sp3 23.7070007 -0.236 -13.21 5536 HD2 H sp3 24.0489998 0.773 -13.441
5537 HD3 H sp3 24.6229992 -0.748 -12.9130001 5538 NE N sp2 23.0960007
-1.0700001 -14.1940002 5539 HE H sp3 22.5629997 -1.845 -13.8249998 5540
CZ C sp2 23.368 -0.988 -15.4940004 5541 NH1 N sp2 22.5200005 -1.4960001
-16.3829994 5542 HH12 H sp3 22.9109993 -1.595 -17.309 5543 HH11 H sp3
21.941 -2.2160001 -15.974 5544 NH2 N sp2 24.3789997 -0.23 -15.927 5545
HH21 H sp3 24.9249992 0.168 -15.177 5546 HH22 H sp3 24.6289997 -0.266
-16.9050007 5547 C C sp2 21.1130009 0.989 -9.7309999 5548 O O sp2
21.0440006 2.181 -9.5509996 5549 N N sp2 21.6779995 0.121 -8.8559999
5550 H H sp3 21.7360001 -0.821 -9.2150002 5551 CA C sp3 22.288 0.399
-7.552 5552 HA H sp3 21.936 1.358 -7.172 5553 CB C sp3 22.0429993 -0.772
-6.598 5554 HB H sp3 22.5960007 -1.633 -6.9720001 5555 CG1 C sp3
22.5720005 -0.35 -5.2870002 5556 HG11 H sp3 22.3810005 0.718 -5.1880002
5557 HG12 H sp3 22.1580009 -0.939 -4.4679999 5558 HG13 H sp3 23.6620007
-0.39 -5.29 5559 CG2 C sp3 20.5289993 -1.091 -6.4359999 5560 HG21 H sp3
20.0610008 -0.48 -5.664 5561 HG22 H sp3 20.007 -0.97 -7.3850002 5562
HG23 H sp3 20.3799992 -2.1370001 -6.1690001 5563 C C sp2 23.7649994
0.671 -7.8200002 5564 O O sp2 24.4740009 -0.175 -8.3470001 5565 N N sp2
24.1450005 1.863 -7.4039998 5566 H H sp3 23.4139996 2.4430001 -7.0170002
5567 CA C sp3 25.572 2.307 -7.408 5568 HA H sp3 26.121 1.545 -7.961 5569
CB C sp3 25.6830006 3.652 -8.2229996 5570 HB2 H sp3 25.2150002 4.487
-7.7020001 5571 HB3 H sp3 26.7259998 3.8829999 -8.4440002 5572 CG C sp2
25.0119991 3.608 -9.6339998 5573 ND2 N sp2 25.2409992 2.737 -10.4689999
5574 HD22 H sp3 25.965662 2.053937 -10.3005104 5575 HD21 H sp3
24.7046642 2.7037635 -11.3241835 5576 OD1 O sp2 24.0779991 4.4590001
-9.8909998 5577 C C sp2 26.2859993 2.3900001 -6.0479999 5578 O O sp2
27.5039997 2.6040001 -6.0279999 5579 N N sp2 25.6200008 2.0109999 -4.974
5580 H H sp3 24.6480007 1.749 -5.059 5581 CA C sp3 26.221 1.987 -3.591
5582 HA H sp3 27.221 1.606 -3.798 5583 CB C sp3 26.0890007 3.4549999
-3.089 5584 HB2 H sp3 26.7520008 4.066 -3.7019999 5585 HB3 H sp3
25.0809994 3.813 -3.2950001 5586 CG C sp3 26.5949993 3.6619999 -1.659
5587 HG2 H sp3 26.2619991 2.7650001 -1.138 5588 HG3 H sp3 27.6650009
3.826 -1.793 5589 CD C sp2 25.9589996 4.8870001 -0.963 5590 OE1 O sp2
25.2450008 4.8390002 0.034 5591 NE2 N sp2 26.0450001 6.0479999 -1.535
5592 HE22 H sp3 26.4580002 6.223 -2.4400001 5593 HE21 H sp3 25.7339993
6.8039999 -0.941 5594 C C sp2 25.5429993 0.933 -2.7249999 5595 O O sp2
24.3040009 0.979 -2.6689999 5596 N N sp2 26.2779999 0.076 -2.0079999
5597 H H sp3 27.2810001 0.199 -2.0120001 5598 CA C sp3 25.605 -0.902
-1.094 5599 HA H sp3 25.069 -1.663 -1.661 5600 CB C sp3 26.6730003
-1.707 -0.361 5601 HB2 H sp3 27.2660007 -1.0420001 0.266 5602 HB3 H sp3
26.2089996 -2.4760001 0.257 5603 CG C sp2 27.5939999 -2.5369999 -1.209
5604 OD1 O sp2 28.5680008 -3.0380001 -0.66 5605 OD2 O sp3 27.243
-2.7869999 -2.3610001 5606 C C sp2 24.6760006 -0.327 -0.013 5607 O O sp2
24.8619995 0.827 0.412 5608 N N sp2 23.6900005 -1.143 0.424 5609 H H sp3
23.5540009 -2.1110001 0.167 5610 CA C sp3 22.793 -0.768 1.528 5611 HA2 H
sp3 23.347 -1.025 2.431 5612 HA3 H sp3 22.55 0.28 1.699 5613 C C sp2
21.4430008 -1.485 1.743 5614 O O sp2 21.0620003 -2.325 1.01 5615 N N sp2
20.7950001 -1.127 2.8540001 5616 H H sp3 21.2010002 -0.488 3.5239999
5617 CA C sp3 19.374 -1.581 3.181 5618 HA H sp3 19.096 -2.504 2.673 5619
CB C sp3 19.3059998 -1.783 4.6849999 5620 HB2 H sp3 19.8560009 -1.007
5.217 5621 HB3 H sp3 18.25 -1.678 4.9320002 5622 CG C sp2 19.7530003
-3.1240001 5.3109999 5623 CD1 C sp2 21.0639992 -3.2850001 5.7849998 5624
HD1 H sp3 21.7539997 -2.483 6.0009999 5625 CE1 C sp2 21.4990005
-4.5479999 6.125 5626 HE1 H sp3 22.4710007 -4.6259999 6.5890002 5627 CZ
C sp2 20.6860008 -5.7049999 6.0240002 5628 HZ H sp3 21.0559998 -6.671
6.3369999 5629 CE2 C sp2 19.3670006 -5.5159998 5.5079999 5630 HE2 H sp3
18.6299992 -6.2880001 5.3429999 5631 CD2 C sp2 18.9519997 -4.2639999
5.053 5632 HD2 H sp3 18.0310001 -4.1420002 4.5019999 5633 C C sp2
18.4659996 -0.503 2.661 5634 O O sp2 18.6009998 0.7 2.987 5635 N N sp2
17.3269997 -0.878 2.0409999 5636 H H sp3 17.2339993 -1.8609999 1.829
5637 CA C sp3 16.379 -0.02 1.258 5638 HA H sp3 16.455 1.02 1.573 5639 CB
C sp3 16.7159996 -0.179 -0.218 5640 HB2 H sp3 16.6529999 -1.255 -0.375
5641 HB3 H sp3 15.8839998 0.24 -0.784 5642 CG C sp2 17.9510002 0.438
-0.778 5643 CD1 C sp2 19.1809998 -0.044 -0.431 5644 HD1 H sp3 19.2110004
-0.907 0.217 5645 CE1 C sp2 20.3570004 0.493 -1.035 5646 HE1 H sp3
21.3479996 0.081 -0.912 5647 CZ C sp2 20.2600002 1.529 -2.0120001 5648
OH O sp3 21.3899994 1.925 -2.665 5649 HH H sp3 22.2350006 1.577
-2.3699999 5650 CE2 C sp2 19.0060005 2.05 -2.3399999 5651 HE2 H sp3
18.8700008 2.711 -3.1830001 5652 CD2 C sp2 17.882 1.436 -1.786 5653 HD2
H sp3 16.8939991 1.748 -2.092 5654 C C sp2 14.9280005 -0.456 1.464 5655
O O sp2 14.6000004 -1.623 1.686 5656 N N sp2 14.0200005 0.522 1.569 5657
H H sp3 14.3780003 1.428 1.302 5658 CA C sp3 12.584 0.324 1.204 5659 HA
H sp3 12.296 -0.715 1.362 5660 CB C sp3 11.75 1.125 2.1459999 5661 HB2 H
sp3 12.0089998 0.743 3.1329999 5662 HB3 H sp3 12.0469999 2.168 2.046
5663 CG C sp2 10.2279997 1.101 2.0090001 5664 CD1 C sp2 9.4329996 0.116
2.6329999 5665 HD1 H sp3 9.882 -0.671 3.2219999 5666 CE1 C sp2 8.0419998
0.232 2.598 5667 HE1 H sp3 7.4029999 -0.477 3.1040001 5668 CZ C sp2
7.4180002 1.204 1.814 5669 OH O sp3 6.0349998 1.271 1.823 5670 HH H sp3
5.737 2.1099999 1.4630001 5671 CE2 C sp2 8.2399998 1.92 0.964 5672 HE2 H
sp3 7.7940001 2.7160001 0.387 5673 CD2 C sp2 9.5749998 1.911 1.099 5674
HD2 H sp3 10.118 2.566 0.434 5675 C C sp2 12.4370003 0.697 -0.263 5676 O
O sp2 13.1140003 1.5779999 -0.732 5677 N N sp2 11.3769999 0.062 -0.882
5678 H H sp3 10.9370003 -0.673 -0.347 5679 CA C sp3 10.97 0.09 -2.32
5680 HA H sp3 11.403 0.913 -2.889 5681 CB C sp3 11.4919996 -1.288
-2.8139999 5682 HB2 H sp3 12.5019999 -1.467 -2.444 5683 HB3 H sp3
10.9729996 -2.1199999 -2.3380001 5684 CG C sp3 11.4680004 -1.554
-4.3280001 5685 HG H sp3 10.4300003 -1.372 -4.6069999 5686 CD1 C sp3
12.3859997 -0.612 -5.1230001 5687 HD11 H sp3 12.4230003 -0.877
-6.1789999 5688 HD12 H sp3 12.0900002 0.433 -5.0250001 5689 HD13 H sp3
13.4040003 -0.687 -4.7379999 5690 CD2 C sp3 11.9390001 -3.0039999
-4.6570001 5691 HD21 H sp3 12.9879999 -3.161 -4.4039998 5692 HD22 H sp3
11.3769999 -3.7449999 -4.0879998 5693 HD23 H sp3 11.6219997 -3.181
-5.6849999 5694 C C sp2 9.5 0.197 -2.4960001 5695 O O sp2 8.7620001
-0.453 -1.767 5696 N N sp2 8.9490004 0.986 -3.4300001 5697 H H sp3
9.5369997 1.563 -4.0149999 5698 CA C sp3 7.531 1.193 -3.679 5699 HA H
sp3 6.865 0.43 -3.276 5700 CB C sp3 7.0630002 2.336 -2.8110001 5701 HB2
H sp3 5.973 2.3729999 -2.8039999 5702 HB3 H sp3 7.3470001 2.109 -1.784
5703 CG C sp2 7.5890002 3.7379999 -3.1140001 5704 CD1 C sp2 6.8509998
4.5320001 -4.006 5705 HD1 H sp3 5.9369998 4.138 -4.4250002 5706 CE1 C
sp2 7.3260002 5.8319998 -4.3530002 5707 HE1 H sp3 6.7410002 6.4310002
-5.0349998 5708 CZ C sp2 8.5480003 6.29 -3.8469999 5709 OH O sp3
8.9940004 7.5479999 -4.1230001 5710 HH H sp3 8.5170002 8.0050001
-4.8200002 5711 CE2 C sp2 9.2810001 5.5029998 -2.997 5712 HE2 H sp3
10.2510004 5.8670001 -2.691 5713 CD2 C sp2 8.8699999 4.2410002 -2.595
5714 HD2 H sp3 9.4630003 3.598 -1.962 5715 C C sp2 7.0890002 1.449
-5.112 5716 O O sp2 7.8400002 1.8279999 -6.0019999 5717 N N sp2
5.7420001 1.165 -5.2550001 5718 H H sp3 5.1620002 0.94 -4.4590001 5719
CA C sp3 5.071 1.221 -6.562 5720 HA H sp3 5.617 1.831 -7.282 5721 CB C
sp3 4.9330001 -0.146 -7.2680001 5722 HB1 H sp3 4.473 -0.875 -6.6009998
5723 HB2 H sp3 4.2849998 -0.055 -8.1400003 5724 HB3 H sp3 5.941 -0.411
-7.5869999 5725 C C sp2 3.628 1.781 -6.336 5726 O O sp2 2.858 1.461
-5.388 5727 N N sp2 3.145 2.4990001 -7.3579998 5728 H H sp3 3.777
2.7190001 -8.1140003 5729 CA C sp3 1.769 2.839 -7.569 5730 HA H sp3
1.209 2.233 -6.856 5731 CB C sp3 1.423 4.3629999 -7.3460002 5732 HB2 H
sp3 2.155 4.8000002 -6.6669998 5733 HB3 H sp3 1.501 5.0079999 -8.2209997
5734 CG C sp2 0.067 4.3660002 -6.7179999 5735 OD1 O sp2 -0.233 4.0050001
-5.5760002 5736 ND2 N sp2 -0.884 4.9629998 -7.4000001 5737 HD22 H sp3
-0.729 5.1479998 -8.3809996 5738 HD21 H sp3 -1.7309999 5.2290001
-6.9190001 5739 C C sp2 1.376 2.4089999 -8.9680004 5740 O O sp2 2.217
2.5209999 -9.8549995 5741 N N sp2 0.157 1.944 -9.2399998 5742 H H sp3
-0.416 1.67 -8.4549999 5743 CA C sp3 -0.28 1.668 -10.59 5744 HA H sp3
0.213 2.34 -11.294 5745 CB C sp3 0.133 0.203 -10.9280005 5746 HB H sp3
1.2180001 0.211 -10.8170004 5747 CG2 C sp3 -0.506 -0.798 -9.8730001 5748
HG21 H sp3 -0.291 -1.844 -10.0930004 5749 HG22 H sp3 -0.113 -0.603
-8.875 5750 HG23 H sp3 -1.584 -0.638 -9.9069996 5751 CG1 C sp3 -0.164
-0.088 -12.375 5752 HG12 H sp3 -1.227 -0.014 -12.6040001 5753 HG13 H sp3
0.217 0.733 -12.9820004 5754 CD1 C sp3 0.289 -1.446 -12.8280001 5755
HD11 H sp3 -0.441 -2.1289999 -12.3940001 5756 HD12 H sp3 0.238 -1.53
-13.9139996 5757 HD13 H sp3 1.262 -1.707 -12.4110003 5758 C C sp2 -1.8
1.961 -10.6960001 5759 O O sp2 -2.4579999 1.821 -9.6719999 5760 N N sp2
-2.3710001 2.2969999 -11.8690004 5761 H H sp3 -1.915 2.3510001
-12.7679996 5762 CA C sp3 -3.83 2.54 -11.952 5763 HA H sp3 -4.414 1.953
-11.244 5764 CB C sp3 -4.1199999 3.9879999 -11.658 5765 HB2 H sp3 -3.661
4.2410002 -10.7019997 5766 HB3 H sp3 -3.6240001 4.6160002 -12.3979998
5767 SG S sp3 -5.8600001 4.487 -11.7259998 5768 HG H sp3 -6.1680999
4.0940962 -12.9656763 5769 C C sp2 -4.3140001 2.1930001 -13.3570004 5770
O O sp2 -3.6700001 2.5669999 -14.3669996 5771 N N sp2 -5.5019999 1.607
-13.3830004 5772 H H sp3 -5.8299999 1.214 -12.5120001 5773 CA C sp3
-6.141 1.091 -14.58 5774 HA H sp3 -5.545 1.469 -15.41 5775 CB C sp3
-6.2909999 -0.475 -14.5579996 5776 HB2 H sp3 -6.7690001 -0.624
-13.5900002 5777 HB3 H sp3 -6.9770002 -0.835 -15.3240004 5778 CG C sp2
-4.987 -1.243 -14.5410004 5779 CD1 C sp2 -4.3520002 -1.725 -13.3500004
5780 HD1 H sp3 -4.737 -1.489 -12.3690004 5781 CE1 C sp2 -3.1440001
-2.4619999 -13.4049997 5782 HE1 H sp3 -2.6849999 -2.977 -12.5740004 5783
CZ C sp2 -2.625 -2.7090001 -14.6879997 5784 HZ H sp3 -1.686 -3.2409999
-14.6459999 5785 CE2 C sp2 -3.2780001 -2.3039999 -15.8450003 5786 HE2 H
sp3 -2.829 -2.5550001 -16.7950001 5787 CD2 C sp2 -4.415 -1.535
-15.7709999 5788 HD2 H sp3 -4.8959999 -1.149 -16.6580009 5789 C C sp2
-7.487 1.6950001 -14.6470003 5790 O O sp2 -8.1820002 1.893 -13.6389999
5791 N N sp2 -8.0249996 1.887 -15.9200001 5792 H H sp3 -7.4320002 1.751
-16.7259998 5793 CA C sp3 -9.439 2.178 -16.129 5794 HA H sp3 -10.071
1.665 -15.404 5795 CB C sp3 -9.7229996 3.71 -15.9499998 5796 HB2 H sp3
-10.7159996 3.925 -16.3439999 5797 HB3 H sp3 -9.783 3.9879999
-14.8979998 5798 CG C sp3 -8.8100004 4.552 -16.7940006 5799 HG2 H sp3
-7.8060002 4.4260001 -16.3899994 5800 HG3 H sp3 -8.9510002 4.2880001
-17.8419991 5801 CD C sp3 -9.1890001 5.9650002 -16.7539997 5802 HD2 H
sp3 -10.1540003 6.0630002 -17.2509995 5803 HD3 H sp3 -9.2659998 6.198
-15.6920004 5804 NE N sp2 -8.2639999 6.7919998 -17.5720005 5805 HE H sp3
-8 6.4850001 -18.4969997 5806 CZ C sp2 -7.6880002 7.8280001 -17.0580006
5807 NH1 N sp2 -7.7670002 8.1099997 -15.7840004 5808 HH12 H sp3
-7.2600002 8.9029999 -15.4169998 5809 HH11 H sp3 -8.3109999 7.5419998
-15.151 5810 NH2 N sp2 -6.8509998 8.6020002 -17.7539997 5811 HH21 H sp3
-6.5440001 8.3710003 -18.6879997 5812 HH22 H sp3 -6.4860001 9.4490004
-17.3430004 5813 C C sp2 -10.0100002 1.683 -17.4379997 5814 O O sp2
-9.2869997 1.3329999 -18.3950005 5815 N N sp2 -11.3129997 1.598
-17.4899998 5816 H H sp3 -11.8360004 1.882 -16.6739998 5817 CA C sp3
-12.104 1.393 -18.725 5818 HA H sp3 -11.449 1.703 -19.539 5819 CB C sp3
-12.5869999 -0.036 -18.9820004 5820 HB2 H sp3 -11.6969995 -0.66
-18.9090004 5821 HB3 H sp3 -13.309 -0.322 -18.2180004 5822 CG C sp2
-13.1949997 -0.326 -20.3619995 5823 CD2 C sp2 -12.6339998 -0.2
-21.6280003 5824 HD2 H sp3 -11.5923405 -0.066385 -21.8799782 5825 NE2 N
sp2 -13.6549997 -0.28 -22.4470005 5826 HE1 H sp3 -13.6020002 -0.351
-23.5230007 5827 CE1 C sp2 -14.8470001 -0.422 -21.8120003 5828 HE2 H sp3
-15.6630001 -0.657 -22.3589993 5829 ND1 N sp2 -14.5790005 -0.448
-20.5240002 5830 C C sp2 -13.29 2.359 -18.8059998 5831 O O sp2 -13.842
2.7950001 -17.809 5832 N N sp2 -13.651 2.8380001 -20.0249996 5833 H H
sp3 -13.2320004 2.378 -20.8199997 5834 CA C sp3 -14.65 3.76 -20.297 5835
HA H sp3 -15.472 3.571 -19.607 5836 CB C sp3 -14.092 5.1729999
-19.9869995 5837 HB2 H sp3 -13.5419998 5.1729999 -19.0459995 5838 HB3 H
sp3 -13.3850002 5.4120002 -20.7819996 5839 CG C sp2 -15.1239996
6.2449999 -20.0179996 5840 ND1 N sp2 -15.7150002 6.9000001 -21.1550007
5841 CE1 C sp2 -16.3959999 7.8800001 -20.5720005 5842 HE1 H sp3
-16.9829998 8.6479998 -21.0529995 5843 NE2 N sp2 -16.2549992 7.967
-19.2469997 5844 HE2 H sp3 -16.7689991 8.6389999 -18.6959991 5845 CD2 C
sp2 -15.4490004 6.9260001 -18.8929996 5846 HD2 H sp3 -15.0900002
6.7280002 -17.8939991 5847 C C sp2 -15.224 3.536 -21.6340008 5848 O O
sp2 -14.5509996 3.3180001 -22.6140003 5849 N N sp2 -16.4720001 3.8340001
-21.8649998 5850 H H sp3 -16.9260006 4.171 -21.0279999 5851 CA C sp3
-17.214 3.825 -23.082 5852 HA H sp3 -17.252 2.795 -23.437 5853 CB C sp3
-18.6730003 4.2080002 -22.7700005 5854 HB2 H sp3 -19.052 3.5539999
-21.9839993 5855 HB3 H sp3 -18.5779991 5.2220001 -22.382 5856 CG C sp3
-19.5979996 4.2179999 -23.941 5857 HG2 H sp3 -20.6369991 4.342
-23.6340008 5858 HG3 H sp3 -19.4389992 5.0669999 -24.6060009 5859 CD C
sp2 -19.6809998 2.9319999 -24.7719994 5860 OE1 O sp2 -19.6609993 1.793
-24.1669998 5861 OE2 O sp3 -19.7350006 3.145 -26.0189991 5862 C C sp2
-16.6000004 4.6620002 -24.2439995 5863 O O sp2 -16.743 4.3239999
-25.4099998 5864 N N sp2 -15.9219999 5.7779999 -23.934 5865 H H sp3
-16.0639992 6.1209998 -22.9950008 5866 CA C sp3 -15.235 6.621 -24.937
5867 HA H sp3 -16.007 6.919 -25.647 5868 CB C sp3 -14.8339996 8.0120001
-24.3880005 5869 HB H sp3 -14.2340002 8.5319996 -25.1359997 5870 CG2 C
sp3 -16.1049995 8.8739996 -24.0930004 5871 HG21 H sp3 -15.776 9.8470001
-23.7269993 5872 HG22 H sp3 -16.6079998 8.9820004 -25.0540009 5873 HG23
H sp3 -16.7970009 8.3509998 -23.4330006 5874 OG1 O sp3 -14.1420002
7.9439998 -23.1879997 5875 HG1 H sp3 -14.6820002 7.4130001 -22.5979996
5876 C C sp2 -14.1599998 5.8530002 -25.7290001 5877 O O sp2 -13.7060003
6.342 -26.7579994 5878 N N sp2 -13.6660004 4.6859999 -25.1819992 5879 H
H sp3 -14.0979996 4.3280001 -24.3419991 5880 CA C sp3 -12.618 3.841
-25.74 5881 HA H sp3 -12.128 4.291 -26.604 5882 CB C sp3 -11.6099997
3.4649999 -24.6219997 5883 HB2 H sp3 -10.7740002 2.8599999 -24.9740009
5884 HB3 H sp3 -11.2379999 4.408 -24.2220001 5885 OG O sp3 -12.1850004
2.76 -23.5650005 5886 HG H sp3 -13.1190004 2.9170001 -23.4090004 5887 C
C sp2 -13.1940002 2.559 -26.3279991 5888 O O sp2 -12.3950005 1.707
-26.6970005 5889 N N sp2 -14.5220003 2.3940001 -26.5340004 5890 H H sp3
-15.0609999 3.1860001 -26.2119999 5891 CA C sp3 -15.197 1.225 -27.15
5892 HA2 H sp3 -16.214 1.479 -27.45 5893 HA3 H sp3 -14.534 1.003 -27.987
5894 C C sp2 -15.3950005 -0.001 -26.2029991 5895 O O sp2 -15.3179998
0.131 -24.9810009 5896 N N sp2 -15.7049999 -1.16 -26.8059998 5897 H H
sp3 -15.8070002 -1.28 -27.8040009 5898 CA C sp3 -15.885 -2.426 -26.01
5899 HA H sp3 -16.648 -2.237 -25.255 5900 CB C sp3 -16.4559994
-3.5009999 -26.8700008 5901 HB2 H sp3 -17.4130001 -3.178 -27.2789993
5902 HB3 H sp3 -15.7989998 -3.6440001 -27.7280006 5903 OG O sp3
-16.7420006 -4.7490001 -26.2639999 5904 HG H sp3 -17.5485497 -5.0084505
-26.7156773 5905 C C sp2 -14.5909996 -2.994 -25.3799992 5906 O O sp2
-13.5430002 -3.109 -26.0330009 5907 N N sp2 -14.585 -3.3670001
-24.0599995 5908 H H sp3 -15.4200001 -3.138 -23.5389996 5909 CA C sp3
-13.4759998 -3.9070001 -23.2049999 5910 HA H sp3 -12.7399998 -3.1040001
-23.2539997 5911 CB C sp3 -13.9779997 -4.0539999 -21.7999992 5912 HB H
sp3 -14.2659998 -3.0910001 -21.3799992 5913 CG1 C sp3 -15.1160002 -5
-21.5559998 5914 HG11 H sp3 -15.2969999 -5.1430001 -20.4899998 5915 HG12
H sp3 -16.0060005 -4.6690001 -22.0919991 5916 HG13 H sp3 -14.9530001
-5.9850001 -21.9920006 5917 CG2 C sp3 -12.8800001 -4.5650001 -20.8610001
5918 HG21 H sp3 -12.033 -3.878 -20.8799992 5919 HG22 H sp3 -13.2620001
-4.7529998 -19.8579998 5920 HG23 H sp3 -12.4709997 -5.5279999
-21.1669998 5921 C C sp2 -12.8179998 -5.151 -23.7649994 5922 O O sp2
-13.5 -6.132 -24.1509991 5923 N N sp2 -11.5369997 -5.145 -23.9740009
5924 CD C sp3 -10.5209999 -4.151 -23.5919991 5925 HD2 H sp3 -10.2889996
-4.198 -22.5279999 5926 HD3 H sp3 -10.849 -3.1329999 -23.7999992 5927 CG
C sp3 -9.243 -4.5190001 -24.2830009 5928 HG2 H sp3 -8.3260002 -4.302
-23.7350006 5929 HG3 H sp3 -9.276 -3.95 -25.2129993 5930 CB C sp3
-9.3769999 -6.0040002 -24.7579994 5931 HB2 H sp3 -9.0010004 -6.6259999
-23.9459991 5932 HB3 H sp3 -8.8450003 -6.0500002 -25.7089996 5933 CA C
sp3 -10.8610001 -6.1589999 -24.8920002 5934 HA H sp3 -11.1700001 -5.875
-25.8980007 5935 C C sp2 -11.165 -7.6500001 -24.5330009 5936 O O sp2
-11.5170002 -8.4770002 -25.3999996 5937 N N sp2 -11.2010002 -8.0860004
-23.2929993 5938 H H sp3 -11.2320004 -7.3569999 -22.5949993 5939 CA C
sp3 -11.442 -9.494 -22.866 5940 HA H sp3 -11.914 -10.14 -23.606 5941 CB
C sp3 -10.1630001 -10.1529999 -22.4090004 5942 HB H sp3 -10.4259996
-11.1759996 -22.1429996 5943 CG2 C sp3 -9.1300001 -10.342 -23.5330009
5944 HG21 H sp3 -9.4750004 -9.9350004 -24.4829998 5945 HG22 H sp3
-8.2130003 -9.8210001 -23.2579994 5946 HG23 H sp3 -8.8620005 -11.3979998
-23.5750008 5947 OG1 O sp3 -9.5579996 -9.5089998 -21.316 5948 HG1 H sp3
-9.9960003 -9.8140001 -20.5179996 5949 C C sp2 -12.4469995 -9.3730001
-21.7290001 5950 O O sp2 -12.3470001 -8.4630003 -20.8929996 5951 N N sp2
-13.2530003 -10.4180002 -21.5300007 5952 H H sp3 -13.2290001 -11.177
-22.1959991 5953 CA C sp3 -14.371 -10.314 -20.608 5954 HA H sp3 -14.846
-9.344 -20.757 5955 CB C sp3 -15.4300003 -11.2460003 -21.0739994 5956
HB2 H sp3 -16.3840008 -11.0530005 -20.5830002 5957 HB3 H sp3 -15.6330004
-10.9870005 -22.1130009 5958 CG C sp2 -15.099 -12.7659998 -21.0289993
5959 OD1 O sp2 -15.9750004 -13.6169996 -21.2950001 5960 OD2 O sp3
-13.9110003 -13.1339998 -20.934 5961 C C sp2 -14.0010004 -10.4759998
-19.0860004 5962 O O sp2 -14.6300001 -9.7980003 -18.2819996 5963 N N sp2
-12.9280005 -11.2840004 -18.8129997 5964 H H sp3 -12.4449997 -11.6490002
-19.6219997 5965 CA C sp3 -12.204 -11.097 -17.581 5966 HA H sp3 -12.833
-10.452 -16.967 5967 CB C sp3 -12.1110001 -12.3970003 -16.7609997 5968
HB2 H sp3 -11.6359997 -13.2150002 -17.3029995 5969 HB3 H sp3 -11.5539999
-12.2309999 -15.8389997 5970 CG C sp2 -13.5439997 -12.915 -16.3040009
5971 CD1 C sp2 -13.8299999 -13.085 -14.9560003 5972 HD1 H sp3
-13.0469999 -12.8129997 -14.2639999 5973 CE1 C sp2 -15.1120005
-13.4989996 -14.5 5974 HE1 H sp3 -15.2449999 -13.5349998 -13.4280005
5975 CZ C sp2 -16.1569996 -13.79 -15.3260002 5976 OH O sp3 -17.3619995
-14.2889996 -14.8620005 5977 HH H sp3 -17.9759998 -14.5649996
-15.5459995 5978 CE2 C sp2 -15.8450003 -13.6560001 -16.691 5979 HE2 H
sp3 -16.6350002 -13.9090004 -17.382 5980 CD2 C sp2 -14.5939999
-13.2480001 -17.1809998 5981 HD2 H sp3 -14.427 -13.323 -18.2450008 5982
C C sp2 -10.9169998 -10.4569998 -17.8490009 5983 O O sp2 -10.4949999
-10.3959999 -18.9990005 5984 N N sp2 -10.2530003 -9.9820004 -16.8209991
5985 H H sp3 -10.6059999 -10.1479998 -15.8889999 5986 CA C sp3 -8.997
-9.247 -16.84 5987 HA H sp3 -8.489 -9.464 -17.78 5988 CB C sp3
-9.2480001 -7.711 -16.8150005 5989 HB2 H sp3 -9.802 -7.3779998
-15.9370003 5990 HB3 H sp3 -8.2480001 -7.2789998 -16.7889996 5991 CG C
sp3 -9.9580002 -7.1339998 -18.0149994 5992 HG H sp3 -10.7030001
-7.8639998 -18.3299999 5993 CD1 C sp3 -10.6940002 -5.8049998 -17.7240009
5994 HD11 H sp3 -11.585 -6.0900002 -17.1639996 5995 HD12 H sp3
-9.9820004 -5.1589999 -17.2099991 5996 HD13 H sp3 -11.1289997 -5.362
-18.6200008 5997 CD2 C sp3 -8.9809999 -7.0029998 -19.2590008 5998 HD21 H
sp3 -8.0670004 -6.4530001 -19.0359993 5999 HD22 H sp3 -8.573 -7.9660001
-19.5680008 6000 HD23 H sp3 -9.4309998 -6.5019999 -20.1149998 6001 C C
sp2 -8.0419998 -9.724 -15.7010002 6002 O O sp2 -8.5080004 -10.5550003
-14.8889999 6003 N N sp2 -6.777 -9.2510004 -15.7130003 6004 H H sp3
-6.6459999 -8.5200005 -16.3980007 6005 CA C sp3 -5.566 -9.641 -14.914
6006 HA H sp3 -5.97 -10.052 -13.989 6007 CB C sp3 -4.8590002 -10.8710003
-15.5629997 6008 HB2 H sp3 -5.6240001 -11.6450005 -15.6190004 6009 HB3 H
sp3 -4.4629998 -10.632 -16.5499992 6010 CG C sp3 -3.602 -11.467
-14.8889999 6011 HG2 H sp3 -3.0569999 -10.6429996 -14.4280005 6012 HG3 H
sp3 -4.0009999 -12.0979996 -14.0950003 6013 CD C sp2 -2.7349999 -12.309
-15.7220001 6014 OE1 O sp2 -1.511 -12.066 -15.7959995 6015 NE2 N sp2
-3.207 -13.2840004 -16.4080009 6016 HE22 H sp3 -4.1810002 -13.5480003
-16.4360008 6017 HE21 H sp3 -2.5469999 -13.8070002 -16.9659996 6018 C C
sp2 -4.6539998 -8.4049997 -14.6560001 6019 O O sp2 -3.582 -8.1999998
-15.2119999 6020 N N sp2 -5.198 -7.5229998 -13.8000002 6021 H H sp3
-6.1170001 -7.638 -13.3970003 6022 CA C sp3 -4.62 -6.214 -13.637 6023 HA
H sp3 -4.134 -5.949 -14.576 6024 CB C sp3 -5.7800002 -5.2069998
-13.3450003 6025 HB2 H sp3 -6.092 -5.335 -12.3079996 6026 HB3 H sp3
-5.4250002 -4.1869998 -13.4919996 6027 CG C sp3 -7.0609999 -5.223
-14.323 6028 HG H sp3 -7.566 -6.1880002 -14.3360004 6029 CD1 C sp3
-8.0819998 -4.1750002 -13.7510004 6030 HD11 H sp3 -8.9399996 -4.1820002
-14.4239998 6031 HD12 H sp3 -8.4049997 -4.6199999 -12.8100004 6032 HD13
H sp3 -7.5999999 -3.1989999 -13.717 6033 CD2 C sp3 -6.6620002 -4.7719998
-15.7410002 6034 HD21 H sp3 -7.5120001 -4.8629999 -16.4169998 6035 HD22
H sp3 -6.1459999 -3.812 -15.7189999 6036 HD23 H sp3 -5.9419999
-5.4959998 -16.1240005 6037 C C sp2 -3.5409999 -6.1739998 -12.6059999
6038 O O sp2 -3.8239999 -5.7490001 -11.5209999 6039 N N sp2 -2.3169999
-6.5089998 -13.0019999 6040 H H sp3 -2.2639999 -6.6939998 -13.9940004
6041 CA C sp3 -1.235 -7.026 -12.098 6042 HA H sp3 -1.494 -6.655 -11.106
6043 CB C sp3 -1.469 -8.5380001 -12.026 6044 HB2 H sp3 -1.7460001
-8.7139997 -13.0649996 6045 HB3 H sp3 -0.583 -9.0629997 -11.6709995 6046
CG C sp3 -2.5710001 -9.0080004 -11.0799999 6047 HG2 H sp3 -2.1129999
-9.1639996 -10.1029997 6048 HG3 H sp3 -3.2609999 -8.1850004 -10.8970003
6049 SD S sp3 -3.4979999 -10.4799995 -11.6359997 6050 CE C sp3 -2.326
-11.8299999 -11.2329998 6051 HE1 H sp3 -2.013 -11.8640003 -10.1899996
6052 HE2 H sp3 -2.7179999 -12.7980003 -11.5459995 6053 HE3 H sp3 -1.349
-11.6269999 -11.6700001 6054 C C sp2 0.149 -6.4099998 -12.4119997 6055 O
O sp2 0.495 -6.3119998 -13.6079998 6056 N N sp2 0.891 -6.0739999 -11.368
6057 H H sp3 0.424 -6.2459998 -10.4890003 6058 CA C sp3 2.21 -5.498
-11.34 6059 HA H sp3 2.526 -5.486 -12.383 6060 CB C sp3 2.109 -3.9990001
-10.96 6061 HB H sp3 1.304 -3.4909999 -11.4919996 6062 CG1 C sp3 1.663
-3.9389999 -9.5170002 6063 HG11 H sp3 0.667 -4.369 -9.4169998 6064 HG12
H sp3 2.3169999 -4.5320001 -8.8780003 6065 HG13 H sp3 1.676 -2.9070001
-9.1669998 6066 CG2 C sp3 3.4690001 -3.326 -11.0939999 6067 HG21 H sp3
3.398 -2.277 -10.8079996 6068 HG22 H sp3 4.224 -3.612 -10.3620005 6069
HG23 H sp3 3.974 -3.598 -12.0209999 6070 C C sp2 3.2119999 -6.4489999
-10.585 6071 O O sp2 2.983 -6.908 -9.4729996 6072 N N sp2 4.3990002
-6.6620002 -11.1370001 6073 H H sp3 4.5450001 -6.3530002 -12.0880003
6074 CA C sp3 5.55 -7.477 -10.625 6075 HA H sp3 5.204 -7.933 -9.698 6076
CB C sp3 5.7919998 -8.6400003 -11.5889997 6077 HB2 H sp3 5.6789999
-8.2740002 -12.6099997 6078 HB3 H sp3 6.8260002 -8.9530001 -11.4499998
6079 CG C sp2 4.9320002 -9.8369999 -11.309 6080 CD1 C sp2 3.6270001
-9.9399996 -11.776 6081 HD1 H sp3 3.1199999 -9.1409998 -12.2959995 6082
CE1 C sp2 2.898 -11.0889997 -11.5530005 6083 HE1 H sp3 1.891 -11.283
-11.8900003 6084 CZ C sp2 3.431 -12.1759996 -10.8059998 6085 OH O sp3
2.5450001 -13.1389999 -10.5480003 6086 HH H sp3 3.0209999 -13.9239998
-10.2670002 6087 CE2 C sp2 4.7290001 -12.085 -10.302 6088 HE2 H sp3
5.217 -12.9160004 -9.816 6089 CD2 C sp2 5.474 -10.9350004 -10.6000004
6090 HD2 H sp3 6.4689999 -10.8699999 -10.1850004 6091 C C sp2 6.8410001
-6.7059999 -10.5220003 6092 O O sp2 7.2140002 -6.006 -11.4899998 6093 N
N sp2 7.5549998 -6.7839999 -9.3990002 6094 H H sp3 7.2179999 -7.3850002
-8.6599998 6095 CA C sp3 8.765 -5.99 -9.177 6096 HA H sp3 9.009 -5.444
-10.088 6097 CB C sp3 8.5679998 -5.007 -7.9829998 6098 HB H sp3 8.375
-5.5440001 -7.0539999 6099 CG1 C sp3 9.9540005 -4.2519999 -7.8130002
6100 HG11 H sp3 10.3369999 -3.921 -8.7790003 6101 HG12 H sp3 9.8070002
-3.405 -7.1430001 6102 HG13 H sp3 10.7390003 -4.882 -7.3940001 6103 CG2
C sp3 7.4660001 -3.9349999 -8.1870003 6104 HG21 H sp3 6.4990001 -4.401
-8.3730001 6105 HG22 H sp3 7.4289999 -3.1659999 -7.415 6106 HG23 H sp3
7.5770001 -3.3280001 -9.085 6107 C C sp2 9.9460001 -6.8839998 -8.9040003
6108 O O sp2 9.835 -7.7249999 -8.0019999 6109 N N sp2 10.9320002 -6.777
-9.7110004 6110 H H sp3 10.7939997 -6.2080002 -10.5340004 6111 CA C sp3
11.936 -7.791 -9.882 6112 HA H sp3 11.867 -8.505 -9.061 6113 CB C sp3
11.6389999 -8.5500002 -11.1409998 6114 HB H sp3 11.8889999 -7.8540001
-11.9420004 6115 CG1 C sp3 12.3540001 -9.809 -11.4259996 6116 HG11 H sp3
13.4289999 -9.6610003 -11.3249998 6117 HG12 H sp3 12.1219997 -10.5880003
-10.6999998 6118 HG13 H sp3 11.9980001 -10.25 -12.3570004 6119 CG2 C sp3
10.1090002 -8.9029999 -11.2869997 6120 HG21 H sp3 9.5839996 -7.9899998
-11.5690002 6121 HG22 H sp3 9.7910004 -9.4940004 -12.1459999 6122 HG23 H
sp3 9.7080002 -9.3280001 -10.3660002 6123 C C sp2 13.3970003 -7.2249999
-9.9580002 6124 O O sp2 13.665 -6.1700001 -10.5749998 6125 N N sp2
14.2740002 -7.974 -9.3009996 6126 H H sp3 14.0170002 -8.8529997 -8.875
6127 CA C sp3 15.683 -7.732 -9.124 6128 HA H sp3 15.82 -6.678 -9.366
6129 CB C sp3 16.125 -7.9320002 -7.6550002 6130 HB2 H sp3 15.368
-7.3600001 -7.1199999 6131 HB3 H sp3 15.9540005 -8.9720001 -7.3759999
6132 CG C sp3 17.5779991 -7.5120001 -7.4580002 6133 HG2 H sp3 18.184
-8.2119999 -8.0340004 6134 HG3 H sp3 17.7600002 -6.5679998 -7.973 6135
CD C sp3 18.0620003 -7.5180001 -6.0440001 6136 HD2 H sp3 18.8059998
-6.7220001 -5.9840002 6137 HD3 H sp3 17.302 -7.1329999 -5.3649998 6138
CE C sp3 18.7029991 -8.7930002 -5.572 6139 HE2 H sp3 18.0270004
-9.6450005 -5.6469998 6140 HE3 H sp3 19.5470009 -9.0369997 -6.217 6141
NZ N sp3 19.1259995 -8.6269999 -4.1589999 6142 HZ3 H sp3 19.8379993
-7.9169998 -4.0570002 6143 HZ1 H sp3 18.3540001 -8.2709999 -3.6129999
6144 HZ2 H sp3 19.4969997 -9.5220003 -3.8740001 6145 C C sp2 16.5400009
-8.6850004 -10.0120001 6146 O O sp2 16.2889996 -9.8369999 -10.0270004
6147 N N sp2 17.6539993 -8.1549997 -10.566 6148 H H sp3 17.75 -7.1659999
-10.3859997 6149 CA C sp3 18.679 -8.847 -11.428 6150 HA H sp3 18.845
-9.87 -11.089 6151 CB C sp3 18.3239994 -8.8409996 -12.927 6152 HB H sp3
17.2789993 -9.0620003 -13.1440001 6153 CG2 C sp3 18.6340008 -7.5159998
-13.7130003 6154 HG21 H sp3 19.6919994 -7.256 -13.7229996 6155 HG22 H
sp3 18.2469997 -7.5279999 -14.7320004 6156 HG23 H sp3 18.0799999
-6.7639999 -13.151 6157 OG1 O sp3 19.1499996 -9.7799997 -13.6300001 6158
HG1 H sp3 19.2229996 -9.4899998 -14.5419998 6159 C C sp2 20.0079994
-8.1549997 -11.1540003 6160 O O sp2 20.0100002 -7.1350002 -10.4440002
6161 N N sp2 21.1270008 -8.6210003 -11.7469997 6162 H H sp3 21.0109997
-9.2559996 -12.5240002 6163 CA C sp3 22.382 -7.971 -11.696 6164 HA H sp3
22.175 -7.013 -11.219 6165 CB C sp3 23.2560005 -8.6569996 -10.6590004
6166 HB2 H sp3 22.6259995 -8.5200005 -9.7799997 6167 HB3 H sp3
23.3799992 -9.6940002 -10.9709997 6168 OG O sp3 24.5279999 -8.1219997
-10.5340004 6169 HG H sp3 24.7290001 -8.3559999 -9.625 6170 C C sp2
23.052 -7.6820002 -13.0530005 6171 O O sp2 22.8880005 -8.4709997
-13.9809999 6172 N N sp2 23.8239994 -6.5710001 -13.1350002 6173 H H sp3
23.8759995 -5.9959998 -12.3070002 6174 CA C sp3 24.791 -6.098 -14.218
6175 HA H sp3 24.304 -6.24 -15.183 6176 CB C sp3 25.2080002 -4.6009998
-14.0270004 6177 HB H sp3 24.2910004 -4.0479999 -13.8249998 6178 CG2 C
sp3 26.1350002 -4.408 -12.835 6179 HG21 H sp3 27.1660004 -4.6690001
-13.0740004 6180 HG22 H sp3 25.9519997 -3.372 -12.5509996 6181 HG23 H
sp3 25.8479996 -5.1199999 -12.0620003 6182 CG1 C sp3 25.9349995
-3.9649999 -15.2159996 6183 HG12 H sp3 26.0900002 -2.948 -14.8540001
6184 HG13 H sp3 26.882 -4.4359999 -15.4779997 6185 CD1 C sp3 25.0090008
-3.825 -16.4500008 6186 HD11 H sp3 24.9300003 -4.6799998 -17.1219997
6187 HD12 H sp3 23.9710007 -3.619 -16.1900005 6188 HD13 H sp3 25.3080006
-2.9319999 -17 6189 C C sp2 26.0669994 -7.0339999 -14.2349997 6190 O O
sp2 26.7549992 -7.2470002 -15.2530003 6191 N N sp2 26.3780003 -7.5809999
-13.0710001 6192 H H sp3 25.8239994 -7.2179999 -12.3079996 6193 CA C sp3
27.457 -8.622 -12.821 6194 HA H sp3 28.33 -8.3 -13.389 6195 CB C sp3
27.8740005 -8.5860004 -11.3409996 6196 HB2 H sp3 27.1070004 -9.0059996
-10.6899996 6197 HB3 H sp3 28.6539993 -9.3430004 -11.2629995 6198 CG C
sp3 28.4419994 -7.164 -10.9899998 6199 HG2 H sp3 29.3029995 -6.914
-11.6099997 6200 HG3 H sp3 27.6049995 -6.467 -11.0249996 6201 CD C sp3
28.9820004 -7.296 -9.54 6202 HD2 H sp3 28.3139992 -7.8660002 -8.8929996
6203 HD3 H sp3 29.8959999 -7.8899999 -9.5389996 6204 CE C sp3 29.3920002
-5.941 -9.0410004 6205 HE2 H sp3 29.7759991 -5.2839999 -9.8210001 6206
HE3 H sp3 28.5039997 -5.441 -8.6529999 6207 NZ N sp3 30.3519993
-6.0469999 -7.8499999 6208 HZ3 H sp3 31.1970005 -6.5450001 -8.0909996
6209 HZ1 H sp3 30.6490002 -5.1849999 -7.4159999 6210 HZ2 H sp3
29.9300003 -6.5560002 -7.086 6211 C C sp2 27.0669994 -9.9989996
-13.3590002 6212 O O sp2 27.7299995 -10.7229996 -14.1090002 6213 N N sp2
25.7910004 -10.4049997 -13.1230001 6214 H H sp3 25.1560001 -9.8430004
-12.5740004 6215 CA C sp3 25.3630009 -11.7740002 -13.3660002 6216 HA H
sp3 25.8719997 -12.1070004 -14.2709999 6217 CB C sp3 25.8899994
-12.6949997 -12.335 6218 HB H sp3 26.9360008 -12.4359999 -12.1700001
6219 CG2 C sp3 25.2269993 -12.5360003 -11.0190001 6220 HG21 H sp3
24.2350006 -12.9890003 -10.9969997 6221 HG22 H sp3 25.7970009
-13.0509996 -10.2460003 6222 HG23 H sp3 25.1450005 -11.4680004
-10.8170004 6223 CG1 C sp3 25.8589993 -14.1940002 -12.7589998 6224 HG12
H sp3 26.0170002 -14.8979998 -11.941 6225 HG13 H sp3 24.882 -14.3170004
-13.2259998 6226 CD1 C sp3 26.9400005 -14.573 -13.7639999 6227 HD11 H
sp3 27.9150009 -14.1359997 -13.5500002 6228 HD12 H sp3 27.0319996
-15.6569996 -13.8369999 6229 HD13 H sp3 26.6739998 -14.1630001
-14.7379999 6230 C C sp2 23.7810001 -11.8319998 -13.5679998 6231 O O sp2
23.0510006 -11.4250002 -12.6149998 6232 N N sp2 23.2619991 -12.3149996
-14.7130003 6233 CD C sp3 23.9689999 -13.0010004 -15.7860003 6234 HD2 H
sp3 24.6350002 -13.7770004 -15.408 6235 HD3 H sp3 24.5090008 -12.316
-16.4400005 6236 CG C sp3 22.8589993 -13.7819996 -16.5200005 6237 HG2 H
sp3 22.7609997 -14.6269999 -15.8389997 6238 HG3 H sp3 23.0890007
-14.2469997 -17.4790001 6239 CB C sp3 21.7180004 -12.7950001 -16.441
6240 HB2 H sp3 20.7830009 -13.335 -16.5909996 6241 HB3 H sp3 21.8889999
-12.0200005 -17.1879997 6242 CA C sp3 21.8500004 -12.3079996 -14.9989996
6243 HA H sp3 21.5359993 -11.2639999 -15.0059996 6244 C C sp2 21.1149998
-13.1309996 -13.9259996 6245 O O sp2 21.5230007 -14.2600002 -13.7030001
6246 N N sp2 20.1709995 -12.5410004 -13.1569996 6247 H H sp3 20.0030003
-11.5649996 -13.3549995 6248 CA C sp3 19.72 -13.191 -11.958 6249 HA H
sp3 19.662 -14.259 -12.169 6250 CB C sp3 20.7619991 -13.0120001
-10.8450003 6251 HB2 H sp3 20.4689999 -13.2880001 -9.8319998 6252 HB3 H
sp3 21.5629997 -13.7360001 -10.9949999 6253 OG O sp3 21.3279991
-11.6789999 -10.7069998 6254 HG H sp3 22.0410004 -11.6129999 -11.3459997
6255 C C sp2 18.3369999 -12.6160002 -11.6129999 6256 O O sp2 18.0610008
-12.3299999 -10.4230003 6257 N N sp2 17.5189991 -12.4910002 -12.599 6258
H H sp3 17.8419991 -12.7259998 -13.526 6259 CA C sp3 16.136 -12.038
-12.46 6260 HA H sp3 16.345 -11.02 -12.132 6261 CB C sp3 15.3559999
-12.0039997 -13.8280001 6262 HB2 H sp3 15.2770004 -13.0209999
-14.2110004 6263 HB3 H sp3 14.3590002 -11.5679998 -13.7580004 6264 OG O
sp3 16.0739994 -11.2040005 -14.6870003 6265 HG H sp3 15.5381861
-10.9053965 -15.4263105 6266 C C sp2 15.46 -12.8170004 -11.3319998 6267
O O sp2 15.2720003 -14.0559998 -11.335 6268 N N sp2 14.8509998
-12.1719999 -10.3310003 6269 H H sp3 15.0740004 -11.2049999 -10.1440001
6270 CA C sp3 14.016 -12.88 -9.271 6271 HA H sp3 13.436 -13.68 -9.731
6272 CB C sp3 14.9359999 -13.4239998 -8.184 6273 HB2 H sp3 15.9110003
-13.6829996 -8.5970001 6274 HB3 H sp3 15.1960001 -12.6020002 -7.5170002
6275 CG C sp2 14.4790001 -14.6969995 -7.473 6276 ND1 N sp2 14.4040003
-15.9320002 -8.0830002 6277 CE1 C sp2 13.7690001 -16.7679996 -7.2290001
6278 HE1 H sp3 13.401 -17.7830009 -7.217 6279 NE2 N sp2 13.427
-16.0370007 -6.1880002 6280 HE2 H sp3 12.9390001 -16.4039993 -5.3839998
6281 CD2 C sp2 13.9259996 -14.7340002 -6.276 6282 HD2 H sp3 13.658
-13.8730001 -5.6810002 6283 C C sp2 13.0760002 -11.8559999 -8.6210003
6284 O O sp2 13.3920002 -10.6610003 -8.4619999 6285 N N sp2 11.8260002
-12.2419996 -8.3439999 6286 H H sp3 11.5439997 -13.2040005 -8.474 6287
CA C sp3 10.758 -11.342 -7.806 6288 HA H sp3 10.576 -10.526 -8.506 6289
CB C sp3 9.4630003 -12.1610003 -7.6170001 6290 HB2 H sp3 9.6709995
-13.0360003 -7.0009999 6291 HB3 H sp3 8.7600002 -11.5600004 -7.039 6292
CG C sp2 8.8640003 -12.6429996 -8.9440002 6293 OD1 O sp2 9.3970003
-12.4639997 -10.0240002 6294 ND2 N sp2 7.7490001 -13.3290005 -8.8009996
6295 HD22 H sp3 7.461 -13.46 -7.8410001 6296 HD21 H sp3 7.3940001
-13.8809996 -9.5679998 6297 C C sp2 11.1560001 -10.7480001 -6.4039998
6298 O O sp2 11.7620001 -11.552 -5.6469998 6299 N N sp2 10.7580004
-9.5679998 -5.993 6300 H H sp3 10.3800001 -8.9040003 -6.6529999 6301 CA
C sp3 10.887 -9.041 -4.601 6302 HA H sp3 11.425 -9.728 -3.948 6303 CB C
sp3 11.7379999 -7.7309999 -4.664 6304 HB2 H sp3 11.1090002 -6.9850001
-5.151 6305 HB3 H sp3 11.8179998 -7.4510002 -3.6129999 6306 CG C sp3
13.1219997 -7.6269999 -5.2779999 6307 HG H sp3 13.0129995 -7.8800001
-6.3319998 6308 CD1 C sp3 13.6529999 -6.2199998 -5.1950002 6309 HD11 H
sp3 14.6969995 -6.3080001 -5.4970002 6310 HD12 H sp3 13.1969995
-5.5380001 -5.9130001 6311 HD13 H sp3 13.5450001 -5.7340002 -4.2259998
6312 CD2 C sp3 14.0640001 -8.6199999 -4.6209998 6313 HD21 H sp3
15.0719995 -8.243 -4.796 6314 HD22 H sp3 13.9469995 -8.5159998 -3.543
6315 HD23 H sp3 13.842 -9.6020002 -5.039 6316 C C sp2 9.4449997
-8.8459997 -4.0419998 6317 O O sp2 9.0430002 -9.243 -2.9619999 6318 N N
sp2 8.5950003 -8.1929998 -4.8740001 6319 H H sp3 8.8149996 -7.7849998
-5.7709999 6320 CA C sp3 7.156 -7.899 -4.53 6321 HA H sp3 6.767 -8.712
-3.917 6322 CB C sp3 7.1079998 -6.6789999 -3.6589999 6323 HB2 H sp3
6.1240001 -6.5739999 -3.2030001 6324 HB3 H sp3 7.7150002 -6.7309999
-2.7550001 6325 CG C sp3 7.3039999 -5.335 -4.369 6326 HG2 H sp3 8.309
-5.2810001 -4.79 6327 HG3 H sp3 6.6259999 -5.2729998 -5.2210002 6328 SD
S sp3 7.0599999 -3.8889999 -3.2620001 6329 CE C sp3 7.5029998 -2.5339999
-4.4980001 6330 HE1 H sp3 6.6750002 -2.414 -5.197 6331 HE2 H sp3
7.6849999 -1.586 -3.9920001 6332 HE3 H sp3 8.3950005 -2.8829999
-5.0190001 6333 C C sp2 6.3080001 -7.7659998 -5.823 6334 O O sp2
6.8239999 -7.6389999 -6.902 6335 N N sp2 4.9980001 -7.7979999 -5.6459999
6336 H H sp3 4.5869999 -7.9770002 -4.7410002 6337 CA C sp3 3.894 -8.06
-6.609 6338 HA H sp3 4.119 -7.384 -7.434 6339 CB C sp3 3.961 -9.5220003
-7.1069999 6340 HB2 H sp3 3.5239999 -9.5939999 -8.1029997 6341 HB3 H sp3
5 -9.7180004 -7.3699999 6342 CG C sp3 3.322 -10.5889997 -6.1700001 6343
HG2 H sp3 3.75 -10.323 -5.2030001 6344 HG3 H sp3 2.2739999 -10.3900003
-5.948 6345 CD C sp3 3.563 -12.0389996 -6.6729999 6346 HD2 H sp3
3.1659999 -12.1789999 -7.678 6347 HD3 H sp3 4.6469998 -12.1370001
-6.6139998 6348 CE C sp3 2.8429999 -12.8509998 -5.6110001 6349 HE2 H sp3
3.2839999 -12.6230001 -4.6399999 6350 HE3 H sp3 1.79 -12.5719995
-5.6030002 6351 NZ N sp3 2.941 -14.3009996 -5.7969999 6352 HZ3 H sp3
3.8429999 -14.6429996 -5.4959998 6353 HZ1 H sp3 2.385 -14.7320004 -5.073
6354 HZ2 H sp3 2.6630001 -14.6789999 -6.6919999 6355 C C sp2 2.493
-7.7140002 -6.0890002 6356 O O sp2 2.3800001 -7.4650002 -4.8720002 6357
N N sp2 1.577 -7.5580001 -7.0300002 6358 H H sp3 1.719 -7.6919999
-8.0209999 6359 CA C sp3 0.211 -7.105 -6.7 6360 HA2 H sp3 -0.206 -7.775
-5.948 6361 HA3 H sp3 0.166 -6.11 -6.258 6362 C C sp2 -0.704 -7.0890002
-7.8540001 6363 O O sp2 -0.289 -7.2069998 -8.9969997 6364 N N sp2 -1.957
-6.816 -7.5440001 6365 H H sp3 -2.1459999 -6.6430001 -6.5669999 6366 CA
C sp3 -3.092 -6.492 -8.462 6367 HA2 H sp3 -3.28 -5.424 -8.358 6368 HA3 H
sp3 -2.759 -6.579 -9.496 6369 C C sp2 -4.3340001 -7.3330002 -8.1739998
6370 O O sp2 -4.5219998 -7.8379998 -7.1129999 6371 N N sp2 -5.1999998
-7.5339999 -9.1429996 6372 H H sp3 -5.1880002 -6.9169998 -9.9429998 6373
CA C sp3 -6.4 -8.261 -8.989 6374 HA H sp3 -6.043 -9.156 -8.48 6375 CB C
sp3 -7.3909998 -7.48 -8.1709995 6376 HB2 H sp3 -6.8829999 -7.3579998
-7.2150002 6377 HB3 H sp3 -7.4369998 -6.5050001 -8.6569996 6378 OG O sp3
-8.625 -8.1899996 -8.1479998 6379 HG H sp3 -8.9180002 -8.3859997
-9.0410004 6380 C C sp2 -6.9920001 -8.5979996 -10.3190002 6381 O O sp2
-6.9860001 -7.8769999 -11.2580004 6382 N N sp2 -7.5079999 -9.8210001
-10.4870005 6383 H H sp3 -7.3889999 -10.5290003 -9.7770004 6384 CA C sp3
-8.434 -10.166 -11.561 6385 HA H sp3 -8.014 -9.801 -12.499 6386 CB C sp3
-8.5900002 -11.71 -11.6129999 6387 HB H sp3 -9.2709999 -12.0150003
-12.408 6388 CG2 C sp3 -7.2119999 -12.3710003 -11.8050003 6389 HG21 H
sp3 -6.803 -11.8929996 -12.6949997 6390 HG22 H sp3 -6.5780001
-12.0869999 -10.9659996 6391 HG23 H sp3 -7.348 -13.4460001 -11.9280005
6392 OG1 O sp3 -8.9910002 -12.092 -10.3299999 6393 HG1 H sp3 -9.9209995
-11.8699999 -10.2440004 6394 C C sp2 -9.7650003 -9.3730001 -11.4329996
6395 O O sp2 -10.1339998 -8.8470001 -10.3769999 6396 N N sp2 -10.4560003
-9.0909996 -12.5360003 6397 H H sp3 -10.1010237 -9.4572544 -13.4077511
6398 CA C sp3 -11.708 -8.282 -12.598 6399 HA H sp3 -12.2523328
-8.4185363 -11.6635699 6400 C C sp2 -12.6000004 -8.7379999 -13.7119999
6401 O O sp2 -12.0830002 -9.1560001 -14.7290001 6402 CB C sp3
-11.3500004 -6.7909999 -12.7749996 6403 HB2 H sp3 -10.599 -6.7020001
-13.5629997 6404 HB3 H sp3 -12.2320004 -6.2459998 -13.1110001 6405 CG C
sp3 -10.8190002 -6.0999999 -11.507 6406 HG2 H sp3 -9.9610004 -6.6490002
-11.1199999 6407 HG3 H sp3 -10.4779997 -5.1030002 -11.7880001 6408 CD C
sp3 -11.8909998 -5.9559999 -10.4119997 6409 HD2 H sp3 -12.7519999
-5.4349999 -10.8319998 6410 HD3 H sp3 -12.2159996 -6.9369998 -10.0670004
6411 CE C sp3 -11.3889999 -5.1529999 -9.2040005 6412 HE2 H sp3
-10.9689999 -4.2069998 -9.5459995 6413 HE3 H sp3 -12.2340002 -4.9419999
-8.5489998 6414 NZ N sp3 -10.3719997 -5.8870001 -8.4309998 6415 HZ3 H
sp3 -10.0705414 -5.3223224 -7.6497436 6416 HZ1 H sp3 -9.5804777
-6.0908647 -9.0243225 6417 HZ2 H sp3 -10.7677851 -6.7510009 -8.0890102
6418 N N sp2 -13.8730001 -8.4840002 -13.7010002 6419 H H sp3 -14.3549995
-8.4099998 -12.816 6420 CA C sp3 -14.844 -8.695 -14.845 6421 HA H sp3
-14.295 -8.77 -15.783 6422 CB C sp3 -15.5530005 -10.0089998 -14.6350002
6423 HB2 H sp3 -14.9219999 -10.7620001 -15.1059999 6424 HB3 H sp3
-15.6890001 -10.3179998 -13.5979996 6425 CG C sp2 -16.8400002
-10.0979996 -15.4040003 6426 OD1 O sp2 -17.8780003 -10.2869997
-14.8000002 6427 ND2 N sp2 -16.9589996 -9.927 -16.6870003 6428 HD22 H
sp3 -16.1679993 -9.724 -17.2819996 6429 HD21 H sp3 -17.9080009
-10.0880003 -16.9939995 6430 C C sp2 -15.7460003 -7.4099998 -14.9049997
6431 O O sp2 -16.5279999 -7.1469998 -14.0579996 6432 N N sp2 -15.4610004
-6.658 -15.96 6433 H H sp3 -14.868 -6.8520002 -16.7539997 6434 CA C sp3
-15.863 -5.257 -16.165 6435 HA H sp3 -16.27 -4.853 -15.239 6436 CB C sp3
-14.7309999 -4.3010001 -16.5130005 6437 HB2 H sp3 -13.9779997 -4.8979998
-17.0270004 6438 HB3 H sp3 -14.9809999 -3.4719999 -17.1739998 6439 CG C
sp2 -13.9139996 -3.747 -15.349 6440 CD1 C sp2 -14.2189999 -3.7390001
-14.0380001 6441 HD1 H sp3 -15.1479998 -4.098 -13.6190004 6442 NE1 N sp2
-13.2539997 -3.1370001 -13.3280001 6443 HE1 H sp3 -13.3369999 -2.911
-12.3479996 6444 CE2 C sp2 -12.2889996 -2.5220001 -14.1160002 6445 CZ2 C
sp2 -11.1669998 -1.793 -13.9300003 6446 HZ2 H sp3 -10.901 -1.536
-12.9160004 6447 CH2 C sp2 -10.2849998 -1.347 -14.9289999 6448 HH2 H sp3
-9.3529997 -0.835 -14.7410002 6449 CZ3 C sp2 -10.5810003 -1.78
-16.2399998 6450 HZ3 H sp3 -10.0349998 -1.3940001 -17.0879993 6451 CE3 C
sp2 -11.8149996 -2.5350001 -16.5419998 6452 HE3 H sp3 -11.9940004
-2.8139999 -17.5699997 6453 CD2 C sp2 -12.6669998 -2.9749999 -15.441
6454 C C sp2 -16.9640007 -5.1479998 -17.2539997 6455 O O sp2 -17.3449993
-4.1139998 -17.6889992 6456 N N sp2 -17.5429993 -6.2810001 -17.7049999
6457 H H sp3 -17.1060009 -7.1620002 -17.4769993 6458 CA C sp3 -18.677
-6.382 -18.631 6459 HA H sp3 -18.498 -5.983 -19.63 6460 CB C sp3
-19.1159992 -7.8249998 -18.7980003 6461 HB2 H sp3 -19.3449993 -8.2770004
-17.8330002 6462 HB3 H sp3 -19.9519997 -7.9510002 -19.4860001 6463 OG O
sp3 -17.9440002 -8.3979998 -19.3859997 6464 HG H sp3 -18.0680008
-9.2919998 -19.7140007 6465 C C sp2 -19.9880009 -5.5710001 -18.1590004
6466 O O sp2 -20.4160004 -5.7729998 -17.0419998 6467 N N sp2 -20.6760006
-4.816 -19.0480003 6468 H H sp3 -20.2269993 -4.5469999 -19.9120007 6469
CA C sp3 -21.778 -3.963 -18.605 6470 HA2 H sp3 -21.996 -3.116 -19.255
6471 HA3 H sp3 -22.648 -4.617 -18.553 6472 C C sp2 -21.5400009 -3.293
-17.2250004 6473 O O sp2 -20.4150009 -2.9690001 -16.8729992 6474 N N sp2
-22.6450005 -3.148 -16.4589996 6475 H H sp3 -23.5160007 -3.4219999
-16.8899994 6476 CA C sp3 -22.798 -2.65 -15.12 6477 HA H sp3 -23.83
-2.688 -14.769 6478 CB C sp3 -22.1459999 -3.5780001 -14.0550003 6479 HB2
H sp3 -21.0919991 -3.6300001 -14.3260002 6480 HB3 H sp3 -22.2110004
-3.1670001 -13.0469999 6481 CG C sp2 -22.6100006 -4.9970002 -13.9069996
6482 OD1 O sp2 -23.6369991 -5.3439999 -14.4350004 6483 ND2 N sp2
-21.8250008 -5.8920002 -13.3959999 6484 HD22 H sp3 -20.8369999
-5.7030001 -13.3030005 6485 HD21 H sp3 -22.2010002 -6.8249998
-13.3129997 6486 C C sp2 -22.3470001 -1.183 -14.9309998 6487 O O sp2
-22.8740005 -0.472 -14.0530005 6488 N N sp2 -21.5419998 -0.605
-15.8459997 6489 H H sp3 -20.9230003 -1.145 -16.434 6490 CA C sp3
-21.389 0.921 -15.931 6491 HA H sp3 -22.311 1.497 -15.855 6492 CB C sp3
-20.4920006 1.336 -14.7530003 6493 HB2 H sp3 -20.9909992 1.038
-13.8310003 6494 HB3 H sp3 -19.5359993 0.862 -14.9759998 6495 OG O sp3
-20.2859993 2.7390001 -14.8529997 6496 HG H sp3 -19.3630009 2.763
-14.5930004 6497 C C sp2 -20.6870003 1.299 -17.2080002 6498 O O sp2
-19.993 0.49 -17.8549995 6499 N N sp2 -20.9109993 2.457 -17.7129993 6500
H H sp3 -21.5919991 3.0899999 -17.3180008 6501 CA C sp3 -20.062 3.025
-18.786 6502 HA H sp3 -19.814 2.248 -19.508 6503 CB C sp3 -20.8700008
4.165 -19.3899994 6504 HB2 H sp3 -20.3549995 4.5170002 -20.2840004 6505
HB3 H sp3 -21.8309994 3.767 -19.7150002 6506 CG C sp3 -21.2959995
5.3080001 -18.5109997 6507 HG2 H sp3 -21.6989994 4.9400001 -17.5680008
6508 HG3 H sp3 -20.4150009 5.9180002 -18.3120003 6509 CD C sp2
-22.4260006 6.1009998 -19.2689991 6510 OE1 O sp2 -22.302 6.395
-20.4659996 6511 OE2 O sp3 -23.4669991 6.4190001 -18.6070004 6512 C C
sp2 -18.7269993 3.556 -18.3810005 6513 O O sp2 -18.0170002 3.9200001
-19.3430004 6514 N N sp2 -18.3560009 3.336 -17.0809994 6515 H H sp3
-19.0860004 2.9489999 -16.5009995 6516 CA C sp3 -17.024 3.881 -16.497
6517 HA H sp3 -16.259 3.937 -17.271 6518 CB C sp3 -17.2320004 5.2490001
-15.934 6519 HB2 H sp3 -17.2940006 5.9039998 -16.8029995 6520 HB3 H sp3
-18.1940002 5.2350001 -15.4219999 6521 CG C sp2 -16.1369991 5.842
-15.1379995 6522 CD1 C sp2 -16.5400009 6.4089999 -13.8859997 6523 HD1 H
sp3 -17.5970001 6.4050002 -13.6669998 6524 CE1 C sp2 -15.5769997
6.7950001 -12.9770002 6525 HE1 H sp3 -15.9259996 7.322 -12.1009998 6526
CZ C sp2 -14.21 6.5040002 -13.2329998 6527 HZ H sp3 -13.4399996 6.73
-12.5100002 6528 CE2 C sp2 -13.7799997 5.9380002 -14.4139996 6529 HE2 H
sp3 -12.7139997 5.875 -14.5749998 6530 CD2 C sp2 -14.7530003 5.4959998
-15.3199997 6531 HD2 H sp3 -14.3210001 5.0809999 -16.2189999 6532 C C
sp2 -16.4909992 2.961 -15.3280001 6533 O O sp2 -17.3320007 2.7509999
-14.4429998 6534 N N sp2 -15.2469997 2.4419999 -15.2770004 6535 H H sp3
-14.5769997 2.8199999 -15.9309998 6536 CA C sp3 -14.711 1.394 -14.397
6537 HA H sp3 -15.243 1.413 -13.446 6538 CB C sp3 -14.8199997 -0.003
-15.1219997 6539 HB2 H sp3 -14.4799995 0.069 -16.1550007 6540 HB3 H sp3
-14.2220001 -0.718 -14.5570002 6541 CG C sp2 -16.25 -0.569 -15.276 6542
ND1 N sp2 -17.1310005 -0.753 -14.1829996 6543 CE1 C sp2 -18.1720009
-1.433 -14.6730003 6544 HE1 H sp3 -19.0480003 -1.729 -14.1160002 6545
NE2 N sp2 -17.8899994 -1.709 -15.9849997 6546 HE2 H sp3 -18.4389992
-2.2750001 -16.6159992 6547 CD2 C sp2 -16.7299995 -1.202 -16.3869991
6548 HD2 H sp3 -16.2369995 -1.286 -17.3439999 6549 C C sp2 -13.2860003
1.717 -14.0419998 6550 O O sp2 -12.5279999 2.3280001 -14.8050003 6551 N
N sp2 -12.8529997 1.527 -12.7880001 6552 H H sp3 -13.4239998 1.051
-12.1049995 6553 CA C sp3 -11.534 1.872 -12.206 6554 HA H sp3 -10.822
1.902 -13.031 6555 CB C sp3 -11.5950003 3.29 -11.6020002 6556 HB2 H sp3
-11.8579998 3.8729999 -12.4840002 6557 HB3 H sp3 -12.4200001 3.316
-10.8900003 6558 CG C sp2 -10.3889999 3.9749999 -10.9490004 6559 CD1 C
sp2 -9.6379995 4.9650002 -11.6260004 6560 HD1 H sp3 -9.8900003 5.3559999
-12.6009998 6561 CE1 C sp2 -8.7700005 5.8559999 -10.8710003 6562 HE1 H
sp3 -8.3570004 6.7639999 -11.2840004 6563 CZ C sp2 -8.4139996 5.4320002
-9.6219997 6564 HZ H sp3 -7.671 5.987 -9.0690002 6565 CE2 C sp2
-8.9499998 4.3340001 -9.0050001 6566 HE2 H sp3 -8.5600004 4.0599999
-8.0360003 6567 CD2 C sp2 -9.9650002 3.638 -9.6090002 6568 HD2 H sp3
-10.46 2.8710001 -9.0319996 6569 C C sp2 -10.9759998 0.896 -11.2200003
6570 O O sp2 -11.7969999 0.28 -10.632 6571 N N sp2 -9.6160002 0.803
-11.1549997 6572 H H sp3 -9.052 1.23 -11.8760004 6573 CA C sp3 -8.902
0.012 -10.194 6574 HA H sp3 -9.437 0.122 -9.25 6575 CB C sp3 -8.9060001
-1.482 -10.5979996 6576 HB2 H sp3 -9.9139996 -1.895 -10.6190004 6577 HB3
H sp3 -8.5089998 -1.544 -11.6110001 6578 CG C sp2 -8.1850004 -2.3840001
-9.5979996 6579 CD1 C sp2 -8.3660002 -2.283 -8.2019997 6580 HD1 H sp3
-9.1800003 -1.699 -7.8000002 6581 CE1 C sp2 -7.5809999 -3.0999999
-7.3369999 6582 HE1 H sp3 -7.743 -3.0769999 -6.2690001 6583 CZ C sp2
-6.5619998 -3.9419999 -7.9029999 6584 OH O sp3 -5.7540002 -4.6919999
-7.1009998 6585 HH H sp3 -6.0890002 -4.6760001 -6.2010002 6586 CE2 C sp2
-6.3540001 -3.99 -9.2659998 6587 HE2 H sp3 -5.6550002 -4.6599998
-9.7440004 6588 CD2 C sp2 -7.131 -3.2149999 -10.0959997 6589 HD2 H sp3
-7.0139999 -3.243 -11.1689997 6590 C C sp2 -7.4580002 0.459 -10.0279999
6591 O O sp2 -6.8060002 0.736 -11.0179996 6592 N N sp2 -6.9910002 0.544
-8.776 6593 H H sp3 -7.6149998 0.426 -7.9910002 6594 CA C sp3 -5.691
1.108 -8.503 6595 HA H sp3 -4.983 0.716 -9.233 6596 CB C sp3 -5.7729998
2.645 -8.5229998 6597 HB2 H sp3 -6.0609999 3.039 -9.4969997 6598 HB3 H
sp3 -6.5689998 2.9649999 -7.8509998 6599 OG O sp3 -4.527 3.2320001
-8.191 6600 HG H sp3 -3.7850001 2.8670001 -8.6800003 6601 C C sp2 -5.165
0.567 -7.1719999 6602 O O sp2 -5.9549999 0.431 -6.2360001 6603 N N sp2
-3.855 0.302 -7.026 6604 H H sp3 -3.2550001 0.581 -7.79 6605 CA C sp3
-3.05 -0.221 -5.878 6606 HA H sp3 -3.587 -0.12 -4.935 6607 CB C sp3
-2.901 -1.7690001 -6.072 6608 HB H sp3 -3.872 -2.247 -6.198 6609 CG2 C
sp3 -1.914 -2.1240001 -7.198 6610 HG21 H sp3 -1.869 -3.2130001
-7.2280002 6611 HG22 H sp3 -2.244 -1.775 -8.1759996 6612 HG23 H sp3
-0.941 -1.777 -6.8499999 6613 CG1 C sp3 -2.493 -2.434 -4.7350001 6614
HG12 H sp3 -1.455 -2.165 -4.5409999 6615 HG13 H sp3 -3.171 -2.243
-3.9030001 6616 CD1 C sp3 -2.5320001 -3.9530001 -4.7389998 6617 HD11 H
sp3 -2.5899999 -4.2690001 -3.697 6618 HD12 H sp3 -3.359 -4.3699999
-5.3140001 6619 HD13 H sp3 -1.5779999 -4.4039998 -5.0120001 6620 C C sp2
-1.64 0.483 -5.6799998 6621 O O sp2 -0.878 0.76 -6.6399999 6622 N N sp2
-1.304 0.744 -4.3850002 6623 H H sp3 -2.0510001 0.696 -3.707 6624 CA C
sp3 0.026 0.98 -3.933 6625 HA H sp3 0.663 1.38 -4.722 6626 CB C sp3
-0.154 2.098 -2.8599999 6627 HB2 H sp3 -0.921 2.8050001 -3.177 6628 HB3
H sp3 -0.452 1.6440001 -1.915 6629 CG C sp2 1.039 2.902 -2.4849999 6630
OD1 O sp2 1.512 2.8380001 -1.351 6631 ND2 N sp2 1.614 3.6400001 -3.405
6632 HD22 H sp3 1.067 3.743 -4.2490001 6633 HD21 H sp3 2.348 4.2740002
-3.125 6634 C C sp2 0.598 -0.353 -3.4300001 6635 O O sp2 -0.063 -1.091
-2.7409999 6636 N N sp2 1.877 -0.609 -3.7149999 6637 H H sp3 2.404 0.074
-4.2410002 6638 CA C sp3 2.623 -1.701 -3.106 6639 HA H sp3 2.007 -2.23
-2.379 6640 CB C sp3 2.8929999 -2.7850001 -4.1690001 6641 HB H sp3
3.7090001 -2.4549999 -4.8109999 6642 CG1 C sp3 3.4319999 -4.1259999
-3.5799999 6643 HG11 H sp3 3.77 -4.8540001 -4.3169999 6644 HG12 H sp3
4.2800002 -3.9000001 -2.9349999 6645 HG13 H sp3 2.664 -4.526 -2.9170001
6646 CG2 C sp3 1.7130001 -3.204 -5.0949998 6647 HG21 H sp3 1.957
-3.8469999 -5.9400001 6648 HG22 H sp3 1.082 -3.8239999 -4.4559999 6649
HG23 H sp3 1.064 -2.3989999 -5.4390001 6650 C C sp2 3.9920001 -1.215
-2.4630001 6651 O O sp2 4.6009998 -0.339 -3.073 6652 N N sp2 4.3590002
-1.8049999 -1.353 6653 H H sp3 3.7739999 -2.5350001 -0.971 6654 CA C sp3
5.669 -1.55 -0.62 6655 HA2 H sp3 6.334 -0.939 -1.229 6656 HA3 H sp3
5.608 -0.868 0.228 6657 C C sp2 6.4390001 -2.7179999 0.083 6658 O O sp2
5.7319999 -3.632 0.561 6659 N N sp2 7.7740002 -2.7609999 0.108 6660 H H
sp3 8.2889996 -2.0339999 -0.368 6661 CA C sp3 8.591 -3.827 0.673 6662
HA2 H sp3 8.107 -4.208 1.573 6663 HA3 H sp3 8.614 -4.661 -0.028 6664 C C
sp2 9.9700003 -3.4319999 1.061 6665 O O sp2 10.3249998 -2.3080001 0.708
6666 N N sp2 10.7629995 -4.3249998 1.6799999 6667 H H sp3 10.3610001
-5.1890001 2.0139999 6668 CA C sp3 12.071 -3.806 2.276 6669 HA H sp3
12.434 -3.02 1.614 6670 CB C sp3 11.8850002 -3.263 3.6900001 6671 HB2 H
sp3 11.1300001 -2.4779999 3.642 6672 HB3 H sp3 11.493 -4.1290002
4.2249999 6673 CG C sp2 13.0679998 -2.7 4.4749999 6674 CD1 C sp2
13.1330004 -1.3099999 4.8579998 6675 HD1 H sp3 12.3380003 -0.658 4.526
6676 CE1 C sp2 14.2659998 -0.77 5.5180001 6677 HE1 H sp3 14.4069996
0.271 5.7690001 6678 CZ C sp2 15.2320004 -1.682 5.9619999 6679 HZ H sp3
15.9709997 -1.398 6.6960001 6680 CE2 C sp2 15.1789999 -3.066 5.6490002
6681 HE2 H sp3 15.8690004 -3.7920001 6.053 6682 CD2 C sp2 14.1110001
-3.553 4.8850002 6683 HD2 H sp3 13.9840002 -4.6030002 4.664 6684 C C sp2
13.177 -4.9460001 2.2260001 6685 O O sp2 12.9610004 -6.1090002 2.4920001
6686 N N sp2 14.2670002 -4.5419998 1.653 6687 H H sp3 14.3140001
-3.5510001 1.465 6688 CA C sp3 15.33 -5.325 0.984 6689 HA H sp3 15.384
-6.354 1.339 6690 CB C sp3 14.8509998 -5.368 -0.531 6691 HB2 H sp3
14.9289999 -4.348 -0.906 6692 HB3 H sp3 15.6160002 -5.9359999 -1.0599999
6693 CG C sp2 13.4499998 -5.7589998 -0.774 6694 CD1 C sp2 12.4379997
-4.8080001 -1.125 6695 HD1 H sp3 12.6429996 -3.7479999 -1.105 6696 CE1 C
sp2 11.1379995 -5.3049998 -1.385 6697 HE1 H sp3 10.4519997 -4.586 -1.806
6698 CZ C sp2 10.8059998 -6.6599998 -1.286 6699 HZ H sp3 9.7880001
-6.954 -1.493 6700 CE2 C sp2 11.7790003 -7.6259999 -0.926 6701 HE2 H sp3
11.5769997 -8.6850004 -0.869 6702 CD2 C sp2 13.1040001 -7.1160002 -0.603
6703 HD2 H sp3 13.7989998 -7.9099998 -0.374 6704 C C sp2 16.823
-4.8179998 1.0549999 6705 O O sp2 17 -3.619 0.851 6706 N N sp2
17.8180008 -5.6739998 1.358 6707 H H sp3 17.5279999 -6.6139998 1.5880001
6708 CA C sp3 19.227 -5.529 0.988 6709 HA H sp3 19.466 -4.552 1.407 6710
CB C sp3 20.0419998 -6.6139998 1.659 6711 HB2 H sp3 19.7630005 -6.605
2.7130001 6712 HB3 H sp3 19.9009991 -7.5949998 1.205 6713 CG C sp3
21.552 -6.2930002 1.622 6714 HG2 H sp3 21.948 -6.2379999 0.608 6715 HG3
H sp3 21.8029995 -5.3660002 2.138 6716 CD C sp3 22.4500008 -7.4169998
2.207 6717 HD2 H sp3 21.9969997 -8.3409996 1.85 6718 HD3 H sp3
23.4880009 -7.2490001 1.92 6719 CE C sp3 22.4069996 -7.3909998 3.723
6720 HE2 H sp3 22.4449997 -6.368 4.099 6721 HE3 H sp3 21.4230003
-7.6129999 4.1360002 6722 NZ N sp3 23.4659996 -8.2040005 4.349 6723 HZ3
H sp3 24.4150009 -7.9089999 4.1700001 6724 HZ1 H sp3 23.3180008 -8.375
5.3330002 6725 HZ2 H sp3 23.4060001 -9.1379995 3.97 6726 C C sp2
19.4799995 -5.3130002 -0.55 6727 O O sp2 18.8589993 -6.0949998
-1.3329999 6728 N N sp2 20.2339993 -4.3010001 -0.88 6729 H H sp3 20.684
-3.77 -0.147 6730 CA C sp3 20.856 -4.017 -2.229 6731 HA H sp3 20.505
-4.92 -2.728 6732 CB C sp3 20.2609997 -2.796 -2.9590001 6733 HB2 H sp3
20.3239994 -1.898 -2.3440001 6734 HB3 H sp3 20.7110004 -2.5969999 -3.931
6735 CG C sp3 18.7049999 -3.109 -3.266 6736 HG H sp3 18.2380009
-3.5009999 -2.362 6737 CD1 C sp3 18.0179996 -1.749 -3.723 6738 HD11 H
sp3 18.3589993 -1.4680001 -4.7199998 6739 HD12 H sp3 16.9389992 -1.897
-3.7820001 6740 HD13 H sp3 18.1790009 -0.922 -3.0320001 6741 CD2 C sp3
18.4650002 -4.2020001 -4.2930002 6742 HD21 H sp3 18.691 -5.1739998
-3.8559999 6743 HD22 H sp3 17.3980007 -4.1599998 -4.5100002 6744 HD23 H
sp3 19.1700001 -4.0190001 -5.105 6745 C C sp2 22.3840008 -3.915 -2.085
6746 O O sp2 22.8700008 -3.5139999 -1.034 6747 N N sp2 23.1210003
-4.1560001 -3.155 6748 H H sp3 22.5879993 -4.552 -3.9170001 6749 CA C
sp3 24.548 -4.019 -3.382 6750 HA H sp3 25.038 -3.429 -2.608 6751 CB C
sp3 25.3339996 -5.3590002 -3.3169999 6752 HB2 H sp3 24.8409996 -6.092
-3.9549999 6753 HB3 H sp3 26.3120003 -5.309 -3.796 6754 CG C sp3
25.3369999 -6.0479999 -1.985 6755 HG2 H sp3 24.3880005 -6.1069999
-1.4529999 6756 HG3 H sp3 25.6639996 -7.0560002 -2.2420001 6757 CD C sp3
26.4619999 -5.5469999 -1.025 6758 HD2 H sp3 27.4090004 -5.3449998 -1.524
6759 HD3 H sp3 26.0189991 -4.71 -0.486 6760 NE N sp2 26.927 -6.5190001
-0.028 6761 HE H sp3 26.7469997 -7.5089998 -0.117 6762 CZ C sp2
27.7380009 -6.1880002 0.979 6763 NH1 N sp2 28.2709999 -4.9910002 1.204
6764 HH12 H sp3 28.9290009 -4.8639998 1.96 6765 HH11 H sp3 28.2639999
-4.2849998 0.481 6766 NH2 N sp2 28.2180004 -7.079 1.7690001 6767 HH21 H
sp3 27.8840008 -8.0319996 1.755 6768 HH22 H sp3 28.7129993 -6.7360001
2.579 6769 C C sp2 24.7630005 -3.2479999 -4.5960002 6770 O O sp2
23.8400002 -3.3510001 -5.4089999 6771 N N sp2 25.9689999 -2.6289999
-4.849 6772 H H sp3 26.5799999 -2.4760001 -4.0599999 6773 CA C sp3
26.262 -1.963 -6.149 6774 HA H sp3 25.473 -1.236 -6.342 6775 CB C sp3
27.5 -1.164 -6.0120001 6776 HB1 H sp3 28.3859997 -1.7029999 -5.677 6777
HB2 H sp3 27.8199997 -0.848 -7.0050001 6778 HB3 H sp3 27.3470001 -0.272
-5.4050002 6779 C C sp2 26.3509998 -3.013 -7.2540002 6780 O O sp2
26.9120007 -4.1199999 -7.112 6781 N N sp2 25.8369999 -2.723 -8.4329996
6782 H H sp3 25.4309998 -1.799 -8.4700003 6783 CA C sp3 25.629 -3.529
-9.587 6784 HA2 H sp3 25.594 -2.856 -10.444 6785 HA3 H sp3 26.428 -4.234
-9.818 6786 C C sp2 24.309 -4.4120002 -9.618 6787 O O sp2 23.9239998
-4.9120002 -10.6639996 6788 N N sp2 23.6009998 -4.5359998 -8.5579996
6789 H H sp3 23.882 -4.25 -7.631 6790 CA C sp3 22.18 -4.912 -8.644 6791
HA H sp3 22.18 -5.79 -9.29 6792 CB C sp3 21.6539993 -5.3239999
-7.2319999 6793 HB2 H sp3 21.8869991 -4.4899998 -6.5700002 6794 HB3 H
sp3 20.566 -5.3990002 -7.2210002 6795 CG C sp3 22.3279991 -6.6079998
-6.6529999 6796 HG2 H sp3 22.1529999 -7.3649998 -7.4169998 6797 HG3 H
sp3 23.3859997 -6.3439999 -6.6539998 6798 CD C sp2 21.8980007 -7.1750002
-5.2789998 6799 OE1 O sp2 22.2000008 -8.3120003 -4.862 6800 OE2 O sp3
21.1949997 -6.4260001 -4.513 6801 C C sp2 21.2350006 -3.8740001
-9.3369999 6802 O O sp2 21.6590004 -2.694 -9.5430002 6803 N N sp2
20.0650005 -4.322 -9.783 6804 H H sp3 19.8880005 -5.3109999 -9.8900003
6805 CA C sp3 19.184 -3.486 -10.507 6806 HA H sp3 19.266 -2.476 -10.107
6807 CB C sp3 19.5919991 -3.4119999 -11.9540005 6808 HB2 H sp3
18.8040009 -3.891 -12.5349998 6809 HB3 H sp3 19.507 -2.378 -12.2889996
6810 CG C sp3 20.8729992 -4.1490002 -12.4020004 6811 HG2 H sp3
21.7269993 -3.5799999 -12.033 6812 HG3 H sp3 20.8379993 -5.158
-11.9910002 6813 CD C sp2 21.0610008 -4.0970001 -13.8830004 6814 OE1 O
sp2 21.4029999 -3.0639999 -14.4259996 6815 OE2 O sp3 20.9249992 -5.191
-14.5340004 6816 C C sp2 17.6749992 -3.829 -10.3629999 6817 O O sp2
17.4279995 -5.0209999 -10.3319998 6818 N N sp2 16.7010002 -2.858
-10.3170004 6819 H H sp3 16.9599991 -1.882 -10.3509998 6820 CA C sp3
15.279 -3.162 -10.218 6821 HA H sp3 15.23 -4.228 -9.997 6822 CB C sp3
14.6009998 -2.3499999 -9.0670004 6823 HB H sp3 14.5909996 -1.268
-9.1960001 6824 CG2 C sp3 13.1219997 -2.839 -8.9589996 6825 HG21 H sp3
12.6219997 -2.402 -8.0950003 6826 HG22 H sp3 12.6029997 -2.573
-9.8800001 6827 HG23 H sp3 13.092 -3.9230001 -8.8500004 6828 CG1 C sp3
15.1940002 -2.5239999 -7.6799998 6829 HG12 H sp3 14.4499998 -2.211
-6.948 6830 HG13 H sp3 15.4449997 -3.575 -7.5430002 6831 CD1 C sp3
16.3929996 -1.627 -7.4559999 6832 HD11 H sp3 16.2180004 -0.646
-7.8969998 6833 HD12 H sp3 16.5090008 -1.352 -6.408 6834 HD13 H sp3
17.2900009 -2.0899999 -7.868 6835 C C sp2 14.5539999 -2.9059999
-11.5939999 6836 O O sp2 14.8140001 -1.928 -12.3470001 6837 N N sp2
13.6300001 -3.862 -11.8769999 6838 H H sp3 13.4829998 -4.6199999
-11.2259998 6839 CA C sp3 12.846 -3.914 -13.15 6840 HA H sp3 12.855
-2.942 -13.644 6841 CB C sp3 13.4139996 -5.0300002 -14.085 6842 HB2 H
sp3 14.5030003 -4.9889998 -14.1099997 6843 HB3 H sp3 13.0600004
-5.9889998 -13.7060003 6844 OG O sp3 13.0670004 -4.7389998 -15.434 6845
HG H sp3 13.2399998 -5.5009999 -15.9919996 6846 C C sp2 11.3520002
-4.2420001 -12.9180002 6847 O O sp2 10.9910002 -5.1199999 -12.1040001
6848 N N sp2 10.3789997 -3.6300001 -13.6450005 6849 H H sp3 10.7030001
-3.095 -14.4379997 6850 CA C sp3 8.943 -3.674 -13.329 6851 HA H sp3
8.675 -4.386 -12.549 6852 CB C sp3 8.5129995 -2.2939999 -12.8030005 6853
HB H sp3 8.6280003 -1.488 -13.5279999 6854 CG2 C sp3 7.013 -2.372
-12.4329996 6855 HG21 H sp3 6.3439999 -2.385 -13.2930002 6856 HG22 H sp3
6.8629999 -3.2090001 -11.7510004 6857 HG23 H sp3 6.7750001 -1.449
-11.9049997 6858 CG1 C sp3 9.2290001 -2.0320001 -11.4420004 6859 HG12 H
sp3 8.5380001 -1.429 -10.8509998 6860 HG13 H sp3 9.5600004 -2.9170001
-10.8990002 6861 CD1 C sp3 10.3719997 -1.013 -11.7299995 6862 HD11 H sp3
11.085 -1.0319999 -10.9060001 6863 HD12 H sp3 10.9639997 -1.36
-12.5769997 6864 HD13 H sp3 10.0509996 0.019 -11.8719997 6865 C C sp2
8.1499996 -4.0890002 -14.5939999 6866 O O sp2 8.566 -3.822 -15.7229996
6867 N N sp2 7.131 -4.9439998 -14.3830004 6868 H H sp3 6.9130001
-5.1440001 -13.4169998 6869 CA C sp3 6.363 -5.638 -15.427 6870 HA H sp3
6.473 -5.15 -16.396 6871 CB C sp3 6.8010001 -7.1290002 -15.5930004 6872
HB2 H sp3 6.2010002 -7.6729999 -14.8629999 6873 HB3 H sp3 6.3829999
-7.5539999 -16.5060005 6874 CG C sp3 8.3540001 -7.467 -15.4960003 6875
HG2 H sp3 8.8660002 -7.0640001 -16.3689995 6876 HG3 H sp3 8.7679996
-6.901 -14.6610003 6877 CD C sp2 8.6520004 -8.974 -15.3760004 6878 NE2 N
sp2 9.724 -9.448 -15.4790001 6879 HE22 H sp3 10.5417852 -8.8554783
-15.4633675 6880 HE21 H sp3 9.8263979 -10.4473944 -15.583046 6881 OE1 O
sp2 7.5960002 -9.7980003 -15.4020004 6882 C C sp2 4.842 -5.6030002
-15.1009998 6883 O O sp2 4.4920001 -5.5110002 -13.9280005 6884 N N sp2
4.0089998 -5.6490002 -16.1170006 6885 H H sp3 4.421 -5.816 -17.0240002
6886 CA C sp3 2.598 -5.321 -16.073 6887 HA H sp3 2.193 -5.517 -15.079
6888 CB C sp3 2.3269999 -3.8080001 -16.3239994 6889 HB H sp3 2.776
-3.4300001 -17.243 6890 CG1 C sp3 0.863 -3.4430001 -16.4440002 6891 HG11
H sp3 0.575 -2.3940001 -16.3869991 6892 HG12 H sp3 0.523 -3.809
-17.4130001 6893 HG13 H sp3 0.229 -3.875 -15.6689997 6894 CG2 C sp3
2.8629999 -3.0179999 -15.1309996 6895 HG21 H sp3 2.7709999 -3.5109999
-14.1630001 6896 HG22 H sp3 3.925 -2.7869999 -15.2130003 6897 HG23 H sp3
2.395 -2.0369999 -15.2130003 6898 C C sp2 1.84 -6.177 -17.1429996 6899 O
O sp2 2.3610001 -6.3610001 -18.1849995 6900 N N sp2 0.616 -6.6230001
-16.6949997 6901 H H sp3 0.302 -6.342 -15.7770004 6902 CA C sp3 -0.364
-7.283 -17.587 6903 HA H sp3 0.216 -7.446 -18.496 6904 CB C sp3 -0.839
-8.5609999 -16.9519997 6905 HB2 H sp3 -0.037 -9.2980003 -16.9950008 6906
HB3 H sp3 -0.765 -8.4429998 -15.8710003 6907 OG O sp3 -2.1300001
-9.0030003 -17.4389992 6908 HG H sp3 -2.802 -8.5100002 -16.9610004 6909
C C sp2 -1.4809999 -6.2750001 -17.8759995 6910 O O sp2 -1.701 -5.3109999
-17.2329998 6911 N N sp2 -2.1719999 -6.3909998 -19.0219994 6912 H H sp3
-2.0009999 -7.1900001 -19.6149998 6913 CA C sp3 -3.316 -5.5349998
-19.4860001 6914 HA H sp3 -3.5179999 -5.7049999 -20.5429993 6915 CB C
sp3 -4.5749998 -5.8369999 -18.6079998 6916 HB2 H sp3 -4.3930001 -5.71
-17.5400009 6917 HB3 H sp3 -5.4549999 -5.3309999 -19.0030003 6918 CG C
sp2 -5.1279998 -7.309 -18.6560001 6919 OD1 O sp2 -5.8579998 -7.6719999
-17.7360001 6920 ND2 N sp2 -4.961 -8.1809998 -19.625 6921 HD22 H sp3
-4.1919999 -8 -20.2549992 6922 HD21 H sp3 -5.4250002 -9.0699997
-19.5030003 6923 C C sp2 -2.8770001 -4.0700002 -19.632 6924 O O sp2
-3.688 -3.1500001 -19.3589993 6925 N N sp2 -1.6849999 -3.7349999
-20.1679993 6926 CD C sp3 -0.627 -4.6040001 -20.6660004 6927 HD2 H sp3
-1.034 -5.4549999 -21.2119999 6928 HD3 H sp3 -0.048 -4.928 -19.802 6929
CG C sp3 0.331 -3.701 -21.4769993 6930 HG2 H sp3 -0.001 -3.678
-22.5149994 6931 HG3 H sp3 1.377 -4.0009999 -21.5419998 6932 CB C sp3
0.191 -2.3840001 -20.7759991 6933 HB2 H sp3 0.464 -1.562 -21.4370003
6934 HB3 H sp3 0.85 -2.4460001 -19.9099998 6935 CA C sp3 -1.23
-2.3670001 -20.2630005 6936 HA H sp3 -1.212 -1.887 -19.2840004 6937 C C
sp2 -2.1329999 -1.4680001 -21.0650005 6938 O O sp2 -2.2509999 -0.275
-20.6819992 6939 N N sp2 -2.767 -1.985 -22.1019993 6940 H H sp3
-2.6229999 -2.971 -22.2700005 6941 CA C sp3 -3.891 -1.229 -22.83 6942 HA
H sp3 -3.34 -0.579 -23.51 6943 CB C sp3 -4.6890001 -2.2119999
-23.6229992 6944 HB2 H sp3 -5.2140002 -1.709 -24.4360008 6945 HB3 H sp3
-3.9200001 -2.8840001 -24.0039997 6946 OG O sp3 -5.5500002 -2.9690001
-22.743 6947 HG H sp3 -5.8699999 -3.7019999 -23.2740002 6948 C C sp2
-4.789 -0.285 -21.9580002 6949 O O sp2 -5.263 0.745 -22.3929996 6950 N N
sp2 -5.184 -0.779 -20.7369995 6951 H H sp3 -4.967 -1.758 -20.618 6952 CA
C sp3 -6.105 -0.222 -19.722 6953 HA H sp3 -6.758 0.421 -20.313 6954 CB C
sp3 -6.8499999 -1.457 -19.0869999 6955 HB2 H sp3 -6.0970001 -2.0420001
-18.559 6956 HB3 H sp3 -7.5669999 -1.063 -18.3670006 6957 CG C sp3
-7.6220002 -2.3169999 -20.0839996 6958 HG H sp3 -6.8940001 -2.9219999
-20.6240005 6959 CD1 C sp3 -8.4899998 -3.299 -19.2290001 6960 HD11 H sp3
-9.073 -3.997 -19.8290005 6961 HD12 H sp3 -7.8759999 -3.957 -18.6140003
6962 HD13 H sp3 -9.2159996 -2.7909999 -18.5949993 6963 CD2 C sp3
-8.5100002 -1.559 -21.0440006 6964 HD21 H sp3 -9.1070004 -0.757
-20.6100006 6965 HD22 H sp3 -7.9679999 -1.151 -21.8959999 6966 HD23 H
sp3 -9.2629995 -2.233 -21.4510002 6967 C C sp2 -5.4720001 0.718
-18.6560001 6968 O O sp2 -6.1739998 1.267 -17.7989998 6969 N N sp2
-4.1750002 0.703 -18.6329994 6970 H H sp3 -3.6470001 0.285 -19.3859997
6971 CA C sp3 -3.378 1.49 -17.678 6972 HA H sp3 -3.644 1.221 -16.656
6973 CB C sp3 -1.882 1.028 -17.7049999 6974 HB2 H sp3 -1.895 -0.046
-17.5170002 6975 HB3 H sp3 -1.322 1.193 -18.6259995 6976 CG C sp3 -0.952
1.511 -16.6110001 6977 HG H sp3 -1.5140001 1.716 -15.6999998 6978 CD1 C
sp3 0.177 0.611 -16.2590008 6979 HD11 H sp3 0.933 1.104 -15.6479998 6980
HD12 H sp3 -0.212 -0.278 -15.7620001 6981 HD13 H sp3 0.628 0.174
-17.1499996 6982 CD2 C sp3 -0.175 2.7279999 -17.1830006 6983 HD21 H sp3
-0.894 3.3889999 -17.6660004 6984 HD22 H sp3 0.188 3.3970001 -16.4029999
6985 HD23 H sp3 0.619 2.4890001 -17.8910007 6986 C C sp2 -3.4979999
3.016 -17.8980007 6987 O O sp2 -3.4549999 3.4330001 -19.0499992 6988 N N
sp2 -3.4219999 3.7709999 -16.802 6989 H H sp3 -3.2650001 3.302
-15.9209995 6990 CA C sp3 -3.454 5.2290001 -16.7040005 6991 HA H sp3
-3.6530001 5.6929998 -17.6700001 6992 CB C sp3 -4.5819998 5.5339999
-15.6960001 6993 HB2 H sp3 -5.5669999 5.3379998 -16.118 6994 HB3 H sp3
-4.441 4.8930001 -14.8260002 6995 CG C sp2 -4.6329999 6.9759998
-15.2259998 6996 OD1 O sp2 -3.9590001 7.7729998 -15.8979998 6997 OD2 O
sp3 -5.3610001 7.3629999 -14.2959995 6998 C C sp2 -2.075 5.7140002
-16.2059994 6999 O O sp2 -1.835 5.5970001 -14.9870005 7000 N N sp2
-1.217 6.257 -17.0860004 7001 CD C sp3 -1.2460001 6.0939999 -18.5410004
7002 HD2 H sp3 -1.656 6.9689999 -19.0440006 7003 HD3 H sp3 -1.9349999
5.2709999 -18.7280006 7004 CG C sp3 0.156 5.7540002 -19.0100002 7005 HG2
H sp3 0.237 6.1389999 -20.0259991 7006 HG3 H sp3 0.443 4.7020001
-18.9839993 7007 CB C sp3 1.061 6.5349998 -18.0669994 7008 HB2 H sp3
1.326 7.4959998 -18.5079994 7009 HB3 H sp3 1.972 5.9809999 -17.8419991
7010 CA C sp3 0.18 6.6890001 -16.7940006 7011 HA H sp3 0.534 5.941
-16.0849991 7012 C C sp2 0.471 8.0369997 -16.1040001 7013 O O sp2 1.592
8.5310001 -16.2129993 7014 N N sp2 -0.517 8.7060003 -15.5780001 7015 H H
sp3 -1.4349999 8.2869997 -15.5229998 7016 CA C sp3 -0.289 9.975 -14.893
7017 HA H sp3 0.263 10.674 -15.522 7018 CB C sp3 -1.665 10.6440001
-14.401 7019 HB2 H sp3 -2.2539999 9.8509998 -13.9399996 7020 HB3 H sp3
-1.5470001 11.4020004 -13.6260004 7021 CG C sp2 -2.418 11.3319998
-15.5509996 7022 OD1 O sp2 -3.576 11.7659998 -15.3129997 7023 OD2 O sp3
-1.832 11.5080004 -16.6429996 7024 C C sp2 0.626 9.9860001 -13.6110001
7025 O O sp2 0.784 9.0170002 -12.8999996 7026 N N sp2 1.194 11.1549997
-13.276 7027 H H sp3 0.961 11.9280005 -13.8830004 7028 CA C sp3 2.099
11.357 -12.167 7029 HA H sp3 2.999 10.811 -12.449 7030 CB C sp3
2.4200001 12.8649998 -12.0780001 7031 HB2 H sp3 3.3629999 12.9350004
-11.5360003 7032 HB3 H sp3 2.7030001 13.3109999 -13.0319996 7033 CG C
sp3 1.388 13.7790003 -11.4759998 7034 HG2 H sp3 0.52 13.8050003
-12.1350002 7035 HG3 H sp3 1.097 13.4940004 -10.4650002 7036 CD C sp2
1.881 15.2559996 -11.3889999 7037 OE1 O sp2 2.2590001 15.9799995
-12.3389997 7038 NE2 N sp2 1.908 15.882 -10.2229996 7039 HE22 H sp3
1.488 15.4549999 -9.4099998 7040 HE21 H sp3 2.029 16.8840008 -10.2220001
7041 C C sp2 1.65 10.816 -10.8280001 7042 O O sp2 2.457 10.2650003
-10.1190004 7043 N N sp2 0.368 10.8400002 -10.5649996 7044 H H sp3
-0.212 11.3719997 -11.1969995 7045 CA C sp3 -0.337 10.263 -9.355 7046 HA
H sp3 0.442 10.244 -8.593 7047 CB C sp3 -1.447 11.1680002 -8.8889999
7048 HB2 H sp3 -1.967 10.7159996 -8.0439997 7049 HB3 H sp3 -1.08
12.1540003 -8.6049995 7050 CG C sp2 -2.6110001 11.4540005 -9.9469995
7051 OD1 O sp2 -2.4200001 11.5649996 -11.1540003 7052 OD2 O sp3
-3.7509999 11.6610003 -9.5170002 7053 C C sp2 -1.049 8.9460001
-9.5209999 7054 O O sp2 -1.307 8.2290001 -8.5719995 7055 N N sp2
-1.4170001 8.552 -10.7209997 7056 H H sp3 -1.054 9.1350002 -11.4619999
7057 CA C sp3 -1.904 7.21 -11.11 7058 HA H sp3 -2.805 6.921 -10.568 7059
CB C sp3 -2.3599999 7.46 -12.5609999 7060 HB1 H sp3 -1.527 7.6729999
-13.2299995 7061 HB2 H sp3 -2.8099999 6.5689998 -12.9980001 7062 HB3 H
sp3 -3.1210001 8.2309999 -12.6809998 7063 C C sp2 -0.779 6.0939999
-10.8900003 7064 O O sp2 -0.977 5.0479999 -10.2069998 7065 N N sp2 0.317
6.289 -11.5649996 7066 H H sp3 0.413 7.1919999 -12.0080004 7067 CA C sp3
1.341 5.15 -11.778 7068 HA H sp3 1.196 4.384 -11.017 7069 CB C sp3 1.145
4.4710002 -13.1820002 7070 HB H sp3 1.316 5.2490001 -13.9259996 7071 CG2
C sp3 2.115 3.3599999 -13.3769999 7072 HG21 H sp3 3.152 3.6240001
-13.1689997 7073 HG22 H sp3 1.916 2.658 -12.5670004 7074 HG23 H sp3
2.082 2.9319999 -14.3789997 7075 OG1 O sp3 -0.166 3.872 -13.2069998 7076
HG1 H sp3 -0.81 4.3200002 -13.7609997 7077 C C sp2 2.7550001 5.6950002
-11.7019997 7078 O O sp2 3.204 6.5149999 -12.5050001 7079 N N sp2
3.4590001 5.3390002 -10.6260004 7080 H H sp3 3.1029999 4.6430001
-9.9870005 7081 CA C sp3 4.77 5.851 -10.233 7082 HA H sp3 5.432 6.113
-11.058 7083 CB C sp3 4.6339998 7.2360001 -9.5629997 7084 HB2 H sp3
5.5830002 7.7319999 -9.3620005 7085 HB3 H sp3 4.2199998 7.9889998
-10.2340002 7086 CG C sp2 3.8670001 7.1890001 -8.2510004 7087 CD1 C sp2
4.3189998 6.5960002 -7.0689998 7088 HD1 H sp3 5.263 6.0710001 -7.053
7089 CE1 C sp2 3.6159999 6.7480001 -5.888 7090 HE1 H sp3 4.0019999
6.3260002 -4.9720001 7091 CZ C sp2 2.336 7.2639999 -5.9109998 7092 OH O
sp3 1.688 7.3189998 -4.776 7093 HH H sp3 2.3099999 7.3629999 -4.0469999
7094 CE2 C sp2 1.7309999 7.6989999 -7.1420002 7095 HE2 H sp3 0.758
8.1680002 -7.1719999 7096 CD2 C sp2 2.5309999 7.618 -8.2740002 7097 HD2
H sp3 2.187 8 -9.224 7098 C C sp2 5.566 4.8400002 -9.3800001 7099 O O
sp2 4.9689999 3.865 -9.0109997 7100 N N sp2 6.8740001 5.027 -9.1820002
7101 H H sp3 7.2649999 5.7979999 -9.7040005 7102 CA C sp3 7.83 4.037
-8.707 7103 HA H sp3 7.242 3.419 -8.028 7104 CB C sp3 8.3070002
3.1860001 -9.8610001 7105 HB2 H sp3 7.506 2.9260001 -10.552 7106 HB3 H
sp3 9.0139999 3.7550001 -10.4650002 7107 CG C sp2 8.9329996 1.891
-9.3240004 7108 CD1 C sp2 8.1090002 0.878 -8.8330002 7109 HD1 H sp3
7.0409999 1.039 -8.8079996 7110 CE1 C sp2 8.7060003 -0.323 -8.3839998
7111 HE1 H sp3 8.052 -1.087 -7.9899998 7112 CZ C sp2 10.1199999 -0.406
-8.323 7113 HZ H sp3 10.698 -1.248 -7.9699998 7114 CE2 C sp2 10.8389997
0.636 -8.8909998 7115 HE2 H sp3 11.9069996 0.488 -8.8249998 7116 CD2 C
sp2 10.2709999 1.798 -9.349 7117 HD2 H sp3 10.8070002 2.6370001
-9.7679996 7118 C C sp2 9.0349998 4.6440001 -7.9000001 7119 O O sp2
9.3870001 5.7659998 -8.177 7120 N N sp2 9.6470003 3.914 -6.9380002 7121
H H sp3 9.4449997 2.941 -6.7550001 7122 CA C sp3 10.708 4.596 -6.126
7123 HA2 H sp3 11.57 4.859 -6.739 7124 HA3 H sp3 10.381 5.537 -5.683
7125 C C sp2 11.3920002 3.7550001 -5.1139998 7126 O O sp2 10.8780003
2.6819999 -4.7779999 7127 N N sp2 12.4060001 4.2820001 -4.4450002 7128 H
H sp3 12.5629997 5.263 -4.6240001 7129 CA C sp3 13.072 3.625 -3.314 7130
HA H sp3 12.304 3.14 -2.713 7131 CB C sp3 14.1440001 2.6010001 -3.76
7132 HB1 H sp3 13.7049999 1.75 -4.2810001 7133 HB2 H sp3 14.7930002
3.073 -4.4980001 7134 HB3 H sp3 14.6969995 2.2320001 -2.8970001 7135 C C
sp2 13.7849998 4.6820002 -2.4619999 7136 O O sp2 14.0089998 5.7820001
-2.8440001 7137 N N sp2 14.2279997 4.2280002 -1.257 7138 H H sp3
13.9840002 3.3010001 -0.939 7139 CA C sp3 15.127 5.008 -0.407 7140 HA H
sp3 15.926 5.439 -1.01 7141 CB C sp3 14.3979998 6.1339998 0.245 7142 HB2
H sp3 15.0699997 6.7680001 0.823 7143 HB3 H sp3 13.8760004 6.6479998
-0.562 7144 CG C sp2 13.1890001 5.7480001 1.115 7145 CD1 C sp2
13.4379997 5.5320001 2.4660001 7146 HD1 H sp3 14.3940001 5.7589998 2.914
7147 CE1 C sp2 12.3599997 5.145 3.277 7148 HE1 H sp3 12.5740004
4.9899998 4.3249998 7149 CZ C sp2 11.0869999 4.9419999 2.72 7150 HZ H
sp3 10.2980003 4.7179999 3.4219999 7151 CE2 C sp2 10.8640003 5.1739998
1.364 7152 HE2 H sp3 9.8629999 5.0219998 0.988 7153 CD2 C sp2 11.9309998
5.5110002 0.546 7154 HD2 H sp3 11.7089996 5.5440001 -0.511 7155 C C sp2
15.8599997 4.1539998 0.569 7156 O O sp2 15.3940001 3.1429999 1.103 7157
N N sp2 17.1700001 4.4310002 0.677 7158 H H sp3 17.5620003 5.1560001
0.094 7159 CA C sp3 18.095 3.75 1.605 7160 HA H sp3 17.844 2.689 1.596
7161 CB C sp3 19.5559998 3.8929999 1.081 7162 HB2 H sp3 19.6310005
3.2509999 0.203 7163 HB3 H sp3 19.6949997 4.9450002 0.835 7164 CG C sp3
20.6270008 3.5020001 2.1070001 7165 HG2 H sp3 20.8519993 4.2150002
2.8989999 7166 HG3 H sp3 20.3400002 2.5969999 2.642 7167 CD C sp3
21.9529991 3.1730001 1.382 7168 HD2 H sp3 21.7210007 2.421 0.627 7169
HD3 H sp3 22.1060009 4.0240002 0.719 7170 CE C sp3 23.073 2.812 2.391
7171 HE2 H sp3 22.9799995 3.546 3.1919999 7172 HE3 H sp3 22.8959999
1.872 2.915 7173 NZ N sp3 24.3439999 3.04 1.761 7174 HZ3 H sp3
25.0699997 2.8610001 2.4389999 7175 HZ1 H sp3 24.5750008 2.358 1.052
7176 HZ2 H sp3 24.4610004 3.9820001 1.4170001 7177 C C sp2 17.8549995
4.1890001 3.066 7178 O O sp2 17.4519997 5.2909999 3.266 7179 N N sp2
17.9610004 3.2839999 4.0489998 7180 H H sp3 18.2169991 2.3629999 3.724
7181 CA C sp3 17.725 3.455 5.463 7182 HA H sp3 17.543 4.516 5.635 7183
CB C sp3 16.4640007 2.563 5.7059999 7184 HB H sp3 16.6170006 1.556
5.3179998 7185 CG1 C sp3 16 2.224 7.1739998 7186 HG11 H sp3 16.8799992
2.1300001 7.8109999 7187 HG12 H sp3 15.4610004 3.0780001 7.585 7188 HG13
H sp3 15.3360004 1.363 7.2399998 7189 CG2 C sp3 15.2110004 3.1440001
5.0100002 7190 HG21 H sp3 15.1429996 2.918 3.9449999 7191 HG22 H sp3
14.2939997 2.733 5.4310002 7192 HG23 H sp3 15.2040005 4.2329998
5.0479999 7193 C C sp2 18.9570007 3.2390001 6.2880001 7194 O O sp2
19.118 3.829 7.349 7195 N N sp2 19.8120003 2.3329999 5.816 7196 H H sp3
19.5189991 1.842 4.9829998 7197 CA C sp3 20.81 1.703 6.704 7198 HA H sp3
21.324 2.419 7.345 7199 CB C sp3 20.052 0.697 7.5910001 7200 HB2 H sp3
19.5179996 1.273 8.3470001 7201 HB3 H sp3 19.2660007 0.198 7.0240002
7202 CG C sp3 20.9529991 -0.404 8.2519999 7203 HG2 H sp3 20.3029995
-1.1619999 8.6879997 7204 HG3 H sp3 21.4839993 -0.932 7.46 7205 CD C sp2
21.9279995 0.042 9.3500004 7206 OE1 O sp2 21.5620003 0.456 10.4209995
7207 NE2 N sp2 23.2049999 0.084 9.0629997 7208 HE22 H sp3 23.5559998
-0.314 8.2040005 7209 HE21 H sp3 23.8619995 0.465 9.7290001 7210 C C sp2
21.9740009 1.094 5.8610001 7211 O O sp2 21.7609997 0.681 4.7649999 7212
N N sp2 23.2639999 1.154 6.2119999 7213 H H sp3 23.4349995 1.711
7.0380001 7214 CA C sp3 24.42 0.622 5.519 7215 HA H sp3 24.311 0.896
4.47 7216 CB C sp3 25.6809998 1.382 6.0289998 7217 HB2 H sp3 25.6930008
1.419 7.119 7218 HB3 H sp3 26.552 0.871 5.619 7219 CG C sp2 25.7919998
2.8239999 5.4899998 7220 OD1 O sp2 25.1669998 3.1110001 4.4499998 7221
OD2 O sp3 26.552 3.6159999 6.0440001 7222 C C sp2 24.6119995 -0.893
5.697 7223 O O sp2 24.1210003 -1.4859999 6.6830001 7224 N N sp2
25.3509998 -1.495 4.777 7225 H H sp3 25.6830006 -0.929 4.0089998 7226 CA
C sp3 25.981 -2.877 4.838 7227 HA H sp3 25.916 -3.218 5.871 7228 CB C
sp3 25.0709991 -3.915 4.119 7229 HB H sp3 24.1019993 -3.8540001
4.6149998 7230 CG2 C sp3 24.9400005 -3.5910001 2.596 7231 HG21 H sp3
25.8199997 -4.0079999 2.105 7232 HG22 H sp3 23.9909992 -3.9260001 2.177
7233 HG23 H sp3 24.8719997 -2.5050001 2.5350001 7234 CG1 C sp3
25.6049995 -5.3150001 4.2160001 7235 HG12 H sp3 25.0039997 -5.8899999
3.5109999 7236 HG13 H sp3 26.6690006 -5.3740001 3.987 7237 CD1 C sp3
25.3950005 -6.0009999 5.5549998 7238 HD11 H sp3 25.7770004 -5.348
6.3400002 7239 HD12 H sp3 24.3190002 -6.0819998 5.71 7240 HD13 H sp3
25.8299999 -7 5.5739999 7241 C C sp2 27.5039997 -2.9419999 4.414 7242 O
O sp2 27.7970009 -2.7 3.2739999 7243 N N sp2 28.3470001 -3.247 5.3340001
7244 H H sp3 27.9610004 -3.698 6.152 7245 CA C sp3 29.826 -3.393 5.101
7246 HA H sp3 30.153 -2.387 4.84 7247 CB C sp3 30.441 -3.875 6.447 7248
HB2 H sp3 30.1030006 -4.8899999 6.6550002 7249 HB3 H sp3 31.5 -3.8659999
6.1900001 7250 CG C sp2 30.2339993 -3.052 7.6859999 7251 OD1 O sp2
30.1539993 -1.844 7.4330001 7252 OD2 O sp3 30.4540005 -3.507 8.8000002
7253 C C sp2 30.107 -4.349 3.899 7254 O O sp2 30.997 -4.062 3.114 7255
OXT O sp2 29.501 -5.452 3.732
#attr 39 ID i aIon i=-1

431 768 1024 1123 1674 1963 1978 2160 2186 2215 2384 2415 2418 2849 3186
3442 3541 4092 4382 4397 4579 4605 4634 4803 4834 4837 5268 5605 5861
5960 6511 6800 6815 6997 7023 7052 7221 7252 7255
#attr 43 ID i aIon i=1

1 283 453 515 663 707 973 1304 1370 1514 1575 1885 1929 2336 2419 2701
2871 2933 3081 3125 3391 3722 3788 3932 3995 4123 4304 4348 4755 4838
5120 5290 5352 5500 5544 5810 6141 6207 6351 6414 6722 6766 7173
#attr 7255 ID i aCharge r
1 0.1414 2 0.1997 3 0.1997 4 0.1997 5 0.0962 6 0.0889 7 -0.0597 8 0.03 9
0.03 10 0.03 11 0.6163 12 -0.5722 13 -0.4157 14 0.2719 15 -0.0031 16
0.085 17 -0.0036 18 0.0171 19 0.0171 20 -0.0645 21 0.0352 22 0.0352 23
0.6951 24 -0.6086 25 -0.9407 26 0.4251 27 0.4251 28 0.5973 29 -0.5679 30
-0.2548 31 0.0192 32 0.0391 33 0.0391 34 0.0189 35 0.0213 36 0.0213 37
-0.007 38 0.0253 39 0.0253 40 -0.0266 41 0.0641 42 0.5896 43 -0.5748 44
-0.4157 45 0.2719 46 -0.0024 47 0.0978 48 -0.0343 49 0.0295 50 0.0295 51
0.0118 52 -0.1256 53 0.133 54 -0.1704 55 0.143 56 -0.1072 57 0.1297 58
-0.1704 59 0.143 60 -0.1256 61 0.133 62 0.5973 63 -0.5679 64 -0.4157 65
0.2719 66 0.0337 67 0.0823 68 -0.1825 69 0.0603 70 0.0603 71 0.0603 72
0.5973 73 -0.5679 74 -0.4157 75 0.2719 76 -0.0581 77 0.136 78 -0.0074 79
0.0367 80 0.0367 81 0.1868 82 -0.5432 83 0.1635 84 0.1435 85 -0.2795 86
0.3339 87 -0.2207 88 0.1862 89 0.5973 90 -0.5679 91 -0.4157 92 0.2719 93
-0.0518 94 0.0922 95 -0.1102 96 0.0457 97 0.0457 98 0.3531 99 -0.0361
100 -0.4121 101 0.1 102 0.1 103 0.1 104 -0.4121 105 0.1 106 0.1 107 0.1
108 0.5973 109 -0.5679 110 -0.4157 111 0.2719 112 -0.0389 113 0.1007 114
0.3654 115 0.0043 116 -0.2438 117 0.0642 118 0.0642 119 0.0642 120
-0.6761 121 0.4102 122 0.5973 123 -0.5679 124 -0.4157 125 0.2719 126
-0.0597 127 0.0869 128 0.1303 129 0.0187 130 -0.3204 131 0.0882 132
0.0882 133 0.0882 134 -0.043 135 0.0236 136 0.0236 137 -0.066 138 0.0186
139 0.0186 140 0.0186 141 0.5973 142 -0.5679 143 -0.4157 144 0.2719 145
0.0143 146 0.1048 147 -0.2041 148 0.0797 149 0.0797 150 0.713 151
-0.5931 152 -0.9191 153 0.4196 154 0.4196 155 0.5973 156 -0.5679 157
-0.4157 158 0.2719 159 0.0337 160 0.0823 161 -0.1825 162 0.0603 163
0.0603 164 0.0603 165 0.5973 166 -0.5679 167 -0.4157 168 0.2719 169
0.0337 170 0.0823 171 -0.1825 172 0.0603 173 0.0603 174 0.0603 175
0.5973 176 -0.5679 177 -0.4157 178 0.2719 179 -0.0249 180 0.0843 181
0.2117 182 0.0352 183 0.0352 184 -0.6546 185 0.4275 186 0.5973 187
-0.5679 188 -0.4157 189 0.2719 190 -0.0597 191 0.0869 192 0.1303 193
0.0187 194 -0.3204 195 0.0882 196 0.0882 197 0.0882 198 -0.043 199
0.0236 200 0.0236 201 -0.066 202 0.0186 203 0.0186 204 0.0186 205 0.5973
206 -0.5679 207 -0.2548 208 0.0192 209 0.0391 210 0.0391 211 0.0189 212
0.0213 213 0.0213 214 -0.007 215 0.0253 216 0.0253 217 -0.0266 218
0.0641 219 0.5896 220 -0.5748 221 -0.4157 222 0.2719 223 -0.0249 224
0.0843 225 0.2117 226 0.0352 227 0.0352 228 -0.6546 229 0.4275 230
0.5973 231 -0.5679 232 -0.4157 233 0.2719 234 -0.0252 235 0.0698 236
0.0698 237 0.5973 238 -0.5679 239 -0.4157 240 0.2719 241 -0.0249 242
0.0843 243 0.2117 244 0.0352 245 0.0352 246 -0.6546 247 0.4275 248
0.5973 249 -0.5679 250 -0.4157 251 0.2719 252 -0.0581 253 0.136 254
-0.0074 255 0.0367 256 0.0367 257 0.1868 258 -0.2207 259 0.1862 260
-0.2795 261 0.3339 262 0.1635 263 0.1435 264 -0.5432 265 0.5973 266
-0.5679 267 -0.3479 268 0.2747 269 -0.24 270 0.1426 271 -0.0094 272
0.0362 273 0.0362 274 0.0187 275 0.0103 276 0.0103 277 -0.0479 278
0.0621 279 0.0621 280 -0.0143 281 0.1135 282 0.1135 283 -0.3854 284 0.34
285 0.34 286 0.34 287 0.7341 288 -0.5894 289 -0.4157 290 0.2719 291
-0.0875 292 0.0969 293 0.2985 294 -0.0297 295 -0.3192 296 0.0791 297
0.0791 298 0.0791 299 -0.3192 300 0.0791 301 0.0791 302 0.0791 303
0.5973 304 -0.5679 305 -0.4157 306 0.2719 307 -0.0389 308 0.1007 309
0.3654 310 0.0043 311 -0.2438 312 0.0642 313 0.0642 314 0.0642 315
-0.6761 316 0.4102 317 0.5973 318 -0.5679 319 -0.4157 320 0.2719 321
-0.0518 322 0.0922 323 -0.1102 324 0.0457 325 0.0457 326 0.3531 327
-0.0361 328 -0.4121 329 0.1 330 0.1 331 0.1 332 -0.4121 333 0.1 334 0.1
335 0.1 336 0.5973 337 -0.5679 338 -0.4157 339 0.2719 340 -0.0249 341
0.0843 342 0.2117 343 0.0352 344 0.0352 345 -0.6546 346 0.4275 347
0.5973 348 -0.5679 349 -0.4157 350 0.2719 351 -0.0249 352 0.0843 353
0.2117 354 0.0352 355 0.0352 356 -0.6546 357 0.4275 358 0.5973 359
-0.5679 360 -0.4157 361 0.2719 362 -0.0275 363 0.1123 364 -0.005 365
0.0339 366 0.0339 367 -0.1415 368 -0.1638 369 0.2062 370 -0.3418 371
0.3412 372 0.138 373 -0.2601 374 0.1572 375 -0.1134 376 0.1417 377
-0.1972 378 0.1447 379 -0.2387 380 0.17 381 0.1243 382 0.5973 383
-0.5679 384 -0.4157 385 0.2719 386 -0.0014 387 0.0876 388 -0.0152 389
0.0295 390 0.0295 391 -0.0011 392 -0.1906 393 0.1699 394 -0.2341 395
0.1656 396 0.3226 397 -0.5579 398 0.3992 399 -0.2341 400 0.1656 401
-0.1906 402 0.1699 403 0.5973 404 -0.5679 405 -0.4157 406 0.2719 407
-0.0581 408 0.136 409 -0.0074 410 0.0367 411 0.0367 412 0.1868 413
-0.5432 414 0.1635 415 0.1435 416 -0.2795 417 0.3339 418 -0.2207 419
0.1862 420 0.5973 421 -0.5679 422 -0.5163 423 0.2936 424 0.0381 425
0.088 426 -0.0303 427 -0.0122 428 -0.0122 429 0.7994 430 -0.8014 431
-0.8014 432 0.5366 433 -0.5819 434 -0.3479 435 0.2747 436 -0.2637 437
0.156 438 -0.0007 439 0.0327 440 0.0327 441 0.039 442 0.0285 443 0.0285
444 0.0486 445 0.0687 446 0.0687 447 -0.5295 448 0.3456 449 0.8076 450
-0.8627 451 0.4478 452 0.4478 453 -0.8627 454 0.4478 455 0.4478 456
0.7341 457 -0.5894 458 -0.4157 459 0.2719 460 -0.0252 461 0.0698 462
0.0698 463 0.5973 464 -0.5679 465 -0.4157 466 0.2719 467 -0.0275 468
0.1123 469 -0.005 470 0.0339 471 0.0339 472 -0.1415 473 -0.1638 474
0.2062 475 -0.3418 476 0.3412 477 0.138 478 -0.2601 479 0.1572 480
-0.1134 481 0.1417 482 -0.1972 483 0.1447 484 -0.2387 485 0.17 486
0.1243 487 0.5973 488 -0.5679 489 -0.4157 490 0.2719 491 0.0337 492
0.0823 493 -0.1825 494 0.0603 495 0.0603 496 0.0603 497 0.5973 498
-0.5679 499 -0.3479 500 0.2747 501 -0.24 502 0.1426 503 -0.0094 504
0.0362 505 0.0362 506 0.0187 507 0.0103 508 0.0103 509 -0.0479 510
0.0621 511 0.0621 512 -0.0143 513 0.1135 514 0.1135 515 -0.3854 516 0.34
517 0.34 518 0.34 519 0.7341 520 -0.5894 521 -0.4157 522 0.2719 523
-0.0597 524 0.0869 525 0.1303 526 0.0187 527 -0.3204 528 0.0882 529
0.0882 530 0.0882 531 -0.043 532 0.0236 533 0.0236 534 -0.066 535 0.0186
536 0.0186 537 0.0186 538 0.5973 539 -0.5679 540 -0.4157 541 0.2719 542
-0.0249 543 0.0843 544 0.2117 545 0.0352 546 0.0352 547 -0.6546 548
0.4275 549 0.5973 550 -0.5679 551 -0.4157 552 0.2719 553 0.0143 554
0.1048 555 -0.2041 556 0.0797 557 0.0797 558 0.713 559 -0.5931 560
-0.9191 561 0.4196 562 0.4196 563 0.5973 564 -0.5679 565 -0.4157 566
0.2719 567 -0.0237 568 0.088 569 0.0342 570 0.0241 571 0.0241 572 0.0018
573 0.044 574 0.044 575 -0.2737 576 -0.0536 577 0.0684 578 0.0684 579
0.0684 580 0.5973 581 -0.5679 582 -0.4157 583 0.2719 584 -0.0389 585
0.1007 586 0.3654 587 0.0043 588 -0.2438 589 0.0642 590 0.0642 591
0.0642 592 -0.6761 593 0.4102 594 0.5973 595 -0.5679 596 -0.4157 597
0.2719 598 -0.0518 599 0.0922 600 -0.1102 601 0.0457 602 0.0457 603
0.3531 604 -0.0361 605 -0.4121 606 0.1 607 0.1 608 0.1 609 -0.4121 610
0.1 611 0.1 612 0.1 613 0.5973 614 -0.5679 615 -0.4157 616 0.2719 617
-0.0249 618 0.0843 619 0.2117 620 0.0352 621 0.0352 622 -0.6546 623
0.4275 624 0.5973 625 -0.5679 626 -0.4157 627 0.2719 628 0.0143 629
0.1048 630 -0.2041 631 0.0797 632 0.0797 633 0.713 634 -0.9191 635
0.4196 636 0.4196 637 -0.5931 638 0.5973 639 -0.5679 640 -0.4157 641
0.2719 642 -0.0252 643 0.0698 644 0.0698 645 0.5973 646 -0.5679 647
-0.3479 648 0.2747 649 -0.24 650 0.1426 651 -0.0094 652 0.0362 653
0.0362 654 0.0187 655 0.0103 656 0.0103 657 -0.0479 658 0.0621 659
0.0621 660 -0.0143 661 0.1135 662 0.1135 663 -0.3854 664 0.34 665 0.34
666 0.34 667 0.7341 668 -0.5894 669 -0.4157 670 0.2719 671 -0.0518 672
0.0922 673 -0.1102 674 0.0457 675 0.0457 676 0.3531 677 -0.0361 678
-0.4121 679 0.1 680 0.1 681 0.1 682 -0.4121 683 0.1 684 0.1 685 0.1 686
0.5973 687 -0.5679 688 -0.3479 689 0.2747 690 -0.2637 691 0.156 692
-0.0007 693 0.0327 694 0.0327 695 0.039 696 0.0285 697 0.0285 698 0.0486
699 0.0687 700 0.0687 701 -0.5295 702 0.3456 703 0.8076 704 -0.8627 705
0.4478 706 0.4478 707 -0.8627 708 0.4478 709 0.4478 710 0.7341 711
-0.5894 712 -0.4157 713 0.2719 714 -0.0875 715 0.0969 716 0.2985 717
-0.0297 718 -0.3192 719 0.0791 720 0.0791 721 0.0791 722 -0.3192 723
0.0791 724 0.0791 725 0.0791 726 0.5973 727 -0.5679 728 -0.4157 729
0.2719 730 0.0143 731 0.1048 732 -0.2041 733 0.0797 734 0.0797 735 0.713
736 -0.5931 737 -0.9191 738 0.4196 739 0.4196 740 0.5973 741 -0.5679 742
-0.4157 743 0.2719 744 -0.0031 745 0.085 746 -0.0036 747 0.0171 748
0.0171 749 -0.0645 750 0.0352 751 0.0352 752 0.6951 753 -0.6086 754
-0.9407 755 0.4251 756 0.4251 757 0.5973 758 -0.5679 759 -0.5163 760
0.2936 761 0.0381 762 0.088 763 -0.0303 764 -0.0122 765 -0.0122 766
0.7994 767 -0.8014 768 -0.8014 769 0.5366 770 -0.5819 771 -0.4157 772
0.2719 773 -0.0252 774 0.0698 775 0.0698 776 0.5973 777 -0.5679 778
-0.4157 779 0.2719 780 -0.0024 781 0.0978 782 -0.0343 783 0.0295 784
0.0295 785 0.0118 786 -0.1256 787 0.133 788 -0.1704 789 0.143 790
-0.1072 791 0.1297 792 -0.1704 793 0.143 794 -0.1256 795 0.133 796
0.5973 797 -0.5679 798 -0.4157 799 0.2719 800 -0.0014 801 0.0876 802
-0.0152 803 0.0295 804 0.0295 805 -0.0011 806 -0.1906 807 0.1699 808
-0.2341 809 0.1656 810 0.3226 811 -0.5579 812 0.3992 813 -0.2341 814
0.1656 815 -0.1906 816 0.1699 817 0.5973 818 -0.5679 819 -0.4157 820
0.2719 821 -0.0014 822 0.0876 823 -0.0152 824 0.0295 825 0.0295 826
-0.0011 827 -0.1906 828 0.1699 829 -0.2341 830 0.1656 831 0.3226 832
-0.5579 833 0.3992 834 -0.2341 835 0.1656 836 -0.1906 837 0.1699 838
0.5973 839 -0.5679 840 -0.4157 841 0.2719 842 -0.0518 843 0.0922 844
-0.1102 845 0.0457 846 0.0457 847 0.3531 848 -0.0361 849 -0.4121 850 0.1
851 0.1 852 0.1 853 -0.4121 854 0.1 855 0.1 856 0.1 857 0.5973 858
-0.5679 859 -0.4157 860 0.2719 861 -0.0014 862 0.0876 863 -0.0152 864
0.0295 865 0.0295 866 -0.0011 867 -0.1906 868 0.1699 869 -0.2341 870
0.1656 871 0.3226 872 -0.5579 873 0.3992 874 -0.2341 875 0.1656 876
-0.1906 877 0.1699 878 0.5973 879 -0.5679 880 -0.4157 881 0.2719 882
0.0337 883 0.0823 884 -0.1825 885 0.0603 886 0.0603 887 0.0603 888
0.5973 889 -0.5679 890 -0.4157 891 0.2719 892 0.0143 893 0.1048 894
-0.2041 895 0.0797 896 0.0797 897 0.713 898 -0.5931 899 -0.9191 900
0.4196 901 0.4196 902 0.5973 903 -0.5679 904 -0.4157 905 0.2719 906
-0.0597 907 0.0869 908 0.1303 909 0.0187 910 -0.3204 911 0.0882 912
0.0882 913 0.0882 914 -0.043 915 0.0236 916 0.0236 917 -0.066 918 0.0186
919 0.0186 920 0.0186 921 0.5973 922 -0.5679 923 -0.4157 924 0.2719 925
0.0213 926 0.1124 927 -0.1231 928 0.1112 929 0.1112 930 -0.3119 931
0.1933 932 0.5973 933 -0.5679 934 -0.4157 935 0.2719 936 -0.0024 937
0.0978 938 -0.0343 939 0.0295 940 0.0295 941 0.0118 942 -0.1256 943
0.133 944 -0.1704 945 0.143 946 -0.1072 947 0.1297 948 -0.1704 949 0.143
950 -0.1256 951 0.133 952 0.5973 953 -0.5679 954 -0.3479 955 0.2747 956
-0.2637 957 0.156 958 -0.0007 959 0.0327 960 0.0327 961 0.039 962 0.0285
963 0.0285 964 0.0486 965 0.0687 966 0.0687 967 -0.5295 968 0.3456 969
0.8076 970 -0.8627 971 0.4478 972 0.4478 973 -0.8627 974 0.4478 975
0.4478 976 0.7341 977 -0.5894 978 -0.4157 979 0.2719 980 -0.0581 981
0.136 982 -0.0074 983 0.0367 984 0.0367 985 0.1868 986 -0.2207 987
0.1862 988 -0.2795 989 0.3339 990 0.1635 991 0.1435 992 -0.5432 993
0.5973 994 -0.5679 995 -0.4157 996 0.2719 997 0.0188 998 0.0881 999
-0.0462 1000 0.0402 1001 0.0402 1002 -0.0266 1003 0.1292 1004 0.1147
1005 -0.5727 1006 0.2057 1007 0.1392 1008 -0.3811 1009 0.3649 1010
0.5973 1011 -0.5679 1012 -0.5163 1013 0.2936 1014 0.0397 1015 0.1105
1016 0.056 1017 -0.0173 1018 -0.0173 1019 0.0136 1020 -0.0425 1021
-0.0425 1022 0.8054 1023 -0.8188 1024 -0.8188 1025 0.5366 1026 -0.5819
1027 -0.4157 1028 0.2719 1029 -0.0389 1030 0.1007 1031 0.3654 1032
0.0043 1033 -0.2438 1034 0.0642 1035 0.0642 1036 0.0642 1037 -0.6761
1038 0.4102 1039 0.5973 1040 -0.5679 1041 -0.4157 1042 0.2719 1043
-0.0249 1044 0.0843 1045 0.2117 1046 0.0352 1047 0.0352 1048 -0.6546
1049 0.4275 1050 0.5973 1051 -0.5679 1052 -0.4157 1053 0.2719 1054
-0.0252 1055 0.0698 1056 0.0698 1057 0.5973 1058 -0.5679 1059 -0.4157
1060 0.2719 1061 -0.0249 1062 0.0843 1063 0.2117 1064 0.0352 1065 0.0352
1066 -0.6546 1067 0.4275 1068 0.5973 1069 -0.5679 1070 -0.4157 1071
0.2719 1072 -0.0875 1073 0.0969 1074 0.2985 1075 -0.0297 1076 -0.3192
1077 0.0791 1078 0.0791 1079 0.0791 1080 -0.3192 1081 0.0791 1082 0.0791
1083 0.0791 1084 0.5973 1085 -0.5679 1086 -0.2548 1087 0.0192 1088
0.0391 1089 0.0391 1090 0.0189 1091 0.0213 1092 0.0213 1093 -0.007 1094
0.0253 1095 0.0253 1096 -0.0266 1097 0.0641 1098 0.5896 1099 -0.5748
1100 -0.4157 1101 0.2719 1102 -0.0389 1103 0.1007 1104 0.3654 1105
0.0043 1106 -0.2438 1107 0.0642 1108 0.0642 1109 0.0642 1110 -0.6761
1111 0.4102 1112 0.5973 1113 -0.5679 1114 -0.5163 1115 0.2936 1116
0.0381 1117 0.088 1118 -0.0303 1119 -0.0122 1120 -0.0122 1121 0.7994
1122 -0.8014 1123 -0.8014 1124 0.5366 1125 -0.5819 1126 -0.4157 1127
0.2719 1128 -0.0014 1129 0.0876 1130 -0.0152 1131 0.0295 1132 0.0295
1133 -0.0011 1134 -0.1906 1135 0.1699 1136 -0.2341 1137 0.1656 1138
0.3226 1139 -0.5579 1140 0.3992 1141 -0.2341 1142 0.1656 1143 -0.1906
1144 0.1699 1145 0.5973 1146 -0.5679 1147 -0.4157 1148 0.2719 1149
-0.0518 1150 0.0922 1151 -0.1102 1152 0.0457 1153 0.0457 1154 0.3531
1155 -0.0361 1156 -0.4121 1157 0.1 1158 0.1 1159 0.1 1160 -0.4121 1161
0.1 1162 0.1 1163 0.1 1164 0.5973 1165 -0.5679 1166 -0.4157 1167 0.2719
1168 -0.0031 1169 0.085 1170 -0.0036 1171 0.0171 1172 0.0171 1173
-0.0645 1174 0.0352 1175 0.0352 1176 0.6951 1177 -0.6086 1178 -0.9407
1179 0.4251 1180 0.4251 1181 0.5973 1182 -0.5679 1183 -0.4157 1184
0.2719 1185 -0.0518 1186 0.0922 1187 -0.1102 1188 0.0457 1189 0.0457
1190 0.3531 1191 -0.0361 1192 -0.4121 1193 0.1 1194 0.1 1195 0.1 1196
-0.4121 1197 0.1 1198 0.1 1199 0.1 1200 0.5973 1201 -0.5679 1202 -0.4157
1203 0.2719 1204 -0.0237 1205 0.088 1206 0.0342 1207 0.0241 1208 0.0241
1209 0.0018 1210 0.044 1211 0.044 1212 -0.2737 1213 -0.0536 1214 0.0684
1215 0.0684 1216 0.0684 1217 0.5973 1218 -0.5679 1219 -0.4157 1220
0.2719 1221 -0.0875 1222 0.0969 1223 0.2985 1224 -0.0297 1225 -0.3192
1226 0.0791 1227 0.0791 1228 0.0791 1229 -0.3192 1230 0.0791 1231 0.0791
1232 0.0791 1233 0.5973 1234 -0.5679 1235 -0.4157 1236 0.2719 1237
-0.0014 1238 0.0876 1239 -0.0152 1240 0.0295 1241 0.0295 1242 -0.0011
1243 -0.1906 1244 0.1699 1245 -0.2341 1246 0.1656 1247 0.3226 1248
-0.5579 1249 0.3992 1250 -0.2341 1251 0.1656 1252 -0.1906 1253 0.1699
1254 0.5973 1255 -0.5679 1256 -0.4157 1257 0.2719 1258 -0.0875 1259
0.0969 1260 0.2985 1261 -0.0297 1262 -0.3192 1263 0.0791 1264 0.0791
1265 0.0791 1266 -0.3192 1267 0.0791 1268 0.0791 1269 0.0791 1270 0.5973
1271 -0.5679 1272 -0.4157 1273 0.2719 1274 -0.0875 1275 0.0969 1276
0.2985 1277 -0.0297 1278 -0.3192 1279 0.0791 1280 0.0791 1281 0.0791
1282 -0.3192 1283 0.0791 1284 0.0791 1285 0.0791 1286 0.5973 1287
-0.5679 1288 -0.3479 1289 0.2747 1290 -0.24 1291 0.1426 1292 -0.0094
1293 0.0362 1294 0.0362 1295 0.0187 1296 0.0103 1297 0.0103 1298 -0.0479
1299 0.0621 1300 0.0621 1301 -0.0143 1302 0.1135 1303 0.1135 1304
-0.3854 1305 0.34 1306 0.34 1307 0.34 1308 0.7341 1309 -0.5894 1310
-0.4157 1311 0.2719 1312 -0.0389 1313 0.1007 1314 0.3654 1315 0.0043
1316 -0.2438 1317 0.0642 1318 0.0642 1319 0.0642 1320 -0.6761 1321
0.4102 1322 0.5973 1323 -0.5679 1324 -0.4157 1325 0.2719 1326 -0.0249
1327 0.0843 1328 0.2117 1329 0.0352 1330 0.0352 1331 -0.6546 1332 0.4275
1333 0.5973 1334 -0.5679 1335 -0.4157 1336 0.2719 1337 -0.0597 1338
0.0869 1339 0.1303 1340 0.0187 1341 -0.3204 1342 0.0882 1343 0.0882 1344
0.0882 1345 -0.043 1346 0.0236 1347 0.0236 1348 -0.066 1349 0.0186 1350
0.0186 1351 0.0186 1352 0.5973 1353 -0.5679 1354 -0.3479 1355 0.2747
1356 -0.24 1357 0.1426 1358 -0.0094 1359 0.0362 1360 0.0362 1361 0.0187
1362 0.0103 1363 0.0103 1364 -0.0479 1365 0.0621 1366 0.0621 1367
-0.0143 1368 0.1135 1369 0.1135 1370 -0.3854 1371 0.34 1372 0.34 1373
0.34 1374 0.7341 1375 -0.5894 1376 -0.4157 1377 0.2719 1378 -0.0597 1379
0.0869 1380 0.1303 1381 0.0187 1382 -0.3204 1383 0.0882 1384 0.0882 1385
0.0882 1386 -0.043 1387 0.0236 1388 0.0236 1389 -0.066 1390 0.0186 1391
0.0186 1392 0.0186 1393 0.5973 1394 -0.5679 1395 -0.2548 1396 0.0192
1397 0.0391 1398 0.0391 1399 0.0189 1400 0.0213 1401 0.0213 1402 -0.007
1403 0.0253 1404 0.0253 1405 -0.0266 1406 0.0641 1407 0.5896 1408
-0.5748 1409 -0.4157 1410 0.2719 1411 -0.0249 1412 0.0843 1413 0.2117
1414 0.0352 1415 0.0352 1416 -0.6546 1417 0.4275 1418 0.5973 1419
-0.5679 1420 -0.4157 1421 0.2719 1422 -0.0249 1423 0.0843 1424 0.2117
1425 0.0352 1426 0.0352 1427 -0.6546 1428 0.4275 1429 0.5973 1430
-0.5679 1431 -0.4157 1432 0.2719 1433 -0.0581 1434 0.136 1435 -0.0074
1436 0.0367 1437 0.0367 1438 0.1868 1439 -0.5432 1440 0.1635 1441 0.1435
1442 -0.2795 1443 0.3339 1444 -0.2207 1445 0.1862 1446 0.5973 1447
-0.5679 1448 -0.4157 1449 0.2719 1450 0.0143 1451 0.1048 1452 -0.2041
1453 0.0797 1454 0.0797 1455 0.713 1456 -0.5931 1457 -0.9191 1458 0.4196
1459 0.4196 1460 0.5973 1461 -0.5679 1462 -0.4157 1463 0.2719 1464
-0.0518 1465 0.0922 1466 -0.1102 1467 0.0457 1468 0.0457 1469 0.3531
1470 -0.0361 1471 -0.4121 1472 0.1 1473 0.1 1474 0.1 1475 -0.4121 1476
0.1 1477 0.1 1478 0.1 1479 0.5973 1480 -0.5679 1481 -0.4157 1482 0.2719
1483 -0.0237 1484 0.088 1485 0.0342 1486 0.0241 1487 0.0241 1488 0.0018
1489 0.044 1490 0.044 1491 -0.2737 1492 -0.0536 1493 0.0684 1494 0.0684
1495 0.0684 1496 0.5973 1497 -0.5679 1498 -0.3479 1499 0.2747 1500 -0.24
1501 0.1426 1502 -0.0094 1503 0.0362 1504 0.0362 1505 0.0187 1506 0.0103
1507 0.0103 1508 -0.0479 1509 0.0621 1510 0.0621 1511 -0.0143 1512
0.1135 1513 0.1135 1514 -0.3854 1515 0.34 1516 0.34 1517 0.34 1518
0.7341 1519 -0.5894 1520 -0.4157 1521 0.2719 1522 -0.0252 1523 0.0698
1524 0.0698 1525 0.5973 1526 -0.5679 1527 -0.4157 1528 0.2719 1529
-0.0252 1530 0.0698 1531 0.0698 1532 0.5973 1533 -0.5679 1534 -0.4157
1535 0.2719 1536 -0.0249 1537 0.0843 1538 0.2117 1539 0.0352 1540 0.0352
1541 -0.6546 1542 0.4275 1543 0.5973 1544 -0.5679 1545 -0.4157 1546
[truncated: 431,321 more chars]
