# Supplementary material for: Identification of a binding site on soluble RANKL that can be targeted to inhibit soluble RANK-RANKL interactions and treat osteoporosis
Source: Nat Commun. 2022 Sep 12;13:5338. doi: 10.1038/s41467-022-33006-4 (PMC9468151; doi:10.1038/s41467-022-33006-4)
Supplement: Supplementary file 4 — Dataset 2 [file 41467_2022_33006_MOESM4_ESM.zip]

Archive with 1 entries (1 files):
- sRANKL-for-VS.moe
