# Supplementary material for: Identification of a binding site on soluble RANKL that can be targeted to inhibit soluble RANK-RANKL interactions and treat osteoporosis
Source: Nat Commun. 2022 Sep 12;13:5338. doi: 10.1038/s41467-022-33006-4 (PMC9468151; doi:10.1038/s41467-022-33006-4)
Supplement: Supplementary file 4 — Dataset 2 [file 41467_2022_33006_MOESM4_ESM.zip › sRANKL-for-VS.moe]

#moe 2001.01
#system 18 tag t value *
ViewOrientationY r* 3 -0.3745142 0.8620409 0.341504 ViewOrientationZ r*
3 -0.6536821 0.0157425 -0.7566056 ViewLookAt r* 3 -4.8415208 -0.8290111
-4.3264976 ViewScale r 92.9141159 ViewDepthCueFront r 0.45
ViewDepthCueStrength r 0.75 ViewZFront i 0 ViewZWidth i 1 ViewZSFront i
0 ViewZSWidth i 1 enableAutoZClip i 0 autoZClipBorder i 2 autoZSClip1 i
0 autoZSClip2 i 1 autoZClipSet t $ enableAutoDepthCue i 0 autoDepthCue1
r 0.2 autoDepthCue2 r 0.5
#molecule 3 tag t value *
atoms i 7255 residues i 468 chains i 3
#bond 6565 a i b i o i=1
1 2 1 3 1 4 1 5 5 6 5 7 5 11 7 8 7 9 7 10 11 13 13 14 13 15 15 16 15 17
15 28 17 18 17 19 17 20 20 21 20 22 20 23 23 25 25 27 25 26 28 30 30 31
30 40 31 32 31 33 31 34 34 35 34 36 34 37 37 38 37 39 37 40 40 41 40 42
42 44 44 45 44 46 46 47 46 48 46 62 48 49 48 50 48 51 51 52 52 53 54 55
54 56 56 57 58 59 58 60 60 61 62 64 64 65 64 66 66 67 66 68 66 72 68 69
68 70 68 71 72 74 74 75 74 76 76 77 76 78 76 89 78 79 78 80 78 81 81 82
83 84 83 85 85 86 85 87 87 88 89 91 91 92 91 93 93 94 93 95 93 108 95 96
95 97 95 98 98 99 98 100 98 104 100 101 100 102 100 103 104 105 104 106
104 107 108 110 110 111 110 112 112 113 112 114 112 122 114 115 114 116
114 120 116 117 116 118 116 119 120 121 122 124 124 125 124 126 126 127
126 128 126 141 128 129 128 130 128 134 130 131 130 132 130 133 134 135
134 136 134 137 137 138 137 139 137 140 141 143 143 144 143 145 145 146
145 147 145 155 147 148 147 149 147 150 150 152 152 154 152 153 155 157
157 158 157 159 159 160 159 161 159 165 161 162 161 163 161 164 165 167
167 168 167 169 169 170 169 171 169 175 171 172 171 173 171 174 175 177
177 178 177 179 179 180 179 181 179 186 181 182 181 183 181 184 184 185
186 188 188 189 188 190 190 191 190 192 190 205 192 193 192 194 192 198
194 195 194 196 194 197 198 199 198 200 198 201 201 202 201 203 201 204
205 207 207 208 207 217 208 209 208 210 208 211 211 212 211 213 211 214
214 215 214 216 214 217 217 218 217 219 219 221 221 222 221 223 223 224
223 225 223 230 225 226 225 227 225 228 228 229 230 232 232 233 232 234
234 235 234 236 234 237 237 239 239 240 239 241 241 242 241 243 241 248
243 244 243 245 243 246 246 247 248 250 250 251 250 252 252 253 252 254
252 265 254 255 254 256 254 257 257 263 258 259 258 260 261 262 261 263
263 264 265 267 267 268 267 269 269 270 269 271 269 287 271 272 271 273
271 274 274 275 274 276 274 277 277 278 277 279 277 280 280 281 280 282
280 283 283 285 283 286 283 284 287 289 289 290 289 291 291 292 291 293
291 303 293 294 293 295 293 299 295 296 295 297 295 298 299 300 299 301
299 302 303 305 305 306 305 307 307 308 307 309 307 317 309 310 309 311
309 315 311 312 311 313 311 314 315 316 317 319 319 320 319 321 321 322
321 323 321 336 323 324 323 325 323 326 326 327 326 328 326 332 328 329
328 330 328 331 332 333 332 334 332 335 336 338 338 339 338 340 340 341
340 342 340 347 342 343 342 344 342 345 345 346 347 349 349 350 349 351
351 352 351 353 351 358 353 354 353 355 353 356 356 357 358 360 360 361
360 362 362 363 362 364 362 382 364 365 364 366 364 367 367 381 368 369
368 370 370 371 370 372 372 373 373 374 375 376 375 377 377 378 379 380
379 381 382 384 384 385 384 386 386 387 386 388 386 403 388 389 388 390
388 391 391 392 392 393 394 395 394 396 396 397 397 398 399 400 399 401
401 402 403 405 405 406 405 407 407 408 407 409 407 420 409 410 409 411
409 412 412 419 413 414 413 415 415 416 415 417 417 418 420 422 422 423
422 424 424 425 424 426 424 432 426 427 426 428 426 429 429 431 432 434
434 435 434 436 436 437 436 438 436 456 438 439 438 440 438 441 441 442
441 443 441 444 444 445 444 446 444 447 447 448 447 449 449 450 450 452
450 451 453 454 453 455 456 458 458 459 458 460 460 461 460 462 460 463
463 465 465 466 465 467 467 468 467 469 467 487 469 470 469 471 469 472
472 486 473 474 473 475 475 476 475 477 477 478 478 479 480 481 480 482
482 483 484 485 484 486 487 489 489 490 489 491 491 492 491 493 491 497
493 494 493 495 493 496 497 499 499 500 499 501 501 502 501 503 501 519
503 504 503 505 503 506 506 507 506 508 506 509 509 510 509 511 509 512
512 513 512 514 512 515 515 517 515 518 515 516 519 521 521 522 521 523
523 524 523 525 523 538 525 526 525 527 525 531 527 528 527 529 527 530
531 532 531 533 531 534 534 535 534 536 534 537 538 540 540 541 540 542
542 543 542 544 542 549 544 545 544 546 544 547 547 548 549 551 551 552
551 553 553 554 553 555 553 563 555 556 555 557 555 558 558 560 560 562
560 561 563 565 565 566 565 567 567 568 567 569 567 580 569 570 569 571
569 572 572 573 572 574 572 575 575 576 576 577 576 578 576 579 580 582
582 583 582 584 584 585 584 586 584 594 586 587 586 588 586 592 588 589
588 590 588 591 592 593 594 596 596 597 596 598 598 599 598 600 598 613
600 601 600 602 600 603 603 604 603 605 603 609 605 606 605 607 605 608
609 610 609 611 609 612 613 615 615 616 615 617 617 618 617 619 617 624
619 620 619 621 619 622 622 623 624 626 626 627 626 628 628 629 628 630
628 638 630 631 630 632 630 633 633 635 635 637 635 636 638 640 640 641
640 642 642 643 642 644 642 645 645 647 647 648 647 649 649 650 649 651
649 667 651 652 651 653 651 654 654 655 654 656 654 657 657 658 657 659
657 660 660 661 660 662 660 663 663 665 663 666 663 664 667 669 669 670
669 671 671 672 671 673 671 686 673 674 673 675 673 676 676 677 676 678
676 682 678 679 678 680 678 681 682 683 682 684 682 685 686 688 688 689
688 690 690 691 690 692 690 710 692 693 692 694 692 695 695 696 695 697
695 698 698 699 698 700 698 701 701 702 701 703 703 704 704 706 704 705
707 708 707 709 710 712 712 713 712 714 714 715 714 716 714 726 716 717
716 718 716 722 718 719 718 720 718 721 722 723 722 724 722 725 726 728
728 729 728 730 730 731 730 732 730 740 732 733 732 734 732 735 735 737
737 739 737 738 740 742 742 743 742 744 744 745 744 746 744 757 746 747
746 748 746 749 749 750 749 751 749 752 752 754 754 756 754 755 757 759
759 760 759 761 761 762 761 763 761 769 763 764 763 765 763 766 766 768
769 771 771 772 771 773 773 774 773 775 773 776 776 778 778 779 778 780
780 781 780 782 780 796 782 783 782 784 782 785 785 786 786 787 788 789
788 790 790 791 792 793 792 794 794 795 796 798 798 799 798 800 800 801
800 802 800 817 802 803 802 804 802 805 805 806 806 807 808 809 808 810
810 811 811 812 813 814 813 815 815 816 817 819 819 820 819 821 821 822
821 823 821 838 823 824 823 825 823 826 826 827 827 828 829 830 829 831
831 832 832 833 834 835 834 836 836 837 838 840 840 841 840 842 842 843
842 844 842 857 844 845 844 846 844 847 847 848 847 849 847 853 849 850
849 851 849 852 853 854 853 855 853 856 857 859 859 860 859 861 861 862
861 863 861 878 863 864 863 865 863 866 866 867 867 868 869 870 869 871
871 872 872 873 874 875 874 876 876 877 878 880 880 881 880 882 882 883
882 884 882 888 884 885 884 886 884 887 888 890 890 891 890 892 892 893
892 894 892 902 894 895 894 896 894 897 897 899 899 901 899 900 902 904
904 905 904 906 906 907 906 908 906 921 908 909 908 910 908 914 910 911
910 912 910 913 914 915 914 916 914 917 917 918 917 919 917 920 921 923
923 924 923 925 925 926 925 932 925 927 927 928 927 929 927 930 930 931
932 934 934 935 934 936 936 937 936 938 936 952 938 939 938 940 938 941
941 942 942 943 944 945 944 946 946 947 948 949 948 950 950 951 952 954
954 955 954 956 956 957 956 958 956 976 958 959 958 960 958 961 961 962
961 963 961 964 964 965 964 966 964 967 967 968 967 969 969 970 970 972
970 971 973 974 973 975 976 978 978 979 978 980 980 981 980 982 980 993
982 983 982 984 982 985 985 986 986 987 986 988 988 989 990 991 991 992
993 995 995 996 995 997 997 998 997 999 997 1010 999 1000 999 1001 999
1002 1002 1003 1004 1005 1004 1006 1006 1007 1006 1008 1008 1009 1010
1012 1012 1013 1012 1014 1014 1015 1014 1016 1014 1025 1016 1017 1016
1018 1016 1019 1019 1020 1019 1021 1019 1022 1022 1024 1025 1027 1027
1028 1027 1029 1029 1030 1029 1031 1029 1039 1031 1032 1031 1033 1031
1037 1033 1034 1033 1035 1033 1036 1037 1038 1039 1041 1041 1042 1041
1043 1043 1044 1043 1045 1043 1050 1045 1046 1045 1047 1045 1048 1048
1049 1050 1052 1052 1053 1052 1054 1054 1055 1054 1056 1054 1057 1057
1059 1059 1060 1059 1061 1061 1062 1061 1063 1061 1068 1063 1064 1063
1065 1063 1066 1066 1067 1068 1070 1070 1071 1070 1072 1072 1073 1072
1074 1072 1084 1074 1075 1074 1076 1074 1080 1076 1077 1076 1078 1076
1079 1080 1081 1080 1082 1080 1083 1084 1086 1086 1087 1086 1096 1087
1088 1087 1089 1087 1090 1090 1091 1090 1092 1090 1093 1093 1094 1093
1095 1093 1096 1096 1097 1096 1098 1098 1100 1100 1101 1100 1102 1102
1103 1102 1104 1102 1112 1104 1105 1104 1106 1104 1110 1106 1107 1106
1108 1106 1109 1110 1111 1112 1114 1114 1115 1114 1116 1116 1117 1116
1118 1116 1124 1118 1119 1118 1120 1118 1121 1121 1123 1124 1126 1126
1127 1126 1128 1128 1129 1128 1130 1128 1145 1130 1131 1130 1132 1130
1133 1133 1134 1134 1135 1136 1137 1136 1138 1138 1139 1139 1140 1141
1142 1141 1143 1143 1144 1145 1147 1147 1148 1147 1149 1149 1150 1149
1151 1149 1164 1151 1152 1151 1153 1151 1154 1154 1155 1154 1156 1154
1160 1156 1157 1156 1158 1156 1159 1160 1161 1160 1162 1160 1163 1164
1166 1166 1167 1166 1168 1168 1169 1168 1170 1168 1181 1170 1171 1170
1172 1170 1173 1173 1174 1173 1175 1173 1176 1176 1177 1177 1179 1177
1178 1181 1183 1183 1184 1183 1185 1185 1186 1185 1187 1185 1200 1187
1188 1187 1189 1187 1190 1190 1191 1190 1192 1190 1196 1192 1193 1192
1194 1192 1195 1196 1197 1196 1198 1196 1199 1200 1202 1202 1203 1202
1204 1204 1205 1204 1206 1204 1217 1206 1207 1206 1208 1206 1209 1209
1210 1209 1211 1209 1212 1212 1213 1213 1214 1213 1215 1213 1216 1217
1219 1219 1220 1219 1221 1221 1222 1221 1223 1221 1233 1223 1224 1223
1225 1223 1229 1225 1226 1225 1227 1225 1228 1229 1230 1229 1231 1229
1232 1233 1235 1235 1236 1235 1237 1237 1238 1237 1239 1237 1254 1239
1240 1239 1241 1239 1242 1242 1243 1243 1244 1245 1246 1245 1247 1247
1248 1248 1249 1250 1251 1250 1252 1252 1253 1254 1256 1256 1257 1256
1258 1258 1259 1258 1260 1258 1270 1260 1261 1260 1262 1260 1266 1262
1263 1262 1264 1262 1265 1266 1267 1266 1268 1266 1269 1270 1272 1272
1273 1272 1274 1274 1275 1274 1276 1274 1286 1276 1277 1276 1278 1276
1282 1278 1279 1278 1280 1278 1281 1282 1283 1282 1284 1282 1285 1286
1288 1288 1289 1288 1290 1290 1291 1290 1292 1290 1308 1292 1293 1292
1294 1292 1295 1295 1296 1295 1297 1295 1298 1298 1299 1298 1300 1298
1301 1301 1302 1301 1303 1301 1304 1304 1306 1304 1307 1304 1305 1308
1310 1310 1311 1310 1312 1312 1313 1312 1314 1312 1322 1314 1315 1314
1316 1314 1320 1316 1317 1316 1318 1316 1319 1320 1321 1322 1324 1324
1325 1324 1326 1326 1327 1326 1328 1326 1333 1328 1329 1328 1330 1328
1331 1331 1332 1333 1335 1335 1336 1335 1337 1337 1338 1337 1339 1337
1352 1339 1340 1339 1341 1339 1345 1341 1342 1341 1343 1341 1344 1345
1346 1345 1347 1345 1348 1348 1349 1348 1350 1348 1351 1352 1354 1354
1355 1354 1356 1356 1357 1356 1358 1356 1374 1358 1359 1358 1360 1358
1361 1361 1362 1361 1363 1361 1364 1364 1365 1364 1366 1364 1367 1367
1368 1367 1369 1367 1370 1370 1372 1370 1373 1370 1371 1374 1376 1376
1377 1376 1378 1378 1379 1378 1380 1378 1393 1380 1381 1380 1382 1380
1386 1382 1383 1382 1384 1382 1385 1386 1387 1386 1388 1386 1389 1389
1390 1389 1391 1389 1392 1393 1395 1395 1396 1395 1405 1396 1397 1396
1398 1396 1399 1399 1400 1399 1401 1399 1402 1402 1403 1402 1404 1402
1405 1405 1406 1405 1407 1407 1409 1409 1410 1409 1411 1411 1412 1411
1413 1411 1418 1413 1414 1413 1415 1413 1416 1416 1417 1418 1420 1420
1421 1420 1422 1422 1423 1422 1424 1422 1429 1424 1425 1424 1426 1424
1427 1427 1428 1429 1431 1431 1432 1431 1433 1433 1434 1433 1435 1433
1446 1435 1436 1435 1437 1435 1438 1438 1439 1439 1440 1439 1441 1441
1442 1443 1444 1444 1445 1446 1448 1448 1449 1448 1450 1450 1451 1450
1452 1450 1460 1452 1453 1452 1454 1452 1455 1455 1457 1457 1459 1457
1458 1460 1462 1462 1463 1462 1464 1464 1465 1464 1466 1464 1479 1466
1467 1466 1468 1466 1469 1469 1470 1469 1471 1469 1475 1471 1472 1471
1473 1471 1474 1475 1476 1475 1477 1475 1478 1479 1481 1481 1482 1481
1483 1483 1484 1483 1485 1483 1496 1485 1486 1485 1487 1485 1488 1488
1489 1488 1490 1488 1491 1491 1492 1492 1493 1492 1494 1492 1495 1496
1498 1498 1499 1498 1500 1500 1501 1500 1502 1500 1518 1502 1503 1502
1504 1502 1505 1505 1506 1505 1507 1505 1508 1508 1509 1508 1510 1508
1511 1511 1512 1511 1513 1511 1514 1514 1516 1514 1517 1514 1515 1518
1520 1520 1521 1520 1522 1522 1523 1522 1524 1522 1525 1525 1527 1527
1528 1527 1529 1529 1530 1529 1531 1529 1532 1532 1534 1534 1535 1534
1536 1536 1537 1536 1538 1536 1543 1538 1539 1538 1540 1538 1541 1541
1542 1543 1545 1545 1546 1545 1547 1547 1548 1547 1549 1547 1557 1549
1550 1549 1551 1549 1555 1551 1552 1551 1553 1551 1554 1555 1556 1557
1559 1559 1560 1559 1561 1561 1562 1561 1563 1561 1579 1563 1564 1563
1565 1563 1566 1566 1567 1566 1568 1566 1569 1569 1570 1569 1571 1569
1572 1572 1573 1572 1574 1572 1575 1575 1577 1575 1578 1575 1576 1579
1581 1581 1582 1581 1583 1583 1584 1583 1585 1583 1593 1585 1586 1585
1587 1585 1588 1588 1590 1590 1592 1590 1591 1593 1595 1595 1596 1595
1597 1597 1598 1597 1599 1597 1617 1599 1600 1599 1601 1599 1602 1602
1616 1603 1604 1603 1605 1605 1606 1605 1607 1607 1608 1608 1609 1610
1611 1610 1612 1612 1613 1614 1615 1614 1616 1617 1619 1619 1620 1619
1621 1621 1622 1621 1623 1621 1628 1623 1624 1623 1625 1623 1626 1626
1627 1628 1630 1630 1631 1630 1632 1632 1633 1632 1634 1632 1635 1635
1637 1637 1638 1637 1639 1639 1640 1639 1641 1639 1649 1641 1642 1641
1643 1641 1644 1644 1645 1645 1647 1645 1646 1649 1651 1651 1652 1651
1653 1653 1654 1653 1655 1653 1660 1655 1656 1655 1657 1655 1658 1658
1659 1660 1662 1662 1663 1662 1664 1664 1665 1664 1666 1664 1675 1666
1667 1666 1668 1666 1669 1669 1670 1669 1671 1669 1672 1672 1674 1675
1677 1677 1678 1677 1679 1679 1680 1679 1681 1679 1695 1681 1682 1681
1683 1681 1684 1684 1685 1685 1686 1687 1688 1687 1689 1689 1690 1691
1692 1691 1693 1693 1694 1695 1697 1697 1698 1697 1699 1699 1700 1699
1701 1699 1712 1701 1702 1701 1703 1701 1704 1704 1705 1706 1707 1706
1708 1708 1709 1708 1710 1710 1711 1712 1714 1714 1715 1714 1716 1716
1717 1716 1718 1716 1732 1718 1719 1718 1720 1718 1721 1721 1722 1722
1723 1724 1725 1724 1726 1726 1727 1728 1729 1728 1730 1730 1731 1732
1734 1734 1735 1734 1736 1736 1737 1736 1738 1736 1753 1738 1739 1738
1740 1738 1741 1741 1742 1742 1743 1744 1745 1744 1746 1746 1747 1747
1748 1749 1750 1749 1751 1751 1752 1753 1755 1755 1756 1755 1757 1757
1758 1757 1759 1757 1764 1759 1760 1759 1761 1759 1762 1762 1763 1764
1766 1766 1767 1766 1768 1768 1769 1768 1770 1768 1783 1770 1771 1770
1772 1770 1776 1772 1773 1772 1774 1772 1775 1776 1777 1776 1778 1776
1779 1779 1780 1779 1781 1779 1782 1783 1785 1785 1786 1785 1787 1787
1788 1787 1789 1787 1797 1789 1790 1789 1791 1789 1792 1792 1794 1794
1796 1794 1795 1797 1799 1799 1800 1799 1801 1801 1802 1801 1803 1801
1813 1803 1804 1803 1805 1803 1809 1805 1806 1805 1807 1805 1808 1809
1810 1809 1811 1809 1812 1813 1815 1815 1816 1815 1817 1817 1818 1817
1819 1817 1820 1820 1822 1822 1823 1822 1824 1824 1825 1824 1826 1824
1827 1827 1829 1829 1830 1829 1831 1831 1832 1831 1833 1831 1847 1833
1834 1833 1835 1833 1836 1836 1837 1837 1838 1839 1840 1839 1841 1841
1842 1843 1844 1843 1845 1845 1846 1847 1849 1849 1850 1849 1851 1851
1852 1851 1853 1851 1867 1853 1854 1853 1855 1853 1856 1856 1857 1857
1858 1859 1860 1859 1861 1861 1862 1863 1864 1863 1865 1865 1866 1867
1869 1869 1870 1869 1871 1871 1872 1871 1873 1871 1889 1873 1874 1873
1875 1873 1876 1876 1877 1876 1878 1876 1879 1879 1880 1879 1881 1879
1882 1882 1883 1882 1884 1882 1885 1885 1887 1885 1888 1885 1886 1889
1891 1891 1892 1891 1893 1893 1894 1893 1895 1893 1908 1895 1896 1895
1897 1895 1898 1898 1899 1898 1900 1898 1904 1900 1901 1900 1902 1900
1903 1904 1905 1904 1906 1904 1907 1908 1910 1910 1911 1910 1912 1912
1913 1912 1914 1912 1932 1914 1915 1914 1916 1914 1917 1917 1918 1917
1919 1917 1920 1920 1921 1920 1922 1920 1923 1923 1924 1923 1925 1925
1926 1926 1928 1926 1927 1929 1930 1929 1931 1932 1934 1934 1935 1934
1936 1936 1937 1936 1938 1936 1942 1938 1939 1938 1940 1938 1941 1942
1944 1944 1945 1944 1946 1946 1947 1946 1948 1946 1949 1949 1951 1951
1952 1951 1953 1953 1954 1953 1955 1953 1964 1955 1956 1955 1957 1955
1958 1958 1959 1958 1960 1958 1961 1961 1963 1964 1966 1966 1967 1966
1968 1968 1969 1968 1970 1968 1979 1970 1971 1970 1972 1970 1973 1973
1974 1973 1975 1973 1976 1976 1978 1979 1981 1981 1982 1981 1983 1983
1984 1983 1985 1983 1998 1985 1986 1985 1987 1985 1991 1987 1988 1987
1989 1987 1990 1991 1992 1991 1993 1991 1994 1994 1995 1994 1996 1994
1997 1998 2000 2000 2001 2000 2002 2002 2003 2002 2004 2002 2009 2004
2005 2004 2006 2004 2007 2007 2008 2009 2011 2011 2012 2011 2013 2013
2014 2013 2015 2013 2028 2015 2016 2015 2017 2015 2021 2017 2018 2017
2019 2017 2020 2021 2022 2021 2023 2021 2024 2024 2025 2024 2026 2024
2027 2028 2030 2030 2031 2030 2032 2032 2033 2032 2034 2032 2045 2034
2035 2034 2036 2034 2037 2037 2038 2037 2039 2037 2040 2040 2042 2042
2044 2042 2043 2045 2047 2047 2048 2047 2049 2049 2050 2049 2051 2049
2061 2051 2052 2051 2053 2051 2057 2053 2054 2053 2055 2053 2056 2057
2058 2057 2059 2057 2060 2061 2063 2063 2064 2063 2065 2065 2066 2065
2067 2065 2072 2067 2068 2067 2069 2067 2070 2070 2071 2072 2074 2074
2075 2074 2076 2076 2077 2076 2078 2076 2086 2078 2079 2078 2080 2078
2081 2081 2083 2083 2085 2083 2084 2086 2088 2088 2089 2088 2098 2089
2090 2089 2091 2089 2092 2092 2093 2092 2094 2092 2095 2095 2096 2095
2097 2095 2098 2098 2099 2098 2100 2100 2102 2102 2103 2102 2104 2104
2105 2104 2106 2104 2111 2106 2107 2106 2108 2106 2109 2109 2110 2111
2113 2113 2114 2113 2115 2115 2116 2115 2117 2115 2130 2117 2118 2117
2119 2117 2120 2120 2121 2120 2122 2120 2126 2122 2123 2122 2124 2122
2125 2126 2127 2126 2128 2126 2129 2130 2132 2132 2133 2132 2134 2134
2135 2134 2136 2134 2149 2136 2137 2136 2138 2136 2139 2139 2140 2139
2141 2139 2145 2141 2142 2141 2143 2141 2144 2145 2146 2145 2147 2145
2148 2149 2151 2151 2152 2151 2153 2153 2154 2153 2155 2153 2161 2155
2156 2155 2157 2155 2158 2158 2160 2161 2163 2163 2164 2163 2173 2164
2165 2164 2166 2164 2167 2167 2168 2167 2169 2167 2170 2170 2171 2170
2172 2170 2173 2173 2174 2173 2175 2175 2177 2177 2178 2177 2179 2179
2180 2179 2181 2179 2187 2181 2182 2181 2183 2181 2184 2184 2186 2187
2189 2189 2190 2189 2191 2191 2192 2191 2193 2191 2204 2193 2194 2193
2195 2193 2196 2196 2197 2196 2198 2196 2199 2199 2201 2201 2203 2201
2202 2204 2206 2206 2207 2206 2208 2208 2209 2208 2210 2208 2216 2210
2211 2210 2212 2210 2213 2213 2215 2216 2218 2218 2219 2218 2220 2220
2221 2220 2222 2220 2226 2222 2223 2222 2224 2222 2225 2226 2228 2228
2229 2228 2230 2230 2231 2230 2232 2230 2240 2232 2233 2232 2234 2232
2238 2234 2235 2234 2236 2234 2237 2238 2239 2240 2242 2242 2243 2242
2244 2244 2245 2244 2246 2244 2261 2246 2247 2246 2248 2246 2249 2249
2250 2250 2251 2252 2253 2252 2254 2254 2255 2255 2256 2257 2258 2257
2259 2259 2260 2261 2263 2263 2264 2263 2265 2265 2266 2265 2267 2265
2281 2267 2268 2267 2269 2267 2270 2270 2271 2271 2272 2273 2274 2273
2275 2275 2276 2277 2278 2277 2279 2279 2280 2281 2283 2283 2284 2283
2285 2285 2286 2285 2287 2285 2288 2288 2290 2290 2291 2290 2292 2292
2293 2292 2294 2292 2298 2294 2295 2294 2296 2294 2297 2298 2300 2300
2301 2300 2302 2302 2303 2302 2304 2302 2318 2304 2305 2304 2306 2304
2307 2307 2308 2308 2309 2310 2311 2310 2312 2312 2313 2314 2315 2314
2316 2316 2317 2318 2320 2320 2321 2320 2322 2322 2323 2322 2324 2322
2340 2324 2325 2324 2326 2324 2327 2327 2328 2327 2329 2327 2330 2330
2331 2330 2332 2330 2333 2333 2334 2333 2335 2333 2336 2336 2338 2336
2339 2336 2337 2340 2342 2342 2343 2342 2344 2344 2345 2344 2346 2344
2356 2346 2347 2346 2348 2346 2352 2348 2349 2348 2350 2348 2351 2352
2353 2352 2354 2352 2355 2356 2358 2358 2359 2358 2360 2360 2361 2360
2362 2360 2373 2362 2363 2362 2364 2362 2365 2365 2366 2365 2367 2365
2368 2368 2370 2370 2372 2370 2371 2373 2375 2375 2376 2375 2377 2377
2378 2377 2379 2377 2385 2379 2380 2379 2381 2379 2382 2382 2384 2385
2387 2387 2388 2387 2389 2389 2390 2389 2391 2389 2404 2391 2392 2391
2393 2391 2397 2393 2394 2393 2395 2393 2396 2397 2398 2397 2399 2397
2400 2400 2401 2400 2402 2400 2403 2404 2406 2406 2407 2406 2408 2408
2409 2408 2410 2408 2416 2410 2411 2410 2412 2410 2413 2413 2415 2416
2418 2419 2420 2419 2421 2419 2422 2419 2423 2423 2424 2423 2425 2423
2429 2425 2426 2425 2427 2425 2428 2429 2431 2431 2432 2431 2433 2433
2434 2433 2435 2433 2446 2435 2436 2435 2437 2435 2438 2438 2439 2438
2440 2438 2441 2441 2442 2442 2444 2442 2443 2446 2448 2448 2449 2448
2458 2449 2450 2449 2451 2449 2452 2452 2453 2452 2454 2452 2455 2455
2456 2455 2457 2455 2458 2458 2459 2458 2460 2460 2462 2462 2463 2462
2464 2464 2465 2464 2466 2464 2480 2466 2467 2466 2468 2466 2469 2469
2470 2470 2471 2472 2473 2472 2474 2474 2475 2476 2477 2476 2478 2478
2479 2480 2482 2482 2483 2482 2484 2484 2485 2484 2486 2484 2490 2486
2487 2486 2488 2486 2489 2490 2492 2492 2493 2492 2494 2494 2495 2494
2496 2494 2507 2496 2497 2496 2498 2496 2499 2499 2500 2501 2502 2501
2503 2503 2504 2503 2505 2505 2506 2507 2509 2509 2510 2509 2511 2511
2512 2511 2513 2511 2526 2513 2514 2513 2515 2513 2516 2516 2517 2516
2518 2516 2522 2518 2519 2518 2520 2518 2521 2522 2523 2522 2524 2522
2525 2526 2528 2528 2529 2528 2530 2530 2531 2530 2532 2530 2540 2532
2533 2532 2534 2532 2538 2534 2535 2534 2536 2534 2537 2538 2539 2540
2542 2542 2543 2542 2544 2544 2545 2544 2546 2544 2559 2546 2547 2546
2548 2546 2552 2548 2549 2548 2550 2548 2551 2552 2553 2552 2554 2552
2555 2555 2556 2555 2557 2555 2558 2559 2561 2561 2562 2561 2563 2563
2564 2563 2565 2563 2573 2565 2566 2565 2567 2565 2568 2568 2570 2570
2572 2570 2571 2573 2575 2575 2576 2575 2577 2577 2578 2577 2579 2577
2583 2579 2580 2579 2581 2579 2582 2583 2585 2585 2586 2585 2587 2587
2588 2587 2589 2587 2593 2589 2590 2589 2591 2589 2592 2593 2595 2595
2596 2595 2597 2597 2598 2597 2599 2597 2604 2599 2600 2599 2601 2599
2602 2602 2603 2604 2606 2606 2607 2606 2608 2608 2609 2608 2610 2608
2623 2610 2611 2610 2612 2610 2616 2612 2613 2612 2614 2612 2615 2616
2617 2616 2618 2616 2619 2619 2620 2619 2621 2619 2622 2623 2625 2625
2626 2625 2635 2626 2627 2626 2628 2626 2629 2629 2630 2629 2631 2629
2632 2632 2633 2632 2634 2632 2635 2635 2636 2635 2637 2637 2639 2639
2640 2639 2641 2641 2642 2641 2643 2641 2648 2643 2644 2643 2645 2643
2646 2646 2647 2648 2650 2650 2651 2650 2652 2652 2653 2652 2654 2652
2655 2655 2657 2657 2658 2657 2659 2659 2660 2659 2661 2659 2666 2661
2662 2661 2663 2661 2664 2664 2665 2666 2668 2668 2669 2668 2670 2670
2671 2670 2672 2670 2683 2672 2673 2672 2674 2672 2675 2675 2676 2677
2678 2677 2679 2679 2680 2679 2681 2681 2682 2683 2685 2685 2686 2685
2687 2687 2688 2687 2689 2687 2705 2689 2690 2689 2691 2689 2692 2692
2693 2692 2694 2692 2695 2695 2696 2695 2697 2695 2698 2698 2699 2698
2700 2698 2701 2701 2703 2701 2704 2701 2702 2705 2707 2707 2708 2707
2709 2709 2710 2709 2711 2709 2721 2711 2712 2711 2713 2711 2717 2713
2714 2713 2715 2713 2716 2717 2718 2717 2719 2717 2720 2721 2723 2723
2724 2723 2725 2725 2726 2725 2727 2725 2735 2727 2728 2727 2729 2727
2733 2729 2730 2729 2731 2729 2732 2733 2734 2735 2737 2737 2738 2737
2739 2739 2740 2739 2741 2739 2754 2741 2742 2741 2743 2741 2744 2744
2745 2744 2746 2744 2750 2746 2747 2746 2748 2746 2749 2750 2751 2750
2752 2750 2753 2754 2756 2756 2757 2756 2758 2758 2759 2758 2760 2758
2765 2760 2761 2760 2762 2760 2763 2763 2764 2765 2767 2767 2768 2767
2769 2769 2770 2769 2771 2769 2776 2771 2772 2771 2773 2771 2774 2774
2775 2776 2778 2778 2779 2778 2780 2780 2781 2780 2782 2780 2800 2782
2783 2782 2784 2782 2785 2785 2799 2786 2787 2786 2788 2788 2789 2788
2790 2790 2791 2791 2792 2793 2794 2793 2795 2795 2796 2797 2798 2797
2799 2800 2802 2802 2803 2802 2804 2804 2805 2804 2806 2804 2821 2806
2807 2806 2808 2806 2809 2809 2810 2810 2811 2812 2813 2812 2814 2814
2815 2815 2816 2817 2818 2817 2819 2819 2820 2821 2823 2823 2824 2823
2825 2825 2826 2825 2827 2825 2838 2827 2828 2827 2829 2827 2830 2830
2831 2832 2833 2832 2834 2834 2835 2834 2836 2836 2837 2838 2840 2840
2841 2840 2842 2842 2843 2842 2844 2842 2850 2844 2845 2844 2846 2844
2847 2847 2849 2850 2852 2852 2853 2852 2854 2854 2855 2854 2856 2854
2874 2856 2857 2856 2858 2856 2859 2859 2860 2859 2861 2859 2862 2862
2863 2862 2864 2862 2865 2865 2866 2865 2867 2867 2868 2868 2870 2868
2869 2871 2872 2871 2873 2874 2876 2876 2877 2876 2878 2878 2879 2878
2880 2878 2881 2881 2883 2883 2884 2883 2885 2885 2886 2885 2887 2885
2905 2887 2888 2887 2889 2887 2890 2890 2904 2891 2892 2891 2893 2893
2894 2893 2895 2895 2896 2896 2897 2898 2899 2898 2900 2900 2901 2902
2903 2902 2904 2905 2907 2907 2908 2907 2909 2909 2910 2909 2911 2909
2915 2911 2912 2911 2913 2911 2914 2915 2917 2917 2918 2917 2919 2919
2920 2919 2921 2919 2937 2921 2922 2921 2923 2921 2924 2924 2925 2924
2926 2924 2927 2927 2928 2927 2929 2927 2930 2930 2931 2930 2932 2930
2933 2933 2935 2933 2936 2933 2934 2937 2939 2939 2940 2939 2941 2941
2942 2941 2943 2941 2956 2943 2944 2943 2945 2943 2949 2945 2946 2945
2947 2945 2948 2949 2950 2949 2951 2949 2952 2952 2953 2952 2954 2952
2955 2956 2958 2958 2959 2958 2960 2960 2961 2960 2962 2960 2967 2962
2963 2962 2964 2962 2965 2965 2966 2967 2969 2969 2970 2969 2971 2971
2972 2971 2973 2971 2981 2973 2974 2973 2975 2973 2976 2976 2978 2978
2980 2978 2979 2981 2983 2983 2984 2983 2985 2985 2986 2985 2987 2985
2998 2987 2988 2987 2989 2987 2990 2990 2991 2990 2992 2990 2993 2993
2994 2994 2995 2994 2996 2994 2997 2998 3000 3000 3001 3000 3002 3002
3003 3002 3004 3002 3012 3004 3005 3004 3006 3004 3010 3006 3007 3006
3008 3006 3009 3010 3011 3012 3014 3014 3015 3014 3016 3016 3017 3016
3018 3016 3031 3018 3019 3018 3020 3018 3021 3021 3022 3021 3023 3021
3027 3023 3024 3023 3025 3023 3026 3027 3028 3027 3029 3027 3030 3031
3033 3033 3034 3033 3035 3035 3036 3035 3037 3035 3042 3037 3038 3037
3039 3037 3040 3040 3041 3042 3044 3044 3045 3044 3046 3046 3047 3046
3048 3046 3056 3048 3049 3048 3050 3048 3051 3051 3053 3053 3055 3053
3054 3056 3058 3058 3059 3058 3060 3060 3061 3060 3062 3060 3063 3063
3065 3065 3066 3065 3067 3067 3068 3067 3069 3067 3085 3069 3070 3069
3071 3069 3072 3072 3073 3072 3074 3072 3075 3075 3076 3075 3077 3075
3078 3078 3079 3078 3080 3078 3081 3081 3083 3081 3084 3081 3082 3085
3087 3087 3088 3087 3089 3089 3090 3089 3091 3089 3104 3091 3092 3091
3093 3091 3094 3094 3095 3094 3096 3094 3100 3096 3097 3096 3098 3096
3099 3100 3101 3100 3102 3100 3103 3104 3106 3106 3107 3106 3108 3108
3109 3108 3110 3108 3128 3110 3111 3110 3112 3110 3113 3113 3114 3113
3115 3113 3116 3116 3117 3116 3118 3116 3119 3119 3120 3119 3121 3121
3122 3122 3124 3122 3123 3125 3126 3125 3127 3128 3130 3130 3131 3130
3132 3132 3133 3132 3134 3132 3144 3134 3135 3134 3136 3134 3140 3136
3137 3136 3138 3136 3139 3140 3141 3140 3142 3140 3143 3144 3146 3146
3147 3146 3148 3148 3149 3148 3150 3148 3158 3150 3151 3150 3152 3150
3153 3153 3155 3155 3157 3155 3156 3158 3160 3160 3161 3160 3162 3162
3163 3162 3164 3162 3175 3164 3165 3164 3166 3164 3167 3167 3168 3167
3169 3167 3170 3170 3172 3172 3174 3172 3173 3175 3177 3177 3178 3177
3179 3179 3180 3179 3181 3179 3187 3181 3182 3181 3183 3181 3184 3184
3186 3187 3189 3189 3190 3189 3191 3191 3192 3191 3193 3191 3194 3194
3196 3196 3197 3196 3198 3198 3199 3198 3200 3198 3214 3200 3201 3200
3202 3200 3203 3203 3204 3204 3205 3206 3207 3206 3208 3208 3209 3210
3211 3210 3212 3212 3213 3214 3216 3216 3217 3216 3218 3218 3219 3218
3220 3218 3235 3220 3221 3220 3222 3220 3223 3223 3224 3224 3225 3226
3227 3226 3228 3228 3229 3229 3230 3231 3232 3231 3233 3233 3234 3235
3237 3237 3238 3237 3239 3239 3240 3239 3241 3239 3256 3241 3242 3241
3243 3241 3244 3244 3245 3245 3246 3247 3248 3247 3249 3249 3250 3250
3251 3252 3253 3252 3254 3254 3255 3256 3258 3258 3259 3258 3260 3260
3261 3260 3262 3260 3275 3262 3263 3262 3264 3262 3265 3265 3266 3265
3267 3265 3271 3267 3268 3267 3269 3267 3270 3271 3272 3271 3273 3271
3274 3275 3277 3277 3278 3277 3279 3279 3280 3279 3281 3279 3296 3281
3282 3281 3283 3281 3284 3284 3285 3285 3286 3287 3288 3287 3289 3289
3290 3290 3291 3292 3293 3292 3294 3294 3295 3296 3298 3298 3299 3298
3300 3300 3301 3300 3302 3300 3306 3302 3303 3302 3304 3302 3305 3306
3308 3308 3309 3308 3310 3310 3311 3310 3312 3310 3320 3312 3313 3312
3314 3312 3315 3315 3317 3317 3319 3317 3318 3320 3322 3322 3323 3322
3324 3324 3325 3324 3326 3324 3339 3326 3327 3326 3328 3326 3332 3328
3329 3328 3330 3328 3331 3332 3333 3332 3334 3332 3335 3335 3336 3335
3337 3335 3338 3339 3341 3341 3342 3341 3343 3343 3344 3343 3350 3343
3345 3345 3346 3345 3347 3345 3348 3348 3349 3350 3352 3352 3353 3352
3354 3354 3355 3354 3356 3354 3370 3356 3357 3356 3358 3356 3359 3359
3360 3360 3361 3362 3363 3362 3364 3364 3365 3366 3367 3366 3368 3368
3369 3370 3372 3372 3373 3372 3374 3374 3375 3374 3376 3374 3394 3376
3377 3376 3378 3376 3379 3379 3380 3379 3381 3379 3382 3382 3383 3382
3384 3382 3385 3385 3386 3385 3387 3387 3388 3388 3390 3388 3389 3391
3392 3391 3393 3394 3396 3396 3397 3396 3398 3398 3399 3398 3400 3398
3411 3400 3401 3400 3402 3400 3403 3403 3404 3405 3406 3405 3407 3407
3408 3407 3409 3409 3410 3411 3413 3413 3414 3413 3415 3415 3416 3415
3417 3415 3428 3417 3418 3417 3419 3417 3420 3420 3421 3422 3423 3422
3424 3424 3425 3424 3426 3426 3427 3428 3430 3430 3431 3430 3432 3432
3433 3432 3434 3432 3443 3434 3435 3434 3436 3434 3437 3437 3438 3437
3439 3437 3440 3440 3442 3443 3445 3445 3446 3445 3447 3447 3448 3447
3449 3447 3457 3449 3450 3449 3451 3449 3455 3451 3452 3451 3453 3451
3454 3455 3456 3457 3459 3459 3460 3459 3461 3461 3462 3461 3463 3461
3468 3463 3464 3463 3465 3463 3466 3466 3467 3468 3470 3470 3471 3470
3472 3472 3473 3472 3474 3472 3475 3475 3477 3477 3478 3477 3479 3479
3480 3479 3481 3479 3486 3481 3482 3481 3483 3481 3484 3484 3485 3486
3488 3488 3489 3488 3490 3490 3491 3490 3492 3490 3502 3492 3493 3492
3494 3492 3498 3494 3495 3494 3496 3494 3497 3498 3499 3498 3500 3498
3501 3502 3504 3504 3505 3504 3514 3505 3506 3505 3507 3505 3508 3508
3509 3508 3510 3508 3511 3511 3512 3511 3513 3511 3514 3514 3515 3514
3516 3516 3518 3518 3519 3518 3520 3520 3521 3520 3522 3520 3530 3522
3523 3522 3524 3522 3528 3524 3525 3524 3526 3524 3527 3528 3529 3530
3532 3532 3533 3532 3534 3534 3535 3534 3536 3534 3542 3536 3537 3536
3538 3536 3539 3539 3541 3542 3544 3544 3545 3544 3546 3546 3547 3546
3548 3546 3563 3548 3549 3548 3550 3548 3551 3551 3552 3552 3553 3554
3555 3554 3556 3556 3557 3557 3558 3559 3560 3559 3561 3561 3562 3563
3565 3565 3566 3565 3567 3567 3568 3567 3569 3567 3582 3569 3570 3569
3571 3569 3572 3572 3573 3572 3574 3572 3578 3574 3575 3574 3576 3574
3577 3578 3579 3578 3580 3578 3581 3582 3584 3584 3585 3584 3586 3586
3587 3586 3588 3586 3599 3588 3589 3588 3590 3588 3591 3591 3592 3591
3593 3591 3594 3594 3596 3596 3598 3596 3597 3599 3601 3601 3602 3601
3603 3603 3604 3603 3605 3603 3618 3605 3606 3605 3607 3605 3608 3608
3609 3608 3610 3608 3614 3610 3611 3610 3612 3610 3613 3614 3615 3614
3616 3614 3617 3618 3620 3620 3621 3620 3622 3622 3623 3622 3624 3622
3635 3624 3625 3624 3626 3624 3627 3627 3628 3627 3629 3627 3630 3630
3631 3631 3632 3631 3633 3631 3634 3635 3637 3637 3638 3637 3639 3639
3640 3639 3641 3639 3651 3641 3642 3641 3643 3641 3647 3643 3644 3643
3645 3643 3646 3647 3648 3647 3649 3647 3650 3651 3653 3653 3654 3653
3655 3655 3656 3655 3657 3655 3672 3657 3658 3657 3659 3657 3660 3660
3661 3661 3662 3663 3664 3663 3665 3665 3666 3666 3667 3668 3669 3668
3670 3670 3671 3672 3674 3674 3675 3674 3676 3676 3677 3676 3678 3676
3688 3678 3679 3678 3680 3678 3684 3680 3681 3680 3682 3680 3683 3684
3685 3684 3686 3684 3687 3688 3690 3690 3691 3690 3692 3692 3693 3692
3694 3692 3704 3694 3695 3694 3696 3694 3700 3696 3697 3696 3698 3696
3699 3700 3701 3700 3702 3700 3703 3704 3706 3706 3707 3706 3708 3708
3709 3708 3710 3708 3726 3710 3711 3710 3712 3710 3713 3713 3714 3713
3715 3713 3716 3716 3717 3716 3718 3716 3719 3719 3720 3719 3721 3719
3722 3722 3724 3722 3725 3722 3723 3726 3728 3728 3729 3728 3730 3730
3731 3730 3732 3730 3740 3732 3733 3732 3734 3732 3738 3734 3735 3734
3736 3734 3737 3738 3739 3740 3742 3742 3743 3742 3744 3744 3745 3744
3746 3744 3751 3746 3747 3746 3748 3746 3749 3749 3750 3751 3753 3753
3754 3753 3755 3755 3756 3755 3757 3755 3770 3757 3758 3757 3759 3757
3763 3759 3760 3759 3761 3759 3762 3763 3764 3763 3765 3763 3766 3766
3767 3766 3768 3766 3769 3770 3772 3772 3773 3772 3774 3774 3775 3774
3776 3774 3792 3776 3777 3776 3778 3776 3779 3779 3780 3779 3781 3779
3782 3782 3783 3782 3784 3782 3785 3785 3786 3785 3787 3785 3788 3788
3790 3788 3791 3788 3789 3792 3794 3794 3795 3794 3796 3796 3797 3796
3798 3796 3811 3798 3799 3798 3800 3798 3804 3800 3801 3800 3802 3800
3803 3804 3805 3804 3806 3804 3807 3807 3808 3807 3809 3807 3810 3811
3813 3813 3814 3813 3823 3814 3815 3814 3816 3814 3817 3817 3818 3817
3819 3817 3820 3820 3821 3820 3822 3820 3823 3823 3824 3823 3825 3825
3827 3827 3828 3827 3829 3829 3830 3829 3831 3829 3836 3831 3832 3831
3833 3831 3834 3834 3835 3836 3838 3838 3839 3838 3840 3840 3841 3840
3842 3840 3847 3842 3843 3842 3844 3842 3845 3845 3846 3847 3849 3849
3850 3849 3851 3851 3852 3851 3853 3851 3864 3853 3854 3853 3855 3853
3856 3856 3857 3858 3859 3858 3860 3860 3861 3860 3862 3862 3863 3864
3866 3866 3867 3866 3868 3868 3869 3868 3870 3868 3878 3870 3871 3870
3872 3870 3873 3873 3875 3875 3877 3875 3876 3878 3880 3880 3881 3880
3882 3882 3883 3882 3884 3882 3897 3884 3885 3884 3886 3884 3887 3887
3888 3887 3889 3887 3893 3889 3890 3889 3891 3889 3892 3893 3894 3893
3895 3893 3896 3897 3899 3899 3900 3899 3901 3901 3902 3901 3903 3901
3914 3903 3904 3903 3905 3903 3906 3906 3907 3906 3908 3906 3909 3909
3910 3910 3911 3910 3912 3910 3913 3914 3916 3916 3917 3916 3918 3918
3919 3918 3920 3918 3936 3920 3921 3920 3922 3920 3923 3923 3924 3923
3925 3923 3926 3926 3927 3926 3928 3926 3929 3929 3930 3929 3931 3929
3932 3932 3934 3932 3935 3932 3933 3936 3938 3938 3939 3938 3940 3940
3941 3940 3942 3940 3943 3943 3945 3945 3946 3945 3947 3947 3948 3947
3949 3947 3950 3950 3952 3952 3953 3952 3954 3954 3955 3954 3956 3954
3961 3956 3957 3956 3958 3956 3959 3959 3960 3961 3963 3963 3964 3963
3965 3965 3966 3965 3967 3965 3975 3967 3968 3967 3969 3967 3973 3969
3970 3969 3971 3969 3972 3973 3974 3975 3977 3977 3978 3977 3979 3979
3980 3979 3983 3979 3981 3981 3999 3983 3984 3983 3985 3983 3986 3986
3987 3986 3988 3986 3989 3989 3990 3989 3991 3989 3992 3992 3993 3992
3994 3992 3995 3995 3997 3995 3998 3995 3996 3999 4000 3999 4001 4001
4002 4001 4003 4001 4011 4003 4004 4003 4005 4003 4006 4006 4008 4008
4010 4008 4009 4011 4013 4013 4014 4013 4015 4015 4016 4015 4017 4015
4035 4017 4018 4017 4019 4017 4020 4020 4034 4021 4022 4021 4023 4023
4024 4023 4025 4025 4026 4026 4027 4028 4029 4028 4030 4030 4031 4032
4033 4032 4034 4035 4037 4037 4038 4037 4039 4039 4040 4039 4041 4039
4046 4041 4042 4041 4043 4041 4044 4044 4045 4046 4048 4048 4049 4048
4050 4050 4051 4050 4052 4050 4053 4053 4055 4055 4056 4055 4057 4057
4058 4057 4059 4057 4067 4059 4060 4059 4061 4059 4062 4062 4064 4064
4066 4064 4065 4067 4069 4069 4070 4069 4071 4071 4072 4071 4073 4071
4078 4073 4074 4073 4075 4073 4076 4076 4077 4078 4080 4080 4081 4080
4082 4082 4083 4082 4084 4082 4093 4084 4085 4084 4086 4084 4087 4087
4088 4087 4089 4087 4090 4090 4092 4093 4095 4095 4096 4095 4097 4097
4098 4097 4099 4097 4113 4099 4100 4099 4101 4099 4102 4102 4103 4103
4104 4105 4106 4105 4107 4107 4108 4109 4110 4109 4111 4111 4112 4113
4115 4115 4116 4115 4117 4117 4118 4117 4119 4117 4130 4119 4120 4119
4121 4119 4122 4122 4123 4124 4125 4124 4126 4126 4127 4126 4128 4128
4129 4130 4132 4132 4133 4132 4134 4134 4135 4134 4136 4134 4150 4136
4137 4136 4138 4136 4139 4139 4140 4140 4141 4142 4143 4142 4144 4144
4145 4146 4147 4146 4148 4148 4149 4150 4152 4152 4153 4152 4154 4154
4155 4154 4156 4154 4171 4156 4157 4156 4158 4156 4159 4159 4160 4160
4161 4162 4163 4162 4164 4164 4165 4165 4166 4167 4168 4167 4169 4169
4170 4171 4173 4173 4174 4173 4175 4175 4176 4175 4177 4175 4182 4177
4178 4177 4179 4177 4180 4180 4181 4182 4184 4184 4185 4184 4186 4186
4187 4186 4188 4186 4201 4188 4189 4188 4190 4188 4194 4190 4191 4190
4192 4190 4193 4194 4195 4194 4196 4194 4197 4197 4198 4197 4199 4197
4200 4201 4203 4203 4204 4203 4205 4205 4206 4205 4207 4205 4215 4207
4208 4207 4209 4207 4210 4210 4212 4212 4214 4212 4213 4215 4217 4217
4218 4217 4219 4219 4220 4219 4221 4219 4231 4221 4222 4221 4223 4221
4227 4223 4224 4223 4225 4223 4226 4227 4228 4227 4229 4227 4230 4231
4233 4233 4234 4233 4235 4235 4236 4235 4237 4235 4238 4238 4240 4240
4241 4240 4242 4242 4243 4242 4244 4242 4245 4245 4247 4247 4248 4247
4249 4249 4250 4249 4251 4249 4265 4251 4252 4251 4253 4251 4254 4254
4255 4255 4256 4257 4258 4257 4259 4259 4260 4261 4262 4261 4263 4263
4264 4265 4267 4267 4268 4267 4269 4269 4270 4269 4271 4269 4285 4271
4272 4271 4273 4271 4274 4274 4275 4275 4276 4277 4278 4277 4279 4279
4280 4281 4282 4281 4283 4283 4284 4285 4287 4287 4288 4287 4289 4289
4290 4289 4291 4289 4307 4291 4292 4291 4293 4291 4294 4294 4295 4294
4296 4294 4297 4297 4298 4297 4299 4297 4300 4300 4301 4300 4302 4300
4303 4303 4305 4303 4306 4303 4304 4307 4309 4309 4310 4309 4311 4311
4312 4311 4313 4311 4326 4313 4314 4313 4315 4313 4316 4316 4317 4316
4318 4316 4322 4318 4319 4318 4320 4318 4321 4322 4323 4322 4324 4322
4325 4326 4328 4328 4329 4328 4330 4330 4331 4330 4332 4330 4350 4332
4333 4332 4334 4332 4335 4335 4336 4335 4337 4335 4338 4338 4339 4338
4340 4338 4341 4341 4342 4341 4343 4343 4344 4344 4346 4344 4345 4347
4348 4347 4349 4350 4352 4352 4353 4352 4354 4354 4355 4354 4356 4354
4360 4356 4357 4356 4358 4356 4359 4360 4362 4362 4363 4362 4364 4364
4365 4364 4366 4364 4367 4367 4369 4369 4370 4369 4371 4371 4372 4371
4373 4371 4382 4373 4374 4373 4375 4373 4376 4376 4377 4376 4378 4376
4379 4379 4381 4382 4384 4384 4385 4384 4386 4386 4387 4386 4388 4386
4397 4388 4389 4388 4390 4388 4391 4391 4392 4391 4393 4391 4394 4394
4396 4397 4399 4399 4400 4399 4401 4401 4402 4401 4403 4401 4416 4403
4404 4403 4405 4403 4409 4405 4406 4405 4407 4405 4408 4409 4410 4409
4411 4409 4412 4412 4413 4412 4414 4412 4415 4416 4418 4418 4419 4418
4420 4420 4421 4420 4422 4420 4427 4422 4423 4422 4424 4422 4425 4425
4426 4427 4429 4429 4430 4429 4431 4431 4432 4431 4433 4431 4446 4433
4434 4433 4435 4433 4439 4435 4436 4435 4437 4435 4438 4439 4440 4439
4441 4439 4442 4442 4443 4442 4444 4442 4445 4446 4448 4448 4449 4448
4450 4450 4451 4450 4452 4450 4463 4452 4453 4452 4454 4452 4455 4455
4456 4455 4457 4455 4458 4458 4460 4460 4462 4460 4461 4463 4465 4465
4466 4465 4467 4467 4468 4467 4469 4467 4479 4469 4470 4469 4471 4469
4475 4471 4472 4471 4473 4471 4474 4475 4476 4475 4477 4475 4478 4479
4481 4481 4482 4481 4483 4483 4484 4483 4485 4483 4490 4485 4486 4485
4487 4485 4488 4488 4489 4490 4492 4492 4493 4492 4494 4494 4495 4494
4496 4494 4504 4496 4497 4496 4498 4496 4499 4499 4501 4501 4503 4501
4502 4504 4506 4506 4507 4506 4516 4507 4508 4507 4509 4507 4510 4510
4511 4510 4512 4510 4513 4513 4514 4513 4515 4513 4516 4516 4517 4516
4518 4518 4520 4520 4521 4520 4522 4522 4523 4522 4524 4522 4529 4524
4525 4524 4526 4524 4527 4527 4528 4529 4531 4531 4532 4531 4533 4533
4534 4533 4535 4533 4548 4535 4536 4535 4537 4535 4538 4538 4539 4538
4540 4538 4544 4540 4541 4540 4542 4540 4543 4544 4545 4544 4546 4544
4547 4548 4550 4550 4551 4550 4552 4552 4553 4552 4554 4552 4567 4554
4555 4554 4556 4554 4557 4557 4558 4557 4559 4557 4563 4559 4560 4559
4561 4559 4562 4563 4564 4563 4565 4563 4566 4567 4569 4569 4570 4569
4571 4571 4572 4571 4573 4571 4579 4573 4574 4573 4575 4573 4576 4576
4578 4579 4581 4581 4582 4581 4591 4582 4583 4582 4584 4582 4585 4585
4586 4585 4587 4585 4588 4588 4589 4588 4590 4588 4591 4591 4592 4591
4593 4593 4595 4595 4596 4595 4597 4597 4598 4597 4599 4597 4605 4599
4600 4599 4601 4599 4602 4602 4604 4605 4607 4607 4608 4607 4609 4609
4610 4609 4611 4609 4622 4611 4612 4611 4613 4611 4614 4614 4615 4614
4616 4614 4617 4617 4619 4619 4621 4619 4620 4622 4624 4624 4625 4624
4626 4626 4627 4626 4628 4626 4634 4628 4629 4628 4630 4628 4631 4631
4633 4634 4636 4636 4637 4636 4638 4638 4639 4638 4640 4638 4644 4640
4641 4640 4642 4640 4643 4644 4646 4646 4647 4646 4648 4648 4649 4648
4650 4648 4658 4650 4651 4650 4652 4650 4656 4652 4653 4652 4654 4652
4655 4656 4657 4658 4660 4660 4661 4660 4662 4662 4663 4662 4664 4662
4679 4664 4665 4664 4666 4664 4667 4667 4668 4668 4669 4670 4671 4670
4672 4672 4673 4673 4674 4675 4676 4675 4677 4677 4678 4679 4681 4681
4682 4681 4683 4683 4684 4683 4685 4683 4699 4685 4686 4685 4687 4685
4688 4688 4689 4689 4690 4691 4692 4691 4693 4693 4694 4695 4696 4695
4697 4697 4698 4699 4701 4701 4702 4701 4703 4703 4704 4703 4705 4703
4706 4706 4708 4708 4709 4708 4710 4710 4711 4710 4712 4710 4716 4712
4713 4712 4714 4712 4715 4716 4718 4718 4719 4718 4720 4720 4721 4720
4722 4720 4736 4722 4723 4722 4724 4722 4725 4725 4726 4726 4727 4728
4729 4728 4730 4730 4731 4732 4733 4732 4734 4734 4735 4736 4738 4738
4739 4738 4740 4740 4741 4740 4742 4740 4758 4742 4743 4742 4744 4742
4745 4745 4746 4745 4747 4745 4748 4748 4749 4748 4750 4748 4751 4751
4752 4751 4753 4751 4754 4754 4756 4754 4757 4754 4755 4758 4760 4760
4761 4760 4762 4762 4763 4762 4764 4762 4774 4764 4765 4764 4766 4764
4770 4766 4767 4766 4768 4766 4769 4770 4771 4770 4772 4770 4773 4774
4776 4776 4777 4776 4778 4778 4779 4778 4780 4778 4791 4780 4781 4780
4782 4780 4783 4783 4784 4783 4785 4783 4786 4786 4788 4788 4790 4788
4789 4791 4793 4793 4794 4793 4795 4795 4796 4795 4797 4795 4803 4797
4798 4797 4799 4797 4800 4800 4802 4803 4805 4805 4806 4805 4807 4807
4808 4807 4809 4807 4822 4809 4810 4809 4811 4809 4815 4811 4812 4811
4813 4811 4814 4815 4816 4815 4817 4815 4818 4818 4819 4818 4820 4818
4821 4822 4824 4824 4825 4824 4826 4826 4827 4826 4828 4826 4834 4828
4829 4828 4830 4828 4831 4831 4833 4834 4836 4837 4838 4837 4839 4837
4840 4837 4841 4841 4842 4841 4843 4841 4847 4843 4844 4843 4845 4843
4846 4847 4849 4849 4850 4849 4851 4851 4852 4851 4853 4851 4864 4853
4854 4853 4855 4853 4856 4856 4857 4856 4858 4856 4859 4859 4861 4861
4863 4861 4862 4864 4866 4866 4867 4866 4876 4867 4868 4867 4869 4867
4870 4870 4871 4870 4872 4870 4873 4873 4874 4873 4875 4873 4876 4876
4877 4876 4878 4878 4880 4880 4881 4880 4882 4882 4883 4882 4884 4882
4898 4884 4885 4884 4886 4884 4887 4887 4888 4888 4889 4890 4891 4890
4892 4892 4893 4894 4895 4894 4896 4896 4897 4898 4900 4900 4901 4900
4902 4902 4903 4902 4904 4902 4908 4904 4905 4904 4906 4904 4907 4908
4910 4910 4911 4910 4912 4912 4913 4912 4914 4912 4925 4914 4915 4914
4916 4914 4917 4917 4918 4919 4920 4919 4921 4921 4922 4921 4923 4923
4924 4925 4927 4927 4928 4927 4929 4929 4930 4929 4931 4929 4944 4931
4932 4931 4933 4931 4934 4934 4935 4934 4936 4934 4940 4936 4937 4936
4938 4936 4939 4940 4941 4940 4942 4940 4943 4944 4946 4946 4947 4946
4948 4948 4949 4948 4950 4948 4958 4950 4951 4950 4952 4950 4956 4952
4953 4952 4954 4952 4955 4956 4957 4958 4960 4960 4961 4960 4962 4962
4963 4962 4964 4962 4977 4964 4965 4964 4966 4964 4970 4966 4967 4966
4968 4966 4969 4970 4971 4970 4972 4970 4973 4973 4974 4973 4975 4973
4976 4977 4979 4979 4980 4979 4981 4981 4982 4981 4983 4981 4991 4983
4984 4983 4985 4983 4986 4986 4988 4988 4990 4988 4989 4991 4993 4993
4994 4993 4995 4995 4996 4995 4997 4995 5001 4997 4998 4997 4999 4997
5000 5001 5003 5003 5004 5003 5005 5005 5006 5005 5007 5005 5011 5007
5008 5007 5009 5007 5010 5011 5013 5013 5014 5013 5015 5015 5016 5015
5017 5015 5022 5017 5018 5017 5019 5017 5020 5020 5021 5022 5024 5024
5025 5024 5026 5026 5027 5026 5028 5026 5041 5028 5029 5028 5030 5028
5034 5030 5031 5030 5032 5030 5033 5034 5035 5034 5036 5034 5037 5037
5038 5037 5039 5037 5040 5041 5043 5043 5044 5043 5053 5044 5045 5044
5046 5044 5047 5047 5048 5047 5049 5047 5050 5050 5051 5050 5052 5050
5053 5053 5054 5053 5055 5055 5057 5057 5058 5057 5059 5059 5060 5059
5061 5059 5066 5061 5062 5061 5063 5061 5064 5064 5065 5066 5068 5068
5069 5068 5070 5070 5071 5070 5072 5070 5073 5073 5075 5075 5076 5075
5077 5077 5078 5077 5079 5077 5084 5079 5080 5079 5081 5079 5082 5082
5083 5084 5086 5086 5087 5086 5088 5088 5089 5088 5090 5088 5101 5090
5091 5090 5092 5090 5093 5093 5094 5095 5096 5095 5097 5097 5098 5097
5099 5099 5100 5101 5103 5103 5104 5103 5105 5105 5106 5105 5107 5105
5123 5107 5108 5107 5109 5107 5110 5110 5111 5110 5112 5110 5113 5113
5114 5113 5115 5113 5116 5116 5117 5116 5118 5116 5119 5119 5121 5119
5122 5119 5120 5123 5125 5125 5126 5125 5127 5127 5128 5127 5129 5127
5139 5129 5130 5129 5131 5129 5135 5131 5132 5131 5133 5131 5134 5135
5136 5135 5137 5135 5138 5139 5141 5141 5142 5141 5143 5143 5144 5143
5145 5143 5153 5145 5146 5145 5147 5145 5151 5147 5148 5147 5149 5147
5150 5151 5152 5153 5155 5155 5156 5155 5157 5157 5158 5157 5159 5157
5172 5159 5160 5159 5161 5159 5162 5162 5163 5162 5164 5162 5168 5164
5165 5164 5166 5164 5167 5168 5169 5168 5170 5168 5171 5172 5174 5174
5175 5174 5176 5176 5177 5176 5178 5176 5183 5178 5179 5178 5180 5178
5181 5181 5182 5183 5185 5185 5186 5185 5187 5187 5188 5187 5189 5187
5194 5189 5190 5189 5191 5189 5192 5192 5193 5194 5196 5196 5197 5196
5198 5198 5199 5198 5200 5198 5218 5200 5201 5200 5202 5200 5203 5203
5217 5204 5205 5204 5206 5206 5207 5206 5208 5208 5209 5209 5210 5211
5212 5211 5213 5213 5214 5215 5216 5215 5217 5218 5220 5220 5221 5220
5222 5222 5223 5222 5224 5222 5239 5224 5225 5224 5226 5224 5227 5227
5228 5228 5229 5230 5231 5230 5232 5232 5233 5233 5234 5235 5236 5235
5237 5237 5238 5239 5241 5241 5242 5241 5243 5243 5244 5243 5245 5243
5256 5245 5246 5245 5247 5245 5248 5248 5255 5249 5250 5249 5251 5251
5252 5251 5253 5253 5254 5256 5258 5258 5259 5258 5260 5260 5261 5260
5262 5260 5268 5262 5263 5262 5264 5262 5265 5265 5267 5268 5270 5270
5271 5270 5272 5272 5273 5272 5274 5272 5292 5274 5275 5274 5276 5274
5277 5277 5278 5277 5279 5277 5280 5280 5281 5280 5282 5280 5283 5283
5284 5283 5285 5285 5286 5286 5288 5286 5287 5289 5290 5289 5291 5292
5294 5294 5295 5294 5296 5296 5297 5296 5298 5296 5299 5299 5301 5301
5302 5301 5303 5303 5304 5303 5305 5303 5323 5305 5306 5305 5307 5305
5308 5308 5322 5309 5310 5309 5311 5311 5312 5311 5313 5313 5314 5314
5315 5316 5317 5316 5318 5318 5319 5320 5321 5320 5322 5323 5325 5325
5326 5325 5327 5327 5328 5327 5329 5327 5333 5329 5330 5329 5331 5329
5332 5333 5335 5335 5336 5335 5337 5337 5338 5337 5339 5337 5355 5339
5340 5339 5341 5339 5342 5342 5343 5342 5344 5342 5345 5345 5346 5345
5347 5345 5348 5348 5349 5348 5350 5348 5351 5351 5353 5351 5354 5351
5352 5355 5357 5357 5358 5357 5359 5359 5360 5359 5361 5359 5374 5361
5362 5361 5363 5361 5367 5363 5364 5363 5365 5363 5366 5367 5368 5367
5369 5367 5370 5370 5371 5370 5372 5370 5373 5374 5376 5376 5377 5376
5378 5378 5379 5378 5380 5378 5385 5380 5381 5380 5382 5380 5383 5383
5384 5385 5387 5387 5388 5387 5389 5389 5390 5389 5391 5389 5399 5391
5392 5391 5393 5391 5394 5394 5396 5396 5398 5396 5397 5399 5401 5401
5402 5401 5403 5403 5404 5403 5405 5403 5416 5405 5406 5405 5407 5405
5408 5408 5409 5408 5410 5408 5411 5411 5412 5412 5413 5412 5414 5412
5415 5416 5418 5418 5419 5418 5420 5420 5421 5420 5422 5420 5430 5422
5423 5422 5424 5422 5428 5424 5425 5424 5426 5424 5427 5428 5429 5430
5432 5432 5433 5432 5434 5434 5435 5434 5436 5434 5449 5436 5437 5436
5438 5436 5439 5439 5440 5439 5441 5439 5445 5441 5442 5441 5443 5441
5444 5445 5446 5445 5447 5445 5448 5449 5451 5451 5452 5451 5453 5453
5454 5453 5455 5453 5460 5455 5456 5455 5457 5455 5458 5458 5459 5460
5462 5462 5463 5462 5464 5464 5465 5464 5466 5464 5474 5466 5467 5466
5468 5466 5469 5469 5471 5471 5473 5471 5472 5474 5476 5476 5477 5476
5478 5478 5479 5478 5480 5478 5481 5481 5483 5483 5484 5483 5485 5485
5486 5485 5487 5485 5503 5487 5488 5487 5489 5487 5490 5490 5491 5490
5492 5490 5493 5493 5494 5493 5495 5493 5496 5496 5497 5496 5498 5496
5499 5499 5501 5499 5502 5499 5500 5503 5505 5505 5506 5505 5507 5507
5508 5507 5509 5507 5522 5509 5510 5509 5511 5509 5512 5512 5513 5512
5514 5512 5518 5514 5515 5514 5516 5514 5517 5518 5519 5518 5520 5518
5521 5522 5524 5524 5525 5524 5526 5526 5527 5526 5528 5526 5546 5528
5529 5528 5530 5528 5531 5531 5532 5531 5533 5531 5534 5534 5535 5534
5536 5534 5537 5537 5538 5537 5539 5539 5540 5540 5542 5540 5541 5543
5544 5543 5545 5546 5548 5548 5549 5548 5550 5550 5551 5550 5552 5550
5562 5552 5553 5552 5554 5552 5558 5554 5555 5554 5556 5554 5557 5558
5559 5558 5560 5558 5561 5562 5564 5564 5565 5564 5566 5566 5567 5566
5568 5566 5576 5568 5569 5568 5570 5568 5571 5571 5573 5573 5575 5573
5574 5576 5578 5578 5579 5578 5580 5580 5581 5580 5582 5580 5593 5582
5583 5582 5584 5582 5585 5585 5586 5585 5587 5585 5588 5588 5590 5590
5592 5590 5591 5593 5595 5595 5596 5595 5597 5597 5598 5597 5599 5597
5605 5599 5600 5599 5601 5599 5602 5602 5604 5605 5607 5607 5608 5607
5609 5609 5610 5609 5611 5609 5612 5612 5614 5614 5615 5614 5616 5616
5617 5616 5618 5616 5632 5618 5619 5618 5620 5618 5621 5621 5622 5622
5623 5624 5625 5624 5626 5626 5627 5628 5629 5628 5630 5630 5631 5632
5634 5634 5635 5634 5636 5636 5637 5636 5638 5636 5653 5638 5639 5638
5640 5638 5641 5641 5642 5642 5643 5644 5645 5644 5646 5646 5647 5647
5648 5649 5650 5649 5651 5651 5652 5653 5655 5655 5656 5655 5657 5657
5658 5657 5659 5657 5674 5659 5660 5659 5661 5659 5662 5662 5663 5663
5664 5665 5666 5665 5667 5667 5668 5668 5669 5670 5671 5670 5672 5672
5673 5674 5676 5676 5677 5676 5678 5678 5679 5678 5680 5678 5693 5680
5681 5680 5682 5680 5683 5683 5684 5683 5685 5683 5689 5685 5686 5685
5687 5685 5688 5689 5690 5689 5691 5689 5692 5693 5695 5695 5696 5695
5697 5697 5698 5697 5699 5697 5714 5699 5700 5699 5701 5699 5702 5702
5703 5703 5704 5705 5706 5705 5707 5707 5708 5708 5709 5710 5711 5710
5712 5712 5713 5714 5716 5716 5717 5716 5718 5718 5719 5718 5720 5718
5724 5720 5721 5720 5722 5720 5723 5724 5726 5726 5727 5726 5728 5728
5729 5728 5730 5728 5738 5730 5731 5730 5732 5730 5733 5733 5735 5735
5737 5735 5736 5738 5740 5740 5741 5740 5742 5742 5743 5742 5744 5742
5757 5744 5745 5744 5746 5744 5750 5746 5747 5746 5748 5746 5749 5750
5751 5750 5752 5750 5753 5753 5754 5753 5755 5753 5756 5757 5759 5759
5760 5759 5761 5761 5762 5761 5768 5761 5763 5763 5764 5763 5765 5763
5766 5766 5767 5768 5770 5770 5771 5770 5772 5772 5773 5772 5774 5772
5788 5774 5775 5774 5776 5774 5777 5777 5778 5778 5779 5780 5781 5780
5782 5782 5783 5784 5785 5784 5786 5786 5787 5788 5790 5790 5791 5790
5792 5792 5793 5792 5794 5792 5812 5794 5795 5794 5796 5794 5797 5797
5798 5797 5799 5797 5800 5800 5801 5800 5802 5800 5803 5803 5804 5803
5805 5805 5806 5806 5808 5806 5807 5809 5810 5809 5811 5812 5814 5814
5815 5814 5816 5816 5817 5816 5818 5816 5829 5818 5819 5818 5820 5818
5821 5821 5822 5823 5824 5823 5825 5825 5826 5825 5827 5827 5828 5829
5831 5831 5832 5831 5833 5833 5834 5833 5835 5833 5846 5835 5836 5835
5837 5835 5838 5838 5839 5840 5841 5840 5842 5842 5843 5842 5844 5844
5845 5846 5848 5848 5849 5848 5850 5850 5851 5850 5852 5850 5861 5852
5853 5852 5854 5852 5855 5855 5856 5855 5857 5855 5858 5858 5860 5861
5863 5863 5864 5863 5865 5865 5866 5865 5867 5865 5875 5867 5868 5867
5869 5867 5873 5869 5870 5869 5871 5869 5872 5873 5874 5875 5877 5877
5878 5877 5879 5879 5880 5879 5881 5879 5886 5881 5882 5881 5883 5881
5884 5884 5885 5886 5888 5888 5889 5888 5890 5890 5891 5890 5892 5890
5893 5893 5895 5895 5896 5895 5897 5897 5898 5897 5899 5897 5904 5899
5900 5899 5901 5899 5902 5902 5903 5904 5906 5906 5907 5906 5908 5908
5909 5908 5910 5908 5920 5910 5911 5910 5912 5910 5916 5912 5913 5912
5914 5912 5915 5916 5917 5916 5918 5916 5919 5920 5922 5922 5923 5922
5932 5923 5924 5923 5925 5923 5926 5926 5927 5926 5928 5926 5929 5929
5930 5929 5931 5929 5932 5932 5933 5932 5934 5934 5936 5936 5937 5936
5938 5938 5939 5938 5940 5938 5948 5940 5941 5940 5942 5940 5946 5942
5943 5942 5944 5942 5945 5946 5947 5948 5950 5950 5951 5950 5952 5952
5953 5952 5954 5952 5960 5954 5955 5954 5956 5954 5957 5957 5959 5960
5962 5962 5963 5962 5964 5964 5965 5964 5966 5964 5981 5966 5967 5966
5968 5966 5969 5969 5970 5970 5971 5972 5973 5972 5974 5974 5975 5975
5976 5977 5978 5977 5979 5979 5980 5981 5983 5983 5984 5983 5985 5985
5986 5985 5987 5985 6000 5987 5988 5987 5989 5987 5990 5990 5991 5990
5992 5990 5996 5992 5993 5992 5994 5992 5995 5996 5997 5996 5998 5996
5999 6000 6002 6002 6003 6002 6004 6004 6005 6004 6006 6004 6017 6006
6007 6006 6008 6006 6009 6009 6010 6009 6011 6009 6012 6012 6014 6014
6016 6014 6015 6017 6019 6019 6020 6019 6021 6021 6022 6021 6023 6021
6036 6023 6024 6023 6025 6023 6026 6026 6027 6026 6028 6026 6032 6028
6029 6028 6030 6028 6031 6032 6033 6032 6034 6032 6035 6036 6038 6038
6039 6038 6040 6040 6041 6040 6042 6040 6053 6042 6043 6042 6044 6042
6045 6045 6046 6045 6047 6045 6048 6048 6049 6049 6050 6049 6051 6049
6052 6053 6055 6055 6056 6055 6057 6057 6058 6057 6059 6057 6069 6059
6060 6059 6061 6059 6065 6061 6062 6061 6063 6061 6064 6065 6066 6065
6067 6065 6068 6069 6071 6071 6072 6071 6073 6073 6074 6073 6075 6073
6090 6075 6076 6075 6077 6075 6078 6078 6079 6079 6080 6081 6082 6081
6083 6083 6084 6084 6085 6086 6087 6086 6088 6088 6089 6090 6092 6092
6093 6092 6094 6094 6095 6094 6096 6094 6106 6096 6097 6096 6098 6096
6102 6098 6099 6098 6100 6098 6101 6102 6103 6102 6104 6102 6105 6106
6108 6108 6109 6108 6110 6110 6111 6110 6112 6110 6122 6112 6113 6112
6114 6112 6118 6114 6115 6114 6116 6114 6117 6118 6119 6118 6120 6118
6121 6122 6124 6124 6125 6124 6126 6126 6127 6126 6128 6126 6144 6128
6129 6128 6130 6128 6131 6131 6132 6131 6133 6131 6134 6134 6135 6134
6136 6134 6137 6137 6138 6137 6139 6137 6140 6140 6142 6140 6143 6140
6141 6144 6146 6146 6147 6146 6148 6148 6149 6148 6150 6148 6158 6150
6151 6150 6152 6150 6156 6152 6153 6152 6154 6152 6155 6156 6157 6158
6160 6160 6161 6160 6162 6162 6163 6162 6164 6162 6169 6164 6165 6164
6166 6164 6167 6167 6168 6169 6171 6171 6172 6171 6173 6173 6174 6173
6175 6173 6188 6175 6176 6175 6177 6175 6181 6177 6178 6177 6179 6177
6180 6181 6182 6181 6183 6181 6184 6184 6185 6184 6186 6184 6187 6188
6190 6190 6191 6190 6192 6192 6193 6192 6194 6192 6210 6194 6195 6194
6196 6194 6197 6197 6198 6197 6199 6197 6200 6200 6201 6200 6202 6200
6203 6203 6204 6203 6205 6203 6206 6206 6208 6206 6209 6206 6207 6210
6212 6212 6213 6212 6214 6214 6215 6214 6216 6214 6229 6216 6217 6216
6218 6216 6222 6218 6219 6218 6220 6218 6221 6222 6223 6222 6224 6222
6225 6225 6226 6225 6227 6225 6228 6229 6231 6231 6232 6231 6241 6232
6233 6232 6234 6232 6235 6235 6236 6235 6237 6235 6238 6238 6239 6238
6240 6238 6241 6241 6242 6241 6243 6243 6245 6245 6246 6245 6247 6247
6248 6247 6249 6247 6254 6249 6250 6249 6251 6249 6252 6252 6253 6254
6256 6256 6257 6256 6258 6258 6259 6258 6260 6258 6265 6260 6261 6260
6262 6260 6263 6263 6264 6265 6267 6267 6268 6267 6269 6269 6270 6269
6271 6269 6282 6271 6272 6271 6273 6271 6274 6274 6275 6275 6276 6275
6277 6277 6278 6279 6280 6280 6281 6282 6284 6284 6285 6284 6286 6286
6287 6286 6288 6286 6296 6288 6289 6288 6290 6288 6291 6291 6293 6293
6295 6293 6294 6296 6298 6298 6299 6298 6300 6300 6301 6300 6302 6300
6315 6302 6303 6302 6304 6302 6305 6305 6306 6305 6307 6305 6311 6307
6308 6307 6309 6307 6310 6311 6312 6311 6313 6311 6314 6315 6317 6317
6318 6317 6319 6319 6320 6319 6321 6319 6332 6321 6322 6321 6323 6321
6324 6324 6325 6324 6326 6324 6327 6327 6328 6328 6329 6328 6330 6328
6331 6332 6334 6334 6335 6334 6336 6336 6337 6336 6338 6336 6354 6338
6339 6338 6340 6338 6341 6341 6342 6341 6343 6341 6344 6344 6345 6344
6346 6344 6347 6347 6348 6347 6349 6347 6350 6350 6352 6350 6353 6350
6351 6354 6356 6356 6357 6356 6358 6358 6359 6358 6360 6358 6361 6361
6363 6363 6364 6363 6365 6365 6366 6365 6367 6365 6368 6368 6370 6370
6371 6370 6372 6372 6373 6372 6374 6372 6379 6374 6375 6374 6376 6374
6377 6377 6378 6379 6381 6381 6382 6381 6383 6383 6384 6383 6385 6383
6393 6385 6386 6385 6387 6385 6391 6387 6388 6387 6389 6387 6390 6391
6392 6393 6395 6395 6396 6395 6397 6397 6398 6397 6401 6397 6399 6399
6417 6401 6402 6401 6403 6401 6404 6404 6405 6404 6406 6404 6407 6407
6408 6407 6409 6407 6410 6410 6411 6410 6412 6410 6413 6413 6415 6413
6416 6413 6414 6417 6418 6417 6419 6419 6420 6419 6421 6419 6429 6421
6422 6421 6423 6421 6424 6424 6426 6426 6428 6426 6427 6429 6431 6431
6432 6431 6433 6433 6434 6433 6435 6433 6453 6435 6436 6435 6437 6435
6438 6438 6452 6439 6440 6439 6441 6441 6442 6441 6443 6443 6444 6444
6445 6446 6447 6446 6448 6448 6449 6450 6451 6450 6452 6453 6455 6455
6456 6455 6457 6457 6458 6457 6459 6457 6464 6459 6460 6459 6461 6459
6462 6462 6463 6464 6466 6466 6467 6466 6468 6468 6469 6468 6470 6468
6471 6471 6473 6473 6474 6473 6475 6475 6476 6475 6477 6475 6485 6477
6478 6477 6479 6477 6480 6480 6481 6481 6483 6481 6482 6485 6487 6487
6488 6487 6489 6489 6490 6489 6491 6489 6496 6491 6492 6491 6493 6491
6494 6494 6495 6496 6498 6498 6499 6498 6500 6500 6501 6500 6502 6500
6511 6502 6503 6502 6504 6502 6505 6505 6506 6505 6507 6505 6508 6508
6510 6511 6513 6513 6514 6513 6515 6515 6516 6515 6517 6515 6531 6517
6518 6517 6519 6517 6520 6520 6521 6521 6522 6523 6524 6523 6525 6525
6526 6527 6528 6527 6529 6529 6530 6531 6533 6533 6534 6533 6535 6535
6536 6535 6537 6535 6549 6537 6538 6537 6539 6537 6540 6540 6547 6541
6542 6541 6543 6543 6544 6543 6545 6545 6546 6547 6548 6549 6551 6551
6552 6551 6553 6553 6554 6553 6555 6553 6569 6555 6556 6555 6557 6555
6558 6558 6559 6559 6560 6561 6562 6561 6563 6563 6564 6565 6566 6565
6567 6567 6568 6569 6571 6571 6572 6571 6573 6573 6574 6573 6575 6573
6590 6575 6576 6575 6577 6575 6578 6578 6579 6579 6580 6581 6582 6581
6583 6583 6584 6584 6585 6586 6587 6586 6588 6588 6589 6590 6592 6592
6593 6592 6594 6594 6595 6594 6596 6594 6601 6596 6597 6596 6598 6596
6599 6599 6600 6601 6603 6603 6604 6603 6605 6605 6606 6605 6607 6605
6620 6607 6608 6607 6609 6607 6613 6609 6610 6609 6611 6609 6612 6613
6614 6613 6615 6613 6616 6616 6617 6616 6618 6616 6619 6620 6622 6622
6623 6622 6624 6624 6625 6624 6626 6624 6634 6626 6627 6626 6628 6626
6629 6629 6631 6631 6633 6631 6632 6634 6636 6636 6637 6636 6638 6638
6639 6638 6640 6638 6650 6640 6641 6640 6642 6640 6646 6642 6643 6642
6644 6642 6645 6646 6647 6646 6648 6646 6649 6650 6652 6652 6653 6652
6654 6654 6655 6654 6656 6654 6657 6657 6659 6659 6660 6659 6661 6661
6662 6661 6663 6661 6664 6664 6666 6666 6667 6666 6668 6668 6669 6668
6670 6668 6684 6670 6671 6670 6672 6670 6673 6673 6674 6674 6675 6676
6677 6676 6678 6678 6679 6680 6681 6680 6682 6682 6683 6684 6686 6686
6687 6686 6688 6688 6689 6688 6690 6688 6704 6690 6691 6690 6692 6690
6693 6693 6694 6694 6695 6696 6697 6696 6698 6698 6699 6700 6701 6700
6702 6702 6703 6704 6706 6706 6707 6706 6708 6708 6709 6708 6710 6708
6726 6710 6711 6710 6712 6710 6713 6713 6714 6713 6715 6713 6716 6716
6717 6716 6718 6716 6719 6719 6720 6719 6721 6719 6722 6722 6724 6722
6725 6722 6723 6726 6728 6728 6729 6728 6730 6730 6731 6730 6732 6730
6745 6732 6733 6732 6734 6732 6735 6735 6736 6735 6737 6735 6741 6737
6738 6737 6739 6737 6740 6741 6742 6741 6743 6741 6744 6745 6747 6747
6748 6747 6749 6749 6750 6749 6751 6749 6769 6751 6752 6751 6753 6751
6754 6754 6755 6754 6756 6754 6757 6757 6758 6757 6759 6757 6760 6760
6761 6760 6762 6762 6763 6763 6765 6763 6764 6766 6767 6766 6768 6769
6771 6771 6772 6771 6773 6773 6774 6773 6775 6773 6779 6775 6776 6775
6777 6775 6778 6779 6781 6781 6782 6781 6783 6783 6784 6783 6785 6783
6786 6786 6788 6788 6789 6788 6790 6790 6791 6790 6792 6790 6801 6792
6793 6792 6794 6792 6795 6795 6796 6795 6797 6795 6798 6798 6800 6801
6803 6803 6804 6803 6805 6805 6806 6805 6807 6805 6816 6807 6808 6807
6809 6807 6810 6810 6811 6810 6812 6810 6813 6813 6815 6816 6818 6818
6819 6818 6820 6820 6821 6820 6822 6820 6835 6822 6823 6822 6824 6822
6828 6824 6825 6824 6826 6824 6827 6828 6829 6828 6830 6828 6831 6831
6832 6831 6833 6831 6834 6835 6837 6837 6838 6837 6839 6839 6840 6839
6841 6839 6846 6841 6842 6841 6843 6841 6844 6844 6845 6846 6848 6848
6849 6848 6850 6850 6851 6850 6852 6850 6865 6852 6853 6852 6854 6852
6858 6854 6855 6854 6856 6854 6857 6858 6859 6858 6860 6858 6861 6861
6862 6861 6863 6861 6864 6865 6867 6867 6868 6867 6869 6869 6870 6869
6871 6869 6882 6871 6872 6871 6873 6871 6874 6874 6875 6874 6876 6874
6877 6877 6879 6879 6881 6879 6880 6882 6884 6884 6885 6884 6886 6886
6887 6886 6888 6886 6898 6888 6889 6888 6890 6888 6894 6890 6891 6890
6892 6890 6893 6894 6895 6894 6896 6894 6897 6898 6900 6900 6901 6900
6902 6902 6903 6902 6904 6902 6909 6904 6905 6904 6906 6904 6907 6907
6908 6909 6911 6911 6912 6911 6913 6913 6914 6913 6915 6913 6923 6915
6916 6915 6917 6915 6918 6918 6920 6920 6922 6920 6921 6923 6925 6925
6926 6925 6935 6926 6927 6926 6928 6926 6929 6929 6930 6929 6931 6929
6932 6932 6933 6932 6934 6932 6935 6935 6936 6935 6937 6937 6939 6939
6940 6939 6941 6941 6942 6941 6943 6941 6948 6943 6944 6943 6945 6943
6946 6946 6947 6948 6950 6950 6951 6950 6952 6952 6953 6952 6954 6952
6967 6954 6955 6954 6956 6954 6957 6957 6958 6957 6959 6957 6963 6959
6960 6959 6961 6959 6962 6963 6964 6963 6965 6963 6966 6967 6969 6969
6970 6969 6971 6971 6972 6971 6973 6971 6986 6973 6974 6973 6975 6973
6976 6976 6977 6976 6978 6976 6982 6978 6979 6978 6980 6978 6981 6982
6983 6982 6984 6982 6985 6986 6988 6988 6989 6988 6990 6990 6991 6990
6992 6990 6998 6992 6993 6992 6994 6992 6995 6995 6997 6998 7000 7000
7001 7000 7010 7001 7002 7001 7003 7001 7004 7004 7005 7004 7006 7004
7007 7007 7008 7007 7009 7007 7010 7010 7011 7010 7012 7012 7014 7014
7015 7014 7016 7016 7017 7016 7018 7016 7024 7018 7019 7018 7020 7018
7021 7021 7023 7024 7026 7026 7027 7026 7028 7028 7029 7028 7030 7028
7041 7030 7031 7030 7032 7030 7033 7033 7034 7033 7035 7033 7036 7036
7038 7038 7040 7038 7039 7041 7043 7043 7044 7043 7045 7045 7046 7045
7047 7045 7053 7047 7048 7047 7049 7047 7050 7050 7052 7053 7055 7055
7056 7055 7057 7057 7058 7057 7059 7057 7063 7059 7060 7059 7061 7059
7062 7063 7065 7065 7066 7065 7067 7067 7068 7067 7069 7067 7077 7069
7070 7069 7071 7069 7075 7071 7072 7071 7073 7071 7074 7075 7076 7077
7079 7079 7080 7079 7081 7081 7082 7081 7083 7081 7098 7083 7084 7083
7085 7083 7086 7086 7087 7087 7088 7089 7090 7089 7091 7091 7092 7092
7093 7094 7095 7094 7096 7096 7097 7098 7100 7100 7101 7100 7102 7102
7103 7102 7104 7102 7118 7104 7105 7104 7106 7104 7107 7107 7108 7108
7109 7110 7111 7110 7112 7112 7113 7114 7115 7114 7116 7116 7117 7118
7120 7120 7121 7120 7122 7122 7123 7122 7124 7122 7125 7125 7127 7127
7128 7127 7129 7129 7130 7129 7131 7129 7135 7131 7132 7131 7133 7131
7134 7135 7137 7137 7138 7137 7139 7139 7140 7139 7141 7139 7155 7141
7142 7141 7143 7141 7144 7144 7145 7145 7146 7147 7148 7147 7149 7149
7150 7151 7152 7151 7153 7153 7154 7155 7157 7157 7158 7157 7159 7159
7160 7159 7161 7159 7177 7161 7162 7161 7163 7161 7164 7164 7165 7164
7166 7164 7167 7167 7168 7167 7169 7167 7170 7170 7171 7170 7172 7170
7173 7173 7175 7173 7176 7173 7174 7177 7179 7179 7180 7179 7181 7181
7182 7181 7183 7181 7193 7183 7184 7183 7185 7183 7189 7185 7186 7185
7187 7185 7188 7189 7190 7189 7191 7189 7192 7193 7195 7195 7196 7195
7197 7197 7198 7197 7199 7197 7210 7199 7200 7199 7201 7199 7202 7202
7203 7202 7204 7202 7205 7205 7207 7207 7209 7207 7208 7210 7212 7212
7213 7212 7214 7214 7215 7214 7216 7214 7222 7216 7217 7216 7218 7216
7219 7219 7221 7222 7224 7224 7225 7224 7226 7226 7227 7226 7228 7226
7241 7228 7229 7228 7230 7228 7234 7230 7231 7230 7232 7230 7233 7234
7235 7234 7236 7234 7237 7237 7238 7237 7239 7237 7240 7241 7243 7243
7244 7243 7245 7245 7246 7245 7247 7245 7253 7247 7248 7247 7249 7247
7250 7250 7252 7253 7255
#bond 795 a i b i o i=2
11 12 23 24 28 29 42 43 51 60 52 54 56 58 62 63 72 73 81 87 82 83 89 90
108 109 122 123 141 142 150 151 155 156 165 166 175 176 186 187 205 206
219 220 230 231 237 238 248 249 257 258 260 261 265 266 287 288 303 304
317 318 336 337 347 348 358 359 367 368 372 381 373 375 377 379 382 383
391 401 392 394 396 399 403 404 412 413 417 419 420 421 429 430 432 433
449 453 456 457 463 464 472 473 477 486 478 480 482 484 487 488 497 498
519 520 538 539 549 550 558 559 563 564 580 581 594 595 613 614 624 625
633 634 638 639 645 646 667 668 686 687 703 707 710 711 726 727 735 736
740 741 752 753 757 758 766 767 769 770 776 777 785 794 786 788 790 792
796 797 805 815 806 808 810 813 817 818 826 836 827 829 831 834 838 839
857 858 866 876 867 869 871 874 878 879 888 889 897 898 902 903 921 922
932 933 941 950 942 944 946 948 952 953 969 973 976 977 985 991 988 990
993 994 1002 1008 1003 1004 1010 1011 1022 1023 1025 1026 1039 1040 1050
1051 1057 1058 1068 1069 1084 1085 1098 1099 1112 1113 1121 1122 1124
1125 1133 1143 1134 1136 1138 1141 1145 1146 1164 1165 1176 1180 1181
1182 1200 1201 1217 1218 1233 1234 1242 1252 1243 1245 1247 1250 1254
1255 1270 1271 1286 1287 1308 1309 1322 1323 1333 1334 1352 1353 1374
1375 1393 1394 1407 1408 1418 1419 1429 1430 1438 1444 1441 1443 1446
1447 1455 1456 1460 1461 1479 1480 1496 1497 1518 1519 1525 1526 1532
1533 1543 1544 1557 1558 1579 1580 1588 1589 1593 1594 1602 1603 1607
1616 1608 1610 1612 1614 1617 1618 1628 1629 1635 1636 1644 1648 1649
1650 1660 1661 1672 1673 1675 1676 1684 1693 1685 1687 1689 1691 1695
1696 1704 1710 1705 1706 1712 1713 1721 1730 1722 1724 1726 1728 1732
1733 1741 1751 1742 1744 1746 1749 1753 1754 1764 1765 1783 1784 1792
1793 1797 1798 1813 1814 1820 1821 1827 1828 1836 1845 1837 1839 1841
1843 1847 1848 1856 1865 1857 1859 1861 1863 1867 1868 1889 1890 1908
1909 1925 1929 1932 1933 1942 1943 1949 1950 1961 1962 1964 1965 1976
1977 1979 1980 1998 1999 2009 2010 2028 2029 2040 2041 2045 2046 2061
2062 2072 2073 2081 2082 2086 2087 2100 2101 2111 2112 2130 2131 2149
2150 2158 2159 2161 2162 2175 2176 2184 2185 2187 2188 2199 2200 2204
2205 2213 2214 2216 2217 2226 2227 2240 2241 2249 2259 2250 2252 2254
2257 2261 2262 2270 2279 2271 2273 2275 2277 2281 2282 2288 2289 2298
2299 2307 2316 2308 2310 2312 2314 2318 2319 2340 2341 2356 2357 2368
2369 2373 2374 2382 2383 2385 2386 2404 2405 2413 2414 2416 2417 2429
2430 2441 2445 2446 2447 2460 2461 2469 2478 2470 2472 2474 2476 2480
2481 2490 2491 2499 2505 2500 2501 2507 2508 2526 2527 2540 2541 2559
2560 2568 2569 2573 2574 2583 2584 2593 2594 2604 2605 2623 2624 2637
2638 2648 2649 2655 2656 2666 2667 2675 2681 2676 2677 2683 2684 2705
2706 2721 2722 2735 2736 2754 2755 2765 2766 2776 2777 2785 2786 2790
2799 2791 2793 2795 2797 2800 2801 2809 2819 2810 2812 2814 2817 2821
2822 2830 2836 2831 2832 2838 2839 2847 2848 2850 2851 2867 2871 2874
2875 2881 2882 2890 2891 2895 2904 2896 2898 2900 2902 2905 2906 2915
2916 2937 2938 2956 2957 2967 2968 2976 2977 2981 2982 2998 2999 3012
3013 3031 3032 3042 3043 3051 3052 3056 3057 3063 3064 3085 3086 3104
3105 3121 3125 3128 3129 3144 3145 3153 3154 3158 3159 3170 3171 3175
3176 3184 3185 3187 3188 3194 3195 3203 3212 3204 3206 3208 3210 3214
3215 3223 3233 3224 3226 3228 3231 3235 3236 3244 3254 3245 3247 3249
3252 3256 3257 3275 3276 3284 3294 3285 3287 3289 3292 3296 3297 3306
3307 3315 3316 3320 3321 3339 3340 3350 3351 3359 3368 3360 3362 3364
3366 3370 3371 3387 3391 3394 3395 3403 3409 3404 3405 3411 3412 3420
3426 3421 3422 3428 3429 3440 3441 3443 3444 3457 3458 3468 3469 3475
3476 3486 3487 3502 3503 3516 3517 3530 3531 3539 3540 3542 3543 3551
3561 3552 3554 3556 3559 3563 3564 3582 3583 3594 3595 3599 3600 3618
3619 3635 3636 3651 3652 3660 3670 3661 3663 3665 3668 3672 3673 3688
3689 3704 3705 3726 3727 3740 3741 3751 3752 3770 3771 3792 3793 3811
3812 3825 3826 3836 3837 3847 3848 3856 3862 3857 3858 3864 3865 3873
3874 3878 3879 3897 3898 3914 3915 3936 3937 3943 3944 3950 3951 3961
3962 3975 3976 3981 3982 4006 4007 4011 4012 4020 4021 4025 4034 4026
4028 4030 4032 4035 4036 4046 4047 4053 4054 4062 4063 4067 4068 4078
4079 4090 4091 4093 4094 4102 4111 4103 4105 4107 4109 4113 4114 4122
4128 4123 4124 4130 4131 4139 4148 4140 4142 4144 4146 4150 4151 4159
4169 4160 4162 4164 4167 4171 4172 4182 4183 4201 4202 4210 4211 4215
4216 4231 4232 4238 4239 4245 4246 4254 4263 4255 4257 4259 4261 4265
4266 4274 4283 4275 4277 4279 4281 4285 4286 4307 4308 4326 4327 4343
4347 4350 4351 4360 4361 4367 4368 4379 4380 4382 4383 4394 4395 4397
4398 4416 4417 4427 4428 4446 4447 4458 4459 4463 4464 4479 4480 4490
4491 4499 4500 4504 4505 4518 4519 4529 4530 4548 4549 4567 4568 4576
4577 4579 4580 4593 4594 4602 4603 4605 4606 4617 4618 4622 4623 4631
4632 4634 4635 4644 4645 4658 4659 4667 4677 4668 4670 4672 4675 4679
4680 4688 4697 4689 4691 4693 4695 4699 4700 4706 4707 4716 4717 4725
4734 4726 4728 4730 4732 4736 4737 4758 4759 4774 4775 4786 4787 4791
4792 4800 4801 4803 4804 4822 4823 4831 4832 4834 4835 4847 4848 4859
4860 4864 4865 4878 4879 4887 4896 4888 4890 4892 4894 4898 4899 4908
4909 4917 4923 4918 4919 4925 4926 4944 4945 4958 4959 4977 4978 4986
4987 4991 4992 5001 5002 5011 5012 5022 5023 5041 5042 5055 5056 5066
5067 5073 5074 5084 5085 5093 5099 5094 5095 5101 5102 5123 5124 5139
5140 5153 5154 5172 5173 5183 5184 5194 5195 5203 5204 5208 5217 5209
5211 5213 5215 5218 5219 5227 5237 5228 5230 5232 5235 5239 5240 5248
5249 5253 5255 5256 5257 5265 5266 5268 5269 5285 5289 5292 5293 5299
5300 5308 5309 5313 5322 5314 5316 5318 5320 5323 5324 5333 5334 5355
5356 5374 5375 5385 5386 5394 5395 5399 5400 5416 5417 5430 5431 5449
5450 5460 5461 5469 5470 5474 5475 5481 5482 5503 5504 5522 5523 5539
5543 5546 5547 5562 5563 5571 5572 5576 5577 5588 5589 5593 5594 5602
5603 5605 5606 5612 5613 5621 5630 5622 5624 5626 5628 5632 5633 5641
5651 5642 5644 5646 5649 5653 5654 5662 5672 5663 5665 5667 5670 5674
5675 5693 5694 5702 5712 5703 5705 5707 5710 5714 5715 5724 5725 5733
5734 5738 5739 5757 5758 5768 5769 5777 5786 5778 5780 5782 5784 5788
5789 5805 5809 5812 5813 5821 5827 5822 5823 5829 5830 5838 5844 5839
5840 5846 5847 5858 5859 5861 5862 5875 5876 5886 5887 5893 5894 5904
5905 5920 5921 5934 5935 5948 5949 5957 5958 5960 5961 5969 5979 5970
5972 5974 5977 5981 5982 6000 6001 6012 6013 6017 6018 6036 6037 6053
6054 6069 6070 6078 6088 6079 6081 6083 6086 6090 6091 6106 6107 6122
6123 6144 6145 6158 6159 6169 6170 6188 6189 6210 6211 6229 6230 6243
6244 6254 6255 6265 6266 6274 6280 6277 6279 6282 6283 6291 6292 6296
6297 6315 6316 6332 6333 6354 6355 6361 6362 6368 6369 6379 6380 6393
6394 6399 6400 6424 6425 6429 6430 6438 6439 6443 6452 6444 6446 6448
6450 6453 6454 6464 6465 6471 6472 6480 6484 6485 6486 6496 6497 6508
6509 6511 6512 6520 6529 6521 6523 6525 6527 6531 6532 6540 6541 6545
6547 6549 6550 6558 6567 6559 6561 6563 6565 6569 6570 6578 6588 6579
6581 6583 6586 6590 6591 6601 6602 6620 6621 6629 6630 6634 6635 6650
6651 6657 6658 6664 6665 6673 6682 6674 6676 6678 6680 6684 6685 6693
6702 6694 6696 6698 6700 6704 6705 6726 6727 6745 6746 6762 6766 6769
6770 6779 6780 6786 6787 6798 6799 6801 6802 6813 6814 6816 6817 6835
6836 6846 6847 6865 6866 6877 6878 6882 6883 6898 6899 6909 6910 6918
6919 6923 6924 6937 6938 6948 6949 6967 6968 6986 6987 6995 6996 6998
6999 7012 7013 7021 7022 7024 7025 7036 7037 7041 7042 7050 7051 7053
7054 7063 7064 7077 7078 7086 7096 7087 7089 7091 7094 7098 7099 7107
7116 7108 7110 7112 7114 7118 7119 7125 7126 7135 7136 7144 7153 7145
7147 7149 7151 7155 7156 7177 7178 7193 7194 7205 7206 7210 7211 7219
7220 7222 7223 7241 7242 7250 7251 7253 7254
#attr 7255 ID i aName t aElement t aGeometry t aPosX r aPosY r aPosZ r
1 N N sp3 -17.8670006 10.3839998 17.6539993 2 H1 H sp3 -17.7649994
11.2419996 17.1299992 3 H2 H sp3 -17.6630001 10.4689999 18.6389999 4 H3
H sp3 -18.8349991 10.1090002 17.5629997 5 CA C sp3 -16.934 9.2819996
17.2439995 6 HA H sp3 -16.0189991 9.6160002 17.7329998 7 CB C sp3
-17.4759998 7.9260001 17.7460003 8 HB1 H sp3 -18.5289993 7.8730001
17.4680004 9 HB2 H sp3 -16.9400005 7.21 17.1229992 10 HB3 H sp3 -17.25
7.8150001 18.8059998 11 C C sp2 -16.7759991 9.2910004 15.6850004 12 O O
sp2 -17.7000008 9.5439997 14.9219999 13 N N sp2 -15.6009998 8.8739996
15.1920004 14 H H sp3 -14.8120003 8.809 15.8199997 15 CA C sp3
-15.3400002 8.5909996 13.7690001 16 HA H sp3 -15.5419998 9.5430002
13.2790003 17 CB C sp3 -13.7690001 8.4399996 13.6440001 18 HB2 H sp3
-13.4099998 7.6069999 14.2480001 19 HB3 H sp3 -13.6160002 8.1429996
12.6070004 20 CG C sp3 -13.0050001 9.757 13.9239998 21 HG2 H sp3
-13.0410004 9.9540005 14.9949999 22 HG3 H sp3 -11.9449997 9.6660004
13.6859999 23 CD C sp2 -13.54 11.0539999 13.3339996 24 OE1 O sp2
-14.0869999 11.9119997 14.0039997 25 NE2 N sp2 -13.5740004 11.1689997
12.007 26 HE22 H sp3 -13.1280003 10.46 11.4440002 27 HE21 H sp3
-13.9219999 12.0530005 11.6619997 28 C C sp2 -16.118 7.3610001
13.2049999 29 O O sp2 -15.8120003 6.2480001 13.7740002 30 N N sp2
-16.9640007 7.402 12.1470003 31 CD C sp3 -17.5319996 8.6370001
11.5810003 32 HD2 H sp3 -16.7199993 9.1029997 11.0209999 33 HD3 H sp3
-17.9659996 9.3389997 12.2919998 34 CG C sp3 -18.6830006 8.1490002
10.743 35 HG2 H sp3 -18.9720001 8.8100004 9.9259996 36 HG3 H sp3
-19.5209999 7.9390001 11.4069996 37 CB C sp3 -18.0990009 6.7870002 10.25
38 HB2 H sp3 -17.3810005 6.928 9.4429998 39 HB3 H sp3 -18.8369999
6.0999999 9.835 40 CA C sp3 -17.3309994 6.2090001 11.4320002 41 HA H sp3
-18.1560001 5.677 11.9060001 42 C C sp2 -16.1900005 5.3649998 10.9499998
43 O O sp2 -15.1899996 5.914 10.507 44 N N sp2 -16.2689991 4.0489998
10.8730001 45 H H sp3 -17.1630001 3.668 11.1490002 46 CA C sp3 -15.234
3.185 10.371 47 HA H sp3 -14.756 3.793 9.603 48 CB C sp3 -14.21 2.836
11.526 49 HB2 H sp3 -13.4720001 2.198 11.04 50 HB3 H sp3 -13.8769999
3.7909999 11.934 51 CG C sp2 -14.8310003 2.174 12.7489996 52 CD1 C sp2
-15.1750002 0.829 12.816 53 HD1 H sp3 -15.1219997 0.232 11.9169998 54
CE1 C sp2 -15.5340004 0.208 14.0340004 55 HE1 H sp3 -15.8140001 -0.835
14.0030003 56 CZ C sp2 -15.4829998 0.95 15.2010002 57 HZ H sp3
-15.6009998 0.435 16.1420002 58 CE2 C sp2 -15.125 2.2939999 15.1630001
59 HE2 H sp3 -15.026 2.8699999 16.0709991 60 CD2 C sp2 -14.7530003
2.9389999 13.9759998 61 HD2 H sp3 -14.3990002 3.9560001 14.0620003 62 C
C sp2 -15.7550001 1.851 9.8210001 63 O O sp2 -16.8309994 1.397
10.1540003 64 N N sp2 -14.9890003 1.214 8.9399996 65 H H sp3 -14.2410002
1.773 8.5559998 66 CA C sp3 -15.316 -0.082 8.343 67 HA H sp3 -15.85
-0.664 9.094 68 CB C sp3 -16.2689991 0.168 7.2049999 69 HB1 H sp3
-16.691 -0.708 6.711 70 HB2 H sp3 -17.1040001 0.716 7.6409998 71 HB3 H
sp3 -15.8120003 0.794 6.4380002 72 C C sp2 -14.0719995 -0.866 7.835 73 O
O sp2 -13.1029997 -0.303 7.3330002 74 N N sp2 -14.0459995 -2.1889999
8.0830002 75 H H sp3 -14.9060001 -2.5309999 8.4879999 76 CA C sp3
-13.094 -3.155 7.702 77 HA H sp3 -12.61 -2.766 6.806 78 CB C sp3
-12.0780001 -3.286 8.8629999 79 HB2 H sp3 -11.6949997 -2.3169999
9.1850004 80 HB3 H sp3 -12.632 -3.694 9.7089996 81 CG C sp2 -10.8870001
-4.1729999 8.6350002 82 ND1 N sp2 -9.5469999 -3.6930001 8.5790005 83 CE1
C sp2 -8.776 -4.8109999 8.4119997 84 HE1 H sp3 -7.71 -4.7480001
8.2539997 85 NE2 N sp2 -9.5270004 -5.8990002 8.1639996 86 HE2 H sp3
-9.1459999 -6.8000002 7.9130001 87 CD2 C sp2 -10.8710003 -5.533
8.3170004 88 HD2 H sp3 -11.7449999 -6.1550002 8.1890001 89 C C sp2
-13.7770004 -4.5170002 7.566 90 O O sp2 -14.4630003 -4.9569998 8.5439997
91 N N sp2 -13.6470003 -5.224 6.507 92 H H sp3 -13.2019997 -4.7810001
5.7160001 93 CA C sp3 -14.569 -6.291 6.143 94 HA H sp3 -15.229 -6.675
6.922 95 CB C sp3 -15.5229998 -5.7179999 5.0570002 96 HB2 H sp3
-14.8660002 -5.3670001 4.2610002 97 HB3 H sp3 -16.1879997 -6.395
4.5219998 98 CG C sp3 -16.4279995 -4.585 5.6090002 99 HG H sp3
-15.9530001 -4.04 6.4250002 100 CD1 C sp3 -16.8640003 -3.734 4.4840002
101 HD11 H sp3 -17.4389992 -4.256 3.7179999 102 HD12 H sp3 -17.4400005
-2.885 4.8509998 103 HD13 H sp3 -16.0240002 -3.3210001 3.9260001 104 CD2
C sp3 -17.7199993 -5.073 6.2839999 105 HD21 H sp3 -18.1900005 -5.7969999
5.618 106 HD22 H sp3 -17.3059998 -5.5440001 7.1760001 107 HD23 H sp3
-18.3059998 -4.2210002 6.6269999 108 C C sp2 -13.79 -7.3990002 5.5349998
109 O O sp2 -12.9659996 -7.224 4.6630001 110 N N sp2 -14.1599998 -8.585
5.9850001 111 H H sp3 -14.9610004 -8.6829996 6.592 112 CA C sp3 -13.373
-9.824 5.672 113 HA H sp3 -12.571 -9.667 4.95 114 CB C sp3 -12.6409998
-10.2799997 6.9710002 115 HB H sp3 -11.9980001 -11.085 6.6160002 116 CG2
C sp3 -11.7580004 -9.1730003 7.5840001 117 HG21 H sp3 -11.1520004
-9.6129999 8.3760004 118 HG22 H sp3 -11.1630001 -8.7980003 6.7509999 119
HG23 H sp3 -12.3219995 -8.3590002 8.0389996 120 OG1 O sp3 -13.4829998
-10.6619997 8.0220003 121 HG1 H sp3 -14.0056906 -9.9350672 8.3696022 122
C C sp2 -14.2819996 -10.8140001 5.033 123 O O sp2 -15.5229998
-10.6829996 5.086 124 N N sp2 -13.7089996 -11.7810001 4.277 125 H H sp3
-12.7209997 -11.9919996 4.2779999 126 CA C sp3 -14.563 -12.65 3.483 127
HA H sp3 -15.272 -11.934 3.069 128 CB C sp3 -13.7889996 -13.2440004 2.28
129 HB H sp3 -12.8629999 -13.7360001 2.5769999 130 CG2 C sp3 -14.6169996
-14.4510002 1.609 131 HG21 H sp3 -14.2469997 -14.8990002 0.686 132 HG22
H sp3 -14.6120005 -15.25 2.3510001 133 HG23 H sp3 -15.6339998 -14.085
1.4630001 134 CG1 C sp3 -13.4899998 -12.0780001 1.285 135 HG12 H sp3
-14.3690004 -11.4809999 1.039 136 HG13 H sp3 -12.7119999 -11.427 1.684
137 CD1 C sp3 -12.8920002 -12.5129995 -0.047 138 HD11 H sp3 -12.8739996
-11.7130003 -0.787 139 HD12 H sp3 -11.9390001 -12.9689999 0.219 140 HD13
H sp3 -13.5209999 -13.3190002 -0.425 141 C C sp2 -15.2390003 -13.6239996
4.5 142 O O sp2 -14.5760002 -14.2670002 5.3400002 143 N N sp2
-16.5310001 -13.8800001 4.2940001 144 H H sp3 -16.9109993 -13.2370005
3.615 145 CA C sp3 -17.145 -15.017 5.063 146 HA H sp3 -16.919 -14.963
6.128 147 CB C sp3 -18.6650009 -14.9849997 5.0029998 148 HB2 H sp3
-19.0900002 -14.1879997 5.6129999 149 HB3 H sp3 -18.9589996 -14.9119997
3.9549999 150 CG C sp2 -19.448 -16.1919994 5.4679999 151 OD1 O sp2
-18.941 -17.1779995 6.027 152 ND2 N sp2 -20.7269993 -15.9540005
5.3990002 153 HD22 H sp3 -21.1529999 -15.1739998 4.9200001 154 HD21 H
sp3 -21.3369999 -16.677 5.7540002 155 C C sp2 -16.5249996 -16.3630009
4.612 156 O O sp2 -16.7169991 -16.7730007 3.4200001 157 N N sp2
-15.9060001 -17.1040001 5.5419998 158 H H sp3 -15.7950001 -16.6289997
6.427 159 CA C sp3 -15.172 -18.33 5.168 160 HA H sp3 -14.547 -18.113
4.301 161 CB C sp3 -14.3219995 -18.6340008 6.3299999 162 HB1 H sp3
-14.9180002 -18.9029999 7.2030001 163 HB2 H sp3 -13.7469997 -19.5079994
6.0250001 164 HB3 H sp3 -13.7110004 -17.7420006 6.4650002 165 C C sp2
-16.073 -19.4920006 4.7670002 166 O O sp2 -15.5369997 -20.448 4.1560001
167 N N sp2 -17.3759995 -19.4130001 5.0669999 168 H H sp3 -17.6609993
-18.6040001 5.599 169 CA C sp3 -18.424 -20.364 4.613 170 HA H sp3
-17.935 -21.338 4.633 171 CB C sp3 -19.4759998 -20.3500004 5.7280002 172
HB1 H sp3 -19.8409996 -19.3260002 5.7919998 173 HB2 H sp3 -20.3439999
-20.8980007 5.3610001 174 HB3 H sp3 -19.1650009 -20.7019997 6.7119999
175 C C sp2 -18.9389992 -20.0890007 3.2620001 176 O O sp2 -19.7700005
-20.8110008 2.777 177 N N sp2 -18.5739994 -18.9489994 2.635 178 H H sp3
-17.8710003 -18.3920002 3.098 179 CA C sp3 -19.203 -18.357 1.392 180 HA
H sp3 -19.708 -19.115 0.794 181 CB C sp3 -20.2220001 -17.2269993 1.725
182 HB2 H sp3 -19.8330002 -16.4729996 2.408 183 HB3 H sp3 -20.5179996
-16.6870003 0.826 184 OG O sp3 -21.2819996 -17.7579994 2.4949999 185 HG
H sp3 -20.9193211 -18.4851151 3.0060561 186 C C sp2 -18.0650005
-17.8689995 0.488 187 O O sp2 -18.2250004 -16.8579998 -0.28 188 N N sp2
-16.8939991 -18.5389996 0.426 189 H H sp3 -16.8269997 -19.4330006 0.89
190 CA C sp3 -15.6820002 -18.0200005 -0.354 191 HA H sp3 -15.5249996
-17.0310001 0.076 192 CB C sp3 -14.4689999 -18.9440002 0.001 193 HB H
sp3 -14.8769999 -19.9309998 0.218 194 CG2 C sp3 -13.3929996 -19.0809994
-1.145 195 HG21 H sp3 -12.5869999 -19.7530003 -0.851 196 HG22 H sp3
-13.8800001 -19.4710007 -2.039 197 HG23 H sp3 -12.8210001 -18.2040005
-1.448 198 CG1 C sp3 -13.8599997 -18.4599991 1.314 199 HG12 H sp3
-13.375 -17.5079994 1.098 200 HG13 H sp3 -14.6359997 -18.3349991 2.069
201 CD1 C sp3 -12.9359999 -19.4169998 2.0669999 202 HD11 H sp3
-13.3959999 -20.3080006 2.494 203 HD12 H sp3 -12.2189999 -19.7000008
1.296 204 HD13 H sp3 -12.4790001 -18.9009991 2.911 205 C C sp2
-16.0189991 -17.8770008 -1.885 206 O O sp2 -16.7520008 -18.7520008
-2.4760001 207 N N sp2 -15.5190001 -16.9039993 -2.579 208 CD C sp3
-14.8219995 -15.6590004 -2.03 209 HD2 H sp3 -14.0089998 -15.9049997
-1.346 210 HD3 H sp3 -15.5229998 -15.0930004 -1.4170001 211 CG C sp3
-14.1440001 -15.0109997 -3.2639999 212 HG2 H sp3 -13.2279997 -15.5900002
-3.3759999 213 HG3 H sp3 -13.9280005 -13.9530001 -3.1140001 214 CB C sp3
-15.1160002 -15.2810001 -4.3200002 215 HB2 H sp3 -14.6520004 -15.2049999
-5.3039999 216 HB3 H sp3 -15.9560003 -14.5979996 -4.1939998 217 CA C sp3
-15.6120005 -16.7110004 -4.0289998 218 HA H sp3 -16.6480007 -16.7779999
-4.3610001 219 C C sp2 -14.7469997 -17.7639999 -4.7880001 220 O O sp2
-13.7869997 -18.3400002 -4.2189999 221 N N sp2 -15.1300001 -18.0119991
-6.0760002 222 H H sp3 -15.9469995 -17.5079994 -6.3899999 223 CA C sp3
-14.488 -19.039 -6.946 224 HA H sp3 -13.41 -18.944 -6.815 225 CB C sp3
-14.9090004 -20.4099998 -6.5739999 226 HB2 H sp3 -14.467 -20.7360001
-5.632 227 HB3 H sp3 -15.9809999 -20.5839996 -6.4720001 228 OG O sp3
-14.349 -21.4349995 -7.3579998 229 HG H sp3 -14.8669996 -22.2390003
-7.2779999 230 C C sp2 -14.849 -18.7280006 -8.4659996 231 O O sp2 -15.54
-17.7240009 -8.6960001 232 N N sp2 -14.2770004 -19.4510002 -9.4099998
233 H H sp3 -13.6490002 -20.1350002 -9.0109997 234 CA C sp3 -14.464
-19.267 -10.842 235 HA2 H sp3 -14.307 -20.21 -11.366 236 HA3 H sp3
-15.528 -19.164 -11.056 237 C C sp2 -13.3909998 -18.3029995 -11.3830004
238 O O sp2 -12.29 -18.0270004 -10.8249998 239 N N sp2 -13.6730003
-17.9080009 -12.6599998 240 H H sp3 -14.5930004 -18.1089993 -13.0249996
241 CA C sp3 -12.795 -17.121 -13.555 242 HA H sp3 -11.988 -16.706
-12.951 243 CB C sp3 -12.1219997 -17.8980007 -14.7530003 244 HB2 H sp3
-11.6059999 -17.2159996 -15.4280005 245 HB3 H sp3 -11.4829998
-18.6369991 -14.2679996 246 OG O sp3 -13.1459999 -18.5930004 -15.4460001
247 HG H sp3 -13.4329996 -19.3050003 -14.8699999 248 C C sp2 -13.4729996
-15.8660002 -14.1800003 249 O O sp2 -12.8199997 -14.835 -14.4250002 250
N N sp2 -14.8310003 -15.9169998 -14.3690004 251 H H sp3 -15.2740002
-16.8099995 -14.2040005 252 CA C sp3 -15.587 -14.699 -14.434 253 HA H
sp3 -15.265 -14.189 -15.342 254 CB C sp3 -17.0720005 -15.0310001
-14.5530005 255 HB2 H sp3 -17.5270004 -15.5419998 -13.7040005 256 HB3 H
sp3 -17.6410007 -14.1160002 -14.717 257 CG C sp2 -17.3530006 -15.8590002
-15.7729998 258 CD2 C sp2 -18.4939995 -16.6569996 -15.9320002 259 HD2 H
sp3 -19.3322868 -16.7087574 -15.2530336 260 NE2 N sp2 -18.3600006
-17.3549995 -17.0919991 261 CE1 C sp2 -17.1700001 -17 -17.6860008 262
HE1 H sp3 -16.7895947 -17.3656673 -18.6283264 263 ND1 N sp2 -16.5580006
-16.0949993 -16.8570004 264 HD2 H sp3 -15.5951376 -15.6392021
-17.0346031 265 C C sp2 -15.3339996 -13.7799997 -13.2189999 266 O O sp2
-15.1689997 -14.2729998 -12.0939999 267 N N sp2 -15.2790003 -12.4709997
-13.4510002 268 H H sp3 -15.5670004 -12.1499996 -14.3640003 269 CA C sp3
-15.076 -11.438 -12.381 270 HA H sp3 -14.127 -11.697 -11.912 271 CB C
sp3 -15.052 -10.0159998 -12.9259996 272 HB2 H sp3 -14.533 -9.9829998
-13.8839998 273 HB3 H sp3 -16.0790005 -9.6730003 -13.0459995 274 CG C
sp3 -14.4460001 -8.9919996 -12.0450001 275 HG2 H sp3 -15.0139999
-8.8710003 -11.1230001 276 HG3 H sp3 -13.4510002 -9.3360004 -11.7629995
277 CD C sp3 -14.2819996 -7.6440001 -12.7880001 278 HD2 H sp3
-13.9860001 -6.9559999 -11.9960003 279 HD3 H sp3 -13.4860001 -7.6859999
-13.5319996 280 CE C sp3 -15.4919996 -7.0489998 -13.5430002 281 HE2 H
sp3 -15.7030001 -7.6300001 -14.441 282 HE3 H sp3 -16.4130001 -6.902
-12.9799995 283 NZ N sp3 -15.2620001 -5.6799998 -13.9420004 284 HZ3 H
sp3 -15.0019999 -5.1090002 -13.1499996 285 HZ1 H sp3 -14.6269999
-5.5359998 -14.7150002 286 HZ2 H sp3 -16.1210003 -5.3509998 -14.3599997
287 C C sp2 -16.1070004 -11.6599998 -11.2910004 288 O O sp2 -17.2579994
-12.0509996 -11.46 289 N N sp2 -15.7329998 -11.276 -10.0819998 290 H H
sp3 -14.9090004 -10.7110004 -9.9359999 291 CA C sp3 -16.524 -11.346
-8.798 292 HA H sp3 -17.535 -11.623 -9.094 293 CB C sp3 -16.1410007
-12.493 -7.7859998 294 HB H sp3 -15.0900002 -12.4189997 -7.507 295 CG1 C
sp3 -16.9319992 -12.5889997 -6.4660001 296 HG11 H sp3 -16.7299995
-11.684 -5.8930001 297 HG12 H sp3 -17.9979992 -12.809 -6.5209999 298
HG13 H sp3 -16.5610008 -13.342 -5.77 299 CG2 C sp3 -16.4640007
-13.8310003 -8.3579998 300 HG21 H sp3 -17.5319996 -14.0360003 -8.4230003
301 HG22 H sp3 -16.1569996 -13.9729996 -9.3940001 302 HG23 H sp3
-16.0470009 -14.585 -7.691 303 C C sp2 -16.4300003 -10.0450001
-8.1099997 304 O O sp2 -15.4259996 -9.7849998 -7.4310002 305 N N sp2
-17.4969997 -9.1920004 -8.21 306 H H sp3 -18.2369995 -9.2950001
-8.8900003 307 CA C sp3 -17.778 -8.157 -7.173 308 HA H sp3 -16.934
-7.479 -7.042 309 CB C sp3 -19.0629997 -7.348 -7.4770002 310 HB H sp3
-19.9489994 -7.9780002 -7.553 311 CG2 C sp3 -19.2439995 -6.177
-6.5450001 312 HG21 H sp3 -20.0849991 -5.5570002 -6.8559999 313 HG22 H
sp3 -19.3339996 -6.553 -5.526 314 HG23 H sp3 -18.368 -5.5339999
-6.4650002 315 OG1 O sp3 -18.8740005 -6.8920002 -8.7849998 316 HG1 H sp3
-19.58461 -6.3182197 -9.0817623 317 C C sp2 -17.9950008 -8.8409996
-5.835 318 O O sp2 -18.8419991 -9.6899996 -5.6360002 319 N N sp2
-17.2679996 -8.4379997 -4.7719998 320 H H sp3 -16.6550007 -7.638
-4.8330002 321 CA C sp3 -17.328 -9.127 -3.383 322 HA H sp3 -17.537
-10.187 -3.521 323 CB C sp3 -16.0289993 -9.0670004 -2.7290001 324 HB2 H
sp3 -15.7489996 -8.0190001 -2.622 325 HB3 H sp3 -16.1529999 -9.2810001
-1.6670001 326 CG C sp3 -14.8500004 -9.8199997 -3.45 327 HG H sp3
-14.8000002 -9.5939999 -4.5149999 328 CD1 C sp3 -13.632 -9.2700005
-2.757 329 HD11 H sp3 -13.5050001 -8.2320004 -3.0669999 330 HD12 H sp3
-13.5410004 -9.526 -1.702 331 HD13 H sp3 -12.7980003 -9.7550001
-3.2650001 332 CD2 C sp3 -14.9130001 -11.3059998 -3.2 333 HD21 H sp3
-14.1920004 -11.8959999 -3.7650001 334 HD22 H sp3 -14.8579998
-11.5030003 -2.1289999 335 HD23 H sp3 -15.8570004 -11.6529999 -3.619 336
C C sp2 -18.4699993 -8.6020002 -2.5369999 337 O O sp2 -18.7119999
-7.3790002 -2.415 338 N N sp2 -19.2369995 -9.5769997 -2.0469999 339 H H
sp3 -19.066 -10.5229998 -2.3559999 340 CA C sp3 -20.489 -9.358 -1.314
341 HA H sp3 -20.506 -8.303 -1.041 342 CB C sp3 -21.6749992 -9.7150002
-2.2149999 343 HB2 H sp3 -22.5750008 -9.4790001 -1.647 344 HB3 H sp3
-21.5450001 -9.1199999 -3.118 345 OG O sp3 -21.5939999 -11.1540003
-2.3529999 346 HG H sp3 -22.4999352 -11.3957853 -2.5556858 347 C C sp2
-20.6019993 -10.1330004 -0.012 348 O O sp2 -21.3419991 -9.6899996 0.848
349 N N sp2 -20.0200005 -11.342 0.142 350 H H sp3 -19.5869999
-11.7580004 -0.67 351 CA C sp3 -20.101 -12.178 1.327 352 HA H sp3
-21.094 -12.056 1.761 353 CB C sp3 -19.9559994 -13.6459999 0.94 354 HB2
H sp3 -18.9309998 -13.691 0.571 355 HB3 H sp3 -20.0820007 -14.3459997
1.766 356 OG O sp3 -20.8180008 -14.0340004 -0.105 357 HG H sp3
-20.8950882 -13.5185938 -0.9107899 358 C C sp2 -19.0440006 -11.7379999
2.2950001 359 O O sp2 -18.0119991 -12.375 2.3959999 360 N N sp2
-19.4589996 -10.8260002 3.099 361 H H sp3 -20.4330006 -10.5810003
3.2049999 362 CA C sp3 -18.51 -10.31 4.175 363 HA H sp3 -17.487 -10.592
3.923 364 CB C sp3 -18.4120007 -8.7930002 4.1859999 365 HB2 H sp3
-19.3460007 -8.3660002 4.5510001 366 HB3 H sp3 -17.5499992 -8.4759998
4.7729998 367 CG C sp2 -18.2549992 -8.2049999 2.8659999 368 CD1 C sp2
-19.2169991 -7.724 2.0650001 369 HD1 H sp3 -20.2490005 -7.9239998 2.313
370 NE1 N sp2 -18.7150002 -7.0939999 0.94 371 HE1 H sp3 -19.3040009
-6.6890001 0.226 372 CE2 C sp2 -17.3519993 -7.1960001 0.936 373 CZ2 C
sp2 -16.3700008 -6.8959999 0.001 374 HZ2 H sp3 -16.6049995 -6.4840002
-0.969 375 CH2 C sp2 -15.0509996 -7.276 0.17 376 HH2 H sp3 -14.2480001
-6.96 -0.479 377 CZ3 C sp2 -14.6669998 -7.9559999 1.324 378 HZ3 H sp3
-13.6300001 -8.1759996 1.535 379 CE3 C sp2 -15.6780005 -8.4069996 2.23
380 HE3 H sp3 -15.4180002 -9.1689997 2.95 381 CD2 C sp2 -17.0470009
-8.0319996 2.092 382 C C sp2 -18.8810005 -10.8409996 5.5630002 383 O O
sp2 -20.1079998 -10.7959995 5.9679999 384 N N sp2 -17.8910007
-11.1190004 6.388 385 H H sp3 -16.9459991 -11.118 6.0300002 386 CA C sp3
-18.085 -10.904 7.77 387 HA H sp3 -19.016 -11.384 8.069 388 CB C sp3
-16.8859997 -11.5539999 8.5869999 389 HB2 H sp3 -15.9809999 -11.0790005
8.2080002 390 HB3 H sp3 -16.9190006 -11.1969995 9.6160002 391 CG C sp2
-16.7140007 -13.0790005 8.5939999 392 CD1 C sp2 -17.6959991 -13.9899998
9.0389996 393 HD1 H sp3 -18.6310005 -13.5129995 9.2939997 394 CE1 C sp2
-17.5489998 -15.3570004 9.0380001 395 HE1 H sp3 -18.3299999 -16.0510006
9.3120003 396 CZ C sp2 -16.2450008 -15.8430004 8.8190002 397 OH O sp3
-16.0709991 -17.1539993 8.8319998 398 HH H sp3 -16.9330006 -17.5760002
8.8380003 399 CE2 C sp2 -15.1870003 -15.0310001 8.4219999 400 HE2 H sp3
-14.2749996 -15.5380001 8.1440001 401 CD2 C sp2 -15.4139996 -13.651
8.2950001 402 HD2 H sp3 -14.6099997 -13.0050001 7.9770002 403 C C sp2
-18.2059994 -9.3549995 8.0930004 404 O O sp2 -17.5860004 -8.5799999
7.402 405 N N sp2 -19.0200005 -8.8929996 9.099 406 H H sp3 -19.4990005
-9.5279999 9.7209997 407 CA C sp3 -19.038 -7.429 9.506 408 HA H sp3
-18.303 -6.813 8.989 409 CB C sp3 -20.3899994 -6.8449998 9.1079998 410
HB2 H sp3 -20.5060005 -5.7620001 9.0860004 411 HB3 H sp3 -20.6100006
-7.244 8.118 412 CG C sp2 -21.5900002 -7.2210002 9.9309998 413 CD2 C sp2
-22.507 -8.2690001 9.651 414 HD2 H sp3 -22.5069904 -8.9297428 8.7967052
415 NE2 N sp2 -23.3600006 -8.2620001 10.6599998 416 HE1 H sp3
-24.2609997 -8.8570004 10.6610003 417 CE1 C sp2 -22.9839993 -7.3699999
11.5690002 418 HE2 H sp3 -23.3250008 -7.4190001 12.5190001 419 ND1 N sp2
-21.8859997 -6.6539998 11.1210003 420 C C sp2 -18.8080006 -7.2389998
11.0279999 421 O O sp2 -18.6049995 -6.1009998 11.4980001 422 N N sp2
-18.6779995 -8.2690001 11.8970003 423 H H sp3 -18.8150005 -9.224
11.5979996 424 CA C sp3 -18.364 -8.148 13.328 425 HA H sp3 -17.639
-7.345 13.459 426 CB C sp3 -19.7749996 -7.8390002 13.9689999 427 HB2 H
sp3 -19.6030006 -7.4749999 14.9820004 428 HB3 H sp3 -20.2700005
-7.1560001 13.2790003 429 CG C sp2 -20.6930008 -9.066 14.0790005 430 OD1
O sp2 -21.691 -8.9829998 14.8409996 431 OD2 O sp3 -20.4599991
-10.1020002 13.4519997 432 C C sp2 -17.6870003 -9.4099998 13.9379997 433
O O sp2 -17.7369995 -9.6429996 15.1420002 434 N N sp2 -17.1369991
-10.3620005 13.1079998 435 H H sp3 -17.0559998 -10.2620001 12.1059999
436 CA C sp3 -16.409 -11.547 13.594 437 HA H sp3 -16.585 -11.65 14.665
438 CB C sp3 -16.8810005 -12.9420004 13.0200005 439 HB2 H sp3
-16.8799992 -12.8950005 11.9309998 440 HB3 H sp3 -16.2159996 -13.7270002
13.3809996 441 CG C sp3 -18.3490009 -13.2679996 13.2709999 442 HG2 H sp3
-19.0429993 -12.5950003 12.7679996 443 HG3 H sp3 -18.4880009 -14.2580004
12.8360004 444 CD C sp3 -18.7119999 -13.3529997 14.7670002 445 HD2 H sp3
-17.9669991 -13.9700003 15.2700005 446 HD3 H sp3 -18.632 -12.4139996
15.3140001 447 NE N sp2 -20.0419998 -13.9829998 15.0120001 448 HE H sp3
-20.2849998 -14.7869997 14.4519997 449 CZ C sp2 -20.9200001 -13.6619997
15.9329996 450 NH1 N sp2 -20.7730007 -12.6800003 16.6879997 451 HH12 H
sp3 -21.5410004 -12.5579996 17.3330002 452 HH11 H sp3 -20.0179996
-12.0279999 16.5289993 453 NH2 N sp2 -22.0769997 -14.2779999 16.1889992
454 HH21 H sp3 -22.4190006 -15.0270004 15.6049995 455 HH22 H sp3
-22.6130009 -14.007 17.0009995 456 C C sp2 -14.915 -11.3430004
13.2910004 457 O O sp2 -14.5100002 -11.0450001 12.1669998 458 N N sp2
-14.0410004 -11.4589996 14.3389997 459 H H sp3 -14.4619999 -11.7480001
15.21 460 CA C sp3 -12.559 -11.423 14.153 461 HA2 H sp3 -12.043 -11.717
15.067 462 HA3 H sp3 -12.328 -12.253 13.486 463 C C sp2 -12.0080004
-10.1260004 13.6700001 464 O O sp2 -12.1309996 -9.1059999 14.2930002 465
N N sp2 -11.4329996 -10.0439997 12.4729996 466 H H sp3 -11.3730001
-10.8999996 11.9399996 467 CA C sp3 -10.805 -8.823 11.912 468 HA H sp3
-10.494 -8.187 12.74 469 CB C sp3 -9.6000004 -9.1040001 11.0299997 470
HB2 H sp3 -9.9309998 -9.8059998 10.2650003 471 HB3 H sp3 -9.316
-8.1680002 10.5489998 472 CG C sp2 -8.3290005 -9.5609999 11.6709995 473
CD1 C sp2 -7.1630001 -9.7040005 11.0200005 474 HD1 H sp3 -7.1009998
-9.6190004 9.9449997 475 NE1 N sp2 -6.1939998 -10.2309999 11.8100004 476
HE1 H sp3 -5.2449999 -10.4449997 11.54 477 CE2 C sp2 -6.6500001
-10.2740002 13.125 478 CZ2 C sp2 -6.1350002 -10.8479996 14.2950001 479
HZ2 H sp3 -5.1230001 -11.191 14.1359997 480 CH2 C sp2 -6.7969999
-10.7749996 15.5349998 481 HH2 H sp3 -6.3400002 -11.0360003 16.4790001
482 CZ3 C sp2 -8.1429996 -10.3839998 15.5209999 483 HZ3 H sp3 -8.7259998
-10.2770004 16.4239998 484 CE3 C sp2 -8.6899996 -9.8780003 14.3190002
485 HE3 H sp3 -9.6689997 -9.4289999 14.3979998 486 CD2 C sp2 -8.0240002
-9.8780003 13.0710001 487 C C sp2 -11.8050003 -7.9120002 11.1669998 488
O O sp2 -11.467 -6.77 10.8629999 489 N N sp2 -13.0830002 -8.3479996
10.8699999 490 H H sp3 -13.2700005 -9.3070002 11.1280003 491 CA C sp3
-14.152 -7.445 10.403 492 HA H sp3 -13.701 -6.724 9.722 493 CB C sp3
-15.2080002 -8.1529999 9.5319996 494 HB1 H sp3 -14.8299999 -8.2299995
8.5129995 495 HB2 H sp3 -15.1920004 -9.1309996 10.0139999 496 HB3 H sp3
-16.2210007 -7.7540002 9.4759998 497 C C sp2 -14.7320004 -6.6269999
11.6020002 498 O O sp2 -14.8970003 -7.1669998 12.7379999 499 N N sp2
-14.8570004 -5.3540001 11.441 500 H H sp3 -14.7270002 -5.0240002
10.4960003 501 CA C sp3 -15.538 -4.431 12.353 502 HA H sp3 -16.34 -5.039
12.773 503 CB C sp3 -14.7130003 -4.0170002 13.5530005 504 HB2 H sp3
-15.2840004 -3.2739999 14.1099997 505 HB3 H sp3 -14.5950003 -4.8010001
14.3009996 506 CG C sp3 -13.3959999 -3.24 13.3240004 507 HG2 H sp3
-13.5319996 -2.4519999 12.5839996 508 HG3 H sp3 -13.0690002 -2.8510001
14.2880001 509 CD C sp3 -12.1800003 -4.0419998 12.9209995 510 HD2 H sp3
-11.7889996 -4.5960002 13.7749996 511 HD3 H sp3 -12.4370003 -4.7490001
12.132 512 CE C sp3 -11.0649996 -3.142 12.3330002 513 HE2 H sp3 -11.526
-2.602 11.5059996 514 HE3 H sp3 -10.7060003 -2.4849999 13.1239996 515 NZ
N sp3 -10.0100002 -4.0079999 11.783 516 HZ3 H sp3 -9.4989996 -4.5089998
12.4960003 517 HZ1 H sp3 -10.3360004 -4.789 11.2320004 518 HZ2 H sp3
-9.2930002 -3.4949999 11.2889996 519 C C sp2 -16.0529995 -3.171
11.6110001 520 O O sp2 -15.3669996 -2.543 10.8339996 521 N N sp2
-17.2619991 -2.6700001 11.9659996 522 H H sp3 -17.7390003 -2.99
12.7969999 523 CA C sp3 -17.86 -1.469 11.339 524 HA H sp3 -17.087 -0.965
10.758 525 CB C sp3 -18.8980007 -1.899 10.1700001 526 HB H sp3
-19.1870003 -0.939 9.7410002 527 CG2 C sp3 -18.1760006 -2.7809999
9.0769997 528 HG21 H sp3 -17.2089996 -2.3099999 8.8990002 529 HG22 H sp3
-18.1119995 -3.799 9.4610004 530 HG23 H sp3 -18.7609997 -2.72 8.1599998
531 CG1 C sp3 -20.2609997 -2.473 10.684 532 HG12 H sp3 -20.2560005
-3.4159999 11.2299995 533 HG13 H sp3 -20.6499996 -1.739 11.3909998 534
CD1 C sp3 -21.3010006 -2.5350001 9.5380001 535 HD11 H sp3 -22.2810001
-2.7690001 9.9540005 536 HD12 H sp3 -21.3899994 -1.553 9.073 537 HD13 H
sp3 -21.1539993 -3.362 8.8439999 538 C C sp2 -18.5739994 -0.617
12.3739996 539 O O sp2 -19.1650009 -1.135 13.2980003 540 N N sp2
-18.4699993 0.721 12.2840004 541 H H sp3 -17.8080006 1.045 11.5930004
542 CA C sp3 -19.224 1.704 13.003 543 HA H sp3 -20.122 1.219 13.383 544
CB C sp3 -18.4249992 2.1849999 14.1169996 545 HB2 H sp3 -18.1779995
1.327 14.743 546 HB3 H sp3 -17.5209999 2.711 13.8100004 547 OG O sp3
-19.1590004 3.25 14.7580004 548 HG H sp3 -18.5514908 3.6147134
15.4053812 549 C C sp2 -19.8010006 2.8099999 12.1529999 550 O O sp2
-19.073 3.382 11.3400002 551 N N sp2 -21.0680008 3.119 12.3780003 552 H
H sp3 -21.4580002 2.7939999 13.2519999 553 CA C sp3 -21.907 4.09 11.647
554 HA H sp3 -22.945 4.004 11.969 555 CB C sp3 -21.4589996 5.5599999
11.7360001 556 HB2 H sp3 -21.6940002 5.927 12.7349997 557 HB3 H sp3
-20.4260006 5.756 11.4469995 558 CG C sp2 -22.2490005 6.4679999
10.7819996 559 OD1 O sp2 -21.7980003 6.9879999 9.7819996 560 ND2 N sp2
-23.5009995 6.6399999 11.0279999 561 HD22 H sp3 -23.8710003 6.2870002
11.8999996 562 HD21 H sp3 -24.0170002 7.342 10.5179996 563 C C sp2
-22.125 3.78 10.1260004 564 O O sp2 -23.2600002 3.8110001 9.6000004 565
N N sp2 -21.0580006 3.3989999 9.3669996 566 H H sp3 -20.1900005 3.244
9.8579998 567 CA C sp3 -21.154 2.791 7.969 568 HA H sp3 -21.738 3.468
7.345 569 CB C sp3 -19.7460003 2.6099999 7.4349999 570 HB2 H sp3
-19.2280006 1.714 7.7750001 571 HB3 H sp3 -19.9220009 2.675 6.3610001
572 CG C sp3 -18.7999992 3.7869999 7.7839999 573 HG2 H sp3 -19.3059998
4.7010002 7.473 574 HG3 H sp3 -18.4489994 3.846 8.8149996 575 SD S sp3
-17.1830006 3.8169999 6.9089999 576 CE C sp3 -17.6439991 4.0469999
5.1599998 577 HE1 H sp3 -16.7730007 4.158 4.5139999 578 HE2 H sp3
-18.2320004 3.2090001 4.783 579 HE3 H sp3 -18.1790009 4.9850001
5.0100002 580 C C sp2 -21.9190006 1.443 8.2299995 581 O O sp2
-22.0400009 0.938 9.3529997 582 N N sp2 -22.3950005 0.863 7.1529999 583
H H sp3 -22.066 1.296 6.302 584 CA C sp3 -23.298 -0.331 7.052 585 HA H
sp3 -22.944 -1.061 7.781 586 CB C sp3 -24.7509995 0.037 7.2940001 587 HB
H sp3 -25.2999992 -0.903 7.244 588 CG2 C sp3 -25.0410004 0.506 8.7270002
589 HG21 H sp3 -24.7199993 1.543 8.8310003 590 HG22 H sp3 -26.1089993
0.33 8.8579998 591 HG23 H sp3 -24.4890003 -0.139 9.4110003 592 OG1 O sp3
-25.2989998 0.935 6.3449998 593 HG1 H sp3 -25.1759434 0.6384173
5.4403777 594 C C sp2 -23.1450005 -0.967 5.6490002 595 O O sp2
-22.4260006 -0.456 4.836 596 N N sp2 -23.7700005 -2.075 5.375 597 H H
sp3 -24.0970001 -2.595 6.177 598 CA C sp3 -23.781 -2.719 4.074 599 HA H
sp3 -22.998 -2.354 3.408 600 CB C sp3 -23.3889999 -4.2160001 4.217 601
HB2 H sp3 -24.0020008 -4.7659998 4.9310002 602 HB3 H sp3 -23.5839996
-4.8379998 3.3440001 603 CG C sp3 -21.9710007 -4.4949999 4.7010002 604
HG H sp3 -21.8250008 -4.026 5.6739998 605 CD1 C sp3 -21.8369999
-6.0749998 4.882 606 HD11 H sp3 -20.8220005 -6.2589998 5.2340002 607
HD12 H sp3 -22.4589996 -6.4790001 5.6810002 608 HD13 H sp3 -22.0380001
-6.6059999 3.951 609 CD2 C sp3 -20.8390007 -3.967 3.7750001 610 HD21 H
sp3 -19.9039993 -4.3730001 4.1620002 611 HD22 H sp3 -21.0470009
-4.3649998 2.7820001 612 HD23 H sp3 -20.7210007 -2.892 3.6389999 613 C C
sp2 -25.1539993 -2.6370001 3.3169999 614 O O sp2 -26.2189999 -2.415
3.925 615 N N sp2 -25.1009998 -2.9070001 2.0090001 616 H H sp3
-24.2439995 -3.013 1.4859999 617 CA C sp3 -26.353 -2.775 1.124 618 HA H
sp3 -27.149 -3.154 1.765 619 CB C sp3 -26.7479992 -1.283 0.903 620 HB2 H
sp3 -26.6289997 -0.703 1.818 621 HB3 H sp3 -26.0809994 -0.887 0.136 622
OG O sp3 -28.0680008 -1.177 0.452 623 HG H sp3 -28.0978146 -0.4631757
-0.1885393 624 C C sp2 -26.1119995 -3.681 -0.033 625 O O sp2 -25.3990002
-3.2579999 -0.98 626 N N sp2 -26.6130009 -4.9299998 0.029 627 H H sp3
-27.1450005 -5.2350001 0.831 628 CA C sp3 -26.396 -5.968 -0.947 629 HA H
sp3 -26.54 -6.885 -0.375 630 CB C sp3 -27.3859997 -5.921 -2.1300001 631
HB2 H sp3 -28.4139996 -5.9190001 -1.767 632 HB3 H sp3 -27.1350002
-5.0159998 -2.6849999 633 CG C sp2 -27.2310009 -7.0970001 -3.0810001 634
OD1 O sp2 -27.0620003 -8.2410002 -2.6070001 635 ND2 N sp2 -27.3479996
-6.9850001 -4.3600001 636 HD22 H sp3 -27.5400009 -6.0770001 -4.7589998
637 HD21 H sp3 -27.0219994 -7.7340002 -4.9549999 638 C C sp2 -24.9309998
-6.1409998 -1.498 639 O O sp2 -24.4990005 -6.027 -2.665 640 N N sp2
-24.1289997 -6.2989998 -0.495 641 H H sp3 -24.4599991 -6.329 0.459 642
CA C sp3 -22.675 -6.43 -0.6 643 HA2 H sp3 -22.387 -6.993 0.288 644 HA3 H
sp3 -22.288 -7.069 -1.394 645 C C sp2 -21.8040009 -5.1279998 -0.635 646
O O sp2 -20.6189995 -5.2020001 -0.298 647 N N sp2 -22.3299999 -4.0089998
-1.092 648 H H sp3 -23.2779999 -3.98 -1.4400001 649 CA C sp3 -21.662
-2.664 -1.124 650 HA H sp3 -20.66 -2.835 -1.518 651 CB C sp3 -22.3509998
-1.652 -2.1129999 652 HB2 H sp3 -23.3369999 -1.42 -1.71 653 HB3 H sp3
-21.809 -0.712 -2.2219999 654 CG C sp3 -22.5709991 -2.2219999 -3.4779999
655 HG2 H sp3 -21.684 -2.2260001 -4.1110001 656 HG3 H sp3 -22.8069992
-3.2850001 -3.523 657 CD C sp3 -23.6830006 -1.488 -4.29 658 HD2 H sp3
-23.6599998 -0.45 -3.9579999 659 HD3 H sp3 -23.4939995 -1.5190001
-5.3629999 660 CE C sp3 -25.0090008 -2.118 -3.96 661 HE2 H sp3
-25.0160007 -3.1029999 -4.428 662 HE3 H sp3 -25.1110001 -2.2349999
-2.881 663 NZ N sp3 -26.0990009 -1.2970001 -4.46 664 HZ3 H sp3
-25.8199997 -1.008 -5.3860002 665 HZ1 H sp3 -26.9640007 -1.804
-4.5830002 666 HZ2 H sp3 -26.184 -0.473 -3.881 667 C C sp2 -21.5909996
-2.0539999 0.254 668 O O sp2 -22.3670006 -2.3080001 1.124 669 N N sp2
-20.5809994 -1.263 0.587 670 H H sp3 -19.8880005 -0.909 -0.057 671 CA C
sp3 -20.442 -0.467 1.762 672 HA H sp3 -20.872 -1.039 2.585 673 CB C sp3
-18.8840008 -0.377 1.951 674 HB2 H sp3 -18.5340004 -1.2869999 2.438 675
HB3 H sp3 -18.4130001 -0.057 1.021 676 CG C sp3 -18.4510002 0.674 2.928
677 HG H sp3 -18.743 1.702 2.7119999 678 CD1 C sp3 -19.052 0.354
4.2989998 679 HD11 H sp3 -19.3419991 -0.683 4.4749999 680 HD12 H sp3
-18.3689995 0.543 5.1269999 681 HD13 H sp3 -19.948 0.943 4.494 682 CD2 C
sp3 -16.9799995 0.741 3.03 683 HD21 H sp3 -16.5709991 -0.003 3.7130001
684 HD22 H sp3 -16.4500008 0.681 2.079 685 HD23 H sp3 -16.7399998 1.709
3.471 686 C C sp2 -21.184 0.917 1.641 687 O O sp2 -20.9740009 1.5880001
0.623 688 N N sp2 -22.0370007 1.16 2.576 689 H H sp3 -22.0109997 0.613
3.425 690 CA C sp3 -22.952 2.314 2.562 691 HA H sp3 -23.023 2.723 1.554
692 CB C sp3 -24.2740002 1.76 3.0339999 693 HB2 H sp3 -24.5279999 0.987
2.309 694 HB3 H sp3 -24.1830006 1.336 4.033 695 CG C sp3 -25.4090004
2.7249999 2.961 696 HG2 H sp3 -26.2119999 2.1210001 3.3829999 697 HG3 H
sp3 -25.3150005 3.562 3.6530001 698 CD C sp3 -25.8190002 3.2709999
1.5599999 699 HD2 H sp3 -24.9400005 3.763 1.143 700 HD3 H sp3
-26.0109997 2.3789999 0.964 701 NE N sp2 -26.9500008 4.1360002 1.637 702
HE H sp3 -26.9979992 4.7389998 2.4460001 703 CZ C sp2 -28.1159992 3.951
1.01 704 NH1 N sp2 -28.4920006 2.987 0.2 705 HH12 H sp3 -29.3840008
2.925 -0.271 706 HH11 H sp3 -27.7950001 2.441 -0.286 707 NH2 N sp2
-29.0580006 4.8119998 1.219 708 HH21 H sp3 -28.9120007 5.5310001
1.9119999 709 HH22 H sp3 -30.0009995 4.6170001 0.914 710 C C sp2
-22.4890003 3.4300001 3.471 711 O O sp2 -22.2900009 3.2190001 4.664 712
N N sp2 -22.4099998 4.5900002 2.8970001 713 H H sp3 -22.8349991
4.6760001 1.985 714 CA C sp3 -22.064 5.84 3.536 715 HA H sp3 -21.386
5.645 4.367 716 CB C sp3 -21.2759991 6.7740002 2.687 717 HB H sp3
-21.7929993 7.2129998 1.834 718 CG1 C sp3 -20.8129997 7.9959998
3.4809999 719 HG11 H sp3 -21.5699997 8.2639999 4.2179999 720 HG12 H sp3
-19.8950005 7.7519999 4.0149999 721 HG13 H sp3 -20.6170006 8.8240004 2.8
722 CG2 C sp3 -20.0349998 6.0760002 2.1389999 723 HG21 H sp3 -20.3439999
5.2049999 1.561 724 HG22 H sp3 -19.4699993 6.737 1.4809999 725 HG23 H
sp3 -19.4130001 5.599 2.8959999 726 C C sp2 -23.2999992 6.4749999
4.2199998 727 O O sp2 -24.2229996 6.8179998 3.4690001 728 N N sp2
-23.2530003 6.7909999 5.4829998 729 H H sp3 -22.448 6.4390001 5.9819999
730 CA C sp3 -24.398 7.177 6.318 731 HA H sp3 -25.311 7.185 5.723 732 CB
C sp3 -24.5639992 6.1500001 7.4460001 733 HB2 H sp3 -23.6660004 5.902
8.0100002 734 HB3 H sp3 -25.2719994 6.5549998 8.1689997 735 CG C sp2
-25.2420006 4.8839998 6.816 736 OD1 O sp2 -25.9430008 4.908 5.8319998
737 ND2 N sp2 -25.0459995 3.8340001 7.5689998 738 HD22 H sp3 -24.4559994
3.8859999 8.3870001 739 HD21 H sp3 -25.3449993 2.9530001 7.1760001 740 C
C sp2 -24.2670002 8.6400003 6.928 741 O O sp2 -25.2059994 9.1630001
7.4720001 742 N N sp2 -23.0219994 9.118 6.8779998 743 H H sp3
-22.3150005 8.533 6.4559999 744 CA C sp3 -22.614 10.454 7.361 745 HA H
sp3 -23.525 11.051 7.415 746 CB C sp3 -22.2689991 10.4659996 8.7980003
747 HB2 H sp3 -23.0639992 9.8479996 9.217 748 HB3 H sp3 -21.3290005
9.9759998 9.0500002 749 CG C sp3 -22.2950001 11.7869997 9.5790005 750
HG2 H sp3 -21.9829998 11.5380001 10.5930004 751 HG3 H sp3 -21.4829998
12.4259996 9.2299995 752 CD C sp2 -23.6760006 12.474 9.5179996 753 OE1 O
sp2 -23.9290009 13.382 8.7329998 754 NE2 N sp2 -24.6550007 12.085
10.3430004 755 HE22 H sp3 -24.4880009 11.408 11.0740004 756 HE21 H sp3
-25.5419998 12.566 10.3070002 757 C C sp2 -21.6959991 11.151 6.4699998
758 O O sp2 -20.8920002 10.5240002 5.8000002 759 N N sp2 -21.7999992
12.4849997 6.3860002 760 H H sp3 -22.5289993 12.9549999 6.9039998 761 CA
C sp3 -21.068 13.334 5.409 762 HA H sp3 -20.92 12.775 4.485 763 CB C sp3
-21.9139996 14.5819998 5.079 764 HB2 H sp3 -21.8600006 15.2969999
5.9000001 765 HB3 H sp3 -21.3829994 15.1160002 4.2909999 766 CG C sp2
-23.4090004 14.4219999 4.658 767 OD1 O sp2 -24.2840004 14.9040003
5.3979998 768 OD2 O sp3 -23.6000004 13.9029999 3.602 769 C C sp2
-19.6280003 13.684 5.9229999 770 O O sp2 -19.4200001 13.8660002
7.1079998 771 N N sp2 -18.6420002 13.8859997 5.0139999 772 H H sp3
-18.8269997 13.7299995 4.0339999 773 CA C sp3 -17.216 14.063 5.414 774
HA2 H sp3 -17 15.12 5.569 775 HA3 H sp3 -17.085 13.527 6.354 776 C C sp2
-16.1490002 13.6230001 4.3140001 777 O O sp2 -16.5179996 13.2360001
3.1800001 778 N N sp2 -14.8830004 13.7110004 4.7049999 779 H H sp3
-14.7790003 14.1520004 5.6069999 780 CA C sp3 -13.633 13.175 4.056 781
HA H sp3 -13.953 12.884 3.056 782 CB C sp3 -12.5050001 14.2340002
3.9030001 783 HB2 H sp3 -12.1669998 14.5419998 4.8930001 784 HB3 H sp3
-11.618 13.7700005 3.4719999 785 CG C sp2 -12.8330002 15.4580002
3.1459999 786 CD1 C sp2 -13.7550001 16.3390007 3.727 787 HD1 H sp3
-14.3509998 16.0060005 4.5640001 788 CE1 C sp2 -14.0620003 17.6009998
3.1659999 789 HE1 H sp3 -14.7720003 18.2290001 3.6819999 790 CZ C sp2
-13.3800001 17.9979992 1.999 791 HZ H sp3 -13.6219997 18.948 1.545 792
CE2 C sp2 -12.5299997 17.0690002 1.3380001 793 HE2 H sp3 -12.1899996
17.3150005 0.343 794 CD2 C sp2 -12.2049999 15.8599997 1.925 795 HD2 H
sp3 -11.5550003 15.1820002 1.392 796 C C sp2 -13.0930004 11.8800001
4.7160001 797 O O sp2 -13.0620003 11.7130003 5.947 798 N N sp2
-12.6809998 10.9029999 3.9159999 799 H H sp3 -12.6739998 10.9829998
2.9089999 800 CA C sp3 -12.45 9.536 4.424 801 HA H sp3 -12.251 9.396
5.486 802 CB C sp3 -13.7259998 8.651 4.0110002 803 HB2 H sp3 -13.9589996
8.8800001 2.971 804 HB3 H sp3 -13.3710003 7.6209998 4.0339999 805 CG C
sp2 -15.0439997 8.8299999 4.8140001 806 CD1 C sp2 -15.6920004 10.0629997
4.6939998 807 HD1 H sp3 -15.1610003 10.8059998 4.1170001 808 CE1 C sp2
-17.0289993 10.1459999 5.1729999 809 HE1 H sp3 -17.5300007 11.0869999
4.9990001 810 CZ C sp2 -17.4790001 9.1459999 6.027 811 OH O sp3
-18.5739994 9.3439999 6.7950001 812 HH H sp3 -19.3754787 9.6351938
6.3541198 813 CE2 C sp2 -16.6790009 7.9330001 6.2529998 814 HE2 H sp3
-17.1240005 7.2259998 6.9380002 815 CD2 C sp2 -15.4890003 7.7789998
5.566 816 HD2 H sp3 -14.9309998 6.862 5.6859999 817 C C sp2 -11.2559996
8.9320002 3.6830001 818 O O sp2 -10.9540005 9.349 2.5209999 819 N N sp2
-10.5649996 8.0050001 4.3800001 820 H H sp3 -10.8430004 7.8140001
5.3319998 821 CA C sp3 -9.49 7.163 3.799 822 HA H sp3 -9.215 7.668 2.873
823 CB C sp3 -8.191 7.0869999 4.664 824 HB2 H sp3 -7.8150001 8.0810003
4.9060001 825 HB3 H sp3 -8.4530001 6.5089998 5.5489998 826 CG C sp2
-7.0349998 6.2399998 4.0599999 827 CD1 C sp2 -6.1739998 6.8839998
3.1070001 828 HD1 H sp3 -6.2800002 7.9310002 2.8670001 829 CE1 C sp2
-5.0640001 6.1490002 2.4649999 830 HE1 H sp3 -4.2800002 6.6290002 1.899
831 CZ C sp2 -4.848 4.8439999 2.8380001 832 OH O sp3 -3.6930001
4.2490001 2.3080001 833 HH H sp3 -3.6117606 3.3079543 2.4814217 834 CE2
C sp2 -5.7090001 4.204 3.8180001 835 HE2 H sp3 -5.5809999 3.174
4.1160002 836 CD2 C sp2 -6.8540001 4.8759999 4.3569999 837 HD2 H sp3
-7.5019999 4.348 5.04 838 C C sp2 -10.0220003 5.7670002 3.4649999 839 O
O sp2 -10.625 5.1599998 4.3649998 840 N N sp2 -9.8109999 5.2420001 2.267
841 H H sp3 -9.2259998 5.8169999 1.677 842 CA C sp3 -10.111 3.887 1.849
843 HA H sp3 -10.676 3.411 2.651 844 CB C sp3 -10.9449997 3.9119999
0.532 845 HB2 H sp3 -10.4060001 4.572 -0.148 846 HB3 H sp3 -10.9820004
2.868 0.22 847 CG C sp3 -12.3909998 4.4060001 0.588 848 HG H sp3
-12.4899998 5.2379999 1.285 849 CD1 C sp3 -12.8909998 4.8520002 -0.77
850 HD11 H sp3 -13.9510002 5.0749998 -0.651 851 HD12 H sp3 -12.3669996
5.7610002 -1.0650001 852 HD13 H sp3 -12.7460003 4.131 -1.574 853 CD2 C
sp3 -13.3000002 3.2639999 1.108 854 HD21 H sp3 -12.7819996 2.7620001
1.926 855 HD22 H sp3 -14.2740002 3.622 1.441 856 HD23 H sp3 -13.4250002
2.4660001 0.377 857 C C sp2 -8.8950005 2.9159999 1.747 858 O O sp2
-7.836 3.3670001 1.368 859 N N sp2 -9.1400003 1.66 2.043 860 H H sp3
-10.0410004 1.262 2.2690001 861 CA C sp3 -8.131 0.66 1.879 862 HA H sp3
-7.54 1.056 1.052 863 CB C sp3 -7.2090001 0.628 3.1400001 864 HB2 H sp3
-6.2779999 0.092 2.9549999 865 HB3 H sp3 -6.8889999 1.656 3.306 866 CG C
sp2 -7.8990002 0.264 4.4380002 867 CD1 C sp2 -7.8509998 -1.094 4.8509998
868 HD1 H sp3 -7.3080001 -1.8279999 4.276 869 CE1 C sp2 -8.5179996
-1.475 6.0320001 870 HE1 H sp3 -8.4770002 -2.507 6.3499999 871 CZ C sp2
-9.2889996 -0.576 6.7529998 872 OH O sp3 -9.835 -0.913 7.928 873 HH H
sp3 -9.9130001 -1.87 7.921 874 CE2 C sp2 -9.3870001 0.768 6.3400002 875
HE2 H sp3 -10.0019999 1.446 6.914 876 CD2 C sp2 -8.7489996 1.159
5.1820002 877 HD2 H sp3 -8.9799995 2.168 4.8759999 878 C C sp2
-8.6090002 -0.799 1.4859999 879 O O sp2 -9.7690001 -1.262 1.562 880 N N
sp2 -7.6129999 -1.5599999 1.0930001 881 H H sp3 -6.7579999 -1.097 0.82
882 CA C sp3 -7.666 -2.989 0.651 883 HA H sp3 -8.34 -3.535 1.312 884 CB
C sp3 -8.1850004 -3.016 -0.832 885 HB1 H sp3 -7.9349999 -3.9690001 -1.3
886 HB2 H sp3 -9.2639999 -2.8959999 -0.935 887 HB3 H sp3 -7.6459999
-2.3269999 -1.482 888 C C sp2 -6.2690001 -3.526 0.893 889 O O sp2
-5.3280001 -2.829 0.563 890 N N sp2 -6.1500001 -4.7140002 1.428 891 H H
sp3 -7.0359998 -5.158 1.6210001 892 CA C sp3 -4.956 -5.612 1.413 893 HA
H sp3 -4.192 -5.289 0.705 894 CB C sp3 -4.473 -5.7280002 2.8699999 895
HB2 H sp3 -4.4990001 -4.8540001 3.5209999 896 HB3 H sp3 -5.1500001
-6.415 3.3759999 897 CG C sp2 -3.076 -6.1279998 2.9790001 898 OD1 O sp2
-2.1800001 -5.3280001 2.8180001 899 ND2 N sp2 -2.911 -7.3709998
3.3989999 900 HD22 H sp3 -3.6670001 -8.0240002 3.5439999 901 HD21 H sp3
-1.984 -7.73 3.576 902 C C sp2 -5.5180001 -6.9749999 0.902 903 O O sp2
-6.2979999 -7.572 1.561 904 N N sp2 -5.197 -7.3779998 -0.303 905 H H sp3
-4.4070001 -6.8889999 -0.699 906 CA C sp3 -5.648 -8.52 -1.104 907 HA H
sp3 -6.24 -9.163 -0.453 908 CB C sp3 -6.454 -8.0200005 -2.345 909 HB H
sp3 -5.717 -7.586 -3.0209999 910 CG2 C sp3 -7.0419998 -9.2539997
-3.0869999 911 HG21 H sp3 -7.5300002 -9.9759998 -2.4330001 912 HG22 H
sp3 -7.8470001 -8.783 -3.651 913 HG23 H sp3 -6.2719998 -9.7690001
-3.6630001 914 CG1 C sp3 -7.4819999 -6.9450002 -2.098 915 HG12 H sp3
-7.1360002 -6.0019999 -1.674 916 HG13 H sp3 -7.73 -6.5999999 -3.102 917
CD1 C sp3 -8.75 -7.3000002 -1.317 918 HD11 H sp3 -9.1719999 -8.2489996
-1.646 919 HD12 H sp3 -8.5120001 -7.2670002 -0.253 920 HD13 H sp3 -9.566
-6.5939999 -1.472 921 C C sp2 -4.4619999 -9.4200001 -1.511 922 O O sp2
-3.5250001 -8.915 -2.118 923 N N sp2 -4.5019999 -10.7069998 -1.2029999
924 H H sp3 -5.2140002 -10.9289999 -0.522 925 CA C sp3 -3.517 -11.734
-1.651 926 HA H sp3 -2.694 -11.366 -2.263 927 CB C sp3 -2.7019999
-12.2510004 -0.392 928 HB2 H sp3 -3.4000001 -12.8789997 0.163 929 HB3 H
sp3 -1.841 -12.8439999 -0.702 930 SG S sp3 -2.1029999 -10.9300003 0.685
931 HG H sp3 -3.3069999 -10.5710001 1.1390001 932 C C sp2 -4.1259999
-12.8190002 -2.527 933 O O sp2 -5.3660002 -12.9589996 -2.5699999 934 N N
sp2 -3.1930001 -13.5419998 -3.1259999 935 H H sp3 -2.2279999 -13.2440004
-3.086 936 CA C sp3 -3.317 -14.797 -3.895 937 HA H sp3 -4.292 -15.238
-3.686 938 CB C sp3 -3.3199999 -14.5050001 -5.434 939 HB2 H sp3
-2.2869999 -14.2139997 -5.6279998 940 HB3 H sp3 -3.5799999 -15.493
-5.8119998 941 CG C sp2 -4.2160001 -13.4689999 -6.0300002 942 CD1 C sp2
-4.0190001 -12.0880003 -5.7680001 943 HD1 H sp3 -3.098 -11.7519999
-5.3140001 944 CE1 C sp2 -4.9640002 -11.1289997 -6.1550002 945 HE1 H sp3
-4.8559999 -10.1000004 -5.8460002 946 CZ C sp2 -6.0380001 -11.5539999
-6.9169998 947 HZ H sp3 -6.71 -10.8109999 -7.323 948 CE2 C sp2
-6.2459998 -12.9309998 -7.1220002 949 HE2 H sp3 -7.1090002 -13.2519999
-7.6859999 950 CD2 C sp2 -5.349 -13.8929996 -6.6279998 951 HD2 H sp3
-5.5879998 -14.9449997 -6.6859999 952 C C sp2 -2.2939999 -15.8660002
-3.5109999 953 O O sp2 -1.154 -15.5150003 -3.2909999 954 N N sp2 -2.74
-17.1790009 -3.49 955 H H sp3 -3.7219999 -17.2479992 -3.7160001 956 CA C
sp3 -1.978 -18.295 -3.06 957 HA H sp3 -0.915 -18.096 -3.193 958 CB C sp3
-2.273 -18.4750004 -1.563 959 HB2 H sp3 -1.9859999 -17.5440006 -1.073
960 HB3 H sp3 -3.3610001 -18.5349998 -1.548 961 CG C sp3 -1.437 -19.566
-0.838 962 HG2 H sp3 -1.846 -20.5669994 -0.974 963 HG3 H sp3 -0.411
-19.507 -1.2 964 CD C sp3 -1.434 -19.2770004 0.719 965 HD2 H sp3 -0.926
-20.0529995 1.291 966 HD3 H sp3 -0.894 -18.3439999 0.878 967 NE N sp2
-2.849 -19.3449993 1.1619999 968 HE H sp3 -3.207 -18.4330006 1.408 969
CZ C sp2 -3.6489999 -20.3419991 1.281 970 NH1 N sp2 -4.855 -20.184 1.507
971 HH12 H sp3 -5.447 -20.9869995 1.666 972 HH11 H sp3 -5.303
-19.2789993 1.499 973 NH2 N sp2 -3.135 -21.5249996 1.15 974 HH21 H sp3
-2.1619999 -21.6800003 0.93 975 HH22 H sp3 -3.8629999 -22.2019997 0.971
976 C C sp2 -2.329 -19.4759998 -3.918 977 O O sp2 -3.5320001 -19.7859993
-4.0580001 978 N N sp2 -1.362 -20.2859993 -4.2659998 979 H H sp3 -0.465
-20.0240002 -3.8829999 980 CA C sp3 -1.56 -21.62 -4.773 981 HA H sp3
-2.484 -22.04 -4.375 982 CB C sp3 -1.609 -21.4169998 -6.3200002 983 HB2
H sp3 -2.619 -21.0470009 -6.494 984 HB3 H sp3 -0.872 -20.7280006
-6.7309999 985 CG C sp2 -1.381 -22.6369991 -7.1589999 986 ND1 N sp2
-2.0480001 -23.8050003 -6.8969998 987 HD2 H sp3 -2.7390664 -23.9864864
-6.0871296 988 CE1 C sp2 -1.669 -24.691 -7.8569999 989 HE1 H sp3 -2.135
-25.6560001 -7.7280002 990 NE2 N sp2 -0.777 -24.0970001 -8.6730003 991
CD2 C sp2 -0.617 -22.7929993 -8.2810001 992 HD2 H sp3 -0.0095207
-22.0407257 -8.7620945 993 C C sp2 -0.439 -22.5769997 -4.2779999 994 O O
sp2 0.679 -22.1070004 -4.0939999 995 N N sp2 -0.877 -23.8549995
-4.0479999 996 H H sp3 -1.8660001 -24.0270004 -3.9419999 997 CA C sp3
0.082 -24.904 -4.048 998 HA H sp3 0.943 -24.614 -4.651 999 CB C sp3
0.428 -25.1189995 -2.5910001 1000 HB2 H sp3 1.1390001 -24.3220005
-2.3729999 1001 HB3 H sp3 -0.504 -25.0760002 -2.027 1002 CG C sp2 1.262
-26.3589993 -2.1949999 1003 ND1 N sp2 0.715 -27.6100006 -2.0680001 1004
CE1 C sp2 1.781 -28.3999996 -1.892 1005 HE1 H sp3 1.784 -29.4209995
-1.54 1006 NE2 N sp2 2.9330001 -27.6620007 -1.7 1007 HE2 H sp3 3.7820001
-28.0610008 -1.327 1008 CD2 C sp2 2.609 -26.3990002 -1.931 1009 HD2 H
sp3 3.2550001 -25.5330009 -1.932 1010 C C sp2 -0.366 -26.2189999
-4.7729998 1011 O O sp2 -1.5549999 -26.4050007 -5.053 1012 N N sp2 0.669
-27.0170002 -5.073 1013 H H sp3 1.581 -26.7089996 -4.7690001 1014 CA C
sp3 0.55 -28.218 -5.961 1015 HA H sp3 0.45 -27.79 -6.958 1016 CB C sp3
1.874 -29.0599995 -5.954 1017 HB2 H sp3 2.78 -28.4610004 -5.869 1018 HB3
H sp3 1.808 -29.7350006 -5.0999999 1019 CG C sp3 2.017 -29.9729996
-7.1560001 1020 HG2 H sp3 1.923 -29.4349995 -8.1000004 1021 HG3 H sp3
3.056 -30.302 -7.1389999 1022 CD C sp2 1.124 -31.2689991 -7.0900002 1023
OE1 O sp2 0.425 -31.5419998 -8.0360003 1024 OE2 O sp3 1.224 -31.9920006
-6.0869999 1025 C C sp2 -0.699 -29.1089993 -5.6240001 1026 O O sp2
-1.473 -29.5090008 -6.5310001 1027 N N sp2 -0.952 -29.4120007 -4.3200002
1028 H H sp3 -0.281 -29.1219997 -3.6229999 1029 CA C sp3 -1.934 -30.343
-3.86 1030 HA H sp3 -1.686 -31.346 -4.209 1031 CB C sp3 -1.939 -30.559
-2.3629999 1032 HB H sp3 -2.4619999 -29.6819992 -1.982 1033 CG2 C sp3
-2.638 -31.7889996 -1.756 1034 HG21 H sp3 -3.6900001 -31.9029999 -2.017
1035 HG22 H sp3 -2.079 -32.6689987 -2.072 1036 HG23 H sp3 -2.7030001
-31.5779991 -0.688 1037 OG1 O sp3 -0.646 -30.4559994 -1.925 1038 HG1 H
sp3 -0.6077777 -29.5938511 -1.503768 1039 C C sp2 -3.3840001 -30.0769997
-4.3179998 1040 O O sp2 -4.1890001 -31.0179996 -4.3649998 1041 N N sp2
-3.671 -28.8349991 -4.6339998 1042 H H sp3 -2.924 -28.1580009 -4.5700002
1043 CA C sp3 -4.96 -28.285 -4.975 1044 HA H sp3 -5.716 -28.908 -4.497
1045 CB C sp3 -5.0809999 -26.8509998 -4.6500001 1046 HB2 H sp3
-6.0770001 -26.4069996 -4.6269999 1047 HB3 H sp3 -4.8070002 -26.8810005
-3.595 1048 OG O sp3 -4.237 -25.9790001 -5.4450002 1049 HG H sp3
-3.3710001 -26.1970005 -5.092 1050 C C sp2 -5.3249998 -28.5750008
-6.4499998 1051 O O sp2 -6.4489999 -28.9150009 -6.7709999 1052 N N sp2
-4.3000002 -28.6590004 -7.3179998 1053 H H sp3 -3.3929999 -28.3929996
-6.9629998 1054 CA C sp3 -4.479 -28.567 -8.776 1055 HA2 H sp3 -4.594
-29.559 -9.213 1056 HA3 H sp3 -5.374 -28.001 -9.036 1057 C C sp2
-3.2839999 -27.9750004 -9.4949999 1058 O O sp2 -2.1760001 -27.8479996
-9.026 1059 N N sp2 -3.608 -27.3279991 -10.6260004 1060 H H sp3
-4.5999999 -27.3180008 -10.8199997 1061 CA C sp3 -2.658 -26.557 -11.395
1062 HA H sp3 -1.881 -26.1 -10.783 1063 CB C sp3 -1.932 -27.5060005
-12.3219995 1064 HB2 H sp3 -1.682 -28.3950005 -11.743 1065 HB3 H sp3
-2.5929999 -27.698 -13.1669998 1066 OG O sp3 -0.709 -26.8659992 -12.724
1067 HG H sp3 -0.399 -27.4610004 -13.4099998 1068 C C sp2 -3.2309999
-25.316 -12.0939999 1069 O O sp2 -4.395 -25.1580009 -12.3979998 1070 N N
sp2 -2.441 -24.2099991 -12.302 1071 H H sp3 -1.466 -24.2779999
-12.0489998 1072 CA C sp3 -2.99 -22.8990002 -12.7910004 1073 HA H sp3
-3.783 -22.7830009 -12.052 1074 CB C sp3 -1.985 -21.7889996 -12.552 1075
HB H sp3 -2.5610001 -20.8630009 -12.5719995 1076 CG1 C sp3 -1.304
-21.7819996 -11.1899996 1077 HG11 H sp3 -0.95 -20.7679996 -11.0050001
1078 HG12 H sp3 -2.0280001 -22.1130009 -10.4460001 1079 HG13 H sp3
-0.443 -22.4389992 -11.0679998 1080 CG2 C sp3 -0.791 -21.7810001
-13.4949999 1081 HG21 H sp3 -0.071 -21.0340004 -13.1619997 1082 HG22 H
sp3 -0.316 -22.7590008 -13.4300003 1083 HG23 H sp3 -1.056 -21.4200001
-14.4890003 1084 C C sp2 -3.5780001 -22.7800007 -14.1479998 1085 O O sp2
-3.0190001 -23.3129997 -15.118 1086 N N sp2 -4.7329998 -22.0620003
-14.3430004 1087 CD C sp3 -5.335 -21.1019993 -13.3970003 1088 HD2 H sp3
-4.6589999 -20.2689991 -13.2030001 1089 HD3 H sp3 -5.6469998 -21.5720005
-12.4650002 1090 CG C sp3 -6.559 -20.5939999 -14.0649996 1091 HG2 H sp3
-6.4510002 -19.6620007 -14.618 1092 HG3 H sp3 -7.3280001 -20.4330006
-13.3100004 1093 CB C sp3 -6.9359999 -21.6450005 -15.0469999 1094 HB2 H
sp3 -7.4889998 -21.1270008 -15.8299999 1095 HB3 H sp3 -7.658 -22.2950001
-14.5539999 1096 CA C sp3 -5.6079998 -22.2940006 -15.4770002 1097 HA H
sp3 -5.9190001 -23.3260002 -15.6409998 1098 C C sp2 -5.198 -21.6720009
-16.8710003 1099 O O sp2 -5.6240001 -22.1720009 -17.9290009 1100 N N sp2
-4.4109998 -20.5599995 -16.7989998 1101 H H sp3 -3.964 -20.3209991
-15.9250002 1102 CA C sp3 -3.93 -19.901 -17.969 1103 HA H sp3 -4.118
-20.535 -18.835 1104 CB C sp3 -4.8140001 -18.6420002 -18.1350002 1105 HB
H sp3 -4.2800002 -18.0860004 -18.9050007 1106 CG2 C sp3 -6.177
-18.8939991 -18.691 1107 HG21 H sp3 -6.152 -19.6660004 -19.4599991 1108
HG22 H sp3 -6.8179998 -19.052 -17.8239994 1109 HG23 H sp3 -6.6849999
-18.059 -19.1749992 1110 OG1 O sp3 -4.8590002 -17.8419991 -16.9279995
1111 HG1 H sp3 -4.2719998 -17.0879993 -17.0240002 1112 C C sp2 -2.424
-19.6709995 -17.8659992 1113 O O sp2 -1.969 -19.4769993 -16.7220001 1114
N N sp2 -1.673 -19.7010002 -18.9519997 1115 H H sp3 -2.108 -19.8269997
-19.8549995 1116 CA C sp3 -0.247 -19.534 -18.987 1117 HA H sp3 0.047
-20.307 -18.277 1118 CB C sp3 0.291 -19.8059998 -20.3899994 1119 HB2 H
sp3 1.377 -19.7269993 -20.3250008 1120 HB3 H sp3 0.171 -20.8670006
-20.6100006 1121 CG C sp2 -0.247 -18.9799995 -21.5540009 1122 OD1 O sp2
0.489 -19.0389996 -22.5599995 1123 OD2 O sp3 -1.306 -18.3570004
-21.4640007 1124 C C sp2 0.227 -18.1399994 -18.5219994 1125 O O sp2
1.3049999 -18.0060005 -17.8799992 1126 N N sp2 -0.634 -17.0680008
-18.6849995 1127 H H sp3 -1.4960001 -17.2709999 -19.1709995 1128 CA C
sp3 -0.498 -15.741 -18.037 1129 HA H sp3 0.41 -15.806 -17.438 1130 CB C
sp3 -0.395 -14.5740004 -19.0470009 1131 HB2 H sp3 -1.242 -14.6269999
-19.7320004 1132 HB3 H sp3 -0.415 -13.6520004 -18.4669991 1133 CG C sp2
0.899 -14.6120005 -19.8610001 1134 CD1 C sp2 1.044 -15.3839998
-21.0349998 1135 HD1 H sp3 0.151 -15.8509998 -21.4239998 1136 CE1 C sp2
2.2090001 -15.2799997 -21.7940006 1137 HE1 H sp3 2.2190001 -15.8649998
-22.7010002 1138 CZ C sp2 3.253 -14.3769999 -21.4759998 1139 OH O sp3
4.3179998 -14.1339998 -22.2980003 1140 HH H sp3 4.0858684 -14.0242682
-23.2230453 1141 CE2 C sp2 3.161 -13.6440001 -20.2409992 1142 HE2 H sp3
3.9300001 -12.9870005 -19.8630009 1143 CD2 C sp2 2.0220001 -13.7589998
-19.441 1144 HD2 H sp3 1.895 -13.0629997 -18.6240005 1145 C C sp2 -1.772
-15.5830002 -17.1520004 1146 O O sp2 -2.8269999 -16.1580009 -17.5890007
1147 N N sp2 -1.714 -14.8210001 -16.0450001 1148 H H sp3 -0.889
-14.2919998 -15.8009996 1149 CA C sp3 -2.802 -14.647 -15.161 1150 HA H
sp3 -3.724 -15.041 -15.59 1151 CB C sp3 -2.391 -15.2419996 -13.7410002
1152 HB2 H sp3 -1.6569999 -14.5270004 -13.3710003 1153 HB3 H sp3 -3.247
-15.3319998 -13.073 1154 CG C sp3 -1.725 -16.7029991 -13.7069998 1155 HG
H sp3 -0.883 -16.7089996 -14.3999996 1156 CD1 C sp3 -1.3200001
-17.0580006 -12.309 1157 HD11 H sp3 -0.63 -17.9020004 -12.3310003 1158
HD12 H sp3 -0.888 -16.184 -11.823 1159 HD13 H sp3 -2.184 -17.2649994
-11.6780005 1160 CD2 C sp3 -2.813 -17.7830009 -14.1009998 1161 HD21 H
sp3 -3.675 -17.8260002 -13.4350004 1162 HD22 H sp3 -3.141 -17.4899998
-15.0979996 1163 HD23 H sp3 -2.2290001 -18.7029991 -14.1269999 1164 C C
sp2 -3.003 -13.1330004 -14.9069996 1165 O O sp2 -2.0190001 -12.3559999
-15.0039997 1166 N N sp2 -4.2519999 -12.7370005 -14.7480001 1167 H H sp3
-5.026 -13.3739996 -14.6219997 1168 CA C sp3 -4.557 -11.322 -14.407 1169
HA H sp3 -3.698 -10.72 -14.705 1170 CB C sp3 -5.6750002 -10.8360004
-15.2639999 1171 HB2 H sp3 -6.6139998 -11.2620001 -14.908 1172 HB3 H sp3
-5.75 -9.7709999 -15.0459995 1173 CG C sp3 -5.5760002 -11.1660004
-16.7840004 1174 HG2 H sp3 -4.7290001 -10.6110001 -17.1879997 1175 HG3 H
sp3 -5.4289999 -12.2250004 -16.993 1176 CD C sp2 -6.8470001 -10.809
-17.559 1177 NE2 N sp2 -7.9359999 -10.7349997 -17.0489998 1178 HE22 H
sp3 -8.0411263 -10.8949366 -16.0573006 1179 HE21 H sp3 -8.7438116
-10.5130272 -17.6131535 1180 OE1 O sp2 -6.7309999 -10.5979996
-18.8479996 1181 C C sp2 -4.901 -11.2550001 -12.8959999 1182 O O sp2
-6.0879998 -11.0710001 -12.5430002 1183 N N sp2 -3.8469999 -11.3400002
-12.0369997 1184 H H sp3 -2.9389999 -11.2379999 -12.467 1185 CA C sp3
-4.065 -11.126 -10.621 1186 HA H sp3 -4.988 -11.587 -10.269 1187 CB C
sp3 -2.882 -11.7040005 -9.8629999 1188 HB2 H sp3 -2.0009999 -11.0710001
-9.9659996 1189 HB3 H sp3 -3.0339999 -11.7930002 -8.7869997 1190 CG C
sp3 -2.5239999 -13.1370001 -10.3439999 1191 HG H sp3 -2.0910001
-13.1540003 -11.3439999 1192 CD1 C sp3 -1.511 -13.7469997 -9.3269997
1193 HD11 H sp3 -0.916 -12.9420004 -8.8950005 1194 HD12 H sp3 -2.036
-14.3529997 -8.5880003 1195 HD13 H sp3 -0.808 -14.4870005 -9.71 1196 CD2
C sp3 -3.8499999 -13.927 -10.3509998 1197 HD21 H sp3 -4.4840002 -13.717
-11.2119999 1198 HD22 H sp3 -3.605 -14.9849997 -10.4440002 1199 HD23 H
sp3 -4.4180002 -13.7810001 -9.4309998 1200 C C sp2 -4.23 -9.592
-10.3129997 1201 O O sp2 -3.28 -8.9239998 -9.9989996 1202 N N sp2
-5.5029998 -9.0570002 -10.4200001 1203 H H sp3 -6.1550002 -9.592
-10.9750004 1204 CA C sp3 -5.765 -7.643 -10.493 1205 HA H sp3 -4.922
-7.182 -9.979 1206 CB C sp3 -5.79 -7.0560002 -11.9490004 1207 HB2 H sp3
-6.3790002 -7.6950002 -12.6070004 1208 HB3 H sp3 -6.2579999 -6.0929999
-11.7469997 1209 CG C sp3 -4.3720002 -6.947 -12.5450001 1210 HG2 H sp3
-4.2989998 -5.8740001 -12.7229996 1211 HG3 H sp3 -3.6059999 -7.4060001
-11.9200001 1212 SD S sp3 -4.2210002 -7.7800002 -14.1730003 1213 CE C
sp3 -5.1849999 -6.5240002 -15.1610003 1214 HE1 H sp3 -5.3520002
-6.9489999 -16.1509991 1215 HE2 H sp3 -6.1430001 -6.2870002 -14.698 1216
HE3 H sp3 -4.5510001 -5.6409998 -15.2349997 1217 C C sp2 -7.0609999
-7.3390002 -9.7209997 1218 O O sp2 -8.0450001 -8.132 -9.8520002 1219 N N
sp2 -7.0809999 -6.145 -9.0439997 1220 H H sp3 -6.2909999 -5.5180001
-9.1040001 1221 CA C sp3 -8.147 -5.755 -8.071 1222 HA H sp3 -9.029 -6.38
-8.211 1223 CB C sp3 -7.698 -5.9710002 -6.664 1224 HB H sp3 -8.6009998
-5.9250002 -6.0560002 1225 CG1 C sp3 -7.2340002 -7.4499998 -6.3860002
1226 HG11 H sp3 -8.0109997 -8.1120005 -6.7659998 1227 HG12 H sp3
-6.2839999 -7.552 -6.9109998 1228 HG13 H sp3 -7.2140002 -7.698
-5.3239999 1229 CG2 C sp3 -6.6729999 -5.0580001 -6.152 1230 HG21 H sp3
-5.7690001 -5.1589999 -6.7529998 1231 HG22 H sp3 -7.0539999 -4.0450001
-6.2849998 1232 HG23 H sp3 -6.4349999 -5.1880002 -5.0960002 1233 C C sp2
-8.6190004 -4.276 -8.3459997 1234 O O sp2 -7.796 -3.4349999 -8.677 1235
N N sp2 -9.8999996 -4.0159998 -8.2340002 1236 H H sp3 -10.5170002
-4.7800002 -8.0010004 1237 CA C sp3 -10.604 -2.742 -8.567 1238 HA H sp3
-9.884 -1.975 -8.852 1239 CB C sp3 -11.3579998 -3.02 -9.8249998 1240 HB2
H sp3 -12.2340002 -3.641 -9.6389999 1241 HB3 H sp3 -11.9289999
-2.1760001 -10.2119999 1242 CG C sp2 -10.5240002 -3.5969999 -10.9460001
1243 CD1 C sp2 -10.5559998 -4.974 -11.1000004 1244 HD1 H sp3 -11.0489998
-5.5970001 -10.368 1245 CE1 C sp2 -9.7290001 -5.506 -12.1000004 1246 HE1
H sp3 -9.5860004 -6.5679998 -12.2399998 1247 CZ C sp2 -8.9989996 -4.645
-13 1248 OH O sp3 -8.3450003 -5.2010002 -14.0749998 1249 HH H sp3
-8.0607862 -4.5257335 -14.6957836 1250 CE2 C sp2 -8.9829998 -3.27
-12.802 1251 HE2 H sp3 -8.3940001 -2.6259999 -13.4370003 1252 CD2 C sp2
-9.7629995 -2.677 -11.7659998 1253 HD2 H sp3 -9.849 -1.618 -11.5740004
1254 C C sp2 -11.6630001 -2.2720001 -7.5229998 1255 O O sp2 -12.5249996
-3.0469999 -7.0689998 1256 N N sp2 -11.6400003 -1.002 -7.0190001 1257 H
H sp3 -10.8529997 -0.429 -7.2880001 1258 CA C sp3 -12.654 -0.331 -6.257
1259 HA H sp3 -13.409 -1.084 -6.032 1260 CB C sp3 -12.0380001 0.198
-4.8800001 1261 HB H sp3 -11.3400002 0.942 -5.2649999 1262 CG1 C sp3
-13.0600004 0.848 -3.7739999 1263 HG11 H sp3 -13.6049995 1.705 -4.171
1264 HG12 H sp3 -13.7480001 0.062 -3.464 1265 HG13 H sp3 -12.4770002
1.222 -2.9319999 1266 CG2 C sp3 -11.2939997 -0.816 -4.0900002 1267 HG21
H sp3 -11.8870001 -1.609 -3.635 1268 HG22 H sp3 -10.4840002 -1.211
-4.704 1269 HG23 H sp3 -10.882 -0.224 -3.273 1270 C C sp2 -13.4259996
0.763 -6.9790001 1271 O O sp2 -12.9200001 1.545 -7.7220001 1272 N N sp2
-14.6920004 0.758 -6.698 1273 H H sp3 -15.0019999 0.005 -6.1009998 1274
CA C sp3 -15.837 1.304 -7.473 1275 HA H sp3 -15.429 2.06 -8.144 1276 CB
C sp3 -16.5230007 0.252 -8.2880001 1277 HB H sp3 -16.9869995 -0.421
-7.566 1278 CG1 C sp3 -17.7180004 0.604 -9.1450005 1279 HG11 H sp3
-18.2980003 -0.305 -9.3039999 1280 HG12 H sp3 -18.2970009 1.388 -8.658
1281 HG13 H sp3 -17.3449993 1.01 -10.085 1282 CG2 C sp3 -15.6289997
-0.809 -9.0010004 1283 HG21 H sp3 -15.2939997 -0.467 -9.9809999 1284
HG22 H sp3 -14.7919998 -1.125 -8.3789997 1285 HG23 H sp3 -16.1630001
-1.745 -9.1689997 1286 C C sp2 -16.7779999 2.1370001 -6.5430002 1287 O O
sp2 -17.0440006 1.778 -5.362 1288 N N sp2 -17.3360004 3.207 -7.151 1289
H H sp3 -17.0039997 3.4660001 -8.0690002 1290 CA C sp3 -18.441 3.984
-6.532 1291 HA H sp3 -18.657 3.55 -5.556 1292 CB C sp3 -18.1259995 5.48
-6.3670001 1293 HB2 H sp3 -17.0799999 5.4819999 -6.0599999 1294 HB3 H
sp3 -18.2959995 5.9159999 -7.3509998 1295 CG C sp3 -19.0049992 6.2160001
-5.3460002 1296 HG2 H sp3 -19.9610004 6.3930001 -5.8379998 1297 HG3 H
sp3 -19.0459995 5.632 -4.4260001 1298 CD C sp3 -18.4009991 7.5339999
-4.902 1299 HD2 H sp3 -19.0720005 8.0480003 -4.2140002 1300 HD3 H sp3
-17.382 7.2839999 -4.605 1301 CE C sp3 -18.3920002 8.5369997 -5.9780002
1302 HE2 H sp3 -17.7740002 9.3809996 -5.6719999 1303 HE3 H sp3
-18.0540009 8.0349998 -6.8839998 1304 NZ N sp3 -19.7059994 9.1689997
-6.303 1305 HZ3 H sp3 -19.5429993 10.0229998 -6.8179998 1306 HZ1 H sp3
-20.3269997 8.7089996 -6.9530001 1307 HZ2 H sp3 -20.1329994 9.54
-5.4660001 1308 C C sp2 -19.7280006 3.908 -7.3449998 1309 O O sp2
-19.7280006 3.9960001 -8.5530005 1310 N N sp2 -20.8640003 3.9419999
-6.592 1311 H H sp3 -20.7770004 3.7539999 -5.6030002 1312 CA C sp3
-22.19 4.268 -7.157 1313 HA H sp3 -22.042 4.987 -7.963 1314 CB C sp3
-22.9669991 3.0009999 -7.6079998 1315 HB H sp3 -22.2420006 2.523
-8.2670002 1316 CG2 C sp3 -23.3829994 1.992 -6.5209999 1317 HG21 H sp3
-24.2980003 2.4300001 -6.1209998 1318 HG22 H sp3 -23.4729996 1.038
-7.0409999 1319 HG23 H sp3 -22.5330009 1.966 -5.8400002 1320 OG1 O sp3
-24.1439991 3.3399999 -8.3629999 1321 HG1 H sp3 -23.9969997 3.7709999
-9.2080002 1322 C C sp2 -23.0559998 4.9770002 -6.1459999 1323 O O sp2
-22.5680008 5.3610001 -5.1269999 1324 N N sp2 -24.257 5.414 -6.4710002
1325 H H sp3 -24.6609993 5.0009999 -7.3000002 1326 CA C sp3 -25.023
6.465 -5.619 1327 HA H sp3 -24.823 6.253 -4.569 1328 CB C sp3
-24.3999996 7.8410001 -5.895 1329 HB2 H sp3 -23.3360004 7.809 -5.6630001
1330 HB3 H sp3 -24.5440006 8.1850004 -6.9190001 1331 OG O sp3
-24.9750004 8.809 -5.0289998 1332 HG H sp3 -24.2320004 9.2939997
-4.6620002 1333 C C sp2 -26.5209999 6.3569999 -5.8109999 1334 O O sp2
-27.0179996 5.5869999 -6.632 1335 N N sp2 -27.1919994 7.0689998
-4.9190001 1336 H H sp3 -26.6170006 7.6240001 -4.302 1337 CA C sp3
-28.596 7.421 -4.949 1338 HA H sp3 -29.077 6.486 -5.236 1339 CB C sp3
-29.1720009 7.8070002 -3.543 1340 HB H sp3 -29.2129993 6.8709998 -2.987
1341 CG2 C sp3 -28.2590008 8.7869997 -2.7449999 1342 HG21 H sp3
-28.5879993 8.9090004 -1.7130001 1343 HG22 H sp3 -27.2460003 8.4399996
-2.54 1344 HG23 H sp3 -28.3299999 9.7799997 -3.1889999 1345 CG1 C sp3
-30.6420002 8.4779997 -3.566 1346 HG12 H sp3 -30.9769993 8.7209997
-2.5580001 1347 HG13 H sp3 -30.6119995 9.4160004 -4.1199999 1348 CD1 C
sp3 -31.5779991 7.4549999 -4.2709999 1349 HD11 H sp3 -31.4400005
7.2119999 -5.3239999 1350 HD12 H sp3 -31.5890007 6.553 -3.658 1351 HD13
H sp3 -32.5839996 7.8530002 -4.1420002 1352 C C sp2 -28.8500004
8.5030003 -6.079 1353 O O sp2 -29.9020004 8.5340004 -6.6989999 1354 N N
sp2 -27.8360004 9.2749996 -6.4679999 1355 H H sp3 -26.9599991 9.1820002
-5.9749999 1356 CA C sp3 -27.83 10.429 -7.391 1357 HA H sp3 -28.627
11.103 -7.077 1358 CB C sp3 -26.4880009 11.0819998 -7.2839999 1359 HB2 H
sp3 -25.7250004 10.323 -7.4530001 1360 HB3 H sp3 -26.3889999 11.8559999
-8.0450001 1361 CG C sp3 -26.1879997 11.7919998 -5.915 1362 HG2 H sp3
-26.2759991 11.099 -5.0780001 1363 HG3 H sp3 -25.1149998 11.9809999
-5.9559999 1364 CD C sp3 -27.0030003 13.0279999 -5.6440001 1365 HD2 H
sp3 -26.6019993 13.8129997 -6.2849998 1366 HD3 H sp3 -28.0450001 12.743
-5.783 1367 CE C sp3 -26.802 13.4329996 -4.1560001 1368 HE2 H sp3
-27.1410007 12.5699997 -3.5829999 1369 HE3 H sp3 -25.7339993 13.6440001
-4.0970001 1370 NZ N sp3 -27.6580009 14.6169996 -3.9419999 1371 HZ3 H
sp3 -27.6270008 14.8059998 -2.95 1372 HZ1 H sp3 -27.4640007 15.4469995
-4.4829998 1373 HZ2 H sp3 -28.6399994 14.4659996 -4.1259999 1374 C C sp2
-28.2000008 10.1409998 -8.8409996 1375 O O sp2 -29.0990009 10.7209997
-9.4350004 1376 N N sp2 -27.5039997 9.1260004 -9.3719997 1377 H H sp3
-26.8959999 8.6660004 -8.71 1378 CA C sp3 -27.7369995 8.4239998
-10.6800003 1379 HA H sp3 -28.8080006 8.5190001 -10.8599997 1380 CB C
sp3 -26.9220009 9.2530003 -11.7749996 1381 HB H sp3 -27.2029991
10.3059998 -11.776 1382 CG2 C sp3 -25.3810005 9.125 -11.7390003 1383
HG21 H sp3 -25.0219994 9.7720003 -12.5389996 1384 HG22 H sp3 -24.9459991
9.6239996 -10.8719997 1385 HG23 H sp3 -24.9880009 8.1110001 -11.8050003
1386 CG1 C sp3 -27.4979992 8.7510004 -13.0839996 1387 HG12 H sp3
-27.3610001 7.6890001 -13.2869997 1388 HG13 H sp3 -28.5750008 8.8990002
-13.0129995 1389 CD1 C sp3 -27.0709991 9.4029999 -14.4329996 1390 HD11 H
sp3 -27.743 9.0240002 -15.2030001 1391 HD12 H sp3 -27.1830006 10.4840002
-14.3570004 1392 HD13 H sp3 -26.0330009 9.1499996 -14.6490002 1393 C C
sp2 -27.1679993 6.9260001 -10.5690002 1394 O O sp2 -26.1009998 6.8249998
-9.8990002 1395 N N sp2 -27.8549995 5.9759998 -11.2159996 1396 CD C sp3
-29.1560001 6.1069999 -11.6759996 1397 HD2 H sp3 -29.2490005 6.9289999
-12.3850002 1398 HD3 H sp3 -29.8889999 6.1659999 -10.8719997 1399 CG C
sp3 -29.5100002 4.8210001 -12.4280005 1400 HG2 H sp3 -29.0669994
4.9619999 -13.4139996 1401 HG3 H sp3 -30.5890007 4.7030001 -12.5229998
1402 CB C sp3 -28.7689991 3.78 -11.651 1403 HB2 H sp3 -28.5650005 2.839
-12.1639996 1404 HB3 H sp3 -29.2889996 3.4979999 -10.7360001 1405 CA C
sp3 -27.5359993 4.4980001 -11.1000004 1406 HA H sp3 -27.434 4.1389999
-10.0760002 1407 C C sp2 -26.1700001 4.0440001 -11.6820002 1408 O O sp2
-25.8330002 2.8310001 -11.79 1409 N N sp2 -25.2919998 4.947 -12.1300001
1410 H H sp3 -25.2150002 5.7950001 -11.5860004 1411 CA C sp3 -24.044
4.571 -12.861 1412 HA H sp3 -24.133 3.784 -13.61 1413 CB C sp3
-23.6229992 5.7199998 -13.875 1414 HB2 H sp3 -22.8530006 5.4349999
-14.592 1415 HB3 H sp3 -24.4090004 6.0359998 -14.5609999 1416 OG O sp3
-23.2709999 6.96 -13.2639999 1417 HG H sp3 -22.407711 6.8202128
-12.867979 1418 C C sp2 -22.7630005 4.1929998 -11.9370003 1419 O O sp2
-22.9489994 4.3200002 -10.7040005 1420 N N sp2 -21.6359997 3.744
-12.5290003 1421 H H sp3 -21.6630001 3.684 -13.5369997 1422 CA C sp3
-20.515 3.208 -11.75 1423 HA H sp3 -20.625 3.632 -10.751 1424 CB C sp3
-20.4820004 1.701 -11.5889997 1425 HB2 H sp3 -20.9150009 1.1619999
-12.4309998 1426 HB3 H sp3 -19.4470005 1.3839999 -11.4639997 1427 OG O
sp3 -21.059 1.2460001 -10.3889999 1428 HG H sp3 -20.6736507 0.3931594
-10.1721573 1429 C C sp2 -19.1130009 3.6930001 -12.2559996 1430 O O sp2
-18.9389992 3.8139999 -13.4390001 1431 N N sp2 -18.1779995 3.944
-11.3149996 1432 H H sp3 -18.5100002 3.8670001 -10.3640003 1433 CA C sp3
-16.933 4.667 -11.575 1434 HA H sp3 -16.587 4.54 -12.601 1435 CB C sp3
-17.2210007 6.0500002 -11.0500002 1436 HB2 H sp3 -17.4769993 6.1620002
-9.9969997 1437 HB3 H sp3 -16.3199997 6.6570001 -11.1409998 1438 CG C
sp2 -18.4099998 6.6989999 -11.7650003 1439 ND1 N sp2 -18.4179993 7.171
-13.052 1440 HD2 H sp3 -17.5523987 7.3609629 -13.6692905 1441 CE1 C sp2
-19.7259998 7.3569999 -13.4099998 1442 HE1 H sp3 -20.0900002 7.7480001
-14.349 1443 NE2 N sp2 -20.5139999 6.9879999 -12.382 1444 CD2 C sp2
-19.7210007 6.6149998 -11.3179998 1445 HD2 H sp3 -20.0531712 6.3172951
-10.3344183 1446 C C sp2 -15.8050003 4.0359998 -10.7510004 1447 O O sp2
-15.8879995 3.927 -9.5380001 1448 N N sp2 -14.6560001 3.688 -11.3450003
1449 H H sp3 -14.5769997 3.891 -12.3319998 1450 CA C sp3 -13.395 3.298
-10.655 1451 HA H sp3 -13.511 2.436 -9.998 1452 CB C sp3 -12.1859999
3.0020001 -11.6599998 1453 HB2 H sp3 -12.4329996 3.6670001 -12.4879999
1454 HB3 H sp3 -11.243 3.1789999 -11.1429996 1455 CG C sp2 -12.1549997
1.612 -12.0889997 1456 OD1 O sp2 -13.0360003 0.785 -11.7559996 1457 ND2
N sp2 -11.0740004 1.298 -12.7469997 1458 HD22 H sp3 -10.2749996
1.9069999 -12.842 1459 HD21 H sp3 -11.033 0.41 -13.2279997 1460 C C sp2
-12.9689999 4.4650002 -9.651 1461 O O sp2 -12.8719997 5.5710001
-10.1450005 1462 N N sp2 -12.7720003 4.1370001 -8.3450003 1463 H H sp3
-13.0710001 3.2290001 -8.0179996 1464 CA C sp3 -12.031 4.992 -7.415 1465
HA H sp3 -12.124 6.001 -7.817 1466 CB C sp3 -12.6400003 4.8109999
-6.0050001 1467 HB2 H sp3 -12.7480001 3.7320001 -5.8930001 1468 HB3 H
sp3 -11.9390001 5.1880002 -5.2600002 1469 CG C sp3 -14.0539999 5.3889999
-5.783 1470 HG H sp3 -14.6330004 4.8850002 -6.5580001 1471 CD1 C sp3
-14.658 5.0240002 -4.4390001 1472 HD11 H sp3 -15.5609999 5.5669999
-4.1589999 1473 HD12 H sp3 -14.9320002 3.97 -4.4060001 1474 HD13 H sp3
-13.8920002 5.2290001 -3.6900001 1475 CD2 C sp3 -14.1759996 6.8829999
-5.9770002 1476 HD21 H sp3 -15.2340002 7.0929999 -6.1339998 1477 HD22 H
sp3 -13.7889996 7.441 -5.1240001 1478 HD23 H sp3 -13.698 7.3150001
-6.8559999 1479 C C sp2 -10.5 4.6919999 -7.4299998 1480 O O sp2
-9.7159996 5.658 -7.5710001 1481 N N sp2 -10.1160002 3.4289999
-7.2859998 1482 H H sp3 -10.7950001 2.701 -7.4559999 1483 CA C sp3
-8.759 3.055 -7.15 1484 HA H sp3 -8.171 3.665 -7.835 1485 CB C sp3
-8.1730003 3.329 -5.7459998 1486 HB2 H sp3 -7.125 3.056 -5.8740001 1487
HB3 H sp3 -8.2639999 4.3839998 -5.4879999 1488 CG C sp3 -8.776 2.4690001
-4.619 1489 HG2 H sp3 -9.8479996 2.622 -4.7420001 1490 HG3 H sp3
-8.5640001 1.408 -4.7490001 1491 SD S sp3 -8.3830004 3.016 -2.9719999
1492 CE C sp3 -9.2340002 1.747 -1.944 1493 HE1 H sp3 -10.2810001
1.6390001 -2.224 1494 HE2 H sp3 -8.599 0.872 -2.085 1495 HE3 H sp3
-9.2849998 2.072 -0.904 1496 C C sp2 -8.5600004 1.577 -7.552 1497 O O
sp2 -9.4759998 0.786 -7.3629999 1498 N N sp2 -7.4070001 1.342 -8.1210003
1499 H H sp3 -6.776 2.105 -8.3199997 1500 CA C sp3 -7.068 -0.039 -8.713
1501 HA H sp3 -7.712 -0.791 -8.258 1502 CB C sp3 -7.4980001 -0.083
-10.1890001 1503 HB2 H sp3 -7.5949998 -1.1339999 -10.4639997 1504 HB3 H
sp3 -8.4549999 0.431 -10.2700005 1505 CG C sp3 -6.5809999 0.597
-11.1920004 1506 HG2 H sp3 -6.651 1.6619999 -10.9720001 1507 HG3 H sp3
-5.592 0.289 -10.8540001 1508 CD C sp3 -6.8790002 0.144 -12.6599998 1509
HD2 H sp3 -6.6999998 -0.927 -12.757 1510 HD3 H sp3 -7.882 0.387
-13.0089998 1511 CE C sp3 -5.8979998 0.806 -13.6239996 1512 HE2 H sp3
-5.9520001 1.88 -13.448 1513 HE3 H sp3 -4.9130001 0.384 -13.4239998 1514
NZ N sp3 -6.184 0.433 -14.9729996 1515 HZ3 H sp3 -7.1259999 0.661
-15.257 1516 HZ1 H sp3 -5.6170001 0.945 -15.632 1517 HZ2 H sp3
-6.0819998 -0.566 -15.0830002 1518 C C sp2 -5.6110001 -0.435 -8.5159998
1519 O O sp2 -4.7810001 0.451 -8.3929996 1520 N N sp2 -5.2989998
-1.7589999 -8.5349998 1521 H H sp3 -6.0300002 -2.3759999 -8.8599997 1522
CA C sp3 -3.891 -2.204 -8.737 1523 HA2 H sp3 -3.591 -1.66 -9.633 1524
HA3 H sp3 -3.311 -2.089 -7.821 1525 C C sp2 -3.7909999 -3.733 -9.0880003
1526 O O sp2 -4.803 -4.2740002 -9.4200001 1527 N N sp2 -2.6140001
-4.3740001 -8.8450003 1528 H H sp3 -1.8380001 -3.7709999 -8.6110001 1529
CA C sp3 -2.37 -5.775 -9.067 1530 HA2 H sp3 -2.099 -6.231 -8.115 1531
HA3 H sp3 -3.197 -6.383 -9.432 1532 C C sp2 -1.248 -5.9689999
-10.0860004 1533 O O sp2 -0.562 -5.0479999 -10.3430004 1534 N N sp2
-1.194 -7.2150002 -10.6000004 1535 H H sp3 -1.864 -7.9130001 -10.3109999
1536 CA C sp3 -0.15 -7.688 -11.585 1537 HA H sp3 0.13 -6.832 -12.199
1538 CB C sp3 1.097 -8.1809998 -10.8509998 1539 HB2 H sp3 1.335
-7.4219999 -10.1059999 1540 HB3 H sp3 0.808 -9.1339998 -10.408 1541 OG O
sp3 2.25 -8.3970003 -11.7329998 1542 HG H sp3 2.1199999 -9.1420002
-12.3260002 1543 C C sp2 -0.58 -8.7950001 -12.5410004 1544 O O sp2
-1.2539999 -9.7209997 -12.1879997 1545 N N sp2 -0.277 -8.6759996 -13.842
1546 H H sp3 0.279 -7.8559999 -14.0389996 1547 CA C sp3 -0.221 -9.947
-14.639 1548 HA H sp3 -1.194 -10.431 -14.551 1549 CB C sp3 -0.082
-9.6440001 -16.1520004 1550 HB H sp3 0.065 -10.6350002 -16.5820007 1551
CG2 C sp3 -1.311 -9.0120001 -16.7649994 1552 HG21 H sp3 -1.6619999
-8.1280003 -16.2320004 1553 HG22 H sp3 -1.0700001 -8.7779999 -17.802
1554 HG23 H sp3 -2.115 -9.7390003 -16.8719997 1555 OG1 O sp3 1.031
-8.8380003 -16.5480003 1556 HG1 H sp3 1.2418996 -8.2238369 -15.8413229
1557 C C sp2 1.03 -10.757 -14.2250004 1558 O O sp2 2.0510001 -10.132
-13.8629999 1559 N N sp2 0.876 -12.0950003 -14.0780001 1560 H H sp3
-0.011 -12.5159998 -14.3120003 1561 CA C sp3 2.016 -12.991 -13.603 1562
HA H sp3 2.917 -12.613 -14.085 1563 CB C sp3 2.1719999 -13.1610003
-12.0679998 1564 HB2 H sp3 1.2079999 -13.4399996 -11.6440001 1565 HB3 H
sp3 2.8269999 -14.0190001 -11.9119997 1566 CG C sp3 2.677 -11.8990002
-11.4200001 1567 HG2 H sp3 3.434 -11.3859997 -12.0120001 1568 HG3 H sp3
1.891 -11.177 -11.1949997 1569 CD C sp3 3.4070001 -12.2799997
-10.1660004 1570 HD2 H sp3 3.671 -11.3640003 -9.6370001 1571 HD3 H sp3
2.7550001 -12.7489996 -9.4289999 1572 CE C sp3 4.7729998 -13.0170002
-10.3850002 1573 HE2 H sp3 4.592 -14.0670004 -10.6149998 1574 HE3 H sp3
5.138 -12.632 -11.3380003 1575 NZ N sp3 5.7150002 -12.8690004 -9.316
1576 HZ3 H sp3 5.244 -13.1750002 -8.4770002 1577 HZ1 H sp3 6.4809999
-13.5039997 -9.4890003 1578 HZ2 H sp3 6.1300001 -11.9499998 -9.2580004
1579 C C sp2 1.99 -14.4329996 -14.2550001 1580 O O sp2 0.884 -14.8769999
-14.5970001 1581 N N sp2 3.0899999 -15.1660004 -14.2930002 1582 H H sp3
3.928 -14.816 -13.8509998 1583 CA C sp3 3.13 -16.604 -14.665 1584 HA H
sp3 2.159 -16.934 -15.035 1585 CB C sp3 4.178 -16.7619991 -15.7919998
1586 HB2 H sp3 5.1539998 -16.6329994 -15.3240004 1587 HB3 H sp3
4.0279999 -17.7269993 -16.2749996 1588 CG C sp2 4.059 -15.6940002
-16.8740005 1589 OD1 O sp2 4.8400002 -14.7139997 -16.9449997 1590 ND2 N
sp2 3.24 -15.9650002 -17.8369999 1591 HD22 H sp3 2.5109999 -16.6580009
-17.7469997 1592 HD21 H sp3 3.105 -15.224 -18.5100002 1593 C C sp2
3.5699999 -17.4890003 -13.4960003 1594 O O sp2 4.5949998 -17.2590008
-12.8330002 1595 N N sp2 2.809 -18.6149998 -13.302 1596 H H sp3 1.961
-18.7339993 -13.8389997 1597 CA C sp3 2.945 -19.541 -12.197 1598 HA H
sp3 3.854 -19.439 -11.604 1599 CB C sp3 1.801 -19.3990002 -11.224 1600
HB2 H sp3 0.866 -19.4689999 -11.7799997 1601 HB3 H sp3 1.762 -20.2639999
-10.5620003 1602 CG C sp2 1.773 -18.2049999 -10.2489996 1603 CD1 C sp2
2.7939999 -17.3360004 -10.0749998 1604 HD1 H sp3 3.7420001 -17.3010006
-10.5909996 1605 NE1 N sp2 2.5929999 -16.6040001 -8.941 1606 HE1 H sp3
3.132 -15.8599997 -8.5220003 1607 CE2 C sp2 1.352 -16.9029999 -8.3109999
1608 CZ2 C sp2 0.661 -16.3449993 -7.2360001 1609 HZ2 H sp3 1.072
-15.4919996 -6.717 1610 CH2 C sp2 -0.605 -16.8969994 -6.8979998 1611 HH2
H sp3 -1.101 -16.5680008 -5.9970002 1612 CZ3 C sp2 -1.099 -17.9370003
-7.6430001 1613 HZ3 H sp3 -2.102 -18.2399998 -7.3800001 1614 CE3 C sp2
-0.441 -18.4190006 -8.7749996 1615 HE3 H sp3 -0.88 -19.1609993
-9.4250002 1616 CD2 C sp2 0.827 -17.9130001 -9.1660004 1617 C C sp2
3.026 -20.9960003 -12.6140003 1618 O O sp2 3.1370001 -21.8299999
-11.7559996 1619 N N sp2 2.9860001 -21.3600006 -13.9049997 1620 H H sp3
3.1730001 -20.6280003 -14.5749998 1621 CA C sp3 3.021 -22.736 -14.402
1622 HA H sp3 2.273 -23.264 -13.811 1623 CB C sp3 2.5910001 -22.6849995
-15.9020004 1624 HB2 H sp3 3.352 -22.1599998 -16.4790001 1625 HB3 H sp3
2.359 -23.6469994 -16.3589993 1626 OG O sp3 1.403 -21.9230003
-16.0779991 1627 HG H sp3 1.4172957 -21.1805248 -15.4698763 1628 C C sp2
4.3530002 -23.5109997 -14.165 1629 O O sp2 4.5300002 -24.6509991 -14.54
1630 N N sp2 5.4070001 -22.8850002 -13.5229998 1631 H H sp3 5.1830001
-21.9850006 -13.1239996 1632 CA C sp3 6.706 -23.435 -13.295 1633 HA2 H
sp3 6.764 -24.524 -13.288 1634 HA3 H sp3 7.433 -23.238 -14.083 1635 C C
sp2 7.3060002 -22.9379997 -11.9020004 1636 O O sp2 6.6570001 -22.6079998
-10.9200001 1637 N N sp2 8.6339998 -23.0750008 -11.757 1638 H H sp3
9.0950003 -23.4610004 -12.5679998 1639 CA C sp3 9.578 -22.721 -10.685
1640 HA H sp3 10.59 -22.907 -11.043 1641 CB C sp3 9.4980001 -21.2350006
-10.3940001 1642 HB2 H sp3 8.6099997 -20.9529991 -9.8280001 1643 HB3 H
sp3 10.3450003 -20.9430008 -9.7729998 1644 CG C sp2 9.5150003
-20.3379993 -11.6599998 1645 ND2 N sp2 8.5179996 -19.6709995 -11.8850002
1646 HD22 H sp3 7.7118268 -19.7484188 -11.281517 1647 HD21 H sp3
8.4990988 -19.0416012 -12.6746826 1648 OD1 O sp2 10.592 -20.2849998
-12.4020004 1649 C C sp2 9.4829998 -23.5139999 -9.3380003 1650 O O sp2
10.3959999 -24.1119995 -8.8629999 1651 N N sp2 8.2650003 -23.8099995
-8.8690004 1652 H H sp3 7.3979998 -23.4969997 -9.2810001 1653 CA C sp3
8.055 -24.564 -7.6 1654 HA H sp3 8.49 -25.556 -7.724 1655 CB C sp3
8.5170002 -23.743 -6.4390001 1656 HB2 H sp3 9.3219995 -23.1240005
-6.8340001 1657 HB3 H sp3 7.77 -22.9909992 -6.184 1658 OG O sp3
8.8660002 -24.6270008 -5.4369998 1659 HG H sp3 9.0410681 -24.0176659
-4.7162781 1660 C C sp2 6.5500002 -24.7980003 -7.4239998 1661 O O sp2
5.6669998 -24.1569996 -7.9860001 1662 N N sp2 6.2680001 -25.6790009
-6.4250002 1663 H H sp3 6.9850001 -26.2530003 -6.0029998 1664 CA C sp3
4.951 -26.092 -5.998 1665 HA H sp3 4.315 -26.202 -6.875 1666 CB C sp3
5.0419998 -27.3549995 -5.0149999 1667 HB2 H sp3 5.7709999 -27.1389999
-4.2340002 1668 HB3 H sp3 4.1469998 -27.3969994 -4.3940001 1669 CG C sp3
5.3829999 -28.7119999 -5.6820002 1670 HG2 H sp3 4.9429998 -29.5160007
-5.092 1671 HG3 H sp3 4.8720002 -28.7310009 -6.645 1672 CD C sp2
6.8860002 -28.941 -5.9780002 1673 OE1 O sp2 7.6859999 -28.0289993 -5.744
1674 OE2 O sp3 7.335 -30.0529995 -6.388 1675 C C sp2 4.3109999
-24.9750004 -5.2839999 1676 O O sp2 3.125 -24.8190002 -5.5819998 1677 N
N sp2 5.0009999 -24.0709991 -4.513 1678 H H sp3 5.987 -24.2070007
-4.3400002 1679 CA C sp3 4.406 -23.051 -3.748 1680 HA H sp3 3.35 -23.316
-3.701 1681 CB C sp3 4.9120002 -22.9669991 -2.3139999 1682 HB2 H sp3
4.7350001 -23.9279995 -1.83 1683 HB3 H sp3 5.98 -22.7639999 -2.237 1684
CG C sp2 4.1859999 -21.7609997 -1.577 1685 CD1 C sp2 2.858 -21.8850002
-1.079 1686 HD1 H sp3 2.4170001 -22.8700008 -1.128 1687 CE1 C sp2
2.1470001 -20.7779999 -0.537 1688 HE1 H sp3 1.112 -20.941 -0.275 1689 CZ
C sp2 2.7609999 -19.5289993 -0.45 1690 HZ H sp3 2.2590001 -18.6469994
-0.08 1691 CE2 C sp2 4.1420002 -19.4090004 -0.874 1692 HE2 H sp3
4.6259999 -18.448 -0.778 1693 CD2 C sp2 4.8169999 -20.5569992 -1.403
1694 HD2 H sp3 5.8429999 -20.4979992 -1.7359999 1695 C C sp2 4.4949999
-21.6760006 -4.3940001 1696 O O sp2 5.5370002 -21.2290001 -4.8140001
1697 N N sp2 3.349 -20.9810009 -4.5 1698 H H sp3 2.506 -21.3509998
-4.085 1699 CA C sp3 3.255 -19.675 -5.1 1700 HA H sp3 4.206 -19.161
-5.241 1701 CB C sp3 2.5699999 -19.8640003 -6.4369998 1702 HB2 H sp3
1.683 -20.4960003 -6.4629998 1703 HB3 H sp3 2.3239999 -18.8439999
-6.7319999 1704 CG C sp2 3.4679999 -20.3339996 -7.5440001 1705 ND1 N sp2
4.3920002 -19.5580006 -8.2440004 1706 CE1 C sp2 4.9089999 -20.4360008
-9.1529999 1707 HE1 H sp3 5.7940001 -20.184 -9.7180004 1708 NE2 N sp2
4.395 -21.6889992 -9.0159998 1709 HE2 H sp3 4.6950002 -22.5009995
-9.5369997 1710 CD2 C sp2 3.474 -21.6259995 -7.974 1711 HD2 H sp3
2.8800001 -22.4090004 -7.5279999 1712 C C sp2 2.451 -18.6270008
-4.2839999 1713 O O sp2 1.403 -18.9060001 -3.727 1714 N N sp2 2.8859999
-17.3470001 -4.3260002 1715 H H sp3 3.7869999 -17.2199993 -4.7639999
1716 CA C sp3 2.242 -16.235 -3.617 1717 HA H sp3 1.167 -16.411 -3.572
1718 CB C sp3 2.6530001 -16.0970001 -2.165 1719 HB2 H sp3 2.6989999
-17.0620003 -1.661 1720 HB3 H sp3 3.707 -15.8190002 -2.1689999 1721 CG C
sp2 1.898 -15.1569996 -1.261 1722 CD1 C sp2 0.68 -15.5869999 -0.699 1723
HD1 H sp3 0.249 -16.5440006 -0.951 1724 CE1 C sp2 0.007 -14.7080002
0.262 1725 HE1 H sp3 -0.932 -15.0249996 0.69 1726 CZ C sp2 0.531 -13.448
0.561 1727 HZ H sp3 0.141 -12.7539997 1.291 1728 CE2 C sp2 1.671
-13.0179996 -0.035 1729 HE2 H sp3 2.1070001 -12.0620003 0.212 1730 CD2 C
sp2 2.392 -13.8310003 -0.899 1731 HD2 H sp3 3.279 -13.4490004 -1.383
1732 C C sp2 2.3529999 -14.8879995 -4.4250002 1733 O O sp2 3.375
-14.7180004 -5.066 1734 N N sp2 1.286 -14.066 -4.3460002 1735 H H sp3
0.729 -14.1709995 -3.5109999 1736 CA C sp3 1.309 -12.692 -4.895 1737 HA
H sp3 2.254 -12.151 -4.88 1738 CB C sp3 0.84 -12.6370001 -6.3509998 1739
HB2 H sp3 1.477 -13.3479996 -6.8769999 1740 HB3 H sp3 -0.154 -13.085
-6.3829999 1741 CG C sp2 0.898 -11.2840004 -6.9899998 1742 CD1 C sp2
2.0869999 -10.5710001 -7.25 1743 HD1 H sp3 2.9809999 -11.1300001
-7.0170002 1744 CE1 C sp2 2.0250001 -9.1739998 -7.54 1745 HE1 H sp3
2.9159999 -8.5830002 -7.6929998 1746 CZ C sp2 0.742 -8.4879999
-7.5250001 1747 OH O sp3 0.662 -7.0910001 -7.6259999 1748 HH H sp3
0.8238372 -6.6143737 -6.8085318 1749 CE2 C sp2 -0.441 -9.2869997 -7.573
1750 HE2 H sp3 -1.365 -8.7729998 -7.7909999 1751 CD2 C sp2 -0.364
-10.6610003 -7.2680001 1752 HD2 H sp3 -1.266 -11.2510004 -7.1999998 1753
C C sp2 0.306 -11.7810001 -4.0539999 1754 O O sp2 -0.685 -12.3310003
-3.556 1755 N N sp2 0.435 -10.4779997 -4.0050001 1756 H H sp3 1.325
-10.1470003 -4.349 1757 CA C sp3 -0.489 -9.597 -3.295 1758 HA H sp3
-1.528 -9.82 -3.538 1759 CB C sp3 -0.266 -9.5240002 -1.733 1760 HB2 H
sp3 -0.998 -8.8800001 -1.248 1761 HB3 H sp3 -0.494 -10.5279999 -1.374
1762 OG O sp3 1.0650001 -9.1850004 -1.507 1763 HG H sp3 1.554 -9.7209997
-2.1359999 1764 C C sp2 -0.416 -8.1949997 -3.7249999 1765 O O sp2 0.479
-7.8579998 -4.487 1766 N N sp2 -1.316 -7.3309999 -3.2449999 1767 H H sp3
-2.0699999 -7.7309999 -2.7049999 1768 CA C sp3 -1.231 -5.903 -3.312 1769
HA H sp3 -0.21 -5.586 -3.099 1770 CB C sp3 -1.692 -5.3530002 -4.6469998
1771 HB H sp3 -1.103 -5.8579998 -5.414 1772 CG2 C sp3 -3.2349999
-5.4829998 -4.9780002 1773 HG21 H sp3 -3.355 -6.566 -5.007 1774 HG22 H
sp3 -3.8789999 -5.119 -4.177 1775 HG23 H sp3 -3.3959999 -5.053
-5.9660001 1776 CG1 C sp3 -1.2 -3.8889999 -4.7950001 1777 HG12 H sp3
-1.901 -3.1700001 -4.3699999 1778 HG13 H sp3 -0.244 -3.8099999
-4.2779999 1779 CD1 C sp3 -0.987 -3.5599999 -6.302 1780 HD11 H sp3
-0.342 -4.3569999 -6.6719999 1781 HD12 H sp3 -1.992 -3.6229999
-6.7199998 1782 HD13 H sp3 -0.52 -2.585 -6.4400001 1783 C C sp2 -1.943
-5.2579999 -2.115 1784 O O sp2 -3.0610001 -5.704 -1.751 1785 N N sp2
-1.411 -4.1160002 -1.594 1786 H H sp3 -0.478 -3.888 -1.905 1787 CA C sp3
-2.214 -3.169 -0.882 1788 HA H sp3 -3.154 -3.6 -0.538 1789 CB C sp3
-1.329 -2.76 0.328 1790 HB2 H sp3 -1.018 -3.6819999 0.818 1791 HB3 H sp3
-0.413 -2.293 -0.035 1792 CG C sp2 -1.785 -1.717 1.401 1793 OD1 O sp2
-1.002 -0.864 1.7819999 1794 ND2 N sp2 -3.0309999 -1.835 1.827 1795 HD22
H sp3 -3.7290001 -2.4630001 1.455 1796 HD21 H sp3 -3.286 -1.063 2.427
1797 C C sp2 -2.631 -1.942 -1.722 1798 O O sp2 -1.811 -1.473 -2.52 1799
N N sp2 -3.786 -1.355 -1.446 1800 H H sp3 -4.4660001 -1.9450001 -0.987
1801 CA C sp3 -4.386 -0.268 -2.279 1802 HA H sp3 -3.6 0.345 -2.72 1803
CB C sp3 -5.276 -0.831 -3.3599999 1804 HB H sp3 -6.2090001 -1.234
-2.9649999 1805 CG1 C sp3 -5.7389998 0.129 -4.3969998 1806 HG11 H sp3
-6.1490002 0.965 -3.8310001 1807 HG12 H sp3 -4.8860002 0.492 -4.9720001
1808 HG13 H sp3 -6.4829998 -0.401 -4.9910002 1809 CG2 C sp3 -4.664
-1.855 -4.2639999 1810 HG21 H sp3 -3.8640001 -1.433 -4.8709998 1811 HG22
H sp3 -4.402 -2.674 -3.5940001 1812 HG23 H sp3 -5.322 -2.2260001
-5.0500002 1813 C C sp2 -5.1279998 0.644 -1.387 1814 O O sp2 -5.9879999
0.159 -0.64 1815 N N sp2 -4.8730001 1.966 -1.406 1816 H H sp3 -4.2849998
2.299 -2.1570001 1817 CA C sp3 -5.546 2.983 -0.595 1818 HA2 H sp3 -6.547
2.61 -0.38 1819 HA3 H sp3 -4.947 3.001 0.315 1820 C C sp2 -5.5679998
4.3889999 -1.267 1821 O O sp2 -4.7709999 4.6999998 -2.181 1822 N N sp2
-6.4099998 5.2329998 -0.587 1823 H H sp3 -6.9380002 4.836 0.176 1824 CA
C sp3 -6.711 6.595 -1.036 1825 HA2 H sp3 -5.797 7.176 -0.908 1826 HA3 H
sp3 -7.072 6.615 -2.064 1827 C C sp2 -7.6459999 7.323 -0.236 1828 O O
sp2 -8.4119997 6.7979999 0.572 1829 N N sp2 -7.744 8.6590004 -0.559 1830
H H sp3 -7.0380001 9.1129999 -1.12 1831 CA C sp3 -8.603 9.558 0.22 1832
HA H sp3 -9.325 8.931 0.743 1833 CB C sp3 -7.8579998 10.3870001 1.327
1834 HB2 H sp3 -7.928 9.7539997 2.2119999 1835 HB3 H sp3 -6.8049998
10.3950005 1.045 1836 CG C sp2 -8.2559996 11.8109999 1.738 1837 CD1 C
sp2 -8.6809998 11.9989996 3.096 1838 HD1 H sp3 -8.8459997 11.1540003
3.7479999 1839 CE1 C sp2 -8.9720001 13.3280001 3.4860001 1840 HE1 H sp3
-9.3000002 13.5170002 4.4970002 1841 CZ C sp2 -8.8769999 14.3950005
2.599 1842 HZ H sp3 -9.1689997 15.415 2.8010001 1843 CE2 C sp2
-8.4809999 14.1309996 1.233 1844 HE2 H sp3 -8.4549999 14.9289999 0.507
1845 CD2 C sp2 -8.2749996 12.8210001 0.808 1846 HD2 H sp3 -8.0419998
12.7069998 -0.241 1847 C C sp2 -9.6820002 10.375 -0.61 1848 O O sp2
-9.3809996 10.948 -1.689 1849 N N sp2 -10.9530001 10.29 -0.157 1850 H H
sp3 -11.2030001 9.8140001 0.698 1851 CA C sp3 -12.014 10.931 -0.923 1852
HA H sp3 -11.577 11.623 -1.643 1853 CB C sp3 -12.7130003 9.7889996
-1.722 1854 HB2 H sp3 -13.0640001 9.0670004 -0.985 1855 HB3 H sp3
-13.6049995 10.25 -2.1470001 1856 CG C sp2 -11.8800001 9.0319996
-2.7579999 1857 CD1 C sp2 -11.007 8.0179996 -2.3 1858 HD1 H sp3
-10.8739996 7.875 -1.238 1859 CE1 C sp2 -10.3199997 7.1090002 -3.1129999
1860 HE1 H sp3 -9.8269997 6.2550001 -2.671 1861 CZ C sp2 -10.3959999
7.3889999 -4.4499998 1862 HZ H sp3 -9.9200001 6.7680001 -5.1950002 1863
CE2 C sp2 -11.1479998 8.4519997 -4.9749999 1864 HE2 H sp3 -11.0819998
8.6400003 -6.0370002 1865 CD2 C sp2 -11.9540005 9.1920004 -4.119 1866
HD2 H sp3 -12.6289997 9.9189997 -4.546 1867 C C sp2 -13.0830002
11.5979996 -0.11 1868 O O sp2 -13.3339996 11.1190004 1.031 1869 N N sp2
-13.7600002 12.6809998 -0.545 1870 H H sp3 -13.427 13.0159998 -1.438
1871 CA C sp3 -14.902 13.259 0.02 1872 HA H sp3 -14.73 13.261 1.097 1873
CB C sp3 -15.1470003 14.6800003 -0.49 1874 HB2 H sp3 -14.2139997
15.2279997 -0.361 1875 HB3 H sp3 -15.4779997 14.6370001 -1.528 1876 CG C
sp3 -16.2450008 15.3599997 0.284 1877 HG2 H sp3 -17.0130005 14.5909996
0.371 1878 HG3 H sp3 -15.8660002 15.5559998 1.286 1879 CD C sp3
-16.8659992 16.5939999 -0.316 1880 HD2 H sp3 -17.1229992 16.3969994
-1.3559999 1881 HD3 H sp3 -17.8250008 16.7830009 0.166 1882 CE C sp3
-15.9379997 17.7859993 0.039 1883 HE2 H sp3 -15.7930002 17.743 1.118
1884 HE3 H sp3 -14.9219999 17.6490002 -0.33 1885 NZ N sp3 -16.4249992
19.1110001 -0.521 1886 HZ3 H sp3 -16.6110001 18.9850006 -1.506 1887 HZ1
H sp3 -17.3850002 19.316 -0.281 1888 HZ2 H sp3 -15.823 19.8920002 -0.303
1889 C C sp2 -16.1539993 12.3330002 -0.316 1890 O O sp2 -16.2880001
11.9429998 -1.423 1891 N N sp2 -16.9629993 11.9420004 0.704 1892 H H sp3
-16.9020004 12.2609997 1.66 1893 CA C sp3 -18.222 11.232 0.467 1894 HA H
sp3 -18.48 11.282 -0.591 1895 CB C sp3 -18.0170002 9.7659998 0.739 1896
HB2 H sp3 -17.9710007 9.6879997 1.825 1897 HB3 H sp3 -18.8740005
9.1599998 0.444 1898 CG C sp3 -16.7789993 8.9289999 0.173 1899 HG H sp3
-15.9069996 9.5489998 0.379 1900 CD1 C sp3 -16.6490002 7.5190001 0.836
1901 HD11 H sp3 -17.4890003 6.8610001 0.613 1902 HD12 H sp3 -15.7110004
7.046 0.545 1903 HD13 H sp3 -16.6130009 7.5370002 1.925 1904 CD2 C sp3
-17.0970001 8.6569996 -1.336 1905 HD21 H sp3 -17.4290009 9.5480003
-1.868 1906 HD22 H sp3 -16.2110004 8.2749996 -1.844 1907 HD23 H sp3
-17.9080009 7.9349999 -1.4299999 1908 C C sp2 -19.3470001 11.9130001
1.2460001 1909 O O sp2 -19.0879993 12.5830002 2.2869999 1910 N N sp2
-20.5359993 11.7530003 0.776 1911 H H sp3 -20.5890007 11.1420002 -0.026
1912 CA C sp3 -21.887 12.113 1.339 1913 HA H sp3 -21.698 12.48 2.348
1914 CB C sp3 -22.5879993 13.2589998 0.523 1915 HB2 H sp3 -22.5370007
12.8710003 -0.494 1916 HB3 H sp3 -23.5790005 13.4029999 0.956 1917 CG C
sp3 -21.9009991 14.6230001 0.569 1918 HG2 H sp3 -21.3840008 14.6339998
1.529 1919 HG3 H sp3 -21.1539993 14.724 -0.218 1920 CD C sp3 -22.7940006
15.9420004 0.491 1921 HD2 H sp3 -22.2199993 16.7889996 0.865 1922 HD3 H
sp3 -23.0690002 16.1210003 -0.549 1923 NE N sp2 -24.0389996 15.8479996
1.382 1924 HE H sp3 -24.1259995 15.0550003 2.0009999 1925 CZ C sp2
-24.9860001 16.7679996 1.653 1926 NH1 N sp2 -24.9769993 17.9680004
1.1059999 1927 HH12 H sp3 -25.7010002 18.5760002 1.462 1928 HH11 H sp3
-24.1860008 18.2619991 0.55 1929 NH2 N sp2 -25.9890003 16.4610004
2.4460001 1930 HH21 H sp3 -26.1240005 15.6090002 2.9719999 1931 HH22 H
sp3 -26.4909992 17.3139992 2.645 1932 C C sp2 -22.8279991 10.9060001
1.615 1933 O O sp2 -22.5650005 9.7779999 1.189 1934 N N sp2 -23.8959999
11.1239996 2.454 1935 H H sp3 -24.0090008 12.0340004 2.8770001 1936 CA C
sp3 -24.911 10.081 2.629 1937 HA H sp3 -24.404 9.34 3.248 1938 CB C sp3
-26.0100002 10.6610003 3.4419999 1939 HB1 H sp3 -26.7469997 9.9610004
3.8340001 1940 HB2 H sp3 -25.6509991 11.1759996 4.3340001 1941 HB3 H sp3
-26.6019993 11.2609997 2.7509999 1942 C C sp2 -25.3880005 9.4449997
1.331 1943 O O sp2 -25.4969997 10.066 0.301 1944 N N sp2 -25.5699997
8.1619997 1.306 1945 H H sp3 -25.4050007 7.5560002 2.0969999 1946 CA C
sp3 -26.114 7.49 0.079 1947 HA2 H sp3 -26.738 6.647 0.374 1948 HA3 H sp3
-26.838 8.182 -0.353 1949 C C sp2 -25.0790005 7.197 -1.063 1950 O O sp2
-25.4720001 6.4260001 -1.951 1951 N N sp2 -23.7959995 7.539 -0.871 1952
H H sp3 -23.4220009 8.1420002 -0.153 1953 CA C sp3 -22.824 6.887 -1.706
1954 HA H sp3 -23.191 6.92 -2.732 1955 CB C sp3 -21.4750004 7.6440001
-1.771 1956 HB2 H sp3 -20.8969994 7.421 -0.875 1957 HB3 H sp3
-20.9430008 7.25 -2.6370001 1958 CG C sp3 -21.5020008 9.1560001 -1.89
1959 HG2 H sp3 -22.2180004 9.6199999 -1.212 1960 HG3 H sp3 -20.5160007
9.3839998 -1.485 1961 CD C sp2 -21.6639996 9.6800003 -3.3 1962 OE1 O sp2
-20.7119999 10.0469999 -4.0100002 1963 OE2 O sp3 -22.8309994 9.7189999
-3.71 1964 C C sp2 -22.6000004 5.4349999 -1.3380001 1965 O O sp2
-22.5389996 5.0749998 -0.147 1966 N N sp2 -22.3910007 4.5430002
-2.3369999 1967 H H sp3 -22.4279995 4.8270001 -3.3050001 1968 CA C sp3
-22.071 3.095 -2.064 1969 HA H sp3 -22.03 2.907 -0.991 1970 CB C sp3
-23.1389999 2.2390001 -2.757 1971 HB2 H sp3 -23.0189991 2.2460001
-3.8399999 1972 HB3 H sp3 -23.2140007 1.209 -2.4089999 1973 CG C sp3
-24.5319996 2.7880001 -2.517 1974 HG2 H sp3 -24.5440006 3.3429999 -1.579
1975 HG3 H sp3 -24.875 3.569 -3.194 1976 CD C sp2 -25.7770004 1.916
-2.6210001 1977 OE1 O sp2 -26.6749992 2.069 -1.7359999 1978 OE2 O sp3
-25.9249992 1.245 -3.618 1979 C C sp2 -20.7119999 2.8 -2.6300001 1980 O
O sp2 -20.5349998 2.983 -3.852 1981 N N sp2 -19.7339993 2.382 -1.84 1982
H H sp3 -20.0489998 2.2809999 -0.886 1983 CA C sp3 -18.37 1.898 -2.206
1984 HA H sp3 -18.105 2.248 -3.203 1985 CB C sp3 -17.1870003 2.4219999
-1.253 1986 HB H sp3 -17.0049992 1.774 -0.395 1987 CG2 C sp3 -15.9049997
2.5120001 -2.016 1988 HG21 H sp3 -16.1739998 3.0309999 -2.9360001 1989
HG22 H sp3 -15.2159996 3.0639999 -1.376 1990 HG23 H sp3 -15.4320002
1.5779999 -2.3199999 1991 CG1 C sp3 -17.4720001 3.835 -0.766 1992 HG12 H
sp3 -18.3619995 3.7780001 -0.139 1993 HG13 H sp3 -16.6599998 4.1900001
-0.132 1994 CD1 C sp3 -17.7360001 4.869 -1.885 1995 HD11 H sp3
-18.2369995 4.3390002 -2.6960001 1996 HD12 H sp3 -18.3929996 5.6209998
-1.449 1997 HD13 H sp3 -16.8540001 5.4349999 -2.1849999 1998 C C sp2
-18.3850002 0.335 -2.3340001 1999 O O sp2 -19.0750008 -0.369 -1.63 2000
N N sp2 -17.5060005 -0.226 -3.187 2001 H H sp3 -16.8209991 0.327
-3.6819999 2002 CA C sp3 -17.519 -1.649 -3.524 2003 HA H sp3 -17.791
-2.194 -2.62 2004 CB C sp3 -18.7099991 -1.927 -4.4850001 2005 HB2 H sp3
-19.5639992 -1.524 -3.9400001 2006 HB3 H sp3 -18.6529999 -1.421
-5.4489999 2007 OG O sp3 -18.8689995 -3.21 -4.9229999 2008 HG H sp3
-19.3573761 -3.2399619 -5.7489758 2009 C C sp2 -16.2520008 -2.0780001
-4.1989999 2010 O O sp2 -15.6929998 -1.2309999 -4.881 2011 N N sp2
-15.8470001 -3.3180001 -4.073 2012 H H sp3 -16.3330002 -3.8110001
-3.3369999 2013 CA C sp3 -14.604 -3.868 -4.669 2014 HA H sp3 -14.092
-3.101 -5.25 2015 CB C sp3 -13.533 -4.1939998 -3.556 2016 HB H sp3
-13.2159996 -3.2420001 -3.131 2017 CG2 C sp3 -14.0340004 -5.1479998
-2.4419999 2018 HG21 H sp3 -14.3730001 -4.6199999 -1.551 2019 HG22 H sp3
-14.8290005 -5.8439999 -2.707 2020 HG23 H sp3 -13.2860003 -5.8460002
-2.0639999 2021 CG1 C sp3 -12.1680002 -4.8330002 -4.0380001 2022 HG12 H
sp3 -12.3310003 -5.8990002 -4.1989999 2023 HG13 H sp3 -11.7539997 -4.428
-4.9619999 2024 CD1 C sp3 -10.9989996 -4.6459999 -3 2025 HD11 H sp3
-10.0089998 -4.8779998 -3.392 2026 HD12 H sp3 -10.868 -3.5910001 -2.757
2027 HD13 H sp3 -11.085 -5.2470002 -2.095 2028 C C sp2 -14.9359999
-5.1550002 -5.5170002 2029 O O sp2 -15.8000002 -5.9790001 -5.2659998
2030 N N sp2 -14.1169996 -5.3730001 -6.5370002 2031 H H sp3 -13.4359999
-4.6360002 -6.6550002 2032 CA C sp3 -14.215 -6.506 -7.513 2033 HA H sp3
-14.835 -7.327 -7.151 2034 CB C sp3 -14.7720003 -6.0380001 -8.8559999
2035 HB2 H sp3 -14.0129995 -5.5149999 -9.4379997 2036 HB3 H sp3
-15.0760002 -6.8699999 -9.4910002 2037 CG C sp3 -15.9390001 -5.046
-8.8430004 2038 HG2 H sp3 -16.7709999 -5.533 -8.335 2039 HG3 H sp3
-15.6520004 -4.164 -8.2700005 2040 CD C sp2 -16.3509998 -4.4699998
-10.2550001 2041 OE1 O sp2 -15.6549997 -4.73 -11.2580004 2042 NE2 N sp2
-17.4799995 -3.75 -10.3000002 2043 HE22 H sp3 -17.9549999 -3.6210001
-9.4180002 2044 HE21 H sp3 -17.7439995 -3.3610001 -11.1940002 2045 C C
sp2 -12.783 -7.0170002 -7.7350001 2046 O O sp2 -11.8070002 -6.3309999
-7.6490002 2047 N N sp2 -12.684 -8.2969999 -8.052 2048 H H sp3
-13.4429998 -8.9530001 -8.1730003 2049 CA C sp3 -11.433 -8.975 -8.159
2050 HA H sp3 -10.621 -8.25 -8.221 2051 CB C sp3 -11.165 -9.7910004
-6.8649998 2052 HB H sp3 -10.1800003 -10.2030001 -7.0840001 2053 CG1 C
sp3 -11.0450001 -9.1090002 -5.4299998 2054 HG11 H sp3 -10.5419998
-9.9189997 -4.902 2055 HG12 H sp3 -10.3909998 -8.2469997 -5.5599999 2056
HG13 H sp3 -12.0050001 -8.8360004 -4.9920001 2057 CG2 C sp3 -12.1680002
-10.974 -6.6589999 2058 HG21 H sp3 -13.1499996 -10.5050001 -6.7220001
2059 HG22 H sp3 -12.1049995 -11.7119999 -7.4580002 2060 HG23 H sp3
-12.1940002 -11.3629999 -5.6409998 2061 C C sp2 -11.3760004 -9.8979998
-9.335 2062 O O sp2 -12.3610001 -10.4549999 -9.7399998 2063 N N sp2
-10.1529999 -9.9910002 -9.9460001 2064 H H sp3 -9.4309998 -9.3970003
-9.5629997 2065 CA C sp3 -9.898 -10.92 -11.096 2066 HA H sp3 -10.775
-11.171 -11.692 2067 CB C sp3 -9.0500002 -10.1330004 -11.9809999 2068
HB2 H sp3 -9.5609999 -9.1940002 -12.1899996 2069 HB3 H sp3 -8.0810003
-9.934 -11.5220003 2070 OG O sp3 -8.6719999 -10.9020004 -13.0930004 2071
HG H sp3 -7.8130002 -11.1820002 -12.7690001 2072 C C sp2 -9.2060003
-12.1940002 -10.4860001 2073 O O sp2 -8.7040005 -12.1520004 -9.3219995
2074 N N sp2 -9.283 -13.2329998 -11.2959995 2075 H H sp3 -9.6999998
-12.9280005 -12.1639996 2076 CA C sp3 -9.0170002 -14.6339998 -11.0609999
2077 HA H sp3 -9.5640001 -15.2449999 -11.7790003 2078 CB C sp3
-7.4970002 -14.9180002 -11.3769999 2079 HB2 H sp3 -6.8699999 -14.1379995
-10.9460001 2080 HB3 H sp3 -7.23 -15.823 -10.8319998 2081 CG C sp2
-7.158 -15.1070004 -12.8400002 2082 OD1 O sp2 -6.5549998 -14.309
-13.5909996 2083 ND2 N sp2 -7.6430001 -16.1959991 -13.3100004 2084 HD22
H sp3 -8.2659998 -16.7320004 -12.7229996 2085 HD21 H sp3 -7.506
-16.3840008 -14.2919998 2086 C C sp2 -9.4519997 -15.151 -9.6289997 2087
O O sp2 -8.5439997 -15.5380001 -8.8470001 2088 N N sp2 -10.7770004
-15.1199999 -9.2370005 2089 CD C sp3 -11.8409996 -14.7480001 -10.1719999
2090 HD2 H sp3 -11.9890003 -15.493 -10.9549999 2091 HD3 H sp3
-11.6680002 -13.79 -10.6610003 2092 CG C sp3 -13.0749998 -14.684
-9.2589998 2093 HG2 H sp3 -13.9770002 -15.1870003 -9.6079998 2094 HG3 H
sp3 -13.3559999 -13.6330004 -9.3170004 2095 CB C sp3 -12.6870003
-15.1079998 -7.8860002 2096 HB2 H sp3 -13.165 -16.0510006 -7.619 2097
HB3 H sp3 -12.9890003 -14.3479996 -7.1659999 2098 CA C sp3 -11.1890001
-15.3710003 -7.8699999 2099 HA H sp3 -10.7080002 -14.6639996 -7.1929998
2100 C C sp2 -10.9569998 -16.7929993 -7.388 2101 O O sp2 -11.1169996
-17.0349998 -6.1620002 2102 N N sp2 -10.6870003 -17.8299999 -8.21 2103 H
H sp3 -10.743 -17.7059994 -9.21 2104 CA C sp3 -10.219 -19.172 -7.79 2105
HA H sp3 -10.896 -19.432 -6.976 2106 CB C sp3 -10.4809999 -20.1720009
-8.9250002 2107 HB2 H sp3 -10.1149998 -21.1509991 -8.6169996 2108 HB3 H
sp3 -11.5299997 -20.1870003 -9.2209997 2109 OG O sp3 -9.6739998
-19.7530003 -10.0220003 2110 HG H sp3 -10.1815805 -19.0131207
-10.3652401 2111 C C sp2 -8.8280001 -19.257 -7.2940001 2112 O O sp2
-8.493 -20.3509998 -6.7249999 2113 N N sp2 -8.0200005 -18.2460003 -7.473
2114 H H sp3 -8.2530003 -17.5930004 -8.2080002 2115 CA C sp3 -6.691
-18.166 -6.901 2116 HA H sp3 -6.347 -19.11 -6.478 2117 CB C sp3
-5.6690001 -17.868 -8.04 2118 HB2 H sp3 -5.744 -16.8740005 -8.4809999
2119 HB3 H sp3 -4.7290001 -17.7600002 -7.5 2120 CG C sp3 -5.5
-18.8740005 -9.2550001 2121 HG H sp3 -6.4190001 -18.8419991 -9.8400002
2122 CD1 C sp3 -4.3179998 -18.4570007 -10.1689997 2123 HD11 H sp3
-4.2160001 -19.1940002 -10.9659996 2124 HD12 H sp3 -4.5019999
-17.5100002 -10.677 2125 HD13 H sp3 -3.4579999 -18.4279995 -9.5010004
2126 CD2 C sp3 -5.2740002 -20.316 -8.8520002 2127 HD21 H sp3 -6.2069998
-20.7019997 -8.441 2128 HD22 H sp3 -4.98 -20.9720001 -9.6709995 2129
HD23 H sp3 -4.4640002 -20.3619995 -8.1239996 2130 C C sp2 -6.5139999
-17.2530003 -5.7049999 2131 O O sp2 -5.4460001 -17.1329994 -5.145 2132 N
N sp2 -7.5970001 -16.6030006 -5.3439999 2133 H H sp3 -8.4329996 -16.691
-5.9039998 2134 CA C sp3 -7.709 -15.652 -4.244 2135 HA H sp3 -7.004
-14.838 -4.418 2136 CB C sp3 -9.1160002 -15.0810003 -4.1869998 2137 HB2
H sp3 -9.4510002 -14.7709999 -5.177 2138 HB3 H sp3 -9.7840004
-15.8760004 -3.8559999 2139 CG C sp3 -9.1660004 -13.8800001 -3.2279999
2140 HG H sp3 -8.5190001 -13.9729996 -2.3559999 2141 CD1 C sp3
-8.9200001 -12.6350002 -4.0780001 2142 HD11 H sp3 -7.9359999 -12.6639996
-4.5450001 2143 HD12 H sp3 -9.7019997 -12.5740004 -4.8340001 2144 HD13 H
sp3 -8.9530001 -11.6809998 -3.5510001 2145 CD2 C sp3 -10.5679998
-13.7320004 -2.7590001 2146 HD21 H sp3 -10.7989998 -12.7659998 -2.309
2147 HD22 H sp3 -11.2360001 -13.9309998 -3.5969999 2148 HD23 H sp3
-10.8470001 -14.5939999 -2.1530001 2149 C C sp2 -7.4000001 -16.3199997
-2.8929999 2150 O O sp2 -7.9120002 -17.4330006 -2.7 2151 N N sp2
-6.7909999 -15.6260004 -1.8890001 2152 H H sp3 -6.546 -14.6800003
-2.1440001 2153 CA C sp3 -6.4829998 -16.118 -0.508 2154 HA H sp3 -6.631
-17.1959991 -0.444 2155 CB C sp3 -4.9770002 -15.8850002 -0.252 2156 HB2
H sp3 -4.4450002 -16.3029995 -1.1059999 2157 HB3 H sp3 -4.7340002
-14.8240004 -0.323 2158 CG C sp2 -4.4060001 -16.4500008 1.097 2159 OD1 O
sp2 -3.227 -16.2159996 1.4119999 2160 OD2 O sp3 -5.0469999 -17.2460003
1.811 2161 C C sp2 -7.3959999 -15.4809999 0.592 2162 O O sp2 -7.085
-14.4969997 1.23 2163 N N sp2 -8.6689997 -15.9060001 0.756 2164 CD C sp3
-9.2469997 -17.0470009 0.066 2165 HD2 H sp3 -8.6660004 -17.9640007 0.168
2166 HD3 H sp3 -9.3699999 -16.7619991 -0.979 2167 CG C sp3 -10.6049995
-17.3029995 0.632 2168 HG2 H sp3 -10.4779997 -17.868 1.5549999 2169 HG3
H sp3 -11.2770004 -17.7000008 -0.128 2170 CB C sp3 -11 -15.8430004
1.0039999 2171 HB2 H sp3 -11.8500004 -15.7910004 1.6849999 2172 HB3 H
sp3 -11.1949997 -15.3240004 0.066 2173 CA C sp3 -9.7419996 -15.323 1.581
2174 HA H sp3 -9.6599998 -14.2460003 1.4349999 2175 C C sp2 -9.6520004
-15.5900002 3.099 2176 O O sp2 -10.6929998 -15.79 3.691 2177 N N sp2
-8.434 -15.7410002 3.6860001 2178 H H sp3 -7.6500001 -15.4799995 3.105
2179 CA C sp3 -8.236 -15.61 5.142 2180 HA H sp3 -9.083 -16.145 5.57 2181
CB C sp3 -6.8410001 -16.1779995 5.6329999 2182 HB2 H sp3 -5.9489999
-15.7089996 5.2179999 2183 HB3 H sp3 -6.8140001 -15.9829998 6.7049999
2184 CG C sp2 -6.7449999 -17.7199993 5.5279999 2185 OD1 O sp2 -7.8280001
-18.3540001 5.4990001 2186 OD2 O sp3 -5.6079998 -18.2169991 5.698 2187 C
C sp2 -8.3190002 -14.1639996 5.5599999 2188 O O sp2 -8.1120005
-13.2290001 4.737 2189 N N sp2 -8.7550001 -13.9399996 6.8010001 2190 H H
sp3 -8.96 -14.7299995 7.3959999 2191 CA C sp3 -8.927 -12.654 7.442 2192
HA H sp3 -9.604 -12.037 6.851 2193 CB C sp3 -9.6339998 -12.8070002 8.79
2194 HB2 H sp3 -9.9069996 -11.8520002 9.2379999 2195 HB3 H sp3
-10.6280003 -13.2419996 8.6890001 2196 CG C sp3 -8.7530003 -13.5209999
9.8830004 2197 HG2 H sp3 -8.7959995 -14.6029997 9.7659998 2198 HG3 H sp3
-7.7210002 -13.1689997 9.8870001 2199 CD C sp2 -9.283 -13.3839998
11.2659998 2200 OE1 O sp2 -10.4280005 -12.9720001 11.625 2201 NE2 N sp2
-8.4230003 -13.7189999 12.243 2202 HE22 H sp3 -7.474 -13.9510002
11.9870005 2203 HE21 H sp3 -8.7530003 -13.4639997 13.1619997 2204 C C
sp2 -7.7140002 -11.75 7.6290002 2205 O O sp2 -7.9419999 -10.6199999
7.9899998 2206 N N sp2 -6.5 -12.2270002 7.3400002 2207 H H sp3
-6.3899999 -13.1239996 6.8909998 2208 CA C sp3 -5.278 -11.382 7.386 2209
HA H sp3 -5.466 -10.346 7.67 2210 CB C sp3 -4.2779999 -12.0209999
8.4420004 2211 HB2 H sp3 -3.3210001 -11.5039997 8.5190001 2212 HB3 H sp3
-4.7680001 -12.1400003 9.408 2213 CG C sp2 -3.9059999 -13.4899998
8.2040005 2214 OD1 O sp2 -4.5640001 -14.2799997 7.4819999 2215 OD2 O sp3
-2.845 -13.8999996 8.7790003 2216 C C sp2 -4.539 -11.1680002 6.0349998
2217 O O sp2 -3.546 -10.4709997 5.888 2218 N N sp2 -5.006 -12.007
5.1079998 2219 H H sp3 -5.8470001 -12.5310001 5.3039999 2220 CA C sp3
-4.651 -12.076 3.678 2221 HA H sp3 -3.651 -11.658 3.558 2222 CB C sp3
-4.4660001 -13.5900002 3.293 2223 HB1 H sp3 -3.845 -13.7910004 2.4200001
2224 HB2 H sp3 -3.9519999 -14.0570002 4.1329999 2225 HB3 H sp3
-5.4840002 -13.9790001 3.2969999 2226 C C sp2 -5.553 -11.3100004 2.717
2227 O O sp2 -5.092 -10.6339998 1.853 2228 N N sp2 -6.849 -11.2370005
2.984 2229 H H sp3 -7.3010001 -11.7390003 3.7349999 2230 CA C sp3 -7.771
-10.499 2.053 2231 HA H sp3 -7.245 -9.93 1.287 2232 CB C sp3 -8.382
-11.5039997 1.163 2233 HB H sp3 -8.8190002 -12.2360001 1.8430001 2234
CG2 C sp3 -9.533 -11.007 0.283 2235 HG21 H sp3 -10.2589998 -10.5579996
0.961 2236 HG22 H sp3 -9.1890001 -10.2130003 -0.381 2237 HG23 H sp3
-10.0620003 -11.8009996 -0.245 2238 OG1 O sp3 -7.3449998 -11.8520002
0.193 2239 HG1 H sp3 -6.961 -12.6949997 0.449 2240 C C sp2 -8.8079996
-9.6940002 2.7809999 2241 O O sp2 -9.684 -10.2510004 3.45 2242 N N sp2
-8.7379999 -8.3839998 2.7320001 2243 H H sp3 -8.0270004 -7.948 2.1630001
2244 CA C sp3 -9.813 -7.524 3.295 2245 HA H sp3 -10.801 -7.967 3.171
2246 CB C sp3 -9.5959997 -7.3260002 4.77 2247 HB2 H sp3 -10.4510002
-6.737 5.1040001 2248 HB3 H sp3 -9.566 -8.2950001 5.2680001 2249 CG C
sp2 -8.2360001 -6.598 5.138 2250 CD1 C sp2 -8.0530005 -5.2350001
4.9970002 2251 HD1 H sp3 -8.9169998 -4.7010002 4.632 2252 CE1 C sp2
-6.8530002 -4.5799999 5.4520001 2253 HE1 H sp3 -6.8270001 -3.5220001
5.2379999 2254 CZ C sp2 -5.8369999 -5.3130002 6.1329999 2255 OH O sp3
-4.7670002 -4.5929999 6.6290002 2256 HH H sp3 -4.4219999 -4.013
5.9460001 2257 CE2 C sp2 -6.0749998 -6.6880002 6.368 2258 HE2 H sp3
-5.342 -7.3400002 6.8200002 2259 CD2 C sp2 -7.276 -7.2919998 5.8909998
2260 HD2 H sp3 -7.5040002 -8.335 6.0539999 2261 C C sp2 -10.0389996
-6.1440001 2.608 2262 O O sp2 -9.2609997 -5.684 1.776 2263 N N sp2
-11.1490002 -5.4520001 2.987 2264 H H sp3 -11.724 -5.7459998 3.7639999
2265 CA C sp3 -11.615 -4.195 2.394 2266 HA H sp3 -10.844 -3.669 1.832
2267 CB C sp3 -12.7159996 -4.507 1.354 2268 HB2 H sp3 -12.2539997
-5.1009998 0.566 2269 HB3 H sp3 -13.2690001 -5.2210002 1.965 2270 CG C
sp2 -13.4610004 -3.3510001 0.771 2271 CD1 C sp2 -12.8330002 -2.4030001
0.024 2272 HD1 H sp3 -11.7559996 -2.4549999 -0.044 2273 CE1 C sp2
-13.4709997 -1.353 -0.585 2274 HE1 H sp3 -12.8669996 -0.602 -1.072 2275
CZ C sp2 -14.8500004 -1.26 -0.556 2276 HZ H sp3 -15.309 -0.4 -1.02 2277
CE2 C sp2 -15.5880003 -2.217 0.089 2278 HE2 H sp3 -16.6660004 -2.2420001
0.014 2279 CD2 C sp2 -14.8719997 -3.3340001 0.719 2280 HD2 H sp3
-15.4460001 -4.0739999 1.257 2281 C C sp2 -11.9569998 -3.2390001 3.543
2282 O O sp2 -12.2460003 -3.6630001 4.6399999 2283 N N sp2 -11.8870001
-1.9220001 3.335 2284 H H sp3 -11.4980001 -1.572 2.471 2285 CA C sp3
-12.213 -1.01 4.416 2286 HA2 H sp3 -13.161 -1.292 4.874 2287 HA3 H sp3
-11.468 -1.172 5.196 2288 C C sp2 -12.1669998 0.499 4.1919999 2289 O O
sp2 -11.7659998 0.956 3.098 2290 N N sp2 -12.5570002 1.337 5.1609998
2291 H H sp3 -12.7489996 0.866 6.0339999 2292 CA C sp3 -12.785 2.802
5.115 2293 HA H sp3 -11.915 3.2 4.594 2294 CB C sp3 -14.1540003
3.0439999 4.3940001 2295 HB1 H sp3 -14.382 4.0749998 4.1220002 2296 HB2
H sp3 -14.177 2.53 3.4330001 2297 HB3 H sp3 -15.0050001 2.76 5.0120001
2298 C C sp2 -12.816 3.3929999 6.5560002 2299 O O sp2 -13.46 2.9419999
7.421 2300 N N sp2 -12.3000002 4.6430001 6.756 2301 H H sp3 -11.816
5.0760002 5.9829998 2302 CA C sp3 -12.693 5.474 7.945 2303 HA H sp3
-13.742 5.318 8.195 2304 CB C sp3 -11.8389997 5.0840001 9.1689997 2305
HB2 H sp3 -12.1280003 5.6859999 10.0299997 2306 HB3 H sp3 -12.2060003
4.0910001 9.4280005 2307 CG C sp2 -10.3649998 5.1300001 9.033 2308 CD1 C
sp2 -9.6300001 6.1500001 9.585 2309 HD1 H sp3 -10.1160002 6.9510002
10.1239996 2310 CE1 C sp2 -8.2299995 6.1529999 9.4020004 2311 HE1 H sp3
-7.7449999 7.0430002 9.7740002 2312 CZ C sp2 -7.5599999 5.2309999
8.6309996 2313 HZ H sp3 -6.5029998 5.3790002 8.4680004 2314 CE2 C sp2
-8.3030005 4.1430001 8.1689997 2315 HE2 H sp3 -7.8460002 3.355 7.5890002
2316 CD2 C sp2 -9.6920004 4.0219998 8.427 2317 HD2 H sp3 -10.3179998
3.2880001 7.9419999 2318 C C sp2 -12.6190004 7.0050001 7.6090002 2319 O
O sp2 -11.7580004 7.441 6.8559999 2320 N N sp2 -13.4820004 7.77
8.2959995 2321 H H sp3 -13.9870005 7.3179998 9.0450001 2322 CA C sp3
-13.503 9.242 8.16 2323 HA H sp3 -13.492 9.583 7.125 2324 CB C sp3
-14.8459997 9.6829996 8.7229996 2325 HB2 H sp3 -15.6420002 9.3109999
8.0780001 2326 HB3 H sp3 -14.9809999 9.3540001 9.7530003 2327 CG C sp3
-15.1569996 11.1070004 8.7019997 2328 HG2 H sp3 -14.5019999 11.585
9.4309998 2329 HG3 H sp3 -15.0129995 11.5530005 7.7179999 2330 CD C sp3
-16.5550003 11.4779997 9.1639996 2331 HD2 H sp3 -17.2910004 11.059
8.4779997 2332 HD3 H sp3 -16.6959991 11.1210003 10.184 2333 CE C sp3
-16.691 13.0139999 9.1929998 2334 HE2 H sp3 -15.934 13.4639997 9.835
2335 HE3 H sp3 -16.6219997 13.4350004 8.1899996 2336 NZ N sp3
-17.9979992 13.493 9.6560001 2337 HZ3 H sp3 -18.6529999 13.5480003
8.8889999 2338 HZ1 H sp3 -18.4109993 12.8439999 10.3100004 2339 HZ2 H
sp3 -17.9510002 14.4469995 9.9840002 2340 C C sp2 -12.3380003 9.7959995
8.9799995 2341 O O sp2 -12.1569996 9.3929996 10.1520004 2342 N N sp2
-11.6450005 10.7740002 8.3979998 2343 H H sp3 -12.0439997 11.1120005
7.533 2344 CA C sp3 -10.623 11.556 9.077 2345 HA H sp3 -10.585 11.271
10.128 2346 CB C sp3 -9.2810001 11.4130001 8.3389997 2347 HB H sp3
-8.4700003 12.1110001 8.5469999 2348 CG1 C sp3 -8.6370001 10.099
8.6350002 2349 HG11 H sp3 -7.7309999 9.9840002 8.0389996 2350 HG12 H sp3
-8.2679996 10.2139997 9.6540003 2351 HG13 H sp3 -9.2410002 9.2189999
8.4130001 2352 CG2 C sp3 -9.4689999 11.5439997 6.803 2353 HG21 H sp3
-9.9219999 12.4940004 6.5159998 2354 HG22 H sp3 -8.4910002 11.5089998
6.3239999 2355 HG23 H sp3 -10.0080004 10.7110004 6.3499999 2356 C C sp2
-10.9569998 13.0480003 9.1169996 2357 O O sp2 -10.408 13.8249998
9.9230003 2358 N N sp2 -11.9499998 13.5389996 8.2880001 2359 H H sp3
-12.5179996 12.8439999 7.8249998 2360 CA C sp3 -12.485 14.898 8.454 2361
HA H sp3 -12.247 15.26 9.454 2362 CB C sp3 -11.9130001 15.9090004
7.4289999 2363 HB2 H sp3 -12.4160004 15.7969999 6.4679999 2364 HB3 H sp3
-12.1479998 16.9080009 7.796 2365 CG C sp3 -10.3479996 15.7290001 7.191
2366 HG2 H sp3 -9.8760004 15.6230001 8.1680002 2367 HG3 H sp3 -10.066
14.8170004 6.665 2368 CD C sp2 -9.6800003 16.9109993 6.3590002 2369 OE1
O sp2 -10.3339996 17.8419991 5.9000001 2370 NE2 N sp2 -8.4300003
16.8150005 6.0679998 2371 HE22 H sp3 -7.835 16.125 6.5040002 2372 HE21 H
sp3 -7.967 17.6280003 5.6859999 2373 C C sp2 -14.026 14.9890003
8.3190002 2374 O O sp2 -14.625 14.2740002 7.552 2375 N N sp2 -14.6339998
16.0419998 8.7700005 2376 H H sp3 -14.0150003 16.7520008 9.1350002 2377
CA C sp3 -16.041 16.582 8.508 2378 HA H sp3 -16.776 15.791 8.361 2379 CB
C sp3 -16.4939995 17.5149994 9.6079998 2380 HB2 H sp3 -15.6780005
18.2229996 9.75 2381 HB3 H sp3 -17.3369999 18.0690002 9.1960001 2382 CG
C sp2 -16.7709999 16.8010006 10.9110003 2383 OD1 O sp2 -17.6790009
15.908 10.9320002 2384 OD2 O sp3 -16.2070007 17.2290001 11.9499998 2385
C C sp2 -16.0790005 17.4029999 7.198 2386 O O sp2 -15.059 17.8279991
6.6529999 2387 N N sp2 -17.3029995 17.6340008 6.6830001 2388 H H sp3
-18.1089993 17.2919998 7.1869998 2389 CA C sp3 -17.565 18.432 5.464 2390
HA H sp3 -16.696 18.46 4.806 2391 CB C sp3 -18.7579994 17.7689991
4.6760001 2392 HB H sp3 -18.5270004 16.7040005 4.6659999 2393 CG2 C sp3
-20.0650005 17.9689999 5.4499998 2394 HG21 H sp3 -19.8859997 17.8710003
6.5209999 2395 HG22 H sp3 -20.5849991 18.9139996 5.2930002 2396 HG23 H
sp3 -20.7649994 17.1809998 5.1719999 2397 CG1 C sp3 -18.9099998
18.2369995 3.2 2398 HG12 H sp3 -19.1439991 19.2970009 3.0940001 2399
HG13 H sp3 -17.8829994 18.1790009 2.8380001 2400 CD1 C sp3 -19.8479996
17.4820004 2.253 2401 HD11 H sp3 -19.3999996 16.5450001 1.921 2402 HD12
H sp3 -20.7600002 17.3099995 2.8239999 2403 HD13 H sp3 -20.0529995
18.0820007 1.3660001 2404 C C sp2 -17.7450008 19.934 5.7379999 2405 O O
sp2 -18.7339993 20.5720005 5.3870001 2406 N N sp2 -16.6989994 20.5340004
6.402 2407 H H sp3 -15.8909998 20.0009995 6.6919999 2408 CA C sp3
-16.656 21.812 7.027 2409 HA H sp3 -17.141 22.462 6.299 2410 CB C sp3
-17.4169998 21.7870007 8.4490004 2411 HB2 H sp3 -18.3619995 21.2439995
8.4259996 2412 HB3 H sp3 -16.7749996 21.3169994 9.1940002 2413 CG C sp2
-17.7040005 23.1870003 8.9770002 2414 OD1 O sp2 -17.8950005 24.0809994
8.1009998 2415 OD2 O sp3 -17.6539993 23.4109993 10.1759996 2416 C C sp2
-15.209 22.411 7.067 2417 O O sp2 -14.65 22.674 8.162 2418 OXT O sp2
-14.691 22.641 5.936 2419 N N sp3 -12.0109997 22.9260006 7.1139998 2420
H1 H sp3 -11.6610003 23.8659992 6.9980001 2421 H2 H sp3 -12.1520004
22.7840004 8.1040001 2422 H3 H sp3 -12.9610004 22.8649998 6.776 2423 CA
C sp3 -11.177 21.9139996 6.553 2424 HA H sp3 -11.7290001 20.9850006
6.6919999 2425 CB C sp3 -11.0389996 22.1970005 5.0910001 2426 HB1 H sp3
-10.3129997 22.9839993 4.8850002 2427 HB2 H sp3 -10.6420002 21.3139992
4.5890002 2428 HB3 H sp3 -12.0050001 22.5079994 4.6929998 2429 C C sp2
-9.8780003 21.8409996 7.3499999 2430 O O sp2 -9.2550001 22.875 7.7690001
2431 N N sp2 -9.3290005 20.6639996 7.4359999 2432 H H sp3 -9.8950005
19.868 7.178 2433 CA C sp3 -7.9180002 20.3700008 7.7309999 2434 HA H sp3
-7.533 21.2310009 8.2779999 2435 CB C sp3 -7.9809999 19.1749992
8.7370005 2436 HB2 H sp3 -8.6990004 18.4629993 8.3299999 2437 HB3 H sp3
-7.0710001 18.5839996 8.8380003 2438 CG C sp3 -8.4650002 19.5799999
10.1459999 2439 HG2 H sp3 -9.5410004 19.7530003 10.1590004 2440 HG3 H
sp3 -8.2480001 18.7350006 10.8009996 2441 CD C sp2 -7.7449999 20.8409996
10.7229996 2442 NE2 N sp2 -8.3839998 21.816 11.0170002 2443 HE22 H sp3
-9.3856192 21.821373 10.8872662 2444 HE21 H sp3 -7.9192038 22.6297226
11.3937225 2445 OE1 O sp2 -6.4809999 20.8040009 10.875 2446 C C sp2
-7.0780001 19.9790001 6.4590001 2447 O O sp2 -7.6360002 19.3910007
5.5349998 2448 N N sp2 -5.77 20.3309994 6.369 2449 CD C sp3 -5.2119999
21.3150005 7.3790002 2450 HD2 H sp3 -5.2069998 20.8290005 8.3540001 2451
HD3 H sp3 -5.7309999 22.2730007 7.4029999 2452 CG C sp3 -3.776
21.5639992 6.8390002 2453 HG2 H sp3 -2.9890001 21.3850002 7.5710001 2454
HG3 H sp3 -3.7379999 22.5879993 6.4660001 2455 CB C sp3 -3.4849999
20.566 5.7129998 2456 HB2 H sp3 -3.076 19.6930008 6.223 2457 HB3 H sp3
-2.7639999 20.9829998 5.0100002 2458 CA C sp3 -4.921 20.2859993
5.2069998 2459 HA H sp3 -5.2810001 21.0830002 4.5560002 2460 C C sp2
-4.948 18.9430008 4.4429998 2461 O O sp2 -4.71 17.8589993 5.0339999 2462
N N sp2 -5.2030001 18.9990005 3.0999999 2463 H H sp3 -5.2789998
19.8910007 2.632 2464 CA C sp3 -5.5 17.829 2.249 2465 HA H sp3 -4.896
16.988 2.591 2466 CB C sp3 -6.8959999 17.184 2.49 2467 HB2 H sp3
-6.7740002 16.2210007 1.995 2468 HB3 H sp3 -7.0809999 17.0270004 3.553
2469 CG C sp2 -8.158 17.9160004 1.965 2470 CD1 C sp2 -8.3260002
17.9580002 0.595 2471 HD1 H sp3 -7.5780001 17.5499992 -0.069 2472 CE1 C
sp2 -9.4029999 18.7280006 0.071 2473 HE1 H sp3 -9.5930004 18.882 -0.981
2474 CZ C sp2 -10.4040003 19.2369995 0.951 2475 HZ H sp3 -11.2299995
19.7740002 0.508 2476 CE2 C sp2 -10.1870003 19.1870003 2.368 2477 HE2 H
sp3 -10.9200001 19.6149998 3.036 2478 CD2 C sp2 -9.1000004 18.5060005
2.848 2479 HD2 H sp3 -8.9840002 18.2490005 3.8900001 2480 C C sp2
-5.1389999 18.0179996 0.792 2481 O O sp2 -5.2670002 19.0209999 0.137
2482 N N sp2 -4.5780001 16.9759998 0.156 2483 H H sp3 -4.441 16.1420002
0.708 2484 CA C sp3 -4.37 16.895 -1.267 2485 HA H sp3 -5.099 17.556
-1.736 2486 CB C sp3 -3.0039999 17.2709999 -1.716 2487 HB1 H sp3
-2.6370001 18.0559998 -1.0549999 2488 HB2 H sp3 -2.2509999 16.4890003
-1.615 2489 HB3 H sp3 -3.03 17.5450001 -2.77 2490 C C sp2 -4.704
15.4530001 -1.8430001 2491 O O sp2 -4.3740001 14.3929996 -1.283 2492 N N
sp2 -5.4640002 15.474 -2.9330001 2493 H H sp3 -5.6329999 16.3969994
-3.3069999 2494 CA C sp3 -5.649 14.351 -3.886 2495 HA H sp3 -4.9 13.633
-3.553 2496 CB C sp3 -6.9809999 13.7069998 -3.7149999 2497 HB2 H sp3
-7.2210002 13.6689997 -2.652 2498 HB3 H sp3 -7.631 14.434 -4.2020001
2499 CG C sp2 -6.8860002 12.3800001 -4.3540001 2500 ND1 N sp2 -6.882
11.1350002 -3.711 2501 CE1 C sp2 -6.895 10.2440004 -4.6279998 2502 HE1 H
sp3 -6.9429998 9.1700001 -4.5339999 2503 NE2 N sp2 -7.2579999 10.8199997
-5.8000002 2504 HE2 H sp3 -7.4510002 10.3310003 -6.6620002 2505 CD2 C
sp2 -7.1589999 12.1520004 -5.671 2506 HD2 H sp3 -7.6550002 12.8479996
-6.3299999 2507 C C sp2 -5.2810001 14.8610001 -5.3249998 2508 O O sp2
-5.9619999 15.7290001 -5.8010001 2509 N N sp2 -4.197 14.309 -5.848 2510
H H sp3 -3.7460001 13.5249996 -5.3979998 2511 CA C sp3 -3.576 14.851
-7.002 2512 HA H sp3 -4.024 15.786 -7.338 2513 CB C sp3 -2.056
15.1759996 -6.6469998 2514 HB2 H sp3 -1.586 14.2650003 -6.277 2515 HB3 H
sp3 -1.641 15.4049997 -7.6290002 2516 CG C sp3 -1.918 16.3689995
-5.6360002 2517 HG H sp3 -2.6259999 16.2859993 -4.8119998 2518 CD1 C sp3
-0.517 16.3549995 -4.9780002 2519 HD11 H sp3 -0.35 15.3610001 -4.5630002
2520 HD12 H sp3 0.243 16.5669994 -5.73 2521 HD13 H sp3 -0.586 17.0970001
-4.1820002 2522 CD2 C sp3 -2.0610001 17.6299992 -6.3850002 2523 HD21 H
sp3 -2.0480001 18.4750004 -5.697 2524 HD22 H sp3 -1.239 17.7010002
-7.0970001 2525 HD23 H sp3 -2.964 17.4920006 -6.9790001 2526 C C sp2
-3.536 13.8190002 -8.0860004 2527 O O sp2 -3.2820001 12.6379995
-7.7870002 2528 N N sp2 -3.835 14.2329998 -9.2690001 2529 H H sp3
-4.2030001 15.165 -9.3950005 2530 CA C sp3 -3.85 13.337 -10.502 2531 HA
H sp3 -3.377 12.388 -10.248 2532 CB C sp3 -5.2919998 13.0270004 -10.948
2533 HB H sp3 -5.303 12.2010002 -11.6590004 2534 CG2 C sp3 -6.2360001
12.5249996 -9.8509998 2535 HG21 H sp3 -7.224 12.5769997 -10.3070002 2536
HG22 H sp3 -5.9099998 11.507 -9.6370001 2537 HG23 H sp3 -6.0929999
13.2150002 -9.0200005 2538 OG1 O sp3 -5.9050002 14.0939999 -11.5810003
2539 HG1 H sp3 -6.7709999 13.9049997 -11.9519997 2540 C C sp2 -2.9690001
14.0869999 -11.6029997 2541 O O sp2 -2.78 15.3299999 -11.6160002 2542 N
N sp2 -2.263 13.3870001 -12.4689999 2543 H H sp3 -2.4119999 12.4119997
-12.6850004 2544 CA C sp3 -1.195 13.912 -13.352 2545 HA H sp3 -0.961
14.905 -12.967 2546 CB C sp3 0.104 13.0570002 -13.4029999 2547 HB H sp3
0.529 12.8769999 -12.4160004 2548 CG2 C sp3 -0.225 11.7150002
-14.0249996 2549 HG21 H sp3 -0.868 11.1129999 -13.3839998 2550 HG22 H
sp3 -0.878 11.7510004 -14.8970003 2551 HG23 H sp3 0.741 11.2550001
-14.2340002 2552 CG1 C sp3 1.1720001 13.7639999 -14.2040005 2553 HG12 H
sp3 2.0120001 13.0740004 -14.1379995 2554 HG13 H sp3 0.904 13.8710003
-15.2550001 2555 CD1 C sp3 1.8380001 15.0419998 -13.8109999 2556 HD11 H
sp3 1.2180001 15.9180002 -14.0059996 2557 HD12 H sp3 1.947 15.1049995
-12.7290001 2558 HD13 H sp3 2.8210001 15.0939999 -14.2790003 2559 C C
sp2 -1.7589999 14.2620001 -14.7379999 2560 O O sp2 -2.4779999 13.4060001
-15.2600002 2561 N N sp2 -1.348 15.3509998 -15.3400002 2562 H H sp3
-0.556 15.8219995 -14.9259996 2563 CA C sp3 -1.553 15.449 -16.763 2564
HA H sp3 -2.605 15.281 -16.99 2565 CB C sp3 -1.313 16.8789997
-17.2040005 2566 HB2 H sp3 -1.768 17.698 -16.6490002 2567 HB3 H sp3
-0.253 17.1049995 -17.0890007 2568 CG C sp2 -1.549 17.1499996
-18.7029991 2569 OD1 O sp2 -2.181 16.3969994 -19.4230003 2570 ND2 N sp2
-1.025 18.1809998 -19.2049999 2571 HD22 H sp3 -0.446 18.8239994 -18.684
2572 HD21 H sp3 -1.224 18.3059998 -20.1870003 2573 C C sp2 -0.668
14.4729996 -17.6159992 2574 O O sp2 0.532 14.6389999 -17.6669998 2575 N
N sp2 -1.321 13.6339998 -18.4290009 2576 H H sp3 -2.3280001 13.7010002
-18.4759998 2577 CA C sp3 -0.62 12.609 -19.221 2578 HA H sp3 -0.052
12.007 -18.512 2579 CB C sp3 -1.61 11.5089998 -19.7339993 2580 HB1 H sp3
-2.3640001 11.3000002 -18.9750004 2581 HB2 H sp3 -2.165 11.7819996
-20.632 2582 HB3 H sp3 -1.034 10.6110001 -19.9559994 2583 C C sp2 0.352
13.1140003 -20.3269997 2584 O O sp2 1.442 12.6400003 -20.4699993 2585 N
N sp2 0.033 14.2729998 -20.9850006 2586 H H sp3 -0.873 14.7049999
-20.8740005 2587 CA C sp3 0.871 14.878 -21.962 2588 HA H sp3 0.986
14.125 -22.741 2589 CB C sp3 0.091 16.0879993 -22.4619999 2590 HB1 H sp3
-0.227 16.7080002 -21.6240005 2591 HB2 H sp3 0.654 16.4759998
-23.3110008 2592 HB3 H sp3 -0.898 15.7869997 -22.8069992 2593 C C sp2
2.277 15.375 -21.4960003 2594 O O sp2 3.3010001 15.3620005 -22.2150002
2595 N N sp2 2.398 15.6330004 -20.2059994 2596 H H sp3 1.538 15.4460001
-19.7099991 2597 CA C sp3 3.676 15.854 -19.469 2598 HA H sp3 4.254 16.55
-20.077 2599 CB C sp3 3.322 16.6110001 -18.2049999 2600 HB2 H sp3
4.0469999 17.3279991 -17.8190002 2601 HB3 H sp3 2.339 17.0720005
-18.3029995 2602 OG O sp3 2.9590001 15.651 -17.2199993 2603 HG H sp3
2.151 15.2609997 -17.5629997 2604 C C sp2 4.5380001 14.6370001
-19.1879997 2605 O O sp2 5.7620001 14.8769999 -18.8910007 2606 N N sp2
4.073 13.3970003 -19.2649994 2607 H H sp3 3.0780001 13.2980003
-19.4069996 2608 CA C sp3 4.822 12.177 -18.8460007 2609 HA H sp3
5.3649998 12.3059998 -17.9099998 2610 CB C sp3 3.9289999 10.9560003
-18.6100006 2611 HB H sp3 3.589 10.5860004 -19.5769997 2612 CG2 C sp3
4.7249999 9.7250004 -18.0389996 2613 HG21 H sp3 5.6009998 9.5810003
-18.6720009 2614 HG22 H sp3 5.0419998 9.9890003 -17.0300007 2615 HG23 H
sp3 4.118 8.8199997 -18.0139999 2616 CG1 C sp3 2.678 11.2849998 -17.677
2617 HG12 H sp3 3.099 11.6269999 -16.7320004 2618 HG13 H sp3 2.0799999
12.1330004 -18.0100002 2619 CD1 C sp3 1.793 10.1459999 -17.3649998 2620
HD11 H sp3 1.739 9.5559998 -18.2800007 2621 HD12 H sp3 2.2780001
9.6009998 -16.5550003 2622 HD13 H sp3 0.782 10.4530001 -17.0970001 2623
C C sp2 5.8800001 11.8959999 -19.9150009 2624 O O sp2 5.559 11.7779999
-21.0939999 2625 N N sp2 7.1919999 11.8520002 -19.5179996 2626 CD C sp3
7.7519999 12.1940002 -18.2029991 2627 HD2 H sp3 7.6329999 11.2959995
-17.5960007 2628 HD3 H sp3 7.257 13.04 -17.7259998 2629 CG C sp3
9.1700001 12.7279997 -18.3920002 2630 HG2 H sp3 9.8430004 12.6120005
-17.5419998 2631 HG3 H sp3 9.0609999 13.776 -18.6709995 2632 CB C sp3
9.5690002 11.9239998 -19.6329994 2633 HB2 H sp3 9.9860001 10.9329996
-19.4519997 2634 HB3 H sp3 10.3710003 12.408 -20.1900005 2635 CA C sp3
8.3149996 11.7519999 -20.4740009 2636 HA H sp3 8.217 12.6890001
-21.0219994 2637 C C sp2 8.3249998 10.6040001 -21.4619999 2638 O O sp2
7.7020001 9.5430002 -21.191 2639 N N sp2 9.0150003 10.6239996
-22.6030006 2640 H H sp3 9.5450001 11.4829998 -22.6490002 2641 CA C sp3
9.089 9.51 -23.541 2642 HA H sp3 8.172 8.922 -23.57 2643 CB C sp3 9
10.1470003 -24.9650002 2644 HB2 H sp3 8.1499996 10.8170004 -25.0979996
2645 HB3 H sp3 9.915 10.7320004 -25.0599995 2646 OG O sp3 8.9790001
9.0760002 -25.9459991 2647 HG H sp3 9.7786388 8.5491133 -25.8773422 2648
C C sp2 10.2950001 8.5190001 -23.4080009 2649 O O sp2 10.3610001
7.5450001 -24.1289997 2650 N N sp2 11.1409998 8.7969999 -22.4139996 2651
H H sp3 10.9879999 9.6709995 -21.9300003 2652 CA C sp3 12.279 7.976
-21.987 2653 HA2 H sp3 12.919 7.755 -22.841 2654 HA3 H sp3 12.822 8.65
-21.323 2655 C C sp2 11.9870005 6.6890001 -21.0809994 2656 O O sp2
10.9200001 6.1500001 -20.9699993 2657 N N sp2 13.0509996 6.2049999
-20.4400005 2658 H H sp3 13.9130001 6.6929998 -20.6359997 2659 CA C sp3
13.079 5.052 -19.569 2660 HA H sp3 12.072 4.637 -19.535 2661 CB C sp3
13.9289999 3.9920001 -20.2740002 2662 HB2 H sp3 13.9650002 3.04
-19.7439995 2663 HB3 H sp3 13.6389999 3.7609999 -21.2989998 2664 OG O
sp3 15.1870003 4.5359998 -20.3150005 2665 HG H sp3 15.4400606 4.7746968
-19.4205112 2666 C C sp2 13.7010002 5.2789998 -18.0909996 2667 O O sp2
13.3050003 4.619 -17.1849995 2668 N N sp2 14.7189999 6.1789999
-18.0130005 2669 H H sp3 15.1929998 6.6009998 -18.7989998 2670 CA C sp3
15.36 6.612 -16.701 2671 HA H sp3 15.643 5.76 -16.083 2672 CB C sp3
16.6949997 7.3509998 -16.9689999 2673 HB2 H sp3 17.1159992 7.6009998
-15.9949999 2674 HB3 H sp3 17.3269997 6.6199999 -17.4740009 2675 CG C
sp2 16.5020008 8.6219997 -17.8120003 2676 ND1 N sp2 16.4470005 8.5489998
-19.1730003 2677 CE1 C sp2 16.2980003 9.8620005 -19.5310001 2678 HE1 H
sp3 16.177 10.2449999 -20.5340004 2679 NE2 N sp2 16.3939991 10.6759996
-18.4619999 2680 HE2 H sp3 16.3889999 11.6859999 -18.4449997 2681 CD2 C
sp2 16.4440002 9.8979998 -17.3369999 2682 HD2 H sp3 16.5559998
10.2740002 -16.3309994 2683 C C sp2 14.441 7.4229999 -15.7340002 2684 O
O sp2 13.3559999 7.8449998 -16.1749992 2685 N N sp2 14.8769999 7.5749998
-14.4729996 2686 H H sp3 15.8299999 7.2919998 -14.2950001 2687 CA C sp3
14.193 8.273 -13.313 2688 HA H sp3 13.256 7.727 -13.199 2689 CB C sp3
15.0139999 8.1479998 -12 2690 HB2 H sp3 14.9650002 7.0929999 -11.7290001
2691 HB3 H sp3 16.066 8.3870001 -12.158 2692 CG C sp3 14.4130001
8.9849997 -10.8360004 2693 HG2 H sp3 14.4879999 10.0439997 -11.0819998
2694 HG3 H sp3 13.368 8.7410002 -10.6459999 2695 CD C sp3 15.2480001
8.5389996 -9.6199999 2696 HD2 H sp3 15.0760002 7.4640002 -9.5530005 2697
HD3 H sp3 16.2819996 8.7460003 -9.8950005 2698 CE C sp3 14.7259998
9.0649996 -8.2150002 2699 HE2 H sp3 14.5880003 10.1429996 -8.3050003
2700 HE3 H sp3 13.7799997 8.5640001 -8.007 2701 NZ N sp3 15.7049999
8.8529997 -7.1170001 2702 HZ3 H sp3 15.3000002 8.8610001 -6.1919999 2703
HZ1 H sp3 16.0960007 7.9219999 -7.1329999 2704 HZ2 H sp3 16.4629993
9.5179996 -7.1659999 2705 C C sp2 14.0120001 9.7849998 -13.7010002 2706
O O sp2 14.9949999 10.4560003 -14.0369997 2707 N N sp2 12.7329998
10.2290001 -13.6020002 2708 H H sp3 12.0690002 9.5360003 -13.2880001
2709 CA C sp3 12.253 11.561 -13.902 2710 HA H sp3 13.135 12.187 -13.762
2711 CB C sp3 11.7869997 11.6389999 -15.415 2712 HB H sp3 11.2410002
12.5799999 -15.4790001 2713 CG1 C sp3 12.9209995 11.7589998 -16.4379997
2714 HG11 H sp3 13.5649996 10.8950005 -16.2810001 2715 HG12 H sp3
12.6379995 11.7620001 -17.4909992 2716 HG13 H sp3 13.5349998 12.6160002
-16.1620007 2717 CG2 C sp3 10.8170004 10.526 -15.9020004 2718 HG21 H sp3
10.5690002 10.5319996 -16.9629993 2719 HG22 H sp3 11.2740002 9.5550003
-15.7119999 2720 HG23 H sp3 9.8389997 10.6359997 -15.4309998 2721 C C
sp2 11.1049995 12.1239996 -13.0109997 2722 O O sp2 10.3059998 11.3730001
-12.4890003 2723 N N sp2 11.0880003 13.4440002 -12.9370003 2724 H H sp3
11.7810001 14.0050001 -13.4110003 2725 CA C sp3 10.027 14.138 -12.183
2726 HA H sp3 9.753 13.529 -11.321 2727 CB C sp3 10.4890003 15.4820004
-11.6490002 2728 HB H sp3 10.9219999 16.1070004 -12.4300003 2729 CG2 C
sp3 9.382 16.316 -10.9589996 2730 HG21 H sp3 8.6300001 16.677
-11.6619997 2731 HG22 H sp3 8.9510002 15.7159996 -10.158 2732 HG23 H sp3
9.8030005 17.1790009 -10.4429998 2733 OG1 O sp3 11.507 15.3100004
-10.7609997 2734 HG1 H sp3 11.9519997 14.5249996 -11.0880003 2735 C C
sp2 8.7340002 14.3439999 -13.0150003 2736 O O sp2 8.7370005 14.6339998
-14.1999998 2737 N N sp2 7.6230001 14.1470003 -12.3199997 2738 H H sp3
7.7069998 13.8140001 -11.3699999 2739 CA C sp3 6.199 14.546 -12.611 2740
HA H sp3 6.084 14.802 -13.664 2741 CB C sp3 5.1360002 13.4379997
-12.2810001 2742 HB2 H sp3 5.322 13.2180004 -11.2299995 2743 HB3 H sp3
4.1729999 13.9460001 -12.2349997 2744 CG C sp3 5.2389998 12.2279997
-13.2749996 2745 HG H sp3 6.1620002 11.6719999 -13.1099997 2746 CD1 C
sp3 4.1739998 11.1829996 -12.8999996 2747 HD11 H sp3 3.174 11.4589996
-13.2349997 2748 HD12 H sp3 4.5110002 10.2969999 -13.4379997 2749 HD13 H
sp3 4.1669998 10.9049997 -11.8470001 2750 CD2 C sp3 5.0469999 12.7290001
-14.7819996 2751 HD21 H sp3 4.29 13.4899998 -14.9700003 2752 HD22 H sp3
5.9650002 13.2589998 -15.0349998 2753 HD23 H sp3 5.1090002 11.9069996
-15.4949999 2754 C C sp2 5.947 15.8979998 -11.8520002 2755 O O sp2
6.0120001 15.9259996 -10.6350002 2756 N N sp2 5.552 16.9459991
-12.5790005 2757 H H sp3 5.4439998 16.8369999 -13.5769997 2758 CA C sp3
5.191 18.304 -12.011 2759 HA H sp3 5.14 18.173 -10.93 2760 CB C sp3
6.3270001 19.3010006 -12.1940002 2761 HB2 H sp3 6.0419998 20.2950001
-11.8479996 2762 HB3 H sp3 7.223 18.9430008 -11.6859999 2763 OG O sp3
6.5970001 19.4319992 -13.5670004 2764 HG H sp3 7.2020001 18.7220001
-13.7950001 2765 C C sp2 3.813 18.8640003 -12.4860001 2766 O O sp2
3.2620001 19.6940002 -11.7950001 2767 N N sp2 3.2119999 18.4239998
-13.5609999 2768 H H sp3 3.5999999 17.7210007 -14.1730003 2769 CA C sp3
2.04 19.055 -14.236 2770 HA H sp3 2.068 20.117 -13.994 2771 CB C sp3
2.175 18.8889999 -15.7060003 2772 HB2 H sp3 3.122 19.3950005 -15.8909998
2773 HB3 H sp3 2.1500001 17.8250008 -15.941 2774 OG O sp3 1.217
19.6019993 -16.4120007 2775 HG H sp3 1.714 19.8950005 -17.1790009 2776 C
C sp2 0.78 18.5240002 -13.5769997 2777 O O sp2 -0.179 18.2110004
-14.2519999 2778 N N sp2 0.731 18.3999996 -12.2329998 2779 H H sp3 1.38
18.9080009 -11.6499996 2780 CA C sp3 -0.434 17.802 -11.495 2781 HA H sp3
-0.597 16.883 -12.059 2782 CB C sp3 0.041 17.441 -10.0340004 2783 HB2 H
sp3 0.3 18.3859997 -9.5579996 2784 HB3 H sp3 -0.873 17.1949997 -9.493
2785 CG C sp2 1.173 16.4920006 -9.8719997 2786 CD1 C sp2 2.46 16.7329998
-9.8859997 2787 HD1 H sp3 2.8870001 17.7240009 -9.9090004 2788 NE1 N sp2
3.1619999 15.5 -9.9020004 2789 HE1 H sp3 4.145 15.4879999 -10.1359997
2790 CE2 C sp2 2.3340001 14.4099998 -9.7580004 2791 CZ2 C sp2 2.5239999
12.9860001 -9.6870003 2792 HZ2 H sp3 3.49 12.5299997 -9.5270004 2793 CH2
C sp2 1.335 12.217 -9.7690001 2794 HH2 H sp3 1.485 11.1590004 -9.6160002
2795 CZ3 C sp2 0.088 12.8249998 -9.868 2796 HZ3 H sp3 -0.801 12.2150002
-9.8070002 2797 CE3 C sp2 -0.061 14.1929998 -9.927 2798 HE3 H sp3 -1.027
14.677 -9.9580002 2799 CD2 C sp2 1.0700001 15.0380001 -9.8800001 2800 C
C sp2 -1.673 18.7000008 -11.4720001 2801 O O sp2 -1.682 19.9230003
-11.3269997 2802 N N sp2 -2.819 18.0219994 -11.7110004 2803 H H sp3
-2.687 17.0279999 -11.8330002 2804 CA C sp3 -4.203 18.484 -11.437 2805
HA H sp3 -4.149 19.524 -11.76 2806 CB C sp3 -5.2550001 17.6900005 -12.21
2807 HB2 H sp3 -5.3470001 16.6730003 -11.8280001 2808 HB3 H sp3
-6.1789999 18.2600002 -12.1059999 2809 CG C sp2 -5.0149999 17.6669998
-13.6429996 2810 CD1 C sp2 -4.809 16.4519997 -14.309 2811 HD1 H sp3
-4.7319999 15.5839996 -13.6700001 2812 CE1 C sp2 -4.5479999 16.4319992
-15.691 2813 HE1 H sp3 -4.46 15.4879999 -16.2089996 2814 CZ C sp2
-4.5799999 17.6359997 -16.4529991 2815 OH O sp3 -4.6490002 17.4449997
-17.7940006 2816 HH H sp3 -4.344254 18.1645012 -18.3520432 2817 CE2 C
sp2 -4.8660002 18.8419991 -15.7209997 2818 HE2 H sp3 -4.8390002
19.7859993 -16.2450008 2819 CD2 C sp2 -5.085 18.8419991 -14.3859997 2820
HD2 H sp3 -5.3099999 19.7670002 -13.8760004 2821 C C sp2 -4.533
18.3619995 -9.8999996 2822 O O sp2 -3.9170001 17.5459995 -9.1969995 2823
N N sp2 -5.4000001 19.2740002 -9.4440002 2824 H H sp3 -5.6389999
19.9050007 -10.1960001 2825 CA C sp3 -5.824 19.547 -7.987 2826 HA H sp3
-5.792 18.595 -7.458 2827 CB C sp3 -4.645 20.3589993 -7.4250002 2828 HB2
H sp3 -4.8049998 20.5960007 -6.3730001 2829 HB3 H sp3 -3.7449999
19.7490005 -7.5 2830 CG C sp2 -4.3870001 21.6329994 -8.1850004 2831 ND1
N sp2 -4.947 22.9020004 -8.1280003 2832 CE1 C sp2 -4.2979999 23.7740002
-8.9949999 2833 HE1 H sp3 -4.632 24.7310009 -9.368 2834 NE2 N sp2
-3.2820001 23.0410004 -9.5349998 2835 HE2 H sp3 -2.6199999 23.3320007
-10.2390003 2836 CD2 C sp2 -3.2720001 21.7959995 -8.9239998 2837 HD2 H
sp3 -2.582 21.0090008 -9.1879997 2838 C C sp2 -7.2579999 20.0620003
-7.7800002 2839 O O sp2 -7.592 20.493 -6.6570001 2840 N N sp2 -8.0679998
20.0410004 -8.8439999 2841 H H sp3 -7.7290001 19.8099995 -9.7670002 2842
CA C sp3 -9.366 20.667 -8.818 2843 HA H sp3 -9.854 20.709 -7.844 2844 CB
C sp3 -9.2040005 22.1060009 -9.3529997 2845 HB2 H sp3 -10.1850004 22.552
-9.1879997 2846 HB3 H sp3 -8.5 22.5540009 -8.6520004 2847 CG C sp2
-8.7869997 22.3309994 -10.7539997 2848 OD1 O sp2 -9.191 23.2940006
-11.2989998 2849 OD2 O sp3 -8.1870003 21.3959999 -11.4099998 2850 C C
sp2 -10.4329996 19.9559994 -9.6379995 2851 O O sp2 -11.5039997
20.4950008 -9.8129997 2852 N N sp2 -10.1800003 18.7530003 -10.1540003
2853 H H sp3 -9.323 18.3279991 -9.8299999 2854 CA C sp3 -11.147 18.03
-10.986 2855 HA H sp3 -12.149 18.421 -10.808 2856 CB C sp3 -10.7869997
18.3129997 -12.4399996 2857 HB2 H sp3 -11.6140003 17.9039993 -13.0200005
2858 HB3 H sp3 -10.875 19.3899994 -12.5830002 2859 CG C sp3 -9.3699999
17.8880005 -12.8529997 2860 HG2 H sp3 -8.6610003 18.2409992 -12.1029997
2861 HG3 H sp3 -9.3109999 16.8260002 -13.0900002 2862 CD C sp3
-8.9440002 18.677 -14.1009998 2863 HD2 H sp3 -8.0679998 18.2029991
-14.5450001 2864 HD3 H sp3 -9.8660002 18.7509995 -14.6759996 2865 NE N
sp2 -8.6009998 20.0440006 -13.7679996 2866 HE H sp3 -8.6709995
20.3390007 -12.8050003 2867 CZ C sp2 -8.2180004 20.9120007 -14.6079998
2868 NH1 N sp2 -7.9790001 20.8099995 -15.8950005 2869 HH12 H sp3 -7.869
21.5669994 -16.5540009 2870 HH11 H sp3 -8.1560001 19.8759995 -16.2350006
2871 NH2 N sp2 -8.1289997 22.125 -14.2329998 2872 HH21 H sp3 -8.2449999
22.2980003 -13.2449999 2873 HH22 H sp3 -7.829 22.8220005 -14.8999996
2874 C C sp2 -11.2279997 16.4909992 -10.8579998 2875 O O sp2 -10.2229996
15.823 -10.6610003 2876 N N sp2 -12.5159998 15.9940004 -11.1070004 2877
H H sp3 -13.243 16.6720009 -11.2860003 2878 CA C sp3 -12.87 14.596
-10.794 2879 HA2 H sp3 -13.949 14.607 -10.946 2880 HA3 H sp3 -12.429
13.841 -11.445 2881 C C sp2 -12.5430002 14.2519999 -9.3149996 2882 O O
sp2 -12.9379997 14.9610004 -8.3970003 2883 N N sp2 -11.8760004
13.1529999 -9.0740004 2884 H H sp3 -11.7440004 12.467 -9.8039999 2885 CA
C sp3 -11.367 12.802 -7.665 2886 HA H sp3 -12.145 12.762 -6.903 2887 CB
C sp3 -10.9029999 11.335 -7.6269999 2888 HB2 H sp3 -9.8520002 11.2679996
-7.9089999 2889 HB3 H sp3 -10.9580002 11.0059996 -6.5900002 2890 CG C
sp2 -11.5930004 10.2969999 -8.5019999 2891 CD1 C sp2 -10.9650002 9.25
-9.0810003 2892 HD1 H sp3 -9.8999996 9.1120005 -9.1990004 2893 NE1 N sp2
-11.9110003 8.3610001 -9.6239996 2894 HE1 H sp3 -11.7670002 7.5489998
-10.2060003 2895 CE2 C sp2 -13.1920004 8.7779999 -9.3940001 2896 CZ2 C
sp2 -14.4960003 8.3769999 -9.7679996 2897 HZ2 H sp3 -14.7060003
7.6329999 -10.5220003 2898 CH2 C sp2 -15.6059999 9.0229998 -9.1700001
2899 HH2 H sp3 -16.6140003 8.6750002 -9.3369999 2900 CZ3 C sp2
-15.4329996 10.0880003 -8.3529997 2901 HZ3 H sp3 -16.2870007 10.4469995
-7.7969999 2902 CE3 C sp2 -14.1359997 10.6590004 -8.0889997 2903 HE3 H
sp3 -14.1379995 11.5229998 -7.441 2904 CD2 C sp2 -13.0139999 9.9809999
-8.6059999 2905 C C sp2 -10.3109999 13.7119999 -7.0700002 2906 O O sp2
-10.0319996 13.5310001 -5.902 2907 N N sp2 -9.6709995 14.5909996
-7.8930001 2908 H H sp3 -10.0080004 14.7709999 -8.8280001 2909 CA C sp3
-8.687 15.563 -7.36 2910 HA H sp3 -8.079 15.012 -6.642 2911 CB C sp3
-7.8169999 15.8360004 -8.5459995 2912 HB1 H sp3 -6.9460001 16.3999996
-8.21 2913 HB2 H sp3 -7.4640002 14.8920002 -8.96 2914 HB3 H sp3
-8.3660002 16.4200001 -9.2840004 2915 C C sp2 -9.2390003 16.8150005
-6.7509999 2916 O O sp2 -10.2939997 17.3430004 -6.9949999 2917 N N sp2
-8.5120001 17.2509995 -5.6989999 2918 H H sp3 -7.6960001 16.7159996
-5.434 2919 CA C sp3 -8.976 18.196 -4.68 2920 HA H sp3 -9.458 19.013
-5.218 2921 CB C sp3 -10.1049995 17.4389992 -3.8299999 2922 HB2 H sp3
-10.3000002 18.0900002 -2.9790001 2923 HB3 H sp3 -10.9589996 17.3199997
-4.4970002 2924 CG C sp3 -9.7250004 16.0419998 -3.398 2925 HG2 H sp3
-9.5030003 15.4569998 -4.29 2926 HG3 H sp3 -8.8100004 16.1429996
-2.8150001 2927 CD C sp3 -10.717 15.2379999 -2.5320001 2928 HD2 H sp3
-10.8970003 15.7740002 -1.6 2929 HD3 H sp3 -11.6330004 15.118 -3.1099999
2930 CE C sp3 -10.0690002 13.875 -2.2460001 2931 HE2 H sp3 -9.0050001
14.0889997 -2.1429999 2932 HE3 H sp3 -10.4289999 13.4110003 -1.3279999
2933 NZ N sp3 -10.2799997 12.8970003 -3.352 2934 HZ3 H sp3 -9.9099998
11.9949999 -3.089 2935 HZ1 H sp3 -11.2670002 12.7060003 -3.4449999 2936
HZ2 H sp3 -9.9729996 13.1529999 -4.2800002 2937 C C sp2 -7.7979999
18.5820007 -3.812 2938 O O sp2 -6.9359999 17.7089996 -3.5450001 2939 N N
sp2 -7.7779999 19.8279991 -3.3169999 2940 H H sp3 -8.5200005 20.4810009
-3.5239999 2941 CA C sp3 -6.654 20.272 -2.489 2942 HA H sp3 -6.284
19.413 -1.93 2943 CB C sp3 -5.4889998 20.7679996 -3.25 2944 HB H sp3
-5.204 20.0540009 -4.0219998 2945 CG2 C sp3 -5.9489999 22.1049995
-3.9779999 2946 HG21 H sp3 -5.3530002 22.2539997 -4.8779998 2947 HG22 H
sp3 -6.9770002 22.0139999 -4.3280001 2948 HG23 H sp3 -5.9899998
23.0340004 -3.4089999 2949 CG1 C sp3 -4.2290001 20.927 -2.3840001 2950
HG12 H sp3 -4.3540001 21.5459995 -1.4960001 2951 HG13 H sp3 -3.8889999
19.9300003 -2.1040001 2952 CD1 C sp3 -3.1070001 21.3330002 -3.3239999
2953 HD11 H sp3 -2.1949999 21.1060009 -2.7709999 2954 HD12 H sp3 -3.138
20.5790005 -4.1110001 2955 HD13 H sp3 -3.339 22.3439999 -3.6559999 2956
C C sp2 -7.1820002 21.2730007 -1.409 2957 O O sp2 -8.1400003 21.9850006
-1.675 2958 N N sp2 -6.5489998 21.4300003 -0.241 2959 H H sp3 -5.6739998
20.9470005 -0.097 2960 CA C sp3 -6.809 22.312 0.839 2961 HA H sp3 -7.224
23.228 0.42 2962 CB C sp3 -7.921 21.7010002 1.774 2963 HB2 H sp3
-8.8620005 21.5389996 1.248 2964 HB3 H sp3 -7.6040001 20.7549992 2.211
2965 OG O sp3 -8.1309996 22.618 2.895 2966 HG H sp3 -8.1549683
21.9246483 3.5589962 2967 C C sp2 -5.5619998 22.6509991 1.646 2968 O O
sp2 -4.7059999 21.7749996 1.977 2969 N N sp2 -5.4629998 23.9440002 1.937
2970 H H sp3 -6.1129999 24.5930004 1.516 2971 CA C sp3 -4.313 24.598
2.612 2972 HA H sp3 -4.57 25.656 2.652 2973 CB C sp3 -3.9990001
24.0699997 3.993 2974 HB2 H sp3 -4.77 24.3840008 4.697 2975 HB3 H sp3
-3.961 22.9799995 3.9779999 2976 CG C sp2 -2.737 24.6130009 4.487 2977
OD1 O sp2 -1.73 23.8859997 4.5469999 2978 ND2 N sp2 -2.7160001
25.8239994 5.0830002 2979 HD22 H sp3 -3.536 26.4150009 5.0760002 2980
HD21 H sp3 -1.898 26.1779995 5.5570002 2981 C C sp2 -2.9590001
24.6229992 1.75 2982 O O sp2 -2.3840001 25.7240009 1.571 2983 N N sp2
-2.506 23.4349995 1.444 2984 H H sp3 -2.9449999 22.5709991 1.73 2985 CA
C sp3 -1.387 23.156 0.679 2986 HA H sp3 -0.568 23.658 1.193 2987 CB C
sp3 -1.022 21.6149998 0.846 2988 HB2 H sp3 -1.8789999 21.1189995 0.39
2989 HB3 H sp3 -0.074 21.3889999 0.359 2990 CG C sp3 -0.938 21.2189999
2.3559999 2991 HG2 H sp3 -0.219 21.9090004 2.7980001 2992 HG3 H sp3
-1.897 21.3969994 2.8399999 2993 SD S sp3 -0.276 19.5750008 2.7520001
2994 CE C sp3 -1.668 18.4669991 2.2360001 2995 HE1 H sp3 -1.336 17.434
2.348 2996 HE2 H sp3 -2.4330001 18.5919991 3.003 2997 HE3 H sp3
-2.0309999 18.8500004 1.283 2998 C C sp2 -1.599 23.6490002 -0.739 2999 O
O sp2 -2.7260001 23.8780003 -1.142 3000 N N sp2 -0.478 23.8349991 -1.457
3001 H H sp3 0.414 23.6860008 -1.008 3002 CA C sp3 -0.461 24.287 -2.862
3003 HA H sp3 -1.43 24.205 -3.354 3004 CB C sp3 -0.153 25.7399998 -2.875
3005 HB H sp3 0.039 25.9969997 -3.9170001 3006 CG2 C sp3 -1.223
26.7350006 -2.467 3007 HG21 H sp3 -1.721 26.4050007 -1.556 3008 HG22 H
sp3 -0.749 27.7140007 -2.405 3009 HG23 H sp3 -1.949 26.7180004
-3.2809999 3010 OG1 O sp3 0.94 26.0330009 -2.062 3011 HG1 H sp3 1.715
26.2439995 -2.5880001 3012 C C sp2 0.562 23.6289997 -3.75 3013 O O sp2
1.6109999 23.1889992 -3.2980001 3014 N N sp2 0.195 23.4179993 -4.9910002
3015 H H sp3 -0.671 23.8419991 -5.2909999 3016 CA C sp3 1.137 23.067
-6.101 3017 HA H sp3 1.795 22.308 -5.68 3018 CB C sp3 0.323 22.4419994
-7.2859998 3019 HB2 H sp3 -0.493 21.8299999 -6.9029999 3020 HB3 H sp3
-0.063 23.1620007 -8.0089998 3021 CG C sp3 1.2180001 21.4669991
-8.1619997 3022 HG H sp3 2.247 21.8209991 -8.1009998 3023 CD1 C sp3
1.0779999 20.0900002 -7.4660001 3024 HD11 H sp3 0.088 19.7269993
-7.7420001 3025 HD12 H sp3 1.8 19.3939991 -7.8940001 3026 HD13 H sp3
1.074 20.0470009 -6.3759999 3027 CD2 C sp3 0.802 21.3959999 -9.5550003
3028 HD21 H sp3 1.5880001 21.0090008 -10.2040005 3029 HD22 H sp3 -0.15
20.8719997 -9.632 3030 HD23 H sp3 0.585 22.3950005 -9.9329996 3031 C C
sp2 2.119 24.2129993 -6.5289998 3032 O O sp2 1.932 24.6919994 -7.6750002
3033 N N sp2 2.9660001 24.8150005 -5.619 3034 H H sp3 2.911 24.5230007
-4.6539998 3035 CA C sp3 3.781 26.028 -5.878 3036 HA H sp3 3.196 26.86
-6.27 3037 CB C sp3 4.4070001 26.3490009 -4.4819999 3038 HB2 H sp3
4.9889998 25.4899998 -4.1490002 3039 HB3 H sp3 5.085 27.2000008
-4.5430002 3040 OG O sp3 3.3369999 26.6919994 -3.5409999 3041 HG H sp3
3.6047688 26.2587719 -2.7274776 3042 C C sp2 4.8839998 25.5769997
-6.8340001 3043 O O sp2 5.6069999 24.5809994 -6.5510001 3044 N N sp2
4.974 26.2539997 -7.9959998 3045 H H sp3 4.3699999 27.0639992 -8.0170002
3046 CA C sp3 5.894 25.945 -9.078 3047 HA H sp3 5.357 26.298 -9.959 3048
CB C sp3 7.1900001 26.8670006 -9.0710001 3049 HB2 H sp3 7.908 26.691
-8.2690001 3050 HB3 H sp3 7.6820002 26.7940006 -10.0410004 3051 CG C sp2
6.8940001 28.3279991 -8.9320002 3052 OD1 O sp2 7.0029998 28.8710003
-7.777 3053 ND2 N sp2 6.6059999 29.0459995 -10.0129995 3054 HD22 H sp3
6.309 28.6940002 -10.9119997 3055 HD21 H sp3 6.5869999 30.0540009
-9.9540005 3056 C C sp2 6.0999999 24.4389992 -9.3599997 3057 O O sp2
7.2410002 23.9839993 -9.5640001 3058 N N sp2 5.0339999 23.6380005
-9.5909996 3059 H H sp3 4.1259999 24.0809994 -9.5869999 3060 CA C sp3
5.215 22.237 -9.878 3061 HA2 H sp3 4.291 21.824 -10.282 3062 HA3 H sp3
6.007 22.024 -10.597 3063 C C sp2 5.4759998 21.3010006 -8.5749998 3064 O
O sp2 5.8800001 20.118 -8.8439999 3065 N N sp2 5.4990001 21.698
-7.3270001 3066 H H sp3 5.2480001 22.6720009 -7.2379999 3067 CA C sp3
5.751 20.865 -6.096 3068 HA H sp3 5.819 19.804 -6.338 3069 CB C sp3
7.1149998 21.1720009 -5.4790001 3070 HB2 H sp3 7.3600001 22.2339993
-5.4860001 3071 HB3 H sp3 7.1500001 20.9360008 -4.4159999 3072 CG C sp3
8.3430004 20.4459991 -6.0960002 3073 HG2 H sp3 8.0579996 19.4050007
-6.2480001 3074 HG3 H sp3 8.427 20.9239998 -7.072 3075 CD C sp3 9.632
20.5750008 -5.3109999 3076 HD2 H sp3 9.6800003 20.0739994 -4.3439999
3077 HD3 H sp3 10.3889999 20.0470009 -5.8909998 3078 CE C sp3 10.0740004
22.0049992 -5.178 3079 HE2 H sp3 10.2620001 22.3360004 -6.1989999 3080
HE3 H sp3 9.276 22.6870003 -4.8829999 3081 NZ N sp3 11.2779999
22.2940006 -4.3460002 3082 HZ3 H sp3 11.2620001 21.8390007 -3.444 3083
HZ1 H sp3 12.073 21.9629993 -4.8730001 3084 HZ2 H sp3 11.2930002
23.2989998 -4.2379999 3085 C C sp2 4.6560001 21.0720005 -5.059 3086 O O
sp2 4.1830001 22.2110004 -4.9239998 3087 N N sp2 4.427 20.1569996 -4.223
3088 H H sp3 5.0139999 19.3349991 -4.191 3089 CA C sp3 3.408 20.229
-3.135 3090 HA H sp3 2.544 20.778 -3.511 3091 CB C sp3 2.8410001
18.8869991 -2.7249999 3092 HB2 H sp3 2.4809999 18.2689991 -3.5480001
3093 HB3 H sp3 3.704 18.3080006 -2.3959999 3094 CG C sp3 1.738
18.8939991 -1.647 3095 HG H sp3 2.02 19.4869995 -0.777 3096 CD1 C sp3
0.357 19.4559994 -2.233 3097 HD11 H sp3 -0.449 19.3519993 -1.508 3098
HD12 H sp3 0.399 20.4780006 -2.609 3099 HD13 H sp3 0.098 18.8980007
-3.1329999 3100 CD2 C sp3 1.404 17.4209995 -1.227 3101 HD21 H sp3 0.705
17.4950008 -0.394 3102 HD22 H sp3 0.971 16.8570004 -2.053 3103 HD23 H
sp3 2.326 16.8869991 -0.995 3104 C C sp2 4.073 20.9640007 -1.872 3105 O
O sp2 4.8330002 20.4370003 -1.044 3106 N N sp2 3.961 22.2970009 -1.849
3107 H H sp3 3.408 22.6280003 -2.6259999 3108 CA C sp3 4.264 23.091
-0.705 3109 HA H sp3 5.131 22.634 -0.228 3110 CB C sp3 4.3260002
24.6100006 -1 3111 HB2 H sp3 4.9229999 24.7919998 -1.893 3112 HB3 H sp3
3.3329999 24.9120007 -1.332 3113 CG C sp3 4.8400002 25.5009995 0.234
3114 HG2 H sp3 4.0939999 25.4060001 1.022 3115 HG3 H sp3 5.8649998
25.2609997 0.517 3116 CD C sp3 4.96 26.9290009 -0.321 3117 HD2 H sp3
4.0539999 27.1019993 -0.903 3118 HD3 H sp3 5.0640001 27.7290001 0.412
3119 NE N sp2 6.0650001 27.0690002 -1.347 3120 HE H sp3 6.5180001
26.2199993 -1.655 3121 CZ C sp2 6.527 28.1609993 -1.9069999 3122 NH1 N
sp2 5.7379999 29.2019997 -1.952 3123 HH12 H sp3 6.2059999 30.0529995
-2.23 3124 HH11 H sp3 4.9180002 29.2639999 -1.3660001 3125 NH2 N sp2
7.6620002 28.1369991 -2.4920001 3126 HH21 H sp3 8.2069998 27.2950001
-2.372 3127 HH22 H sp3 8.1350002 29.0219994 -2.598 3128 C C sp2 3.244
22.9360008 0.405 3129 O O sp2 2.063 23.2469997 0.252 3130 N N sp2 3.697
22.5450001 1.584 3131 H H sp3 4.6750002 22.2940006 1.61 3132 CA C sp3
2.994 22.433 2.914 3133 HA H sp3 2.012 22.021 2.679 3134 CB C sp3 3.625
21.4599991 3.8959999 3135 HB H sp3 4.5799999 21.875 4.2179999 3136 CG1 C
sp3 2.7920001 21.243 5.1789999 3137 HG11 H sp3 1.831 20.8610001 4.835
3138 HG12 H sp3 3.2260001 20.5 5.848 3139 HG13 H sp3 2.7869999
22.1679993 5.757 3140 CG2 C sp3 3.9059999 20.0779991 3.1949999 3141 HG21
H sp3 4.8169999 19.6609993 3.6240001 3142 HG22 H sp3 3.0539999 19.427
3.3889999 3143 HG23 H sp3 4.0619998 20.2019997 2.1240001 3144 C C sp2
2.812 23.8309994 3.4630001 3145 O O sp2 3.8110001 24.6170006 3.4400001
3146 N N sp2 1.6799999 24.2450008 3.9809999 3147 H H sp3 0.975
23.5370007 4.1259999 3148 CA C sp3 1.334 25.581 4.416 3149 HA H sp3
2.239 26.16 4.6 3150 CB C sp3 0.592 26.3110008 3.3080001 3151 HB2 H sp3
-0.456 26.0219994 3.223 3152 HB3 H sp3 0.464 27.3610001 3.5699999 3153
CG C sp2 1.2180001 26.3490009 1.937 3154 OD1 O sp2 2.3900001 26.7019997
1.755 3155 ND2 N sp2 0.475 26.0459995 0.864 3156 HD22 H sp3 -0.518
25.9540005 1.028 3157 HD21 H sp3 0.809 26.0340004 -0.089 3158 C C sp2
0.557 25.5979996 5.723 3159 O O sp2 -0.058 26.5820007 6.0479999 3160 N N
sp2 0.603 24.4850006 6.4819999 3161 H H sp3 1.01 23.6270008 6.1370001
3162 CA C sp3 0.344 24.556 7.895 3163 HA H sp3 0.535 25.531 8.343 3164
CB C sp3 -1.089 24.132 8.1020002 3165 HB2 H sp3 -1.742 24.9890003
7.9369998 3166 HB3 H sp3 -1.377 23.3770008 7.369 3167 CG C sp3 -1.474
23.5919991 9.5349998 3168 HG2 H sp3 -1.049 22.6170006 9.7720003 3169 HG3
H sp3 -1.15 24.3209991 10.2779999 3170 CD C sp2 -2.967 23.5769997 9.79
3171 OE1 O sp2 -3.4820001 22.8840008 10.5950003 3172 NE2 N sp2
-3.7609999 24.4190006 9.1549997 3173 HE22 H sp3 -3.362 25.2000008
8.6540003 3174 HE21 H sp3 -4.7509999 24.5109997 9.3369999 3175 C C sp2
1.169 23.5009995 8.5970001 3176 O O sp2 1.187 22.3649998 8.0749998 3177
N N sp2 1.819 23.8050003 9.7060003 3178 H H sp3 1.918 24.7719994
9.9790001 3179 CA C sp3 2.604 22.77 10.342 3180 HA H sp3 3.271 22.366
9.581 3181 CB C sp3 3.303 23.3029995 11.5570002 3182 HB2 H sp3 2.628
23.6940002 12.3179998 3183 HB3 H sp3 3.915 22.4799995 11.9289999 3184 CG
C sp2 4.3850002 24.316 11.2530003 3185 OD1 O sp2 4.4460001 24.7819996
10.059 3186 OD2 O sp3 5.066 24.7269993 12.191 3187 C C sp2 1.804
21.6259995 10.8260002 3188 O O sp2 0.656 21.7320004 11.3249998 3189 N N
sp2 2.3959999 20.4190006 10.8850002 3190 H H sp3 3.2360001 20.2880001
10.3389997 3191 CA C sp3 1.938 19.251 11.618 3192 HA2 H sp3 1.807 19.482
12.675 3193 HA3 H sp3 0.925 19.012 11.295 3194 C C sp2 2.8529999
18.0060005 11.3909998 3195 O O sp2 4.0100002 18.0650005 10.8000002 3196
N N sp2 2.29 16.8530006 11.7159996 3197 H H sp3 1.399 16.9169998
12.1870003 3198 CA C sp3 2.601 15.495 11.181 3199 HA H sp3 3.443 15.626
10.501 3200 CB C sp3 3.0050001 14.5369997 12.3470001 3201 HB2 H sp3
2.1619999 14.2130003 12.9580002 3202 HB3 H sp3 3.431 13.6479998 11.882
3203 CG C sp2 3.9690001 15.1169996 13.3669996 3204 CD1 C sp2 3.454
15.8479996 14.4099998 3205 HD1 H sp3 2.3989999 16.0569992 14.4989996
3206 CE1 C sp2 4.27 16.3460007 15.4069996 3207 HE1 H sp3 3.8380001
16.9920006 16.1569996 3208 CZ C sp2 5.6329999 16.0209999 15.46 3209 HZ H
sp3 6.3099999 16.4519997 16.1819992 3210 CE2 C sp2 6.1360002 15.1610003
14.4519997 3211 HE2 H sp3 7.1869998 14.9209995 14.5249996 3212 CD2 C sp2
5.3109999 14.6899996 13.4250002 3213 HD2 H sp3 5.71 14.1619997
12.5719995 3214 C C sp2 1.557 14.9750004 10.2080002 3215 O O sp2 0.316
15.0900002 10.4650002 3216 N N sp2 2.0120001 14.4729996 9.1219997 3217 H
H sp3 3.0150001 14.4689999 9.0059996 3218 CA C sp3 1.237 14.163 7.904
3219 HA H sp3 0.194 14.419 8.089 3220 CB C sp3 1.72 15.1719999 6.8049998
3221 HB2 H sp3 2.799 15.2299995 6.6669998 3222 HB3 H sp3 1.434
14.7639999 5.836 3223 CG C sp2 1.281 16.5949993 6.8699999 3224 CD1 C sp2
1.829 17.5419998 7.7600002 3225 HD1 H sp3 2.5439999 17.177 8.4829998
3226 CE1 C sp2 1.313 18.8659992 7.7709999 3227 HE1 H sp3 1.679
19.6079998 8.4650002 3228 CZ C sp2 0.275 19.2800007 6.8839998 3229 OH O
sp3 -0.448 20.4230003 7.2160001 3230 HH H sp3 0.1623544 21.1216393
7.4666491 3231 CE2 C sp2 -0.335 18.3309994 6.0489998 3232 HE2 H sp3
-1.267 18.6200008 5.585 3233 CD2 C sp2 0.224 17.0109997 6.0359998 3234
HD2 H sp3 -0.256 16.1879997 5.527 3235 C C sp2 1.4579999 12.7340002
7.4970002 3236 O O sp2 2.572 12.2419996 7.4580002 3237 N N sp2 0.418
12.0939999 6.9829998 3238 H H sp3 -0.437 12.6260004 7.0679998 3239 CA C
sp3 0.458 10.874 6.143 3240 HA H sp3 1.352 10.308 6.402 3241 CB C sp3
-0.725 9.8690004 6.5819998 3242 HB2 H sp3 -0.521 9.6219997 7.6230001
3243 HB3 H sp3 -1.642 10.4580002 6.5370002 3244 CG C sp2 -0.875
8.5950003 5.7600002 3245 CD1 C sp2 0.086 7.5819998 5.8629999 3246 HD1 H
sp3 0.945 7.7329998 6.5009999 3247 CE1 C sp2 -0.112 6.4429998 5.1739998
3248 HE1 H sp3 0.601 5.6690001 5.4169998 3249 CZ C sp2 -1.336 6.1529999
4.526 3250 OH O sp3 -1.527 5.0229998 3.832 3251 HH H sp3 -2.3762
5.1361036 3.4006789 3252 CE2 C sp2 -2.3440001 7.1420002 4.4089999 3253
HE2 H sp3 -3.2509999 7.0539999 3.829 3254 CD2 C sp2 -2.0739999 8.3260002
5.0890002 3255 HD2 H sp3 -2.724 9.184 5.007 3256 C C sp2 0.408
11.1379995 4.6799998 3257 O O sp2 -0.49 11.8459997 4.263 3258 N N sp2
1.321 10.618 3.845 3259 H H sp3 2.131 10.1739998 4.2550001 3260 CA C sp3
1.226 10.599 2.406 3261 HA H sp3 0.378 11.141 1.987 3262 CB C sp3 2.552
11.2010002 1.858 3263 HB2 H sp3 3.362 10.573 2.2290001 3264 HB3 H sp3
2.5179999 11.0600004 0.778 3265 CG C sp3 2.868 12.6960001 2.168 3266 HG
H sp3 2.178 13.4110003 1.719 3267 CD1 C sp3 3.069 13.125 3.632 3268 HD11
H sp3 3.641 12.3970003 4.2069998 3269 HD12 H sp3 3.6129999 14.0670004
3.6960001 3270 HD13 H sp3 2.0899999 13.1379995 4.1100001 3271 CD2 C sp3
4.1550002 13.0170002 1.446 3272 HD21 H sp3 5.0469999 12.5190001 1.826
3273 HD22 H sp3 4.1209998 12.8190002 0.375 3274 HD23 H sp3 4.368
14.0539999 1.707 3275 C C sp2 0.935 9.1940002 1.796 3276 O O sp2 1.344
8.1719999 2.3599999 3277 N N sp2 0.215 9.1990004 0.659 3278 H H sp3
0.052 10.0629997 0.161 3279 CA C sp3 -0.071 7.96 -0.063 3280 HA H sp3
0.607 7.186 0.296 3281 CB C sp3 -1.495 7.3759999 0.253 3282 HB2 H sp3
-1.625 6.3790002 -0.168 3283 HB3 H sp3 -1.5140001 7.2389998 1.334 3284
CG C sp2 -2.6459999 8.3940001 -0.074 3285 CD1 C sp2 -3.316 8.3500004
-1.312 3286 HD1 H sp3 -3.0799999 7.6900001 -2.1329999 3287 CE1 C sp2
-4.29 9.3310003 -1.6160001 3288 HE1 H sp3 -4.8200002 9.4449997 -2.549
3289 CZ C sp2 -4.513 10.4449997 -0.768 3290 OH O sp3 -5.448 11.3900003
-1.109 3291 HH H sp3 -6.007 11.3199997 -1.886 3292 CE2 C sp2 -3.8280001
10.4720001 0.485 3293 HE2 H sp3 -4.132 11.2930002 1.117 3294 CD2 C sp2
-2.9000001 9.4289999 0.805 3295 HD2 H sp3 -2.444 9.4639997 1.783 3296 C
C sp2 0.17 8.1309996 -1.594 3297 O O sp2 0.029 9.2019997 -2.217 3298 N N
sp2 0.756 7.1440001 -2.3139999 3299 H H sp3 0.949 6.3000002 -1.794 3300
CA C sp3 1.007 7.123 -3.728 3301 HA H sp3 0.455 7.917 -4.232 3302 CB C
sp3 2.4449999 7.473 -4.0900002 3303 HB1 H sp3 3.105 6.7459998 -3.6170001
3304 HB2 H sp3 2.5929999 7.362 -5.164 3305 HB3 H sp3 2.612 8.4689999
-3.6800001 3306 C C sp2 0.503 5.73 -4.3179998 3307 O O sp2 0.692
4.6869998 -3.7420001 3308 N N sp2 -0.185 5.822 -5.4549999 3309 H H sp3
-0.335 6.7389998 -5.8509998 3310 CA C sp3 -0.514 4.66 -6.277 3311 HA H
sp3 -0.087 3.76 -5.835 3312 CB C sp3 -2.0869999 4.4759998 -6.27 3313 HB2
H sp3 -2.487 4.7480001 -5.2940001 3314 HB3 H sp3 -2.4349999 5.052
-7.1269999 3315 CG C sp2 -2.6789999 3.0780001 -6.415 3316 OD1 O sp2
-2.9690001 2.5020001 -5.4180002 3317 ND2 N sp2 -2.8989999 2.582
-7.6240001 3318 HD22 H sp3 -2.6760001 3.1040001 -8.4589996 3319 HD21 H
sp3 -3.483 1.762 -7.7010002 3320 C C sp2 0.023 4.888 -7.6880002 3321 O O
sp2 -0.145 6.0219998 -8.1560001 3322 N N sp2 0.46 3.796 -8.3249998 3323
H H sp3 0.53 2.8959999 -7.8720002 3324 CA C sp3 0.93 3.898 -9.72 3325 HA
H sp3 0.447 4.719 -10.251 3326 CB C sp3 2.461 4.2649999 -9.757 3327 HB H
sp3 2.5350001 5.1789999 -9.1680002 3328 CG2 C sp3 3.378 3.158 -9.1269999
3329 HG21 H sp3 3.059 3.0409999 -8.092 3330 HG22 H sp3 3.063 2.214
-9.5719995 3331 HG23 H sp3 4.4429998 3.3369999 -8.9820004 3332 CG1 C sp3
2.842 4.526 -11.1969995 3333 HG12 H sp3 3.0639999 3.5739999 -11.6789999
3334 HG13 H sp3 1.983 4.973 -11.698 3335 CD1 C sp3 4.0100002 5.54
-11.2840004 3336 HD11 H sp3 4.3579998 5.6409998 -12.3120003 3337 HD12 H
sp3 3.8770001 6.5539999 -10.9060001 3338 HD13 H sp3 4.8390002 5.1139998
-10.7200003 3339 C C sp2 0.524 2.648 -10.4390001 3340 O O sp2 0.646
1.478 -9.8990002 3341 N N sp2 0.037 2.7869999 -11.6549997 3342 H H sp3
0.086 3.7090001 -12.0640001 3343 CA C sp3 -0.271 1.595 -12.565 3344 HA H
sp3 -0.13 0.617 -12.106 3345 CB C sp3 -1.761 1.661 -12.908 3346 HB2 H
sp3 -2.0109999 2.721 -12.9510002 3347 HB3 H sp3 -1.882 1.1950001
-13.8859997 3348 SG S sp3 -2.8269999 0.848 -11.6700001 3349 HG H sp3
-2.3770001 1.41 -10.5450001 3350 C C sp2 0.634 1.687 -13.7989998 3351 O
O sp2 1.069 2.727 -14.3039999 3352 N N sp2 0.805 0.501 -14.4980001 3353
H H sp3 0.386 -0.32 -14.0860004 3354 CA C sp3 1.657 0.275 -15.682 3355
HA H sp3 1.829 1.263 -16.11 3356 CB C sp3 3.0250001 -0.268 -15.1829996
3357 HB2 H sp3 2.941 -1.238 -14.6929998 3358 HB3 H sp3 3.586 -0.566
-16.0690002 3359 CG C sp2 3.9719999 0.584 -14.3409996 3360 CD1 C sp2
3.908 0.498 -12.96 3361 HD1 H sp3 3.125 -0.13 -12.5600004 3362 CE1 C sp2
4.796 1.165 -12.1009998 3363 HE1 H sp3 4.7379999 1.119 -11.0229998 3364
CZ C sp2 5.6919999 2.1389999 -12.6520004 3365 HZ H sp3 6.2340002
2.8050001 -11.9969997 3366 CE2 C sp2 5.7010002 2.3710001 -13.9989996
3367 HE2 H sp3 6.3080001 3.178 -14.382 3368 CD2 C sp2 4.7839999 1.582
-14.8590002 3369 HD2 H sp3 4.8200002 1.738 -15.9280005 3370 C C sp2
1.075 -0.714 -16.7600002 3371 O O sp2 0.598 -1.726 -16.3479996 3372 N N
sp2 1.303 -0.524 -18.0480003 3373 H H sp3 1.904 0.234 -18.3390007 3374
CA C sp3 0.779 -1.362 -19.127 3375 HA H sp3 0.776 -2.39 -18.765 3376 CB
C sp3 -0.718 -0.941 -19.5790005 3377 HB2 H sp3 -1.239 -1.8150001
-19.9720001 3378 HB3 H sp3 -1.354 -0.607 -18.7600002 3379 CG C sp3
-0.828 0.224 -20.5779991 3380 HG2 H sp3 -0.513 -0.06 -21.5820007 3381
HG3 H sp3 -1.8430001 0.617 -20.6259995 3382 CD C sp3 -0.06 1.572
-20.1679993 3383 HD2 H sp3 -0.46 1.913 -19.2129993 3384 HD3 H sp3 1.003
1.341 -20.1009998 3385 NE N sp2 -0.304 2.6159999 -21.1760006 3386 HE H
sp3 -1.1950001 3.0910001 -21.1959991 3387 CZ C sp2 0.68 3.293
-21.7900009 3388 NH1 N sp2 1.8789999 2.905 -21.9069996 3389 HH12 H sp3
2.5599999 3.5039999 -22.3519993 3390 HH11 H sp3 2.2709999 2.1670001
-21.3409996 3391 NH2 N sp2 0.337 4.362 -22.4200001 3392 HH21 H sp3
-0.607 4.697 -22.2929993 3393 HH22 H sp3 0.996 4.7950001 -23.0510006
3394 C C sp2 1.6849999 -1.3430001 -20.3850002 3395 O O sp2 2.434 -0.416
-20.6509991 3396 N N sp2 1.484 -2.4230001 -21.1520004 3397 H H sp3 1.102
-3.217 -20.6580009 3398 CA C sp3 2.06 -2.719 -22.462 3399 HA H sp3 2.094
-1.79 -23.031 3400 CB C sp3 3.4630001 -3.395 -22.4060001 3401 HB2 H sp3
4.1459999 -2.8340001 -21.7670002 3402 HB3 H sp3 3.3699999 -4.4089999
-22.0179996 3403 CG C sp2 4.1750002 -3.434 -23.7320004 3404 ND1 N sp2
4.572 -2.277 -24.4279995 3405 CE1 C sp2 5.2579999 -2.7290001 -25.5200005
3406 HE1 H sp3 5.7589998 -2.092 -26.2339993 3407 NE2 N sp2 5.3559999
-4.0830002 -25.5020008 3408 HE2 H sp3 6.046 -4.6339998 -25.993 3409 CD2
C sp2 4.6430001 -4.5139999 -24.3910007 3410 HD2 H sp3 4.7319999
-5.5409999 -24.0699997 3411 C C sp2 1.217 -3.73 -23.1730003 3412 O O sp2
0.719 -4.6799998 -22.5009995 3413 N N sp2 1.013 -3.675 -24.4580002 3414
H H sp3 1.49 -2.9130001 -24.9169998 3415 CA C sp3 0.055 -4.533 -25.266
3416 HA H sp3 0.236 -5.534 -24.874 3417 CB C sp3 -1.444 -4.0619998
-25.066 3418 HB2 H sp3 -2.1359999 -4.6900001 -25.6280003 3419 HB3 H sp3
-1.671 -4.1960001 -24.0079994 3420 CG C sp2 -1.701 -2.6329999
-25.3320007 3421 ND1 N sp2 -1.7970001 -1.983 -26.5470009 3422 CE1 C sp2
-1.876 -0.652 -26.3250008 3423 HE1 H sp3 -1.904 0.093 -27.1060009 3424
NE2 N sp2 -1.979 -0.436 -24.9740009 3425 HE2 H sp3 -2.204 0.462
-24.5699997 3426 CD2 C sp2 -1.853 -1.6900001 -24.3710003 3427 HD2 H sp3
-1.803 -1.848 -23.3040009 3428 C C sp2 0.535 -4.421 -26.7269993 3429 O O
sp2 1.4349999 -3.6949999 -27.1159992 3430 N N sp2 -0.105 -5.2589998
-27.5610008 3431 H H sp3 -0.912 -5.809 -27.3010006 3432 CA C sp3 0.393
-5.486 -28.967 3433 HA H sp3 1.44 -5.787 -28.998 3434 CB C sp3 -0.35
-6.7680001 -29.5699997 3435 HB2 H sp3 0.346 -7.1160002 -30.3330002 3436
HB3 H sp3 -0.472 -7.566 -28.8369999 3437 CG C sp3 -1.694 -6.5009999
-30.2119999 3438 HG2 H sp3 -1.513 -6.052 -31.1889992 3439 HG3 H sp3
-2.2460001 -7.414 -30.4360008 3440 CD C sp2 -2.631 -5.5749998
-29.3939991 3441 OE1 O sp2 -2.6659999 -4.3899999 -29.75 3442 OE2 O sp3
-3.2880001 -5.98 -28.3990002 3443 C C sp2 0.4 -4.3169999 -29.9220009
3444 O O sp2 1.002 -4.3600001 -30.9750004 3445 N N sp2 -0.175 -3.142
-29.5189991 3446 H H sp3 -0.679 -3.1400001 -28.6429996 3447 CA C sp3
-0.136 -1.897 -30.298 3448 HA H sp3 0.516 -2.102 -31.147 3449 CB C sp3
-1.511 -1.558 -30.9759998 3450 HB H sp3 -1.492 -0.521 -31.3139992 3451
CG2 C sp3 -1.892 -2.4170001 -32.1559982 3452 HG21 H sp3 -1.743 -3.477
-31.9519997 3453 HG22 H sp3 -2.9419999 -2.2149999 -32.368 3454 HG23 H
sp3 -1.293 -2.02 -32.9749985 3455 OG1 O sp3 -2.579 -1.791 -30.0470009
3456 HG1 H sp3 -2.5869999 -2.7509999 -30.0790005 3457 C C sp2 0.386
-0.756 -29.4029999 3458 O O sp2 0.387 0.377 -29.8659992 3459 N N sp2
0.85 -1.002 -28.1900005 3460 H H sp3 0.748 -1.9299999 -27.8050003 3461
CA C sp3 1.881 -0.138 -27.467 3462 HA H sp3 1.518 0.864 -27.697 3463 CB
C sp3 1.939 -0.331 -25.9090004 3464 HB2 H sp3 0.914 -0.244 -25.5480003
3465 HB3 H sp3 2.358 -1.284 -25.5830002 3466 OG O sp3 2.7030001 0.721
-25.3050003 3467 HG H sp3 2.777674 0.5826179 -24.3582287 3468 C C sp2
3.188 -0.221 -28.191 3469 O O sp2 3.516 -1.177 -28.9179993 3470 N N sp2
4.0370002 0.787 -27.9850006 3471 H H sp3 3.812 1.615 -27.4529991 3472 CA
C sp3 5.431 0.804 -28.402 3473 HA2 H sp3 5.878 -0.152 -28.131 3474 HA3 H
sp3 5.527 0.821 -29.488 3475 C C sp2 6.2090001 1.99 -27.9179993 3476 O O
sp2 5.7579999 3.1570001 -28.1280003 3477 N N sp2 7.3039999 1.83
-27.1949997 3478 H H sp3 7.6129999 0.901 -26.9489994 3479 CA C sp3 8.186
2.932 -26.8 3480 HA H sp3 8.261 3.701 -27.569 3481 CB C sp3 7.6269999
3.6140001 -25.5359993 3482 HB2 H sp3 8.2740002 4.395 -25.1380005 3483
HB3 H sp3 6.7290001 4.1529999 -25.8390007 3484 OG O sp3 7.3600001 2.641
-24.5429993 3485 HG H sp3 6.8060002 1.902 -24.8050003 3486 C C sp2
9.6120005 2.642 -26.4090004 3487 O O sp2 10.5240002 3.3759999
-26.7759991 3488 N N sp2 9.8850002 1.4529999 -25.8069992 3489 H H sp3
9.1000004 0.869 -25.5550003 3490 CA C sp3 11.1940002 1.0930001
-25.2590008 3491 HA H sp3 12.0629997 1.536 -25.7460003 3492 CB C sp3
11.3260002 1.715 -23.8040009 3493 HB H sp3 10.9750004 2.747 -23.8099995
3494 CG1 C sp3 10.434 0.938 -22.8239994 3495 HG11 H sp3 10.6809998 -0.12
-22.7450008 3496 HG12 H sp3 10.2959995 1.357 -21.8269997 3497 HG13 H sp3
9.4519997 0.889 -23.2959995 3498 CG2 C sp3 12.7679996 1.554 -23.2579994
3499 HG21 H sp3 13.3970003 2.1400001 -23.9279995 3500 HG22 H sp3 12.941
1.9349999 -22.2509995 3501 HG23 H sp3 13.1239996 0.524 -23.2259998 3502
C C sp2 11.467 -0.425 -25.3169994 3503 O O sp2 10.467 -1.17 -25.2229996
3504 N N sp2 12.6709995 -0.952 -25.4619999 3505 CD C sp3 13.8520002
-0.294 -26.073 3506 HD2 H sp3 14.323 0.393 -25.3700008 3507 HD3 H sp3
13.6470003 0.372 -26.9109993 3508 CG C sp3 14.7270002 -1.4680001
-26.5300007 3509 HG2 H sp3 15.7840004 -1.2029999 -26.5529995 3510 HG3 H
sp3 14.4630003 -1.8559999 -27.5139999 3511 CB C sp3 14.5109997 -2.516
-25.4740009 3512 HB2 H sp3 14.8830004 -2.2620001 -24.4810009 3513 HB3 H
sp3 14.7799997 -3.5450001 -25.7119999 3514 CA C sp3 12.9610004 -2.434
-25.3029995 3515 HA H sp3 12.474 -2.878 -26.1709995 3516 C C sp2
12.3909998 -2.918 -23.9300003 3517 O O sp2 12.7229996 -2.339 -22.8999996
3518 N N sp2 11.7930002 -4.1129999 -23.9020004 3519 H H sp3 11.5860004
-4.5359998 -24.7950001 3520 CA C sp3 11.006 -4.582 -22.733 3521 HA H sp3
10.729 -3.686 -22.178 3522 CB C sp3 9.6490002 -5.1859999 -23.0869999
3523 HB H sp3 9.2580004 -5.8899999 -22.3519993 3524 CG2 C sp3 8.5430002
-4.1620002 -23.4080009 3525 HG21 H sp3 8.9540005 -3.3 -23.9330006 3526
HG22 H sp3 7.7150002 -4.5650001 -23.9909992 3527 HG23 H sp3 8.0410004
-3.875 -22.4839993 3528 OG1 O sp3 9.7580004 -5.967 -24.257 3529 HG1 H
sp3 10.2030001 -6.7410002 -23.9050007 3530 C C sp2 11.816 -5.473
-21.7859993 3531 O O sp2 11.427 -5.8200002 -20.6749992 3532 N N sp2
12.9899998 -5.8470001 -22.2619991 3533 H H sp3 13.3859997 -5.3920002
-23.0720005 3534 CA C sp3 13.778 -6.97 -21.698 3535 HA H sp3 13.209
-7.898 -21.761 3536 CB C sp3 15.0310001 -7.2280002 -22.6149998 3537 HB2
H sp3 15.5290003 -6.3099999 -22.9290009 3538 HB3 H sp3 15.6660004
-7.8860002 -22.0219994 3539 CG C sp2 14.7700005 -8.0439997 -23.8239994
3540 OD1 O sp2 15.5830002 -8.9300003 -24.1100006 3541 OD2 O sp3
13.6739998 -7.8930001 -24.4890003 3542 C C sp2 14.2189999 -6.717
-20.2929993 3543 O O sp2 14.3900003 -7.6529999 -19.5090008 3544 N N sp2
14.3830004 -5.4650002 -19.8220005 3545 H H sp3 14.1520004 -4.6789999
-20.4130001 3546 CA C sp3 14.722 -5.081 -18.459 3547 HA H sp3 14.234
-5.82 -17.823 3548 CB C sp3 16.1720009 -5.2280002 -18.1110001 3549 HB2 H
sp3 16.3969994 -6.2940001 -18.0739994 3550 HB3 H sp3 16.6919994 -4.723
-18.9249992 3551 CG C sp2 16.5440006 -4.7740002 -16.691 3552 CD1 C sp2
16.3169994 -5.645 -15.5539999 3553 HD1 H sp3 16.1070004 -6.704
-15.5889997 3554 CE1 C sp2 16.3950005 -5.1090002 -14.2620001 3555 HE1 H
sp3 16.1149998 -5.7189999 -13.415 3556 CZ C sp2 16.8910007 -3.802
-14.007 3557 OH O sp3 17.0170002 -3.4530001 -12.6890001 3558 HH H sp3
17.3810005 -4.1690001 -12.1630001 3559 CE2 C sp2 17.2129993 -2.9549999
-15.1029997 3560 HE2 H sp3 17.5009995 -1.921 -14.9870005 3561 CD2 C sp2
16.941 -3.4619999 -16.4169998 3562 HD2 H sp3 17.1000004 -2.832
-17.2800007 3563 C C sp2 14.2370005 -3.7260001 -17.9960003 3564 O O sp2
14.5869999 -2.7349999 -18.5849991 3565 N N sp2 13.3409996 -3.7260001
-17.0340004 3566 H H sp3 13.0459995 -4.6199999 -16.6679993 3567 CA C sp3
12.476 -2.592 -16.724 3568 HA H sp3 12.761 -1.703 -17.287 3569 CB C sp3
11.0620003 -2.891 -17.0030003 3570 HB2 H sp3 10.8290005 -3.6719999
-16.2789993 3571 HB3 H sp3 10.4779997 -2.0420001 -16.6480007 3572 CG C
sp3 10.698 -3.2490001 -18.5049992 3573 HG H sp3 11.2550001 -4.0630002
-18.9689999 3574 CD1 C sp3 9.1920004 -3.5910001 -18.5499992 3575 HD11 H
sp3 8.8870001 -3.918 -19.5440006 3576 HD12 H sp3 8.9560003 -4.4369998
-17.9039993 3577 HD13 H sp3 8.6289997 -2.6930001 -18.2919998 3578 CD2 C
sp3 10.9359999 -2.102 -19.4370003 3579 HD21 H sp3 11.9729996 -1.766
-19.4060001 3580 HD22 H sp3 10.618 -2.2839999 -20.4629993 3581 HD23 H
sp3 10.323 -1.271 -19.0890007 3582 C C sp2 12.6829996 -2.2490001
-15.1700001 3583 O O sp2 13.0249996 -3.075 -14.2720003 3584 N N sp2
12.3400002 -1.017 -14.8050003 3585 H H sp3 12.2290001 -0.369 -15.5719995
3586 CA C sp3 12.38 -0.419 -13.438 3587 HA H sp3 12.459 -1.287 -12.783
3588 CB C sp3 13.6339998 0.413 -13.1800003 3589 HB2 H sp3 13.6070004
1.133 -13.9980001 3590 HB3 H sp3 13.5089998 0.863 -12.1949997 3591 CG C
sp3 14.9020004 -0.507 -13.1940002 3592 HG2 H sp3 14.698 -1.337
-12.5179996 3593 HG3 H sp3 15.007 -0.884 -14.2110004 3594 CD C sp2
16.1970005 0.145 -12.8280001 3595 OE1 O sp2 16.2329998 1.348 -12.6129999
3596 NE2 N sp2 17.2080002 -0.626 -12.6169996 3597 HE22 H sp3 17.0419998
-1.599 -12.8330002 3598 HE21 H sp3 18.1019993 -0.269 -12.3120003 3599 C
C sp2 11.0419998 0.36 -13.243 3600 O O sp2 10.9790001 1.613 -13.3059998
3601 N N sp2 9.9799995 -0.461 -13.0710001 3602 H H sp3 10.1210003 -1.431
-12.8299999 3603 CA C sp3 8.643 0.113 -12.888 3604 HA H sp3 8.459 0.972
-13.533 3605 CB C sp3 7.6739998 -1.0319999 -13.1999998 3606 HB2 H sp3
7.6329999 -1.859 -12.4910002 3607 HB3 H sp3 6.6700001 -0.615 -13.1219997
3608 CG C sp3 7.697 -1.631 -14.6169996 3609 HG H sp3 8.533 -2.3280001
-14.5670004 3610 CD1 C sp3 6.4260001 -2.4070001 -14.7580004 3611 HD11 H
sp3 5.619 -1.7 -14.948 3612 HD12 H sp3 6.5539999 -3.079 -15.6070004 3613
HD13 H sp3 6.0869999 -3.0209999 -13.9239998 3614 CD2 C sp3 7.6399999
-0.516 -15.7650003 3615 HD21 H sp3 7.0430002 -0.878 -16.6019993 3616
HD22 H sp3 7.3109999 0.442 -15.3620005 3617 HD23 H sp3 8.6660004 -0.506
-16.1350002 3618 C C sp2 8.4469995 0.706 -11.4530001 3619 O O sp2
8.0950003 -0.081 -10.5740004 3620 N N sp2 8.691 2.0090001 -11.2299995
3621 H H sp3 8.8030005 2.655 -11.9980001 3622 CA C sp3 8.841 2.56 -9.845
3623 HA H sp3 8.309 1.856 -9.206 3624 CB C sp3 10.3710003 2.556
-9.4989996 3625 HB2 H sp3 10.8699999 3.223 -10.2010002 3626 HB3 H sp3
10.5649996 2.9119999 -8.4870005 3627 CG C sp3 11.0749998 1.171
-9.5469999 3628 HG2 H sp3 10.7049999 0.427 -8.842 3629 HG3 H sp3
11.0550003 0.698 -10.5290003 3630 SD S sp3 12.8430004 1.349 -8.9779997
3631 CE C sp3 13.2609997 -0.369 -9.3649998 3632 HE1 H sp3 13.2670002
-0.431 -10.4530001 3633 HE2 H sp3 14.2370005 -0.632 -8.9569998 3634 HE3
H sp3 12.4770002 -0.998 -8.9420004 3635 C C sp2 8.2849998 3.895
-9.5830002 3636 O O sp2 8.1859999 4.7030001 -10.4799995 3637 N N sp2
7.96 4.1550002 -8.3129997 3638 H H sp3 8.0369997 3.3540001 -7.7020001
3639 CA C sp3 7.44 5.411 -7.722 3640 HA H sp3 7.403 6.236 -8.434 3641 CB
C sp3 5.9359999 5.3600001 -7.4190001 3642 HB H sp3 5.473 5.2480001
-8.3990002 3643 CG1 C sp3 5.533 4.132 -6.5630002 3644 HG11 H sp3
5.6719999 3.188 -7.0910001 3645 HG12 H sp3 6.118 4.1269999 -5.6430001
3646 HG13 H sp3 4.4580002 4.2010002 -6.3959999 3647 CG2 C sp3 5.487
6.6040001 -6.573 3648 HG21 H sp3 5.809 7.4949999 -7.1110001 3649 HG22 H
sp3 4.4050002 6.6589999 -6.4559999 3650 HG23 H sp3 5.901 6.5440001
-5.566 3651 C C sp2 8.3030005 5.862 -6.5320001 3652 O O sp2 8.6239996
5.1300001 -5.6170001 3653 N N sp2 8.7270002 7.1129999 -6.4699998 3654 H
H sp3 8.5380001 7.7930002 -7.1929998 3655 CA C sp3 9.606 7.677 -5.409
3656 HA H sp3 9.476 7.02 -4.549 3657 CB C sp3 11.066 7.7649999
-6.0079999 3658 HB2 H sp3 11.0930004 8.7220001 -6.5289998 3659 HB3 H sp3
11.8389997 7.8460002 -5.244 3660 CG C sp2 11.5430002 6.7379999
-7.1079998 3661 CD1 C sp2 11.217 6.8800001 -8.4490004 3662 HD1 H sp3
10.5139999 7.605 -8.8330002 3663 CE1 C sp2 11.8179998 6.0180001
-9.4139996 3664 HE1 H sp3 11.5270004 6.0799999 -10.4519997 3665 CZ C sp2
12.7360001 5.007 -9.073 3666 OH O sp3 13.4119997 4.2410002 -9.9899998
3667 HH H sp3 12.8494368 4.0738053 -10.7499409 3668 CE2 C sp2 12.8979998
4.8390002 -7.6789999 3669 HE2 H sp3 13.5129995 4.006 -7.3730001 3670 CD2
C sp2 12.3199997 5.651 -6.7220001 3671 HD2 H sp3 12.4809999 5.4780002
-5.6680002 3672 C C sp2 9.1099997 9.0790005 -4.9250002 3673 O O sp2
8.8710003 9.9189997 -5.8130002 3674 N N sp2 8.9659996 9.3640003 -3.638
3675 H H sp3 9.1899996 8.6940002 -2.915 3676 CA C sp3 8.555 10.723
-3.197 3677 HA H sp3 8.417 11.333 -4.09 3678 CB C sp3 7.2659998
10.6739998 -2.401 3679 HB H sp3 7.4369998 9.9300003 -1.622 3680 CG1 C
sp3 6.743 11.9569998 -1.729 3681 HG11 H sp3 6.1950002 12.5609999
-2.4519999 3682 HG12 H sp3 6.02 11.6040001 -0.994 3683 HG13 H sp3 7.546
12.5200005 -1.2539999 3684 CG2 C sp3 6.1589999 10.0509996 -3.2980001
3685 HG21 H sp3 6.4359999 9.1099997 -3.773 3686 HG22 H sp3 5.243
9.9709997 -2.7119999 3687 HG23 H sp3 5.6960001 10.6829996 -4.0560002
3688 C C sp2 9.6739998 11.3540001 -2.3710001 3689 O O sp2 10.066 10.757
-1.418 3690 N N sp2 9.9680004 12.6389999 -2.5439999 3691 H H sp3
9.4230003 13.1300001 -3.2379999 3692 CA C sp3 11.308 13.263 -2.203 3693
HA H sp3 11.756 12.833 -1.308 3694 CB C sp3 12.2980003 13.1540003
-3.4070001 3695 HB H sp3 12.6809998 12.1350002 -3.4619999 3696 CG1 C sp3
11.6669998 13.4729996 -4.8099999 3697 HG11 H sp3 11.0579996 14.3760004
-4.8569999 3698 HG12 H sp3 12.3100004 13.4750004 -5.691 3699 HG13 H sp3
10.9160004 12.691 -4.915 3700 CG2 C sp3 13.4729996 14.0100002 -3.279
3701 HG21 H sp3 14.1920004 13.6440001 -4.013 3702 HG22 H sp3 13.1660004
15.0439997 -3.437 3703 HG23 H sp3 13.842 14.0200005 -2.2539999 3704 C C
sp2 11.1140003 14.7229996 -1.803 3705 O O sp2 10.5690002 15.5139999
-2.5469999 3706 N N sp2 11.4960003 15.1110001 -0.583 3707 H H sp3
11.7939997 14.401 0.071 3708 CA C sp3 11.439 16.435 0.009 3709 HA H sp3
10.503 16.88 -0.33 3710 CB C sp3 11.4630003 16.3199997 1.574 3711 HB2 H
sp3 10.7969999 15.5010004 1.847 3712 HB3 H sp3 12.4630003 15.9940004
1.86 3713 CG C sp3 11.0839996 17.6019993 2.3900001 3714 HG2 H sp3
11.7320004 18.4039993 2.036 3715 HG3 H sp3 10.0740004 17.8980007
2.1070001 3716 CD C sp3 11.2460003 17.3899994 3.9119999 3717 HD2 H sp3
10.4799995 16.6900005 4.244 3718 HD3 H sp3 12.2320004 16.9839993
4.1409998 3719 CE C sp3 10.9569998 18.7099991 4.651 3720 HE2 H sp3
11.3629999 19.5849991 4.1420002 3721 HE3 H sp3 9.8730001 18.8190002
4.6810002 3722 NZ N sp3 11.5740004 18.6739998 6.0900002 3723 HZ3 H sp3
12.5539999 18.4309998 6.0799999 3724 HZ1 H sp3 11.3290005 19.507
6.6069999 3725 HZ2 H sp3 11.158 17.948 6.6550002 3726 C C sp2 12.6120005
17.2700005 -0.569 3727 O O sp2 13.6350002 17.2240009 0.091 3728 N N sp2
12.3629999 17.9249992 -1.707 3729 H H sp3 11.427 17.8689995 -2.0829999
3730 CA C sp3 13.466 18.629 -2.438 3731 HA H sp3 14.36 18.36 -1.876 3732
CB C sp3 13.823 17.9349995 -3.806 3733 HB H sp3 14.1269999 16.9370003
-3.49 3734 CG2 C sp3 12.8979998 18.0189991 -4.9260001 3735 HG21 H sp3
11.9910002 17.5580006 -4.5349998 3736 HG22 H sp3 12.7139997 19.0639992
-5.1760001 3737 HG23 H sp3 13.25 17.4540005 -5.789 3738 OG1 O sp3
15.0200005 18.5039997 -4.1760001 3739 HG1 H sp3 15.4919996 17.7350006
-4.5040002 3740 C C sp2 13.3389997 20.1140003 -2.3989999 3741 O O sp2
12.2849998 20.6800003 -2.6240001 3742 N N sp2 14.5150003 20.7830009
-2.188 3743 H H sp3 15.3439999 20.2210007 -2.3180001 3744 CA C sp3
14.613 22.257 -2.348 3745 HA H sp3 13.717 22.644 -2.832 3746 CB C sp3
14.6309996 22.9029999 -0.933 3747 HB2 H sp3 13.79 22.5139999 -0.358 3748
HB3 H sp3 15.4589996 22.4300003 -0.405 3749 OG O sp3 14.5900002
24.3010006 -0.772 3750 HG H sp3 13.6969995 24.566 -1.0039999 3751 C C
sp2 15.8319998 22.7220001 -3.0409999 3752 O O sp2 16.7819996 21.9249992
-3.164 3753 N N sp2 15.835 23.9169998 -3.595 3754 H H sp3 15.0200005
24.4400005 -3.309 3755 CA C sp3 17.009 24.587 -4.185 3756 HA H sp3
17.659 23.754 -4.452 3757 CB C sp3 16.6410007 25.3990002 -5.4499998 3758
HB H sp3 15.9020004 26.1650009 -5.2150002 3759 CG2 C sp3 17.9610004
26.0330009 -6.0110002 3760 HG21 H sp3 18.2929993 26.7539997 -5.2639999
3761 HG22 H sp3 18.7180004 25.2859993 -6.2529998 3762 HG23 H sp3 17.698
26.5939999 -6.9070001 3763 CG1 C sp3 16.1219997 24.5139999 -6.559 3764
HG12 H sp3 16.9500008 24.1049995 -7.138 3765 HG13 H sp3 15.625
23.6599998 -6.099 3766 CD1 C sp3 15.2030001 25.2299995 -7.5029998 3767
HD11 H sp3 14.3900003 25.7840004 -7.0349998 3768 HD12 H sp3 15.7340002
25.8630009 -8.2139997 3769 HD13 H sp3 14.7799997 24.4150009 -8.0909996
3770 C C sp2 17.7229996 25.5079994 -3.1229999 3771 O O sp2 18.9440002
25.6569996 -3.151 3772 N N sp2 16.9440002 26.0809994 -2.224 3773 H H sp3
15.9720001 25.8209991 -2.3080001 3774 CA C sp3 17.325 27.053 -1.132 3775
HA H sp3 18.292 27.45 -1.44 3776 CB C sp3 16.2959995 28.1660004 -0.935
3777 HB2 H sp3 15.2740002 27.7910004 -0.881 3778 HB3 H sp3 16.4820004
28.6749992 0.011 3779 CG C sp3 16.4740009 29.1790009 -2.085 3780 HG2 H
sp3 17.4710007 29.6030006 -1.97 3781 HG3 H sp3 16.4120007 28.6900005
-3.0569999 3782 CD C sp3 15.5059996 30.3789997 -1.926 3783 HD2 H sp3
14.4879999 30.0389996 -2.1159999 3784 HD3 H sp3 15.6750002 30.9169998
-0.993 3785 CE C sp3 15.7480001 31.4939995 -2.9560001 3786 HE2 H sp3
16.7320004 31.7229996 -2.5469999 3787 HE3 H sp3 15.8690004 31.0970001
-3.964 3788 NZ N sp3 14.6879997 32.5550003 -3.0840001 3789 HZ3 H sp3 14
32.0309982 -3.6059999 3790 HZ1 H sp3 14.3039999 32.9469986 -2.237 3791
HZ2 H sp3 15.0279999 33.2490005 -3.7349999 3792 C C sp2 17.7450008
26.3369999 0.131 3793 O O sp2 18.8560009 26.5079994 0.623 3794 N N sp2
16.875 25.4029999 0.563 3795 H H sp3 16.0359993 25.1599998 0.056 3796 CA
C sp3 17.118 24.4909992 1.776 3797 HA H sp3 17.6690006 25.0830002 2.506
3798 CB C sp3 15.7159996 23.9810009 2.4330001 3799 HB H sp3 15.177
23.4260006 1.665 3800 CG2 C sp3 16.0809994 23.1149998 3.6600001 3801
HG21 H sp3 16.5349998 22.1709995 3.3570001 3802 HG22 H sp3 16.6060009
23.7950001 4.3309999 3803 HG23 H sp3 15.1149998 22.8570004 4.0929999
3804 CG1 C sp3 14.79 25.1590004 2.8710001 3805 HG12 H sp3 15.1079998
25.4839993 3.8610001 3806 HG13 H sp3 14.941 25.9880009 2.1789999 3807
CD1 C sp3 13.2539997 24.7900009 2.6960001 3808 HD11 H sp3 13.1540003
24.375 1.693 3809 HD12 H sp3 13.0059996 23.9500008 3.345 3810 HD13 H sp3
12.559 25.5990009 2.9200001 3811 C C sp2 17.9899998 23.3220005 1.3200001
3812 O O sp2 17.8180008 22.875 0.159 3813 N N sp2 19.0419998 22.8869991
2.0450001 3814 CD C sp3 19.5300007 23.4740009 3.267 3815 HD2 H sp3
18.6700001 23.7560005 3.875 3816 HD3 H sp3 19.8880005 24.4769993
3.0350001 3817 CG C sp3 20.5130005 22.4960003 3.832 3818 HG2 H sp3
20.007 21.7859993 4.4860001 3819 HG3 H sp3 21.2000008 23.0310001 4.487
3820 CB C sp3 21.0869999 21.9400005 2.563 3821 HB2 H sp3 21.5939999
20.9909992 2.74 3822 HB3 H sp3 21.8239994 22.5900002 2.0910001 3823 CA C
sp3 19.8600006 21.7070007 1.707 3824 HA H sp3 20.1679993 21.7730007
0.664 3825 C C sp2 19.1760006 20.3169994 1.801 3826 O O sp2 19.4400005
19.4729996 2.6240001 3827 N N sp2 18.1110001 20.2479992 0.969 3828 H H
sp3 17.9109993 21.0639992 0.408 3829 CA C sp3 17.297 19.096 1.001 3830
HA H sp3 17.689 18.344 1.685 3831 CB C sp3 15.8809996 19.3710003 1.461
3832 HB2 H sp3 16.0799999 19.8980007 2.3940001 3833 HB3 H sp3 15.2290001
19.9629993 0.819 3834 OG O sp3 15.2410002 18.1669998 1.903 3835 HG H sp3
14.7259998 17.6889992 1.248 3836 C C sp2 17.2150002 18.4549999 -0.41
3837 O O sp2 16.6490002 18.9839993 -1.3609999 3838 N N sp2 17.7180004
17.2369995 -0.497 3839 H H sp3 18.1499996 16.8509998 0.33 3840 CA C sp3
17.739 16.441 -1.765 3841 HA H sp3 17.209 17.008 -2.53 3842 CB C sp3
19.1700001 16.3850002 -2.303 3843 HB2 H sp3 19.1819992 15.6260004 -3.086
3844 HB3 H sp3 19.3640003 17.3120003 -2.842 3845 OG O sp3 20.1830006
16.0470009 -1.327 3846 HG H sp3 19.811697 15.4584312 -0.6651721 3847 C C
sp2 17.0820007 15.0179996 -1.677 3848 O O sp2 17.3029995 14.1700001
-2.5250001 3849 N N sp2 16.4680004 14.8179998 -0.545 3850 H H sp3
16.4419994 15.6450005 0.034 3851 CA C sp3 16.293 13.501 0.099 3852 HA H
sp3 17.105 12.855 -0.237 3853 CB C sp3 16.5020008 13.6960001 1.576 3854
HB2 H sp3 15.6660004 14.2819996 1.96 3855 HB3 H sp3 16.3740005
12.8030005 2.188 3856 CG C sp2 17.8379993 14.3699999 1.9 3857 ND1 N sp2
18.0900002 15.7360001 1.8430001 3858 CE1 C sp2 19.4139996 15.8789997
2.1470001 3859 HE1 H sp3 19.9080009 16.8290005 2.283 3860 NE2 N sp2
19.9449997 14.6759996 2.4319999 3861 HE2 H sp3 20.9029999 14.4510002
2.6619999 3862 CD2 C sp2 19.0209999 13.7539997 2.1589999 3863 HD2 H sp3
19.2180004 12.6929998 2.211 3864 C C sp2 14.9949999 12.7010002 -0.095
3865 O O sp2 13.8889999 13.283 -0.006 3866 N N sp2 15.0290003 11.3900003
-0.348 3867 H H sp3 15.9589996 10.9989996 -0.392 3868 CA C sp3 13.799
10.616 -0.684 3869 HA H sp3 13.117 11.2 -1.302 3870 CB C sp3 14.1190004
9.4449997 -1.64 3871 HB2 H sp3 14.7629995 9.8059998 -2.4419999 3872 HB3
H sp3 14.6350002 8.625 -1.141 3873 CG C sp2 12.875 8.9169998 -2.4059999
3874 OD1 O sp2 12.335 9.6590004 -3.204 3875 ND2 N sp2 12.3979998
7.7930002 -2.0039999 3876 HD22 H sp3 13.0450001 7.178 -1.531 3877 HD21 H
sp3 11.4239998 7.5630002 -2.1429999 3878 C C sp2 13.0640001 10.2060003
0.613 3879 O O sp2 13.691 9.7060003 1.551 3880 N N sp2 11.7600002
10.3730001 0.715 3881 H H sp3 11.2200003 10.6129999 -0.104 3882 CA C sp3
10.9 10.063 1.866 3883 HA H sp3 11.592 10.194 2.698 3884 CB C sp3
9.7629995 11.0869999 1.858 3885 HB2 H sp3 9.0480003 10.9639997 1.045
3886 HB3 H sp3 9.1920004 10.7229996 2.7119999 3887 CG C sp3 10.0679998
12.5220003 2.0339999 3888 HG H sp3 11.0150003 12.8979998 1.647 3889 CD1
C sp3 8.8240004 13.323 1.466 3890 HD11 H sp3 7.927 12.8719997 1.891 3891
HD12 H sp3 8.8240004 14.3830004 1.719 3892 HD13 H sp3 8.9099998
13.1870003 0.388 3893 CD2 C sp3 10.2849998 12.6660004 3.53 3894 HD21 H
sp3 10.8290005 11.8050003 3.9200001 3895 HD22 H sp3 10.8900003 13.552
3.721 3896 HD23 H sp3 9.3240004 12.6000004 4.04 3897 C C sp2 10.3610001
8.6140003 1.846 3898 O O sp2 10.5109997 7.8460002 2.8110001 3899 N N sp2
9.8430004 8.1569996 0.685 3900 H H sp3 9.8100004 8.7860003 -0.104 3901
CA C sp3 9.391 6.79 0.43 3902 HA H sp3 10.008 6.084 0.986 3903 CB C sp3
7.9070001 6.6490002 0.955 3904 HB2 H sp3 7.7340002 5.573 0.982 3905 HB3
H sp3 7.941 6.9899998 1.99 3906 CG C sp3 6.842 7.4699998 0.155 3907 HG2
H sp3 7.257 8.4429998 -0.11 3908 HG3 H sp3 6.5689998 6.921 -0.747 3909
SD S sp3 5.3540001 7.8189998 1.075 3910 CE C sp3 4.1690001 8.0780001
-0.226 3911 HE1 H sp3 4.112 9.1339998 -0.491 3912 HE2 H sp3 4.381
7.3990002 -1.052 3913 HE3 H sp3 3.164 7.8429999 0.126 3914 C C sp2 9.625
6.3769999 -1.051 3915 O O sp2 9.4960003 7.2529998 -1.9450001 3916 N N
sp2 9.8769999 5.0679998 -1.385 3917 H H sp3 9.9440002 4.3559999 -0.672
3918 CA C sp3 10.027 4.463 -2.719 3919 HA H sp3 9.611 5.15 -3.456 3920
CB C sp3 11.5109997 4.4070001 -3.132 3921 HB2 H sp3 11.7130003 4.0229998
-4.132 3922 HB3 H sp3 11.9049997 5.4219999 -3.073 3923 CG C sp3
12.5100002 3.602 -2.256 3924 HG2 H sp3 12.4350004 3.927 -1.2180001 3925
HG3 H sp3 12.1470003 2.5739999 -2.2550001 3926 CD C sp3 13.8950005
3.6010001 -2.7850001 3927 HD2 H sp3 14.0240002 3.2690001 -3.8150001 3928
HD3 H sp3 14.3369999 4.5830002 -2.6129999 3929 CE C sp3 14.5249996 2.539
-1.8940001 3930 HE2 H sp3 14.5489998 2.8499999 -0.85 3931 HE3 H sp3
14.073 1.548 -1.932 3932 NZ N sp3 15.9239998 2.365 -2.2179999 3933 HZ3 H
sp3 16.5179996 3.1819999 -2.2149999 3934 HZ1 H sp3 16.4130001 1.651
-1.698 3935 HZ2 H sp3 15.948 2.1329999 -3.201 3936 C C sp2 9.4350004
3.1159999 -2.8069999 3937 O O sp2 9.3870001 2.372 -1.826 3938 N N sp2
8.8360004 2.7179999 -3.957 3939 H H sp3 8.7189999 3.391 -4.6999998 3940
CA C sp3 8.277 1.33 -4.055 3941 HA2 H sp3 8.907 0.558 -3.613 3942 HA3 H
sp3 7.298 1.319 -3.576 3943 C C sp2 8.1379995 1.033 -5.5570002 3944 O O
sp2 7.9689999 1.918 -6.3899999 3945 N N sp2 8.2139997 -0.209 -5.9450002
3946 H H sp3 8.4099998 -0.887 -5.223 3947 CA C sp3 8.145 -0.668 -7.28
3948 HA2 H sp3 7.119 -0.474 -7.591 3949 HA3 H sp3 8.654 0.01 -7.965 3950
C C sp2 8.6599998 -2.0799999 -7.3759999 3951 O O sp2 9.1190004
-2.7750001 -6.4250002 3952 N N sp2 8.9280005 -2.4619999 -8.6330004 3953
H H sp3 8.5089998 -1.855 -9.3219995 3954 CA C sp3 9.51 -3.688 -9.053
3955 HA H sp3 10.085 -3.974 -8.173 3956 CB C sp3 8.4390001 -4.7329998
-9.2220001 3957 HB2 H sp3 7.7020001 -4.73 -8.4189997 3958 HB3 H sp3
7.928 -4.691 -10.184 3959 OG O sp3 9.1040001 -6.0219998 -9.2519999 3960
HG H sp3 9.4820004 -6.0900002 -10.132 3961 C C sp2 10.4610004 -3.5539999
-10.2690001 3962 O O sp2 10.1079998 -2.881 -11.2519999 3963 N N sp2
11.5690002 -4.2820001 -10.283 3964 H H sp3 11.8290005 -4.8099999
-9.4619999 3965 CA C sp3 12.253 -4.739 -11.518 3966 HA H sp3 12.306
-3.929 -12.244 3967 CB C sp3 13.6560001 -5.1430001 -11.2180004 3968 HB H
sp3 14.1149998 -5.5250001 -12.1300001 3969 CG2 C sp3 14.4099998
-3.8900001 -10.8649998 3970 HG21 H sp3 13.9659996 -3.2980001 -10.0640001
3971 HG22 H sp3 15.4499998 -4.0139999 -10.5640001 3972 HG23 H sp3
14.4200001 -3.3759999 -11.8260002 3973 OG1 O sp3 13.6899996 -6.158
-10.2270002 3974 HG1 H sp3 12.9461651 -6.0070543 -9.6379786 3975 C C sp2
11.3830004 -5.836 -12.2489996 3976 O O sp2 10.8310003 -6.7490001
-11.5909996 3977 N N sp2 11.2019997 -5.6459999 -13.552 3978 H H sp3
11.6809587 -4.8704977 -13.9870796 3979 CA C sp3 10.323 -6.518 -14.428
3980 HA H sp3 10.3613401 -7.537723 -14.0448616 3981 C C sp2 10.8059998
-6.7280002 -15.8649998 3982 O O sp2 11.5670004 -5.9060001 -16.3939991
3983 CB C sp3 8.8929996 -5.9400001 -14.3409996 3984 HB2 H sp3 8.677
-5.7129998 -13.2959995 3985 HB3 H sp3 8.8549995 -5 -14.8929996 3986 CG C
sp3 7.7709999 -6.8610001 -14.8559999 3987 HG2 H sp3 6.829 -6.3270001
-14.7349997 3988 HG3 H sp3 7.908 -7.0599999 -15.9189997 3989 CD C sp3
7.6960001 -8.1990004 -14.099 3990 HD2 H sp3 8.5629997 -8.8059998
-14.3629999 3991 HD3 H sp3 7.7189999 -8.0139999 -13.0229998 3992 CE C
sp3 6.4349999 -9.0010004 -14.4379997 3993 HE2 H sp3 6.3509998 -9.1070004
-15.5200005 3994 HE3 H sp3 6.5209999 -9.993 -13.9949999 3995 NZ N sp3
5.2150002 -8.3629999 -13.9130001 3996 HZ3 H sp3 4.4104681 -8.9222889
-14.157999 3997 HZ1 H sp3 5.1184425 -7.4407554 -14.313302 3998 HZ2 H sp3
5.2798233 -8.2886295 -12.9078302 3999 N N sp2 10.3570004 -7.8629999
-16.4430008 4000 H H sp3 9.8660002 -8.4960003 -15.8280001 4001 CA C sp3
10.549 -8.235 -17.773 4002 HA H sp3 11.097 -7.447 -18.288 4003 CB C sp3
11.3760004 -9.5270004 -18.0289993 4004 HB2 H sp3 12.3990002 -9.3839998
-17.6809998 4005 HB3 H sp3 10.8140001 -10.2600002 -17.4500008 4006 CG C
sp2 11.4329996 -9.9530001 -19.4669991 4007 OD1 O sp2 10.5629997
-10.6169996 -19.9370003 4008 ND2 N sp2 12.5769997 -9.8310003 -20.0879993
4009 HD22 H sp3 13.2299995 -9.2290001 -19.6070004 4010 HD21 H sp3
12.7189999 -10.434 -20.8859997 4011 C C sp2 9.184 -8.3339996 -18.4909992
4012 O O sp2 8.3149996 -9.0439997 -17.9699993 4013 N N sp2 8.9709997
-7.7220001 -19.6919994 4014 H H sp3 9.6499996 -7.0700002 -20.0580006
4015 CA C sp3 7.719 -7.854 -20.439 4016 HA H sp3 7.137 -8.724 -20.135
4017 CB C sp3 6.8499999 -6.6240001 -20.302 4018 HB2 H sp3 7.513
-5.8390002 -20.6669998 4019 HB3 H sp3 6.0349998 -6.5700002 -21.0240002
4020 CG C sp2 6.1719999 -6.3439999 -18.9559994 4021 CD1 C sp2 5.9109998
-7.2179999 -17.9330006 4022 HD1 H sp3 6.0409999 -8.2889996 -17.9729996
4023 NE1 N sp2 5.2179999 -6.5430002 -16.9360008 4024 HE1 H sp3 4.7930002
-6.9629998 -16.1219997 4025 CE2 C sp2 4.9050002 -5.256 -17.3320007 4026
CZ2 C sp2 4.0139999 -4.3210001 -16.8379993 4027 HZ2 H sp3 3.404
-4.4580002 -15.9569998 4028 CH2 C sp2 3.7379999 -3.1129999 -17.5580006
4029 HH2 H sp3 3.013 -2.388 -17.2169991 4030 CZ3 C sp2 4.546 -2.8759999
-18.7479992 4031 HZ3 H sp3 4.4050002 -1.905 -19.198 4032 CE3 C sp2 5.447
-3.8180001 -19.2310009 4033 HE3 H sp3 5.9349999 -3.6819999 -20.1860008
4034 CD2 C sp2 5.5890002 -5.0970001 -18.5480003 4035 C C sp2 7.8569999
-8.1780005 -21.9249992 4036 O O sp2 7.243 -7.664 -22.8899994 4037 N N
sp2 8.8660002 -9.0120001 -22.2479992 4038 H H sp3 9.4580002 -9.3260002
-21.4920006 4039 CA C sp3 9.215 -9.36 -23.623 4040 HA H sp3 8.883 -8.617
-24.348 4041 CB C sp3 10.7290001 -9.4820004 -23.7609997 4042 HB2 H sp3
11.0699997 -10.2469997 -23.0629997 4043 HB3 H sp3 10.9980001 -9.7690001
-24.7779999 4044 OG O sp3 11.2819996 -8.243 -23.4850006 4045 HG H sp3
12.1700001 -8.21 -23.8490009 4046 C C sp2 8.3780003 -10.5579996
-24.2099991 4047 O O sp2 8.3870001 -10.8409996 -25.3869991 4048 N N sp2
7.756 -11.3540001 -23.3250008 4049 H H sp3 7.6820002 -11.0389996 -22.368
4050 CA C sp3 6.969 -12.589 -23.63 4051 HA2 H sp3 7.517 -13.355 -24.179
4052 HA3 H sp3 6.606 -13.033 -22.703 4053 C C sp2 5.8010001 -12.2539997
-24.5109997 4054 O O sp2 5.4359999 -11.0600004 -24.6270008 4055 N N sp2
5.1490002 -13.2770004 -25.1550007 4056 H H sp3 5.427 -14.2189999
-24.9209995 4057 CA C sp3 4.269 -12.999 -26.274 4058 HA H sp3 4.529
-12.111 -26.85 4059 CB C sp3 4.4920001 -14.125 -27.2719994 4060 HB2 H
sp3 4.4780002 -15.1339998 -26.8579998 4061 HB3 H sp3 3.7219999
-14.0459995 -28.0389996 4062 CG C sp2 5.835 -13.9289999 -27.9640007 4063
OD1 O sp2 6.8470001 -14.1459999 -27.3899994 4064 ND2 N sp2 5.8920002
-13.5710001 -29.2530003 4065 HD22 H sp3 5.085 -13.2670002 -29.7789993
4066 HD21 H sp3 6.822 -13.5550003 -29.6469994 4067 C C sp2 2.75 -12.783
-25.8700008 4068 O O sp2 1.825 -12.842 -26.698 4069 N N sp2 2.543
-12.4700003 -24.5790005 4070 H H sp3 3.3429999 -12.1940002 -24.0279999
4071 CA C sp3 1.176 -12.025 -24.198 4072 HA H sp3 0.475 -12.84 -24.38
4073 CB C sp3 1.1950001 -11.6800003 -22.7469997 4074 HB2 H sp3 1.472
-12.526 -22.1189995 4075 HB3 H sp3 1.9 -10.8690004 -22.5669994 4076 OG O
sp3 -0.084 -11.3290005 -22.4239998 4077 HG H sp3 -0.093 -10.8310003
-21.6030006 4078 C C sp2 0.672 -10.8079996 -24.9559994 4079 O O sp2
1.433 -9.8070002 -25.0890007 4080 N N sp2 -0.578 -10.7869997 -25.3490009
4081 H H sp3 -1.193 -11.5489998 -25.1009998 4082 CA C sp3 -1.21 -9.631
-25.997 4083 HA H sp3 -0.539 -9.305 -26.792 4084 CB C sp3 -2.5
-9.9989996 -26.6870003 4085 HB2 H sp3 -2.8499999 -9.1870003 -27.3250008
4086 HB3 H sp3 -2.2780001 -10.7779999 -27.4169998 4087 CG C sp3
-3.6960001 -10.4799995 -25.8190002 4088 HG2 H sp3 -3.631 -10.1400003
-24.7849998 4089 HG3 H sp3 -4.6630001 -10.1940002 -26.2329998 4090 CD C
sp2 -3.5669999 -11.9969997 -25.7779999 4091 OE1 O sp2 -2.7690001
-12.6140003 -25.0090008 4092 OE2 O sp3 -4.2259998 -12.7159996
-26.6369991 4093 C C sp2 -1.4400001 -8.4219999 -25.0470009 4094 O O sp2
-1.9 -7.3080001 -25.441 4095 N N sp2 -1.132 -8.6459999 -23.7950001 4096
H H sp3 -0.664 -9.5159998 -23.5820007 4097 CA C sp3 -1.296 -7.631
-22.763 4098 HA H sp3 -1.118 -6.626 -23.146 4099 CB C sp3 -2.737 -7.744
-22.2110004 4100 HB2 H sp3 -3.418 -7.553 -23.0400009 4101 HB3 H sp3
-3.073 -8.717 -21.8500004 4102 CG C sp2 -3.105 -6.6859999 -21.1849995
4103 CD1 C sp2 -3.3970001 -7.0929999 -19.8810005 4104 HD1 H sp3
-3.4549999 -8.1420002 -19.6280003 4105 CE1 C sp2 -3.8280001 -6.1630001
-18.9200001 4106 HE1 H sp3 -4.0949998 -6.494 -17.927 4107 CZ C sp2
-3.846 -4.7729998 -19.2730007 4108 HZ H sp3 -4.1040001 -4.0440001
-18.5189991 4109 CE2 C sp2 -3.533 -4.3309999 -20.5960007 4110 HE2 H sp3
-3.5780001 -3.2950001 -20.8969994 4111 CD2 C sp2 -3.1559999 -5.2969999
-21.5830002 4112 HD2 H sp3 -2.7309999 -5.118 -22.559 4113 C C sp2 -0.261
-7.8530002 -21.5610008 4114 O O sp2 0.058 -9.0089998 -21.2119999 4115 N
N sp2 0.182 -6.743 -20.8770008 4116 H H sp3 -0.169 -5.895 -21.2989998
4117 CA C sp3 0.997 -6.88 -19.655 4118 HA H sp3 0.717 -7.772 -19.094
4119 CB C sp3 2.507 -6.9219999 -19.9370003 4120 HB2 H sp3 2.776
-5.9219999 -20.2789993 4121 HB3 H sp3 2.9130001 -7.0339999 -18.9319992
4122 CG C sp2 3.2149999 -7.8400002 -20.8859997 4123 ND1 N sp2 3.947
-9.0489998 -20.5030003 4124 CE1 C sp2 4.401 -9.5810003 -21.6569996 4125
HE1 H sp3 5.0549998 -10.4350004 -21.7539997 4126 NE2 N sp2 4.0089998
-8.757 -22.6760006 4127 HE2 H sp3 4.3150001 -8.96 -23.6170006 4128 CD2 C
sp2 3.283 -7.7080002 -22.2590008 4129 HD2 H sp3 2.789 -6.9879999
-22.8950005 4130 C C sp2 0.737 -5.7379999 -18.7929993 4131 O O sp2 0.324
-4.6700001 -19.2350006 4132 N N sp2 0.791 -5.9260001 -17.5030003 4133 H
H sp3 0.788 -6.8839998 -17.1819992 4134 CA C sp3 0.245 -4.97 -16.487
4135 HA H sp3 0.442 -4.001 -16.946 4136 CB C sp3 -1.235 -5.171
-16.1119995 4137 HB2 H sp3 -1.827 -5.1409998 -17.0270004 4138 HB3 H sp3
-1.374 -6.1459999 -15.6450005 4139 CG C sp2 -1.9299999 -4.2389998
-15.1660004 4140 CD1 C sp2 -2.3310001 -2.99 -15.6829996 4141 HD1 H sp3
-2.1659999 -2.7920001 -16.7320004 4142 CE1 C sp2 -2.8139999 -2.043
-14.8339996 4143 HE1 H sp3 -3.0250001 -1.033 -15.1520004 4144 CZ C sp2
-2.9349999 -2.378 -13.4610004 4145 HZ H sp3 -3.2620001 -1.545
-12.8559999 4146 CE2 C sp2 -2.431 -3.5120001 -12.8970003 4147 HE2 H sp3
-2.5280001 -3.6630001 -11.8319998 4148 CD2 C sp2 -1.995 -4.4879999
-13.776 4149 HD2 H sp3 -1.8 -5.4959998 -13.4399996 4150 C C sp2 0.961
-5.178 -15.1309996 4151 O O sp2 1.257 -6.27 -14.6339998 4152 N N sp2
1.2539999 -4.0359998 -14.427 4153 H H sp3 0.917 -3.2260001 -14.9280005
4154 CA C sp3 1.771 -3.917 -13.068 4155 HA H sp3 1.556 -4.819 -12.495
4156 CB C sp3 3.3329999 -3.9519999 -13.2180004 4157 HB2 H sp3 3.6110001
-4.9299998 -13.6110001 4158 HB3 H sp3 3.6210001 -3.1930001 -13.9449997
4159 CG C sp2 3.994 -3.7620001 -11.8479996 4160 CD1 C sp2 3.878
-4.7779999 -10.842 4161 HD1 H sp3 3.2349999 -5.6389999 -10.9560003 4162
CE1 C sp2 4.4920001 -4.598 -9.6070004 4163 HE1 H sp3 4.4120002
-5.3860002 -8.8730001 4164 CZ C sp2 5.2319999 -3.4219999 -9.3219995 4165
OH O sp3 5.776 -3.1359999 -8.132 4166 HH H sp3 5.4489999 -3.8239999
-7.5469999 4167 CE2 C sp2 5.3000002 -2.3099999 -10.2690001 4168 HE2 H
sp3 5.6500001 -1.309 -10.0670004 4169 CD2 C sp2 4.645 -2.507 -11.5010004
4170 HD2 H sp3 4.5419998 -1.62 -12.1079998 4171 C C sp2 1.288 -2.7079999
-12.2779999 4172 O O sp2 0.883 -1.682 -12.8470001 4173 N N sp2 1.187
-2.839 -10.9940004 4174 H H sp3 1.414 -3.687 -10.4940004 4175 CA C sp3
0.771 -1.71 -10.068 4176 HA H sp3 1.221 -0.777 -10.407 4177 CB C sp3
-0.721 -1.525 -10.1479998 4178 HB2 H sp3 -0.977 -1.311 -11.1859999 4179
HB3 H sp3 -1.321 -2.3889999 -9.8599997 4180 OG O sp3 -1.108 -0.45
-9.3319998 4181 HG H sp3 -0.533 0.291 -9.5360003 4182 C C sp2 1.425
-1.995 -8.665 4183 O O sp2 1.77 -3.1240001 -8.2690001 4184 N N sp2 1.517
-0.878 -7.9200001 4185 H H sp3 1.2970001 -0.04 -8.4390001 4186 CA C sp3
1.841 -0.766 -6.473 4187 HA H sp3 1.333 -1.624 -6.034 4188 CB C sp3
3.382 -0.94 -6.3330002 4189 HB H sp3 3.73 -1.857 -6.809 4190 CG2 C sp3
4.1750002 0.151 -7.1550002 4191 HG21 H sp3 3.7920001 1.103 -6.7880001
4192 HG22 H sp3 5.2480001 0.07 -6.9809999 4193 HG23 H sp3 3.852 0.144
-8.1960001 4194 CG1 C sp3 3.9289999 -1.044 -4.8429999 4195 HG12 H sp3
4.9889998 -1.271 -4.9590001 4196 HG13 H sp3 3.6900001 -0.109 -4.3379998
4197 CD1 C sp3 3.3039999 -2.066 -3.902 4198 HD11 H sp3 2.3069999 -1.846
-3.5190001 4199 HD12 H sp3 3.0799999 -3.0209999 -4.3759999 4200 HD13 H
sp3 4.0409999 -2.1389999 -3.102 4201 C C sp2 1.293 0.542 -5.7550001 4202
O O sp2 1.209 1.67 -6.2639999 4203 N N sp2 0.988 0.359 -4.474 4204 H H
sp3 0.894 -0.582 -4.1199999 4205 CA C sp3 0.836 1.464 -3.505 4206 HA H
sp3 0.812 2.396 -4.069 4207 CB C sp3 -0.632 1.391 -2.9560001 4208 HB2 H
sp3 -1.353 1.349 -3.7709999 4209 HB3 H sp3 -0.599 0.505 -2.3210001 4210
CG C sp2 -1.3049999 2.5480001 -2.237 4211 OD1 O sp2 -0.97 2.8510001
-1.164 4212 ND2 N sp2 -2.296 3.2130001 -2.8369999 4213 HD22 H sp3
-2.6800001 2.9690001 -3.7390001 4214 HD21 H sp3 -2.6900001 3.9719999
-2.2980001 4215 C C sp2 1.983 1.628 -2.4920001 4216 O O sp2 2.7920001
0.708 -2.329 4217 N N sp2 1.9960001 2.7509999 -1.811 4218 H H sp3 1.265
3.415 -2.0250001 4219 CA C sp3 2.92 3.055 -0.701 4220 HA H sp3 3.029
2.157 -0.094 4221 CB C sp3 4.3590002 3.1659999 -1.239 4222 HB H sp3
4.7309999 2.2290001 -1.652 4223 CG1 C sp3 4.4400001 4.2049999 -2.385
4224 HG11 H sp3 5.4520001 4.256 -2.7880001 4225 HG12 H sp3 3.885
3.9219999 -3.28 4226 HG13 H sp3 3.984 5.1420002 -2.066 4227 CG2 C sp3
5.2249999 3.724 -0.173 4228 HG21 H sp3 5.1479998 3.177 0.767 4229 HG22 H
sp3 6.2540002 3.7320001 -0.532 4230 HG23 H sp3 4.9850001 4.7420001 0.133
4231 C C sp2 2.4860001 4.25 0.13 4232 O O sp2 2.1129999 5.2909999 -0.47
4233 N N sp2 2.589 4.224 1.4579999 4234 H H sp3 2.77 3.3469999 1.925
4235 CA C sp3 2.422 5.469 2.255 4236 HA2 H sp3 2.644 6.352 1.656 4237
HA3 H sp3 1.349 5.513 2.443 4238 C C sp2 3.2390001 5.461 3.556 4239 O O
sp2 3.915 4.4840002 3.8269999 4240 N N sp2 3.395 6.6529999 4.1370001
4241 H H sp3 2.733 7.3460002 3.819 4242 CA C sp3 4.387 7.008 5.186 4243
HA2 H sp3 4.368 6.294 6.01 4244 HA3 H sp3 5.427 7.061 4.862 4245 C C sp2
4.1360002 8.2950001 5.8959999 4246 O O sp2 3.404 9.2030001 5.4640002
4247 N N sp2 4.5830002 8.375 7.1739998 4248 H H sp3 5.2909999 7.7189999
7.473 4249 CA C sp3 4.376 9.481 8.139 4250 HA H sp3 3.567 10.097 7.748
4251 CB C sp3 3.9579999 8.7729998 9.4580002 4252 HB2 H sp3 3.112
8.1540003 9.1610003 4253 HB3 H sp3 4.7600002 8.1269999 9.816 4254 CG C
sp2 3.6570001 9.7309999 10.5830002 4255 CD1 C sp2 2.2750001 10.099
10.8109999 4256 HD1 H sp3 1.567 9.7229996 10.0880003 4257 CE1 C sp2
1.8890001 10.776 11.927 4258 HE1 H sp3 0.876 10.8900003 12.2810001 4259
CZ C sp2 2.881 11.177 12.8579998 4260 HZ H sp3 2.6949999 11.6280003
13.8210001 4261 CE2 C sp2 4.1589999 10.8269997 12.7200003 4262 HE2 H sp3
4.881 11.0129995 13.5019999 4263 CD2 C sp2 4.5799999 10.0059996
11.6309996 4264 HD2 H sp3 5.6090002 9.6829996 11.5749998 4265 C C sp2
5.5910001 10.4580002 8.4490004 4266 O O sp2 6.7210002 10.0159998
8.6520004 4267 N N sp2 5.3600001 11.7980003 8.448 4268 H H sp3 4.4190001
12.1619997 8.3889999 4269 CA C sp3 6.47 12.718 8.359 4270 HA H sp3 7.347
12.236 8.791 4271 CB C sp3 6.9089999 13.0860004 6.9039998 4272 HB2 H sp3
6.1079998 13.7159996 6.5170002 4273 HB3 H sp3 7.7940001 13.7229996
6.9099998 4274 CG C sp2 7.223 11.8559999 6.072 4275 CD1 C sp2 6.23
11.2209997 5.3390002 4276 HD1 H sp3 5.2290001 11.6149998 5.2480001 4277
CE1 C sp2 6.5370002 10.0410004 4.6550002 4278 HE1 H sp3 5.8410001
9.4209995 4.1100001 4279 CZ C sp2 7.8239999 9.4650002 4.7969999 4280 HZ
H sp3 8.0909996 8.5459995 4.2969999 4281 CE2 C sp2 8.8780003 10.1700001
5.4299998 4282 HE2 H sp3 9.9090004 9.8479996 5.448 4283 CD2 C sp2
8.5190001 11.3299999 6.1209998 4284 HD2 H sp3 9.2709999 11.8310003
6.7119999 4285 C C sp2 6.112 14.0109997 9.1520004 4286 O O sp2 4.9759998
14.4130001 9.0959997 4287 N N sp2 7.0409999 14.6070004 9.9029999 4288 H
H sp3 7.9530001 14.1750002 9.8710003 4289 CA C sp3 6.869 15.995 10.35
4290 HA H sp3 5.857 16.058 10.751 4291 CB C sp3 7.8979998 16.2199993
11.4250002 4292 HB2 H sp3 7.7789998 15.4390001 12.177 4293 HB3 H sp3
8.8959999 16.1079998 11.0010004 4294 CG C sp3 7.7459998 17.7040005
11.9440002 4295 HG2 H sp3 8.1669998 18.3169994 11.1470003 4296 HG3 H sp3
6.7179999 18.0219994 12.1140003 4297 CD C sp3 8.7519999 17.7199993
13.0620003 4298 HD2 H sp3 8.5450001 17.0459995 13.8929996 4299 HD3 H sp3
9.7449999 17.5230007 12.6569996 4300 CE C sp3 8.6269999 19.1790009
13.6289997 4301 HE2 H sp3 9.1120005 19.7630005 12.8470001 4302 HE3 H sp3
7.5539999 19.3579998 13.7060003 4303 NZ N sp3 9.2930002 19.3330002
14.9359999 4304 HZ3 H sp3 9.2150002 20.2380009 15.3769999 4305 HZ1 H sp3
8.9230003 18.6949997 15.6260004 4306 HZ2 H sp3 10.2819996 19.1280003
14.9110003 4307 C C sp2 7.112 16.8640003 9.1599998 4308 O O sp2
8.1660004 16.8220005 8.5930004 4309 N N sp2 6.1950002 17.8050003
8.9729996 4310 H H sp3 5.467 17.9130001 9.6639996 4311 CA C sp3 6.22
18.714 7.831 4312 HA H sp3 7.262 18.752 7.513 4313 CB C sp3 5.369 18.198
6.5970001 4314 HB2 H sp3 4.4770002 17.7929993 7.0749998 4315 HB3 H sp3
5.1110001 19.0249996 5.9359999 4316 CG C sp3 5.98 17.0890007 5.8520002
4317 HG H sp3 6.1440001 16.1790009 6.4289999 4318 CD1 C sp3 5.0890002
16.4890003 4.7059999 4319 HD11 H sp3 4.836 17.2479992 3.9660001 4320
HD12 H sp3 5.5089998 15.573 4.2909999 4321 HD13 H sp3 4.1009998
16.2880001 5.1199999 4322 CD2 C sp3 7.3319998 17.6310005 5.2670002 4323
HD21 H sp3 7.6259999 16.8460007 4.5700002 4324 HD22 H sp3 7.1820002
18.5919991 4.7750001 4325 HD23 H sp3 8.1269999 17.743 6.0029998 4326 C C
sp2 5.7509999 20.1079998 8.276 4327 O O sp2 4.698 20.2880001 8.8710003
4328 N N sp2 6.5100002 21.1469994 7.8940001 4329 H H sp3 7.1999998
21.0090008 7.1700001 4330 CA C sp3 6.255 22.554 8.342 4331 HA H sp3
5.411 22.525 9.032 4332 CB C sp3 7.4749999 23.0559998 9.158 4333 HB2 H
sp3 8.4449997 22.9599991 8.6709995 4334 HB3 H sp3 7.3410001 24.0779991
9.5129995 4335 CG C sp3 7.6209998 22.2110004 10.4580002 4336 HG2 H sp3
6.631 22.0400009 10.882 4337 HG3 H sp3 8.0389996 21.2269993 10.2449999
4338 CD C sp3 8.3509998 22.8479996 11.6149998 4339 HD2 H sp3 8.4440002
22.1509991 12.4469995 4340 HD3 H sp3 9.3529997 23.0119991 11.217 4341 NE
N sp2 7.803 24.1229992 12.0279999 4342 HE H sp3 6.8099999 24.1690006
11.8520002 4343 CZ C sp2 8.3140001 24.9489994 12.8520002 4344 NH1 N sp2
9.4860001 24.7600002 13.2939997 4345 HH12 H sp3 9.9530001 25.3449993
13.9720001 4346 HH11 H sp3 10.0790005 24.1030006 12.8079996 4347 NH2 N
sp2 7.6240001 25.9169998 13.2650003 4348 HH21 H sp3 6.684 26.0189991
12.9110003 4349 HH22 H sp3 8 26.6819992 13.8070002 4350 C C sp2
5.8130002 23.4689999 7.2010002 4351 O O sp2 5.9429998 23.1329994
6.0419998 4352 N N sp2 5.2249999 24.6000004 7.5419998 4353 H H sp3 5.184
24.8840008 8.5109997 4354 CA C sp3 4.769 25.581 6.603 4355 HA H sp3
4.275 25.124 5.745 4356 CB C sp3 3.8050001 26.6420002 7.1040001 4357 HB1
H sp3 4.1440001 27.2029991 7.9749999 4358 HB2 H sp3 3.592 27.2810001
6.2470002 4359 HB3 H sp3 2.855 26.2029991 7.4089999 4360 C C sp2
5.9520001 26.2880001 5.881 4361 O O sp2 6.697 27.1100006 6.4180002 4362
N N sp2 5.9429998 26.1779995 4.5809999 4363 H H sp3 5.2470002 25.5890007
4.1479998 4364 CA C sp3 7.043 26.576 3.638 4365 HA2 H sp3 6.646 27.194
2.832 4366 HA3 H sp3 7.773 27.275 4.046 4367 C C sp2 7.8499999
25.4449997 3.0929999 4368 O O sp2 8.6689997 25.6700001 2.1689999 4369 N
N sp2 7.6789999 24.2299995 3.5409999 4370 H H sp3 6.8579998 24.1049995
4.1149998 4371 CA C sp3 8.431 23.04 3.015 4372 HA H sp3 9.451 23.338
2.769 4373 CB C sp3 8.434 21.9209995 4.0900002 4374 HB2 H sp3 7.4039998
21.6019993 4.2459998 4375 HB3 H sp3 8.9910002 21.0639992 3.7119999 4376
CG C sp3 9.2460003 22.5079994 5.2940001 4377 HG2 H sp3 10.1359997
22.9880009 4.8860002 4378 HG3 H sp3 8.6759996 23.2310009 5.8769999 4379
CD C sp2 9.7279997 21.3759995 6.1950002 4380 OE1 O sp2 10.9169998
21.2779999 6.5599999 4381 OE2 O sp3 8.8830004 20.5510006 6.5780001 4382
C C sp2 7.763 22.4729996 1.687 4383 O O sp2 6.5679998 22.5359993 1.564
4384 N N sp2 8.6370001 22.0300007 0.748 4385 H H sp3 9.6370001
22.1079998 0.873 4386 CA C sp3 8.158 21.308 -0.478 4387 HA H sp3 7.068
21.322 -0.499 4388 CB C sp3 8.6949997 22.1369991 -1.598 4389 HB2 H sp3
9.7340002 22.3309994 -1.3329999 4390 HB3 H sp3 8.6800003 21.4969997
-2.4809999 4391 CG C sp3 7.8119998 23.3999996 -1.934 4392 HG2 H sp3
6.842 23.1620007 -2.3699999 4393 HG3 H sp3 7.527 23.8929996 -1.005 4394
CD C sp2 8.4720001 24.4529991 -2.79 4395 OE1 O sp2 7.7810001 25.4850006
-3.0190001 4396 OE2 O sp3 9.5889997 24.4230003 -3.362 4397 C C sp2
8.6120005 19.8649998 -0.727 4398 O O sp2 9.7889996 19.5620003 -0.405
4399 N N sp2 7.724 19.0669994 -1.261 4400 H H sp3 6.882 19.4699993
-1.646 4401 CA C sp3 7.948 17.725 -1.734 4402 HA H sp3 8.969 17.431
-1.491 4403 CB C sp3 6.8369999 16.8509998 -0.96 4404 HB H sp3 5.8600001
17.3250008 -1.052 4405 CG2 C sp3 6.756 15.4239998 -1.507 4406 HG21 H sp3
5.98 14.7869997 -1.081 4407 HG22 H sp3 6.6420002 15.4469995 -2.5910001
4408 HG23 H sp3 7.7309999 14.9580002 -1.368 4409 CG1 C sp3 7.21
16.9290009 0.526 4410 HG12 H sp3 7.1960001 15.9490004 1.0039999 4411
HG13 H sp3 8.2559996 17.2099991 0.643 4412 CD1 C sp3 6.323 17.8840008
1.439 4413 HD11 H sp3 6.8410001 18.0629997 2.381 4414 HD12 H sp3
6.2290001 18.9020004 1.0599999 4415 HD13 H sp3 5.4289999 17.2919998
1.636 4416 C C sp2 7.7690001 17.6480007 -3.253 4417 O O sp2 7.0050001
18.4169998 -3.8469999 4418 N N sp2 8.5209999 16.7819996 -3.9319999 4419
H H sp3 9.1879997 16.184 -3.4660001 4420 CA C sp3 8.26 16.332 -5.231
4421 HA H sp3 7.357 16.858 -5.542 4422 CB C sp3 9.3990002 16.7679996
-6.1929998 4423 HB2 H sp3 9.5389996 17.8490009 -6.1999998 4424 HB3 H sp3
10.3199997 16.4099998 -5.7319999 4425 OG O sp3 9.2449999 16.3999996
-7.6100001 4426 HG H sp3 10.0304632 16.7536278 -8.0351019 4427 C C sp2
7.994 14.8360004 -5.342 4428 O O sp2 8.0769997 14.1680002 -4.303 4429 N
N sp2 7.6230001 14.4040003 -6.5380001 4430 H H sp3 7.4819999 15.0570002
-7.2940001 4431 CA C sp3 7.363 12.986 -6.81 4432 HA H sp3 7.788 12.437
-5.97 4433 CB C sp3 5.8330002 12.7159996 -6.6849999 4434 HB H sp3
5.4299998 12.8809996 -5.6849999 4435 CG2 C sp3 5.0229998 13.7770004
-7.4910002 4436 HG21 H sp3 3.987 13.533 -7.2579999 4437 HG22 H sp3 5.323
14.7580004 -7.1230001 4438 HG23 H sp3 5.283 13.8050003 -8.5500002 4439
CG1 C sp3 5.473 11.3389997 -7.1900001 4440 HG12 H sp3 5.664 11.1129999
-8.2390003 4441 HG13 H sp3 6.1420002 10.6610003 -6.6599998 4442 CD1 C
sp3 4.0900002 10.9460001 -6.789 4443 HD11 H sp3 3.9660001 9.8690004
-6.9070001 4444 HD12 H sp3 3.8970001 11.2119999 -5.75 4445 HD13 H sp3
3.325 11.3620005 -7.4439998 4446 C C sp2 8.0129995 12.6020002 -8.0930004
4447 O O sp2 7.9710002 13.3339996 -9.0349998 4448 N N sp2 8.5410004
11.4189997 -8.1829996 4449 H H sp3 8.4250002 10.7790003 -7.4099998 4450
CA C sp3 9.293 10.977 -9.312 4451 HA H sp3 9.081 11.547 -10.216 4452 CB
C sp3 10.79 11.0559998 -8.9510002 4453 HB2 H sp3 11.1330004 10.4790001
-8.092 4454 HB3 H sp3 11.2670002 10.6079998 -9.823 4455 CG C sp3 11.323
12.4460001 -8.651 4456 HG2 H sp3 10.868 13.2519999 -9.2259998 4457 HG3 H
sp3 11.0749998 12.6520004 -7.6100001 4458 CD C sp2 12.7799997 12.5810003
-8.9549999 4459 OE1 O sp2 13.0810003 12.9230003 -10.0909996 4460 NE2 N
sp2 13.7220001 12.309 -8.0410004 4461 HE22 H sp3 13.4790001 11.9309998
-7.1360002 4462 HE21 H sp3 14.6549997 12.6739998 -8.1719999 4463 C C sp2
8.8809996 9.5539999 -9.7299995 4464 O O sp2 8.4709997 8.7589998
-8.8909998 4465 N N sp2 9.1660004 9.2629995 -11.0249996 4466 H H sp3
9.5150003 9.9650002 -11.6619997 4467 CA C sp3 8.936 7.916 -11.684 4468
HA H sp3 8.925 7.229 -10.839 4469 CB C sp3 7.5780001 7.9169998
-12.4619999 4470 HB H sp3 7.527 6.875 -12.7790003 4471 CG1 C sp3
6.3769999 8.0229998 -11.4549999 4472 HG11 H sp3 6.349 7.1209998
-10.8430004 4473 HG12 H sp3 6.6399999 8.8999996 -10.8640003 4474 HG13 H
sp3 5.395 8.1719999 -11.9049997 4475 CG2 C sp3 7.3730001 8.8660002
-13.6739998 4476 HG21 H sp3 6.4099998 8.6499996 -14.1359997 4477 HG22 H
sp3 7.4619999 9.9300003 -13.4560003 4478 HG23 H sp3 8.1520004 8.6330004
-14.401 4479 C C sp2 10.1070004 7.3429999 -12.5419998 4480 O O sp2
10.9049997 8.1230001 -12.9969997 4481 N N sp2 10.1639996 6.0009999
-12.7390003 4482 H H sp3 9.4180002 5.3850002 -12.4469995 4483 CA C sp3
11.085 5.455 -13.737 4484 HA H sp3 11.383 6.366 -14.257 4485 CB C sp3
12.302 4.8099999 -13.1009998 4486 HB2 H sp3 13.0649996 4.5289998
-13.8260002 4487 HB3 H sp3 12.7200003 5.5819998 -12.4540005 4488 OG O
sp3 12.1630001 3.71 -12.2700005 4489 HG H sp3 11.8430004 2.987
-12.8140001 4490 C C sp2 10.2390003 4.506 -14.6370001 4491 O O sp2
9.1599998 4.0739999 -14.2779999 4492 N N sp2 10.7460003 4.2659998
-15.8039999 4493 H H sp3 11.6940002 4.5489998 -16.0090008 4494 CA C sp3
9.9750004 3.9070001 -17.0109997 4495 HA H sp3 10.6359997 4.1040001
-17.8540001 4496 CB C sp3 9.8100004 2.3970001 -16.9769993 4497 HB2 H sp3
9.5299997 2.1210001 -15.9610004 4498 HB3 H sp3 9.0109997 2.1210001
-17.6660004 4499 CG C sp2 11.0509996 1.627 -17.3509998 4500 OD1 O sp2
11.8950005 1.1339999 -16.5790005 4501 ND2 N sp2 11.3380003 1.622
-18.6200008 4502 HD22 H sp3 10.7659998 2.1830001 -19.2360001 4503 HD21 H
sp3 12.1450005 1.069 -18.8719997 4504 C C sp2 8.6400003 4.612
-17.2360001 4505 O O sp2 7.5009999 4.0749998 -17.1529999 4506 N N sp2
8.7790003 5.9200001 -17.5359993 4507 CD C sp3 9.9630003 6.6209998
-17.8850002 4508 HD2 H sp3 10.6190004 6.0780001 -18.5650005 4509 HD3 H
sp3 10.5019999 6.8889999 -16.9759998 4510 CG C sp3 9.6529999 7.973
-18.6019993 4511 HG2 H sp3 9.5790005 7.7059999 -19.6560001 4512 HG3 H
sp3 10.4099998 8.724 -18.3770008 4513 CB C sp3 8.3290005 8.3070002
-17.9780006 4514 HB2 H sp3 7.8559999 8.9580002 -18.7129993 4515 HB3 H
sp3 8.3920002 8.9169998 -17.0769997 4516 CA C sp3 7.6550002 6.9089999
-17.6879997 4517 HA H sp3 7.0999999 6.9239998 -16.75 4518 C C sp2
6.7010002 6.6129999 -18.8050003 4519 O O sp2 5.5100002 6.8260002
-18.6739998 4520 N N sp2 7.1690001 5.9089999 -19.8579998 4521 H H sp3
8.1429996 6.0190001 -20.1030006 4522 CA C sp3 6.295 5.567 -21.036 4523
HA H sp3 5.875 6.531 -21.321 4524 CB C sp3 7.1880002 5.2069998
-22.2549992 4525 HB2 H sp3 6.5619998 5.1950002 -23.1469994 4526 HB3 H
sp3 7.9219999 6.0110002 -22.2950001 4527 OG O sp3 7.842 3.9779999
-22.0739994 4528 HG H sp3 7.4679999 3.4560001 -22.7880001 4529 C C sp2
5.322 4.4099998 -20.9179993 4530 O O sp2 4.5819998 4.1729999 -21.9080009
4531 N N sp2 5.2589998 3.668 -19.8439999 4532 H H sp3 5.868 3.8740001
-19.0650005 4533 CA C sp3 4.518 2.54 -19.605 4534 HA H sp3 4.029 2.219
-20.525 4535 CB C sp3 5.48 1.304 -19.3050003 4536 HB2 H sp3 6.0840001
1.471 -18.4130001 4537 HB3 H sp3 4.8239999 0.473 -19.0440006 4538 CG C
sp3 6.553 0.905 -20.4689999 4539 HG H sp3 7.131 1.767 -20.802 4540 CD1 C
sp3 7.586 -0.185 -19.9060001 4541 HD11 H sp3 7.052 -1.045 -19.5020008
4542 HD12 H sp3 8.2060003 -0.506 -20.7420006 4543 HD13 H sp3 8.0880003
0.288 -19.0620003 4544 CD2 C sp3 5.7789998 0.275 -21.6709995 4545 HD21 H
sp3 6.4120002 -0.488 -22.1229992 4546 HD22 H sp3 4.9650002 -0.328
-21.2700005 4547 HD23 H sp3 5.539 1.102 -22.3390007 4548 C C sp2
3.4820001 2.7539999 -18.4729996 4549 O O sp2 2.7449999 1.806 -18.2099991
4550 N N sp2 3.3150001 3.9030001 -17.8710003 4551 H H sp3 3.9619999
4.6160002 -18.1749992 4552 CA C sp3 2.343 4.134 -16.766 4553 HA H sp3
2.512 3.409 -15.97 4554 CB C sp3 2.6300001 5.552 -16.2870007 4555 HB2 H
sp3 3.1429999 6.1609998 -17.0300007 4556 HB3 H sp3 1.743 6.0760002
-15.9300003 4557 CG C sp3 3.556 5.7340002 -15.0439997 4558 HG H sp3
3.2349999 5.1989999 -14.1499996 4559 CD1 C sp3 4.9879999 5.2529998
-15.3070002 4560 HD11 H sp3 5.4889998 5.2059999 -14.3400002 4561 HD12 H
sp3 4.869 4.2909999 -15.8059998 4562 HD13 H sp3 5.527 5.829 -16.0580006
4563 CD2 C sp3 3.7750001 7.1929998 -14.6969995 4564 HD21 H sp3 4.6209998
7.2579999 -14.0129995 4565 HD22 H sp3 4.1339998 7.6599998 -15.6149998
4566 HD23 H sp3 2.845 7.5689998 -14.2720003 4567 C C sp2 0.943 4.0609999
-17.4220009 4568 O O sp2 0.679 4.4759998 -18.5359993 4569 N N sp2 -0.034
3.678 -16.6359997 4570 H H sp3 0.196 3.605 -15.6560001 4571 CA C sp3
-1.473 3.947 -16.9249992 4572 HA H sp3 -1.613 4.112 -17.993 4573 CB C
sp3 -2.194 2.6340001 -16.7150002 4574 HB2 H sp3 -1.77 2.0120001
-17.5030003 4575 HB3 H sp3 -2.0050001 2.3340001 -15.684 4576 CG C sp2
-3.7320001 2.6110001 -16.8490009 4577 OD1 O sp2 -4.3379998 3.6370001
-17.0300007 4578 OD2 O sp3 -4.3470001 1.525 -16.8850002 4579 C C sp2
-1.9220001 5.1420002 -16.0939999 4580 O O sp2 -1.849 5.1290002
-14.8509998 4581 N N sp2 -2.105 6.3270001 -16.7110004 4582 CD C sp3
-2.086 6.4910002 -18.1940002 4583 HD2 H sp3 -2.941 5.994 -18.6539993
4584 HD3 H sp3 -1.184 5.994 -18.5510006 4585 CG C sp3 -2.05 8.0819998
-18.3850002 4586 HG2 H sp3 -3.0739999 8.4350004 -18.5090008 4587 HG3 H
sp3 -1.455 8.3269997 -19.2639999 4588 CB C sp3 -1.4630001 8.618
-17.0830002 4589 HB2 H sp3 -1.6849999 9.658 -16.8460007 4590 HB3 H sp3
-0.429 8.3360004 -17.2859993 4591 CA C sp3 -2 7.6479998 -16.0049992 4592
HA H sp3 -1.301 7.4949999 -15.1829996 4593 C C sp2 -3.3280001 8.2089996
-15.4540005 4594 O O sp2 -3.392 9.3640003 -14.9689999 4595 N N sp2
-4.4629998 7.539 -15.6379995 4596 H H sp3 -4.473 6.572 -15.9280005 4597
CA C sp3 -5.795 8.011 -15.233 4598 HA H sp3 -5.813 9.074 -15.471 4599 CB
C sp3 -6.882 7.3260002 -16.0279999 4600 HB2 H sp3 -6.8699999 6.244
-15.9020004 4601 HB3 H sp3 -7.8060002 7.6849999 -15.5749998 4602 CG C
sp2 -6.8740001 7.6389999 -17.5699997 4603 OD1 O sp2 -7.3169999 6.7090001
-18.2740002 4604 OD2 O sp3 -6.513 8.7720003 -17.9890003 4605 C C sp2
-6.026 8.0450001 -13.7349997 4606 O O sp2 -5.2979999 7.2690001
-13.0310001 4607 N N sp2 -6.9549999 8.7860003 -13.165 4608 H H sp3
-7.6490002 9.2069998 -13.7650003 4609 CA C sp3 -6.979 9.115 -11.688 4610
HA H sp3 -6.028 9.494 -11.312 4611 CB C sp3 -8.1090002 10.1940002
-11.5290003 4612 HB2 H sp3 -8.1459999 10.2840004 -10.4440002 4613 HB3 H
sp3 -7.7789998 11.1379995 -11.9610004 4614 CG C sp3 -9.5530005 9.7690001
-11.9960003 4615 HG2 H sp3 -9.5740004 9.6400003 -13.0780001 4616 HG3 H
sp3 -9.802 8.7969999 -11.5719995 4617 CD C sp2 -10.5209999 10.9189997
-11.7340002 4618 OE1 O sp2 -10.1470003 12.0819998 -11.4329996 4619 NE2 N
sp2 -11.7320004 10.599 -12.1040001 4620 HE22 H sp3 -11.915 9.6420002
-12.3699999 4621 HE21 H sp3 -12.4359999 11.323 -12.0769997 4622 C C sp2
-7.3200002 7.947 -10.7550001 4623 O O sp2 -7.1110001 7.9759998
-9.5880003 4624 N N sp2 -7.8340001 6.7870002 -11.2639999 4625 H H sp3
-8.0559998 6.7069998 -12.2460003 4626 CA C sp3 -7.956 5.499 -10.542 4627
HA H sp3 -8.29 5.757 -9.537 4628 CB C sp3 -9.0380001 4.5700002
-11.1549997 4629 HB2 H sp3 -9.2559996 3.7839999 -10.4320002 4630 HB3 H
sp3 -9.9499998 5.165 -11.1920004 4631 CG C sp2 -8.7690001 4.053
-12.5799999 4632 OD1 O sp2 -8.6540003 4.783 -13.5629997 4633 OD2 O sp3
-8.8360004 2.8280001 -12.684 4634 C C sp2 -6.6209998 4.7610002
-10.4580002 4635 O O sp2 -6.5539999 3.95 -9.6009998 4636 N N sp2
-5.6960001 5.0300002 -11.382 4637 H H sp3 -5.9720001 5.7969999
-11.9790001 4638 CA C sp3 -4.604 4.142 -11.877 4639 HA H sp3 -4.63 3.156
-11.414 4640 CB C sp3 -4.6199999 3.7909999 -13.3629999 4641 HB1 H sp3
-4.052 2.885 -13.5780001 4642 HB2 H sp3 -5.651 3.826 -13.7150002 4643
HB3 H sp3 -4.1290002 4.572 -13.9420004 4644 C C sp2 -3.207 4.6560001
-11.4139996 4645 O O sp2 -2.484 3.947 -10.6879997 4646 N N sp2
-2.9349999 5.9359999 -11.6230001 4647 H H sp3 -3.619 6.513 -12.0909996
4648 CA C sp3 -1.799 6.557 -10.938 4649 HA H sp3 -1.274 5.867 -10.278
4650 CB C sp3 -0.659 7.0599999 -11.9200001 4651 HB H sp3 -1.079
7.7859998 -12.6160002 4652 CG2 C sp3 0.605 7.632 -11.2510004 4653 HG21 H
sp3 1.147 6.8769999 -10.6820002 4654 HG22 H sp3 1.27 8.0649996
-11.9980001 4655 HG23 H sp3 0.434 8.4169998 -10.5150003 4656 OG1 O sp3
-0.236 5.9299998 -12.5740004 4657 HG1 H sp3 -0.828 5.8979998 -13.3290005
4658 C C sp2 -2.2980001 7.8239999 -10.184 4659 O O sp2 -2.8380001
8.7290001 -10.8170004 4660 N N sp2 -2.04 7.928 -8.8439999 4661 H H sp3
-1.603 7.1490002 -8.3710003 4662 CA C sp3 -2.411 9.201 -8.11 4663 HA H
sp3 -2.131 10.062 -8.717 4664 CB C sp3 -3.8859999 9.2290001 -7.7119999
4665 HB2 H sp3 -4.1069999 10.1630001 -7.1939998 4666 HB3 H sp3
-4.4770002 9.3500004 -8.6199999 4667 CG C sp2 -4.3699999 8.0290003
-6.9980001 4668 CD1 C sp2 -4.2659998 8.0860004 -5.5760002 4669 HD1 H sp3
-3.858 9.0159998 -5.2090001 4670 CE1 C sp2 -4.723 6.9920001 -4.7839999
4671 HE1 H sp3 -4.5819998 6.9229999 -3.7160001 4672 CZ C sp2 -5.302
5.842 -5.4809999 4673 OH O sp3 -5.6170001 4.7909999 -4.723 4674 HH H sp3
-5.2129998 4.8470001 -3.8540001 4675 CE2 C sp2 -5.4850001 5.8600001
-6.8379998 4676 HE2 H sp3 -5.9489999 5.0749998 -7.4169998 4677 CD2 C sp2
-4.9629998 6.9180002 -7.652 4678 HD2 H sp3 -5.0089998 6.8920002
-8.7309999 4679 C C sp2 -1.49 9.3610001 -6.9099998 4680 O O sp2 -0.942
8.3400002 -6.428 4681 N N sp2 -1.444 10.5780001 -6.362 4682 H H sp3
-1.97 11.3070002 -6.823 4683 CA C sp3 -0.651 10.973 -5.165 4684 HA H sp3
-0.297 10.05 -4.705 4685 CB C sp3 0.598 11.6890001 -5.7350001 4686 HB2 H
sp3 1.21 10.8990002 -6.1700001 4687 HB3 H sp3 0.344 12.3479996
-6.5650001 4688 CG C sp2 1.552 12.3859997 -4.7490001 4689 CD1 C sp2
1.8609999 11.9110003 -3.4519999 4690 HD1 H sp3 1.426 10.9460001 -3.24
4691 CE1 C sp2 2.8310001 12.6289997 -2.7060001 4692 HE1 H sp3 3.04
12.3199997 -1.693 4693 CZ C sp2 3.418 13.809 -3.217 4694 HZ H sp3
4.0560002 14.3599997 -2.5420001 4695 CE2 C sp2 3.085 14.2620001 -4.493
4696 HE2 H sp3 3.6070001 15.0670004 -4.9899998 4697 CD2 C sp2 2.1270001
13.5740004 -5.237 4698 HD2 H sp3 2.017 13.8610001 -6.2729998 4699 C C
sp2 -1.581 11.842 -4.2049999 4700 O O sp2 -2.4890001 12.5530005
-4.6630001 4701 N N sp2 -1.38 11.7510004 -2.915 4702 H H sp3 -0.589
11.2679996 -2.5139999 4703 CA C sp3 -2.099 12.524 -1.987 4704 HA2 H sp3
-1.985 13.563 -2.295 4705 HA3 H sp3 -3.179 12.381 -1.992 4706 C C sp2
-1.651 12.5419998 -0.571 4707 O O sp2 -0.705 11.8039999 -0.224 4708 N N
sp2 -2.2449999 13.3780003 0.292 4709 H H sp3 -3.1300001 13.7220001
-0.051 4710 CA C sp3 -1.643 13.781 1.564 4711 HA H sp3 -1.397 12.811
1.997 4712 CB C sp3 -0.504 14.7799997 1.335 4713 HB1 H sp3 -0.145 15.052
2.3280001 4714 HB2 H sp3 0.27 14.3070002 0.731 4715 HB3 H sp3 -0.809
15.6709995 0.786 4716 C C sp2 -2.687 14.3210001 2.516 4717 O O sp2
-3.641 14.8660002 2.072 4718 N N sp2 -2.5079999 14.2270002 3.836 4719 H
H sp3 -1.664 13.7440004 4.1090002 4720 CA C sp3 -3.259 15.039 4.842 4721
HA H sp3 -3.377 16.046 4.441 4722 CB C sp3 -4.618 14.3789997 5.2090001
4723 HB2 H sp3 -4.9959998 14.71 6.1760001 4724 HB3 H sp3 -5.3210001
14.757 4.4660001 4725 CG C sp2 -4.5599999 12.8830004 5.2290001 4726 CD1
C sp2 -4.4159999 12.1639996 6.4619999 4727 HD1 H sp3 -4.2859998
12.7010002 7.3899999 4728 CE1 C sp2 -4.5879998 10.7290001 6.4899998 4729
HE1 H sp3 -4.4429998 10.1660004 7.4000001 4730 CZ C sp2 -5.2309999
10.1680002 5.3610001 4731 HZ H sp3 -5.5819998 9.1470003 5.375 4732 CE2 C
sp2 -5.4970002 10.9610004 4.2049999 4733 HE2 H sp3 -5.9250002 10.4919996
3.3310001 4734 CD2 C sp2 -5.0510001 12.2770004 4.0900002 4735 HD2 H sp3
-5.276 12.7910004 3.1670001 4736 C C sp2 -2.4879999 15.1059999 6.1589999
4737 O O sp2 -1.6900001 14.2519999 6.5029998 4738 N N sp2 -2.767
16.1700001 6.9660001 4739 H H sp3 -3.5480001 16.7539997 6.7020001 4740
CA C sp3 -2.405 16.286 8.354 4741 HA H sp3 -1.325 16.146 8.383 4742 CB C
sp3 -2.665 17.7980003 8.8070002 4743 HB2 H sp3 -2.4330001 18.4850006
7.993 4744 HB3 H sp3 -3.697 17.8649998 9.1520004 4745 CG C sp3 -1.859
18.0799999 10.1079998 4746 HG2 H sp3 -2.21 17.3649998 10.8529997 4747
HG3 H sp3 -0.811 17.8069992 9.9759998 4748 CD C sp3 -2.046 19.5130005
10.4790001 4749 HD2 H sp3 -1.387 20.132 9.8710003 4750 HD3 H sp3 -3.096
19.75 10.3039999 4751 CE C sp3 -1.789 19.7970009 11.96 4752 HE2 H sp3
-2.52 19.2830009 12.5839996 4753 HE3 H sp3 -0.815 19.434 12.2889996 4754
NZ N sp3 -1.834 21.2169991 12.2650003 4755 HZ3 H sp3 -0.945 21.6720009
12.1149998 4756 HZ1 H sp3 -2.5320001 21.6700001 11.6920004 4757 HZ2 H
sp3 -2.1329999 21.3910007 13.2139997 4758 C C sp2 -3.096 15.2250004
9.1260004 4759 O O sp2 -4.3530002 14.9619999 8.9420004 4760 N N sp2
-2.454 14.6300001 10.1370001 4761 H H sp3 -1.493 14.9329996 10.21 4762
CA C sp3 -3.032 13.788 11.214 4763 HA H sp3 -4.048 13.418 11.073 4764 CB
C sp3 -2.28 12.5080004 11.2370005 4765 HB H sp3 -1.253 12.7299995 11.526
4766 CG1 C sp3 -2.8710001 11.4399996 12.1940002 4767 HG11 H sp3
-3.8440001 11.2700005 11.7329998 4768 HG12 H sp3 -2.3239999 10.4980001
12.243 4769 HG13 H sp3 -2.8210001 11.776 13.2299995 4770 CG2 C sp3
-2.4189999 11.8699999 9.8549995 4771 HG21 H sp3 -2.2620001 10.8009996
9.9949999 4772 HG22 H sp3 -3.3870001 12.0500002 9.3859997 4773 HG23 H
sp3 -1.673 12.1700001 9.1190004 4774 C C sp2 -3.029 14.5299997
12.6269999 4775 O O sp2 -4.0289998 14.3529997 13.349 4776 N N sp2 -1.924
15.3280001 12.9189997 4777 H H sp3 -1.191 15.5100002 12.2480001 4778 CA
C sp3 -1.753 15.906 14.28 4779 HA H sp3 -2.738 16.038 14.727 4780 CB C
sp3 -0.879 15.0190001 15.1890001 4781 HB2 H sp3 0.15 14.901 14.8500004
4782 HB3 H sp3 -0.918 15.467 16.1819992 4783 CG C sp3 -1.275 13.5900002
15.4429998 4784 HG2 H sp3 -2.3570001 13.5100002 15.5469999 4785 HG3 H
sp3 -1.011 13.165 14.474 4786 CD C sp2 -0.63 12.9139996 16.6119995 4787
OE1 O sp2 -0.252 13.5080004 17.5849991 4788 NE2 N sp2 -0.599 11.6479998
16.6849995 4789 HE22 H sp3 -1.225 11.1420002 16.0760002 4790 HE21 H sp3
-0.258 11.2449999 17.5459995 4791 C C sp2 -1.0880001 17.2929993
14.1669998 4792 O O sp2 -0.298 17.5739994 13.1940002 4793 N N sp2 -1.372
18.2210007 15.0489998 4794 H H sp3 -2.1500001 17.9640007 15.6400003 4795
CA C sp3 -0.636 19.444 15.384 4796 HA H sp3 -0.404 20.075 14.526 4797 CB
C sp3 -1.37 20.3479996 16.3939991 4798 HB2 H sp3 -1.365 19.8519993
17.3640003 4799 HB3 H sp3 -0.757 21.2350006 16.5559998 4800 CG C sp2
-2.7950001 20.8710003 15.9580002 4801 OD1 O sp2 -3.1210001 21.0319996
14.7790003 4802 OD2 O sp3 -3.6059999 21.1490002 16.9039993 4803 C C sp2
0.824 19.0569992 15.8809996 4804 O O sp2 0.926 18.0330009 16.5330009
4805 N N sp2 1.801 20.0259991 15.8170004 4806 H H sp3 1.581 20.8859997
15.3360004 4807 CA C sp3 3.04 19.912 16.525 4808 HA H sp3 3.52 18.959
16.301 4809 CB C sp3 3.994 21.1219997 16.1289997 4810 HB H sp3 3.5179999
21.9969997 16.5709991 4811 CG2 C sp3 5.3239999 21.0359993 16.8799992
4812 HG21 H sp3 5.112 21.2089996 17.9349995 4813 HG22 H sp3 5.868
20.1159992 16.6650009 4814 HG23 H sp3 6.02 21.7800007 16.4939995 4815
CG1 C sp3 4.2220001 21.3549995 14.5419998 4816 HG12 H sp3 3.2279999
21.5330009 14.1300001 4817 HG13 H sp3 4.7220001 22.2999992 14.3290005
4818 CD1 C sp3 4.9770002 20.2350006 13.7309999 4819 HD11 H sp3 5.9889998
20.1499996 14.1280003 4820 HD12 H sp3 4.579 19.2210007 13.7480001 4821
HD13 H sp3 5.092 20.6529999 12.7309999 4822 C C sp2 2.8900001 19.8260002
18.0400009 4823 O O sp2 3.5420001 18.9559994 18.6700001 4824 N N sp2
1.933 20.566 18.5809994 4825 H H sp3 1.5140001 21.2900009 18.0139999
4826 CA C sp3 1.483 20.553 19.977 4827 HA H sp3 1.487 19.49 20.218 4828
CB C sp3 2.5899999 21.2250004 20.9160004 4829 HB2 H sp3 3.536 20.7520008
20.6539993 4830 HB3 H sp3 2.6800001 22.2730007 20.6270008 4831 CG C sp2
2.266 21.1130009 22.4330006 4832 OD1 O sp2 1.414 20.3320007 22.823 4833
OD2 O sp3 2.9649999 21.8889999 23.1609993 4834 C C sp2 0.121 21.239
20.138 4835 O O sp2 -0.016 22.449 19.933 4836 OXT O sp2 -0.787 20.456
20.536 4837 N N sp3 -1.558 15.8149996 21.7129993 4838 H1 H sp3 -0.833
16.4470005 22.0209999 4839 H2 H sp3 -2.0680001 15.3439999 22.4459991
4840 H3 H sp3 -2.302 16.3449993 21.2819996 4841 CA C sp3 -0.989
14.8240004 20.8309994 4842 HA H sp3 -1.145 15.1120005 19.7910004 4843 CB
C sp3 0.52 14.7589998 20.9869995 4844 HB1 H sp3 0.974 15.7399998
20.8460007 4845 HB2 H sp3 0.747 14.2670002 21.9319992 4846 HB3 H sp3
0.879 14.0609999 20.2310009 4847 C C sp2 -1.653 13.4879999 21.007 4848 O
O sp2 -2.536 13.3669996 21.8500004 4849 N N sp2 -1.472 12.4890003
20.1790009 4850 H H sp3 -0.999 12.7320004 19.3199997 4851 CA C sp3
-1.966 11.1289997 20.3279991 4852 HA H sp3 -2.217 10.9619999 21.375 4853
CB C sp3 -3.138 11.033 19.3320007 4854 HB2 H sp3 -2.8050001 11.3640003
18.3490009 4855 HB3 H sp3 -3.3699999 9.9680004 19.2859993 4856 CG C sp3
-4.3639998 11.8629999 19.7329998 4857 HG2 H sp3 -4.1490002 12.927
19.8330002 4858 HG3 H sp3 -5.0370002 11.7700005 18.8799992 4859 CD C sp2
-5.1669998 11.3129997 20.9300003 4860 OE1 O sp2 -4.744 10.3620005
21.6389999 4861 NE2 N sp2 -6.2030001 12.0719995 21.3279991 4862 HE22 H
sp3 -6.4390001 12.8830004 20.7740002 4863 HE21 H sp3 -6.8270001 11.592
21.9599991 4864 C C sp2 -0.868 10.0839996 19.9349995 4865 O O sp2 0.117
10.5299997 19.3719997 4866 N N sp2 -0.989 8.7670002 20.2080002 4867 CD C
sp3 -1.9910001 8.2460003 21.1340008 4868 HD2 H sp3 -2.888 8.1350002
20.5249996 4869 HD3 H sp3 -2.013 9.0270004 21.8950005 4870 CG C sp3
-1.5470001 6.875 21.5270004 4871 HG2 H sp3 -2.3310001 6.1350002
21.6849995 4872 HG3 H sp3 -1.1720001 6.9390001 22.5480003 4873 CB C sp3
-0.493 6.5100002 20.4740009 4874 HB2 H sp3 -1.001 6.1020002 19.6009998
4875 HB3 H sp3 0.241 5.8099999 20.8740005 4876 CA C sp3 0.119 7.7979999
19.9950008 4877 HA H sp3 0.969 8.1569996 20.5739994 4878 C C sp2 0.579
7.7189999 18.5020008 4879 O O sp2 -0.343 7.619 17.6539993 4880 N N sp2
1.88 7.7010002 18.2490005 4881 H H sp3 2.494 7.8979998 19.0259991 4882
CA C sp3 2.423 7.474 16.925 4883 HA H sp3 1.788 6.74 16.428 4884 CB C
sp3 2.349 8.7309999 16.1259995 4885 HB2 H sp3 2.733 8.5039997 15.1309996
4886 HB3 H sp3 1.284 8.9020004 15.9709997 4887 CG C sp2 3.293 9.7840004
16.5410004 4888 CD1 C sp2 4.5970001 9.7659998 16.0489998 4889 HD1 H sp3
4.9580002 8.8859997 15.5380001 4890 CE1 C sp2 5.3920002 10.9300003
16.2919998 4891 HE1 H sp3 6.3969998 10.9899998 15.9020004 4892 CZ C sp2
4.836 11.9790001 17.066 4893 HZ H sp3 5.4590001 12.8430004 17.2439995
4894 CE2 C sp2 3.5610001 11.8009996 17.6060009 4895 HE2 H sp3 3.1489999
12.6309996 18.1609993 4896 CD2 C sp2 2.813 10.6990004 17.3560009 4897
HD2 H sp3 1.811 10.7130003 17.7590008 4898 C C sp2 3.8180001 6.8429999
17.0039997 4899 O O sp2 4.5640001 6.9380002 17.9799995 4900 N N sp2
4.131 6.1009998 15.9469995 4901 H H sp3 3.4360001 6.0890002 15.2150002
4902 CA C sp3 5.474 5.531 15.625 4903 HA H sp3 6.269 6.179 15.993 4904
CB C sp3 5.6329999 4.1490002 16.3530006 4905 HB1 H sp3 6.6409998
3.7409999 16.2759991 4906 HB2 H sp3 5.4330001 4.1929998 17.4230003 4907
HB3 H sp3 5.0190001 3.378 15.8879995 4908 C C sp2 5.6719999 5.5650001
14.0819998 4909 O O sp2 4.665 5.3899999 13.3129997 4910 N N sp2
6.8969998 5.915 13.6090002 4911 H H sp3 7.6030002 6.1880002 14.276 4912
CA C sp3 7.344 5.599 12.271 4913 HA H sp3 6.84 4.662 12.035 4914 CB C
sp3 7.0949998 6.789 11.2910004 4915 HB2 H sp3 6.0739999 7.1700001
11.3179998 4916 HB3 H sp3 7.585 7.6370001 11.7679996 4917 CG C sp2
7.5679998 6.6900001 9.8310003 4918 ND1 N sp2 6.8670001 6.3280001
8.7119999 4919 CE1 C sp2 7.75 6.303 7.6350002 4920 HE1 H sp3 7.4039998
6.1570001 6.6220002 4921 NE2 N sp2 8.9379997 6.5900002 8.0369997 4922
HE2 H sp3 9.7060003 6.4959998 7.3870001 4923 CD2 C sp2 8.8800001
6.7659998 9.46 4924 HD2 H sp3 9.691 6.9450002 10.1499996 4925 C C sp2
8.8400002 5.2309999 12.3479996 4926 O O sp2 9.5780001 6.1020002
12.7530003 4927 N N sp2 9.2250004 4.026 12.0649996 4928 H H sp3
8.4530001 3.3759999 12.0380001 4929 CA C sp3 10.526 3.453 12.472 4930 HA
H sp3 11.135 4.204 12.977 4931 CB C sp3 10.3439999 2.2639999 13.4379997
4932 HB2 H sp3 9.9029999 1.386 12.9650002 4933 HB3 H sp3 11.3629999
2.0550001 13.7620001 4934 CG C sp3 9.5039997 2.4979999 14.7159996 4935
HG H sp3 8.4820004 2.6240001 14.3590002 4936 CD1 C sp3 9.4280005
1.2410001 15.5649996 4937 HD11 H sp3 8.6759996 1.387 16.3400002 4938
HD12 H sp3 9.092 0.396 14.9630003 4939 HD13 H sp3 10.408 0.965
15.9530001 4940 CD2 C sp3 10.0150003 3.684 15.6129999 4941 HD21 H sp3
9.2489996 3.9219999 16.3509998 4942 HD22 H sp3 11.0010004 3.4809999
16.0330009 4943 HD23 H sp3 10.1090002 4.5700002 14.9849997 4944 C C sp2
11.1330004 2.9690001 11.1850004 4945 O O sp2 10.4619999 2.2980001 10.415
4946 N N sp2 12.4750004 3.003 11.1789999 4947 H H sp3 12.8920002 3.326
12.04 4948 CA C sp3 13.297 2.686 10.027 4949 HA H sp3 12.61 2.229 9.315
4950 CB C sp3 13.7480001 3.9579999 9.2749996 4951 HB H sp3 13.9989996
3.5610001 8.2910004 4952 CG2 C sp3 12.632 4.9990001 9.0649996 4953 HG21
H sp3 11.7530003 4.5739999 8.5810003 4954 HG22 H sp3 12.3240004
5.4629998 10.0019999 4955 HG23 H sp3 13.0799999 5.7080002 8.3690004 4956
OG1 O sp3 14.7810001 4.5650001 9.9429998 4957 HG1 H sp3 14.9130001
5.4549999 9.6079998 4958 C C sp2 14.3760004 1.706 10.4300003 4959 O O
sp2 14.9469995 1.78 11.5139999 4960 N N sp2 14.4560003 0.598 9.6370001
4961 H H sp3 14.1140003 0.638 8.6870003 4962 CA C sp3 15.455 -0.477
10.033 4963 HA H sp3 15.303 -0.486 11.112 4964 CB C sp3 15.0979996
-1.774 9.2309999 4965 HB H sp3 14.0139999 -1.875 9.184 4966 CG2 C sp3
15.6669998 -1.83 7.8260002 4967 HG21 H sp3 16.7539997 -1.906 7.875 4968
HG22 H sp3 15.1569996 -2.668 7.3509998 4969 HG23 H sp3 15.3649998 -0.937
7.2800002 4970 CG1 C sp3 15.585 -3.052 9.9680004 4971 HG12 H sp3
15.2779999 -3.9260001 9.3929996 4972 HG13 H sp3 16.6669998 -3.069
10.0930004 4973 CD1 C sp3 14.8590002 -3.217 11.3570004 4974 HD11 H sp3
13.7860003 -3.359 11.2299995 4975 HD12 H sp3 15.2840004 -3.9890001
11.9980001 4976 HD13 H sp3 15.0790005 -2.3540001 11.9860001 4977 C C sp2
16.9720001 -0.161 9.901 4978 O O sp2 17.3630009 0.569 9.0129995 4979 N N
sp2 17.7940006 -0.66 10.8339996 4980 H H sp3 17.3530006 -1.2690001
11.5089998 4981 CA C sp3 19.247 -0.753 10.79 4982 HA H sp3 19.589 0.171
10.323 4983 CB C sp3 19.7999992 -0.856 12.1960001 4984 HB2 H sp3
19.4360008 0.014 12.743 4985 HB3 H sp3 19.3309994 -1.725 12.6590004 4986
CG C sp2 21.382 -0.906 12.3769999 4987 OD1 O sp2 22.1520004 -0.797
11.4399996 4988 ND2 N sp2 21.7199993 -1.242 13.5749998 4989 HD22 H sp3
20.9960003 -1.281 14.2779999 4990 HD21 H sp3 22.6650009 -1.562
13.7299995 4991 C C sp2 19.7870007 -1.8150001 9.7969999 4992 O O sp2
19.1480007 -2.9289999 9.8129997 4993 N N sp2 20.8530006 -1.566 9.0299997
4994 H H sp3 21.2290001 -0.643 9.1940002 4995 CA C sp3 21.44 -2.621
8.192 4996 HA H sp3 20.613 -3.057 7.631 4997 CB C sp3 22.3339996 -1.943
7.1890001 4998 HB1 H sp3 22.4650002 -2.599 6.3280001 4999 HB2 H sp3
21.9669991 -1.0599999 6.6659999 5000 HB3 H sp3 23.2590008 -1.651
7.6859999 5001 C C sp2 22.1569996 -3.7590001 8.9809999 5002 O O sp2
22.4890003 -4.7729998 8.3730001 5003 N N sp2 22.4589996 -3.569
10.2670002 5004 H H sp3 22.2350006 -2.6129999 10.5050001 5005 CA C sp3
23.142 -4.45 11.187 5006 HA H sp3 23.769 -5.096 10.572 5007 CB C sp3
24.1009998 -3.645 12.0509996 5008 HB1 H sp3 24.7339993 -3.007 11.434
5009 HB2 H sp3 23.5629997 -2.9119999 12.651 5010 HB3 H sp3 24.7800007
-4.263 12.6379995 5011 C C sp2 22.2630005 -5.3369999 12.0979996 5012 O O
sp2 21.0440006 -5.079 12.3850002 5013 N N sp2 22.9050007 -6.3520002
12.6920004 5014 H H sp3 23.8799992 -6.4229999 12.4390001 5015 CA C sp3
22.275 -7.252 13.637 5016 HA H sp3 22.904 -8.117 13.847 5017 CB C sp3
22.0769997 -6.579 15.0360003 5018 HB2 H sp3 21.3740005 -5.7600002
15.1890001 5019 HB3 H sp3 21.8120003 -7.3559999 15.7530003 5020 OG O sp3
23.3560009 -6.0570002 15.3710003 5021 HG H sp3 23.6016865 -5.5674963
14.5823812 5022 C C sp2 20.9850006 -7.9920001 13.0699997 5023 O O sp2
20.2490005 -8.5620003 13.8830004 5024 N N sp2 20.8379993 -8.0839996
11.7600002 5025 H H sp3 21.5669994 -7.6469998 11.2139997 5026 CA C sp3
19.7310009 -8.8739996 11.0780001 5027 HA H sp3 18.7889996 -8.4870005
11.4650002 5028 CB C sp3 19.7670002 -8.658 9.4940004 5029 HB H sp3
20.7959995 -8.6949997 9.1350002 5030 CG2 C sp3 18.9069996 -9.585
8.6059999 5031 HG21 H sp3 17.8549995 -9.6099997 8.8879995 5032 HG22 H
sp3 19.0650005 -9.3739996 7.5479999 5033 HG23 H sp3 19.2870007
-10.5959997 8.7580004 5034 CG1 C sp3 19.4699993 -7.1789999 9.1940002
5035 HG12 H sp3 18.4790001 -6.8940001 9.5489998 5036 HG13 H sp3
20.2660007 -6.7059999 9.7700005 5037 CD1 C sp3 19.5240002 -6.5840001
7.7490001 5038 HD11 H sp3 20.5580006 -6.6399999 7.4089999 5039 HD12 H
sp3 18.9589996 -7.2659998 7.1139998 5040 HD13 H sp3 19.1879997
-5.5479999 7.704 5041 C C sp2 19.9319992 -10.3879995 11.3800001 5042 O O
sp2 21.1110001 -10.8430004 11.4049997 5043 N N sp2 18.8589993
-11.1190004 11.6330004 5044 CD C sp3 17.6399994 -10.5950003 12.1440001
5045 HD2 H sp3 17.1329994 -9.7910004 11.6110001 5046 HD3 H sp3
17.6679993 -10.2349997 13.1730003 5047 CG C sp3 16.6690006 -11.7779999
12.0480003 5048 HG2 H sp3 16.368 -11.7030001 11.0030003 5049 HG3 H sp3
15.7939997 -11.7589998 12.698 5050 CB C sp3 17.5779991 -12.9460001
12.3620005 5051 HB2 H sp3 17.1350002 -13.8400002 11.9219999 5052 HB3 H
sp3 17.7019997 -13.0979996 13.4350004 5053 CA C sp3 18.9300003
-12.5760002 11.684 5054 HA H sp3 19.7709999 -12.9309998 12.2790003 5055
C C sp2 18.948 -13.0530005 10.2189999 5056 O O sp2 17.8889999
-13.3590002 9.6429996 5057 N N sp2 20.1389999 -13.1529999 9.6680002 5058
H H sp3 20.9360008 -12.9630003 10.2589998 5059 CA C sp3 20.497 -13.481
8.247 5060 HA H sp3 20.153 -12.666 7.61 5061 CB C sp3 22.0249996
-13.5629997 8.2360001 5062 HB2 H sp3 22.4629993 -12.7959995 8.8739996
5063 HB3 H sp3 22.4699993 -14.4989996 8.5740004 5064 OG O sp3 22.4440002
-13.3929996 6.8779998 5065 HG H sp3 23.0170002 -12.6230001 6.849 5066 C
C sp2 19.9750004 -14.8039999 7.6999998 5067 O O sp2 19.9160004
-15.8430004 8.3760004 5068 N N sp2 19.6030006 -14.8950005 6.4130001 5069
H H sp3 19.7479992 -14.0530005 5.875 5070 CA C sp3 19.038 -16.105 5.835
5071 HA2 H sp3 19.824 -16.636 5.299 5072 HA3 H sp3 18.655 -16.793 6.589
5073 C C sp2 17.9659996 -15.8450003 4.8579998 5074 O O sp2 17.6590004
-14.71 4.5190001 5075 N N sp2 17.2029991 -16.8829994 4.5019999 5076 H H
sp3 17.5289993 -17.7290001 4.948 5077 CA C sp3 16.091 -16.903 3.566 5078
HA H sp3 16.069 -15.953 3.033 5079 CB C sp3 16.2099991 -17.9790001
2.4619999 5080 HB2 H sp3 15.4610004 -17.9069996 1.674 5081 HB3 H sp3
17.2280006 -17.9179993 2.075 5082 OG O sp3 16.0650005 -19.2590008 3.108
5083 HG H sp3 16.2752361 -19.9104347 2.4348333 5084 C C sp2 14.7299995
-17.1030006 4.2140002 5085 O O sp2 13.6569996 -16.8180008 3.615 5086 N N
sp2 14.6890001 -17.3630009 5.4990001 5087 H H sp3 15.5039997 -17.5240002
6.073 5088 CA C sp3 13.497 -17.839 6.208 5089 HA H sp3 12.764 -18.214
5.493 5090 CB C sp3 13.9720001 -18.9279995 7.1620002 5091 HB2 H sp3
13.1520004 -19.4680004 7.6329999 5092 HB3 H sp3 14.4200001 -19.6369991
6.4660001 5093 CG C sp2 15.0389996 -18.4759998 8.151 5094 ND1 N sp2
16.3759995 -18.1879997 7.8169999 5095 CE1 C sp2 16.8369999 -17.6280003
8.9519997 5096 HE1 H sp3 17.8729992 -17.3330002 9.0270004 5097 NE2 N sp2
16.0009995 -17.7189999 9.9809999 5098 HE2 H sp3 16.125 -17.4850006
10.9549999 5099 CD2 C sp2 14.835 -18.2210007 9.4840002 5100 HD2 H sp3
13.8830004 -18.2959995 9.9890003 5101 C C sp2 12.7010002 -16.7539997
6.9229999 5102 O O sp2 13.0150003 -15.5459995 6.8740001 5103 N N sp2
11.5450001 -17.1749992 7.474 5104 H H sp3 11.2709999 -18.1040001
7.1859999 5105 CA C sp3 10.758 -16.311 8.355 5106 HA H sp3 10.592
-15.379 7.815 5107 CB C sp3 9.4630003 -16.9239998 8.5939999 5108 HB2 H
sp3 8.9169998 -16.9619999 7.651 5109 HB3 H sp3 9.6400003 -17.9459991
8.9259996 5110 CG C sp3 8.5570002 -16.1720009 9.5860004 5111 HG2 H sp3
8.8109999 -16.3040009 10.6370001 5112 HG3 H sp3 8.6680002 -15.1520004
9.2180004 5113 CD C sp3 7.0949998 -16.559 9.4350004 5114 HD2 H sp3
6.4390001 -16.0060005 10.1079998 5115 HD3 H sp3 6.7849998 -16.3490009
8.4110003 5116 CE C sp3 6.7750001 -18.0499992 9.6719999 5117 HE2 H sp3
7.6139998 -18.5760002 9.2159996 5118 HE3 H sp3 6.9190001 -18.1110001
10.7510004 5119 NZ N sp3 5.4159999 -18.4720001 9.3179998 5120 HZ3 H sp3
5.1939998 -18.3470001 8.3409996 5121 HZ1 H sp3 5.2280002 -19.441 9.533
5122 HZ2 H sp3 4.75 -17.9050007 9.823 5123 C C sp2 11.4799995
-15.9910002 9.6940002 5124 O O sp2 11.8030005 -16.8840008 10.4499998
5125 N N sp2 11.6879997 -14.6899996 9.9560003 5126 H H sp3 11.4049997
-13.9729996 9.302 5127 CA C sp3 12.291 -14.051 11.115 5128 HA H sp3
12.399 -14.688 11.992 5129 CB C sp3 13.8000002 -13.6459999 10.8509998
5130 HB H sp3 14.2069998 -13.2449999 11.7799997 5131 CG1 C sp3
14.6660004 -14.8579998 10.5389996 5132 HG11 H sp3 15.6389999 -14.4650002
10.2449999 5133 HG12 H sp3 14.8500004 -15.3889999 11.4729996 5134 HG13 H
sp3 14.1219997 -15.4090004 9.7709999 5135 CG2 C sp3 13.8839998
-12.6660004 9.6920004 5136 HG21 H sp3 14.9399996 -12.3970003 9.6899996
5137 HG22 H sp3 13.4709997 -13.0459995 8.757 5138 HG23 H sp3 13.3280001
-11.7650003 9.9519997 5139 C C sp2 11.5819998 -12.7919998 11.552 5140 O
O sp2 10.8920002 -12.2010002 10.7919998 5141 N N sp2 11.7539997
-12.4239998 12.8109999 5142 H H sp3 12.2489996 -13.0749998 13.4029999
5143 CA C sp3 11.335 -11.153 13.414 5144 HA H sp3 10.418 -10.707 13.028
5145 CB C sp3 11.1800003 -11.3509998 14.9219999 5146 HB H sp3 12.0719995
-11.8030005 15.3559999 5147 CG2 C sp3 10.8640003 -10.0380001 15.6260004
5148 HG21 H sp3 10.8050003 -10.1400003 16.7099991 5149 HG22 H sp3
11.5450001 -9.2060003 15.4469995 5150 HG23 H sp3 9.9110003 -9.8039999
15.1520004 5151 OG1 O sp3 10.059 -12.1820002 15.2679996 5152 HG1 H sp3
10.2220001 -13.1020002 15.0480003 5153 C C sp2 12.408 -10.1029997
13.1619997 5154 O O sp2 13.5860004 -10.2150002 13.5760002 5155 N N sp2
11.9289999 -8.948 12.5439997 5156 H H sp3 10.941 -8.7690001 12.4399996
5157 CA C sp3 12.795 -7.655 12.639 5158 HA H sp3 13.865 -7.853 12.563
5159 CB C sp3 12.3389997 -6.6849999 11.4980001 5160 HB2 H sp3 11.3549995
-6.3299999 11.8039999 5161 HB3 H sp3 13.1099997 -5.915 11.5039997 5162
CG C sp3 12.2279997 -7.3850002 10.0979996 5163 HG H sp3 11.3800001
-8.0489998 9.9309998 5164 CD1 C sp3 12.0489998 -6.1729999 9.0609999 5165
HD11 H sp3 12.9569998 -5.579 8.9589996 5166 HD12 H sp3 11.7200003 -6.487
8.0699997 5167 HD13 H sp3 11.3219995 -5.4349999 9.401 5168 CD2 C sp3
13.5839996 -8.0200005 9.7399998 5169 HD21 H sp3 14.3380003 -7.3109999
10.0819998 5170 HD22 H sp3 13.6999998 -8.9610004 10.2770004 5171 HD23 H
sp3 13.5340004 -8.1230001 8.6560001 5172 C C sp2 12.7340002 -6.9559999
13.9750004 5173 O O sp2 11.7259998 -6.842 14.6379995 5174 N N sp2
13.9209995 -6.3590002 14.2130003 5175 H H sp3 14.6920004 -6.474
13.5699997 5176 CA C sp3 14.254 -6.026 15.65 5177 HA H sp3 13.286 -5.799
16.097 5178 CB C sp3 14.868 -7.27 16.3589993 5179 HB2 H sp3 14.2370005
-8.0950003 16.0279999 5180 HB3 H sp3 15.9180002 -7.401 16.0990009 5181
OG O sp3 14.6199999 -7.211 17.7110004 5182 HG H sp3 14.5 -8.099
18.0569992 5183 C C sp2 15.0780001 -4.7150002 15.9049997 5184 O O sp2
14.7019997 -3.938 16.8209991 5185 N N sp2 16.1679993 -4.448 15.2279997
5186 H H sp3 16.3589993 -5.1279998 14.507 5187 CA C sp3 17.116 -3.327
15.583 5188 HA H sp3 16.978 -3.161 16.652 5189 CB C sp3 18.5739994
-3.677 15.3470001 5190 HB2 H sp3 18.7830009 -3.9200001 14.3050003 5191
HB3 H sp3 19.243 -2.8299999 15.5 5192 OG O sp3 18.8659992 -4.902
16.0909996 5193 HG H sp3 18.1527729 -5.5126076 15.8891668 5194 C C sp2
16.7369995 -2.0639999 14.8760004 5195 O O sp2 17.5450001 -1.462
14.1960001 5196 N N sp2 15.4320002 -1.7359999 14.835 5197 H H sp3
14.7609997 -2.266 15.3719997 5198 CA C sp3 14.868 -0.452 14.346 5199 HA
H sp3 14.813 -0.395 13.258 5200 CB C sp3 13.368 -0.513 14.8669996 5201
HB2 H sp3 13.4029999 -0.667 15.9460001 5202 HB3 H sp3 12.8059998 0.399
14.6630001 5203 CG C sp2 12.5959997 -1.625 14.2010002 5204 CD1 C sp2
12.0609999 -2.6919999 14.7589998 5205 HD1 H sp3 12.2309999 -3.0420001
15.7670002 5206 NE1 N sp2 11.434 -3.437 13.8360004 5207 HE1 H sp3
10.8730001 -4.2449999 14.0649996 5208 CE2 C sp2 11.3409996 -2.7609999
12.6639996 5209 CZ2 C sp2 10.6850004 -3.0450001 11.4110003 5210 HZ2 H
sp3 10.0080004 -3.885 11.3520002 5211 CH2 C sp2 10.8809996 -2.191
10.3439999 5212 HH2 H sp3 10.4960003 -2.5409999 9.3979998 5213 CZ3 C sp2
11.4940004 -0.902 10.5170002 5214 HZ3 H sp3 11.592 -0.226 9.6800003 5215
CE3 C sp2 12.0979996 -0.601 11.7650003 5216 HE3 H sp3 12.5220003 0.376
11.9449997 5217 CD2 C sp2 12.118 -1.604 12.816 5218 C C sp2 15.4860001
0.866 14.974 5219 O O sp2 15.6459999 0.937 16.1809998 5220 N N sp2
15.7019997 1.897 14.132 5221 H H sp3 15.4919996 1.738 13.1569996 5222 CA
C sp3 15.794 3.292 14.505 5223 HA H sp3 16.366 3.214 15.429 5224 CB C
sp3 16.5990009 4.1389999 13.4379997 5225 HB2 H sp3 15.9219999 4.3579998
12.6120005 5226 HB3 H sp3 16.927 5.0900002 13.8579998 5227 CG C sp2
17.8859997 3.618 12.8439999 5228 CD1 C sp2 19.0079994 3.6730001 13.677
5229 HD1 H sp3 18.7630005 3.948 14.6920004 5230 CE1 C sp2 20.2660007
3.1830001 13.302 5231 HE1 H sp3 21.1940002 3.365 13.8240004 5232 CZ C
sp2 20.3999996 2.6670001 12.0209999 5233 OH O sp3 21.6970005 2.3670001
11.6090002 5234 HH H sp3 22.31143 2.6519015 12.2902126 5235 CE2 C sp2
19.2670002 2.6989999 11.158 5236 HE2 H sp3 19.3619995 2.3699999
10.1339998 5237 CD2 C sp2 18.0049992 3.1659999 11.5200005 5238 HD2 H sp3
17.2040005 3.1630001 10.7950001 5239 C C sp2 14.474 3.9590001 14.9650002
5240 O O sp2 13.4729996 3.8 14.2840004 5241 N N sp2 14.5190001 4.73
16.0830002 5242 H H sp3 15.4420004 4.9260001 16.4419994 5243 CA C sp3
13.353 5.486 16.68 5244 HA H sp3 12.487 5.514 16.018 5245 CB C sp3
13.0290003 4.7199998 17.9300003 5246 HB2 H sp3 12.0559998 5.0609999
18.2849998 5247 HB3 H sp3 12.9610004 3.6619999 17.677 5248 CG C sp2
14.1090002 4.9790001 18.9389992 5249 CD2 C sp2 15.2390003 4.1719999
19.1889992 5250 HD2 H sp3 15.5727863 3.3232615 18.6105289 5251 NE2 N sp2
15.823 4.6820002 20.309 5252 HE1 H sp3 16.6889992 4.277 20.8120003 5253
CE1 C sp2 15.1759996 5.868 20.6299992 5254 HE2 H sp3 15.4250002
6.4910002 21.3850002 5255 ND1 N sp2 13.9790001 5.8800001 19.9629993 5256
C C sp2 13.5889997 7.0289998 16.8880005 5257 O O sp2 12.6899996
7.7729998 17.3780003 5258 N N sp2 14.8120003 7.4860001 16.5510006 5259 H
H sp3 15.4350004 6.7779999 16.1879997 5260 CA C sp3 15.239 8.861 16.9
5261 HA H sp3 14.362 9.47 17.119 5262 CB C sp3 16.0039997 8.7670002
18.2609997 5263 HB2 H sp3 16.0480003 9.783 18.6520004 5264 HB3 H sp3
15.3950005 8.2360001 18.9920006 5265 CG C sp2 17.3570004 8.1920004
18.1499996 5266 OD1 O sp2 18.1499996 8.3900003 19.0769997 5267 OD2 O sp3
17.6739998 7.527 17.1450005 5268 C C sp2 16.1089993 9.6190004 15.9300003
5269 O O sp2 16.6690006 10.6280003 16.3770008 5270 N N sp2 16.2320004
9.2700005 14.6330004 5271 H H sp3 15.5970001 8.5430002 14.3360004 5272
CA C sp3 16.87 10.059 13.616 5273 HA H sp3 16.736 11.104 13.897 5274 CB
C sp3 18.4029999 9.823 13.6899996 5275 HB2 H sp3 18.8409996 10.5979996
13.0609999 5276 HB3 H sp3 18.7749996 9.8219995 14.7150002 5277 CG C sp3
18.7959995 8.3850002 13.2119999 5278 HG2 H sp3 17.9669991 7.7010002
13.3979998 5279 HG3 H sp3 19.0499992 8.4189997 12.1529999 5280 CD C sp3
20.0690002 7.948 13.8990002 5281 HD2 H sp3 20.4680004 7.1259999
13.3050003 5282 HD3 H sp3 20.8330002 8.7250004 13.8870001 5283 NE N sp2
19.8040009 7.415 15.1940002 5284 HE H sp3 18.9389992 7.5760002
15.6899996 5285 CZ C sp2 20.7169991 6.855 15.9530001 5286 NH1 N sp2
21.9589996 6.6059999 15.6160002 5287 HH12 H sp3 22.5990009 6.2199998
16.2959995 5288 HH11 H sp3 22.2590008 6.8119998 14.6739998 5289 NH2 N
sp2 20.2560005 6.4450002 17.0580006 5290 HH21 H sp3 19.4510002 6.9559999
17.3929996 5291 HH22 H sp3 20.8400002 5.9039998 17.6779995 5292 C C sp2
16.2929993 9.8430004 12.2189999 5293 O O sp2 15.5939999 8.8959999
11.9119997 5294 N N sp2 16.4909992 10.8140001 11.3430004 5295 H H sp3
16.7409992 11.7469997 11.6370001 5296 CA C sp3 16.095 10.679 9.977 5297
HA2 H sp3 16.745 11.361 9.429 5298 HA3 H sp3 16.457 9.678 9.744 5299 C C
sp2 14.5710001 10.8129997 9.948 5300 O O sp2 14.0129995 11.5019999
10.8290005 5301 N N sp2 13.9040003 10.1120005 9.0039997 5302 H H sp3
14.3649998 9.6730003 8.2200003 5303 CA C sp3 12.43 9.984 8.997 5304 HA H
sp3 11.837 10.898 8.993 5305 CB C sp3 11.9989996 9.1739998 7.7670002
5306 HB2 H sp3 12.2010002 8.1339998 8.0229998 5307 HB3 H sp3 10.9099998
9.1969995 7.717 5308 CG C sp2 12.6330004 9.6800003 6.5289998 5309 CD1 C
sp2 12.7440004 8.9119997 5.4190001 5310 HD1 H sp3 12.3900003 7.895 5.335
5311 NE1 N sp2 13.3760004 9.6739998 4.4530001 5312 HE1 H sp3 13.5469999
9.3730001 3.5039999 5313 CE2 C sp2 13.4560003 10.9890003 4.802 5314 CZ2
C sp2 13.9799995 12.085 4.1529999 5315 HZ2 H sp3 14.3690004 11.9309998
3.1570001 5316 CH2 C sp2 13.9519997 13.4250002 4.724 5317 HH2 H sp3
14.4530001 14.2650003 4.2649999 5318 CZ3 C sp2 13.302 13.4910002
5.9780002 5319 HZ3 H sp3 13.2340002 14.4890003 6.3860002 5320 CE3 C sp2
12.8140001 12.3559999 6.665 5321 HE3 H sp3 12.3120003 12.5229998
7.6069999 5322 CD2 C sp2 13.0139999 11.0780001 6.1659999 5323 C C sp2
11.9280005 9.2620001 10.2410002 5324 O O sp2 10.7849998 9.4219999
10.5270004 5325 N N sp2 12.7580004 8.533 10.9809999 5326 H H sp3
13.7559996 8.4799995 10.8409996 5327 CA C sp3 12.226 7.767 12.147 5328
HA H sp3 11.344 7.196 11.857 5329 CB C sp3 13.1960001 6.652 12.5799999
5330 HB1 H sp3 14.1969995 6.9699998 12.8719997 5331 HB2 H sp3 12.8030005
6.151 13.4650002 5332 HB3 H sp3 13.2390003 5.8579998 11.835 5333 C C sp2
11.9139996 8.7489996 13.3280001 5334 O O sp2 12.6440001 9.6960001
13.5869999 5335 N N sp2 10.7419996 8.4680004 13.9569998 5336 H H sp3
10.3929996 7.598 13.5799999 5337 CA C sp3 10.095 9.12 15.13 5338 HA H
sp3 10.837 9.548 15.803 5339 CB C sp3 9.1719999 10.2620001 14.552 5340
HB2 H sp3 9.7200003 10.6429996 13.691 5341 HB3 H sp3 8.323 9.6879997
14.1809998 5342 CG C sp3 8.8900003 11.4940004 15.4429998 5343 HG2 H sp3
8.0200005 12.0120001 15.04 5344 HG3 H sp3 8.6490002 11.1339998
16.4430008 5345 CD C sp3 10.1610003 12.349 15.5340004 5346 HD2 H sp3
11.0030003 11.6850004 15.3380003 5347 HD3 H sp3 10.0810003 13.1190004
14.7659998 5348 CE C sp3 10.3030005 13.0010004 16.8649998 5349 HE2 H sp3
9.5459995 13.7620001 17.0559998 5350 HE3 H sp3 10.2950001 12.2320004
17.6369991 5351 NZ N sp3 11.566 13.8669996 16.9500008 5352 HZ3 H sp3
11.4440002 14.3140001 17.8479996 5353 HZ1 H sp3 12.4029999 13.3030005
16.9290009 5354 HZ2 H sp3 11.691 14.5640001 16.2299995 5355 C C sp2
9.1730003 8.2290001 15.9540005 5356 O O sp2 8.7950001 7.1409998
15.5699997 5357 N N sp2 8.8789997 8.6190004 17.2530003 5358 H H sp3
9.3030005 9.434 17.6720009 5359 CA C sp3 7.91 7.93 18.139 5360 HA H sp3
7.037 7.499 17.648 5361 CB C sp3 8.6219997 6.7030001 18.7689991 5362 HB
H sp3 8.8710003 6.0209999 17.9559994 5363 CG2 C sp3 9.9130001 7.0190001
19.5930004 5364 HG21 H sp3 10.6029997 7.4949999 18.8959999 5365 HG22 H
sp3 9.6700001 7.7579999 20.3570004 5366 HG23 H sp3 10.2399998 6.1100001
20.0970001 5367 CG1 C sp3 7.776 5.7839999 19.6889992 5368 HG12 H sp3
7.4640002 6.1739998 20.6569996 5369 HG13 H sp3 6.8179998 5.5700002
19.2150002 5370 CD1 C sp3 8.3319998 4.4039998 19.7980003 5371 HD11 H sp3
8.6459999 3.9530001 18.8570004 5372 HD12 H sp3 9.0790005 4.3280001
20.5890007 5373 HD13 H sp3 7.5079999 3.8169999 20.2049999 5374 C C sp2
7.2979999 8.7950001 19.2900009 5375 O O sp2 7.8579998 9.8109999
19.6310005 5376 N N sp2 6.1700001 8.3950005 19.8770008 5377 H H sp3
5.6929998 7.5799999 19.5200005 5378 CA C sp3 5.479 9.136 20.949 5379 HA
H sp3 6.193 9.477 21.699 5380 CB C sp3 4.6869998 10.3800001 20.3600006
5381 HB2 H sp3 5.355 10.908 19.6800003 5382 HB3 H sp3 3.8529999
10.0299997 19.7520008 5383 OG O sp3 4.355 11.3000002 21.3789997 5384 HG
H sp3 4.7290001 12.1549997 21.1539993 5385 C C sp2 4.3280001 8.3179998
21.6450005 5386 O O sp2 3.7060001 7.4029999 21.0240002 5387 N N sp2
4.0450001 8.5349998 22.9650002 5388 H H sp3 4.5929999 9.2869997
23.3589993 5389 CA C sp3 3.249 7.712 23.885 5390 HA H sp3 3.279 8.157
24.88 5391 CB C sp3 1.716 7.7610002 23.4510002 5392 HB2 H sp3 1.283
8.7209997 23.1669998 5393 HB3 H sp3 1.605 7.1799998 22.5349998 5394 CG C
sp2 0.826 7.02 24.5189991 5395 OD1 O sp2 0.695 5.836 24.5049992 5396 ND2
N sp2 0.174 7.7750001 25.3899994 5397 HD22 H sp3 0.006 8.7510004
25.1930008 5398 HD21 H sp3 -0.483 7.3509998 26.0289993 5399 C C sp2
3.7709999 6.1830001 24.1149998 5400 O O sp2 3.9400001 5.7150002
25.2639999 5401 N N sp2 4.007 5.533 22.9860001 5402 H H sp3 3.8050001
6.1360002 22.2019997 5403 CA C sp3 4.432 4.073 22.852 5404 HA H sp3 3.98
3.411 23.59 5405 CB C sp3 4.0640001 3.605 21.4389992 5406 HB2 H sp3
4.4990001 4.3369999 20.7579994 5407 HB3 H sp3 4.6220002 2.687 21.2509995
5408 CG C sp3 2.5150001 3.4949999 21.2649994 5409 HG2 H sp3 2.2260001
2.826 22.0760002 5410 HG3 H sp3 2.0380001 4.4419999 21.5160007 5411 SD S
sp3 1.934 3.027 19.6350002 5412 CE C sp3 2.4860001 4.3449998 18.5869999
5413 HE1 H sp3 2.0139999 4.3439999 17.6049995 5414 HE2 H sp3 2.2049999
5.2620001 19.1049995 5415 HE3 H sp3 3.572 4.4190001 18.5340004 5416 C C
sp2 5.9920001 3.865 23.0890007 5417 O O sp2 6.836 4.7620001 22.9489994
5418 N N sp2 6.4569998 2.586 23.2900009 5419 H H sp3 5.7379999 1.91
23.5039997 5420 CA C sp3 7.896 2.129 23.493 5421 HA H sp3 8.495 2.97
23.144 5422 CB C sp3 8.1110001 2.1300001 25.0060005 5423 HB H sp3
9.1000004 1.676 25.0699997 5424 CG2 C sp3 8.1230001 3.4530001 25.8309994
5425 HG21 H sp3 9.0100002 4.053 25.6289997 5426 HG22 H sp3 7.2729998
4.0630002 25.5219994 5427 HG23 H sp3 8.1219997 3.309 26.9109993 5428 OG1
O sp3 7.0879998 1.295 25.5860004 5429 HG1 H sp3 7.4060001 0.39
25.6200008 5430 C C sp2 8.3590002 0.819 22.8920002 5431 O O sp2
7.5619998 -0.036 22.5450001 5432 N N sp2 9.6899996 0.722 22.6970005 5433
H H sp3 10.3079996 1.442 23.0450001 5434 CA C sp3 10.343 -0.473 22.201
5435 HA H sp3 9.673 -1.138 21.655 5436 CB C sp3 11.5570002 -0.167
21.2469997 5437 HB2 H sp3 12.2880001 0.531 21.6569996 5438 HB3 H sp3
12.1269999 -1.053 20.9689999 5439 CG C sp3 11.191 0.382 19.8449993 5440
HG H sp3 12.1239996 0.37 19.2819996 5441 CD1 C sp3 10.1899996 -0.447
19.1639996 5442 HD11 H sp3 10.4879999 -1.4910001 19.0739994 5443 HD12 H
sp3 9.257 -0.325 19.7129993 5444 HD13 H sp3 9.9130001 -0.093 18.1709995
5445 CD2 C sp3 10.9209995 1.864 19.7749996 5446 HD21 H sp3 11.6610003
2.3570001 20.4039993 5447 HD22 H sp3 11.0419998 2.1689999 18.7350006
5448 HD23 H sp3 9.8920002 2.006 20.1060009 5449 C C sp2 10.8789997
-1.395 23.3050003 5450 O O sp2 11.6090002 -0.936 24.1930008 5451 N N sp2
10.8719997 -2.6819999 22.9769993 5452 H H sp3 10.1850004 -3.0569999
22.3390007 5453 CA C sp3 11.713 -3.712 23.653 5454 HA H sp3 12.777
-3.478 23.684 5455 CB C sp3 11.441 -3.8770001 25.1000004 5456 HB2 H sp3
12.2790003 -4.4780002 25.4500008 5457 HB3 H sp3 11.5719995 -2.941
25.6429996 5458 OG O sp3 10.1540003 -4.5359998 25.3710003 5459 HG H sp3
9.4809999 -3.928 25.0580006 5460 C C sp2 11.5699997 -5.092 23.0529995
5461 O O sp2 10.5129995 -5.4320002 22.5480003 5462 N N sp2 12.6099997
-5.9629998 23.1019993 5463 H H sp3 13.4910002 -5.5970001 23.4319992 5464
CA C sp3 12.674 -7.282 22.533 5465 HA H sp3 13.722 -7.531 22.704 5466 CB
C sp3 11.8620005 -8.3290005 23.2439995 5467 HB2 H sp3 11.9809999
-8.2049999 24.3199997 5468 HB3 H sp3 10.7889996 -8.2309999 23.0790005
5469 CG C sp2 12.3149996 -9.7950001 22.9470005 5470 OD1 O sp2 13.4259996
-10.1479998 22.7719994 5471 ND2 N sp2 11.3789997 -10.6689997 22.7700005
5472 HD22 H sp3 10.4490004 -10.3190002 22.9510002 5473 HD21 H sp3
11.6160002 -11.6029997 22.4669991 5474 C C sp2 12.3269997 -7.3299999
21.0119991 5475 O O sp2 11.9580002 -8.3620005 20.4829998 5476 N N sp2
12.3900003 -6.1069999 20.4130001 5477 H H sp3 12.5979996 -5.3709998
21.0739994 5478 CA C sp3 11.913 -5.771 19.056 5479 HA2 H sp3 12.498
-5.002 18.553 5480 HA3 H sp3 12.042 -6.616 18.379 5481 C C sp2 10.415
-5.4200001 18.9169998 5482 O O sp2 9.9200001 -5.302 17.7509995 5483 N N
sp2 9.6280003 -5.2340002 19.9899998 5484 H H sp3 10.026 -5.4530001
20.8920002 5485 CA C sp3 8.171 -4.979 19.935 5486 HA H sp3 7.901 -5.214
18.905 5487 CB C sp3 7.4229999 -6.1009998 20.6620007 5488 HB2 H sp3
7.5349998 -6.0159998 21.743 5489 HB3 H sp3 6.3930001 -6.1199999
20.3069992 5490 CG C sp3 7.9629998 -7.4879999 20.382 5491 HG2 H sp3
8.0970001 -7.6170001 19.3080006 5492 HG3 H sp3 8.9200001 -7.493
20.9020004 5493 CD C sp3 6.98 -8.526 20.8379993 5494 HD2 H sp3 6.8769999
-8.4180002 21.9179993 5495 HD3 H sp3 6.0339999 -8.2609997 20.3649998
5496 CE C sp3 7.5089998 -9.9429998 20.3889999 5497 HE2 H sp3 6.9250002
-10.2320004 19.5149994 5498 HE3 H sp3 8.5500002 -9.6789999 20.2059994
5499 NZ N sp3 7.4549999 -10.9449997 21.4389992 5500 HZ3 H sp3 7.678
-10.6199999 22.3689995 5501 HZ1 H sp3 6.5229998 -11.335 21.4179993 5502
HZ2 H sp3 8.0679998 -11.7370005 21.3059998 5503 C C sp2 7.7399998 -3.573
20.3999996 5504 O O sp2 8.1140003 -3.1429999 21.4689999 5505 N N sp2
7.0359998 -2.947 19.4440002 5506 H H sp3 7.1090002 -3.375 18.5319996
5507 CA C sp3 6.291 -1.737 19.625 5508 HA H sp3 6.962 -0.965 19.999 5509
CB C sp3 5.7360001 -1.375 18.2450008 5510 HB2 H sp3 6.6100001 -1.224
17.6110001 5511 HB3 H sp3 5.1669998 -2.2620001 17.9669991 5512 CG C sp3
4.895 -0.052 18.1660004 5513 HG H sp3 4.0250001 -0.125 18.8180008 5514
CD1 C sp3 5.7480001 1.177 18.5130005 5515 HD11 H sp3 5.0739999 2.0239999
18.382 5516 HD12 H sp3 6.0100002 1.182 19.5709991 5517 HD13 H sp3
6.6659999 1.3710001 17.9570007 5518 CD2 C sp3 4.461 -0.005 16.7119999
5519 HD21 H sp3 4.02 0.968 16.4939995 5520 HD22 H sp3 5.3039999 -0.162
16.0380001 5521 HD23 H sp3 3.836 -0.839 16.3939991 5522 C C sp2
5.0999999 -1.925 20.6170006 5523 O O sp2 4.0650001 -2.487 20.2619991
5524 N N sp2 5.2529998 -1.433 21.8850002 5525 H H sp3 6.0279999 -0.814
22.0760002 5526 CA C sp3 4.28 -1.467 22.915 5527 HA H sp3 3.646 -2.35
22.994 5528 CB C sp3 4.98 -1.291 24.3059998 5529 HB2 H sp3 5.724 -2.086
24.3519993 5530 HB3 H sp3 5.4689999 -0.32 24.3840008 5531 CG C sp3
3.9560001 -1.438 25.4449997 5532 HG2 H sp3 3.2249999 -0.635 25.5389996
5533 HG3 H sp3 3.4059999 -2.3570001 25.2420006 5534 CD C sp3 4.7309999
-1.712 26.7299995 5535 HD2 H sp3 5.473 -0.958 26.993 5536 HD3 H sp3
3.9579999 -1.767 27.4960003 5537 NE N sp2 5.4879999 -3.0050001 26.677
5538 HE H sp3 5.4070001 -3.6289999 25.8869991 5539 CZ C sp2 6.1989999
-3.494 27.6639996 5540 NH1 N sp2 6.9650002 -4.5229998 27.5060005 5541
HH12 H sp3 7.3979998 -4.9889998 28.2900009 5542 HH11 H sp3 7.02
-4.9029999 26.5720005 5543 NH2 N sp2 6.0650001 -2.9779999 28.8619995
5544 HH21 H sp3 5.3140001 -2.3069999 28.9379997 5545 HH22 H sp3
6.5170002 -3.3540001 29.6830006 5546 C C sp2 3.3139999 -0.363 22.7900009
5547 O O sp2 3.6270001 0.763 22.5130005 5548 N N sp2 2.0250001 -0.751
23.0359993 5549 H H sp3 1.852 -1.742 22.9559994 5550 CA C sp3 0.897
0.099 23.152 5551 HA H sp3 1.083 0.903 22.439 5552 CB C sp3 -0.368
-0.692 22.7509995 5553 HB H sp3 -0.583 -1.5700001 23.3610001 5554 CG1 C
sp3 -1.562 0.181 22.7670002 5555 HG11 H sp3 -1.723 0.591 23.7639999 5556
HG12 H sp3 -1.673 0.838 21.9039993 5557 HG13 H sp3 -2.5009999 -0.345
22.5919991 5558 CG2 C sp3 -0.16 -1.173 21.2789993 5559 HG21 H sp3 -1.095
-1.618 20.941 5560 HG22 H sp3 0.197 -0.359 20.6480007 5561 HG23 H sp3
0.593 -1.96 21.3260002 5562 C C sp2 0.813 0.561 24.6639996 5563 O O sp2
0.735 -0.269 25.5739994 5564 N N sp2 0.768 1.846 24.8999996 5565 H H sp3
0.614 2.4349999 24.0939999 5566 CA C sp3 0.606 2.446 26.276 5567 HA H
sp3 0.627 1.622 26.989 5568 CB C sp3 1.842 3.345 26.5809994 5569 HB2 H
sp3 2.1129999 4.0359998 25.7830009 5570 HB3 H sp3 1.459 3.944 27.4069996
5571 CG C sp2 3.1170001 2.5880001 26.823 5572 OD1 O sp2 3.098 1.6390001
27.6259995 5573 ND2 N sp2 4.2129998 2.7449999 26.0930004 5574 HD22 H sp3
4.3460002 3.668 25.7049999 5575 HD21 H sp3 5.04 2.1819999 26.2329998
5576 C C sp2 -0.763 3.204 26.3530006 5577 O O sp2 -1.131 3.6860001
27.4020004 5578 N N sp2 -1.5930001 3.296 25.3349991 5579 H H sp3
-1.1900001 2.9189999 24.4880009 5580 CA C sp3 -3.013 3.907 25.306 5581
HA H sp3 -3.383 4.013 26.326 5582 CB C sp3 -2.8770001 5.4050002
24.8869991 5583 HB2 H sp3 -2.1029999 5.848 25.5119991 5584 HB3 H sp3
-2.6500001 5.3709998 23.8209991 5585 CG C sp3 -4.21 6.165 25.0189991
5586 HG2 H sp3 -5.0440001 5.6129999 24.5869999 5587 HG3 H sp3 -4.5289998
6.2509999 26.0580006 5588 CD C sp2 -4.2189999 7.4749999 24.3460007 5589
OE1 O sp2 -3.2290001 8.1660004 24.2420006 5590 NE2 N sp2 -5.3179998
7.9109998 23.8980007 5591 HE22 H sp3 -6.1360002 7.3559999 24.1070004
5592 HE21 H sp3 -5.4159999 8.9160004 23.9009991 5593 C C sp2 -3.9849999
3.1459999 24.448 5594 O O sp2 -3.572 2.497 23.4589996 5595 N N sp2
-5.296 3.1099999 24.8390007 5596 H H sp3 -5.4380002 3.599 25.7110004
5597 CA C sp3 -6.318 2.356 24.173 5598 HA H sp3 -5.885 1.454 23.74 5599
CB C sp3 -7.3889999 1.876 25.1940002 5600 HB2 H sp3 -7.8210001 2.7420001
25.6959991 5601 HB3 H sp3 -8.1789999 1.325 24.684 5602 CG C sp2
-6.8969998 0.909 26.2080002 5603 OD1 O sp2 -5.691 0.63 26.3379993 5604
OD2 O sp3 -7.8060002 0.457 26.9120007 5605 C C sp2 -6.9710002 3.069
22.9969997 5606 O O sp2 -7.0570002 4.3340001 22.9950008 5607 N N sp2
-7.3699999 2.332 21.9699993 5608 H H sp3 -7.3530002 1.3279999 22.0830002
5609 CA C sp3 -7.984 2.939 20.735 5610 HA2 H sp3 -8.981 3.336 20.928
5611 HA3 H sp3 -7.409 3.795 20.383 5612 C C sp2 -8.0319996 2.066
19.4829998 5613 O O sp2 -7.3769999 1.0599999 19.3339996 5614 N N sp2
-8.9069996 2.431 18.5200005 5615 H H sp3 -9.5179996 3.214 18.7029991
5616 CA C sp3 -8.606 2.129 17.167 5617 HA H sp3 -8.454 1.059 17.029 5618
CB C sp3 -9.875 2.4990001 16.3490009 5619 HB2 H sp3 -10.0039997
3.5810001 16.3299999 5620 HB3 H sp3 -9.6409998 2.214 15.323 5621 CG C
sp2 -11.0719995 1.661 16.7730007 5622 CD1 C sp2 -11.9540005 2.286
17.7450008 5623 HD1 H sp3 -11.8280001 3.299 18.0979996 5624 CE1 C sp2
-13.1210003 1.572 18.0690002 5625 HE1 H sp3 -13.8050003 2.0090001
18.7810001 5626 CZ C sp2 -13.3710003 0.325 17.5160007 5627 HZ H sp3
-14.2550001 -0.225 17.8050003 5628 CE2 C sp2 -12.4659996 -0.235 16.559
5629 HE2 H sp3 -12.6709995 -1.229 16.1919994 5630 CD2 C sp2 -11.2860003
0.422 16.1639996 5631 HD2 H sp3 -10.6190004 -0.152 15.5380001 5632 C C
sp2 -7.5 3.0209999 16.6119995 5633 O O sp2 -7.4990001 4.2290001
16.8710003 5634 N N sp2 -6.5799999 2.349 15.8610001 5635 H H sp3
-6.8509998 1.416 15.5860004 5636 CA C sp3 -5.463 2.88 15.176 5637 HA H
sp3 -5.368 3.953 15.341 5638 CB C sp3 -4.1890001 2.175 15.757 5639 HB2 H
sp3 -4.381 1.1109999 15.8940001 5640 HB3 H sp3 -3.2869999 2.171
15.1450005 5641 CG C sp2 -3.7360001 2.677 17.1389999 5642 CD1 C sp2
-4.605 2.592 18.257 5643 HD1 H sp3 -5.6040001 2.2179999 18.0839996 5644
CE1 C sp2 -4.2950001 2.9820001 19.6000004 5645 HE1 H sp3 -4.9899998
2.819 20.4109993 5646 CZ C sp2 -2.9719999 3.4809999 19.7940006 5647 OH O
sp3 -2.5650001 3.8369999 21.0680008 5648 HH H sp3 -2.9849999 3.3399999
21.7740002 5649 CE2 C sp2 -2.073 3.5969999 18.6849995 5650 HE2 H sp3
-1.074 3.9519999 18.8899994 5651 CD2 C sp2 -2.424 3.1689999 17.3710003
5652 HD2 H sp3 -1.749 3.402 16.5599995 5653 C C sp2 -5.5009999 2.7449999
13.6619997 5654 O O sp2 -6.0710001 1.7920001 13.1619997 5655 N N sp2
-4.6630001 3.5209999 12.9429998 5656 H H sp3 -3.964 4.0580001 13.4359999
5657 CA C sp3 -4.25 3.121 11.61 5658 HA H sp3 -4.947 2.378 11.222 5659
CB C sp3 -4.1700001 4.2670002 10.6389999 5660 HB2 H sp3 -5.1030002
4.8179998 10.5220003 5661 HB3 H sp3 -3.4300001 4.9970002 10.9680004 5662
CG C sp2 -3.8039999 3.8139999 9.2309999 5663 CD1 C sp2 -4.6739998 2.904
8.5369997 5664 HD1 H sp3 -5.6479998 2.605 8.8950005 5665 CE1 C sp2
-4.348 2.5339999 7.2160001 5666 HE1 H sp3 -4.9970002 1.9170001 6.612
5667 CZ C sp2 -3.1400001 2.9879999 6.6040001 5668 OH O sp3 -2.858
2.5050001 5.349 5669 HH H sp3 -2.2850001 3.141 4.914 5670 CE2 C sp2
-2.2650001 3.786 7.2509999 5671 HE2 H sp3 -1.373 4.243 6.849 5672 CD2 C
sp2 -2.572 4.1589999 8.5609999 5673 HD2 H sp3 -1.881 4.836 9.0410004
5674 C C sp2 -2.8870001 2.47 11.757 5675 O O sp2 -2.105 2.9100001
12.6110001 5676 N N sp2 -2.6129999 1.374 11.0059996 5677 H H sp3
-3.3369999 1.165 10.3330002 5678 CA C sp3 -1.336 0.696 10.931 5679 HA H
sp3 -0.581 1.295 11.44 5680 CB C sp3 -1.42 -0.626 11.7379999 5681 HB2 H
sp3 -2.2090001 -1.2359999 11.2959995 5682 HB3 H sp3 -0.502 -1.2
11.6110001 5683 CG C sp3 -1.596 -0.405 13.2259998 5684 HG H sp3 -1.256
0.579 13.5480003 5685 CD1 C sp3 -3.0869999 -0.615 13.5640001 5686 HD11 H
sp3 -3.29 -1.6390001 13.25 5687 HD12 H sp3 -3.1800001 -0.606 14.6499996
5688 HD13 H sp3 -3.7609999 0.063 13.04 5689 CD2 C sp3 -0.814 -1.513
13.9919996 5690 HD21 H sp3 -0.983 -1.311 15.0500002 5691 HD22 H sp3
-1.01 -2.5669999 13.7969999 5692 HD23 H sp3 0.246 -1.406 13.7639999 5693
C C sp2 -0.904 0.434 9.4969997 5694 O O sp2 -1.669 0.167 8.5900002 5695
N N sp2 0.413 0.526 9.3120003 5696 H H sp3 0.943 0.793 10.1300001 5697
CA C sp3 0.994 0.416 7.931 5698 HA H sp3 0.386 -0.299 7.377 5699 CB C
sp3 0.976 1.776 7.1820002 5700 HB2 H sp3 1.278 1.669 6.1399999 5701 HB3
H sp3 -0.068 2.0829999 7.1199999 5702 CG C sp2 1.827 2.8670001 7.8649998
5703 CD1 C sp2 3.165 3.1340001 7.5009999 5704 HD1 H sp3 3.6429999
2.6159999 6.6830001 5705 CE1 C sp2 3.96 4.1529999 8.0480003 5706 HE1 H
sp3 4.8969998 4.4190001 7.5830002 5707 CZ C sp2 3.388 4.947 9.0469999
5708 OH O sp3 4.1719999 5.8660002 9.6219997 5709 HH H sp3 5.1090002
5.8540001 9.4119997 5710 CE2 C sp2 2.076 4.7150002 9.4630003 5711 HE2 H
sp3 1.737 5.2620001 10.3310003 5712 CD2 C sp2 1.303 3.645 8.8669996 5713
HD2 H sp3 0.369 3.5109999 9.3929996 5714 C C sp2 2.484 -0.087 8.0279999
5715 O O sp2 3.1489999 0.159 9.0410004 5716 N N sp2 2.9890001 -0.73
6.973 5717 H H sp3 2.3570001 -0.873 6.198 5718 CA C sp3 4.43 -0.87 6.78
5719 HA H sp3 4.952 -0.004 7.188 5720 CB C sp3 4.8990002 -2.1040001
7.6069999 5721 HB1 H sp3 5.9819999 -2.1300001 7.4899998 5722 HB2 H sp3
4.723 -1.96 8.6730003 5723 HB3 H sp3 4.48 -3.059 7.2880001 5724 C C sp2
4.7220001 -0.985 5.2600002 5725 O O sp2 3.823 -1.222 4.428 5726 N N sp2
5.948 -0.642 4.9089999 5727 H H sp3 6.6440001 -0.502 5.6269999 5728 CA C
sp3 6.506 -0.769 3.503 5729 HA H sp3 5.767 -1.302 2.905 5730 CB C sp3
6.7270002 0.63 2.993 5731 HB2 H sp3 5.842 1.228 3.2060001 5732 HB3 H sp3
7.5819998 1.021 3.5450001 5733 CG C sp2 6.9349999 0.684 1.529 5734 OD1 O
sp2 6.3039999 0.031 0.71 5735 ND2 N sp2 8.0249996 1.342 1.115 5736 HD22
H sp3 8.6879997 1.77 1.744 5737 HD21 H sp3 8.2360001 1.301 0.128 5738 C
C sp2 7.8590002 -1.489 3.674 5739 O O sp2 8.6239996 -1.27 4.6420002 5740
N N sp2 7.96 -2.4660001 2.8369999 5741 H H sp3 7.4439998 -2.5090001 1.97
5742 CA C sp3 9.132 -3.353 2.776 5743 HA H sp3 10.017 -3.024 3.32 5744
CB C sp3 8.6890001 -4.757 3.1989999 5745 HB H sp3 8.0159998 -5.0599999
2.3959999 5746 CG2 C sp3 9.842 -5.796 3.1400001 5747 HG21 H sp3
10.2910004 -5.941 2.158 5748 HG22 H sp3 10.6669998 -5.3860002 3.7219999
5749 HG23 H sp3 9.4680004 -6.77 3.4560001 5750 CG1 C sp3 7.9889998
-4.9239998 4.5739999 5751 HG12 H sp3 7.1030002 -4.29 4.5549998 5752 HG13
H sp3 7.7249999 -5.98 4.6350002 5753 CD1 C sp3 8.7270002 -4.474 5.862
5754 HD11 H sp3 8.2729998 -4.9369998 6.7379999 5755 HD12 H sp3 9.7080002
-4.947 5.901 5756 HD13 H sp3 8.8070002 -3.3889999 5.934 5757 C C sp2
9.7270002 -3.4070001 1.374 5758 O O sp2 8.9139996 -3.5829999 0.42 5759 N
N sp2 11.0319996 -3.089 1.199 5760 H H sp3 11.6750002 -2.849 1.9400001
5761 CA C sp3 11.612 -3.414 -0.155 5762 HA H sp3 10.846 -3.824 -0.812
5763 CB C sp3 12.2460003 -2.197 -0.797 5764 HB2 H sp3 13.0690002
-2.0239999 -0.102 5765 HB3 H sp3 12.6949997 -2.372 -1.775 5766 SG S sp3
11.0609999 -0.79 -0.854 5767 HG H sp3 10.9899998 -0.516 0.452 5768 C C
sp2 12.6949997 -4.5089998 0.023 5769 O O sp2 13.4440002 -4.4580002 1.015
5770 N N sp2 12.8409996 -5.2639999 -1.066 5771 H H sp3 12.2130003
-5.0710001 -1.8329999 5772 CA C sp3 13.929 -6.274 -1.309 5773 HA H sp3
14.697 -6.294 -0.536 5774 CB C sp3 13.3140001 -7.6719999 -1.4630001 5775
HB2 H sp3 12.7650003 -7.7290001 -2.4030001 5776 HB3 H sp3 14.1280003
-8.3900003 -1.558 5777 CG C sp2 12.4910002 -8.092 -0.261 5778 CD1 C sp2
11.0880003 -7.9770002 -0.216 5779 HD1 H sp3 10.5489998 -7.4260001 -0.973
5780 CE1 C sp2 10.3319998 -8.3789997 0.89 5781 HE1 H sp3 9.2819996
-8.2340002 1.098 5782 CZ C sp2 10.9610004 -9.1759996 1.808 5783 HZ H sp3
10.4390001 -9.4949999 2.698 5784 CE2 C sp2 12.2799997 -9.507 1.701 5785
HE2 H sp3 12.6309996 -10.0869999 2.543 5786 CD2 C sp2 13.0719995
-8.8579998 0.781 5787 HD2 H sp3 14.1309996 -9.0719995 0.798 5788 C C sp2
14.7910004 -5.8670001 -2.5639999 5789 O O sp2 14.2869997 -5.2729998
-3.4779999 5790 N N sp2 16.0599995 -6.2579999 -2.589 5791 H H sp3 16.382
-6.8790002 -1.8609999 5792 CA C sp3 16.963 -6.084 -3.723 5793 HA H sp3
16.354 -6.013 -4.625 5794 CB C sp3 17.6340008 -4.6719999 -3.5739999 5795
HB2 H sp3 18.3239994 -4.415 -4.3769999 5796 HB3 H sp3 16.8899994 -3.881
-3.4779999 5797 CG C sp3 18.5349998 -4.4679999 -2.286 5798 HG2 H sp3
17.8810005 -4.3049998 -1.429 5799 HG3 H sp3 19.0529995 -5.4219999
-2.1860001 5800 CD C sp3 19.5270004 -3.2479999 -2.421 5801 HD2 H sp3
20.375 -3.4920001 -3.0599999 5802 HD3 H sp3 19.0620003 -2.3310001
-2.7839999 5803 NE N sp2 20.1149998 -2.914 -1.13 5804 HE H sp3
19.5559998 -2.3310001 -0.523 5805 CZ C sp2 21.191 -3.437 -0.6 5806 NH1 N
sp2 21.8390007 -4.4369998 -1.076 5807 HH12 H sp3 22.7220001 -4.7719998
-0.716 5808 HH11 H sp3 21.441 -4.9970002 -1.816 5809 NH2 N sp2
21.5259991 -2.809 0.472 5810 HH21 H sp3 21.0270004 -2.0250001 0.868 5811
HH22 H sp3 22.3759995 -3.013 0.977 5812 C C sp2 17.8869991 -7.2129998
-3.8729999 5813 O O sp2 18.1560001 -7.855 -2.878 5814 N N sp2 18.5020008
-7.4250002 -5.046 5815 H H sp3 18.1949997 -6.842 -5.8109999 5816 CA C
sp3 19.776 -8.151 -5.253 5817 HA H sp3 20.299 -8.197 -4.298 5818 CB C
sp3 19.4699993 -9.6599998 -5.572 5819 HB2 H sp3 18.6580009 -10.0909996
-4.9860001 5820 HB3 H sp3 19.1679993 -9.7460003 -6.6160002 5821 CG C sp2
20.6200008 -10.6190004 -5.4299998 5822 ND1 N sp2 21.1930008 -11.1020002
-4.2010002 5823 CE1 C sp2 22.0709991 -12.0509996 -4.5669999 5824 HE1 H
sp3 22.5790005 -12.7279997 -3.895 5825 NE2 N sp2 22.1569996 -12.099
-5.9260001 5826 HE2 H sp3 22.868 -12.6470003 -6.3889999 5827 CD2 C sp2
21.3059998 -11.2279997 -6.4650002 5828 HD2 H sp3 21.0990009 -11.0909996
-7.5159998 5829 C C sp2 20.6760006 -7.5409999 -6.3559999 5830 O O sp2
20.1630001 -6.8429999 -7.2340002 5831 N N sp2 22.0230007 -7.7800002
-6.3039999 5832 H H sp3 22.4330006 -8.4219999 -5.6409998 5833 CA C sp3
22.969 -7.231 -7.267 5834 HA H sp3 22.532 -6.939 -8.222 5835 CB C sp3
23.4839993 -5.8899999 -6.6960001 5836 HB2 H sp3 22.6040001 -5.2909999
-6.4590001 5837 HB3 H sp3 23.9309998 -6.1170001 -5.7290001 5838 CG C sp2
24.5030003 -5.2750001 -7.5710001 5839 ND1 N sp2 25.8040009 -5.2030001
-7.204 5840 CE1 C sp2 26.3939991 -4.4679999 -8.1560001 5841 HE1 H sp3
27.4279995 -4.1589999 -8.1099997 5842 NE2 N sp2 25.4689999 -4.224
-9.1639996 5843 HE2 H sp3 25.7730007 -3.743 -9.9989996 5844 CD2 C sp2
24.2560005 -4.7820001 -8.7860003 5845 HD2 H sp3 23.2609997 -4.6570001
-9.1859999 5846 C C sp2 24.1289997 -8.2460003 -7.651 5847 O O sp2
24.4850006 -9.052 -6.7870002 5848 N N sp2 24.7199993 -8.0489998
-8.8280001 5849 H H sp3 24.2919998 -7.3210001 -9.382 5850 CA C sp3
25.889 -8.795 -9.309 5851 HA H sp3 25.573 -9.837 -9.37 5852 CB C sp3
26.2600002 -8.3629999 -10.7119999 5853 HB2 H sp3 25.4109993 -8.2650003
-11.3879995 5854 HB3 H sp3 26.6599998 -7.3499999 -10.7329998 5855 CG C
sp3 27.2269993 -9.3210001 -11.434 5856 HG2 H sp3 27.3689995 -9.0190001
-12.4720001 5857 HG3 H sp3 28.2059994 -9.0719995 -11.0249996 5858 CD C
sp2 26.9209995 -10.8809996 -11.434 5859 OE1 O sp2 25.7660007 -11.323
-11.4219999 5860 OE2 O sp3 27.9130001 -11.6639996 -11.3149996 5861 C C
sp2 27.1359997 -8.8219995 -8.3760004 5862 O O sp2 27.9869995 -9.7049999
-8.5570002 5863 N N sp2 27.2460003 -7.9549999 -7.3530002 5864 H H sp3
26.5559998 -7.2210002 -7.2820001 5865 CA C sp3 28.21 -8.098 -6.207 5866
HA H sp3 29.104 -8.607 -6.565 5867 CB C sp3 28.5769997 -6.6890001
-5.7140002 5868 HB H sp3 27.7089996 -6.1269999 -5.3699999 5869 CG2 C sp3
29.5419998 -6.5689998 -4.5539999 5870 HG21 H sp3 30.0130005 -5.5910001
-4.4559999 5871 HG22 H sp3 28.9990005 -6.8109999 -3.641 5872 HG23 H sp3
30.2679996 -7.355 -4.7600002 5873 OG1 O sp3 29.2450008 -5.9499998 -6.691
5874 HG1 H sp3 28.6331501 -5.8784051 -7.4279809 5875 C C sp2 27.6809998
-8.9569998 -5.0500002 5876 O O sp2 28.5149994 -9.4890003 -4.2870002 5877
N N sp2 26.3959999 -9.1569996 -4.8390002 5878 H H sp3 25.7679996
-8.8280001 -5.5580001 5879 CA C sp3 25.862 -10.24 -3.932 5880 HA H sp3
26.446 -10.175 -3.014 5881 CB C sp3 24.3929996 -9.9560003 -3.552 5882
HB2 H sp3 23.7749996 -9.7510004 -4.4250002 5883 HB3 H sp3 23.9720001
-10.8590002 -3.1099999 5884 OG O sp3 24.3600006 -8.8599997 -2.677 5885
HG H sp3 25.1956768 -8.3970375 -2.7712247 5886 C C sp2 26.0480003
-11.5690002 -4.5679998 5887 O O sp2 25.9099998 -12.5699997 -3.8699999
5888 N N sp2 26.2959995 -11.6739998 -5.8800001 5889 H H sp3 26.3110008
-10.8439999 -6.4569998 5890 CA C sp3 26.522 -12.948 -6.611 5891 HA2 H
sp3 27.069 -12.716 -7.525 5892 HA3 H sp3 27.141 -13.613 -6.009 5893 C C
sp2 25.2530003 -13.7519999 -6.9050002 5894 O O sp2 24.3120003
-13.1359997 -7.415 5895 N N sp2 25.184 -15.0699997 -6.7119999 5896 H H
sp3 25.9890003 -15.4790001 -6.2600002 5897 CA C sp3 23.961 -15.783
-6.753 5898 HA H sp3 23.371 -15.48 -7.618 5899 CB C sp3 24.1700001
-17.2600002 -6.914 5900 HB2 H sp3 23.198 -17.7539997 -6.9190001 5901 HB3
H sp3 24.6089993 -17.5270004 -7.875 5902 OG O sp3 24.9300003 -17.9349995
-5.8909998 5903 HG H sp3 25.6170006 -18.448 -6.323 5904 C C sp2
22.9559994 -15.5170002 -5.5910001 5905 O O sp2 23.2819996 -15.3369999
-4.4089999 5906 N N sp2 21.6359997 -15.5190001 -5.967 5907 H H sp3
21.3689995 -15.5649996 -6.9400001 5908 CA C sp3 20.5419998 -15.4890003
-4.9489999 5909 HA H sp3 20.757 -14.684 -4.2470002 5910 CB C sp3
19.2070007 -15.1929998 -5.698 5911 HB H sp3 18.4549999 -15.0489998
-4.9219999 5912 CG1 C sp3 19.2840004 -13.823 -6.3909998 5913 HG11 H sp3
19.7849998 -13.1149998 -5.7309999 5914 HG12 H sp3 19.8400002 -13.8990002
-7.3260002 5915 HG13 H sp3 18.2910004 -13.4180002 -6.5830002 5916 CG2 C
sp3 18.6369991 -16.2119999 -6.6599998 5917 HG21 H sp3 17.7950001
-15.7320004 -7.1589999 5918 HG22 H sp3 19.4379997 -16.4349995 -7.3649998
5919 HG23 H sp3 18.3419991 -17.1539993 -6.197 5920 C C sp2 20.448
-16.8220005 -4.204 5921 O O sp2 20.9150009 -17.8409996 -4.756 5922 N N
sp2 19.7810001 -16.7759991 -2.9990001 5923 CD C sp3 19.0990009
-15.6459999 -2.2260001 5924 HD2 H sp3 18.4039993 -15.0209999 -2.7880001
5925 HD3 H sp3 19.8929996 -14.9619999 -1.923 5926 CG C sp3 18.4389992
-16.2709999 -1.075 5927 HG2 H sp3 17.4389992 -16.5939999 -1.363 5928 HG3
H sp3 18.3719997 -15.5719995 -0.241 5929 CB C sp3 19.2779999 -17.5760002
-0.89 5930 HB2 H sp3 18.5529995 -18.3269997 -0.575 5931 HB3 H sp3
19.9440002 -17.4239998 -0.04 5932 CA C sp3 19.9790001 -17.9500008
-2.1530001 5933 HA H sp3 21.0470009 -18.0720005 -1.973 5934 C C sp2
19.4829998 -19.2889996 -2.6099999 5935 O O sp2 20.2409992 -20.2469997
-2.5039999 5936 N N sp2 18.3010006 -19.2689991 -3.2409999 5937 H H sp3
17.7639999 -18.4379997 -3.447 5938 CA C sp3 17.803 -20.525 -3.899 5939
HA H sp3 18.683 -21.074 -4.237 5940 CB C sp3 17.1650009 -21.5240002
-2.819 5941 HB H sp3 17.7940006 -21.8570004 -1.994 5942 CG2 C sp3 15.908
-20.9400005 -2.1800001 5943 HG21 H sp3 16.0620003 -20 -1.651 5944 HG22 H
sp3 15.2309999 -20.7299995 -3.0079999 5945 HG23 H sp3 15.4709997
-21.7110004 -1.545 5946 OG1 O sp3 16.7810001 -22.7229996 -3.4549999 5947
HG1 H sp3 15.8784151 -22.9537945 -3.2235057 5948 C C sp2 16.9009991
-20.177 -5.0689998 5949 O O sp2 16.6369991 -19.0599995 -5.4289999 5950 N
N sp2 16.4759998 -21.2280006 -5.756 5951 H H sp3 16.5750008 -22.1070004
-5.2690001 5952 CA C sp3 15.847 -21.161 -7.118 5953 HA H sp3 16.625
-20.618 -7.656 5954 CB C sp3 15.7019997 -22.5130005 -7.7870002 5955 HB2
H sp3 15.4729996 -22.2929993 -8.8299999 5956 HB3 H sp3 16.6049995
-23.1149998 -7.6919999 5957 CG C sp2 14.5459995 -23.4319992 -7.322 5958
OD1 O sp2 14.3070002 -24.3840008 -8.1040001 5959 OD2 O sp3 13.8979998
-23.2859993 -6.27 5960 C C sp2 14.585 -20.3290005 -7.257 5961 O O sp2
14.3540001 -19.7420006 -8.2709999 5962 N N sp2 13.7200003 -20.3120003
-6.2410002 5963 H H sp3 13.8929996 -21.0680008 -5.5939999 5964 CA C sp3
12.428 -19.694 -6.332 5965 HA H sp3 12.364 -18.864 -7.036 5966 CB C sp3
11.3940001 -20.6959991 -6.7600002 5967 HB2 H sp3 11.7410002 -21.3400002
-7.5679998 5968 HB3 H sp3 11.1540003 -21.3199997 -5.9000001 5969 CG C
sp2 10.0869999 -19.9909992 -7.0689998 5970 CD1 C sp2 10.1140003
-18.9379997 -8.0600004 5971 HD1 H sp3 11.0159998 -18.7490005 -8.6239996
5972 CE1 C sp2 8.9519997 -18.3040009 -8.4020004 5973 HE1 H sp3 8.9770002
-17.5139999 -9.1370001 5974 CZ C sp2 7.7020001 -18.5629997 -7.8200002
5975 OH O sp3 6.5929999 -17.8729992 -8.0360003 5976 HH H sp3 5.842
-18.4699993 -8.0459995 5977 CE2 C sp2 7.6399999 -19.6630001 -6.9590001
5978 HE2 H sp3 6.7119999 -19.9090004 -6.4640002 5979 CD2 C sp2 8.8039999
-20.3850002 -6.5560002 5980 HD2 H sp3 8.8529997 -21.1480007 -5.7930002
5981 C C sp2 12.0039997 -19.0030003 -5.0079999 5982 O O sp2 11.5439997
-19.6720009 -4.073 5983 N N sp2 12.3240004 -17.7150002 -4.8720002 5984 H
H sp3 12.3369999 -17.1679993 -5.7210002 5985 CA C sp3 12.363 -16.901
-3.62 5986 HA H sp3 13.096 -17.367 -2.961 5987 CB C sp3 13.0270004
-15.5699997 -3.997 5988 HB2 H sp3 12.3369999 -14.9940004 -4.6129999 5989
HB3 H sp3 13.1330004 -14.9720001 -3.092 5990 CG C sp3 14.3380003
-15.6610003 -4.7600002 5991 HG H sp3 14.1969995 -16.0650005 -5.763 5992
CD1 C sp3 14.8140001 -14.1820002 -5.0110002 5993 HD11 H sp3 14.257
-13.8690004 -5.895 5994 HD12 H sp3 14.4840002 -13.5319996 -4.2010002
5995 HD13 H sp3 15.8800001 -14.0480003 -5.191 5996 CD2 C sp3 15.4499998
-16.3530006 -3.99 5997 HD21 H sp3 16.3840008 -16.3080006 -4.5510001 5998
HD22 H sp3 15.6239996 -15.96 -2.9879999 5999 HD23 H sp3 15.1110001
-17.3780003 -3.8440001 6000 C C sp2 10.9799995 -16.4990005 -2.9719999
6001 O O sp2 9.8909998 -16.5990009 -3.596 6002 N N sp2 11.0150003
-16.1100006 -1.7079999 6003 H H sp3 11.941 -16.1049995 -1.3049999 6004
CA C sp3 9.859 -15.815 -0.87 6005 HA H sp3 8.947 -15.818 -1.467 6006 CB
C sp3 9.5749998 -16.8710003 0.215 6007 HB2 H sp3 10.5190001 -17.0709991
0.722 6008 HB3 H sp3 8.7799997 -16.4309998 0.817 6009 CG C sp3 9.0120001
-18.1760006 -0.404 6010 HG2 H sp3 7.941 -18.1159992 -0.597 6011 HG3 H
sp3 9.6339998 -18.3209991 -1.2869999 6012 CD C sp2 9.1490002 -19.4120007
0.517 6013 OE1 O sp2 8.4659996 -19.5470009 1.438 6014 NE2 N sp2
10.0050001 -20.3299999 0.166 6015 HE22 H sp3 10.4429998 -20.0939999
-0.713 6016 HE21 H sp3 10.1700001 -21.1749992 0.695 6017 C C sp2
9.9989996 -14.3520002 -0.323 6018 O O sp2 10.302 -14.1029997 0.86 6019 N
N sp2 9.8430004 -13.3129997 -1.171 6020 H H sp3 9.3369999 -13.5360003
-2.017 6021 CA C sp3 9.832 -11.856 -0.839 6022 HA H sp3 10.645 -11.567
-0.173 6023 CB C sp3 10.0480003 -11.0109997 -2.1340001 6024 HB2 H sp3
9.0880003 -11.0930004 -2.645 6025 HB3 H sp3 10.1450005 -9.9420004 -1.943
6026 CG C sp3 11.2150002 -11.5279999 -2.984 6027 HG H sp3 11.1120005
-12.5970001 -3.1689999 6028 CD1 C sp3 11.158 -10.8170004 -4.3060002 6029
HD11 H sp3 10.1859999 -11.118 -4.6960001 6030 HD12 H sp3 11.2939997
-9.743 -4.177 6031 HD13 H sp3 11.9189997 -11.2539997 -4.9520001 6032 CD2
C sp3 12.5629997 -11.4280005 -2.3529999 6033 HD21 H sp3 12.8839998
-10.4209995 -2.085 6034 HD22 H sp3 12.6070004 -12.0640001 -1.469 6035
HD23 H sp3 13.2840004 -11.8190002 -3.0699999 6036 C C sp2 8.5030003
-11.4329996 -0.163 6037 O O sp2 7.6149998 -10.8950005 -0.779 6038 N N
sp2 8.302 -11.7580004 1.145 6039 H H sp3 9.0839996 -12.1879997 1.618
6040 CA C sp3 7.014 -11.745 1.913 6041 HA H sp3 6.303 -11.143 1.347 6042
CB C sp3 6.3559999 -13.1719999 1.9529999 6043 HB2 H sp3 6.8130002
-13.7469997 2.7579999 6044 HB3 H sp3 5.3130002 -13.0299997 2.2360001
6045 CG C sp3 6.3470001 -13.9399996 0.677 6046 HG2 H sp3 5.994
-13.2419996 -0.082 6047 HG3 H sp3 7.3590002 -14.2729998 0.451 6048 SD S
sp3 5.0999999 -15.2340002 0.609 6049 CE C sp3 5.632 -16.4669991 1.853
6050 HE1 H sp3 6.4819999 -17.0480003 1.494 6051 HE2 H sp3 5.8499999
-16.1089993 2.859 6052 HE3 H sp3 4.8189998 -17.1289997 2.148 6053 C C
sp2 7.0440001 -11.1429996 3.3740001 6054 O O sp2 8.118 -11.2320004
3.9909999 6055 N N sp2 5.902 -10.5860004 3.927 6056 H H sp3 5.0890002
-10.724 3.3440001 6057 CA C sp3 5.809 -9.858 5.242 6058 HA H sp3 6.633
-10.077 5.92 6059 CB C sp3 5.8520002 -8.3179998 4.8909998 6060 HB H sp3
6.7090001 -8.0459995 4.2750001 6061 CG1 C sp3 4.6669998 -7.7820001 4.073
6062 HG11 H sp3 4.7290001 -6.697 4.1620002 6063 HG12 H sp3 4.7379999
-8.1789999 3.0599999 6064 HG13 H sp3 3.6989999 -8.0539999 4.494 6065 CG2
C sp3 6.039 -7.5640001 6.2059999 6066 HG21 H sp3 5.9879999 -6.4749999
6.177 6067 HG22 H sp3 5.1469998 -7.7309999 6.809 6068 HG23 H sp3
6.9949999 -7.8979998 6.6100001 6069 C C sp2 4.5009999 -10.2250004
6.0710001 6070 O O sp2 3.47 -10.54 5.4970002 6071 N N sp2 4.6100001
-10.2259998 7.408 6072 H H sp3 5.447 -9.8769999 7.8520002 6073 CA C sp3
3.545 -10.56 8.42 6074 HA H sp3 2.513 -10.68 8.089 6075 CB C sp3
3.8150001 -11.9300003 8.9130001 6076 HB2 H sp3 4.7639999 -11.9230003
9.448 6077 HB3 H sp3 3.1259999 -12.3280001 9.658 6078 CG C sp2 3.881
-13.0019999 7.803 6079 CD1 C sp2 5.1719999 -13.3739996 7.3740001 6080
HD1 H sp3 6.0640001 -13.0019999 7.8559999 6081 CE1 C sp2 5.2410002
-14.4289999 6.427 6082 HE1 H sp3 6.2189999 -14.8199997 6.191 6083 CZ C
sp2 4.059 -14.9799995 5.822 6084 OH O sp3 4.2399998 -15.9840002 4.915
6085 HH H sp3 3.5669999 -15.9309998 4.2319999 6086 CE2 C sp2 2.8299999
-14.6099997 6.3969998 6087 HE2 H sp3 2 -15.1400003 5.9530001 6088 CD2 C
sp2 2.704 -13.6309996 7.362 6089 HD2 H sp3 1.768 -13.3920002 7.8460002
6090 C C sp2 3.71 -9.4060001 9.4770002 6091 O O sp2 4.803 -8.9359999
9.802 6092 N N sp2 2.5580001 -8.9589996 9.9770002 6093 H H sp3 1.655
-9.3070002 9.6879997 6094 CA C sp3 2.499 -7.923 10.978 6095 HA H sp3
3.448 -7.539 11.353 6096 CB C sp3 1.6900001 -6.7030001 10.4119997 6097
HB H sp3 0.704 -7.0609999 10.1160002 6098 CG1 C sp3 1.571 -5.5689998
11.4619999 6099 HG11 H sp3 0.986 -5.763 12.3610001 6100 HG12 H sp3
2.6059999 -5.3660002 11.7370005 6101 HG13 H sp3 1.224 -4.6170001 11.059
6102 CG2 C sp3 2.4389999 -6.105 9.1800003 6103 HG21 H sp3 2.059
-6.5960002 8.2840004 6104 HG22 H sp3 2.096 -5.0809999 9.0310001 6105
HG23 H sp3 3.5250001 -6.1329999 9.2659998 6106 C C sp2 1.773 -8.6000004
12.158 6107 O O sp2 0.581 -8.6070004 12.2309999 6108 N N sp2 2.5650001
-9.0979996 13.132 6109 H H sp3 3.55 -8.8999996 13.0299997 6110 CA C sp3
2.101 -9.915 14.266 6111 HA H sp3 1.094 -10.289 14.082 6112 CB C sp3
3.0139999 -11.1199999 14.5649996 6113 HB H sp3 4.0289998 -10.8199997
14.8260002 6114 CG1 C sp3 2.5350001 -11.9289999 15.7959995 6115 HG11 H
sp3 2.4779999 -11.2620001 16.6569996 6116 HG12 H sp3 1.5599999
-12.3839998 15.6219997 6117 HG13 H sp3 3.2349999 -12.75 15.9519997 6118
CG2 C sp3 3.0929999 -12.0389996 13.3800001 6119 HG21 H sp3 2.1830001
-12.6219997 13.2370005 6120 HG22 H sp3 3.24 -11.4510002 12.4750004 6121
HG23 H sp3 3.918 -12.7049999 13.6339998 6122 C C sp2 1.913 -9.0780001
15.5600004 6123 O O sp2 2.832 -8.3660002 16.0049992 6124 N N sp2 0.757
-9.224 16.2539997 6125 H H sp3 0.027 -9.7849998 15.8400002 6126 CA C sp3
0.449 -8.477 17.458 6127 HA H sp3 1.101 -7.625 17.651 6128 CB C sp3
-0.929 -7.7779999 17.2970009 6129 HB2 H sp3 -0.854 -7.046 16.493 6130
HB3 H sp3 -1.623 -8.5150003 16.8920002 6131 CG C sp3 -1.362 -6.9819999
18.5170002 6132 HG2 H sp3 -1.192 -7.552 19.4309998 6133 HG3 H sp3 -0.904
-5.993 18.5440006 6134 CD C sp3 -2.855 -6.5149999 18.6280003 6135 HD2 H
sp3 -3.072 -5.8460002 19.4599991 6136 HD3 H sp3 -3.0309999 -6.1009998
17.6350002 6137 CE C sp3 -3.6470001 -7.7779999 18.9899998 6138 HE2 H sp3
-3.539 -8.4980001 18.1779995 6139 HE3 H sp3 -3.237 -8.2889996 19.8610001
6140 NZ N sp3 -5.0190001 -7.3610001 19.3670006 6141 HZ3 H sp3 -5.684
-8.1160002 19.4529991 6142 HZ1 H sp3 -4.9629998 -6.9109998 20.2689991
6143 HZ2 H sp3 -5.448 -6.665 18.7740002 6144 C C sp2 0.494 -9.4300003
18.6580009 6145 O O sp2 0.075 -10.5930004 18.5620003 6146 N N sp2 0.884
-8.9969997 19.8400002 6147 H H sp3 1.251 -8.0679998 19.9920006 6148 CA C
sp3 0.864 -9.88 21.012 6149 HA H sp3 0.091 -10.611 20.775 6150 CB C sp3
2.2550001 -10.6169996 21.1420002 6151 HB H sp3 2.4089999 -11.0559998
20.1560001 6152 CG2 C sp3 3.398 -9.6149998 21.5139999 6153 HG21 H sp3
3.5510001 -9.566 22.5919991 6154 HG22 H sp3 4.3860002 -9.9890003
21.2469997 6155 HG23 H sp3 3.2479999 -8.6389999 21.0529995 6156 OG1 O
sp3 2.132 -11.5120001 22.2059994 6157 HG1 H sp3 1.41 -12.1260004
22.0510006 6158 C C sp2 0.46 -9.0050001 22.2280006 6159 O O sp2 -0.126
-7.967 21.9349995 6160 N N sp2 0.74 -9.4320002 23.4160004 6161 H H sp3
1.316 -10.2480001 23.5650005 6162 CA C sp3 0.233 -8.834 24.676 6163 HA H
sp3 0.149 -7.747 24.664 6164 CB C sp3 -1.137 -9.4770002 25.0130005 6165
HB2 H sp3 -1.839 -9.1230001 24.257 6166 HB3 H sp3 -1.145 -10.566
25.0310001 6167 OG O sp3 -1.648 -8.941 26.1860008 6168 HG H sp3
-2.3239999 -8.2989998 25.9580002 6169 C C sp2 1.135 -9.2419996
25.8400002 6170 O O sp2 1.331 -10.4519997 26.1429996 6171 N N sp2 1.781
-8.2950001 26.5330009 6172 H H sp3 1.464 -7.3410001 26.4400005 6173 CA C
sp3 2.639 -8.625 27.683 6174 HA H sp3 3.343 -9.411 27.407 6175 CB C sp3
3.5039999 -7.421 28.1280003 6176 HB H sp3 4.0760002 -7.658 29.0249996
6177 CG2 C sp3 4.4229999 -6.9679999 26.9880009 6178 HG21 H sp3 5.1440001
-6.2410002 27.3610001 6179 HG22 H sp3 4.737 -7.8709998 26.4650002 6180
HG23 H sp3 3.767 -6.3889999 26.3369999 6181 CG1 C sp3 2.609 -6.2839999
28.6779995 6182 HG12 H sp3 1.689 -6.2249999 28.0960007 6183 HG13 H sp3
2.3929999 -6.6110001 29.6949997 6184 CD1 C sp3 3.2349999 -4.8899999
28.8710003 6185 HD11 H sp3 2.549 -4.25 29.4260006 6186 HD12 H sp3
4.2189999 -4.9180002 29.3390007 6187 HD13 H sp3 3.4679999 -4.5170002
27.8740005 6188 C C sp2 1.795 -9.2939997 28.8290005 6189 O O sp2 2.368
-10.1549997 29.5440006 6190 N N sp2 0.512 -9.1120005 28.8519993 6191 H H
sp3 0.025 -8.6409998 28.1019993 6192 CA C sp3 -0.297 -9.552 29.97 6193
HA H sp3 0.181 -9.284 30.912 6194 CB C sp3 -1.728 -8.8830004 29.9139996
6195 HB2 H sp3 -2.1860001 -9.1750002 28.9689999 6196 HB3 H sp3
-2.3829999 -9.125 30.7509995 6197 CG C sp3 -1.52 -7.3629999 29.9570007
6198 HG2 H sp3 -1.057 -7.1240001 30.9139996 6199 HG3 H sp3 -0.894
-7.0430002 29.1240005 6200 CD C sp3 -2.872 -6.7020001 29.8099995 6201
HD2 H sp3 -3.2179999 -6.7420001 28.7770004 6202 HD3 H sp3 -3.5599999
-7.1659999 30.5160007 6203 CE C sp3 -2.822 -5.178 30.0310001 6204 HE2 H
sp3 -2.4360001 -4.737 29.1119995 6205 HE3 H sp3 -3.8239999 -4.7849998
30.1989994 6206 NZ N sp3 -2.214 -4.7729998 31.2800007 6207 HZ3 H sp3
-2.6489999 -5.0890002 32.1349983 6208 HZ1 H sp3 -1.299 -5.1989999
31.3139992 6209 HZ2 H sp3 -2.138 -3.767 31.3250008 6210 C C sp2 -0.394
-11.0640001 29.9440002 6211 O O sp2 -0.159 -11.6110001 30.9899998 6212 N
N sp2 -0.673 -11.6960001 28.7880001 6213 H H sp3 -0.712 -11.1429996
27.9430008 6214 CA C sp3 -1.035 -13.1009998 28.5990009 6215 HA H sp3
-0.781 -13.6009998 29.5330009 6216 CB C sp3 -2.5710001 -13.1639996
28.4449997 6217 HB H sp3 -2.8069999 -14.2119999 28.2600002 6218 CG2 C
sp3 -3.3169999 -12.8000002 29.7549992 6219 HG21 H sp3 -3.6459999
-11.7770004 29.9370003 6220 HG22 H sp3 -4.2059999 -13.3959999 29.9570007
6221 HG23 H sp3 -2.6389999 -13.0979996 30.5540009 6222 CG1 C sp3
-3.1289999 -12.3760004 27.2169991 6223 HG12 H sp3 -3.257 -11.3640003
27.6009998 6224 HG13 H sp3 -2.5020001 -12.3409996 26.3269997 6225 CD1 C
sp3 -4.4569998 -12.9630003 26.7240009 6226 HD11 H sp3 -5.2379999
-12.8920002 27.4810009 6227 HD12 H sp3 -4.7449999 -12.4370003 25.8139992
6228 HD13 H sp3 -4.27 -13.9969997 26.4330006 6229 C C sp2 -0.283
-13.7010002 27.3770008 6230 O O sp2 -0.034 -12.9980001 26.4069996 6231 N
N sp2 -0.058 -15.0179996 27.4109993 6232 CD C sp3 -0.31 -15.8330002
28.5930004 6233 HD2 H sp3 -1.345 -15.8430004 28.934 6234 HD3 H sp3 0.379
-15.4530001 29.3470001 6235 CG C sp3 0.102 -17.2310009 28.2360001 6236
HG2 H sp3 -0.79 -17.7709999 27.9209995 6237 HG3 H sp3 0.473 -17.7210007
29.1369991 6238 CB C sp3 1.142 -17.0610008 27.0470009 6239 HB2 H sp3
1.182 -17.9279995 26.3880005 6240 HB3 H sp3 2.1210001 -16.7959995
27.4459991 6241 CA C sp3 0.645 -15.8070002 26.3150005 6242 HA H sp3
1.471 -15.2659998 25.8530006 6243 C C sp2 -0.406 -16.0119991 25.2210007
6244 O O sp2 -0.984 -17.0359993 25.1240005 6245 N N sp2 -0.544
-14.9379997 24.4370003 6246 H H sp3 0.142 -14.2290001 24.6550007 6247 CA
C sp3 -1.254 -14.852 23.188 6248 HA H sp3 -1.274 -15.829 22.705 6249 CB
C sp3 -2.609 -14.401 23.6140003 6250 HB2 H sp3 -3.026 -15.0179996
24.4109993 6251 HB3 H sp3 -2.381 -13.415 24.0179996 6252 OG O sp3
-3.5650001 -14.2729998 22.5650005 6253 HG H sp3 -4.1259999 -13.5699997
22.8999996 6254 C C sp2 -0.627 -13.9499998 22.1870003 6255 O O sp2 0.008
-12.9469995 22.5020008 6256 N N sp2 -0.607 -14.3599997 20.9580002 6257 H
H sp3 -1.12 -15.2019997 20.7420006 6258 CA C sp3 0.096 -13.753 19.848
6259 HA H sp3 0.052 -12.672 19.98 6260 CB C sp3 1.566 -14.2580004
19.7490005 6261 HB2 H sp3 1.931 -13.7799997 20.6580009 6262 HB3 H sp3
1.641 -15.3450003 19.7390003 6263 OG O sp3 2.22 -13.7469997 18.6149998
6264 HG H sp3 3.1619499 -13.7305279 18.7951012 6265 C C sp2 -0.554
-14.1450005 18.4599991 6266 O O sp2 -0.832 -15.3149996 18.3080006 6267 N
N sp2 -0.842 -13.1969995 17.6000004 6268 H H sp3 -0.467 -12.2849998
17.8209991 6269 CA C sp3 -1.604 -13.392 16.297 6270 HA H sp3 -1.243
-14.306 15.824 6271 CB C sp3 -3.1530001 -13.5909996 16.493 6272 HB2 H
sp3 -3.615 -13.0080004 15.6960001 6273 HB3 H sp3 -3.4560001 -14.6379995
16.4659996 6274 CG C sp2 -3.681 -12.9230003 17.7649994 6275 ND1 N sp2
-4.4770002 -13.5089998 18.7889996 6276 HD2 H sp3 -4.9993534 -14.4533052
18.7461796 6277 CE1 C sp2 -4.4460001 -12.6459999 19.8220005 6278 HE1 H
sp3 -4.8769999 -12.8299999 20.7950001 6279 NE2 N sp2 -3.7360001
-11.5640001 19.5419998 6280 CD2 C sp2 -3.3269999 -11.6709995 18.2469997
6281 HD2 H sp3 -2.8109598 -10.9055424 17.6864853 6282 C C sp2 -1.406
-12.3269997 15.2749996 6283 O O sp2 -1.299 -11.1750002 15.6359997 6284 N
N sp2 -1.431 -12.6540003 13.927 6285 H H sp3 -1.77 -13.5860004
13.7390003 6286 CA C sp3 -1.114 -11.822 12.727 6287 HA H sp3 -0.233
-11.183 12.794 6288 CB C sp3 -0.774 -12.7229996 11.5600004 6289 HB2 H
sp3 0.009 -13.408 11.8830004 6290 HB3 H sp3 -1.6109999 -13.3500004
11.2519999 6291 CG C sp2 -0.238 -11.9759998 10.4259996 6292 OD1 O sp2
0.643 -11.1850004 10.4759998 6293 ND2 N sp2 -0.784 -12.1420002 9.2629995
6294 HD22 H sp3 -1.595 -12.7150002 9.073 6295 HD21 H sp3 -0.49
-11.5299997 8.5159998 6296 C C sp2 -2.299 -10.8549995 12.3629999 6297 O
O sp2 -3.3870001 -11.3909998 12.1879997 6298 N N sp2 -2.029 -9.5760002
12.1929998 6299 H H sp3 -1.064 -9.2930002 12.1029997 6300 CA C sp3
-3.084 -8.612 11.846 6301 HA H sp3 -3.935 -8.871 12.476 6302 CB C sp3
-2.7980001 -7.1269999 12.3570004 6303 HB2 H sp3 -1.915 -6.6849999
11.8940001 6304 HB3 H sp3 -3.655 -6.533 12.0410004 6305 CG C sp3
-2.7309999 -6.9980001 13.8780003 6306 HG H sp3 -1.872 -7.4720001
14.3549995 6307 CD1 C sp3 -2.691 -5.5089998 14.3360004 6308 HD11 H sp3
-1.808 -5.0679998 13.8739996 6309 HD12 H sp3 -3.631 -5.0029998
14.1160002 6310 HD13 H sp3 -2.434 -5.3979998 15.3889999 6311 CD2 C sp3
-3.819 -7.743 14.684 6312 HD21 H sp3 -3.675 -8.8170004 14.566 6313 HD22
H sp3 -3.8859999 -7.4180002 15.7220001 6314 HD23 H sp3 -4.8130002
-7.5050001 14.3050003 6315 C C sp2 -3.438 -8.4949999 10.3280001 6316 O O
sp2 -4.605 -8.4750004 9.9540005 6317 N N sp2 -2.385 -8.6879997 9.5190001
6318 H H sp3 -1.585 -9.1619997 9.9130001 6319 CA C sp3 -2.372 -8.623
8.047 6320 HA H sp3 -3.252 -9.132 7.652 6321 CB C sp3 -2.484 -7.1430001
7.7290001 6322 HB2 H sp3 -2.651 -6.9239998 6.6739998 6323 HB3 H sp3
-3.335 -6.7210002 8.2629995 6324 CG C sp3 -1.296 -6.151 7.9229999 6325
HG2 H sp3 -0.993 -6.0170002 8.9610004 6326 HG3 H sp3 -0.472 -6.4829998
7.29 6327 SD S sp3 -1.66 -4.4190001 7.447 6328 CE C sp3 -0.448
-3.5680001 8.4820004 6329 HE1 H sp3 -0.698 -2.5220001 8.658 6330 HE2 H
sp3 -0.476 -4.039 9.4650002 6331 HE3 H sp3 0.564 -3.6429999 8.0839996
6332 C C sp2 -1.091 -9.2779999 7.46 6333 O O sp2 -0.095 -9.5120001
8.1450005 6334 N N sp2 -1.136 -9.6359997 6.1789999 6335 H H sp3
-2.0350001 -9.4890003 5.7420001 6336 CA C sp3 0.034 -10.215 5.458 6337
HA H sp3 0.923 -9.854 5.976 6338 CB C sp3 0.103 -11.7460003 5.651 6339
HB2 H sp3 1.158 -12.0039997 5.7509999 6340 HB3 H sp3 -0.36 -11.9860001
6.6079998 6341 CG C sp3 -0.709 -12.5550003 4.6139998 6342 HG2 H sp3
-1.7589999 -12.2629995 4.5809999 6343 HG3 H sp3 -0.442 -12.1999998 3.618
6344 CD C sp3 -0.554 -14.0959997 4.6960001 6345 HD2 H sp3 0.496
-14.3879995 4.697 6346 HD3 H sp3 -1.094 -14.3240004 5.6149998 6347 CE C
sp3 -1.141 -14.8240004 3.471 6348 HE2 H sp3 -2.0350001 -14.3079996
3.1210001 6349 HE3 H sp3 -0.449 -14.7530003 2.632 6350 NZ N sp3 -1.488
-16.2590008 3.7709999 6351 HZ3 H sp3 -2.076 -16.3239994 4.5900002 6352
HZ1 H sp3 -1.855 -16.7119999 2.9460001 6353 HZ2 H sp3 -0.616 -16.7399998
3.9400001 6354 C C sp2 0.284 -9.6829996 4.0170002 6355 O O sp2 -0.589
-8.96 3.507 6356 N N sp2 1.415 -9.9230003 3.3789999 6357 H H sp3
2.1689999 -10.3520002 3.8970001 6358 CA C sp3 1.662 -9.458 1.965 6359
HA2 H sp3 0.774 -9.775 1.417 6360 HA3 H sp3 1.612 -8.37 1.922 6361 C C
sp2 2.994 -9.9069996 1.373 6362 O O sp2 3.707 -10.5290003 2.1489999 6363
N N sp2 3.4159999 -9.6169996 0.141 6364 H H sp3 2.7420001 -9.1549997
-0.453 6365 CA C sp3 4.535 -10.309 -0.531 6366 HA2 H sp3 5.323 -9.558
-0.586 6367 HA3 H sp3 4.932 -11.151 0.037 6368 C C sp2 4.309 -10.941
-1.928 6369 O O sp2 3.1930001 -10.9370003 -2.4449999 6370 N N sp2 5.362
-11.4020004 -2.5929999 6371 H H sp3 6.316 -11.2880001 -2.283 6372 CA C
sp3 5.25 -12.274 -3.871 6373 HA H sp3 4.3 -12.806 -3.894 6374 CB C sp3
5.3730001 -11.2880001 -5.013 6375 HB2 H sp3 4.4400001 -10.7329998
-5.1069999 6376 HB3 H sp3 6.2420001 -10.6759996 -4.7740002 6377 OG O sp3
5.526 -12.1280003 -6.2290001 6378 HG H sp3 6.1957383 -12.7785273
-6.0050278 6379 C C sp2 6.3759999 -13.2969999 -3.8110001 6380 O O sp2
7.3920002 -13.125 -3.145 6381 N N sp2 6.1370001 -14.46 -4.415 6382 H H
sp3 5.1719999 -14.54 -4.7030001 6383 CA C sp3 7.14 -15.461 -4.722 6384
HA H sp3 7.894 -15.305 -3.951 6385 CB C sp3 6.6570001 -16.9440002
-4.6659999 6386 HB H sp3 7.4429998 -17.552 -5.1129999 6387 CG2 C sp3
6.4970002 -17.4459991 -3.2609999 6388 HG21 H sp3 6.3769999 -18.5270004
-3.1919999 6389 HG22 H sp3 7.454 -17.1779995 -2.812 6390 HG23 H sp3
5.6420002 -16.9419994 -2.8110001 6391 OG1 O sp3 5.5100002 -17.1529999
-5.4099998 6392 HG1 H sp3 5.7210002 -17.3400002 -6.3280001 6393 C C sp2
7.8429999 -15.2130003 -6.105 6394 O O sp2 7.131 -15.0509996 -7.072 6395
N N sp2 9.177 -15.2740002 -6.1939998 6396 H H sp3 9.7133293 -15.6648178
-5.4326115 6397 CA C sp3 9.865 -14.777 -7.39 6398 HA H sp3 9.129721
-14.7222137 -8.1927847 6399 C C sp2 11.007 -15.7539997 -7.9349999 6400 O
O sp2 11.8299999 -16.2390003 -7.1830001 6401 CB C sp3 10.4460001 -13.382
-7.0749998 6402 HB2 H sp3 10.9379997 -13.4189997 -6.1009998 6403 HB3 H
sp3 11.21 -13.1409998 -7.8150001 6404 CG C sp3 9.4160004 -12.2379999
-7.0650001 6405 HG2 H sp3 8.5500002 -12.5190001 -6.4640002 6406 HG3 H
sp3 9.8879995 -11.3730001 -6.598 6407 CD C sp3 8.9650002 -11.8369999
-8.4790001 6408 HD2 H sp3 9.8470001 -11.6549997 -9.0959997 6409 HD3 H
sp3 8.382 -12.6420002 -8.9259996 6410 CE C sp3 8.1219997 -10.5570002
-8.4469995 6411 HE2 H sp3 7.1869998 -10.7530003 -7.9190001 6412 HE3 H
sp3 8.6700001 -9.776 -7.9190001 6413 NZ N sp3 7.8189998 -10.0790005
-9.8070002 6414 HZ3 H sp3 7.2574391 -9.2413015 -9.7521257 6415 HZ1 H sp3
7.310698 -10.7927713 -10.3092546 6416 HZ2 H sp3 8.6811104 -9.875186
-10.2921028 6417 N N sp2 11.1890001 -15.7939997 -9.2130003 6418 H H sp3
10.4219999 -15.4820004 -9.7919998 6419 CA C sp3 12.426 -16.172 -9.891
6420 HA H sp3 13.134 -16.746 -9.292 6421 CB C sp3 12.092 -17.066
-11.1780005 6422 HB2 H sp3 11.2299995 -17.7290001 -11.1040001 6423 HB3 H
sp3 11.8590002 -16.4200001 -12.0249996 6424 CG C sp2 13.3000002
-17.8869991 -11.5509996 6425 OD1 O sp2 14.4119997 -17.8369999
-10.9840002 6426 ND2 N sp2 13.2419996 -18.5219994 -12.7139997 6427 HD22
H sp3 12.4189997 -18.4939995 -13.2980003 6428 HD21 H sp3 14.0719995
-18.9260006 -13.1230001 6429 C C sp2 13.2910004 -14.9580002 -10.2740002
6430 O O sp2 12.927 -14.2329998 -11.1929998 6431 N N sp2 14.4399996
-14.7150002 -9.6110001 6432 H H sp3 14.6820002 -15.3839998 -8.8940001
6433 CA C sp3 15.531 -13.851 -10.054 6434 HA H sp3 15.14 -13.129 -10.77
6435 CB C sp3 16.0389996 -12.9680004 -8.8629999 6436 HB2 H sp3 16.309
-13.5819998 -8.0039997 6437 HB3 H sp3 16.9759998 -12.4849997 -9.1420002
6438 CG C sp2 15.0430002 -11.9209995 -8.3730001 6439 CD1 C sp2
13.8479996 -11.5550003 -9 6440 HD1 H sp3 13.4840002 -12.0699997
-9.8760004 6441 NE1 N sp2 13.1409998 -10.5349998 -8.3769999 6442 HE1 H
sp3 12.309 -10.0559998 -8.6899996 6443 CE2 C sp2 13.9020004 -10.1350002
-7.2659998 6444 CZ2 C sp2 13.7049999 -9.1630001 -6.289 6445 HZ2 H sp3
12.8559999 -8.507 -6.4120002 6446 CH2 C sp2 14.6700001 -8.8970003
-5.2909999 6447 HH2 H sp3 14.4639997 -8.1239996 -4.5650001 6448 CZ3 C
sp2 15.7159996 -9.8290005 -5.1900001 6449 HZ3 H sp3 16.4570007
-9.7200003 -4.4120002 6450 CE3 C sp2 15.882 -10.8719997 -6.165 6451 HE3
H sp3 16.7560005 -11.5010004 -6.086 6452 CD2 C sp2 14.9879999
-11.0310001 -7.2119999 6453 C C sp2 16.6930008 -14.6400003 -10.7209997
6454 O O sp2 17.8040009 -14.132 -10.8940001 6455 N N sp2 16.5709991
-15.8990002 -11.1739998 6456 H H sp3 15.6190004 -16.2240009 -11.0839996
6457 CA C sp3 17.567 -16.705 -11.972 6458 HA H sp3 18.585 -16.395
-11.737 6459 CB C sp3 17.5340004 -18.1930008 -11.5380001 6460 HB2 H sp3
16.7399998 -18.6130009 -12.1569996 6461 HB3 H sp3 18.4599991 -18.7390003
-11.7189999 6462 OG O sp3 17.3269997 -18.3920002 -10.2189999 6463 HG H
sp3 16.4160004 -18.177 -10.0050001 6464 C C sp2 17.5380001 -16.368
-13.4799995 6465 O O sp2 17.2010002 -17.2600002 -14.2989998 6466 N N sp2
17.7339993 -15.0509996 -13.79 6467 H H sp3 18.0340004 -14.4230003
-13.0579996 6468 CA C sp3 17.608 -14.51 -15.121 6469 HA2 H sp3 17.514
-15.344 -15.817 6470 HA3 H sp3 16.647 -14.002 -15.203 6471 C C sp2
18.7460003 -13.6020002 -15.4879999 6472 O O sp2 19.5119991 -13.2419996
-14.5649996 6473 N N sp2 18.8190002 -13.1870003 -16.7649994 6474 H H sp3
18.0890007 -13.3570004 -17.4419994 6475 CA C sp3 19.897 -12.4 -17.292
6476 HA H sp3 20.821 -12.701 -16.799 6477 CB C sp3 20.0529995
-12.6239996 -18.8449993 6478 HB2 H sp3 19.2229996 -12.4239998
-19.5219994 6479 HB3 H sp3 20.8120003 -11.927 -19.2000008 6480 CG C sp2
20.4880009 -14.0100002 -19.125 6481 ND2 N sp2 21.6800003 -14.2709999
-19.3990002 6482 HD22 H sp3 22.3903484 -13.5613899 -19.2896461 6483 HD21
H sp3 21.9323063 -15.1913919 -19.7296352 6484 OD1 O sp2 19.6469994
-15.0200005 -19.3080006 6485 C C sp2 19.6219997 -10.9130001 -16.9489994
6486 O O sp2 19.1040001 -10.0900002 -17.7759991 6487 N N sp2 20.052
-10.5159998 -15.7620001 6488 H H sp3 20.5790005 -11.1569996 -15.1859999
6489 CA C sp3 20.009 -9.092 -15.324 6490 HA H sp3 20.342 -8.443 -16.134
6491 CB C sp3 18.5580006 -8.6859999 -15.0279999 6492 HB2 H sp3
17.9440002 -8.5819998 -15.9230003 6493 HB3 H sp3 18.0200005 -9.4329996
-14.4440002 6494 OG O sp3 18.3959999 -7.3790002 -14.4919996 6495 HG H
sp3 17.4758663 -7.1074963 -14.4546537 6496 C C sp2 20.8570004 -8.809
-14.0509996 6497 O O sp2 21.1620007 -9.7279997 -13.2930002 6498 N N sp2
21.302 -7.553 -13.9130001 6499 H H sp3 21.0610008 -6.8850002 -14.6300001
6500 CA C sp3 22.322 -7.083 -12.825 6501 HA H sp3 23.082 -7.838 -12.623
6502 CB C sp3 23.2299995 -5.9629998 -13.5 6503 HB2 H sp3 24.1870003
-5.8979998 -12.9829998 6504 HB3 H sp3 23.3490009 -6.2979999 -14.5299997
6505 CG C sp3 22.7959995 -4.4710002 -13.5860004 6506 HG2 H sp3
21.7269993 -4.382 -13.3970003 6507 HG3 H sp3 23.2380009 -3.938
-12.7440004 6508 CD C sp2 23.1019993 -3.802 -14.8850002 6509 OE1 O sp2
24.0270004 -2.971 -14.8940001 6510 OE2 O sp3 22.4090004 -4.007
-15.9189997 6511 C C sp2 21.7870007 -6.586 -11.4899998 6512 O O sp2
22.441 -6.7579999 -10.4709997 6513 N N sp2 20.5949993 -6.0050001
-11.4779997 6514 H H sp3 20.0540009 -6.1830001 -12.3120003 6515 CA C sp3
19.961 -5.313 -10.256 6516 HA H sp3 20.291 -5.657 -9.276 6517 CB C sp3
20.1639996 -3.835 -10.3500004 6518 HB2 H sp3 21.2350006 -3.6300001
-10.3439999 6519 HB3 H sp3 19.7080002 -3.4219999 -11.2489996 6520 CG C
sp2 19.4909992 -3.056 -9.2299995 6521 CD1 C sp2 20.1100006 -3.207
-7.9889998 6522 HD1 H sp3 20.9810009 -3.8199999 -7.8119998 6523 CE1 C
sp2 19.4529991 -2.622 -6.9039998 6524 HE1 H sp3 19.8630009 -2.7679999
-5.915 6525 CZ C sp2 18.3339996 -1.852 -7.1030002 6526 HZ H sp3
17.8330002 -1.402 -6.2579999 6527 CE2 C sp2 17.7849998 -1.664 -8.3979998
6528 HE2 H sp3 16.9659996 -0.978 -8.559 6529 CD2 C sp2 18.3409996
-2.2409999 -9.4840002 6530 HD2 H sp3 17.9099998 -2.1589999 -10.4709997
6531 C C sp2 18.4820004 -5.7659998 -10.2720003 6532 O O sp2 17.7779999
-5.493 -11.2700005 6533 N N sp2 18.059 -6.3379998 -9.1660004 6534 H H
sp3 18.6389999 -6.3600001 -8.3400002 6535 CA C sp3 16.61 -6.644 -8.929
6536 HA H sp3 16.021 -6.404 -9.814 6537 CB C sp3 16.5160007 -8.1120005
-8.4720001 6538 HB2 H sp3 16.9839993 -8.177 -7.4889998 6539 HB3 H sp3
15.4899998 -8.4569998 -8.3430004 6540 CG C sp2 17.1569996 -9.118
-9.3929996 6541 CD2 C sp2 16.4190006 -9.743 -10.441 6542 HD2 H sp3
15.3841686 -9.5547848 -10.6861515 6543 NE2 N sp2 17.2310009 -10.6040001
-11.0690002 6544 HE1 H sp3 16.8490009 -11.3409996 -11.7589998 6545 CE1 C
sp2 18.4689999 -10.5600004 -10.4659996 6546 HE2 H sp3 19.2689991 -11.118
-10.7279997 6547 ND1 N sp2 18.4619999 -9.4890003 -9.6160002 6548 HD2 H
sp3 19.334362 -9.014535 -9.1914225 6549 C C sp2 16.1599998 -5.8099999
-7.6630001 6550 O O sp2 17.0319996 -5.5170002 -6.875 6551 N N sp2
14.8870001 -5.5180001 -7.573 6552 H H sp3 14.323 -5.7069998 -8.3889999
6553 CA C sp3 14.127 -4.696 -6.611 6554 HA H sp3 14.626 -4.96 -5.679
6555 CB C sp3 14.3870001 -3.224 -6.8509998 6556 HB2 H sp3 15.4469995
-3.0250001 -7.0139999 6557 HB3 H sp3 13.8710003 -2.911 -7.7589998 6558
CG C sp2 13.8620005 -2.309 -5.77 6559 CD1 C sp2 14.6940002 -1.9910001
-4.7059999 6560 HD1 H sp3 15.7139997 -2.342 -4.6459999 6561 CE1 C sp2
14.1700001 -1.189 -3.674 6562 HE1 H sp3 14.6750002 -1.007 -2.737 6563 CZ
C sp2 12.8769999 -0.67 -3.8 6564 HZ H sp3 12.5360003 -0.093 -2.9530001
6565 CE2 C sp2 12.0179996 -1.041 -4.822 6566 HE2 H sp3 10.9549999 -0.852
-4.8169999 6567 CD2 C sp2 12.526 -1.821 -5.862 6568 HD2 H sp3 11.8369999
-2.198 -6.6040001 6569 C C sp2 12.7010002 -5.1560001 -6.6799998 6570 O O
sp2 12.1269999 -5.3740001 -7.7199998 6571 N N sp2 12.1549997 -5.3899999
-5.487 6572 H H sp3 12.5749998 -5.0450001 -4.6350002 6573 CA C sp3
10.794 -5.733 -5.301 6574 HA H sp3 10.201 -5.269 -6.09 6575 CB C sp3
10.4130001 -7.2509999 -5.3600001 6576 HB2 H sp3 10.6260004 -7.6440001
-6.3540001 6577 HB3 H sp3 11.1090002 -7.8390002 -4.763 6578 CG C sp2
9.0030003 -7.5749998 -4.875 6579 CD1 C sp2 7.9169998 -7.381 -5.7049999
6580 HD1 H sp3 8.0959997 -7.1160002 -6.737 6581 CE1 C sp2 6.552
-7.5830002 -5.2519999 6582 HE1 H sp3 5.6620002 -7.447 -5.849 6583 CZ C
sp2 6.4060001 -7.9650002 -3.8670001 6584 OH O sp3 5.1300001 -8.2299995
-3.4860001 6585 HH H sp3 4.5079999 -7.8130002 -4.0869999 6586 CE2 C sp2
7.54 -8.1379995 -3.049 6587 HE2 H sp3 7.3429999 -8.4790001 -2.0439999
6588 CD2 C sp2 8.8579998 -8.052 -3.552 6589 HD2 H sp3 9.7209997
-8.2390003 -2.931 6590 C C sp2 10.2910004 -5.1820002 -3.974 6591 O O sp2
10.9160004 -5.5679998 -3.0120001 6592 N N sp2 9.1709995 -4.4689999
-3.888 6593 H H sp3 8.7259998 -4.1529999 -4.7379999 6594 CA C sp3 8.556
-3.916 -2.7 6595 HA H sp3 9.143 -4.218 -1.833 6596 CB C sp3 8.6269999
-2.3870001 -2.5799999 6597 HB2 H sp3 8.2849998 -2.1440001 -1.574 6598
HB3 H sp3 9.6330004 -1.977 -2.6600001 6599 OG O sp3 7.8790002 -1.706
-3.526 6600 HG H sp3 7.1240001 -1.239 -3.1600001 6601 C C sp2 7.0549998
-4.4679999 -2.4679999 6602 O O sp2 6.2919998 -4.658 -3.484 6603 N N sp2
6.5669999 -4.4549999 -1.2029999 6604 H H sp3 7.1469998 -4.033 -0.492
6605 CA C sp3 5.145 -4.652 -0.79 6606 HA H sp3 4.562 -4.325 -1.651 6607
CB C sp3 4.8730001 -6.1399999 -0.498 6608 HB H sp3 4.9419999 -6.7179999
-1.419 6609 CG2 C sp3 6.0029998 -6.698 0.423 6610 HG21 H sp3 6.1399999
-6.1570001 1.359 6611 HG22 H sp3 5.6849999 -7.698 0.717 6612 HG23 H sp3
6.9120002 -6.7140002 -0.177 6613 CG1 C sp3 3.484 -6.3060002 0.099 6614
HG12 H sp3 3.4230001 -7.184 0.742 6615 HG13 H sp3 3.3499999 -5.5440001
0.866 6616 CD1 C sp3 2.358 -6.2160001 -0.959 6617 HD11 H sp3 1.3559999
-6.1630001 -0.534 6618 HD12 H sp3 2.4760001 -5.2969999 -1.533 6619 HD13
H sp3 2.5350001 -6.9790001 -1.7180001 6620 C C sp2 4.9029999 -3.7479999
0.357 6621 O O sp2 5.6009998 -3.691 1.3710001 6622 N N sp2 3.934
-2.8299999 0.138 6623 H H sp3 3.6719999 -2.6210001 -0.815 6624 CA C sp3
3.25 -2.165 1.162 6625 HA H sp3 4.036 -1.963 1.889 6626 CB C sp3
2.8410001 -0.765 0.602 6627 HB2 H sp3 3.661 -0.446 -0.041 6628 HB3 H sp3
1.955 -0.938 -0.009 6629 CG C sp2 2.6370001 0.261 1.622 6630 OD1 O sp2
3.5090001 1.025 1.984 6631 ND2 N sp2 1.4119999 0.435 2.204 6632 HD22 H
sp3 0.62 -0.133 1.939 6633 HD21 H sp3 1.319 0.886 3.1029999 6634 C C sp2
2.086 -3.023 1.817 6635 O O sp2 1.4069999 -3.7880001 1.122 6636 N N sp2
1.733 -2.674 3.0380001 6637 H H sp3 2.2920001 -1.921 3.414 6638 CA C sp3
0.607 -3.218 3.813 6639 HA H sp3 -0.129 -3.506 3.062 6640 CB C sp3 1.084
-4.4499998 4.6040001 6641 HB H sp3 0.3 -4.7509999 5.2989998 6642 CG1 C
sp3 1.323 -5.6550002 3.8010001 6643 HG11 H sp3 1.562 -6.5019999
4.4450002 6644 HG12 H sp3 0.428 -6.0229998 3.3 6645 HG13 H sp3 2.138
-5.5489998 3.085 6646 CG2 C sp3 2.3269999 -4.2420001 5.4190001 6647 HG21
H sp3 2.526 -5.0450001 6.1279998 6648 HG22 H sp3 3.2260001 -4.1259999
4.8140001 6649 HG23 H sp3 2.2679999 -3.263 5.895 6650 C C sp2 -0.056
-2.1949999 4.723 6651 O O sp2 0.649 -1.221 5.1440001 6652 N N sp2
-1.3430001 -2.2869999 5.0120001 6653 H H sp3 -1.9119999 -3.0120001 4.599
6654 CA C sp3 -2.022 -1.215 5.731 6655 HA2 H sp3 -1.513 -1.242 6.695
6656 HA3 H sp3 -1.902 -0.276 5.191 6657 C C sp2 -3.51 -1.4400001
5.9369998 6658 O O sp2 -4.1570001 -2.0969999 5.0700002 6659 N N sp2
-4.0430002 -0.845 6.987 6660 H H sp3 -3.483 -0.31 7.6350002 6661 CA C
sp3 -5.467 -0.988 7.41 6662 HA2 H sp3 -6.13 -0.394 6.782 6663 HA3 H sp3
-5.773 -2.03 7.324 6664 C C sp2 -5.6630001 -0.504 8.8459997 6665 O O sp2
-4.6849999 -0.023 9.4540005 6666 N N sp2 -6.914 -0.56 9.2679996 6667 H H
sp3 -7.6459999 -1.005 8.7340002 6668 CA C sp3 -7.404 0.126 10.467 6669
HA H sp3 -6.579 0.599 10.999 6670 CB C sp3 -8.5830002 1.119 10.1459999
6671 HB2 H sp3 -8.1999998 2.0480001 9.7259998 6672 HB3 H sp3 -9.2370005
0.717 9.3730001 6673 CG C sp2 -9.4770002 1.602 11.2799997 6674 CD1 C sp2
-9.3620005 2.836 11.8219995 6675 HD1 H sp3 -8.5120001 3.4660001
11.6049995 6676 CE1 C sp2 -10.276 3.2809999 12.8450003 6677 HE1 H sp3
-10.0930004 4.2490001 13.2889996 6678 CZ C sp2 -11.2910004 2.365 13.283
6679 HZ H sp3 -11.9969997 2.7049999 14.026 6680 CE2 C sp2 -11.5530005
1.148 12.6700001 6681 HE2 H sp3 -12.2810001 0.466 13.085 6682 CD2 C sp2
-10.6300001 0.716 11.6459999 6683 HD2 H sp3 -10.7200003 -0.237
11.1440001 6684 C C sp2 -7.8109999 -1.0369999 11.4099998 6685 O O sp2
-8.4809999 -1.974 11.0270004 6686 N N sp2 -7.3660002 -0.95 12.6739998
6687 H H sp3 -7.0500002 -0.044 12.9890003 6688 CA C sp3 -7.514 -2.039
13.678 6689 HA H sp3 -8.288 -2.73 13.344 6690 CB C sp3 -6.2259998 -2.852
13.6630001 6691 HB2 H sp3 -5.4359999 -2.1059999 13.75 6692 HB3 H sp3
-6.1020002 -3.546 14.4949999 6693 CG C sp2 -6.0029998 -3.6949999
12.4139996 6694 CD1 C sp2 -5.3470001 -3.0880001 11.3129997 6695 HD1 H
sp3 -5.0869999 -2.0420001 11.3809996 6696 CE1 C sp2 -4.994 -3.9449999
10.2229996 6697 HE1 H sp3 -4.5079999 -3.6440001 9.3070002 6698 CZ C sp2
-5.4689999 -5.2659998 10.1920004 6699 HZ H sp3 -5.2340002 -5.8499999
9.3140001 6700 CE2 C sp2 -6.2709999 -5.7880001 11.2200003 6701 HE2 H sp3
-6.5949998 -6.8179998 11.2180004 6702 CD2 C sp2 -6.4629998 -5.026
12.3940001 6703 HD2 H sp3 -6.8769999 -5.5689998 13.2309999 6704 C C sp2
-7.7119999 -1.551 15.0930004 6705 O O sp2 -7.3049998 -0.44 15.5 6706 N N
sp2 -8.3920002 -2.3380001 15.8940001 6707 H H sp3 -8.6560001 -3.1919999
15.4239998 6708 CA C sp3 -8.714 -2.063 17.305 6709 HA H sp3 -8.8 -0.989
17.472 6710 CB C sp3 -10.0190001 -2.711 17.6849995 6711 HB2 H sp3
-10.7200003 -2.286 16.9669991 6712 HB3 H sp3 -9.9619999 -3.7939999
17.5799999 6713 CG C sp3 -10.5 -2.323 19.0669994 6714 HG2 H sp3
-9.9289999 -2.8150001 19.8540001 6715 HG3 H sp3 -10.2770004 -1.256
19.0830002 6716 CD C sp3 -12.0039997 -2.5020001 19.4559994 6717 HD2 H
sp3 -12.026 -2.5899999 20.5419998 6718 HD3 H sp3 -12.658 -1.691
19.1329994 6719 CE C sp3 -12.5340004 -3.7509999 18.7840004 6720 HE2 H
sp3 -12.4820004 -3.766 17.6949997 6721 HE3 H sp3 -11.882 -4.6009998
18.9850006 6722 NZ N sp3 -13.9700003 -4.059 19.1100006 6723 HZ3 H sp3
-14.2440004 -4.881 18.5900002 6724 HZ1 H sp3 -14.1199999 -4.3150001
20.0750008 6725 HZ2 H sp3 -14.552 -3.25 18.9510002 6726 C C sp2
-7.4910002 -2.438 18.2110004 6727 O O sp2 -6.914 -3.4389999 18.0189991
6728 N N sp2 -7.1750002 -1.673 19.2689991 6729 H H sp3 -7.4390001 -0.7
19.3299999 6730 CA C sp3 -6.01 -1.896 20.171 6731 HA H sp3 -5.824 -2.969
20.209 6732 CB C sp3 -4.7290001 -1.252 19.6830006 6733 HB2 H sp3
-4.7740002 -0.165 19.6140003 6734 HB3 H sp3 -3.9489999 -1.571 20.375
6735 CG C sp3 -4.0139999 -1.585 18.3339996 6736 HG H sp3 -4.5450001
-1.206 17.4599991 6737 CD1 C sp3 -2.628 -0.874 18.2189999 6738 HD11 H
sp3 -2.6719999 0.113 18.6790009 6739 HD12 H sp3 -1.8279999 -1.332
18.8010006 6740 HD13 H sp3 -2.2820001 -0.744 17.1930008 6741 CD2 C sp3
-3.6689999 -3.0929999 18.198 6742 HD21 H sp3 -4.527 -3.7490001
18.3419991 6743 HD22 H sp3 -3.1340001 -3.4419999 17.3150005 6744 HD23 H
sp3 -3.02 -3.2880001 19.052 6745 C C sp2 -6.2379999 -1.501 21.6280003
6746 O O sp2 -6.822 -0.5 21.9200001 6747 N N sp2 -5.6240001 -2.2639999
22.559 6748 H H sp3 -5.0609999 -3.003 22.1630001 6749 CA C sp3 -5.43
-2.044 24.052 6750 HA H sp3 -5.999 -1.18 24.395 6751 CB C sp3 -6.1919999
-3.2620001 24.7539997 6752 HB2 H sp3 -5.6929998 -4.1719999 24.4200001
6753 HB3 H sp3 -5.973 -3.1270001 25.8129997 6754 CG C sp3 -7.7550001
-3.3399999 24.4810009 6755 HG2 H sp3 -8.0179996 -3.573 23.4489994 6756
HG3 H sp3 -8.1059999 -4.151 25.1189995 6757 CD C sp3 -8.4510002 -2.02
24.8950005 6758 HD2 H sp3 -8.0970001 -1.722 25.882 6759 HD3 H sp3
-8.1870003 -1.295 24.1259995 6760 NE N sp2 -9.9300003 -2.201 24.9050007
6761 HE H sp3 -10.2840004 -3.1459999 24.8670006 6762 CZ C sp2
-10.7720003 -1.37 25.375 6763 NH1 N sp2 -10.3500004 -0.189 25.7870007
6764 HH12 H sp3 -10.9799995 0.503 26.1660004 6765 HH11 H sp3 -9.3529997
-0.027 25.8050003 6766 NH2 N sp2 -12.0039997 -1.689 25.4650002 6767 HH21
H sp3 -12.309 -2.5250001 24.9869995 6768 HH22 H sp3 -12.6359997 -0.956
25.7530003 6769 C C sp2 -3.983 -1.955 24.4880009 6770 O O sp2 -3.1029999
-2.6459999 23.993 6771 N N sp2 -3.724 -1.0319999 25.4440002 6772 H H sp3
-4.4439998 -0.395 25.7539997 6773 CA C sp3 -2.41 -0.941 25.988 6774 HA H
sp3 -1.643 -0.76 25.235 6775 CB C sp3 -2.4289999 0.221 26.9829998 6776
HB1 H sp3 -2.8380001 1.12 26.5230007 6777 HB2 H sp3 -3.0309999 -0.128
27.8220005 6778 HB3 H sp3 -1.4400001 0.462 27.3710003 6779 C C sp2
-2.036 -2.2490001 26.7019997 6780 O O sp2 -2.7939999 -3.1229999
26.9869995 6781 N N sp2 -0.73 -2.381 26.9200001 6782 H H sp3 -0.059
-1.642 26.7689991 6783 CA C sp3 -0.133 -3.688 27.078 6784 HA2 H sp3
0.884 -3.345 27.273 6785 HA3 H sp3 -0.585 -4.139 27.962 6786 C C sp2
-0.245 -4.664 25.8959999 6787 O O sp2 0.109 -5.842 26.1110001 6788 N N
sp2 -0.819 -4.3740001 24.7789993 6789 H H sp3 -1.245 -3.4719999
24.6200008 6790 CA C sp3 -0.476 -5.105 23.517 6791 HA H sp3 -0.282
-6.151 23.752 6792 CB C sp3 -1.664 -5.072 22.5060005 6793 HB2 H sp3
-1.826 -4.0580001 22.1410007 6794 HB3 H sp3 -1.3380001 -5.7080002
21.6830006 6795 CG C sp3 -2.9890001 -5.6700001 23.0569992 6796 HG2 H sp3
-2.6760001 -6.6789999 23.3250008 6797 HG3 H sp3 -3.2509999 -5.2249999
24.0160007 6798 CD C sp2 -4.2199998 -5.7649999 22.0879993 6799 OE1 O sp2
-4.8530002 -6.8330002 21.9839993 6800 OE2 O sp3 -4.5580001 -4.737
21.4990005 6801 C C sp2 0.787 -4.6350002 22.8869991 6802 O O sp2 1.337
-3.6259999 23.2959995 6803 N N sp2 1.3789999 -5.48 21.9389992 6804 H H
sp3 0.854 -6.2750001 21.6030006 6805 CA C sp3 2.662 -5.128 21.225 6806
HA H sp3 2.724 -4.04 21.246 6807 CB C sp3 3.904 -5.697 21.8490009 6808
HB2 H sp3 3.9849999 -6.7290001 21.5060005 6809 HB3 H sp3 4.6939998
-5.0640001 21.4440002 6810 CG C sp3 3.924 -5.5630002 23.3150005 6811 HG2
H sp3 3.618 -4.527 23.4659996 6812 HG3 H sp3 3.3770001 -6.3179998
23.8789997 6813 CD C sp2 5.2839999 -5.7389998 24.0289993 6814 OE1 O sp2
5.7459998 -4.8039999 24.7399998 6815 OE2 O sp3 5.9330001 -6.8249998
23.9069996 6816 C C sp2 2.576 -5.5370002 19.7080002 6817 O O sp2 1.751
-6.441 19.4710007 6818 N N sp2 3.2019999 -4.855 18.8150005 6819 H H sp3
3.766 -4.0679998 19.1019993 6820 CA C sp3 3.201 -5.13 17.366 6821 HA H
sp3 2.695 -6.08 17.198 6822 CB C sp3 2.358 -4.0650001 16.566 6823 HB H
sp3 2.9319999 -3.1459999 16.4440002 6824 CG2 C sp3 2.2190001 -4.6149998
15.1409998 6825 HG21 H sp3 3.194 -4.5830002 14.6560001 6826 HG22 H sp3
1.891 -5.6539998 15.1300001 6827 HG23 H sp3 1.58 -3.964 14.5430002 6828
CG1 C sp3 0.983 -3.7950001 17.0820007 6829 HG12 H sp3 0.289 -3.484
16.302 6830 HG13 H sp3 0.686 -4.75 17.5149994 6831 CD1 C sp3 1.071
-2.7060001 18.1420002 6832 HD11 H sp3 0.092 -2.4070001 18.5170002 6833
HD12 H sp3 1.455 -3.1159999 19.0760002 6834 HD13 H sp3 1.603 -1.86
17.7070007 6835 C C sp2 4.6490002 -5.3629999 16.8540001 6836 O O sp2
5.4899998 -4.4790001 17.0510006 6837 N N sp2 4.9819999 -6.572 16.2549992
6838 H H sp3 4.2810001 -7.289 16.1310005 6839 CA C sp3 6.309 -6.62 15.6
6840 HA H sp3 6.606 -5.592 15.387 6841 CB C sp3 7.3709998 -7.303
16.4939995 6842 HB2 H sp3 8.2779999 -7.4359999 15.9040003 6843 HB3 H sp3
7.4460001 -6.7420001 17.4249992 6844 OG O sp3 6.9920001 -8.6149998
16.7520008 6845 HG H sp3 6.2179999 -8.5010004 17.309 6846 C C sp2
6.3319998 -7.3569999 14.2370005 6847 O O sp2 5.4289999 -8.2180004
14.0380001 6848 N N sp2 7.1630001 -6.8920002 13.2790003 6849 H H sp3
7.9219999 -6.2919998 13.5690002 6850 CA C sp3 7.132 -7.333 11.813 6851
HA H sp3 6.091 -7.424 11.503 6852 CB C sp3 7.7789998 -6.27 10.9020004
6853 HB H sp3 8.849 -6.1529999 11.0740004 6854 CG2 C sp3 7.73 -6.7150002
9.4469995 6855 HG21 H sp3 8.2349997 -7.6690001 9.3009996 6856 HG22 H sp3
6.6750002 -6.7620001 9.1780005 6857 HG23 H sp3 8.3219995 -5.928
8.9799995 6858 CG1 C sp3 7.145 -4.868 11.066 6859 HG12 H sp3 7.2399998
-4.5440001 12.1020002 6860 HG13 H sp3 7.7579999 -4.1300001 10.5480003
6861 CD1 C sp3 5.6609998 -4.6789999 10.6619997 6862 HD11 H sp3 4.9219999
-5.3520002 11.0979996 6863 HD12 H sp3 5.2750001 -3.7739999 11.1309996
6864 HD13 H sp3 5.5170002 -4.6560001 9.5819998 6865 C C sp2 7.8699999
-8.6549997 11.8240004 6866 O O sp2 9.0439997 -8.6070004 12.3109999 6867
N N sp2 7.3249998 -9.724 11.2349997 6868 H H sp3 6.461 -9.5249996
10.7519999 6869 CA C sp3 8.023 -10.954 10.777 6870 HA H sp3 9.017
-10.995 11.223 6871 CB C sp3 7.2199998 -12.2250004 11.2349997 6872 HB2 H
sp3 6.1849999 -12.1020002 10.9169998 6873 HB3 H sp3 7.6880002
-13.1140003 10.8109999 6874 CG C sp3 7.2399998 -12.2959995 12.7770004
6875 HG2 H sp3 8.2519999 -12.4370003 13.1569996 6876 HG3 H sp3 6.8150001
-11.3839998 13.1969995 6877 CD C sp2 6.3340001 -13.4610004 13.2259998
6878 OE1 O sp2 5.8670001 -14.2299995 12.401 6879 NE2 N sp2 6.177 -13.54
14.5100002 6880 HE22 H sp3 6.6880002 -12.9350004 15.1370001 6881 HE21 H
sp3 5.6230001 -14.3170004 14.8409996 6882 C C sp2 8.1440001 -10.8889999
9.2880001 6883 O O sp2 7.1630001 -10.4580002 8.5749998 6884 N N sp2
9.2189999 -11.4099998 8.7139997 6885 H H sp3 9.8920002 -11.8909998
9.2930002 6886 CA C sp3 9.531 -11.224 7.265 6887 HA H sp3 8.573 -11.158
6.748 6888 CB C sp3 10.2939997 -9.8509998 7.0760002 6889 HB H sp3 9.691
-9.1450005 7.6479998 6890 CG1 C sp3 11.6960001 -9.8649998 7.6009998 6891
HG11 H sp3 12.2799997 -8.9949999 7.3010001 6892 HG12 H sp3 11.6739998
-9.8570004 8.691 6893 HG13 H sp3 12.191 -10.7799997 7.277 6894 CG2 C sp3
10.3190002 -9.2320004 5.677 6895 HG21 H sp3 10.8620005 -8.2880001
5.7129998 6896 HG22 H sp3 10.9820004 -9.8369999 5.059 6897 HG23 H sp3
9.3149996 -9.1350002 5.263 6898 C C sp2 10.2679996 -12.5080004 6.8109999
6899 O O sp2 11.0129995 -13.1269999 7.5500002 6900 N N sp2 10.0880003
-12.8389997 5.5430002 6901 H H sp3 9.6789999 -12.1829996 4.8940001 6902
CA C sp3 10.735 -13.896 4.778 6903 HA H sp3 11.06 -14.711 5.426 6904 CB
C sp3 9.6350002 -14.6059999 3.967 6905 HB2 H sp3 8.8339996 -14.9969997
4.5939999 6906 HB3 H sp3 9.1809998 -13.842 3.336 6907 OG O sp3
10.1739998 -15.552 3.089 6908 HG H sp3 10.4829998 -15.099 2.3010001 6909
C C sp2 11.8120003 -13.2670002 3.8380001 6910 O O sp2 11.7419996
-12.1590004 3.4000001 6911 N N sp2 12.8260002 -14.0039997 3.3859999 6912
H H sp3 12.8100004 -14.9960003 3.5739999 6913 CA C sp3 14.0369997
-13.5450001 2.77 6914 HA H sp3 14.8319998 -14.2819996 2.881 6915 CB C
sp3 13.7930002 -13.4560003 1.224 6916 HB2 H sp3 13.0559998 -12.6890001
0.986 6917 HB3 H sp3 14.7279997 -13.0869999 0.803 6918 CG C sp2
13.4870005 -14.6660004 0.443 6919 OD1 O sp2 13.3520002 -14.6820002
-0.754 6920 ND2 N sp2 13.3549995 -15.8269997 1.054 6921 HD22 H sp3
13.2889996 -15.9700003 2.0510001 6922 HD21 H sp3 13.3299999 -16.6299992
0.441 6923 C C sp2 14.7209997 -12.2880001 3.3900001 6924 O O sp2
15.0139999 -11.3640003 2.658 6925 N N sp2 15.2209997 -12.3450003
4.6240001 6926 CD C sp3 15.0159998 -13.4510002 5.573 6927 HD2 H sp3
15.2869997 -14.3909998 5.0929999 6928 HD3 H sp3 13.9650002 -13.4589996
5.8600001 6929 CG C sp3 15.9549999 -13.1120005 6.698 6930 HG2 H sp3
16.9750004 -13.4510002 6.5149999 6931 HG3 H sp3 15.6599998 -13.5640001
7.645 6932 CB C sp3 16.0459995 -11.6059999 6.7729998 6933 HB2 H sp3
17.0380001 -11.4770002 7.2069998 6934 HB3 H sp3 15.2309999 -11.217
7.3829999 6935 CA C sp3 15.9020004 -11.2080002 5.3000002 6936 HA H sp3
15.2720003 -10.3190002 5.2670002 6937 C C sp2 17.2409992 -10.7790003
4.7020001 6938 O O sp2 17.6940002 -9.625 4.8319998 6939 N N sp2
17.8770008 -11.7440004 3.9760001 6940 H H sp3 17.5680008 -12.7040005
4.0339999 6941 CA C sp3 19.117 -11.572 3.226 6942 HA H sp3 19.844 -11.06
3.855 6943 CB C sp3 19.75 -12.9169998 2.96 6944 HB2 H sp3 20.7089996
-12.8070002 2.454 6945 HB3 H sp3 19.9529991 -13.5089998 3.852 6946 OG O
sp3 18.8479996 -13.5450001 2.0999999 6947 HG H sp3 18.4578686
-14.2545729 2.6163528 6948 C C sp2 19.0030003 -10.7019997 2.0109999 6949
O O sp2 20.0230007 -10.3140001 1.426 6950 N N sp2 17.8299999 -10.4040003
1.552 6951 H H sp3 17.0839996 -10.9219999 1.993 6952 CA C sp3 17.601
-9.553 0.376 6953 HA H sp3 18.478 -9.456 -0.264 6954 CB C sp3 16.5820007
-10.2930002 -0.528 6955 HB2 H sp3 15.6800003 -10.5100002 0.044 6956 HB3
H sp3 16.4139996 -9.6590004 -1.399 6957 CG C sp3 17.1800003 -11.6420002
-0.991 6958 HG H sp3 17.3840008 -12.3240004 -0.166 6959 CD1 C sp3
16.0620003 -12.4040003 -1.8099999 6960 HD11 H sp3 15.835 -11.8850002
-2.7420001 6961 HD12 H sp3 16.3330002 -13.4370003 -2.026 6962 HD13 H sp3
15.132 -12.4029999 -1.243 6963 CD2 C sp3 18.4379997 -11.5159998 -1.835
6964 HD21 H sp3 18.4759998 -10.566 -2.3670001 6965 HD22 H sp3 19.2980003
-11.5200005 -1.165 6966 HD23 H sp3 18.493 -12.3590002 -2.523 6967 C C
sp2 16.9610004 -8.1459999 0.647 6968 O O sp2 16.7770004 -7.4050002
-0.271 6969 N N sp2 16.6690006 -7.7969999 1.893 6970 H H sp3 16.8649998
-8.4230003 2.661 6971 CA C sp3 16.041 -6.479 2.29 6972 HA H sp3 15.087
-6.402 1.769 6973 CB C sp3 15.875 -6.4660001 3.8570001 6974 HB2 H sp3
16.8449993 -6.8239999 4.2010002 6975 HB3 H sp3 15.802 -5.4920001 4.342
6976 CG C sp3 14.7709999 -7.4060001 4.402 6977 HG H sp3 14.6330004
-8.3100004 3.8099999 6978 CD1 C sp3 14.8859997 -7.6609998 5.9229999 6979
HD11 H sp3 15.8660002 -8.1070004 6.0960002 6980 HD12 H sp3 14.8170004
-6.6890001 6.4120002 6981 HD13 H sp3 14.0869999 -8.3660002 6.152 6982
CD2 C sp3 13.4849997 -6.6859999 4.151 6983 HD21 H sp3 13.2040005
-6.8070002 3.105 6984 HD22 H sp3 12.6280003 -7.0960002 4.6849999 6985
HD23 H sp3 13.5120001 -5.6329999 4.4310002 6986 C C sp2 16.9109993
-5.2420001 1.813 6987 O O sp2 18.1469994 -5.2199998 1.8380001 6988 N N
sp2 16.2509995 -4.1830001 1.395 6989 H H sp3 15.2410002 -4.211 1.409
6990 CA C sp3 16.8810005 -2.7950001 1.341 6991 HA H sp3 17.9290009
-2.8870001 1.056 6992 CB C sp3 16.3299999 -2.1010001 0.085 6993 HB2 H
sp3 16.3360004 -2.7880001 -0.761 6994 HB3 H sp3 15.2779999 -1.85 0.22
6995 CG C sp2 17.1259995 -0.862 -0.273 6996 OD1 O sp2 16.6849995 -0.041
-1.137 6997 OD2 O sp3 18.3139992 -0.748 0.156 6998 C C sp2 16.7169991
-1.964 2.5769999 6999 O O sp2 15.7069998 -1.37 2.8629999 7000 N N sp2
17.757 -1.923 3.4719999 7001 CD C sp3 18.9909992 -2.7030001 3.527 7002
HD2 H sp3 19.6760006 -2.392 2.7379999 7003 HD3 H sp3 18.8759995 -3.78
3.411 7004 CG C sp3 19.5820007 -2.3859999 4.8109999 7005 HG2 H sp3
20.2800007 -1.607 4.5009999 7006 HG3 H sp3 20.0370007 -3.2980001 5.197
7007 CB C sp3 18.4589996 -1.949 5.7360001 7008 HB2 H sp3 18.8150005
-1.256 6.4990001 7009 HB3 H sp3 17.9470005 -2.803 6.1799998 7010 CA C
sp3 17.5209999 -1.23 4.7280002 7011 HA H sp3 16.5400009 -1.54 5.0900002
7012 C C sp2 17.6380005 0.335 4.6989999 7013 O O sp2 17.75 0.946
5.7210002 7014 N N sp2 17.5400009 1.006 3.5810001 7015 H H sp3
17.4769993 0.507 2.7049999 7016 CA C sp3 17.468 2.518 3.438 7017 HA H
sp3 18.373 2.928 3.886 7018 CB C sp3 17.573 3.0209999 2.0280001 7019 HB2
H sp3 16.7329998 2.823 1.362 7020 HB3 H sp3 17.4759998 4.1040001
2.1010001 7021 CG C sp2 18.9039993 2.8410001 1.3279999 7022 OD1 O sp2
19.9139996 2.3559999 1.942 7023 OD2 O sp3 18.9160004 3.1619999 0.094
7024 C C sp2 16.1819992 3.2 4.0700002 7025 O O sp2 15.132 2.635 4.125
7026 N N sp2 16.2870007 4.4650002 4.52 7027 H H sp3 17.2329998 4.8189998
4.5100002 7028 CA C sp3 15.133 5.153 5.168 7029 HA H sp3 14.986 4.473
6.007 7030 CB C sp3 15.599 6.3299999 6.0190001 7031 HB2 H sp3 14.7729998
6.5549998 6.6929998 7032 HB3 H sp3 16.4220009 6.0669999 6.6830001 7033
CG C sp3 15.9980001 7.5180001 5.1690001 7034 HG2 H sp3 16.8549995 7.25
4.5510001 7035 HG3 H sp3 15.2690001 7.7350001 4.388 7036 CD C sp2
16.1550007 8.8249998 5.914 7037 OE1 O sp2 16.0049992 8.96 7.1020002 7038
NE2 N sp2 16.7070007 9.8290005 5.3260002 7039 HE22 H sp3 16.8740005
9.6639996 4.3439999 7040 HE21 H sp3 16.3260002 10.7329998 5.5640001 7041
C C sp2 13.9040003 5.368 4.388 7042 O O sp2 12.8830004 5.5879998
5.0250001 7043 N N sp2 13.9049997 5.3429999 3.0810001 7044 H H sp3
14.8520002 5.2490001 2.7409999 7045 CA C sp3 12.759 5.343 2.226 7046 HA
H sp3 11.966 5.964 2.642 7047 CB C sp3 13.1099997 6.1900001 1.034 7048
HB2 H sp3 12.1599998 6.2880001 0.509 7049 HB3 H sp3 13.4090004 7.2259998
1.192 7050 CG C sp2 14.2779999 5.7010002 0.139 7051 OD1 O sp2 15.0979996
4.8340001 0.485 7052 OD2 O sp3 14.3879995 6.2680001 -0.947 7053 C C sp2
12.2489996 3.9679999 1.809 7054 O O sp2 11.2119999 3.869 1.1720001 7055
N N sp2 12.967 2.931 2.1099999 7056 H H sp3 13.7810001 3.102 2.6819999
7057 CA C sp3 12.704 1.553 1.64 7058 HA H sp3 12.122 1.688 0.728 7059 CB
C sp3 14.0769997 0.831 1.336 7060 HB1 H sp3 14.6070004 0.676 2.276 7061
HB2 H sp3 13.9890003 -0.178 0.932 7062 HB3 H sp3 14.7889996 1.436 0.775
7063 C C sp2 11.7869997 0.741 2.576 7064 O O sp2 10.7810001 0.213
2.1199999 7065 N N sp2 12.1590004 0.546 3.8559999 7066 H H sp3
12.9160004 1.151 4.1389999 7067 CA C sp3 11.661 -0.485 4.797 7068 HA H
sp3 10.778 -0.831 4.259 7069 CB C sp3 12.7589998 -1.522 4.9260001 7070
HB H sp3 13.7080002 -1.043 5.1659999 7071 CG2 C sp3 12.4879999
-2.5829999 6.0219998 7072 HG21 H sp3 11.4069996 -2.72 6.0430002 7073
HG22 H sp3 12.9499998 -3.5539999 5.8410001 7074 HG23 H sp3 12.901
-2.1800001 6.947 7075 OG1 O sp3 12.8710003 -2.25 3.7309999 7076 HG1 H
sp3 13.7259998 -2.043 3.346 7077 C C sp2 11.3839998 0.235 6.1209998 7078
O O sp2 12.3210001 0.645 6.783 7079 N N sp2 10.1280003 0.353 6.4980001
7080 H H sp3 9.5129995 -0.173 5.8940001 7081 CA C sp3 9.613 1.101 7.606
7082 HA H sp3 10.282 1.108 8.467 7083 CB C sp3 9.5439997 2.6029999
7.2410002 7084 HB2 H sp3 9.158 3.0669999 8.1490002 7085 HB3 H sp3
10.5810003 2.9230001 7.145 7086 CG C sp2 8.757 3.027 6.0539999 7087 CD1
C sp2 7.3790002 2.9890001 6.211 7088 HD1 H sp3 6.96 2.625 7.1370001 7089
CE1 C sp2 6.5939999 3.392 5.1269999 7090 HE1 H sp3 5.5419998 3.296
5.3499999 7091 CZ C sp2 7.223 3.816 3.9260001 7092 OH O sp3 6.5
4.2969999 2.902 7093 HH H sp3 5.599 4.4629998 3.1889999 7094 CE2 C sp2
8.6590004 3.7539999 3.803 7095 HE2 H sp3 9.151 4.0819998 2.9000001 7096
CD2 C sp2 9.4139996 3.296 4.8779998 7097 HD2 H sp3 10.4750004 3.4979999
4.8559999 7098 C C sp2 8.2379999 0.614 8.1300001 7099 O O sp2 7.4289999
0.039 7.408 7100 N N sp2 8.0780001 0.898 9.4029999 7101 H H sp3
8.8699999 1.2819999 9.8990002 7102 CA C sp3 7.038 0.409 10.222 7103 HA H
sp3 6.181 0.133 9.607 7104 CB C sp3 7.6269999 -0.807 10.9119997 7105 HB2
H sp3 7.8559999 -1.5599999 10.158 7106 HB3 H sp3 8.618 -0.574 11.302
7107 CG C sp2 6.79 -1.303 12.0389996 7108 CD1 C sp2 5.3629999 -1.336
11.9969997 7109 HD1 H sp3 4.855 -0.907 11.1459999 7110 CE1 C sp2
4.6539998 -1.844 13.1230001 7111 HE1 H sp3 3.5769999 -1.903 13.1619997
7112 CZ C sp2 5.3179998 -2.3099999 14.2390003 7113 HZ H sp3 4.7859998
-2.7780001 15.0539999 7114 CE2 C sp2 6.677 -2.359 14.2580004 7115 HE2 H
sp3 7.2309999 -2.776 15.0860004 7116 CD2 C sp2 7.4180002 -1.835
13.1680002 7117 HD2 H sp3 8.4960003 -1.8200001 13.1070004 7118 C C sp2
6.52 1.5089999 11.1379995 7119 O O sp2 7.256 2.063 11.9490004 7120 N N
sp2 5.2249999 1.83 10.9729996 7121 H H sp3 4.5809999 1.344 10.3660002
7122 CA C sp3 4.568 2.857 11.746 7123 HA2 H sp3 5.038 3.02 12.715 7124
HA3 H sp3 4.587 3.682 11.033 7125 C C sp2 3.043 2.5999999 11.9899998
7126 O O sp2 2.448 1.686 11.4189997 7127 N N sp2 2.464 3.2839999
13.0229998 7128 H H sp3 3.05 4.0359998 13.3570004 7129 CA C sp3 1.149
3.188 13.602 7130 HA H sp3 0.511 3.189 12.718 7131 CB C sp3 1.067 1.938
14.4809999 7132 HB1 H sp3 1.699 2.151 15.3439999 7133 HB2 H sp3 0.026
1.829 14.7849998 7134 HB3 H sp3 1.391 1.023 13.9849997 7135 C C sp2
0.763 4.4130001 14.3950005 7136 O O sp2 1.653 4.9980001 14.96 7137 N N
sp2 -0.538 4.737 14.3940001 7138 H H sp3 -1.187 4.2470002 13.7950001
7139 CA C sp3 -1.035 6.003 14.967 7140 HA H sp3 -0.444 6.235 15.854 7141
CB C sp3 -0.786 7.2979999 14.0939999 7142 HB2 H sp3 -1.057 8.2150002
14.618 7143 HB3 H sp3 0.269 7.539 13.9610004 7144 CG C sp2 -1.347
7.3169999 12.7270002 7145 CD1 C sp2 -2.704 7.698 12.5019999 7146 HD1 H
sp3 -3.425 7.7379999 13.3050003 7147 CE1 C sp2 -3.1619999 7.987
11.1829996 7148 HE1 H sp3 -4.1589999 8.342 10.9659996 7149 CZ C sp2
-2.2880001 7.7969999 10.1169996 7150 HZ H sp3 -2.631 7.9590001 9.1059999
7151 CE2 C sp2 -1.012 7.29 10.3299999 7152 HE2 H sp3 -0.393 7.2750001
9.4449997 7153 CD2 C sp2 -0.476 7.1469998 11.5970001 7154 HD2 H sp3
0.578 6.9349999 11.6960001 7155 C C sp2 -2.55 5.9320002 15.3929996 7156
O O sp2 -3.398 5.4759998 14.5889997 7157 N N sp2 -2.875 6.2789998
16.5949993 7158 H H sp3 -2.154 6.7280002 17.1420002 7159 CA C sp3 -4.315
6.299 17.026 7160 HA H sp3 -4.654 5.278 16.854 7161 CB C sp3 -4.473
6.592 18.559 7162 HB2 H sp3 -3.7060001 5.9580002 19.0020008 7163 HB3 H
sp3 -4.1329999 7.6030002 18.7849998 7164 CG C sp3 -5.8249998 6.27
19.1599998 7165 HG2 H sp3 -6.6100001 6.7680001 18.5900002 7166 HG3 H sp3
-6.039 5.2049999 19.073 7167 CD C sp3 -5.908 6.592 20.6970005 7168 HD2 H
sp3 -5.4130001 5.7940001 21.25 7169 HD3 H sp3 -5.3400002 7.4990001
20.9029999 7170 CE C sp3 -7.2600002 6.7600002 21.2910004 7171 HE2 H sp3
-7.9089999 6.0050001 20.8479996 7172 HE3 H sp3 -7.2080002 6.52
22.3530006 7173 NZ N sp3 -7.8000002 8.1800003 21.1749992 7174 HZ3 H sp3
-8.7410002 8.033 21.5100002 7175 HZ1 H sp3 -7.302 8.7679996 21.8279991
7176 HZ2 H sp3 -7.8239999 8.5249996 20.2259998 7177 C C sp2 -5.2379999
7.2220001 16.184 7178 O O sp2 -4.8210001 8.2139997 15.658 7179 N N sp2
-6.5640001 6.802 16.0680008 7180 H H sp3 -6.8959999 6.0159998 16.6079998
7181 CA C sp3 -7.615 7.368 15.22 7182 HA H sp3 -7.337 8.37 14.895 7183
CB C sp3 -7.7210002 6.5409999 13.9379997 7184 HB H sp3 -8.0050001
5.5170002 14.1789999 7185 CG1 C sp3 -8.8920002 7.1100001 13.033 7186
HG11 H sp3 -9.8540001 7.1680002 13.5419998 7187 HG12 H sp3 -8.6960001
8.1409998 12.7370005 7188 HG13 H sp3 -8.9849997 6.4889998 12.1420002
7189 CG2 C sp3 -6.3610001 6.3899999 13.1639996 7190 HG21 H sp3 -6.572
5.533 12.5229998 7191 HG22 H sp3 -6.0570002 7.2389998 12.552 7192 HG23 H
sp3 -5.5310001 6.0689998 13.7939997 7193 C C sp2 -8.9650002 7.572
15.9239998 7194 O O sp2 -9.6470003 8.493 15.5109997 7195 N N sp2
-9.3179998 6.7670002 16.993 7196 H H sp3 -8.6300001 6.0380001 17.1149998
7197 CA C sp3 -10.588 6.845 17.697 7198 HA H sp3 -10.825 7.88 17.945
7199 CB C sp3 -11.5900002 6.2270002 16.7299995 7200 HB2 H sp3 -11.658
6.9169998 15.8889999 7201 HB3 H sp3 -11.3380003 5.2270002 16.3770008
7202 CG C sp3 -13.0959997 6.027 17.0900002 7203 HG2 H sp3 -13.7329998
5.8449998 16.2240009 7204 HG3 H sp3 -13.2159996 5.1760001 17.7609997
7205 CD C sp2 -13.5869999 7.3189998 17.7220001 7206 OE1 O sp2
-13.5719995 8.3620005 17.1119995 7207 NE2 N sp2 -14.1590004 7.1700001
18.9099998 7208 HE22 H sp3 -14.052 6.2930002 19.3980007 7209 HE21 H sp3
-14.6709995 7.9070001 19.375 7210 C C sp2 -10.6169996 6.0450001 18.993
7211 O O sp2 -10.0459995 4.9320002 19.0400009 7212 N N sp2 -11.3360004
6.592 19.9710007 7213 H H sp3 -11.7849998 7.4879999 19.8500004 7214 CA C
sp3 -11.553 5.925 21.277 7215 HA H sp3 -10.581 5.463 21.449 7216 CB C
sp3 -12.0640001 6.8530002 22.3579998 7217 HB2 H sp3 -12.7849998 7.539
21.9130001 7218 HB3 H sp3 -12.6470003 6.2329998 23.0389996 7219 CG C sp2
-10.967 7.4590001 23.177 7220 OD1 O sp2 -9.7779999 7.1880002 22.934 7221
OD2 O sp3 -11.25 8.2150002 24.0890007 7222 C C sp2 -12.4779997 4.6560001
21.1550007 7223 O O sp2 -13.3999996 4.592 20.3939991 7224 N N sp2
-12.3129997 3.694 22.0330009 7225 H H sp3 -11.5909996 3.779 22.7350006
7226 CA C sp3 -13.035 2.371 22.028 7227 HA H sp3 -13.376 2.295 20.996
7228 CB C sp3 -12.1630001 1.17 22.3530006 7229 HB H sp3 -11.6409998
1.306 23.2999992 7230 CG2 C sp3 -12.9890003 -0.172 22.5580006 7231 HG21
H sp3 -13.5459995 -0.401 21.6490002 7232 HG22 H sp3 -12.3809996 -0.955
23.0100002 7233 HG23 H sp3 -13.7869997 0.076 23.2590008 7234 CG1 C sp3
-11.0810003 0.983 21.2999992 7235 HG12 H sp3 -11.5469999 0.554
20.4120007 7236 HG13 H sp3 -10.5819998 1.914 21.0310001 7237 CD1 C sp3
-10.0290003 0.061 21.8110008 7238 HD11 H sp3 -9.2340002 0.178 21.0739994
7239 HD12 H sp3 -9.658 0.408 22.7759991 7240 HD13 H sp3 -10.2010002
-1.015 21.8309994 7241 C C sp2 -14.2460003 2.4530001 22.8829994 7242 O O
sp2 -15.2880001 1.954 22.5179996 7243 N N sp2 -14.1940002 3.112
24.1079998 7244 H H sp3 -13.3570004 3.6159999 24.3640003 7245 CA C sp3
-15.238 3.086 25.22 7246 HA H sp3 -16.014 2.363 24.967 7247 CB C sp3
-14.6660004 2.4820001 26.5629997 7248 HB2 H sp3 -14.1800003 3.224
27.1949997 7249 HB3 H sp3 -15.5349998 2.075 27.0809994 7250 CG C sp2
-13.7089996 1.2920001 26.4880009 7251 OD1 O sp2 -12.5109997 1.278
26.9510002 7252 OD2 O sp3 -14.0830002 0.185 25.9629993 7253 C C sp2
-15.972 4.429 25.43 7254 O O sp2 -15.678 5.116 26.412 7255 OXT O sp2
-16.953 4.683 24.665
#attr 39 ID i aIon i=-1

431 768 1024 1123 1674 1963 1978 2160 2186 2215 2384 2415 2418 2849 3186
3442 3541 4092 4381 4396 4578 4604 4633 4802 4833 4836 5267 5604 5860
5959 6510 6800 6815 6997 7023 7052 7221 7252 7255
#attr 43 ID i aIon i=1

1 283 453 515 663 707 973 1304 1370 1514 1575 1885 1929 2336 2419 2701
2871 2933 3081 3125 3391 3722 3788 3932 3995 4303 4347 4754 4837 5119
5289 5351 5499 5543 5809 6140 6206 6350 6413 6547 6722 6766 7173
#attr 7255 ID i aCharge r
1 0.1414 2 0.1997 3 0.1997 4 0.1997 5 0.0962 6 0.0889 7 -0.0597 8 0.03 9
0.03 10 0.03 11 0.6163 12 -0.5722 13 -0.4157 14 0.2719 15 -0.0031 16
0.085 17 -0.0036 18 0.0171 19 0.0171 20 -0.0645 21 0.0352 22 0.0352 23
0.6951 24 -0.6086 25 -0.9407 26 0.4251 27 0.4251 28 0.5973 29 -0.5679 30
-0.2548 31 0.0192 32 0.0391 33 0.0391 34 0.0189 35 0.0213 36 0.0213 37
-0.007 38 0.0253 39 0.0253 40 -0.0266 41 0.0641 42 0.5896 43 -0.5748 44
-0.4157 45 0.2719 46 -0.0024 47 0.0978 48 -0.0343 49 0.0295 50 0.0295 51
0.0118 52 -0.1256 53 0.133 54 -0.1704 55 0.143 56 -0.1072 57 0.1297 58
-0.1704 59 0.143 60 -0.1256 61 0.133 62 0.5973 63 -0.5679 64 -0.4157 65
0.2719 66 0.0337 67 0.0823 68 -0.1825 69 0.0603 70 0.0603 71 0.0603 72
0.5973 73 -0.5679 74 -0.4157 75 0.2719 76 -0.0581 77 0.136 78 -0.0074 79
0.0367 80 0.0367 81 0.1868 82 -0.5432 83 0.1635 84 0.1435 85 -0.2795 86
0.3339 87 -0.2207 88 0.1862 89 0.5973 90 -0.5679 91 -0.4157 92 0.2719 93
-0.0518 94 0.0922 95 -0.1102 96 0.0457 97 0.0457 98 0.3531 99 -0.0361
100 -0.4121 101 0.1 102 0.1 103 0.1 104 -0.4121 105 0.1 106 0.1 107 0.1
108 0.5973 109 -0.5679 110 -0.4157 111 0.2719 112 -0.0389 113 0.1007 114
0.3654 115 0.0043 116 -0.2438 117 0.0642 118 0.0642 119 0.0642 120
-0.6761 121 0.4102 122 0.5973 123 -0.5679 124 -0.4157 125 0.2719 126
-0.0597 127 0.0869 128 0.1303 129 0.0187 130 -0.3204 131 0.0882 132
0.0882 133 0.0882 134 -0.043 135 0.0236 136 0.0236 137 -0.066 138 0.0186
139 0.0186 140 0.0186 141 0.5973 142 -0.5679 143 -0.4157 144 0.2719 145
0.0143 146 0.1048 147 -0.2041 148 0.0797 149 0.0797 150 0.713 151
-0.5931 152 -0.9191 153 0.4196 154 0.4196 155 0.5973 156 -0.5679 157
-0.4157 158 0.2719 159 0.0337 160 0.0823 161 -0.1825 162 0.0603 163
0.0603 164 0.0603 165 0.5973 166 -0.5679 167 -0.4157 168 0.2719 169
0.0337 170 0.0823 171 -0.1825 172 0.0603 173 0.0603 174 0.0603 175
0.5973 176 -0.5679 177 -0.4157 178 0.2719 179 -0.0249 180 0.0843 181
0.2117 182 0.0352 183 0.0352 184 -0.6546 185 0.4275 186 0.5973 187
-0.5679 188 -0.4157 189 0.2719 190 -0.0597 191 0.0869 192 0.1303 193
0.0187 194 -0.3204 195 0.0882 196 0.0882 197 0.0882 198 -0.043 199
0.0236 200 0.0236 201 -0.066 202 0.0186 203 0.0186 204 0.0186 205 0.5973
206 -0.5679 207 -0.2548 208 0.0192 209 0.0391 210 0.0391 211 0.0189 212
0.0213 213 0.0213 214 -0.007 215 0.0253 216 0.0253 217 -0.0266 218
0.0641 219 0.5896 220 -0.5748 221 -0.4157 222 0.2719 223 -0.0249 224
0.0843 225 0.2117 226 0.0352 227 0.0352 228 -0.6546 229 0.4275 230
0.5973 231 -0.5679 232 -0.4157 233 0.2719 234 -0.0252 235 0.0698 236
0.0698 237 0.5973 238 -0.5679 239 -0.4157 240 0.2719 241 -0.0249 242
0.0843 243 0.2117 244 0.0352 245 0.0352 246 -0.6546 247 0.4275 248
0.5973 249 -0.5679 250 -0.4157 251 0.2719 252 0.0188 253 0.0881 254
-0.0462 255 0.0402 256 0.0402 257 -0.0266 258 0.1292 259 0.1147 260
-0.5727 261 0.2057 262 0.1392 263 -0.3811 264 0.3649 265 0.5973 266
-0.5679 267 -0.3479 268 0.2747 269 -0.24 270 0.1426 271 -0.0094 272
0.0362 273 0.0362 274 0.0187 275 0.0103 276 0.0103 277 -0.0479 278
0.0621 279 0.0621 280 -0.0143 281 0.1135 282 0.1135 283 -0.3854 284 0.34
285 0.34 286 0.34 287 0.7341 288 -0.5894 289 -0.4157 290 0.2719 291
-0.0875 292 0.0969 293 0.2985 294 -0.0297 295 -0.3192 296 0.0791 297
0.0791 298 0.0791 299 -0.3192 300 0.0791 301 0.0791 302 0.0791 303
0.5973 304 -0.5679 305 -0.4157 306 0.2719 307 -0.0389 308 0.1007 309
0.3654 310 0.0043 311 -0.2438 312 0.0642 313 0.0642 314 0.0642 315
-0.6761 316 0.4102 317 0.5973 318 -0.5679 319 -0.4157 320 0.2719 321
-0.0518 322 0.0922 323 -0.1102 324 0.0457 325 0.0457 326 0.3531 327
-0.0361 328 -0.4121 329 0.1 330 0.1 331 0.1 332 -0.4121 333 0.1 334 0.1
335 0.1 336 0.5973 337 -0.5679 338 -0.4157 339 0.2719 340 -0.0249 341
0.0843 342 0.2117 343 0.0352 344 0.0352 345 -0.6546 346 0.4275 347
0.5973 348 -0.5679 349 -0.4157 350 0.2719 351 -0.0249 352 0.0843 353
0.2117 354 0.0352 355 0.0352 356 -0.6546 357 0.4275 358 0.5973 359
-0.5679 360 -0.4157 361 0.2719 362 -0.0275 363 0.1123 364 -0.005 365
0.0339 366 0.0339 367 -0.1415 368 -0.1638 369 0.2062 370 -0.3418 371
0.3412 372 0.138 373 -0.2601 374 0.1572 375 -0.1134 376 0.1417 377
-0.1972 378 0.1447 379 -0.2387 380 0.17 381 0.1243 382 0.5973 383
-0.5679 384 -0.4157 385 0.2719 386 -0.0014 387 0.0876 388 -0.0152 389
0.0295 390 0.0295 391 -0.0011 392 -0.1906 393 0.1699 394 -0.2341 395
0.1656 396 0.3226 397 -0.5579 398 0.3992 399 -0.2341 400 0.1656 401
-0.1906 402 0.1699 403 0.5973 404 -0.5679 405 -0.4157 406 0.2719 407
-0.0581 408 0.136 409 -0.0074 410 0.0367 411 0.0367 412 0.1868 413
-0.2207 414 0.1862 415 -0.2795 416 0.3339 417 0.1635 418 0.1435 419
-0.5432 420 0.5973 421 -0.5679 422 -0.5163 423 0.2936 424 0.0381 425
0.088 426 -0.0303 427 -0.0122 428 -0.0122 429 0.7994 430 -0.8014 431
-0.8014 432 0.5366 433 -0.5819 434 -0.3479 435 0.2747 436 -0.2637 437
0.156 438 -0.0007 439 0.0327 440 0.0327 441 0.039 442 0.0285 443 0.0285
444 0.0486 445 0.0687 446 0.0687 447 -0.5295 448 0.3456 449 0.8076 450
-0.8627 451 0.4478 452 0.4478 453 -0.8627 454 0.4478 455 0.4478 456
0.7341 457 -0.5894 458 -0.4157 459 0.2719 460 -0.0252 461 0.0698 462
0.0698 463 0.5973 464 -0.5679 465 -0.4157 466 0.2719 467 -0.0275 468
0.1123 469 -0.005 470 0.0339 471 0.0339 472 -0.1415 473 -0.1638 474
0.2062 475 -0.3418 476 0.3412 477 0.138 478 -0.2601 479 0.1572 480
-0.1134 481 0.1417 482 -0.1972 483 0.1447 484 -0.2387 485 0.17 486
0.1243 487 0.5973 488 -0.5679 489 -0.4157 490 0.2719 491 0.0337 492
0.0823 493 -0.1825 494 0.0603 495 0.0603 496 0.0603 497 0.5973 498
-0.5679 499 -0.3479 500 0.2747 501 -0.24 502 0.1426 503 -0.0094 504
0.0362 505 0.0362 506 0.0187 507 0.0103 508 0.0103 509 -0.0479 510
0.0621 511 0.0621 512 -0.0143 513 0.1135 514 0.1135 515 -0.3854 516 0.34
517 0.34 518 0.34 519 0.7341 520 -0.5894 521 -0.4157 522 0.2719 523
-0.0597 524 0.0869 525 0.1303 526 0.0187 527 -0.3204 528 0.0882 529
0.0882 530 0.0882 531 -0.043 532 0.0236 533 0.0236 534 -0.066 535 0.0186
536 0.0186 537 0.0186 538 0.5973 539 -0.5679 540 -0.4157 541 0.2719 542
-0.0249 543 0.0843 544 0.2117 545 0.0352 546 0.0352 547 -0.6546 548
0.4275 549 0.5973 550 -0.5679 551 -0.4157 552 0.2719 553 0.0143 554
0.1048 555 -0.2041 556 0.0797 557 0.0797 558 0.713 559 -0.5931 560
-0.9191 561 0.4196 562 0.4196 563 0.5973 564 -0.5679 565 -0.4157 566
0.2719 567 -0.0237 568 0.088 569 0.0342 570 0.0241 571 0.0241 572 0.0018
573 0.044 574 0.044 575 -0.2737 576 -0.0536 577 0.0684 578 0.0684 579
0.0684 580 0.5973 581 -0.5679 582 -0.4157 583 0.2719 584 -0.0389 585
0.1007 586 0.3654 587 0.0043 588 -0.2438 589 0.0642 590 0.0642 591
0.0642 592 -0.6761 593 0.4102 594 0.5973 595 -0.5679 596 -0.4157 597
0.2719 598 -0.0518 599 0.0922 600 -0.1102 601 0.0457 602 0.0457 603
0.3531 604 -0.0361 605 -0.4121 606 0.1 607 0.1 608 0.1 609 -0.4121 610
0.1 611 0.1 612 0.1 613 0.5973 614 -0.5679 615 -0.4157 616 0.2719 617
-0.0249 618 0.0843 619 0.2117 620 0.0352 621 0.0352 622 -0.6546 623
0.4275 624 0.5973 625 -0.5679 626 -0.4157 627 0.2719 628 0.0143 629
0.1048 630 -0.2041 631 0.0797 632 0.0797 633 0.713 634 -0.5931 635
-0.9191 636 0.4196 637 0.4196 638 0.5973 639 -0.5679 640 -0.4157 641
0.2719 642 -0.0252 643 0.0698 644 0.0698 645 0.5973 646 -0.5679 647
-0.3479 648 0.2747 649 -0.24 650 0.1426 651 -0.0094 652 0.0362 653
0.0362 654 0.0187 655 0.0103 656 0.0103 657 -0.0479 658 0.0621 659
0.0621 660 -0.0143 661 0.1135 662 0.1135 663 -0.3854 664 0.34 665 0.34
666 0.34 667 0.7341 668 -0.5894 669 -0.4157 670 0.2719 671 -0.0518 672
0.0922 673 -0.1102 674 0.0457 675 0.0457 676 0.3531 677 -0.0361 678
-0.4121 679 0.1 680 0.1 681 0.1 682 -0.4121 683 0.1 684 0.1 685 0.1 686
0.5973 687 -0.5679 688 -0.3479 689 0.2747 690 -0.2637 691 0.156 692
-0.0007 693 0.0327 694 0.0327 695 0.039 696 0.0285 697 0.0285 698 0.0486
699 0.0687 700 0.0687 701 -0.5295 702 0.3456 703 0.8076 704 -0.8627 705
0.4478 706 0.4478 707 -0.8627 708 0.4478 709 0.4478 710 0.7341 711
-0.5894 712 -0.4157 713 0.2719 714 -0.0875 715 0.0969 716 0.2985 717
-0.0297 718 -0.3192 719 0.0791 720 0.0791 721 0.0791 722 -0.3192 723
0.0791 724 0.0791 725 0.0791 726 0.5973 727 -0.5679 728 -0.4157 729
0.2719 730 0.0143 731 0.1048 732 -0.2041 733 0.0797 734 0.0797 735 0.713
736 -0.5931 737 -0.9191 738 0.4196 739 0.4196 740 0.5973 741 -0.5679 742
-0.4157 743 0.2719 744 -0.0031 745 0.085 746 -0.0036 747 0.0171 748
0.0171 749 -0.0645 750 0.0352 751 0.0352 752 0.6951 753 -0.6086 754
-0.9407 755 0.4251 756 0.4251 757 0.5973 758 -0.5679 759 -0.5163 760
0.2936 761 0.0381 762 0.088 763 -0.0303 764 -0.0122 765 -0.0122 766
0.7994 767 -0.8014 768 -0.8014 769 0.5366 770 -0.5819 771 -0.4157 772
0.2719 773 -0.0252 774 0.0698 775 0.0698 776 0.5973 777 -0.5679 778
-0.4157 779 0.2719 780 -0.0024 781 0.0978 782 -0.0343 783 0.0295 784
0.0295 785 0.0118 786 -0.1256 787 0.133 788 -0.1704 789 0.143 790
-0.1072 791 0.1297 792 -0.1704 793 0.143 794 -0.1256 795 0.133 796
0.5973 797 -0.5679 798 -0.4157 799 0.2719 800 -0.0014 801 0.0876 802
-0.0152 803 0.0295 804 0.0295 805 -0.0011 806 -0.1906 807 0.1699 808
-0.2341 809 0.1656 810 0.3226 811 -0.5579 812 0.3992 813 -0.2341 814
0.1656 815 -0.1906 816 0.1699 817 0.5973 818 -0.5679 819 -0.4157 820
0.2719 821 -0.0014 822 0.0876 823 -0.0152 824 0.0295 825 0.0295 826
-0.0011 827 -0.1906 828 0.1699 829 -0.2341 830 0.1656 831 0.3226 832
-0.5579 833 0.3992 834 -0.2341 835 0.1656 836 -0.1906 837 0.1699 838
0.5973 839 -0.5679 840 -0.4157 841 0.2719 842 -0.0518 843 0.0922 844
-0.1102 845 0.0457 846 0.0457 847 0.3531 848 -0.0361 849 -0.4121 850 0.1
851 0.1 852 0.1 853 -0.4121 854 0.1 855 0.1 856 0.1 857 0.5973 858
-0.5679 859 -0.4157 860 0.2719 861 -0.0014 862 0.0876 863 -0.0152 864
0.0295 865 0.0295 866 -0.0011 867 -0.1906 868 0.1699 869 -0.2341 870
0.1656 871 0.3226 872 -0.5579 873 0.3992 874 -0.2341 875 0.1656 876
-0.1906 877 0.1699 878 0.5973 879 -0.5679 880 -0.4157 881 0.2719 882
0.0337 883 0.0823 884 -0.1825 885 0.0603 886 0.0603 887 0.0603 888
0.5973 889 -0.5679 890 -0.4157 891 0.2719 892 0.0143 893 0.1048 894
-0.2041 895 0.0797 896 0.0797 897 0.713 898 -0.5931 899 -0.9191 900
0.4196 901 0.4196 902 0.5973 903 -0.5679 904 -0.4157 905 0.2719 906
-0.0597 907 0.0869 908 0.1303 909 0.0187 910 -0.3204 911 0.0882 912
0.0882 913 0.0882 914 -0.043 915 0.0236 916 0.0236 917 -0.066 918 0.0186
919 0.0186 920 0.0186 921 0.5973 922 -0.5679 923 -0.4157 924 0.2719 925
0.0213 926 0.1124 927 -0.1231 928 0.1112 929 0.1112 930 -0.3119 931
0.1933 932 0.5973 933 -0.5679 934 -0.4157 935 0.2719 936 -0.0024 937
0.0978 938 -0.0343 939 0.0295 940 0.0295 941 0.0118 942 -0.1256 943
0.133 944 -0.1704 945 0.143 946 -0.1072 947 0.1297 948 -0.1704 949 0.143
950 -0.1256 951 0.133 952 0.5973 953 -0.5679 954 -0.3479 955 0.2747 956
-0.2637 957 0.156 958 -0.0007 959 0.0327 960 0.0327 961 0.039 962 0.0285
963 0.0285 964 0.0486 965 0.0687 966 0.0687 967 -0.5295 968 0.3456 969
0.8076 970 -0.8627 971 0.4478 972 0.4478 973 -0.8627 974 0.4478 975
0.4478 976 0.7341 977 -0.5894 978 -0.4157 979 0.2719 980 0.0188 981
0.0881 982 -0.0462 983 0.0402 984 0.0402 985 -0.0266 986 -0.3811 987
0.3649 988 0.2057 989 0.1392 990 -0.5727 991 0.1292 992 0.1147 993
0.5973 994 -0.5679 995 -0.4157 996 0.2719 997 -0.0581 998 0.136 999
-0.0074 1000 0.0367 1001 0.0367 1002 0.1868 1003 -0.5432 1004 0.1635
1005 0.1435 1006 -0.2795 1007 0.3339 1008 -0.2207 1009 0.1862 1010
0.5973 1011 -0.5679 1012 -0.5163 1013 0.2936 1014 0.0397 1015 0.1105
1016 0.056 1017 -0.0173 1018 -0.0173 1019 0.0136 1020 -0.0425 1021
-0.0425 1022 0.8054 1023 -0.8188 1024 -0.8188 1025 0.5366 1026 -0.5819
1027 -0.4157 1028 0.2719 1029 -0.0389 1030 0.1007 1031 0.3654 1032
0.0043 1033 -0.2438 1034 0.0642 1035 0.0642 1036 0.0642 1037 -0.6761
1038 0.4102 1039 0.5973 1040 -0.5679 1041 -0.4157 1042 0.2719 1043
-0.0249 1044 0.0843 1045 0.2117 1046 0.0352 1047 0.0352 1048 -0.6546
1049 0.4275 1050 0.5973 1051 -0.5679 1052 -0.4157 1053 0.2719 1054
-0.0252 1055 0.0698 1056 0.0698 1057 0.5973 1058 -0.5679 1059 -0.4157
1060 0.2719 1061 -0.0249 1062 0.0843 1063 0.2117 1064 0.0352 1065 0.0352
1066 -0.6546 1067 0.4275 1068 0.5973 1069 -0.5679 1070 -0.4157 1071
0.2719 1072 -0.0875 1073 0.0969 1074 0.2985 1075 -0.0297 1076 -0.3192
1077 0.0791 1078 0.0791 1079 0.0791 1080 -0.3192 1081 0.0791 1082 0.0791
1083 0.0791 1084 0.5973 1085 -0.5679 1086 -0.2548 1087 0.0192 1088
0.0391 1089 0.0391 1090 0.0189 1091 0.0213 1092 0.0213 1093 -0.007 1094
0.0253 1095 0.0253 1096 -0.0266 1097 0.0641 1098 0.5896 1099 -0.5748
1100 -0.4157 1101 0.2719 1102 -0.0389 1103 0.1007 1104 0.3654 1105
0.0043 1106 -0.2438 1107 0.0642 1108 0.0642 1109 0.0642 1110 -0.6761
1111 0.4102 1112 0.5973 1113 -0.5679 1114 -0.5163 1115 0.2936 1116
0.0381 1117 0.088 1118 -0.0303 1119 -0.0122 1120 -0.0122 1121 0.7994
1122 -0.8014 1123 -0.8014 1124 0.5366 1125 -0.5819 1126 -0.4157 1127
0.2719 1128 -0.0014 1129 0.0876 1130 -0.0152 1131 0.0295 1132 0.0295
1133 -0.0011 1134 -0.1906 1135 0.1699 1136 -0.2341 1137 0.1656 1138
0.3226 1139 -0.5579 1140 0.3992 1141 -0.2341 1142 0.1656 1143 -0.1906
1144 0.1699 1145 0.5973 1146 -0.5679 1147 -0.4157 1148 0.2719 1149
-0.0518 1150 0.0922 1151 -0.1102 1152 0.0457 1153 0.0457 1154 0.3531
1155 -0.0361 1156 -0.4121 1157 0.1 1158 0.1 1159 0.1 1160 -0.4121 1161
0.1 1162 0.1 1163 0.1 1164 0.5973 1165 -0.5679 1166 -0.4157 1167 0.2719
1168 -0.0031 1169 0.085 1170 -0.0036 1171 0.0171 1172 0.0171 1173
-0.0645 1174 0.0352 1175 0.0352 1176 0.6951 1177 -0.9407 1178 0.4251
1179 0.4251 1180 -0.6086 1181 0.5973 1182 -0.5679 1183 -0.4157 1184
0.2719 1185 -0.0518 1186 0.0922 1187 -0.1102 1188 0.0457 1189 0.0457
1190 0.3531 1191 -0.0361 1192 -0.4121 1193 0.1 1194 0.1 1195 0.1 1196
-0.4121 1197 0.1 1198 0.1 1199 0.1 1200 0.5973 1201 -0.5679 1202 -0.4157
1203 0.2719 1204 -0.0237 1205 0.088 1206 0.0342 1207 0.0241 1208 0.0241
1209 0.0018 1210 0.044 1211 0.044 1212 -0.2737 1213 -0.0536 1214 0.0684
1215 0.0684 1216 0.0684 1217 0.5973 1218 -0.5679 1219 -0.4157 1220
0.2719 1221 -0.0875 1222 0.0969 1223 0.2985 1224 -0.0297 1225 -0.3192
1226 0.0791 1227 0.0791 1228 0.0791 1229 -0.3192 1230 0.0791 1231 0.0791
1232 0.0791 1233 0.5973 1234 -0.5679 1235 -0.4157 1236 0.2719 1237
-0.0014 1238 0.0876 1239 -0.0152 1240 0.0295 1241 0.0295 1242 -0.0011
1243 -0.1906 1244 0.1699 1245 -0.2341 1246 0.1656 1247 0.3226 1248
-0.5579 1249 0.3992 1250 -0.2341 1251 0.1656 1252 -0.1906 1253 0.1699
1254 0.5973 1255 -0.5679 1256 -0.4157 1257 0.2719 1258 -0.0875 1259
0.0969 1260 0.2985 1261 -0.0297 1262 -0.3192 1263 0.0791 1264 0.0791
1265 0.0791 1266 -0.3192 1267 0.0791 1268 0.0791 1269 0.0791 1270 0.5973
1271 -0.5679 1272 -0.4157 1273 0.2719 1274 -0.0875 1275 0.0969 1276
0.2985 1277 -0.0297 1278 -0.3192 1279 0.0791 1280 0.0791 1281 0.0791
1282 -0.3192 1283 0.0791 1284 0.0791 1285 0.0791 1286 0.5973 1287
-0.5679 1288 -0.3479 1289 0.2747 1290 -0.24 1291 0.1426 1292 -0.0094
1293 0.0362 1294 0.0362 1295 0.0187 1296 0.0103 1297 0.0103 1298 -0.0479
1299 0.0621 1300 0.0621 1301 -0.0143 1302 0.1135 1303 0.1135 1304
-0.3854 1305 0.34 1306 0.34 1307 0.34 1308 0.7341 1309 -0.5894 1310
-0.4157 1311 0.2719 1312 -0.0389 1313 0.1007 1314 0.3654 1315 0.0043
1316 -0.2438 1317 0.0642 1318 0.0642 1319 0.0642 1320 -0.6761 1321
0.4102 1322 0.5973 1323 -0.5679 1324 -0.4157 1325 0.2719 1326 -0.0249
1327 0.0843 1328 0.2117 1329 0.0352 1330 0.0352 1331 -0.6546 1332 0.4275
1333 0.5973 1334 -0.5679 1335 -0.4157 1336 0.2719 1337 -0.0597 1338
0.0869 1339 0.1303 1340 0.0187 1341 -0.3204 1342 0.0882 1343 0.0882 1344
0.0882 1345 -0.043 1346 0.0236 1347 0.0236 1348 -0.066 1349 0.0186 1350
0.0186 1351 0.0186 1352 0.5973 1353 -0.5679 1354 -0.3479 1355 0.2747
1356 -0.24 1357 0.1426 1358 -0.0094 1359 0.0362 1360 0.0362 1361 0.0187
1362 0.0103 1363 0.0103 1364 -0.0479 1365 0.0621 1366 0.0621 1367
-0.0143 1368 0.1135 1369 0.1135 1370 -0.3854 1371 0.34 1372 0.34 1373
0.34 1374 0.7341 1375 -0.5894 1376 -0.4157 1377 0.2719 1378 -0.0597 1379
0.0869 1380 0.1303 1381 0.0187 1382 -0.3204 1383 0.0882 1384 0.0882 1385
0.0882 1386 -0.043 1387 0.0236 1388 0.0236 1389 -0.066 1390 0.0186 1391
0.0186 1392 0.0186 1393 0.5973 1394 -0.5679 1395 -0.2548 1396 0.0192
1397 0.0391 1398 0.0391 1399 0.0189 1400 0.0213 1401 0.0213 1402 -0.007
1403 0.0253 1404 0.0253 1405 -0.0266 1406 0.0641 1407 0.5896 1408
-0.5748 1409 -0.4157 1410 0.2719 1411 -0.0249 1412 0.0843 1413 0.2117
1414 0.0352 1415 0.0352 1416 -0.6546 1417 0.4275 1418 0.5973 1419
-0.5679 1420 -0.4157 1421 0.2719 1422 -0.0249 1423 0.0843 1424 0.2117
1425 0.0352 1426 0.0352 1427 -0.6546 1428 0.4275 1429 0.5973 1430
-0.5679 1431 -0.4157 1432 0.2719 1433 0.0188 1434 0.0881 1435 -0.0462
1436 0.0402 1437 0.0402 1438 -0.0266 1439 -0.3811 1440 0.3649 1441
0.2057 1442 0.1392 1443 -0.5727 1444 0.1292 1445 0.1147 1446 0.5973 1447
-0.5679 1448 -0.4157 1449 0.2719 1450 0.0143 1451 0.1048 1452 -0.2041
1453 0.0797 1454 0.0797 1455 0.713 1456 -0.5931 1457 -0.9191 1458 0.4196
1459 0.4196 1460 0.5973 1461 -0.5679 1462 -0.4157 1463 0.2719 1464
-0.0518 1465 0.0922 1466 -0.1102 1467 0.0457 1468 0.0457 1469 0.3531
1470 -0.0361 1471 -0.4121 1472 0.1 1473 0.1 1474 0.1 1475 -0.4121 1476
0.1 1477 0.1 1478 0.1 1479 0.5973 1480 -0.5679 1481 -0.4157 1482 0.2719
1483 -0.0237 1484 0.088 1485 0.0342 1486 0.0241 1487 0.0241 1488 0.0018
1489 0.044 1490 0.044 1491 -0.2737 1492 -0.0536 1493 0.0684 1494 0.0684
1495 0.0684 1496 0.5973 1497 -0.5679 1498 -0.3479 1499 0.2747 1500 -0.24
1501 0.1426 1502 -0.0094 1503 0.0362 1504 0.0362 1505 0.0187 1506 0.0103
1507 0.0103 1508 -0.0479 1509 0.0621 1510 0.0621 1511 -0.0143 1512
0.1135 1513 0.1135 1514 -0.3854 1515 0.34 1516 0.34 1517 0.34 1518
0.7341 1519 -0.5894 1520 -0.4157 1521 0.2719 1522 -0.0252 1523 0.0698
1524 0.0698 1525 0.5973 1526 -0.5679 1527 -0.4157 1528 0.2719 1529
-0.0252 1530 0.0698 1531 0.0698 1532 0.5973 1533 -0.5679 1534 -0.4157
[truncated: 431,935 more chars]
