# Supplementary material for: Identification of a binding site on soluble RANKL that can be targeted to inhibit soluble RANK-RANKL interactions and treat osteoporosis
Source: Nat Commun. 2022 Sep 12;13:5338. doi: 10.1038/s41467-022-33006-4 (PMC9468151; doi:10.1038/s41467-022-33006-4)
Supplement: Supplementary file 5 — Source Data [file 41467_2022_33006_MOESM5_ESM.zip]

Archive with 28 entries (28 files):
- fig1a.pdb
- fig1d .pdb
- fig1e .pdb
- fig4b.mnova
- fig4c.mnova
- fig4g.pdb
- fig4h.pdb
- fig4i.pdb
- fig4j.pdb
- fig5a.pse
- fig5b.pdb
- fig5c.pdb
- fig5d.pdb
- fig5e.pdb
- figS4c-0ns.pdb
- figS4c-17ns.pdb
- figS4c-4ns.pdb
- figS4c-52ns.pdb
- figS4c-54ns.pdb
- figS4d.pdb
- figS4e.pdb
- figS4f.pdb
- figS4g.pdb
- figS4h.pdb
- figS4i.pdb
- figS4j.pdb
- figS4k.pdb
- source datas.xlsx
