# Supplementary material for: Identification of a binding site on soluble RANKL that can be targeted to inhibit soluble RANK-RANKL interactions and treat osteoporosis
Source: Nat Commun. 2022 Sep 12;13:5338. doi: 10.1038/s41467-022-33006-4 (PMC9468151; doi:10.1038/s41467-022-33006-4)
Supplement: Supplementary file 5 — Source Data [file 41467_2022_33006_MOESM5_ESM.zip › fig1a.pdb]

HEADER    CYTOKINE                                                    
REMARK  99                                                                      
REMARK  99 MOE v2014.09 (Chemical Computing Group Inc.) Wed Jun 15 14:44:06 2022
HELIX    1   1 GLU A  225  SER A  227  5               Generated by MOE    3
HELIX    2   2 PRO A  295  LEU A  297  5               Generated by MOE    3
HELIX    3   3 PRO B  295  LEU B  297  5               Generated by MOE    3
HELIX    4   4 ALA C  171  SER C  173  5               Generated by MOE    3
HELIX    5   5 GLU C  225  SER C  227  5               Generated by MOE    3
HELIX    6   6 PRO C  295  LEU C  297  5               Generated by MOE    3
SHEET    1       PHE A 164  ILE A 169                  Generated by MOE
SHEET    2       VAL A 181  THR A 182                  Generated by MOE
SHEET    3       TRP A 186  TYR A 187                  Generated by MOE
SHEET    4       LYS A 194  SER A 196                  Generated by MOE
SHEET    5       MET A 198  SER A 201                  Generated by MOE
SHEET    6       LYS A 204  VAL A 207                  Generated by MOE
SHEET    7       GLY A 211  HIS A 224                  Generated by MOE
SHEET    8       TYR A 234  SER A 245                  Generated by MOE
SHEET    9       SER A 251  ASN A 262                  Generated by MOE
SHEET   10       PHE A 269  LEU A 282                  Generated by MOE
SHEET   11       GLU A 286  VAL A 292                  Generated by MOE
SHEET   12       TYR A 306  GLN A 313                  Generated by MOE
SHEET   13       PHE B 164  ILE B 169                  Generated by MOE
SHEET   14       VAL B 181  LEU B 183                  Generated by MOE
SHEET   15       TRP B 186  TYR B 187                  Generated by MOE
SHEET   16       LYS B 194  SER B 196                  Generated by MOE
SHEET   17       THR B 199  LEU B 200                  Generated by MOE
SHEET   18       LEU B 205  ARG B 206                  Generated by MOE
SHEET   19       GLY B 211  HIS B 224                  Generated by MOE
SHEET   20       LEU B 235  THR B 244                  Generated by MOE
SHEET   21       HIS B 252  LYS B 261                  Generated by MOE
SHEET   22       PHE B 269  LEU B 282                  Generated by MOE
SHEET   23       GLU B 287  VAL B 292                  Generated by MOE
SHEET   24       TYR B 306  GLN B 313                  Generated by MOE
SHEET   25       PHE C 164  ILE C 169                  Generated by MOE
SHEET   26       VAL C 181  LEU C 183                  Generated by MOE
SHEET   27       TRP C 186  TYR C 187                  Generated by MOE
SHEET   28       LYS C 194  SER C 196                  Generated by MOE
SHEET   29       THR C 199  LEU C 200                  Generated by MOE
SHEET   30       LEU C 205  ARG C 206                  Generated by MOE
SHEET   31       GLY C 211  HIS C 224                  Generated by MOE
SHEET   32       TYR C 234  THR C 244                  Generated by MOE
SHEET   33       HIS C 252  ASN C 262                  Generated by MOE
SHEET   34       PHE C 269  LEU C 282                  Generated by MOE
SHEET   35       GLU C 287  VAL C 292                  Generated by MOE
SHEET   36       TYR C 306  GLN C 313                  Generated by MOE
ATOM      1  N   ALA A 161      47.549  38.000  54.467  1.00 61.20           N1+
ATOM      2  CA  ALA A 161      46.816  36.701  54.413  1.00 60.24           C  
ATOM      3  C   ALA A 161      45.333  36.869  54.767  1.00 58.63           C  
ATOM      4  O   ALA A 161      44.828  36.210  55.680  1.00 57.66           O  
ATOM      5  CB  ALA A 161      47.476  35.688  55.367  1.00 60.19           C  
ATOM      6  N   GLN A 162      44.643  37.747  54.041  1.00 56.54           N  
ATOM      7  CA  GLN A 162      43.219  38.006  54.264  1.00 54.09           C  
ATOM      8  C   GLN A 162      42.376  36.723  54.187  1.00 51.23           C  
ATOM      9  O   GLN A 162      42.592  35.874  53.320  1.00 52.56           O  
ATOM     10  CB  GLN A 162      42.709  39.010  53.224  1.00 57.41           C  
ATOM     11  CG  GLN A 162      43.154  40.464  53.427  1.00 60.45           C  
ATOM     12  CD  GLN A 162      42.236  41.243  54.361  1.00 61.63           C  
ATOM     13  OE1 GLN A 162      42.080  40.893  55.529  1.00 62.24           O  
ATOM     14  NE2 GLN A 162      41.628  42.308  53.845  1.00 63.18           N  
ATOM     15  N   PRO A 163      41.408  36.565  55.102  1.00 46.27           N  
ATOM     16  CA  PRO A 163      40.541  35.381  55.120  1.00 41.83           C  
ATOM     17  C   PRO A 163      39.638  35.304  53.886  1.00 38.11           C  
ATOM     18  O   PRO A 163      39.185  36.336  53.374  1.00 35.05           O  
ATOM     19  CB  PRO A 163      39.724  35.571  56.401  1.00 42.32           C  
ATOM     20  CG  PRO A 163      40.636  36.381  57.272  1.00 42.19           C  
ATOM     21  CD  PRO A 163      41.187  37.388  56.302  1.00 44.19           C  
ATOM     22  N   PHE A 164      39.388  34.084  53.414  1.00 34.17           N  
ATOM     23  CA  PHE A 164      38.517  33.866  52.263  1.00 32.77           C  
ATOM     24  C   PHE A 164      38.165  32.406  52.114  1.00 31.02           C  
ATOM     25  O   PHE A 164      38.753  31.547  52.758  1.00 30.93           O  
ATOM     26  CB  PHE A 164      39.171  34.336  50.952  1.00 31.42           C  
ATOM     27  CG  PHE A 164      40.384  33.529  50.542  1.00 35.04           C  
ATOM     28  CD1 PHE A 164      40.241  32.258  49.980  1.00 32.22           C  
ATOM     29  CD2 PHE A 164      41.665  34.050  50.701  1.00 33.25           C  
ATOM     30  CE1 PHE A 164      41.353  31.529  49.572  1.00 35.67           C  
ATOM     31  CE2 PHE A 164      42.794  33.327  50.295  1.00 35.20           C  
ATOM     32  CZ  PHE A 164      42.638  32.064  49.731  1.00 34.81           C  
ATOM     33  N   ALA A 165      37.207  32.140  51.239  1.00 29.35           N  
ATOM     34  CA  ALA A 165      36.778  30.782  50.960  1.00 28.21           C  
ATOM     35  C   ALA A 165      35.877  30.771  49.745  1.00 27.22           C  
ATOM     36  O   ALA A 165      35.090  31.699  49.531  1.00 27.90           O  
ATOM     37  CB  ALA A 165      36.024  30.196  52.155  1.00 26.68           C  
ATOM     38  N   HIS A 166      36.032  29.727  48.939  1.00 26.42           N  
ATOM     39  CA  HIS A 166      35.213  29.495  47.765  1.00 23.69           C  
ATOM     40  C   HIS A 166      34.978  28.011  47.917  1.00 25.27           C  
ATOM     41  O   HIS A 166      35.899  27.216  47.749  1.00 27.49           O  
ATOM     42  CB  HIS A 166      35.968  29.762  46.461  1.00 24.67           C  
ATOM     43  CG  HIS A 166      35.117  29.594  45.235  1.00 25.51           C  
ATOM     44  ND1 HIS A 166      34.048  30.419  44.958  1.00 26.21           N  
ATOM     45  CD2 HIS A 166      35.160  28.687  44.234  1.00 24.94           C  
ATOM     46  CE1 HIS A 166      33.470  30.027  43.838  1.00 24.90           C  
ATOM     47  NE2 HIS A 166      34.123  28.979  43.378  1.00 25.68           N  
ATOM     48  N   LEU A 167      33.756  27.634  48.250  1.00 26.04           N  
ATOM     49  CA  LEU A 167      33.440  26.233  48.475  1.00 25.52           C  
ATOM     50  C   LEU A 167      32.548  25.672  47.385  1.00 25.76           C  
ATOM     51  O   LEU A 167      31.583  26.314  46.976  1.00 26.03           O  
ATOM     52  CB  LEU A 167      32.765  26.088  49.844  1.00 28.11           C  
ATOM     53  CG  LEU A 167      33.533  26.717  51.016  1.00 27.36           C  
ATOM     54  CD1 LEU A 167      32.753  26.516  52.303  1.00 28.96           C  
ATOM     55  CD2 LEU A 167      34.919  26.082  51.140  1.00 28.40           C  
ATOM     56  N   THR A 168      32.858  24.466  46.920  1.00 23.14           N  
ATOM     57  CA  THR A 168      32.066  23.874  45.854  1.00 24.61           C  
ATOM     58  C   THR A 168      31.311  22.677  46.387  1.00 25.91           C  
ATOM     59  O   THR A 168      31.775  21.996  47.307  1.00 23.73           O  
ATOM     60  CB  THR A 168      32.955  23.495  44.641  1.00 25.76           C  
ATOM     61  OG1 THR A 168      33.945  22.540  45.036  1.00 26.12           O  
ATOM     62  CG2 THR A 168      33.663  24.748  44.103  1.00 24.96           C  
ATOM     63  N   ILE A 169      30.139  22.435  45.815  1.00 25.99           N  
ATOM     64  CA  ILE A 169      29.290  21.348  46.275  1.00 31.34           C  
ATOM     65  C   ILE A 169      29.899  19.972  46.086  1.00 31.68           C  
ATOM     66  O   ILE A 169      30.551  19.697  45.082  1.00 31.36           O  
ATOM     67  CB  ILE A 169      27.903  21.383  45.573  1.00 30.15           C  
ATOM     68  CG1 ILE A 169      26.938  20.411  46.261  1.00 32.84           C  
ATOM     69  CG2 ILE A 169      28.044  21.026  44.103  1.00 32.75           C  
ATOM     70  CD1 ILE A 169      26.431  20.870  47.625  1.00 49.15           C  
ATOM     71  N   ASN A 170      29.683  19.115  47.073  1.00 36.01           N  
ATOM     72  CA  ASN A 170      30.163  17.750  47.018  1.00 38.71           C  
ATOM     73  C   ASN A 170      28.924  16.888  46.742  1.00 42.37           C  
ATOM     74  O   ASN A 170      28.137  16.599  47.644  1.00 43.05           O  
ATOM     75  CB  ASN A 170      30.789  17.368  48.353  1.00 37.73           C  
ATOM     76  CG  ASN A 170      31.261  15.934  48.383  1.00 38.49           C  
ATOM     77  OD1 ASN A 170      30.678  15.060  47.740  1.00 40.26           O  
ATOM     78  ND2 ASN A 170      32.310  15.680  49.148  1.00 38.04           N  
ATOM     79  N   ALA A 171      28.760  16.496  45.485  1.00 46.70           N  
ATOM     80  CA  ALA A 171      27.625  15.694  45.037  1.00 52.26           C  
ATOM     81  C   ALA A 171      27.349  14.493  45.925  1.00 56.17           C  
ATOM     82  O   ALA A 171      26.219  14.290  46.379  1.00 55.97           O  
ATOM     83  CB  ALA A 171      27.865  15.228  43.610  1.00 53.04           C  
ATOM     84  N   ALA A 172      28.395  13.702  46.150  1.00 59.71           N  
ATOM     85  CA  ALA A 172      28.319  12.500  46.969  1.00 62.38           C  
ATOM     86  C   ALA A 172      27.203  12.583  48.004  1.00 63.36           C  
ATOM     87  O   ALA A 172      26.212  11.855  47.923  1.00 63.13           O  
ATOM     88  CB  ALA A 172      29.667  12.256  47.663  1.00 62.79           C  
ATOM     89  N   SER A 173      27.362  13.481  48.969  1.00 64.83           N  
ATOM     90  CA  SER A 173      26.369  13.640  50.019  1.00 66.39           C  
ATOM     91  C   SER A 173      25.396  14.763  49.714  1.00 67.21           C  
ATOM     92  O   SER A 173      25.738  15.938  49.817  1.00 67.84           O  
ATOM     93  CB  SER A 173      27.058  13.911  51.357  1.00 67.98           C  
ATOM     94  OG  SER A 173      27.983  12.886  51.676  1.00 70.50           O  
ATOM     95  N   ILE A 174      24.180  14.386  49.334  1.00 68.70           N  
ATOM     96  CA  ILE A 174      23.126  15.345  49.021  1.00 70.07           C  
ATOM     97  C   ILE A 174      21.762  14.712  49.260  1.00 70.93           C  
ATOM     98  O   ILE A 174      21.398  13.730  48.606  1.00 70.50           O  
ATOM     99  CB  ILE A 174      23.189  15.811  47.556  1.00 70.28           C  
ATOM    100  CG1 ILE A 174      24.396  16.725  47.350  1.00 70.19           C  
ATOM    101  CG2 ILE A 174      21.896  16.532  47.185  1.00 70.80           C  
ATOM    102  CD1 ILE A 174      24.747  17.014  45.891  1.00 49.15           C  
ATOM    103  N   PRO A 175      20.987  15.277  50.202  1.00 71.33           N  
ATOM    104  CA  PRO A 175      19.648  14.792  50.559  1.00 70.26           C  
ATOM    105  C   PRO A 175      18.780  14.499  49.341  1.00 69.15           C  
ATOM    106  O   PRO A 175      18.584  15.365  48.488  1.00 70.19           O  
ATOM    107  CB  PRO A 175      19.089  15.930  51.409  1.00 70.13           C  
ATOM    108  CG  PRO A 175      20.316  16.455  52.099  1.00 70.86           C  
ATOM    109  CD  PRO A 175      21.324  16.493  50.968  1.00 71.02           C  
ATOM    110  N   SER A 176      18.263  13.276  49.268  1.00 67.41           N  
ATOM    111  CA  SER A 176      17.413  12.865  48.154  1.00 64.93           C  
ATOM    112  C   SER A 176      15.940  13.138  48.448  1.00 63.31           C  
ATOM    113  O   SER A 176      15.072  12.893  47.610  1.00 62.47           O  
ATOM    114  CB  SER A 176      17.608  11.375  47.865  1.00 65.83           C  
ATOM    115  OG  SER A 176      16.879  10.977  46.718  1.00 65.47           O  
ATOM    116  N   GLY A 177      15.661  13.645  49.644  1.00 61.83           N  
ATOM    117  CA  GLY A 177      14.288  13.944  50.008  1.00 58.41           C  
ATOM    118  C   GLY A 177      13.748  15.117  49.208  1.00 55.37           C  
ATOM    119  O   GLY A 177      14.353  15.532  48.223  1.00 54.19           O  
ATOM    120  N   SER A 178      12.610  15.653  49.629  1.00 52.36           N  
ATOM    121  CA  SER A 178      12.006  16.784  48.938  1.00 50.12           C  
ATOM    122  C   SER A 178      11.952  18.033  49.830  1.00 48.98           C  
ATOM    123  O   SER A 178      11.452  19.072  49.417  1.00 49.01           O  
ATOM    124  CB  SER A 178      10.588  16.412  48.474  1.00 51.67           C  
ATOM    125  OG  SER A 178       9.798  15.921  49.548  1.00 48.09           O  
ATOM    126  N   HIS A 179      12.489  17.942  51.041  1.00 45.36           N  
ATOM    127  CA  HIS A 179      12.445  19.077  51.964  1.00 44.75           C  
ATOM    128  C   HIS A 179      13.607  20.044  51.831  1.00 42.60           C  
ATOM    129  O   HIS A 179      14.644  19.711  51.275  1.00 42.63           O  
ATOM    130  CB  HIS A 179      12.395  18.570  53.404  1.00 43.59           C  
ATOM    131  CG  HIS A 179      11.198  17.724  53.695  1.00 47.54           C  
ATOM    132  ND1 HIS A 179      10.724  16.789  52.802  1.00 49.04           N  
ATOM    133  CD2 HIS A 179      10.390  17.655  54.780  1.00 48.03           C  
ATOM    134  CE1 HIS A 179       9.677  16.178  53.322  1.00 47.12           C  
ATOM    135  NE2 HIS A 179       9.453  16.684  54.522  1.00 49.84           N  
ATOM    136  N   LYS A 180      13.405  21.255  52.329  1.00 40.09           N  
ATOM    137  CA  LYS A 180      14.446  22.264  52.338  1.00 38.48           C  
ATOM    138  C   LYS A 180      15.482  21.750  53.348  1.00 36.72           C  
ATOM    139  O   LYS A 180      15.119  21.239  54.407  1.00 36.28           O  
ATOM    140  CB  LYS A 180      13.854  23.586  52.807  1.00 38.78           C  
ATOM    141  CG  LYS A 180      14.854  24.617  53.282  1.00 40.94           C  
ATOM    142  CD  LYS A 180      14.106  25.853  53.780  1.00 44.90           C  
ATOM    143  CE  LYS A 180      14.932  26.684  54.741  1.00 46.17           C  
ATOM    144  NZ  LYS A 180      14.199  27.922  55.155  1.00 50.27           N1+
ATOM    145  N   VAL A 181      16.766  21.869  53.029  1.00 33.30           N  
ATOM    146  CA  VAL A 181      17.788  21.391  53.940  1.00 30.29           C  
ATOM    147  C   VAL A 181      19.012  22.278  53.955  1.00 29.28           C  
ATOM    148  O   VAL A 181      19.179  23.160  53.109  1.00 28.00           O  
ATOM    149  CB  VAL A 181      18.278  19.963  53.556  1.00 32.73           C  
ATOM    150  CG1 VAL A 181      17.101  19.008  53.447  1.00 34.59           C  
ATOM    151  CG2 VAL A 181      19.041  20.018  52.236  1.00 32.61           C  
ATOM    152  N   THR A 182      19.862  22.045  54.947  1.00 27.66           N  
ATOM    153  CA  THR A 182      21.121  22.755  55.040  1.00 26.56           C  
ATOM    154  C   THR A 182      22.062  21.841  54.289  1.00 26.71           C  
ATOM    155  O   THR A 182      22.110  20.646  54.570  1.00 28.46           O  
ATOM    156  CB  THR A 182      21.613  22.882  56.499  1.00 26.16           C  
ATOM    157  OG1 THR A 182      20.814  23.853  57.171  1.00 27.02           O  
ATOM    158  CG2 THR A 182      23.082  23.344  56.548  1.00 26.91           C  
ATOM    159  N   LEU A 183      22.775  22.376  53.310  1.00 25.57           N  
ATOM    160  CA  LEU A 183      23.742  21.572  52.568  1.00 28.06           C  
ATOM    161  C   LEU A 183      24.949  21.398  53.493  1.00 29.66           C  
ATOM    162  O   LEU A 183      25.487  22.371  54.009  1.00 29.51           O  
ATOM    163  CB  LEU A 183      24.130  22.293  51.279  1.00 26.87           C  
ATOM    164  CG  LEU A 183      22.891  22.552  50.412  1.00 30.43           C  
ATOM    165  CD1 LEU A 183      23.249  23.378  49.180  1.00 26.32           C  
ATOM    166  CD2 LEU A 183      22.279  21.204  50.016  1.00 26.93           C  
ATOM    167  N   SER A 184      25.387  20.161  53.701  1.00 31.40           N  
ATOM    168  CA  SER A 184      26.495  19.943  54.624  1.00 33.41           C  
ATOM    169  C   SER A 184      27.754  19.313  54.046  1.00 33.97           C  
ATOM    170  O   SER A 184      28.642  18.911  54.795  1.00 32.75           O  
ATOM    171  CB  SER A 184      26.002  19.109  55.802  1.00 36.67           C  
ATOM    172  OG  SER A 184      25.342  17.944  55.340  1.00 38.05           O  
ATOM    173  N   SER A 185      27.835  19.234  52.721  1.00 32.11           N  
ATOM    174  CA  SER A 185      29.000  18.650  52.072  1.00 33.93           C  
ATOM    175  C   SER A 185      29.564  19.550  50.983  1.00 31.60           C  
ATOM    176  O   SER A 185      28.995  19.640  49.890  1.00 29.30           O  
ATOM    177  CB  SER A 185      28.635  17.291  51.469  1.00 37.70           C  
ATOM    178  OG  SER A 185      28.268  16.384  52.493  1.00 45.52           O  
ATOM    179  N   TRP A 186      30.684  20.204  51.287  1.00 29.70           N  
ATOM    180  CA  TRP A 186      31.342  21.095  50.337  1.00 29.13           C  
ATOM    181  C   TRP A 186      32.833  20.785  50.259  1.00 29.35           C  
ATOM    182  O   TRP A 186      33.402  20.243  51.205  1.00 29.03           O  
ATOM    183  CB  TRP A 186      31.192  22.563  50.761  1.00 28.56           C  
ATOM    184  CG  TRP A 186      29.790  23.052  50.884  1.00 26.47           C  
ATOM    185  CD1 TRP A 186      28.985  22.958  51.981  1.00 26.47           C  
ATOM    186  CD2 TRP A 186      29.021  23.717  49.874  1.00 23.95           C  
ATOM    187  NE1 TRP A 186      27.764  23.525  51.720  1.00 25.51           N  
ATOM    188  CE2 TRP A 186      27.755  23.999  50.435  1.00 26.18           C  
ATOM    189  CE3 TRP A 186      29.276  24.102  48.554  1.00 24.48           C  
ATOM    190  CZ2 TRP A 186      26.744  24.647  49.721  1.00 22.67           C  
ATOM    191  CZ3 TRP A 186      28.265  24.750  47.838  1.00 22.42           C  
ATOM    192  CH2 TRP A 186      27.017  25.013  48.426  1.00 23.48           C  
ATOM    193  N   TYR A 187      33.452  21.130  49.129  1.00 29.77           N  
ATOM    194  CA  TYR A 187      34.887  20.949  48.933  1.00 27.93           C  
ATOM    195  C   TYR A 187      35.570  22.278  49.232  1.00 29.36           C  
ATOM    196  O   TYR A 187      35.026  23.353  48.958  1.00 28.05           O  
ATOM    197  CB  TYR A 187      35.223  20.590  47.485  1.00 29.85           C  
ATOM    198  CG  TYR A 187      34.742  19.242  47.023  1.00 31.30           C  
ATOM    199  CD1 TYR A 187      33.950  19.120  45.879  1.00 28.51           C  
ATOM    200  CD2 TYR A 187      35.127  18.079  47.693  1.00 30.53           C  
ATOM    201  CE1 TYR A 187      33.556  17.871  45.405  1.00 32.49           C  
ATOM    202  CE2 TYR A 187      34.739  16.819  47.227  1.00 33.20           C  
ATOM    203  CZ  TYR A 187      33.954  16.723  46.082  1.00 33.98           C  
ATOM    204  OH  TYR A 187      33.565  15.487  45.608  1.00 33.66           O  
ATOM    205  N   HIS A 188      36.780  22.190  49.761  1.00 27.02           N  
ATOM    206  CA  HIS A 188      37.571  23.361  50.089  1.00 28.17           C  
ATOM    207  C   HIS A 188      39.006  23.110  49.612  1.00 28.91           C  
ATOM    208  O   HIS A 188      39.885  23.950  49.791  1.00 26.65           O  
ATOM    209  CB  HIS A 188      37.630  23.520  51.600  1.00 28.01           C  
ATOM    210  CG  HIS A 188      38.474  22.475  52.268  1.00 32.52           C  
ATOM    211  ND1 HIS A 188      38.044  21.177  52.451  1.00 30.20           N  
ATOM    212  CD2 HIS A 188      39.749  22.518  52.729  1.00 32.67           C  
ATOM    213  CE1 HIS A 188      39.019  20.468  52.995  1.00 31.78           C  
ATOM    214  NE2 HIS A 188      40.062  21.257  53.176  1.00 28.96           N  
ATOM    215  N   ASP A 189      39.223  21.968  48.975  1.00 30.77           N  
ATOM    216  CA  ASP A 189      40.572  21.551  48.621  1.00 33.15           C  
ATOM    217  C   ASP A 189      40.796  20.997  47.234  1.00 34.39           C  
ATOM    218  O   ASP A 189      41.662  20.148  47.056  1.00 36.52           O  
ATOM    219  CB  ASP A 189      40.987  20.473  49.610  1.00 33.50           C  
ATOM    220  CG  ASP A 189      40.081  19.245  49.528  1.00 38.18           C  
ATOM    221  OD1 ASP A 189      38.983  19.365  48.930  1.00 37.74           O  
ATOM    222  OD2 ASP A 189      40.457  18.176  50.058  1.00 40.67           O1-
ATOM    223  N   ARG A 190      40.045  21.453  46.246  1.00 34.17           N  
ATOM    224  CA  ARG A 190      40.240  20.915  44.913  1.00 33.70           C  
ATOM    225  C   ARG A 190      39.525  21.784  43.906  1.00 33.75           C  
ATOM    226  O   ARG A 190      38.527  22.438  44.238  1.00 30.90           O  
ATOM    227  CB  ARG A 190      39.701  19.485  44.866  1.00 32.91           C  
ATOM    228  CG  ARG A 190      38.228  19.378  45.230  1.00 34.89           C  
ATOM    229  CD  ARG A 190      37.824  17.943  45.508  1.00 36.23           C  
ATOM    230  NE  ARG A 190      38.405  17.448  46.755  1.00 39.35           N  
ATOM    231  CZ  ARG A 190      38.371  16.177  47.149  1.00 40.78           C  
ATOM    232  NH1 ARG A 190      37.785  15.250  46.396  1.00 37.40           N  
ATOM    233  NH2 ARG A 190      38.925  15.833  48.304  1.00 41.85           N1+
ATOM    234  N   GLY A 191      40.031  21.804  42.677  1.00 31.49           N  
ATOM    235  CA  GLY A 191      39.398  22.620  41.655  1.00 31.42           C  
ATOM    236  C   GLY A 191      39.458  24.067  42.083  1.00 30.63           C  
ATOM    237  O   GLY A 191      40.491  24.515  42.582  1.00 29.93           O  
ATOM    238  N   TRP A 192      38.360  24.794  41.905  1.00 28.52           N  
ATOM    239  CA  TRP A 192      38.314  26.202  42.287  1.00 28.57           C  
ATOM    240  C   TRP A 192      38.104  26.356  43.804  1.00 28.46           C  
ATOM    241  O   TRP A 192      38.304  27.436  44.357  1.00 28.18           O  
ATOM    242  CB  TRP A 192      37.175  26.899  41.541  1.00 30.09           C  
ATOM    243  CG  TRP A 192      37.145  26.656  40.055  1.00 34.06           C  
ATOM    244  CD1 TRP A 192      36.031  26.555  39.275  1.00 34.39           C  
ATOM    245  CD2 TRP A 192      38.269  26.516  39.167  1.00 36.05           C  
ATOM    246  NE1 TRP A 192      36.384  26.363  37.962  1.00 37.68           N  
ATOM    247  CE2 TRP A 192      37.750  26.334  37.865  1.00 37.54           C  
ATOM    248  CE3 TRP A 192      39.662  26.525  39.346  1.00 37.08           C  
ATOM    249  CZ2 TRP A 192      38.571  26.162  36.744  1.00 40.27           C  
ATOM    250  CZ3 TRP A 192      40.486  26.351  38.226  1.00 39.80           C  
ATOM    251  CH2 TRP A 192      39.935  26.173  36.945  1.00 40.19           C  
ATOM    252  N   ALA A 193      37.697  25.277  44.469  1.00 25.38           N  
ATOM    253  CA  ALA A 193      37.471  25.315  45.911  1.00 26.96           C  
ATOM    254  C   ALA A 193      38.762  25.667  46.620  1.00 29.72           C  
ATOM    255  O   ALA A 193      39.835  25.166  46.269  1.00 31.14           O  
ATOM    256  CB  ALA A 193      36.961  23.976  46.406  1.00 23.93           C  
ATOM    257  N   LYS A 194      38.653  26.519  47.627  1.00 29.35           N  
ATOM    258  CA  LYS A 194      39.814  26.971  48.378  1.00 31.98           C  
ATOM    259  C   LYS A 194      39.336  27.637  49.654  1.00 32.73           C  
ATOM    260  O   LYS A 194      38.179  28.062  49.754  1.00 31.94           O  
ATOM    261  CB  LYS A 194      40.601  27.974  47.539  1.00 32.13           C  
ATOM    262  CG  LYS A 194      39.695  28.999  46.882  1.00 30.88           C  
ATOM    263  CD  LYS A 194      40.491  29.981  46.037  1.00 31.42           C  
ATOM    264  CE  LYS A 194      39.549  30.881  45.247  1.00 29.89           C  
ATOM    265  NZ  LYS A 194      38.651  30.097  44.336  1.00 30.19           N1+
ATOM    266  N   ILE A 195      40.232  27.742  50.624  1.00 33.51           N  
ATOM    267  CA  ILE A 195      39.880  28.339  51.900  1.00 34.27           C  
ATOM    268  C   ILE A 195      41.174  28.835  52.558  1.00 35.29           C  
ATOM    269  O   ILE A 195      42.235  28.250  52.366  1.00 32.86           O  
ATOM    270  CB  ILE A 195      39.152  27.271  52.770  1.00 34.16           C  
ATOM    271  CG1 ILE A 195      38.345  27.933  53.894  1.00 35.95           C  
ATOM    272  CG2 ILE A 195      40.161  26.254  53.292  1.00 29.68           C  
ATOM    273  CD1 ILE A 195      39.153  28.663  54.948  1.00 49.15           C  
ATOM    274  N   SER A 196      41.078  29.925  53.313  1.00 35.78           N  
ATOM    275  CA  SER A 196      42.230  30.504  53.990  1.00 37.39           C  
ATOM    276  C   SER A 196      41.797  31.291  55.216  1.00 37.88           C  
ATOM    277  O   SER A 196      41.045  32.256  55.100  1.00 37.73           O  
ATOM    278  CB  SER A 196      42.982  31.436  53.037  1.00 37.73           C  
ATOM    279  OG  SER A 196      43.892  32.256  53.744  1.00 40.21           O  
ATOM    280  N   ASN A 197      42.281  30.882  56.385  1.00 38.26           N  
ATOM    281  CA  ASN A 197      41.946  31.559  57.632  1.00 39.46           C  
ATOM    282  C   ASN A 197      40.455  31.507  57.972  1.00 37.40           C  
ATOM    283  O   ASN A 197      39.908  32.435  58.574  1.00 39.11           O  
ATOM    284  CB  ASN A 197      42.434  33.015  57.596  1.00 42.27           C  
ATOM    285  CG  ASN A 197      43.947  33.113  57.647  1.00 48.86           C  
ATOM    286  OD1 ASN A 197      44.578  32.532  58.529  1.00 51.57           O  
ATOM    287  ND2 ASN A 197      44.540  33.841  56.701  1.00 52.60           N  
ATOM    288  N   MET A 198      39.811  30.416  57.566  1.00 33.83           N  
ATOM    289  CA  MET A 198      38.407  30.158  57.846  1.00 32.23           C  
ATOM    290  C   MET A 198      38.379  28.646  58.012  1.00 33.53           C  
ATOM    291  O   MET A 198      39.318  27.958  57.596  1.00 30.87           O  
ATOM    292  CB  MET A 198      37.502  30.610  56.689  1.00 33.79           C  
ATOM    293  CG  MET A 198      37.495  32.117  56.477  1.00 27.58           C  
ATOM    294  SD  MET A 198      36.260  32.641  55.290  1.00 31.71           S  
ATOM    295  CE  MET A 198      34.799  32.860  56.360  1.00 30.81           C  
ATOM    296  N   THR A 199      37.332  28.127  58.637  1.00 32.38           N  
ATOM    297  CA  THR A 199      37.243  26.698  58.869  1.00 34.94           C  
ATOM    298  C   THR A 199      35.903  26.120  58.442  1.00 36.00           C  
ATOM    299  O   THR A 199      34.847  26.557  58.905  1.00 36.68           O  
ATOM    300  CB  THR A 199      37.450  26.358  60.370  1.00 34.74           C  
ATOM    301  OG1 THR A 199      38.674  26.940  60.839  1.00 36.72           O  
ATOM    302  CG2 THR A 199      37.498  24.840  60.570  1.00 34.40           C  
ATOM    303  N   LEU A 200      35.953  25.134  57.558  1.00 35.34           N  
ATOM    304  CA  LEU A 200      34.746  24.479  57.094  1.00 37.36           C  
ATOM    305  C   LEU A 200      34.456  23.295  58.010  1.00 39.16           C  
ATOM    306  O   LEU A 200      35.255  22.366  58.094  1.00 37.85           O  
ATOM    307  CB  LEU A 200      34.934  23.980  55.664  1.00 37.85           C  
ATOM    308  CG  LEU A 200      33.772  23.157  55.112  1.00 38.41           C  
ATOM    309  CD1 LEU A 200      32.516  24.019  55.073  1.00 38.10           C  
ATOM    310  CD2 LEU A 200      34.118  22.643  53.722  1.00 39.84           C  
ATOM    311  N   SER A 201      33.321  23.326  58.697  1.00 40.69           N  
ATOM    312  CA  SER A 201      32.960  22.238  59.591  1.00 43.06           C  
ATOM    313  C   SER A 201      31.487  21.887  59.467  1.00 43.46           C  
ATOM    314  O   SER A 201      30.612  22.725  59.684  1.00 39.81           O  
ATOM    315  CB  SER A 201      33.299  22.604  61.042  1.00 45.91           C  
ATOM    316  OG  SER A 201      32.885  23.917  61.364  1.00 51.98           O  
ATOM    317  N   ASN A 202      31.226  20.636  59.107  1.00 45.64           N  
ATOM    318  CA  ASN A 202      29.866  20.148  58.943  1.00 48.02           C  
ATOM    319  C   ASN A 202      29.074  21.014  57.992  1.00 46.07           C  
ATOM    320  O   ASN A 202      27.923  21.334  58.257  1.00 47.63           O  
ATOM    321  CB  ASN A 202      29.144  20.082  60.292  1.00 51.00           C  
ATOM    322  CG  ASN A 202      29.666  18.964  61.173  1.00 56.09           C  
ATOM    323  OD1 ASN A 202      29.760  17.811  60.741  1.00 56.92           O  
ATOM    324  ND2 ASN A 202      30.009  19.295  62.416  1.00 57.63           N  
ATOM    325  N   GLY A 203      29.700  21.396  56.886  1.00 44.57           N  
ATOM    326  CA  GLY A 203      29.019  22.208  55.897  1.00 42.81           C  
ATOM    327  C   GLY A 203      28.855  23.665  56.264  1.00 39.94           C  
ATOM    328  O   GLY A 203      28.226  24.418  55.523  1.00 42.54           O  
ATOM    329  N   LYS A 204      29.392  24.067  57.411  1.00 36.96           N  
ATOM    330  CA  LYS A 204      29.311  25.461  57.824  1.00 34.83           C  
ATOM    331  C   LYS A 204      30.670  26.143  57.737  1.00 33.35           C  
ATOM    332  O   LYS A 204      31.696  25.589  58.156  1.00 31.43           O  
ATOM    333  CB  LYS A 204      28.767  25.584  59.248  1.00 34.52           C  
ATOM    334  CG  LYS A 204      27.286  25.270  59.366  1.00 36.46           C  
ATOM    335  CD  LYS A 204      26.739  25.709  60.707  1.00 36.13           C  
ATOM    336  CE  LYS A 204      25.235  25.539  60.789  1.00 38.62           C  
ATOM    337  NZ  LYS A 204      24.828  24.136  60.535  1.00 36.56           N1+
ATOM    338  N   LEU A 205      30.666  27.346  57.176  1.00 30.88           N  
ATOM    339  CA  LEU A 205      31.879  28.129  57.020  1.00 30.98           C  
ATOM    340  C   LEU A 205      32.053  28.987  58.259  1.00 30.09           C  
ATOM    341  O   LEU A 205      31.370  30.001  58.423  1.00 29.46           O  
ATOM    342  CB  LEU A 205      31.767  29.022  55.788  1.00 27.66           C  
ATOM    343  CG  LEU A 205      32.956  29.937  55.526  1.00 27.79           C  
ATOM    344  CD1 LEU A 205      34.229  29.109  55.459  1.00 25.83           C  
ATOM    345  CD2 LEU A 205      32.727  30.707  54.233  1.00 24.03           C  
ATOM    346  N   ARG A 206      32.955  28.569  59.138  1.00 31.05           N  
ATOM    347  CA  ARG A 206      33.195  29.313  60.369  1.00 32.27           C  
ATOM    348  C   ARG A 206      34.177  30.465  60.177  1.00 31.36           C  
ATOM    349  O   ARG A 206      35.250  30.301  59.583  1.00 30.23           O  
ATOM    350  CB  ARG A 206      33.727  28.387  61.462  1.00 33.49           C  
ATOM    351  CG  ARG A 206      33.832  29.053  62.836  1.00 38.09           C  
ATOM    352  CD  ARG A 206      34.310  28.071  63.890  1.00 40.72           C  
ATOM    353  NE  ARG A 206      35.760  27.912  63.850  1.00 48.46           N  
ATOM    354  CZ  ARG A 206      36.388  26.757  64.043  1.00 49.95           C  
ATOM    355  NH1 ARG A 206      35.690  25.653  64.289  1.00 47.36           N  
ATOM    356  NH2 ARG A 206      37.713  26.707  63.987  1.00 49.46           N1+
ATOM    357  N   VAL A 207      33.800  31.629  60.693  1.00 30.14           N  
ATOM    358  CA  VAL A 207      34.639  32.816  60.620  1.00 31.13           C  
ATOM    359  C   VAL A 207      35.613  32.748  61.795  1.00 32.37           C  
ATOM    360  O   VAL A 207      35.198  32.524  62.933  1.00 32.34           O  
ATOM    361  CB  VAL A 207      33.785  34.098  60.739  1.00 31.41           C  
ATOM    362  CG1 VAL A 207      34.678  35.320  60.899  1.00 30.65           C  
ATOM    363  CG2 VAL A 207      32.889  34.239  59.506  1.00 29.81           C  
ATOM    364  N   ASN A 208      36.903  32.924  61.508  1.00 35.99           N  
ATOM    365  CA  ASN A 208      37.936  32.876  62.538  1.00 36.09           C  
ATOM    366  C   ASN A 208      38.534  34.238  62.847  1.00 37.30           C  
ATOM    367  O   ASN A 208      39.297  34.379  63.803  1.00 39.22           O  
ATOM    368  CB  ASN A 208      39.064  31.935  62.128  1.00 36.18           C  
ATOM    369  CG  ASN A 208      38.633  30.491  62.101  1.00 37.63           C  
ATOM    370  OD1 ASN A 208      37.845  30.055  62.940  1.00 36.51           O  
ATOM    371  ND2 ASN A 208      39.167  29.730  61.148  1.00 36.12           N  
ATOM    372  N   GLN A 209      38.193  35.238  62.040  1.00 39.21           N  
ATOM    373  CA  GLN A 209      38.718  36.581  62.239  1.00 40.60           C  
ATOM    374  C   GLN A 209      37.656  37.645  61.989  1.00 41.33           C  
ATOM    375  O   GLN A 209      37.080  37.729  60.896  1.00 39.67           O  
ATOM    376  CB  GLN A 209      39.916  36.823  61.314  1.00 43.04           C  
ATOM    377  CG  GLN A 209      40.571  38.183  61.500  1.00 48.28           C  
ATOM    378  CD  GLN A 209      41.881  38.324  60.737  1.00 52.16           C  
ATOM    379  OE1 GLN A 209      41.901  38.456  59.511  1.00 50.73           O  
ATOM    380  NE2 GLN A 209      42.987  38.294  61.469  1.00 55.83           N  
ATOM    381  N   ASP A 210      37.399  38.447  63.014  1.00 40.49           N  
ATOM    382  CA  ASP A 210      36.424  39.524  62.935  1.00 42.86           C  
ATOM    383  C   ASP A 210      36.703  40.388  61.710  1.00 41.75           C  
ATOM    384  O   ASP A 210      37.859  40.588  61.331  1.00 41.39           O  
ATOM    385  CB  ASP A 210      36.517  40.397  64.195  1.00 46.78           C  
ATOM    386  CG  ASP A 210      35.974  39.706  65.434  1.00 49.09           C  
ATOM    387  OD1 ASP A 210      36.202  38.489  65.600  1.00 51.01           O  
ATOM    388  OD2 ASP A 210      35.326  40.391  66.252  1.00 53.75           O1-
ATOM    389  N   GLY A 211      35.643  40.904  61.098  1.00 40.97           N  
ATOM    390  CA  GLY A 211      35.813  41.760  59.941  1.00 40.75           C  
ATOM    391  C   GLY A 211      34.561  41.888  59.101  1.00 40.22           C  
ATOM    392  O   GLY A 211      33.520  41.318  59.418  1.00 40.12           O  
ATOM    393  N   PHE A 212      34.645  42.679  58.042  1.00 39.67           N  
ATOM    394  CA  PHE A 212      33.516  42.826  57.144  1.00 39.62           C  
ATOM    395  C   PHE A 212      33.860  41.900  56.002  1.00 38.68           C  
ATOM    396  O   PHE A 212      34.982  41.917  55.494  1.00 38.07           O  
ATOM    397  CB  PHE A 212      33.373  44.265  56.644  1.00 40.62           C  
ATOM    398  CG  PHE A 212      32.847  45.205  57.681  1.00 41.19           C  
ATOM    399  CD1 PHE A 212      33.700  45.780  58.617  1.00 42.86           C  
ATOM    400  CD2 PHE A 212      31.487  45.461  57.771  1.00 41.11           C  
ATOM    401  CE1 PHE A 212      33.198  46.592  59.630  1.00 41.91           C  
ATOM    402  CE2 PHE A 212      30.978  46.269  58.778  1.00 42.61           C  
ATOM    403  CZ  PHE A 212      31.836  46.835  59.711  1.00 42.06           C  
ATOM    404  N   TYR A 213      32.910  41.066  55.616  1.00 37.34           N  
ATOM    405  CA  TYR A 213      33.162  40.130  54.538  1.00 36.47           C  
ATOM    406  C   TYR A 213      32.120  40.263  53.458  1.00 36.93           C  
ATOM    407  O   TYR A 213      30.963  40.604  53.724  1.00 38.54           O  
ATOM    408  CB  TYR A 213      33.098  38.682  55.039  1.00 36.04           C  
ATOM    409  CG  TYR A 213      34.192  38.235  55.976  1.00 34.17           C  
ATOM    410  CD1 TYR A 213      34.277  38.730  57.280  1.00 33.36           C  
ATOM    411  CD2 TYR A 213      35.107  37.262  55.575  1.00 28.33           C  
ATOM    412  CE1 TYR A 213      35.249  38.254  58.166  1.00 35.52           C  
ATOM    413  CE2 TYR A 213      36.076  36.784  56.445  1.00 33.71           C  
ATOM    414  CZ  TYR A 213      36.141  37.279  57.739  1.00 33.67           C  
ATOM    415  OH  TYR A 213      37.082  36.782  58.605  1.00 34.98           O  
ATOM    416  N   TYR A 214      32.526  40.010  52.225  1.00 35.72           N  
ATOM    417  CA  TYR A 214      31.537  40.007  51.179  1.00 34.17           C  
ATOM    418  C   TYR A 214      31.172  38.528  51.113  1.00 31.38           C  
ATOM    419  O   TYR A 214      32.059  37.672  51.127  1.00 31.68           O  
ATOM    420  CB  TYR A 214      32.101  40.465  49.842  1.00 33.74           C  
ATOM    421  CG  TYR A 214      31.001  40.529  48.806  1.00 34.16           C  
ATOM    422  CD1 TYR A 214      29.942  41.436  48.943  1.00 35.55           C  
ATOM    423  CD2 TYR A 214      30.969  39.641  47.738  1.00 33.29           C  
ATOM    424  CE1 TYR A 214      28.885  41.454  48.047  1.00 34.25           C  
ATOM    425  CE2 TYR A 214      29.902  39.649  46.824  1.00 35.71           C  
ATOM    426  CZ  TYR A 214      28.866  40.563  46.990  1.00 37.85           C  
ATOM    427  OH  TYR A 214      27.820  40.601  46.086  1.00 38.65           O  
ATOM    428  N   LEU A 215      29.878  38.227  51.087  1.00 29.75           N  
ATOM    429  CA  LEU A 215      29.407  36.840  51.026  1.00 29.12           C  
ATOM    430  C   LEU A 215      28.635  36.625  49.738  1.00 29.33           C  
ATOM    431  O   LEU A 215      27.909  37.516  49.287  1.00 30.78           O  
ATOM    432  CB  LEU A 215      28.462  36.519  52.194  1.00 28.07           C  
ATOM    433  CG  LEU A 215      28.886  36.705  53.651  1.00 29.26           C  
ATOM    434  CD1 LEU A 215      27.797  36.115  54.544  1.00 28.61           C  
ATOM    435  CD2 LEU A 215      30.206  36.016  53.916  1.00 26.28           C  
ATOM    436  N   TYR A 216      28.768  35.438  49.152  1.00 25.95           N  
ATOM    437  CA  TYR A 216      28.053  35.151  47.921  1.00 25.84           C  
ATOM    438  C   TYR A 216      27.754  33.675  47.796  1.00 25.16           C  
ATOM    439  O   TYR A 216      28.372  32.839  48.448  1.00 24.73           O  
ATOM    440  CB  TYR A 216      28.860  35.614  46.695  1.00 23.57           C  
ATOM    441  CG  TYR A 216      30.174  34.883  46.517  1.00 25.22           C  
ATOM    442  CD1 TYR A 216      30.243  33.687  45.797  1.00 24.43           C  
ATOM    443  CD2 TYR A 216      31.345  35.358  47.112  1.00 27.26           C  
ATOM    444  CE1 TYR A 216      31.457  32.975  45.677  1.00 23.64           C  
ATOM    445  CE2 TYR A 216      32.563  34.659  46.999  1.00 24.80           C  
ATOM    446  CZ  TYR A 216      32.609  33.471  46.280  1.00 26.97           C  
ATOM    447  OH  TYR A 216      33.809  32.796  46.152  1.00 26.82           O  
ATOM    448  N   ALA A 217      26.797  33.373  46.936  1.00 24.97           N  
ATOM    449  CA  ALA A 217      26.403  32.003  46.676  1.00 26.25           C  
ATOM    450  C   ALA A 217      25.759  31.932  45.299  1.00 27.02           C  
ATOM    451  O   ALA A 217      25.047  32.851  44.884  1.00 28.08           O  
ATOM    452  CB  ALA A 217      25.415  31.515  47.748  1.00 25.58           C  
ATOM    453  N   ASN A 218      26.039  30.849  44.583  1.00 24.31           N  
ATOM    454  CA  ASN A 218      25.457  30.621  43.275  1.00 23.11           C  
ATOM    455  C   ASN A 218      24.924  29.197  43.310  1.00 23.38           C  
ATOM    456  O   ASN A 218      25.668  28.254  43.555  1.00 22.87           O  
ATOM    457  CB  ASN A 218      26.498  30.743  42.176  1.00 25.14           C  
ATOM    458  CG  ASN A 218      25.873  30.773  40.798  1.00 26.91           C  
ATOM    459  OD1 ASN A 218      25.959  29.805  40.032  1.00 29.61           O  
ATOM    460  ND2 ASN A 218      25.221  31.876  40.479  1.00 29.96           N  
ATOM    461  N   ILE A 219      23.631  29.042  43.079  1.00 23.24           N  
ATOM    462  CA  ILE A 219      23.034  27.728  43.121  1.00 22.81           C  
ATOM    463  C   ILE A 219      22.337  27.391  41.821  1.00 23.56           C  
ATOM    464  O   ILE A 219      21.507  28.163  41.343  1.00 23.22           O  
ATOM    465  CB  ILE A 219      22.001  27.651  44.253  1.00 28.41           C  
ATOM    466  CG1 ILE A 219      22.623  28.157  45.564  1.00 28.29           C  
ATOM    467  CG2 ILE A 219      21.502  26.227  44.399  1.00 25.19           C  
ATOM    468  CD1 ILE A 219      23.852  27.385  46.119  1.00 49.15           C  
ATOM    469  N   CYS A 220      22.665  26.233  41.253  1.00 24.50           N  
ATOM    470  CA  CYS A 220      22.032  25.802  40.019  1.00 25.23           C  
ATOM    471  C   CYS A 220      21.191  24.551  40.228  1.00 23.70           C  
ATOM    472  O   CYS A 220      21.621  23.585  40.859  1.00 25.53           O  
ATOM    473  CB  CYS A 220      23.071  25.522  38.917  1.00 26.03           C  
ATOM    474  SG  CYS A 220      23.960  26.980  38.312  1.00 30.20           S  
ATOM    475  N   PHE A 221      19.973  24.604  39.708  1.00 25.17           N  
ATOM    476  CA  PHE A 221      19.038  23.496  39.748  1.00 26.63           C  
ATOM    477  C   PHE A 221      18.845  23.046  38.299  1.00 28.64           C  
ATOM    478  O   PHE A 221      18.824  23.868  37.384  1.00 28.86           O  
ATOM    479  CB  PHE A 221      17.695  23.945  40.303  1.00 25.75           C  
ATOM    480  CG  PHE A 221      17.735  24.363  41.739  1.00 24.39           C  
ATOM    481  CD1 PHE A 221      17.782  25.709  42.100  1.00 24.75           C  
ATOM    482  CD2 PHE A 221      17.649  23.409  42.740  1.00 23.21           C  
ATOM    483  CE1 PHE A 221      17.716  26.093  43.459  1.00 25.71           C  
ATOM    484  CE2 PHE A 221      17.584  23.773  44.076  1.00 24.36           C  
ATOM    485  CZ  PHE A 221      17.621  25.115  44.443  1.00 24.25           C  
ATOM    486  N   ARG A 222      18.721  21.747  38.078  1.00 30.95           N  
ATOM    487  CA  ARG A 222      18.498  21.263  36.727  1.00 37.62           C  
ATOM    488  C   ARG A 222      17.725  19.960  36.778  1.00 39.74           C  
ATOM    489  O   ARG A 222      17.626  19.315  37.826  1.00 39.25           O  
ATOM    490  CB  ARG A 222      19.821  21.058  35.979  1.00 39.50           C  
ATOM    491  CG  ARG A 222      20.474  19.702  36.189  1.00 46.78           C  
ATOM    492  CD  ARG A 222      20.986  19.510  37.605  1.00 51.00           C  
ATOM    493  NE  ARG A 222      21.598  18.195  37.803  1.00 56.19           N  
ATOM    494  CZ  ARG A 222      22.687  17.763  37.168  1.00 58.58           C  
ATOM    495  NH1 ARG A 222      23.170  16.551  37.417  1.00 59.05           N  
ATOM    496  NH2 ARG A 222      23.297  18.541  36.283  1.00 60.84           N1+
ATOM    497  N   HIS A 223      17.160  19.582  35.643  1.00 39.61           N  
ATOM    498  CA  HIS A 223      16.402  18.351  35.579  1.00 41.56           C  
ATOM    499  C   HIS A 223      16.312  17.817  34.155  1.00 41.46           C  
ATOM    500  O   HIS A 223      15.942  18.547  33.240  1.00 39.84           O  
ATOM    501  CB  HIS A 223      14.995  18.580  36.119  1.00 41.31           C  
ATOM    502  CG  HIS A 223      14.088  17.411  35.916  1.00 43.41           C  
ATOM    503  ND1 HIS A 223      14.250  16.220  36.593  1.00 43.83           N  
ATOM    504  CD2 HIS A 223      13.045  17.228  35.073  1.00 41.95           C  
ATOM    505  CE1 HIS A 223      13.343  15.354  36.175  1.00 44.88           C  
ATOM    506  NE2 HIS A 223      12.600  15.941  35.253  1.00 43.46           N  
ATOM    507  N   HIS A 224      16.667  16.548  33.977  1.00 44.46           N  
ATOM    508  CA  HIS A 224      16.587  15.891  32.671  1.00 47.62           C  
ATOM    509  C   HIS A 224      15.469  14.859  32.817  1.00 48.62           C  
ATOM    510  O   HIS A 224      15.409  14.151  33.824  1.00 46.28           O  
ATOM    511  CB  HIS A 224      17.885  15.148  32.320  1.00 49.84           C  
ATOM    512  CG  HIS A 224      19.123  15.991  32.370  1.00 54.54           C  
ATOM    513  ND1 HIS A 224      19.703  16.399  33.553  1.00 55.72           N  
ATOM    514  CD2 HIS A 224      19.935  16.439  31.380  1.00 55.77           C  
ATOM    515  CE1 HIS A 224      20.820  17.056  33.290  1.00 56.20           C  
ATOM    516  NE2 HIS A 224      20.983  17.094  31.979  1.00 55.29           N  
ATOM    517  N   GLU A 225      14.591  14.761  31.825  1.00 51.36           N  
ATOM    518  CA  GLU A 225      13.496  13.803  31.908  1.00 55.23           C  
ATOM    519  C   GLU A 225      13.982  12.374  32.121  1.00 55.77           C  
ATOM    520  O   GLU A 225      13.236  11.520  32.598  1.00 56.01           O  
ATOM    521  CB  GLU A 225      12.629  13.870  30.653  1.00 58.35           C  
ATOM    522  CG  GLU A 225      11.317  14.609  30.857  1.00 62.58           C  
ATOM    523  CD  GLU A 225      10.548  14.106  32.071  1.00 64.70           C  
ATOM    524  OE1 GLU A 225      10.913  14.474  33.208  1.00 65.20           O  
ATOM    525  OE2 GLU A 225       9.583  13.333  31.890  1.00 66.43           O1-
ATOM    526  N   THR A 226      15.239  12.129  31.767  1.00 56.65           N  
ATOM    527  CA  THR A 226      15.853  10.817  31.912  1.00 57.52           C  
ATOM    528  C   THR A 226      16.109  10.523  33.385  1.00 57.44           C  
ATOM    529  O   THR A 226      16.215   9.365  33.795  1.00 56.93           O  
ATOM    530  CB  THR A 226      17.184  10.762  31.138  1.00 59.28           C  
ATOM    531  OG1 THR A 226      16.915  10.911  29.738  1.00 60.87           O  
ATOM    532  CG2 THR A 226      17.902   9.442  31.377  1.00 59.90           C  
ATOM    533  N   SER A 227      16.211  11.583  34.179  1.00 57.37           N  
ATOM    534  CA  SER A 227      16.446  11.442  35.608  1.00 57.75           C  
ATOM    535  C   SER A 227      15.129  11.145  36.316  1.00 57.08           C  
ATOM    536  O   SER A 227      15.091  10.977  37.538  1.00 57.05           O  
ATOM    537  CB  SER A 227      17.059  12.726  36.173  1.00 58.72           C  
ATOM    538  OG  SER A 227      18.326  12.979  35.591  1.00 62.01           O  
ATOM    539  N   GLY A 228      14.051  11.085  35.542  1.00 55.85           N  
ATOM    540  CA  GLY A 228      12.749  10.814  36.118  1.00 55.65           C  
ATOM    541  C   GLY A 228      11.820  12.004  36.002  1.00 55.32           C  
ATOM    542  O   GLY A 228      11.833  12.712  35.000  1.00 55.94           O  
ATOM    543  N   SER A 229      11.006  12.222  37.031  1.00 55.74           N  
ATOM    544  CA  SER A 229      10.060  13.335  37.047  1.00 53.17           C  
ATOM    545  C   SER A 229      10.225  14.193  38.291  1.00 50.01           C  
ATOM    546  O   SER A 229      10.721  13.734  39.317  1.00 49.76           O  
ATOM    547  CB  SER A 229       8.615  12.820  36.986  1.00 55.43           C  
ATOM    548  OG  SER A 229       8.245  12.452  35.669  1.00 58.46           O  
ATOM    549  N   VAL A 230       9.803  15.447  38.186  1.00 47.73           N  
ATOM    550  CA  VAL A 230       9.876  16.384  39.299  1.00 44.78           C  
ATOM    551  C   VAL A 230       8.818  16.029  40.345  1.00 43.44           C  
ATOM    552  O   VAL A 230       7.828  15.363  40.034  1.00 41.53           O  
ATOM    553  CB  VAL A 230       9.633  17.815  38.812  1.00 45.04           C  
ATOM    554  CG1 VAL A 230      10.784  18.262  37.928  1.00 45.80           C  
ATOM    555  CG2 VAL A 230       8.328  17.875  38.043  1.00 44.66           C  
ATOM    556  N   PRO A 231       9.016  16.474  41.600  1.00 41.14           N  
ATOM    557  CA  PRO A 231       8.091  16.211  42.705  1.00 39.97           C  
ATOM    558  C   PRO A 231       6.753  16.911  42.548  1.00 38.16           C  
ATOM    559  O   PRO A 231       5.728  16.425  43.021  1.00 37.48           O  
ATOM    560  CB  PRO A 231       8.857  16.722  43.924  1.00 39.77           C  
ATOM    561  CG  PRO A 231       9.624  17.876  43.360  1.00 42.04           C  
ATOM    562  CD  PRO A 231      10.153  17.291  42.064  1.00 42.85           C  
ATOM    563  N   THR A 232       6.766  18.059  41.886  1.00 35.78           N  
ATOM    564  CA  THR A 232       5.547  18.818  41.688  1.00 35.65           C  
ATOM    565  C   THR A 232       5.735  19.677  40.460  1.00 37.22           C  
ATOM    566  O   THR A 232       6.867  19.893  40.018  1.00 36.90           O  
ATOM    567  CB  THR A 232       5.239  19.711  42.914  1.00 33.89           C  
ATOM    568  OG1 THR A 232       3.966  20.340  42.741  1.00 34.16           O  
ATOM    569  CG2 THR A 232       6.316  20.776  43.091  1.00 31.98           C  
ATOM    570  N   ASP A 233       4.625  20.161  39.916  1.00 38.03           N  
ATOM    571  CA  ASP A 233       4.654  20.980  38.718  1.00 42.36           C  
ATOM    572  C   ASP A 233       5.231  22.364  38.964  1.00 42.72           C  
ATOM    573  O   ASP A 233       6.093  22.814  38.208  1.00 46.58           O  
ATOM    574  CB  ASP A 233       3.244  21.099  38.123  1.00 45.75           C  
ATOM    575  CG  ASP A 233       2.803  19.837  37.389  1.00 49.27           C  
ATOM    576  OD1 ASP A 233       1.666  19.826  36.871  1.00 53.80           O  
ATOM    577  OD2 ASP A 233       3.584  18.861  37.322  1.00 51.12           O1-
ATOM    578  N   TYR A 234       4.773  23.037  40.015  1.00 40.18           N  
ATOM    579  CA  TYR A 234       5.269  24.371  40.322  1.00 39.65           C  
ATOM    580  C   TYR A 234       6.233  24.313  41.524  1.00 39.23           C  
ATOM    581  O   TYR A 234       5.822  24.357  42.683  1.00 39.20           O  
ATOM    582  CB  TYR A 234       4.085  25.307  40.593  1.00 42.48           C  
ATOM    583  CG  TYR A 234       4.374  26.766  40.306  1.00 43.97           C  
ATOM    584  CD1 TYR A 234       4.917  27.162  39.078  1.00 44.16           C  
ATOM    585  CD2 TYR A 234       4.122  27.750  41.262  1.00 43.81           C  
ATOM    586  CE1 TYR A 234       5.212  28.503  38.813  1.00 43.56           C  
ATOM    587  CE2 TYR A 234       4.409  29.100  41.006  1.00 45.19           C  
ATOM    588  CZ  TYR A 234       4.960  29.468  39.780  1.00 45.20           C  
ATOM    589  OH  TYR A 234       5.304  30.785  39.541  1.00 42.61           O  
ATOM    590  N   LEU A 235       7.524  24.215  41.212  1.00 37.65           N  
ATOM    591  CA  LEU A 235       8.600  24.110  42.200  1.00 35.04           C  
ATOM    592  C   LEU A 235       9.078  25.426  42.805  1.00 33.89           C  
ATOM    593  O   LEU A 235       9.084  26.460  42.146  1.00 33.10           O  
ATOM    594  CB  LEU A 235       9.814  23.449  41.554  1.00 35.02           C  
ATOM    595  CG  LEU A 235       9.654  22.096  40.864  1.00 34.88           C  
ATOM    596  CD1 LEU A 235      10.773  21.894  39.857  1.00 33.00           C  
ATOM    597  CD2 LEU A 235       9.657  21.001  41.910  1.00 36.61           C  
ATOM    598  N   GLN A 236       9.477  25.381  44.069  1.00 31.29           N  
ATOM    599  CA  GLN A 236      10.042  26.556  44.714  1.00 33.18           C  
ATOM    600  C   GLN A 236      11.544  26.255  44.770  1.00 31.90           C  
ATOM    601  O   GLN A 236      11.984  25.356  45.473  1.00 31.94           O  
ATOM    602  CB  GLN A 236       9.457  26.747  46.118  1.00 38.19           C  
ATOM    603  CG  GLN A 236       7.982  27.161  46.099  1.00 42.98           C  
ATOM    604  CD  GLN A 236       7.360  27.246  47.482  1.00 48.85           C  
ATOM    605  OE1 GLN A 236       6.233  27.733  47.642  1.00 53.26           O  
ATOM    606  NE2 GLN A 236       8.081  26.767  48.488  1.00 48.50           N  
ATOM    607  N   LEU A 237      12.316  26.986  43.979  1.00 30.64           N  
ATOM    608  CA  LEU A 237      13.765  26.794  43.900  1.00 28.77           C  
ATOM    609  C   LEU A 237      14.364  27.992  44.627  1.00 28.08           C  
ATOM    610  O   LEU A 237      14.483  29.082  44.071  1.00 26.92           O  
ATOM    611  CB  LEU A 237      14.181  26.743  42.431  1.00 28.69           C  
ATOM    612  CG  LEU A 237      13.456  25.647  41.618  1.00 29.07           C  
ATOM    613  CD1 LEU A 237      13.868  25.719  40.158  1.00 27.39           C  
ATOM    614  CD2 LEU A 237      13.776  24.264  42.188  1.00 27.82           C  
ATOM    615  N   MET A 238      14.728  27.765  45.888  1.00 28.43           N  
ATOM    616  CA  MET A 238      15.222  28.818  46.763  1.00 26.80           C  
ATOM    617  C   MET A 238      16.545  28.554  47.462  1.00 26.97           C  
ATOM    618  O   MET A 238      16.941  27.413  47.687  1.00 25.96           O  
ATOM    619  CB  MET A 238      14.190  29.082  47.855  1.00 27.48           C  
ATOM    620  CG  MET A 238      12.778  29.313  47.378  1.00 34.66           C  
ATOM    621  SD  MET A 238      12.601  30.988  46.803  1.00 42.37           S  
ATOM    622  CE  MET A 238      12.604  31.865  48.360  1.00 42.53           C  
ATOM    623  N   VAL A 239      17.204  29.643  47.835  1.00 25.39           N  
ATOM    624  CA  VAL A 239      18.438  29.549  48.566  1.00 24.71           C  
ATOM    625  C   VAL A 239      18.397  30.553  49.709  1.00 26.10           C  
ATOM    626  O   VAL A 239      17.884  31.672  49.566  1.00 25.13           O  
ATOM    627  CB  VAL A 239      19.679  29.822  47.672  1.00 25.65           C  
ATOM    628  CG1 VAL A 239      19.691  31.249  47.202  1.00 26.54           C  
ATOM    629  CG2 VAL A 239      20.950  29.512  48.459  1.00 27.81           C  
ATOM    630  N   TYR A 240      18.910  30.119  50.853  1.00 24.41           N  
ATOM    631  CA  TYR A 240      18.984  30.959  52.027  1.00 26.57           C  
ATOM    632  C   TYR A 240      20.409  30.883  52.559  1.00 25.75           C  
ATOM    633  O   TYR A 240      20.939  29.787  52.767  1.00 27.94           O  
ATOM    634  CB  TYR A 240      18.030  30.467  53.120  1.00 27.93           C  
ATOM    635  CG  TYR A 240      16.613  30.215  52.655  1.00 28.20           C  
ATOM    636  CD1 TYR A 240      16.281  29.059  51.940  1.00 28.32           C  
ATOM    637  CD2 TYR A 240      15.602  31.130  52.932  1.00 28.83           C  
ATOM    638  CE1 TYR A 240      14.974  28.823  51.516  1.00 29.22           C  
ATOM    639  CE2 TYR A 240      14.287  30.903  52.515  1.00 29.83           C  
ATOM    640  CZ  TYR A 240      13.982  29.746  51.807  1.00 30.37           C  
ATOM    641  OH  TYR A 240      12.688  29.513  51.388  1.00 30.99           O  
ATOM    642  N   VAL A 241      21.039  32.037  52.734  1.00 25.98           N  
ATOM    643  CA  VAL A 241      22.380  32.091  53.294  1.00 25.88           C  
ATOM    644  C   VAL A 241      22.125  32.443  54.765  1.00 29.03           C  
ATOM    645  O   VAL A 241      21.600  33.517  55.084  1.00 27.11           O  
ATOM    646  CB  VAL A 241      23.231  33.163  52.621  1.00 26.24           C  
ATOM    647  CG1 VAL A 241      24.647  33.144  53.213  1.00 24.97           C  
ATOM    648  CG2 VAL A 241      23.290  32.894  51.121  1.00 25.50           C  
ATOM    649  N   VAL A 242      22.484  31.515  55.645  1.00 28.89           N  
ATOM    650  CA  VAL A 242      22.227  31.638  57.068  1.00 27.05           C  
ATOM    651  C   VAL A 242      23.454  31.805  57.948  1.00 28.80           C  
ATOM    652  O   VAL A 242      24.531  31.299  57.637  1.00 27.56           O  
ATOM    653  CB  VAL A 242      21.460  30.395  57.543  1.00 27.36           C  
ATOM    654  CG1 VAL A 242      21.139  30.494  59.016  1.00 27.38           C  
ATOM    655  CG2 VAL A 242      20.189  30.230  56.712  1.00 29.99           C  
ATOM    656  N   LYS A 243      23.270  32.520  59.054  1.00 28.55           N  
ATOM    657  CA  LYS A 243      24.341  32.766  60.002  1.00 29.53           C  
ATOM    658  C   LYS A 243      23.955  32.159  61.338  1.00 30.59           C  
ATOM    659  O   LYS A 243      22.871  32.434  61.864  1.00 30.32           O  
ATOM    660  CB  LYS A 243      24.583  34.272  60.183  1.00 32.42           C  
ATOM    661  CG  LYS A 243      25.778  34.591  61.073  1.00 35.26           C  
ATOM    662  CD  LYS A 243      26.045  36.087  61.201  1.00 37.62           C  
ATOM    663  CE  LYS A 243      25.004  36.773  62.076  1.00 40.50           C  
ATOM    664  NZ  LYS A 243      25.387  38.187  62.329  1.00 38.24           N1+
ATOM    665  N   THR A 244      24.829  31.309  61.863  1.00 32.01           N  
ATOM    666  CA  THR A 244      24.614  30.677  63.160  1.00 33.31           C  
ATOM    667  C   THR A 244      25.860  30.929  64.005  1.00 33.54           C  
ATOM    668  O   THR A 244      26.795  31.585  63.544  1.00 31.29           O  
ATOM    669  CB  THR A 244      24.356  29.159  63.028  1.00 32.14           C  
ATOM    670  OG1 THR A 244      25.403  28.550  62.261  1.00 32.98           O  
ATOM    671  CG2 THR A 244      23.009  28.910  62.355  1.00 33.99           C  
ATOM    672  N   SER A 245      25.876  30.415  65.232  1.00 36.94           N  
ATOM    673  CA  SER A 245      27.014  30.628  66.130  1.00 43.30           C  
ATOM    674  C   SER A 245      27.419  29.370  66.892  1.00 44.03           C  
ATOM    675  O   SER A 245      26.577  28.547  67.232  1.00 43.75           O  
ATOM    676  CB  SER A 245      26.678  31.738  67.127  1.00 44.82           C  
ATOM    677  OG  SER A 245      27.720  31.909  68.072  1.00 52.09           O  
ATOM    678  N   ILE A 246      28.713  29.227  67.166  1.00 48.41           N  
ATOM    679  CA  ILE A 246      29.205  28.054  67.894  1.00 51.65           C  
ATOM    680  C   ILE A 246      28.897  28.190  69.377  1.00 53.96           C  
ATOM    681  O   ILE A 246      28.940  27.210  70.118  1.00 55.75           O  
ATOM    682  CB  ILE A 246      30.729  27.887  67.758  1.00 50.45           C  
ATOM    683  CG1 ILE A 246      31.440  29.036  68.480  1.00 50.77           C  
ATOM    684  CG2 ILE A 246      31.122  27.842  66.290  1.00 51.20           C  
ATOM    685  CD1 ILE A 246      32.932  28.817  68.725  1.00 49.15           C  
ATOM    686  N   LYS A 247      28.591  29.415  69.797  1.00 56.77           N  
ATOM    687  CA  LYS A 247      28.283  29.713  71.192  1.00 59.13           C  
ATOM    688  C   LYS A 247      26.800  29.541  71.503  1.00 59.93           C  
ATOM    689  O   LYS A 247      26.436  28.778  72.399  1.00 60.81           O  
ATOM    690  CB  LYS A 247      28.710  31.143  71.523  1.00 60.58           C  
ATOM    691  CG  LYS A 247      30.153  31.433  71.176  1.00 61.48           C  
ATOM    692  CD  LYS A 247      30.554  32.835  71.582  1.00 64.39           C  
ATOM    693  CE  LYS A 247      31.956  33.154  71.089  1.00 66.38           C  
ATOM    694  NZ  LYS A 247      32.031  33.088  69.600  1.00 67.62           N1+
ATOM    695  N   ILE A 248      25.949  30.261  70.774  1.00 59.56           N  
ATOM    696  CA  ILE A 248      24.509  30.159  70.983  1.00 59.52           C  
ATOM    697  C   ILE A 248      23.830  29.534  69.772  1.00 58.40           C  
ATOM    698  O   ILE A 248      24.290  29.693  68.640  1.00 59.08           O  
ATOM    699  CB  ILE A 248      23.853  31.542  71.272  1.00 60.23           C  
ATOM    700  CG1 ILE A 248      24.037  32.490  70.084  1.00 59.60           C  
ATOM    701  CG2 ILE A 248      24.441  32.133  72.545  1.00 60.60           C  
ATOM    702  CD1 ILE A 248      25.465  33.010  69.811  1.00 49.15           C  
ATOM    703  N   PRO A 249      22.724  28.809  69.999  1.00 56.54           N  
ATOM    704  CA  PRO A 249      21.979  28.154  68.920  1.00 55.44           C  
ATOM    705  C   PRO A 249      21.160  29.110  68.047  1.00 53.92           C  
ATOM    706  O   PRO A 249      20.179  28.707  67.422  1.00 53.63           O  
ATOM    707  CB  PRO A 249      21.108  27.153  69.672  1.00 55.67           C  
ATOM    708  CG  PRO A 249      20.786  27.895  70.934  1.00 57.16           C  
ATOM    709  CD  PRO A 249      22.122  28.513  71.312  1.00 56.72           C  
ATOM    710  N   SER A 250      21.574  30.374  68.003  1.00 52.16           N  
ATOM    711  CA  SER A 250      20.894  31.388  67.194  1.00 51.06           C  
ATOM    712  C   SER A 250      21.014  31.066  65.697  1.00 48.98           C  
ATOM    713  O   SER A 250      21.977  30.429  65.265  1.00 49.89           O  
ATOM    714  CB  SER A 250      21.503  32.770  67.466  1.00 51.73           C  
ATOM    715  OG  SER A 250      22.879  32.807  67.109  1.00 51.24           O  
ATOM    716  N   SER A 251      20.038  31.507  64.912  1.00 45.89           N  
ATOM    717  CA  SER A 251      20.044  31.266  63.472  1.00 43.19           C  
ATOM    718  C   SER A 251      19.357  32.423  62.753  1.00 42.13           C  
ATOM    719  O   SER A 251      18.174  32.665  62.964  1.00 41.01           O  
ATOM    720  CB  SER A 251      19.312  29.961  63.156  1.00 42.50           C  
ATOM    721  OG  SER A 251      19.340  29.688  61.767  1.00 41.83           O  
ATOM    722  N   HIS A 252      20.093  33.132  61.903  1.00 40.05           N  
ATOM    723  CA  HIS A 252      19.516  34.264  61.187  1.00 40.87           C  
ATOM    724  C   HIS A 252      19.760  34.218  59.683  1.00 39.84           C  
ATOM    725  O   HIS A 252      20.811  33.770  59.220  1.00 37.52           O  
ATOM    726  CB  HIS A 252      20.080  35.583  61.715  1.00 43.27           C  
ATOM    727  CG  HIS A 252      19.929  35.772  63.194  1.00 47.18           C  
ATOM    728  ND1 HIS A 252      20.927  35.458  64.091  1.00 48.12           N  
ATOM    729  CD2 HIS A 252      18.904  36.265  63.932  1.00 47.20           C  
ATOM    730  CE1 HIS A 252      20.528  35.751  65.315  1.00 46.58           C  
ATOM    731  NE2 HIS A 252      19.304  36.242  65.246  1.00 47.37           N  
ATOM    732  N   ASN A 253      18.788  34.712  58.926  1.00 38.40           N  
ATOM    733  CA  ASN A 253      18.902  34.750  57.483  1.00 36.67           C  
ATOM    734  C   ASN A 253      19.564  36.038  57.043  1.00 35.06           C  
ATOM    735  O   ASN A 253      19.091  37.123  57.376  1.00 34.58           O  
ATOM    736  CB  ASN A 253      17.520  34.641  56.837  1.00 41.70           C  
ATOM    737  CG  ASN A 253      16.945  33.244  56.937  1.00 44.85           C  
ATOM    738  OD1 ASN A 253      16.795  32.710  58.031  1.00 51.37           O  
ATOM    739  ND2 ASN A 253      16.620  32.646  55.797  1.00 45.82           N  
ATOM    740  N   LEU A 254      20.664  35.918  56.306  1.00 30.50           N  
ATOM    741  CA  LEU A 254      21.371  37.085  55.800  1.00 30.52           C  
ATOM    742  C   LEU A 254      20.877  37.451  54.399  1.00 29.47           C  
ATOM    743  O   LEU A 254      20.653  38.619  54.093  1.00 29.89           O  
ATOM    744  CB  LEU A 254      22.881  36.815  55.744  1.00 30.14           C  
ATOM    745  CG  LEU A 254      23.530  36.466  57.081  1.00 32.04           C  
ATOM    746  CD1 LEU A 254      25.012  36.227  56.863  1.00 30.71           C  
ATOM    747  CD2 LEU A 254      23.304  37.603  58.089  1.00 29.39           C  
ATOM    748  N   MET A 255      20.715  36.442  53.549  1.00 29.07           N  
ATOM    749  CA  MET A 255      20.279  36.664  52.176  1.00 29.05           C  
ATOM    750  C   MET A 255      19.343  35.561  51.727  1.00 29.09           C  
ATOM    751  O   MET A 255      19.437  34.420  52.188  1.00 26.98           O  
ATOM    752  CB  MET A 255      21.490  36.716  51.232  1.00 28.93           C  
ATOM    753  CG  MET A 255      22.464  37.843  51.527  1.00 26.77           C  
ATOM    754  SD  MET A 255      23.909  37.768  50.446  1.00 30.51           S  
ATOM    755  CE  MET A 255      24.806  36.386  51.253  1.00 31.24           C  
ATOM    756  N   LYS A 256      18.451  35.921  50.815  1.00 28.54           N  
ATOM    757  CA  LYS A 256      17.482  34.997  50.265  1.00 28.59           C  
ATOM    758  C   LYS A 256      17.280  35.251  48.772  1.00 26.93           C  
ATOM    759  O   LYS A 256      17.301  36.391  48.309  1.00 26.70           O  
ATOM    760  CB  LYS A 256      16.145  35.151  51.004  1.00 31.21           C  
ATOM    761  CG  LYS A 256      15.061  34.239  50.502  1.00 33.45           C  
ATOM    762  CD  LYS A 256      13.791  34.384  51.335  1.00 39.23           C  
ATOM    763  CE  LYS A 256      13.119  35.746  51.135  1.00 39.72           C  
ATOM    764  NZ  LYS A 256      11.807  35.806  51.844  1.00 41.47           N1+
ATOM    765  N   GLY A 257      17.078  34.181  48.014  1.00 24.35           N  
ATOM    766  CA  GLY A 257      16.864  34.336  46.589  1.00 25.15           C  
ATOM    767  C   GLY A 257      16.249  33.092  45.979  1.00 26.48           C  
ATOM    768  O   GLY A 257      16.165  32.050  46.643  1.00 25.33           O  
ATOM    769  N   GLY A 258      15.821  33.198  44.723  1.00 26.60           N  
ATOM    770  CA  GLY A 258      15.225  32.066  44.039  1.00 28.77           C  
ATOM    771  C   GLY A 258      13.914  32.438  43.382  1.00 30.54           C  
ATOM    772  O   GLY A 258      13.614  33.624  43.187  1.00 32.13           O  
ATOM    773  N   SER A 259      13.141  31.425  43.006  1.00 30.78           N  
ATOM    774  CA  SER A 259      11.849  31.674  42.404  1.00 30.13           C  
ATOM    775  C   SER A 259      11.029  30.413  42.205  1.00 29.58           C  
ATOM    776  O   SER A 259      11.512  29.293  42.353  1.00 26.38           O  
ATOM    777  CB  SER A 259      12.001  32.409  41.063  1.00 36.66           C  
ATOM    778  OG  SER A 259      12.555  31.579  40.059  1.00 38.34           O  
ATOM    779  N   THR A 260       9.761  30.617  41.893  1.00 29.08           N  
ATOM    780  CA  THR A 260       8.857  29.514  41.645  1.00 31.20           C  
ATOM    781  C   THR A 260       8.907  29.267  40.137  1.00 30.65           C  
ATOM    782  O   THR A 260       8.794  30.201  39.343  1.00 31.53           O  
ATOM    783  CB  THR A 260       7.437  29.873  42.114  1.00 33.01           C  
ATOM    784  OG1 THR A 260       7.119  31.205  41.688  1.00 33.51           O  
ATOM    785  CG2 THR A 260       7.367  29.814  43.650  1.00 32.29           C  
ATOM    786  N   LYS A 261       9.104  28.011  39.753  1.00 29.67           N  
ATOM    787  CA  LYS A 261       9.218  27.647  38.352  1.00 32.11           C  
ATOM    788  C   LYS A 261       8.337  26.466  38.020  1.00 33.63           C  
ATOM    789  O   LYS A 261       8.205  25.520  38.807  1.00 32.29           O  
ATOM    790  CB  LYS A 261      10.676  27.285  38.015  1.00 33.51           C  
ATOM    791  CG  LYS A 261      11.643  28.450  38.049  1.00 33.74           C  
ATOM    792  CD  LYS A 261      11.520  29.271  36.781  1.00 35.28           C  
ATOM    793  CE  LYS A 261      12.356  30.524  36.851  1.00 34.76           C  
ATOM    794  NZ  LYS A 261      12.349  31.224  35.540  1.00 38.00           N1+
ATOM    795  N   ASN A 262       7.740  26.527  36.838  1.00 34.57           N  
ATOM    796  CA  ASN A 262       6.889  25.455  36.376  1.00 36.41           C  
ATOM    797  C   ASN A 262       7.745  24.596  35.474  1.00 36.84           C  
ATOM    798  O   ASN A 262       8.075  24.996  34.359  1.00 38.19           O  
ATOM    799  CB  ASN A 262       5.707  26.003  35.576  1.00 37.80           C  
ATOM    800  CG  ASN A 262       4.745  24.919  35.166  1.00 40.30           C  
ATOM    801  OD1 ASN A 262       5.160  23.843  34.730  1.00 42.21           O  
ATOM    802  ND2 ASN A 262       3.448  25.193  35.294  1.00 44.37           N  
ATOM    803  N   TRP A 263       8.109  23.415  35.948  1.00 37.16           N  
ATOM    804  CA  TRP A 263       8.927  22.527  35.148  1.00 38.65           C  
ATOM    805  C   TRP A 263       8.110  21.323  34.708  1.00 42.32           C  
ATOM    806  O   TRP A 263       8.658  20.245  34.480  1.00 44.82           O  
ATOM    807  CB  TRP A 263      10.155  22.082  35.952  1.00 35.71           C  
ATOM    808  CG  TRP A 263      11.249  23.144  36.052  1.00 33.56           C  
ATOM    809  CD1 TRP A 263      11.198  24.435  35.587  1.00 32.08           C  
ATOM    810  CD2 TRP A 263      12.563  22.973  36.605  1.00 29.84           C  
ATOM    811  NE1 TRP A 263      12.402  25.070  35.809  1.00 31.16           N  
ATOM    812  CE2 TRP A 263      13.256  24.193  36.432  1.00 32.56           C  
ATOM    813  CE3 TRP A 263      13.224  21.900  37.223  1.00 32.01           C  
ATOM    814  CZ2 TRP A 263      14.587  24.371  36.859  1.00 29.77           C  
ATOM    815  CZ3 TRP A 263      14.554  22.077  37.645  1.00 31.87           C  
ATOM    816  CH2 TRP A 263      15.216  23.305  37.457  1.00 28.86           C  
ATOM    817  N   SER A 264       6.797  21.507  34.587  1.00 44.65           N  
ATOM    818  CA  SER A 264       5.931  20.410  34.168  1.00 49.83           C  
ATOM    819  C   SER A 264       6.222  19.981  32.732  1.00 53.23           C  
ATOM    820  O   SER A 264       6.237  20.803  31.808  1.00 52.69           O  
ATOM    821  CB  SER A 264       4.452  20.797  34.307  1.00 49.49           C  
ATOM    822  OG  SER A 264       4.104  21.899  33.484  1.00 48.62           O  
ATOM    823  N   GLY A 265       6.460  18.680  32.573  1.00 58.16           N  
ATOM    824  CA  GLY A 265       6.749  18.081  31.281  1.00 61.08           C  
ATOM    825  C   GLY A 265       7.230  18.989  30.170  1.00 64.24           C  
ATOM    826  O   GLY A 265       8.073  19.870  30.371  1.00 65.32           O  
ATOM    827  N   ASN A 266       6.682  18.759  28.983  1.00 65.58           N  
ATOM    828  CA  ASN A 266       7.036  19.531  27.799  1.00 67.37           C  
ATOM    829  C   ASN A 266       8.535  19.411  27.524  1.00 66.89           C  
ATOM    830  O   ASN A 266       9.001  18.375  27.041  1.00 66.77           O  
ATOM    831  CB  ASN A 266       6.654  21.007  27.982  1.00 68.82           C  
ATOM    832  CG  ASN A 266       6.188  21.653  26.682  1.00 70.21           C  
ATOM    833  OD1 ASN A 266       6.731  21.379  25.608  1.00 70.37           O  
ATOM    834  ND2 ASN A 266       5.183  22.518  26.777  1.00 69.51           N  
ATOM    835  N   SER A 267       9.282  20.469  27.832  1.00 65.70           N  
ATOM    836  CA  SER A 267      10.727  20.481  27.618  1.00 64.11           C  
ATOM    837  C   SER A 267      11.382  19.200  28.119  1.00 62.46           C  
ATOM    838  O   SER A 267      10.883  18.537  29.030  1.00 63.72           O  
ATOM    839  CB  SER A 267      11.364  21.675  28.328  1.00 64.35           C  
ATOM    840  OG  SER A 267      10.810  22.892  27.872  1.00 68.57           O  
ATOM    841  N   GLU A 268      12.509  18.855  27.517  1.00 59.77           N  
ATOM    842  CA  GLU A 268      13.234  17.657  27.905  1.00 57.81           C  
ATOM    843  C   GLU A 268      14.267  18.020  28.964  1.00 54.23           C  
ATOM    844  O   GLU A 268      14.807  17.152  29.660  1.00 53.74           O  
ATOM    845  CB  GLU A 268      13.931  17.062  26.682  1.00 60.49           C  
ATOM    846  CG  GLU A 268      14.563  15.703  26.915  1.00 64.89           C  
ATOM    847  CD  GLU A 268      15.091  15.095  25.627  1.00 68.03           C  
ATOM    848  OE1 GLU A 268      16.037  15.670  25.039  1.00 69.10           O  
ATOM    849  OE2 GLU A 268      14.555  14.050  25.197  1.00 68.94           O1-
ATOM    850  N   PHE A 269      14.536  19.313  29.091  1.00 48.94           N  
ATOM    851  CA  PHE A 269      15.521  19.763  30.054  1.00 45.13           C  
ATOM    852  C   PHE A 269      15.107  21.066  30.728  1.00 42.25           C  
ATOM    853  O   PHE A 269      14.621  21.989  30.079  1.00 38.83           O  
ATOM    854  CB  PHE A 269      16.864  19.932  29.346  1.00 45.47           C  
ATOM    855  CG  PHE A 269      17.959  20.425  30.232  1.00 46.57           C  
ATOM    856  CD1 PHE A 269      18.432  19.642  31.282  1.00 46.95           C  
ATOM    857  CD2 PHE A 269      18.531  21.670  30.016  1.00 45.38           C  
ATOM    858  CE1 PHE A 269      19.462  20.099  32.101  1.00 46.30           C  
ATOM    859  CE2 PHE A 269      19.561  22.131  30.832  1.00 46.86           C  
ATOM    860  CZ  PHE A 269      20.025  21.345  31.873  1.00 45.00           C  
ATOM    861  N   HIS A 270      15.298  21.126  32.041  1.00 38.15           N  
ATOM    862  CA  HIS A 270      14.967  22.325  32.803  1.00 36.96           C  
ATOM    863  C   HIS A 270      16.185  22.798  33.588  1.00 34.04           C  
ATOM    864  O   HIS A 270      16.912  21.993  34.175  1.00 32.82           O  
ATOM    865  CB  HIS A 270      13.810  22.035  33.752  1.00 37.30           C  
ATOM    866  CG  HIS A 270      12.558  21.626  33.051  1.00 37.24           C  
ATOM    867  ND1 HIS A 270      11.707  22.536  32.462  1.00 37.48           N  
ATOM    868  CD2 HIS A 270      12.036  20.402  32.801  1.00 38.25           C  
ATOM    869  CE1 HIS A 270      10.712  21.891  31.880  1.00 38.46           C  
ATOM    870  NE2 HIS A 270      10.887  20.595  32.071  1.00 40.11           N  
ATOM    871  N   PHE A 271      16.395  24.108  33.605  1.00 31.70           N  
ATOM    872  CA  PHE A 271      17.536  24.672  34.292  1.00 30.88           C  
ATOM    873  C   PHE A 271      17.190  26.028  34.902  1.00 30.23           C  
ATOM    874  O   PHE A 271      16.405  26.798  34.329  1.00 29.61           O  
ATOM    875  CB  PHE A 271      18.695  24.841  33.303  1.00 29.56           C  
ATOM    876  CG  PHE A 271      19.965  25.293  33.943  1.00 29.32           C  
ATOM    877  CD1 PHE A 271      20.867  24.368  34.444  1.00 30.73           C  
ATOM    878  CD2 PHE A 271      20.243  26.648  34.085  1.00 29.90           C  
ATOM    879  CE1 PHE A 271      22.030  24.780  35.084  1.00 31.06           C  
ATOM    880  CE2 PHE A 271      21.414  27.074  34.731  1.00 30.16           C  
ATOM    881  CZ  PHE A 271      22.306  26.138  35.227  1.00 27.44           C  
ATOM    882  N   TYR A 272      17.771  26.303  36.069  1.00 27.05           N  
ATOM    883  CA  TYR A 272      17.574  27.575  36.761  1.00 28.71           C  
ATOM    884  C   TYR A 272      18.664  27.826  37.799  1.00 27.20           C  
ATOM    885  O   TYR A 272      18.974  26.962  38.616  1.00 28.05           O  
ATOM    886  CB  TYR A 272      16.221  27.628  37.460  1.00 27.73           C  
ATOM    887  CG  TYR A 272      16.063  28.869  38.312  1.00 27.84           C  
ATOM    888  CD1 TYR A 272      16.040  30.130  37.734  1.00 27.82           C  
ATOM    889  CD2 TYR A 272      15.964  28.779  39.701  1.00 28.39           C  
ATOM    890  CE1 TYR A 272      15.922  31.291  38.524  1.00 31.74           C  
ATOM    891  CE2 TYR A 272      15.843  29.929  40.504  1.00 31.16           C  
ATOM    892  CZ  TYR A 272      15.826  31.177  39.909  1.00 31.91           C  
ATOM    893  OH  TYR A 272      15.742  32.304  40.706  1.00 34.23           O  
ATOM    894  N   SER A 273      19.237  29.017  37.774  1.00 25.47           N  
ATOM    895  CA  SER A 273      20.291  29.349  38.725  1.00 27.92           C  
ATOM    896  C   SER A 273      19.887  30.563  39.541  1.00 26.01           C  
ATOM    897  O   SER A 273      19.103  31.385  39.083  1.00 22.67           O  
ATOM    898  CB  SER A 273      21.605  29.652  37.996  1.00 26.85           C  
ATOM    899  OG  SER A 273      21.546  30.877  37.275  1.00 25.42           O  
ATOM    900  N   ILE A 274      20.407  30.651  40.760  1.00 27.88           N  
ATOM    901  CA  ILE A 274      20.147  31.793  41.630  1.00 28.44           C  
ATOM    902  C   ILE A 274      21.491  32.280  42.094  1.00 29.29           C  
ATOM    903  O   ILE A 274      22.415  31.493  42.307  1.00 29.55           O  
ATOM    904  CB  ILE A 274      19.400  31.462  42.932  1.00 32.48           C  
ATOM    905  CG1 ILE A 274      18.252  30.498  42.675  1.00 32.93           C  
ATOM    906  CG2 ILE A 274      18.906  32.753  43.566  1.00 30.20           C  
ATOM    907  CD1 ILE A 274      18.669  29.050  42.472  1.00 49.15           C  
ATOM    908  N   ASN A 275      21.579  33.582  42.296  1.00 29.18           N  
ATOM    909  CA  ASN A 275      22.807  34.192  42.752  1.00 31.82           C  
ATOM    910  C   ASN A 275      22.461  35.256  43.779  1.00 29.91           C  
ATOM    911  O   ASN A 275      21.501  36.010  43.591  1.00 26.89           O  
ATOM    912  CB  ASN A 275      23.535  34.842  41.568  1.00 34.00           C  
ATOM    913  CG  ASN A 275      24.851  35.429  41.958  1.00 37.64           C  
ATOM    914  OD1 ASN A 275      25.839  34.714  42.109  1.00 46.33           O  
ATOM    915  ND2 ASN A 275      24.883  36.744  42.137  1.00 43.20           N  
ATOM    916  N   VAL A 276      23.222  35.291  44.872  1.00 29.70           N  
ATOM    917  CA  VAL A 276      23.037  36.310  45.902  1.00 29.46           C  
ATOM    918  C   VAL A 276      24.409  36.761  46.392  1.00 31.30           C  
ATOM    919  O   VAL A 276      25.383  35.988  46.342  1.00 30.88           O  
ATOM    920  CB  VAL A 276      22.225  35.810  47.131  1.00 28.57           C  
ATOM    921  CG1 VAL A 276      20.810  35.427  46.708  1.00 26.32           C  
ATOM    922  CG2 VAL A 276      22.949  34.661  47.823  1.00 27.15           C  
ATOM    923  N   GLY A 277      24.480  38.009  46.855  1.00 30.35           N  
ATOM    924  CA  GLY A 277      25.724  38.557  47.365  1.00 30.87           C  
ATOM    925  C   GLY A 277      25.408  39.644  48.375  1.00 33.21           C  
ATOM    926  O   GLY A 277      24.289  40.166  48.390  1.00 34.90           O  
ATOM    927  N   GLY A 278      26.373  39.981  49.228  1.00 33.95           N  
ATOM    928  CA  GLY A 278      26.139  41.013  50.226  1.00 34.18           C  
ATOM    929  C   GLY A 278      27.328  41.285  51.130  1.00 34.30           C  
ATOM    930  O   GLY A 278      28.189  40.427  51.316  1.00 34.67           O  
ATOM    931  N   PHE A 279      27.361  42.483  51.707  1.00 34.15           N  
ATOM    932  CA  PHE A 279      28.446  42.911  52.583  1.00 33.16           C  
ATOM    933  C   PHE A 279      27.980  42.763  54.034  1.00 33.76           C  
ATOM    934  O   PHE A 279      27.054  43.456  54.460  1.00 36.47           O  
ATOM    935  CB  PHE A 279      28.775  44.380  52.276  1.00 33.60           C  
ATOM    936  CG  PHE A 279      30.081  44.853  52.839  1.00 35.37           C  
ATOM    937  CD1 PHE A 279      31.278  44.479  52.245  1.00 35.95           C  
ATOM    938  CD2 PHE A 279      30.117  45.699  53.947  1.00 39.17           C  
ATOM    939  CE1 PHE A 279      32.493  44.933  52.735  1.00 38.36           C  
ATOM    940  CE2 PHE A 279      31.339  46.161  54.447  1.00 38.95           C  
ATOM    941  CZ  PHE A 279      32.525  45.775  53.834  1.00 37.47           C  
ATOM    942  N   PHE A 280      28.608  41.867  54.792  1.00 29.95           N  
ATOM    943  CA  PHE A 280      28.202  41.657  56.182  1.00 32.23           C  
ATOM    944  C   PHE A 280      29.297  41.738  57.226  1.00 32.62           C  
ATOM    945  O   PHE A 280      30.460  41.426  56.959  1.00 32.19           O  
ATOM    946  CB  PHE A 280      27.504  40.307  56.333  1.00 30.06           C  
ATOM    947  CG  PHE A 280      26.265  40.193  55.529  1.00 31.76           C  
ATOM    948  CD1 PHE A 280      26.311  39.719  54.219  1.00 29.67           C  
ATOM    949  CD2 PHE A 280      25.049  40.633  56.049  1.00 29.20           C  
ATOM    950  CE1 PHE A 280      25.158  39.693  53.434  1.00 27.34           C  
ATOM    951  CE2 PHE A 280      23.893  40.609  55.270  1.00 28.65           C  
ATOM    952  CZ  PHE A 280      23.954  40.138  53.958  1.00 25.84           C  
ATOM    953  N   LYS A 281      28.914  42.148  58.430  1.00 34.78           N  
ATOM    954  CA  LYS A 281      29.868  42.242  59.526  1.00 34.21           C  
ATOM    955  C   LYS A 281      29.830  40.897  60.217  1.00 33.45           C  
ATOM    956  O   LYS A 281      28.765  40.428  60.612  1.00 33.09           O  
ATOM    957  CB  LYS A 281      29.481  43.354  60.513  1.00 36.61           C  
ATOM    958  CG  LYS A 281      30.483  43.497  61.661  1.00 38.50           C  
ATOM    959  CD  LYS A 281      30.405  44.850  62.363  1.00 41.74           C  
ATOM    960  CE  LYS A 281      29.190  44.956  63.256  1.00 43.95           C  
ATOM    961  NZ  LYS A 281      29.190  46.233  64.025  1.00 45.41           N1+
ATOM    962  N   LEU A 282      30.995  40.280  60.366  1.00 34.66           N  
ATOM    963  CA  LEU A 282      31.076  38.966  60.989  1.00 35.74           C  
ATOM    964  C   LEU A 282      32.133  38.917  62.073  1.00 36.88           C  
ATOM    965  O   LEU A 282      33.166  39.584  61.988  1.00 35.35           O  
ATOM    966  CB  LEU A 282      31.399  37.909  59.928  1.00 34.00           C  
ATOM    967  CG  LEU A 282      30.468  37.878  58.716  1.00 35.59           C  
ATOM    968  CD1 LEU A 282      30.936  36.828  57.709  1.00 32.11           C  
ATOM    969  CD2 LEU A 282      29.051  37.572  59.187  1.00 33.47           C  
ATOM    970  N   ARG A 283      31.875  38.108  63.089  1.00 37.95           N  
ATOM    971  CA  ARG A 283      32.821  37.967  64.177  1.00 39.67           C  
ATOM    972  C   ARG A 283      33.231  36.510  64.312  1.00 38.52           C  
ATOM    973  O   ARG A 283      32.494  35.602  63.908  1.00 36.96           O  
ATOM    974  CB  ARG A 283      32.205  38.471  65.484  1.00 41.74           C  
ATOM    975  CG  ARG A 283      31.757  39.926  65.425  1.00 47.07           C  
ATOM    976  CD  ARG A 283      31.451  40.444  66.816  1.00 50.35           C  
ATOM    977  NE  ARG A 283      31.064  41.854  66.836  1.00 53.64           N  
ATOM    978  CZ  ARG A 283      29.881  42.318  66.447  1.00 55.61           C  
ATOM    979  NH1 ARG A 283      28.949  41.488  65.992  1.00 55.18           N  
ATOM    980  NH2 ARG A 283      29.619  43.618  66.536  1.00 56.78           N1+
ATOM    981  N   ALA A 284      34.417  36.298  64.869  1.00 36.84           N  
ATOM    982  CA  ALA A 284      34.947  34.962  65.072  1.00 35.94           C  
ATOM    983  C   ALA A 284      33.909  34.115  65.785  1.00 34.94           C  
ATOM    984  O   ALA A 284      33.279  34.581  66.735  1.00 34.40           O  
ATOM    985  CB  ALA A 284      36.223  35.041  65.901  1.00 38.52           C  
ATOM    986  N   GLY A 285      33.733  32.873  65.336  1.00 32.04           N  
ATOM    987  CA  GLY A 285      32.747  32.005  65.965  1.00 30.38           C  
ATOM    988  C   GLY A 285      31.426  31.954  65.210  1.00 29.94           C  
ATOM    989  O   GLY A 285      30.644  31.028  65.376  1.00 33.32           O  
ATOM    990  N   GLU A 286      31.150  32.962  64.394  1.00 30.92           N  
ATOM    991  CA  GLU A 286      29.926  32.947  63.602  1.00 31.62           C  
ATOM    992  C   GLU A 286      30.155  32.031  62.395  1.00 31.85           C  
ATOM    993  O   GLU A 286      31.277  31.905  61.901  1.00 29.38           O  
ATOM    994  CB  GLU A 286      29.558  34.361  63.144  1.00 32.92           C  
ATOM    995  CG  GLU A 286      29.137  35.252  64.305  1.00 33.68           C  
ATOM    996  CD  GLU A 286      28.542  36.566  63.855  1.00 33.54           C  
ATOM    997  OE1 GLU A 286      29.271  37.379  63.254  1.00 37.40           O  
ATOM    998  OE2 GLU A 286      27.340  36.789  64.103  1.00 38.07           O1-
ATOM    999  N   GLU A 287      29.091  31.385  61.932  1.00 31.79           N  
ATOM   1000  CA  GLU A 287      29.197  30.454  60.810  1.00 32.95           C  
ATOM   1001  C   GLU A 287      28.173  30.725  59.721  1.00 32.75           C  
ATOM   1002  O   GLU A 287      26.987  30.977  60.004  1.00 30.64           O  
ATOM   1003  CB  GLU A 287      29.007  29.015  61.300  1.00 35.05           C  
ATOM   1004  CG  GLU A 287      29.792  28.662  62.551  1.00 40.14           C  
ATOM   1005  CD  GLU A 287      29.310  27.363  63.176  1.00 44.18           C  
ATOM   1006  OE1 GLU A 287      29.902  26.303  62.890  1.00 44.89           O  
ATOM   1007  OE2 GLU A 287      28.320  27.402  63.942  1.00 47.22           O1-
ATOM   1008  N   ILE A 288      28.638  30.652  58.476  1.00 29.93           N  
ATOM   1009  CA  ILE A 288      27.783  30.857  57.323  1.00 27.99           C  
ATOM   1010  C   ILE A 288      27.454  29.493  56.734  1.00 26.96           C  
ATOM   1011  O   ILE A 288      28.341  28.674  56.530  1.00 27.58           O  
ATOM   1012  CB  ILE A 288      28.495  31.681  56.235  1.00 29.18           C  
ATOM   1013  CG1 ILE A 288      29.023  32.983  56.836  1.00 28.68           C  
ATOM   1014  CG2 ILE A 288      27.533  31.944  55.078  1.00 31.30           C  
ATOM   1015  CD1 ILE A 288      27.982  33.974  57.426  1.00 49.15           C  
ATOM   1016  N   SER A 289      26.181  29.246  56.451  1.00 25.10           N  
ATOM   1017  CA  SER A 289      25.778  27.974  55.874  1.00 23.48           C  
ATOM   1018  C   SER A 289      24.736  28.224  54.781  1.00 24.66           C  
ATOM   1019  O   SER A 289      24.187  29.321  54.680  1.00 23.62           O  
ATOM   1020  CB  SER A 289      25.213  27.057  56.960  1.00 21.72           C  
ATOM   1021  OG  SER A 289      23.942  27.499  57.390  1.00 27.16           O  
ATOM   1022  N   ILE A 290      24.470  27.196  53.983  1.00 22.99           N  
ATOM   1023  CA  ILE A 290      23.541  27.274  52.882  1.00 22.51           C  
ATOM   1024  C   ILE A 290      22.375  26.309  53.022  1.00 22.43           C  
ATOM   1025  O   ILE A 290      22.560  25.127  53.279  1.00 23.75           O  
ATOM   1026  CB  ILE A 290      24.251  26.956  51.527  1.00 21.49           C  
ATOM   1027  CG1 ILE A 290      25.423  27.922  51.302  1.00 22.43           C  
ATOM   1028  CG2 ILE A 290      23.252  27.019  50.378  1.00 23.62           C  
ATOM   1029  CD1 ILE A 290      25.088  29.433  51.209  1.00 49.15           C  
ATOM   1030  N   GLN A 291      21.171  26.833  52.862  1.00 22.62           N  
ATOM   1031  CA  GLN A 291      19.966  26.016  52.891  1.00 23.50           C  
ATOM   1032  C   GLN A 291      19.307  26.191  51.532  1.00 24.43           C  
ATOM   1033  O   GLN A 291      19.286  27.302  50.977  1.00 23.48           O  
ATOM   1034  CB  GLN A 291      18.994  26.478  53.992  1.00 24.66           C  
ATOM   1035  CG  GLN A 291      19.513  26.271  55.429  1.00 26.48           C  
ATOM   1036  CD  GLN A 291      18.526  26.738  56.494  1.00 31.49           C  
ATOM   1037  OE1 GLN A 291      17.341  26.921  56.214  1.00 33.30           O  
ATOM   1038  NE2 GLN A 291      19.011  26.924  57.725  1.00 31.49           N  
ATOM   1039  N   VAL A 292      18.832  25.096  50.948  1.00 22.77           N  
ATOM   1040  CA  VAL A 292      18.118  25.198  49.681  1.00 23.03           C  
ATOM   1041  C   VAL A 292      16.913  24.273  49.740  1.00 25.25           C  
ATOM   1042  O   VAL A 292      16.838  23.361  50.575  1.00 24.94           O  
ATOM   1043  CB  VAL A 292      18.951  24.746  48.448  1.00 27.03           C  
ATOM   1044  CG1 VAL A 292      20.158  25.656  48.228  1.00 23.52           C  
ATOM   1045  CG2 VAL A 292      19.357  23.282  48.621  1.00 24.94           C  
ATOM   1046  N   SER A 293      15.967  24.529  48.852  1.00 25.98           N  
ATOM   1047  CA  SER A 293      14.792  23.691  48.731  1.00 25.89           C  
ATOM   1048  C   SER A 293      15.162  22.793  47.544  1.00 26.91           C  
ATOM   1049  O   SER A 293      16.143  23.056  46.831  1.00 25.45           O  
ATOM   1050  CB  SER A 293      13.575  24.544  48.403  1.00 25.43           C  
ATOM   1051  OG  SER A 293      13.846  25.339  47.263  1.00 31.67           O  
ATOM   1052  N   ASN A 294      14.406  21.720  47.347  1.00 26.17           N  
ATOM   1053  CA  ASN A 294      14.667  20.806  46.240  1.00 25.09           C  
ATOM   1054  C   ASN A 294      16.134  20.452  46.004  1.00 24.71           C  
ATOM   1055  O   ASN A 294      16.630  20.501  44.873  1.00 25.38           O  
ATOM   1056  CB  ASN A 294      14.063  21.386  44.961  1.00 25.03           C  
ATOM   1057  CG  ASN A 294      12.550  21.353  44.985  1.00 30.24           C  
ATOM   1058  OD1 ASN A 294      11.885  22.386  45.162  1.00 31.58           O  
ATOM   1059  ND2 ASN A 294      11.991  20.157  44.835  1.00 24.07           N  
ATOM   1060  N   PRO A 295      16.839  20.055  47.067  1.00 26.05           N  
ATOM   1061  CA  PRO A 295      18.253  19.685  46.990  1.00 27.46           C  
ATOM   1062  C   PRO A 295      18.530  18.579  45.984  1.00 29.04           C  
ATOM   1063  O   PRO A 295      19.613  18.515  45.422  1.00 30.58           O  
ATOM   1064  CB  PRO A 295      18.584  19.270  48.420  1.00 27.67           C  
ATOM   1065  CG  PRO A 295      17.223  18.816  48.974  1.00 24.53           C  
ATOM   1066  CD  PRO A 295      16.300  19.846  48.424  1.00 26.01           C  
ATOM   1067  N   SER A 296      17.551  17.711  45.751  1.00 32.38           N  
ATOM   1068  CA  SER A 296      17.747  16.621  44.800  1.00 33.02           C  
ATOM   1069  C   SER A 296      17.870  17.117  43.362  1.00 32.92           C  
ATOM   1070  O   SER A 296      18.293  16.372  42.486  1.00 33.10           O  
ATOM   1071  CB  SER A 296      16.608  15.601  44.900  1.00 34.02           C  
ATOM   1072  OG  SER A 296      15.352  16.218  44.689  1.00 43.97           O  
ATOM   1073  N   LEU A 297      17.514  18.374  43.113  1.00 31.43           N  
ATOM   1074  CA  LEU A 297      17.613  18.921  41.762  1.00 28.06           C  
ATOM   1075  C   LEU A 297      18.895  19.740  41.540  1.00 29.06           C  
ATOM   1076  O   LEU A 297      19.112  20.303  40.460  1.00 26.82           O  
ATOM   1077  CB  LEU A 297      16.387  19.779  41.464  1.00 26.72           C  
ATOM   1078  CG  LEU A 297      15.063  19.013  41.417  1.00 28.74           C  
ATOM   1079  CD1 LEU A 297      13.899  19.981  41.239  1.00 28.51           C  
ATOM   1080  CD2 LEU A 297      15.113  18.009  40.276  1.00 28.36           C  
ATOM   1081  N   LEU A 298      19.756  19.781  42.553  1.00 28.15           N  
ATOM   1082  CA  LEU A 298      20.998  20.542  42.444  1.00 29.41           C  
ATOM   1083  C   LEU A 298      21.981  20.042  41.397  1.00 30.20           C  
ATOM   1084  O   LEU A 298      22.176  18.833  41.224  1.00 31.16           O  
ATOM   1085  CB  LEU A 298      21.721  20.590  43.788  1.00 30.66           C  
ATOM   1086  CG  LEU A 298      21.179  21.491  44.902  1.00 32.70           C  
ATOM   1087  CD1 LEU A 298      21.999  21.252  46.156  1.00 32.07           C  
ATOM   1088  CD2 LEU A 298      21.249  22.959  44.492  1.00 33.57           C  
ATOM   1089  N   ASP A 299      22.598  20.993  40.703  1.00 29.08           N  
ATOM   1090  CA  ASP A 299      23.619  20.699  39.713  1.00 29.53           C  
ATOM   1091  C   ASP A 299      24.916  20.550  40.533  1.00 30.63           C  
ATOM   1092  O   ASP A 299      25.317  21.461  41.260  1.00 29.69           O  
ATOM   1093  CB  ASP A 299      23.743  21.862  38.736  1.00 30.42           C  
ATOM   1094  CG  ASP A 299      24.735  21.584  37.625  1.00 29.77           C  
ATOM   1095  OD1 ASP A 299      25.737  20.876  37.868  1.00 33.39           O  
ATOM   1096  OD2 ASP A 299      24.519  22.083  36.509  1.00 32.23           O1-
ATOM   1097  N   PRO A 300      25.593  19.400  40.410  1.00 32.76           N  
ATOM   1098  CA  PRO A 300      26.835  19.108  41.139  1.00 33.68           C  
ATOM   1099  C   PRO A 300      28.161  19.715  40.654  1.00 32.66           C  
ATOM   1100  O   PRO A 300      29.177  19.576  41.335  1.00 33.09           O  
ATOM   1101  CB  PRO A 300      26.877  17.590  41.111  1.00 34.44           C  
ATOM   1102  CG  PRO A 300      26.388  17.312  39.696  1.00 35.74           C  
ATOM   1103  CD  PRO A 300      25.190  18.246  39.581  1.00 34.81           C  
ATOM   1104  N   ASP A 301      28.165  20.388  39.506  1.00 30.20           N  
ATOM   1105  CA  ASP A 301      29.403  20.965  38.981  1.00 28.96           C  
ATOM   1106  C   ASP A 301      29.917  22.135  39.814  1.00 28.64           C  
ATOM   1107  O   ASP A 301      29.133  22.951  40.316  1.00 24.54           O  
ATOM   1108  CB  ASP A 301      29.214  21.400  37.525  1.00 31.11           C  
ATOM   1109  CG  ASP A 301      29.130  20.215  36.570  1.00 36.44           C  
ATOM   1110  OD1 ASP A 301      29.027  19.063  37.046  1.00 37.73           O  
ATOM   1111  OD2 ASP A 301      29.166  20.432  35.340  1.00 38.44           O1-
ATOM   1112  N   GLN A 302      31.240  22.210  39.943  1.00 26.17           N  
ATOM   1113  CA  GLN A 302      31.900  23.239  40.734  1.00 28.21           C  
ATOM   1114  C   GLN A 302      31.664  24.660  40.220  1.00 28.55           C  
ATOM   1115  O   GLN A 302      31.737  25.630  40.998  1.00 26.21           O  
ATOM   1116  CB  GLN A 302      33.407  22.952  40.803  1.00 28.56           C  
ATOM   1117  CG  GLN A 302      34.184  23.270  39.514  1.00 29.23           C  
ATOM   1118  CD  GLN A 302      35.684  23.100  39.705  1.00 28.87           C  
ATOM   1119  OE1 GLN A 302      36.166  23.068  40.839  1.00 27.64           O  
ATOM   1120  NE2 GLN A 302      36.430  23.003  38.601  1.00 27.93           N  
ATOM   1121  N   ASP A 303      31.403  24.787  38.920  1.00 25.60           N  
ATOM   1122  CA  ASP A 303      31.141  26.097  38.315  1.00 27.67           C  
ATOM   1123  C   ASP A 303      29.674  26.470  38.500  1.00 27.71           C  
ATOM   1124  O   ASP A 303      29.268  27.621  38.302  1.00 26.08           O  
ATOM   1125  CB  ASP A 303      31.456  26.069  36.811  1.00 30.89           C  
ATOM   1126  CG  ASP A 303      30.776  24.920  36.092  1.00 32.41           C  
ATOM   1127  OD1 ASP A 303      30.914  23.764  36.544  1.00 35.43           O  
ATOM   1128  OD2 ASP A 303      30.106  25.165  35.072  1.00 36.18           O1-
ATOM   1129  N   ALA A 304      28.881  25.481  38.890  1.00 24.60           N  
ATOM   1130  CA  ALA A 304      27.446  25.656  39.063  1.00 25.78           C  
ATOM   1131  C   ALA A 304      26.947  26.048  40.451  1.00 25.63           C  
ATOM   1132  O   ALA A 304      26.245  27.066  40.634  1.00 25.10           O  
ATOM   1133  CB  ALA A 304      26.746  24.363  38.625  1.00 23.27           C  
ATOM   1134  N   THR A 305      27.297  25.215  41.419  1.00 23.99           N  
ATOM   1135  CA  THR A 305      26.842  25.389  42.781  1.00 22.78           C  
ATOM   1136  C   THR A 305      27.994  25.563  43.741  1.00 23.18           C  
ATOM   1137  O   THR A 305      28.780  24.646  43.961  1.00 24.27           O  
ATOM   1138  CB  THR A 305      25.997  24.169  43.189  1.00 23.86           C  
ATOM   1139  OG1 THR A 305      24.915  24.009  42.255  1.00 22.81           O  
ATOM   1140  CG2 THR A 305      25.445  24.331  44.608  1.00 23.19           C  
ATOM   1141  N   TYR A 306      28.072  26.743  44.338  1.00 22.46           N  
ATOM   1142  CA  TYR A 306      29.160  27.044  45.258  1.00 22.80           C  
ATOM   1143  C   TYR A 306      28.779  28.263  46.078  1.00 21.50           C  
ATOM   1144  O   TYR A 306      27.783  28.909  45.780  1.00 22.93           O  
ATOM   1145  CB  TYR A 306      30.409  27.373  44.431  1.00 22.59           C  
ATOM   1146  CG  TYR A 306      30.188  28.521  43.451  1.00 22.28           C  
ATOM   1147  CD1 TYR A 306      30.148  29.847  43.895  1.00 22.92           C  
ATOM   1148  CD2 TYR A 306      30.002  28.281  42.090  1.00 19.68           C  
ATOM   1149  CE1 TYR A 306      29.930  30.905  43.012  1.00 20.95           C  
ATOM   1150  CE2 TYR A 306      29.780  29.344  41.186  1.00 23.10           C  
ATOM   1151  CZ  TYR A 306      29.747  30.650  41.663  1.00 24.28           C  
ATOM   1152  OH  TYR A 306      29.524  31.698  40.794  1.00 25.50           O  
ATOM   1153  N   PHE A 307      29.550  28.566  47.117  1.00 22.48           N  
ATOM   1154  CA  PHE A 307      29.316  29.774  47.908  1.00 23.76           C  
ATOM   1155  C   PHE A 307      30.652  30.171  48.483  1.00 24.23           C  
ATOM   1156  O   PHE A 307      31.567  29.350  48.556  1.00 26.76           O  
ATOM   1157  CB  PHE A 307      28.243  29.564  49.003  1.00 20.41           C  
ATOM   1158  CG  PHE A 307      28.721  28.874  50.259  1.00 20.78           C  
ATOM   1159  CD1 PHE A 307      28.939  29.614  51.427  1.00 21.27           C  
ATOM   1160  CD2 PHE A 307      28.843  27.486  50.317  1.00 22.82           C  
ATOM   1161  CE1 PHE A 307      29.257  28.992  52.637  1.00 22.55           C  
ATOM   1162  CE2 PHE A 307      29.164  26.840  51.525  1.00 22.84           C  
ATOM   1163  CZ  PHE A 307      29.367  27.593  52.692  1.00 23.63           C  
ATOM   1164  N   GLY A 308      30.795  31.433  48.859  1.00 25.04           N  
ATOM   1165  CA  GLY A 308      32.067  31.852  49.399  1.00 26.29           C  
ATOM   1166  C   GLY A 308      32.021  33.160  50.143  1.00 28.70           C  
ATOM   1167  O   GLY A 308      30.958  33.786  50.322  1.00 28.57           O  
ATOM   1168  N   ALA A 309      33.205  33.578  50.556  1.00 27.77           N  
ATOM   1169  CA  ALA A 309      33.358  34.801  51.304  1.00 32.04           C  
ATOM   1170  C   ALA A 309      34.793  35.289  51.231  1.00 33.51           C  
ATOM   1171  O   ALA A 309      35.714  34.536  50.919  1.00 34.56           O  
ATOM   1172  CB  ALA A 309      32.981  34.552  52.756  1.00 32.62           C  
ATOM   1173  N   PHE A 310      34.966  36.568  51.516  1.00 35.34           N  
ATOM   1174  CA  PHE A 310      36.285  37.163  51.572  1.00 37.54           C  
ATOM   1175  C   PHE A 310      36.170  38.463  52.357  1.00 38.81           C  
ATOM   1176  O   PHE A 310      35.237  39.246  52.162  1.00 37.84           O  
ATOM   1177  CB  PHE A 310      36.885  37.360  50.167  1.00 38.68           C  
ATOM   1178  CG  PHE A 310      36.107  38.282  49.272  1.00 41.34           C  
ATOM   1179  CD1 PHE A 310      36.340  39.654  49.288  1.00 42.55           C  
ATOM   1180  CD2 PHE A 310      35.183  37.771  48.363  1.00 40.52           C  
ATOM   1181  CE1 PHE A 310      35.672  40.506  48.394  1.00 41.15           C  
ATOM   1182  CE2 PHE A 310      34.513  38.605  47.472  1.00 39.59           C  
ATOM   1183  CZ  PHE A 310      34.757  39.977  47.487  1.00 42.29           C  
ATOM   1184  N   LYS A 311      37.092  38.641  53.297  1.00 40.85           N  
ATOM   1185  CA  LYS A 311      37.135  39.818  54.155  1.00 43.14           C  
ATOM   1186  C   LYS A 311      37.638  41.021  53.365  1.00 44.83           C  
ATOM   1187  O   LYS A 311      38.651  40.944  52.679  1.00 46.37           O  
ATOM   1188  CB  LYS A 311      38.052  39.537  55.350  1.00 42.43           C  
ATOM   1189  CG  LYS A 311      38.299  40.723  56.264  1.00 42.88           C  
ATOM   1190  CD  LYS A 311      39.129  40.323  57.472  1.00 41.64           C  
ATOM   1191  CE  LYS A 311      39.613  41.552  58.231  1.00 45.84           C  
ATOM   1192  NZ  LYS A 311      40.501  42.394  57.375  1.00 46.05           N1+
ATOM   1193  N   VAL A 312      36.918  42.131  53.467  1.00 47.65           N  
ATOM   1194  CA  VAL A 312      37.282  43.345  52.753  1.00 51.04           C  
ATOM   1195  C   VAL A 312      37.978  44.349  53.665  1.00 53.95           C  
ATOM   1196  O   VAL A 312      38.821  45.120  53.211  1.00 55.58           O  
ATOM   1197  CB  VAL A 312      36.036  44.016  52.149  1.00 50.91           C  
ATOM   1198  CG1 VAL A 312      36.448  45.217  51.323  1.00 51.25           C  
ATOM   1199  CG2 VAL A 312      35.266  43.013  51.304  1.00 49.04           C  
ATOM   1200  N   GLN A 313      37.622  44.340  54.946  1.00 55.99           N  
ATOM   1201  CA  GLN A 313      38.224  45.256  55.911  1.00 58.46           C  
ATOM   1202  C   GLN A 313      37.874  44.868  57.348  1.00 59.63           C  
ATOM   1203  O   GLN A 313      36.828  44.264  57.605  1.00 58.18           O  
ATOM   1204  CB  GLN A 313      37.767  46.693  55.630  1.00 59.40           C  
ATOM   1205  CG  GLN A 313      36.276  46.929  55.796  1.00 63.23           C  
ATOM   1206  CD  GLN A 313      35.862  48.343  55.419  1.00 66.13           C  
ATOM   1207  OE1 GLN A 313      36.362  49.319  55.980  1.00 68.66           O  
ATOM   1208  NE2 GLN A 313      34.941  48.460  54.466  1.00 66.37           N  
ATOM   1209  N   ASP A 314      38.755  45.217  58.281  1.00 60.47           N  
ATOM   1210  CA  ASP A 314      38.545  44.904  59.688  1.00 62.60           C  
ATOM   1211  C   ASP A 314      37.373  45.706  60.248  1.00 62.95           C  
ATOM   1212  O   ASP A 314      36.966  46.705  59.660  1.00 62.41           O  
ATOM   1213  CB  ASP A 314      39.812  45.219  60.484  1.00 64.94           C  
ATOM   1214  CG  ASP A 314      41.038  44.514  59.933  1.00 67.28           C  
ATOM   1215  OD1 ASP A 314      41.416  44.789  58.774  1.00 69.37           O  
ATOM   1216  OD2 ASP A 314      41.627  43.685  60.657  1.00 69.02           O1-
ATOM   1217  N   ILE A 315      36.827  45.264  61.377  1.00 64.54           N  
ATOM   1218  CA  ILE A 315      35.712  45.971  61.997  1.00 67.76           C  
ATOM   1219  C   ILE A 315      36.220  47.227  62.700  1.00 70.66           C  
ATOM   1220  O   ILE A 315      37.184  47.171  63.465  1.00 70.72           O  
ATOM   1221  CB  ILE A 315      34.979  45.088  63.037  1.00 66.96           C  
ATOM   1222  CG1 ILE A 315      34.319  43.893  62.344  1.00 67.21           C  
ATOM   1223  CG2 ILE A 315      33.917  45.908  63.763  1.00 67.33           C  
ATOM   1224  CD1 ILE A 315      33.891  42.762  63.278  1.00 49.15           C  
ATOM   1225  N   ASP A 316      35.570  48.358  62.431  1.00 73.59           N  
ATOM   1226  CA  ASP A 316      35.947  49.631  63.039  1.00 76.71           C  
ATOM   1227  C   ASP A 316      37.418  49.997  62.808  1.00 77.66           C  
ATOM   1228  O   ASP A 316      38.041  49.394  61.909  1.00 49.15           O  
ATOM   1229  CB  ASP A 316      35.646  49.596  64.543  1.00 78.74           C  
ATOM   1230  CG  ASP A 316      34.172  49.345  64.841  1.00 79.87           C  
ATOM   1231  OD1 ASP A 316      33.811  49.282  66.036  1.00 79.59           O  
ATOM   1232  OD2 ASP A 316      33.377  49.210  63.882  1.00 81.09           O1-
ATOM   1233  OXT ASP A 316      37.921  50.883  63.533  1.00 78.16           O1-
TER    1234      ASP A 316 
ATOM   1235  N   ALA B 161      38.528  50.893  57.529  1.00 76.95           N1+
ATOM   1236  CA  ALA B 161      39.412  51.908  56.888  1.00 75.30           C  
ATOM   1237  C   ALA B 161      38.838  52.388  55.557  1.00 74.34           C  
ATOM   1238  O   ALA B 161      39.368  53.319  54.949  1.00 74.54           O  
ATOM   1239  CB  ALA B 161      40.812  51.327  56.678  1.00 75.27           C  
ATOM   1240  N   GLN B 162      37.760  51.751  55.103  1.00 72.45           N  
ATOM   1241  CA  GLN B 162      37.119  52.136  53.845  1.00 70.32           C  
ATOM   1242  C   GLN B 162      35.597  52.224  53.998  1.00 67.87           C  
ATOM   1243  O   GLN B 162      35.000  51.486  54.780  1.00 67.74           O  
ATOM   1244  CB  GLN B 162      37.467  51.136  52.731  1.00 71.26           C  
ATOM   1245  CG  GLN B 162      38.960  50.868  52.557  1.00 73.39           C  
ATOM   1246  CD  GLN B 162      39.347  50.590  51.112  1.00 74.88           C  
ATOM   1247  OE1 GLN B 162      39.429  51.507  50.294  1.00 75.16           O  
ATOM   1248  NE2 GLN B 162      39.582  49.321  50.791  1.00 75.83           N  
ATOM   1249  N   PRO B 163      34.952  53.138  53.254  1.00 65.54           N  
ATOM   1250  CA  PRO B 163      33.496  53.314  53.312  1.00 63.22           C  
ATOM   1251  C   PRO B 163      32.722  52.140  52.710  1.00 61.16           C  
ATOM   1252  O   PRO B 163      33.226  51.412  51.851  1.00 60.75           O  
ATOM   1253  CB  PRO B 163      33.277  54.608  52.537  1.00 63.13           C  
ATOM   1254  CG  PRO B 163      34.365  54.569  51.528  1.00 64.30           C  
ATOM   1255  CD  PRO B 163      35.555  54.125  52.343  1.00 64.78           C  
ATOM   1256  N   PHE B 164      31.487  51.970  53.164  1.00 58.52           N  
ATOM   1257  CA  PHE B 164      30.647  50.884  52.690  1.00 56.02           C  
ATOM   1258  C   PHE B 164      29.202  51.166  53.055  1.00 54.88           C  
ATOM   1259  O   PHE B 164      28.909  52.151  53.727  1.00 55.39           O  
ATOM   1260  CB  PHE B 164      31.092  49.563  53.330  1.00 54.27           C  
ATOM   1261  CG  PHE B 164      31.017  49.554  54.841  1.00 52.57           C  
ATOM   1262  CD1 PHE B 164      29.789  49.544  55.496  1.00 51.50           C  
ATOM   1263  CD2 PHE B 164      32.179  49.545  55.608  1.00 51.89           C  
ATOM   1264  CE1 PHE B 164      29.722  49.518  56.890  1.00 50.56           C  
ATOM   1265  CE2 PHE B 164      32.120  49.520  57.001  1.00 49.75           C  
ATOM   1266  CZ  PHE B 164      30.890  49.507  57.641  1.00 49.53           C  
ATOM   1267  N   ALA B 165      28.303  50.295  52.611  1.00 52.36           N  
ATOM   1268  CA  ALA B 165      26.886  50.438  52.910  1.00 50.46           C  
ATOM   1269  C   ALA B 165      26.098  49.204  52.490  1.00 48.36           C  
ATOM   1270  O   ALA B 165      26.379  48.575  51.468  1.00 48.80           O  
ATOM   1271  CB  ALA B 165      26.315  51.680  52.226  1.00 50.56           C  
ATOM   1272  N   HIS B 166      25.115  48.870  53.312  1.00 45.81           N  
ATOM   1273  CA  HIS B 166      24.226  47.742  53.086  1.00 45.21           C  
ATOM   1274  C   HIS B 166      22.891  48.228  53.612  1.00 45.80           C  
ATOM   1275  O   HIS B 166      22.673  48.259  54.823  1.00 46.38           O  
ATOM   1276  CB  HIS B 166      24.671  46.516  53.893  1.00 44.03           C  
ATOM   1277  CG  HIS B 166      23.840  45.295  53.637  1.00 40.72           C  
ATOM   1278  ND1 HIS B 166      23.894  44.595  52.449  1.00 41.21           N  
ATOM   1279  CD2 HIS B 166      22.924  44.663  54.405  1.00 39.37           C  
ATOM   1280  CE1 HIS B 166      23.046  43.583  52.500  1.00 37.02           C  
ATOM   1281  NE2 HIS B 166      22.444  43.600  53.675  1.00 35.48           N  
ATOM   1282  N   LEU B 167      22.001  48.609  52.702  1.00 47.51           N  
ATOM   1283  CA  LEU B 167      20.695  49.126  53.085  1.00 48.30           C  
ATOM   1284  C   LEU B 167      19.590  48.109  52.856  1.00 48.43           C  
ATOM   1285  O   LEU B 167      19.566  47.420  51.834  1.00 47.18           O  
ATOM   1286  CB  LEU B 167      20.405  50.404  52.294  1.00 49.06           C  
ATOM   1287  CG  LEU B 167      21.592  51.366  52.196  1.00 51.14           C  
ATOM   1288  CD1 LEU B 167      21.166  52.644  51.489  1.00 53.64           C  
ATOM   1289  CD2 LEU B 167      22.116  51.686  53.585  1.00 52.48           C  
ATOM   1290  N   THR B 168      18.675  48.017  53.814  1.00 48.76           N  
ATOM   1291  CA  THR B 168      17.570  47.071  53.716  1.00 49.22           C  
ATOM   1292  C   THR B 168      16.250  47.814  53.529  1.00 51.95           C  
ATOM   1293  O   THR B 168      16.090  48.947  53.997  1.00 50.93           O  
ATOM   1294  CB  THR B 168      17.500  46.168  54.975  1.00 49.27           C  
ATOM   1295  OG1 THR B 168      17.202  46.961  56.129  1.00 45.55           O  
ATOM   1296  CG2 THR B 168      18.836  45.471  55.197  1.00 47.83           C  
ATOM   1297  N   ILE B 169      15.309  47.176  52.836  1.00 53.06           N  
ATOM   1298  CA  ILE B 169      14.018  47.790  52.562  1.00 56.52           C  
ATOM   1299  C   ILE B 169      13.220  48.141  53.805  1.00 58.62           C  
ATOM   1300  O   ILE B 169      13.199  47.391  54.777  1.00 58.35           O  
ATOM   1301  CB  ILE B 169      13.150  46.882  51.638  1.00 55.83           C  
ATOM   1302  CG1 ILE B 169      13.133  47.459  50.221  1.00 58.09           C  
ATOM   1303  CG2 ILE B 169      11.724  46.768  52.166  1.00 56.81           C  
ATOM   1304  CD1 ILE B 169      12.557  48.891  50.033  1.00 49.15           C  
ATOM   1305  N   ASN B 170      12.566  49.297  53.755  1.00 62.61           N  
ATOM   1306  CA  ASN B 170      11.727  49.773  54.847  1.00 65.64           C  
ATOM   1307  C   ASN B 170      10.330  49.981  54.278  1.00 68.04           C  
ATOM   1308  O   ASN B 170      10.024  51.042  53.734  1.00 67.98           O  
ATOM   1309  CB  ASN B 170      12.256  51.095  55.399  1.00 66.00           C  
ATOM   1310  CG  ASN B 170      11.369  51.665  56.491  1.00 66.97           C  
ATOM   1311  OD1 ASN B 170      11.562  52.797  56.939  1.00 66.56           O  
ATOM   1312  ND2 ASN B 170      10.393  50.879  56.931  1.00 66.08           N  
ATOM   1313  N   ALA B 171       9.489  48.960  54.397  1.00 71.31           N  
ATOM   1314  CA  ALA B 171       8.127  49.030  53.886  1.00 75.17           C  
ATOM   1315  C   ALA B 171       7.241  49.927  54.751  1.00 77.76           C  
ATOM   1316  O   ALA B 171       6.016  49.801  54.735  1.00 78.44           O  
ATOM   1317  CB  ALA B 171       7.537  47.629  53.807  1.00 74.77           C  
ATOM   1318  N   ALA B 172       7.863  50.829  55.506  1.00 80.41           N  
ATOM   1319  CA  ALA B 172       7.123  51.746  56.368  1.00 83.08           C  
ATOM   1320  C   ALA B 172       6.043  52.451  55.553  1.00 84.82           C  
ATOM   1321  O   ALA B 172       4.946  52.714  56.050  1.00 85.13           O  
ATOM   1322  CB  ALA B 172       8.069  52.771  56.979  1.00 82.97           C  
ATOM   1323  N   SER B 173       6.365  52.753  54.299  1.00 86.42           N  
ATOM   1324  CA  SER B 173       5.429  53.420  53.402  1.00 88.30           C  
ATOM   1325  C   SER B 173       4.449  52.409  52.801  1.00 89.16           C  
ATOM   1326  O   SER B 173       4.326  51.286  53.295  1.00 89.48           O  
ATOM   1327  CB  SER B 173       6.200  54.141  52.292  1.00 88.11           C  
ATOM   1328  OG  SER B 173       7.115  53.268  51.651  1.00 88.26           O  
ATOM   1329  N   ILE B 174       3.751  52.811  51.743  1.00 89.89           N  
ATOM   1330  CA  ILE B 174       2.787  51.930  51.091  1.00 90.32           C  
ATOM   1331  C   ILE B 174       2.865  52.011  49.557  1.00 90.33           C  
ATOM   1332  O   ILE B 174       1.851  52.199  48.879  1.00 90.76           O  
ATOM   1333  CB  ILE B 174       1.339  52.255  51.572  1.00 90.62           C  
ATOM   1334  CG1 ILE B 174       0.354  51.214  51.034  1.00 90.76           C  
ATOM   1335  CG2 ILE B 174       0.938  53.659  51.136  1.00 91.34           C  
ATOM   1336  CD1 ILE B 174       0.439  49.846  51.705  1.00 49.15           C  
ATOM   1337  N   PRO B 175       4.079  51.867  48.990  1.00 89.76           N  
ATOM   1338  CA  PRO B 175       4.245  51.928  47.533  1.00 89.23           C  
ATOM   1339  C   PRO B 175       3.414  50.859  46.823  1.00 89.00           C  
ATOM   1340  O   PRO B 175       3.830  49.703  46.723  1.00 89.38           O  
ATOM   1341  CB  PRO B 175       5.747  51.710  47.349  1.00 89.02           C  
ATOM   1342  CG  PRO B 175       6.328  52.299  48.599  1.00 88.76           C  
ATOM   1343  CD  PRO B 175       5.391  51.756  49.655  1.00 89.49           C  
ATOM   1344  N   SER B 176       2.242  51.248  46.332  1.00 88.23           N  
ATOM   1345  CA  SER B 176       1.361  50.313  45.641  1.00 87.65           C  
ATOM   1346  C   SER B 176       1.141  50.692  44.178  1.00 86.78           C  
ATOM   1347  O   SER B 176       0.069  51.166  43.803  1.00 87.15           O  
ATOM   1348  CB  SER B 176       0.012  50.238  46.360  1.00 87.58           C  
ATOM   1349  OG  SER B 176      -0.851  49.314  45.721  1.00 88.08           O  
ATOM   1350  N   GLY B 177       2.162  50.473  43.357  1.00 85.92           N  
ATOM   1351  CA  GLY B 177       2.061  50.793  41.944  1.00 83.66           C  
ATOM   1352  C   GLY B 177       2.641  49.694  41.076  1.00 82.36           C  
ATOM   1353  O   GLY B 177       3.075  48.657  41.583  1.00 82.94           O  
ATOM   1354  N   SER B 178       2.650  49.919  39.766  1.00 80.20           N  
ATOM   1355  CA  SER B 178       3.181  48.938  38.829  1.00 79.04           C  
ATOM   1356  C   SER B 178       4.307  49.530  37.995  1.00 78.19           C  
ATOM   1357  O   SER B 178       5.253  48.834  37.627  1.00 78.42           O  
ATOM   1358  CB  SER B 178       2.070  48.435  37.908  1.00 79.25           C  
ATOM   1359  OG  SER B 178       1.050  47.794  38.653  1.00 80.91           O  
ATOM   1360  N   HIS B 179       4.199  50.820  37.699  1.00 77.10           N  
ATOM   1361  CA  HIS B 179       5.207  51.510  36.908  1.00 75.98           C  
ATOM   1362  C   HIS B 179       6.500  51.543  37.708  1.00 74.06           C  
ATOM   1363  O   HIS B 179       6.481  51.393  38.929  1.00 73.26           O  
ATOM   1364  CB  HIS B 179       4.751  52.939  36.612  1.00 77.77           C  
ATOM   1365  CG  HIS B 179       3.297  53.049  36.271  1.00 80.37           C  
ATOM   1366  ND1 HIS B 179       2.298  52.712  37.161  1.00 81.26           N  
ATOM   1367  CD2 HIS B 179       2.673  53.448  35.137  1.00 80.97           C  
ATOM   1368  CE1 HIS B 179       1.121  52.899  36.588  1.00 81.61           C  
ATOM   1369  NE2 HIS B 179       1.321  53.344  35.360  1.00 81.83           N  
ATOM   1370  N   LYS B 180       7.621  51.736  37.022  1.00 72.09           N  
ATOM   1371  CA  LYS B 180       8.907  51.795  37.704  1.00 70.59           C  
ATOM   1372  C   LYS B 180       8.981  53.075  38.531  1.00 69.52           C  
ATOM   1373  O   LYS B 180       8.668  54.161  38.041  1.00 70.34           O  
ATOM   1374  CB  LYS B 180      10.054  51.750  36.687  1.00 70.60           C  
ATOM   1375  CG  LYS B 180      10.093  52.927  35.724  1.00 71.01           C  
ATOM   1376  CD  LYS B 180      11.223  53.892  36.057  1.00 70.85           C  
ATOM   1377  CE  LYS B 180      12.583  53.296  35.724  1.00 69.68           C  
ATOM   1378  NZ  LYS B 180      12.732  53.034  34.264  1.00 69.37           N1+
ATOM   1379  N   VAL B 181       9.383  52.935  39.790  1.00 66.91           N  
ATOM   1380  CA  VAL B 181       9.498  54.065  40.700  1.00 63.72           C  
ATOM   1381  C   VAL B 181      10.856  54.025  41.391  1.00 62.76           C  
ATOM   1382  O   VAL B 181      11.631  53.098  41.180  1.00 61.83           O  
ATOM   1383  CB  VAL B 181       8.406  54.018  41.782  1.00 63.70           C  
ATOM   1384  CG1 VAL B 181       7.032  54.060  41.138  1.00 63.17           C  
ATOM   1385  CG2 VAL B 181       8.559  52.756  42.614  1.00 62.84           C  
ATOM   1386  N   THR B 182      11.135  55.027  42.218  1.00 61.70           N  
ATOM   1387  CA  THR B 182      12.401  55.090  42.941  1.00 61.00           C  
ATOM   1388  C   THR B 182      12.189  54.870  44.436  1.00 60.52           C  
ATOM   1389  O   THR B 182      11.641  55.729  45.126  1.00 61.31           O  
ATOM   1390  CB  THR B 182      13.102  56.452  42.735  1.00 61.31           C  
ATOM   1391  OG1 THR B 182      13.402  56.630  41.347  1.00 61.68           O  
ATOM   1392  CG2 THR B 182      14.402  56.511  43.520  1.00 62.72           C  
ATOM   1393  N   LEU B 183      12.625  53.713  44.928  1.00 58.82           N  
ATOM   1394  CA  LEU B 183      12.495  53.376  46.342  1.00 57.45           C  
ATOM   1395  C   LEU B 183      13.238  54.410  47.174  1.00 56.87           C  
ATOM   1396  O   LEU B 183      14.435  54.620  46.991  1.00 55.90           O  
ATOM   1397  CB  LEU B 183      13.064  51.982  46.601  1.00 55.71           C  
ATOM   1398  CG  LEU B 183      12.403  50.876  45.773  1.00 55.62           C  
ATOM   1399  CD1 LEU B 183      13.099  49.546  46.029  1.00 54.85           C  
ATOM   1400  CD2 LEU B 183      10.922  50.788  46.126  1.00 53.49           C  
ATOM   1401  N   SER B 184      12.525  55.041  48.099  1.00 57.99           N  
ATOM   1402  CA  SER B 184      13.109  56.084  48.931  1.00 58.87           C  
ATOM   1403  C   SER B 184      13.145  55.773  50.420  1.00 58.53           C  
ATOM   1404  O   SER B 184      13.629  56.588  51.209  1.00 59.54           O  
ATOM   1405  CB  SER B 184      12.345  57.387  48.715  1.00 59.06           C  
ATOM   1406  OG  SER B 184      10.979  57.213  49.047  1.00 60.09           O  
ATOM   1407  N   SER B 185      12.630  54.611  50.807  1.00 57.81           N  
ATOM   1408  CA  SER B 185      12.628  54.222  52.212  1.00 57.28           C  
ATOM   1409  C   SER B 185      13.538  53.023  52.476  1.00 56.75           C  
ATOM   1410  O   SER B 185      13.189  51.880  52.171  1.00 55.90           O  
ATOM   1411  CB  SER B 185      11.199  53.916  52.678  1.00 57.72           C  
ATOM   1412  OG  SER B 185      10.550  53.009  51.806  1.00 59.78           O  
ATOM   1413  N   TRP B 186      14.708  53.301  53.046  1.00 56.06           N  
ATOM   1414  CA  TRP B 186      15.693  52.271  53.371  1.00 55.65           C  
ATOM   1415  C   TRP B 186      16.238  52.444  54.787  1.00 55.85           C  
ATOM   1416  O   TRP B 186      16.288  53.554  55.314  1.00 55.97           O  
ATOM   1417  CB  TRP B 186      16.885  52.320  52.404  1.00 54.77           C  
ATOM   1418  CG  TRP B 186      16.569  52.038  50.963  1.00 53.78           C  
ATOM   1419  CD1 TRP B 186      16.258  52.949  49.995  1.00 53.32           C  
ATOM   1420  CD2 TRP B 186      16.533  50.755  50.332  1.00 52.57           C  
ATOM   1421  NE1 TRP B 186      16.029  52.312  48.800  1.00 52.44           N  
ATOM   1422  CE2 TRP B 186      16.187  50.964  48.979  1.00 51.76           C  
ATOM   1423  CE3 TRP B 186      16.751  49.445  50.780  1.00 51.29           C  
ATOM   1424  CZ2 TRP B 186      16.061  49.913  48.067  1.00 51.49           C  
ATOM   1425  CZ3 TRP B 186      16.623  48.400  49.872  1.00 51.00           C  
ATOM   1426  CH2 TRP B 186      16.278  48.642  48.532  1.00 51.17           C  
ATOM   1427  N   TYR B 187      16.654  51.336  55.394  1.00 55.74           N  
ATOM   1428  CA  TYR B 187      17.234  51.358  56.733  1.00 54.93           C  
ATOM   1429  C   TYR B 187      18.740  51.442  56.579  1.00 54.40           C  
ATOM   1430  O   TYR B 187      19.285  51.058  55.537  1.00 54.34           O  
ATOM   1431  CB  TYR B 187      16.905  50.078  57.492  1.00 54.67           C  
ATOM   1432  CG  TYR B 187      15.471  49.956  57.913  1.00 55.96           C  
ATOM   1433  CD1 TYR B 187      14.680  48.899  57.467  1.00 56.41           C  
ATOM   1434  CD2 TYR B 187      14.904  50.885  58.780  1.00 56.43           C  
ATOM   1435  CE1 TYR B 187      13.358  48.770  57.877  1.00 57.40           C  
ATOM   1436  CE2 TYR B 187      13.588  50.767  59.196  1.00 56.94           C  
ATOM   1437  CZ  TYR B 187      12.820  49.708  58.741  1.00 57.56           C  
ATOM   1438  OH  TYR B 187      11.514  49.587  59.147  1.00 58.69           O  
ATOM   1439  N   HIS B 188      19.413  51.922  57.620  1.00 52.28           N  
ATOM   1440  CA  HIS B 188      20.863  52.038  57.588  1.00 51.48           C  
ATOM   1441  C   HIS B 188      21.467  51.782  58.960  1.00 50.07           C  
ATOM   1442  O   HIS B 188      22.666  51.968  59.149  1.00 49.03           O  
ATOM   1443  CB  HIS B 188      21.267  53.440  57.131  1.00 54.28           C  
ATOM   1444  CG  HIS B 188      20.980  54.508  58.142  1.00 56.20           C  
ATOM   1445  ND1 HIS B 188      19.709  54.766  58.612  1.00 56.37           N  
ATOM   1446  CD2 HIS B 188      21.802  55.367  58.789  1.00 55.67           C  
ATOM   1447  CE1 HIS B 188      19.761  55.739  59.504  1.00 56.93           C  
ATOM   1448  NE2 HIS B 188      21.019  56.121  59.631  1.00 56.88           N  
ATOM   1449  N   ASP B 189      20.643  51.346  59.909  1.00 51.14           N  
ATOM   1450  CA  ASP B 189      21.114  51.121  61.274  1.00 52.05           C  
ATOM   1451  C   ASP B 189      20.286  50.083  62.019  1.00 50.76           C  
ATOM   1452  O   ASP B 189      20.103  50.179  63.230  1.00 51.36           O  
ATOM   1453  CB  ASP B 189      21.051  52.444  62.043  1.00 55.81           C  
ATOM   1454  CG  ASP B 189      19.627  52.981  62.159  1.00 59.41           C  
ATOM   1455  OD1 ASP B 189      18.781  52.623  61.308  1.00 59.54           O  
ATOM   1456  OD2 ASP B 189      19.358  53.767  63.095  1.00 62.99           O1-
ATOM   1457  N   ARG B 190      19.800  49.084  61.301  1.00 48.86           N  
ATOM   1458  CA  ARG B 190      18.974  48.057  61.910  1.00 48.87           C  
ATOM   1459  C   ARG B 190      19.346  46.699  61.326  1.00 46.89           C  
ATOM   1460  O   ARG B 190      19.495  46.569  60.114  1.00 45.35           O  
ATOM   1461  CB  ARG B 190      17.516  48.367  61.603  1.00 51.21           C  
ATOM   1462  CG  ARG B 190      16.568  48.218  62.751  1.00 55.88           C  
ATOM   1463  CD  ARG B 190      15.435  49.196  62.550  1.00 58.67           C  
ATOM   1464  NE  ARG B 190      15.951  50.558  62.436  1.00 59.91           N  
ATOM   1465  CZ  ARG B 190      15.188  51.639  62.341  1.00 60.87           C  
ATOM   1466  NH1 ARG B 190      13.868  51.520  62.345  1.00 61.78           N  
ATOM   1467  NH2 ARG B 190      15.745  52.839  62.252  1.00 61.44           N1+
ATOM   1468  N   GLY B 191      19.488  45.695  62.185  1.00 43.93           N  
ATOM   1469  CA  GLY B 191      19.841  44.372  61.707  1.00 43.08           C  
ATOM   1470  C   GLY B 191      21.138  44.381  60.924  1.00 40.92           C  
ATOM   1471  O   GLY B 191      22.183  44.792  61.437  1.00 42.61           O  
ATOM   1472  N   TRP B 192      21.083  43.935  59.675  1.00 38.93           N  
ATOM   1473  CA  TRP B 192      22.283  43.902  58.845  1.00 38.55           C  
ATOM   1474  C   TRP B 192      22.502  45.261  58.169  1.00 39.97           C  
ATOM   1475  O   TRP B 192      23.585  45.536  57.642  1.00 40.05           O  
ATOM   1476  CB  TRP B 192      22.160  42.801  57.779  1.00 34.96           C  
ATOM   1477  CG  TRP B 192      21.546  41.512  58.265  1.00 32.44           C  
ATOM   1478  CD1 TRP B 192      20.604  40.766  57.613  1.00 33.46           C  
ATOM   1479  CD2 TRP B 192      21.824  40.816  59.496  1.00 32.17           C  
ATOM   1480  NE1 TRP B 192      20.276  39.656  58.357  1.00 34.15           N  
ATOM   1481  CE2 TRP B 192      21.009  39.660  59.515  1.00 31.48           C  
ATOM   1482  CE3 TRP B 192      22.683  41.056  60.583  1.00 32.87           C  
ATOM   1483  CZ2 TRP B 192      21.022  38.745  60.582  1.00 33.73           C  
ATOM   1484  CZ3 TRP B 192      22.697  40.145  61.646  1.00 32.55           C  
ATOM   1485  CH2 TRP B 192      21.870  39.002  61.635  1.00 32.36           C  
ATOM   1486  N   ALA B 193      21.474  46.110  58.184  1.00 41.25           N  
ATOM   1487  CA  ALA B 193      21.582  47.434  57.569  1.00 43.51           C  
ATOM   1488  C   ALA B 193      22.668  48.206  58.289  1.00 44.24           C  
ATOM   1489  O   ALA B 193      22.710  48.239  59.518  1.00 44.07           O  
ATOM   1490  CB  ALA B 193      20.263  48.183  57.663  1.00 45.21           C  
ATOM   1491  N   LYS B 194      23.546  48.833  57.521  1.00 45.63           N  
ATOM   1492  CA  LYS B 194      24.650  49.584  58.099  1.00 46.77           C  
ATOM   1493  C   LYS B 194      25.198  50.549  57.066  1.00 49.00           C  
ATOM   1494  O   LYS B 194      24.815  50.502  55.896  1.00 48.82           O  
ATOM   1495  CB  LYS B 194      25.746  48.614  58.534  1.00 45.86           C  
ATOM   1496  CG  LYS B 194      26.115  47.601  57.449  1.00 44.72           C  
ATOM   1497  CD  LYS B 194      27.138  46.580  57.944  1.00 44.45           C  
ATOM   1498  CE  LYS B 194      27.334  45.459  56.922  1.00 43.22           C  
ATOM   1499  NZ  LYS B 194      26.069  44.719  56.648  1.00 36.93           N1+
ATOM   1500  N   ILE B 195      26.097  51.423  57.498  1.00 50.67           N  
ATOM   1501  CA  ILE B 195      26.692  52.390  56.594  1.00 52.82           C  
ATOM   1502  C   ILE B 195      27.882  53.066  57.267  1.00 54.25           C  
ATOM   1503  O   ILE B 195      27.906  53.227  58.485  1.00 54.52           O  
ATOM   1504  CB  ILE B 195      25.640  53.437  56.154  1.00 53.42           C  
ATOM   1505  CG1 ILE B 195      26.190  54.273  55.000  1.00 53.00           C  
ATOM   1506  CG2 ILE B 195      25.247  54.324  57.329  1.00 53.83           C  
ATOM   1507  CD1 ILE B 195      25.145  55.088  54.240  1.00 49.15           C  
ATOM   1508  N   SER B 196      28.874  53.441  56.470  1.00 56.99           N  
ATOM   1509  CA  SER B 196      30.081  54.076  56.984  1.00 59.18           C  
ATOM   1510  C   SER B 196      30.670  55.040  55.962  1.00 61.35           C  
ATOM   1511  O   SER B 196      30.978  54.654  54.832  1.00 61.29           O  
ATOM   1512  CB  SER B 196      31.116  53.008  57.342  1.00 59.31           C  
ATOM   1513  OG  SER B 196      32.360  53.597  57.669  1.00 60.79           O  
ATOM   1514  N   ASN B 197      30.826  56.294  56.380  1.00 63.72           N  
ATOM   1515  CA  ASN B 197      31.360  57.361  55.538  1.00 65.35           C  
ATOM   1516  C   ASN B 197      30.390  57.758  54.430  1.00 65.73           C  
ATOM   1517  O   ASN B 197      30.513  58.837  53.846  1.00 68.68           O  
ATOM   1518  CB  ASN B 197      32.699  56.960  54.914  1.00 67.43           C  
ATOM   1519  CG  ASN B 197      33.373  58.119  54.200  1.00 70.58           C  
ATOM   1520  OD1 ASN B 197      33.746  59.114  54.826  1.00 71.51           O  
ATOM   1521  ND2 ASN B 197      33.524  58.002  52.884  1.00 71.02           N  
ATOM   1522  N   MET B 198      29.426  56.893  54.137  1.00 64.05           N  
ATOM   1523  CA  MET B 198      28.447  57.185  53.101  1.00 63.39           C  
ATOM   1524  C   MET B 198      27.181  57.730  53.760  1.00 63.74           C  
ATOM   1525  O   MET B 198      26.936  57.474  54.938  1.00 64.01           O  
ATOM   1526  CB  MET B 198      28.132  55.914  52.302  1.00 61.79           C  
ATOM   1527  CG  MET B 198      29.359  55.264  51.661  1.00 60.30           C  
ATOM   1528  SD  MET B 198      28.952  53.885  50.555  1.00 57.16           S  
ATOM   1529  CE  MET B 198      28.583  54.779  49.041  1.00 57.11           C  
ATOM   1530  N   THR B 199      26.381  58.480  53.006  1.00 63.94           N  
ATOM   1531  CA  THR B 199      25.154  59.048  53.554  1.00 64.42           C  
ATOM   1532  C   THR B 199      23.908  58.674  52.751  1.00 64.65           C  
ATOM   1533  O   THR B 199      23.942  58.597  51.522  1.00 63.73           O  
ATOM   1534  CB  THR B 199      25.251  60.590  53.655  1.00 65.23           C  
ATOM   1535  OG1 THR B 199      25.608  61.139  52.380  1.00 65.89           O  
ATOM   1536  CG2 THR B 199      26.302  60.988  54.685  1.00 64.66           C  
ATOM   1537  N   LEU B 200      22.807  58.442  53.461  1.00 65.14           N  
ATOM   1538  CA  LEU B 200      21.546  58.067  52.832  1.00 66.63           C  
ATOM   1539  C   LEU B 200      20.554  59.226  52.914  1.00 68.34           C  
ATOM   1540  O   LEU B 200      20.328  59.790  53.987  1.00 68.08           O  
ATOM   1541  CB  LEU B 200      20.955  56.841  53.536  1.00 65.28           C  
ATOM   1542  CG  LEU B 200      19.984  55.919  52.789  1.00 64.86           C  
ATOM   1543  CD1 LEU B 200      19.403  54.931  53.786  1.00 65.15           C  
ATOM   1544  CD2 LEU B 200      18.867  56.705  52.129  1.00 65.07           C  
ATOM   1545  N   SER B 201      19.959  59.569  51.777  1.00 69.72           N  
ATOM   1546  CA  SER B 201      18.990  60.653  51.717  1.00 71.13           C  
ATOM   1547  C   SER B 201      17.744  60.221  50.951  1.00 71.27           C  
ATOM   1548  O   SER B 201      17.635  60.445  49.746  1.00 71.13           O  
ATOM   1549  CB  SER B 201      19.615  61.876  51.042  1.00 72.59           C  
ATOM   1550  OG  SER B 201      18.681  62.936  50.940  1.00 73.74           O  
ATOM   1551  N   ASN B 202      16.808  59.596  51.657  1.00 71.87           N  
ATOM   1552  CA  ASN B 202      15.566  59.132  51.050  1.00 72.83           C  
ATOM   1553  C   ASN B 202      15.805  58.272  49.811  1.00 72.76           C  
ATOM   1554  O   ASN B 202      15.369  58.619  48.711  1.00 72.48           O  
ATOM   1555  CB  ASN B 202      14.683  60.327  50.680  1.00 73.53           C  
ATOM   1556  CG  ASN B 202      14.239  61.121  51.891  1.00 74.05           C  
ATOM   1557  OD1 ASN B 202      13.583  60.592  52.789  1.00 74.50           O  
ATOM   1558  ND2 ASN B 202      14.594  62.400  51.921  1.00 73.76           N  
ATOM   1559  N   GLY B 203      16.494  57.151  49.995  1.00 72.28           N  
ATOM   1560  CA  GLY B 203      16.768  56.262  48.879  1.00 72.75           C  
ATOM   1561  C   GLY B 203      17.903  56.736  47.988  1.00 72.56           C  
ATOM   1562  O   GLY B 203      17.991  56.357  46.818  1.00 72.89           O  
ATOM   1563  N   LYS B 204      18.779  57.566  48.541  1.00 71.75           N  
ATOM   1564  CA  LYS B 204      19.908  58.084  47.786  1.00 71.20           C  
ATOM   1565  C   LYS B 204      21.219  57.851  48.519  1.00 70.09           C  
ATOM   1566  O   LYS B 204      21.540  58.552  49.479  1.00 69.39           O  
ATOM   1567  CB  LYS B 204      19.720  59.578  47.519  1.00 72.40           C  
ATOM   1568  CG  LYS B 204      18.674  59.895  46.463  1.00 73.66           C  
ATOM   1569  CD  LYS B 204      19.175  59.536  45.071  1.00 74.15           C  
ATOM   1570  CE  LYS B 204      18.173  59.933  43.998  1.00 74.56           C  
ATOM   1571  NZ  LYS B 204      16.890  59.189  44.132  1.00 75.04           N1+
ATOM   1572  N   LEU B 205      21.971  56.853  48.066  1.00 68.60           N  
ATOM   1573  CA  LEU B 205      23.255  56.537  48.672  1.00 67.41           C  
ATOM   1574  C   LEU B 205      24.286  57.510  48.109  1.00 67.41           C  
ATOM   1575  O   LEU B 205      24.804  57.317  47.007  1.00 67.22           O  
ATOM   1576  CB  LEU B 205      23.654  55.096  48.349  1.00 66.69           C  
ATOM   1577  CG  LEU B 205      24.920  54.576  49.037  1.00 66.11           C  
ATOM   1578  CD1 LEU B 205      24.740  54.612  50.548  1.00 64.18           C  
ATOM   1579  CD2 LEU B 205      25.210  53.160  48.567  1.00 65.38           C  
ATOM   1580  N   ARG B 206      24.568  58.559  48.874  1.00 67.21           N  
ATOM   1581  CA  ARG B 206      25.518  59.592  48.474  1.00 67.22           C  
ATOM   1582  C   ARG B 206      26.955  59.207  48.810  1.00 66.66           C  
ATOM   1583  O   ARG B 206      27.260  58.828  49.942  1.00 65.40           O  
ATOM   1584  CB  ARG B 206      25.157  60.911  49.166  1.00 69.13           C  
ATOM   1585  CG  ARG B 206      25.963  62.130  48.725  1.00 72.27           C  
ATOM   1586  CD  ARG B 206      25.414  63.387  49.399  1.00 74.86           C  
ATOM   1587  NE  ARG B 206      23.982  63.542  49.142  1.00 77.07           N  
ATOM   1588  CZ  ARG B 206      23.183  64.390  49.785  1.00 77.23           C  
ATOM   1589  NH1 ARG B 206      23.669  65.175  50.737  1.00 76.90           N  
ATOM   1590  NH2 ARG B 206      21.891  64.445  49.480  1.00 76.70           N1+
ATOM   1591  N   VAL B 207      27.829  59.306  47.813  1.00 66.60           N  
ATOM   1592  CA  VAL B 207      29.243  58.981  47.977  1.00 66.20           C  
ATOM   1593  C   VAL B 207      29.998  60.185  48.545  1.00 66.98           C  
ATOM   1594  O   VAL B 207      30.020  61.260  47.941  1.00 66.90           O  
ATOM   1595  CB  VAL B 207      29.879  58.588  46.625  1.00 65.35           C  
ATOM   1596  CG1 VAL B 207      31.326  58.174  46.825  1.00 65.12           C  
ATOM   1597  CG2 VAL B 207      29.084  57.464  45.988  1.00 65.09           C  
ATOM   1598  N   ASN B 208      30.618  59.997  49.705  1.00 67.31           N  
ATOM   1599  CA  ASN B 208      31.361  61.067  50.355  1.00 67.21           C  
ATOM   1600  C   ASN B 208      32.862  60.832  50.279  1.00 66.86           C  
ATOM   1601  O   ASN B 208      33.617  61.308  51.125  1.00 67.84           O  
ATOM   1602  CB  ASN B 208      30.938  61.187  51.818  1.00 67.72           C  
ATOM   1603  CG  ASN B 208      29.456  61.446  51.973  1.00 68.94           C  
ATOM   1604  OD1 ASN B 208      28.898  62.328  51.320  1.00 70.60           O  
ATOM   1605  ND2 ASN B 208      28.809  60.683  52.845  1.00 69.97           N  
ATOM   1606  N   GLN B 209      33.291  60.095  49.264  1.00 66.86           N  
ATOM   1607  CA  GLN B 209      34.709  59.808  49.075  1.00 66.95           C  
ATOM   1608  C   GLN B 209      34.943  59.104  47.747  1.00 66.57           C  
ATOM   1609  O   GLN B 209      34.390  58.035  47.491  1.00 66.38           O  
ATOM   1610  CB  GLN B 209      35.239  58.949  50.226  1.00 67.01           C  
ATOM   1611  CG  GLN B 209      36.658  58.443  50.023  1.00 67.56           C  
ATOM   1612  CD  GLN B 209      37.209  57.755  51.255  1.00 69.01           C  
ATOM   1613  OE1 GLN B 209      38.212  57.040  51.188  1.00 69.92           O  
ATOM   1614  NE2 GLN B 209      36.561  57.975  52.392  1.00 69.11           N  
ATOM   1615  N   ASP B 210      35.766  59.719  46.905  1.00 66.03           N  
ATOM   1616  CA  ASP B 210      36.083  59.172  45.595  1.00 65.52           C  
ATOM   1617  C   ASP B 210      36.776  57.815  45.697  1.00 64.95           C  
ATOM   1618  O   ASP B 210      37.379  57.481  46.718  1.00 64.32           O  
ATOM   1619  CB  ASP B 210      36.959  60.165  44.820  1.00 66.41           C  
ATOM   1620  CG  ASP B 210      36.204  61.438  44.436  1.00 68.05           C  
ATOM   1621  OD1 ASP B 210      35.639  62.102  45.332  1.00 68.46           O  
ATOM   1622  OD2 ASP B 210      36.176  61.778  43.235  1.00 67.84           O1-
ATOM   1623  N   GLY B 211      36.674  57.035  44.626  1.00 64.01           N  
ATOM   1624  CA  GLY B 211      37.281  55.717  44.594  1.00 62.93           C  
ATOM   1625  C   GLY B 211      36.396  54.740  43.843  1.00 61.81           C  
ATOM   1626  O   GLY B 211      35.280  55.084  43.442  1.00 61.00           O  
ATOM   1627  N   PHE B 212      36.893  53.525  43.633  1.00 60.35           N  
ATOM   1628  CA  PHE B 212      36.117  52.508  42.940  1.00 59.49           C  
ATOM   1629  C   PHE B 212      35.315  51.694  43.947  1.00 58.80           C  
ATOM   1630  O   PHE B 212      35.869  51.154  44.904  1.00 60.21           O  
ATOM   1631  CB  PHE B 212      37.033  51.576  42.157  1.00 59.99           C  
ATOM   1632  CG  PHE B 212      37.867  52.272  41.129  1.00 62.07           C  
ATOM   1633  CD1 PHE B 212      39.163  52.683  41.427  1.00 62.02           C  
ATOM   1634  CD2 PHE B 212      37.357  52.523  39.860  1.00 62.12           C  
ATOM   1635  CE1 PHE B 212      39.942  53.332  40.474  1.00 61.95           C  
ATOM   1636  CE2 PHE B 212      38.128  53.173  38.899  1.00 62.70           C  
ATOM   1637  CZ  PHE B 212      39.423  53.578  39.206  1.00 62.35           C  
ATOM   1638  N   TYR B 213      34.008  51.606  43.731  1.00 57.55           N  
ATOM   1639  CA  TYR B 213      33.145  50.852  44.632  1.00 56.05           C  
ATOM   1640  C   TYR B 213      32.453  49.707  43.912  1.00 53.35           C  
ATOM   1641  O   TYR B 213      32.172  49.782  42.718  1.00 52.11           O  
ATOM   1642  CB  TYR B 213      32.063  51.757  45.236  1.00 57.28           C  
ATOM   1643  CG  TYR B 213      32.565  52.814  46.191  1.00 59.21           C  
ATOM   1644  CD1 TYR B 213      33.455  53.803  45.770  1.00 60.67           C  
ATOM   1645  CD2 TYR B 213      32.123  52.845  47.511  1.00 59.28           C  
ATOM   1646  CE1 TYR B 213      33.889  54.797  46.640  1.00 62.18           C  
ATOM   1647  CE2 TYR B 213      32.551  53.837  48.392  1.00 61.86           C  
ATOM   1648  CZ  TYR B 213      33.432  54.810  47.948  1.00 62.60           C  
ATOM   1649  OH  TYR B 213      33.852  55.797  48.809  1.00 64.58           O  
ATOM   1650  N   TYR B 214      32.189  48.635  44.645  1.00 50.75           N  
ATOM   1651  CA  TYR B 214      31.469  47.516  44.071  1.00 47.53           C  
ATOM   1652  C   TYR B 214      30.022  47.710  44.506  1.00 45.78           C  
ATOM   1653  O   TYR B 214      29.726  47.753  45.698  1.00 47.65           O  
ATOM   1654  CB  TYR B 214      31.976  46.183  44.606  1.00 45.93           C  
ATOM   1655  CG  TYR B 214      31.251  45.018  43.974  1.00 46.22           C  
ATOM   1656  CD1 TYR B 214      31.463  44.685  42.634  1.00 45.10           C  
ATOM   1657  CD2 TYR B 214      30.325  44.275  44.698  1.00 45.18           C  
ATOM   1658  CE1 TYR B 214      30.770  43.642  42.035  1.00 44.87           C  
ATOM   1659  CE2 TYR B 214      29.619  43.220  44.103  1.00 43.82           C  
ATOM   1660  CZ  TYR B 214      29.852  42.912  42.773  1.00 44.67           C  
ATOM   1661  OH  TYR B 214      29.180  41.861  42.188  1.00 45.69           O  
ATOM   1662  N   LEU B 215      29.127  47.845  43.542  1.00 43.20           N  
ATOM   1663  CA  LEU B 215      27.719  48.041  43.841  1.00 40.63           C  
ATOM   1664  C   LEU B 215      26.956  46.724  43.681  1.00 37.92           C  
ATOM   1665  O   LEU B 215      27.315  45.892  42.858  1.00 36.80           O  
ATOM   1666  CB  LEU B 215      27.142  49.098  42.895  1.00 41.29           C  
ATOM   1667  CG  LEU B 215      27.947  50.399  42.739  1.00 42.07           C  
ATOM   1668  CD1 LEU B 215      27.247  51.325  41.750  1.00 41.28           C  
ATOM   1669  CD2 LEU B 215      28.091  51.083  44.092  1.00 40.77           C  
ATOM   1670  N   TYR B 216      25.912  46.534  44.478  1.00 34.67           N  
ATOM   1671  CA  TYR B 216      25.101  45.330  44.384  1.00 36.03           C  
ATOM   1672  C   TYR B 216      23.691  45.584  44.888  1.00 35.80           C  
ATOM   1673  O   TYR B 216      23.465  46.455  45.731  1.00 36.55           O  
ATOM   1674  CB  TYR B 216      25.733  44.188  45.180  1.00 33.04           C  
ATOM   1675  CG  TYR B 216      25.796  44.428  46.670  1.00 33.39           C  
ATOM   1676  CD1 TYR B 216      24.731  44.082  47.498  1.00 33.16           C  
ATOM   1677  CD2 TYR B 216      26.925  45.001  47.255  1.00 32.77           C  
ATOM   1678  CE1 TYR B 216      24.789  44.297  48.876  1.00 35.33           C  
ATOM   1679  CE2 TYR B 216      26.993  45.223  48.633  1.00 34.52           C  
ATOM   1680  CZ  TYR B 216      25.925  44.867  49.436  1.00 33.70           C  
ATOM   1681  OH  TYR B 216      26.005  45.072  50.794  1.00 33.47           O  
ATOM   1682  N   ALA B 217      22.746  44.817  44.356  1.00 34.65           N  
ATOM   1683  CA  ALA B 217      21.349  44.924  44.749  1.00 34.73           C  
ATOM   1684  C   ALA B 217      20.653  43.564  44.613  1.00 33.55           C  
ATOM   1685  O   ALA B 217      20.875  42.851  43.635  1.00 33.50           O  
ATOM   1686  CB  ALA B 217      20.638  45.956  43.868  1.00 31.89           C  
ATOM   1687  N   ASN B 218      19.845  43.200  45.605  1.00 32.91           N  
ATOM   1688  CA  ASN B 218      19.085  41.958  45.555  1.00 34.21           C  
ATOM   1689  C   ASN B 218      17.651  42.387  45.818  1.00 35.18           C  
ATOM   1690  O   ASN B 218      17.351  42.984  46.858  1.00 37.48           O  
ATOM   1691  CB  ASN B 218      19.525  40.953  46.634  1.00 33.46           C  
ATOM   1692  CG  ASN B 218      18.990  39.544  46.367  1.00 34.94           C  
ATOM   1693  OD1 ASN B 218      19.304  38.938  45.333  1.00 36.22           O  
ATOM   1694  ND2 ASN B 218      18.174  39.024  47.281  1.00 32.36           N  
ATOM   1695  N   ILE B 219      16.768  42.095  44.876  1.00 32.29           N  
ATOM   1696  CA  ILE B 219      15.374  42.477  45.010  1.00 32.22           C  
ATOM   1697  C   ILE B 219      14.491  41.249  44.895  1.00 30.87           C  
ATOM   1698  O   ILE B 219      14.560  40.535  43.901  1.00 32.70           O  
ATOM   1699  CB  ILE B 219      14.973  43.469  43.894  1.00 32.55           C  
ATOM   1700  CG1 ILE B 219      15.969  44.636  43.842  1.00 33.88           C  
ATOM   1701  CG2 ILE B 219      13.574  43.976  44.139  1.00 32.38           C  
ATOM   1702  CD1 ILE B 219      16.115  45.513  45.117  1.00 49.15           C  
ATOM   1703  N   CYS B 220      13.673  40.994  45.911  1.00 30.34           N  
ATOM   1704  CA  CYS B 220      12.781  39.851  45.864  1.00 32.57           C  
ATOM   1705  C   CYS B 220      11.353  40.313  45.585  1.00 34.05           C  
ATOM   1706  O   CYS B 220      10.925  41.349  46.075  1.00 34.95           O  
ATOM   1707  CB  CYS B 220      12.843  39.064  47.181  1.00 33.37           C  
ATOM   1708  SG  CYS B 220      14.400  38.124  47.415  1.00 38.07           S  
ATOM   1709  N   PHE B 221      10.636  39.559  44.760  1.00 36.20           N  
ATOM   1710  CA  PHE B 221       9.243  39.859  44.425  1.00 37.18           C  
ATOM   1711  C   PHE B 221       8.425  38.624  44.764  1.00 39.67           C  
ATOM   1712  O   PHE B 221       8.900  37.505  44.593  1.00 37.33           O  
ATOM   1713  CB  PHE B 221       9.058  40.125  42.926  1.00 37.53           C  
ATOM   1714  CG  PHE B 221       9.722  41.378  42.428  1.00 37.69           C  
ATOM   1715  CD1 PHE B 221      10.959  41.328  41.790  1.00 36.06           C  
ATOM   1716  CD2 PHE B 221       9.091  42.608  42.569  1.00 39.50           C  
ATOM   1717  CE1 PHE B 221      11.563  42.493  41.292  1.00 37.46           C  
ATOM   1718  CE2 PHE B 221       9.679  43.777  42.081  1.00 39.79           C  
ATOM   1719  CZ  PHE B 221      10.918  43.723  41.439  1.00 37.93           C  
ATOM   1720  N   ARG B 222       7.198  38.818  45.238  1.00 41.80           N  
ATOM   1721  CA  ARG B 222       6.341  37.683  45.544  1.00 47.07           C  
ATOM   1722  C   ARG B 222       4.873  38.084  45.467  1.00 49.63           C  
ATOM   1723  O   ARG B 222       4.538  39.263  45.568  1.00 47.54           O  
ATOM   1724  CB  ARG B 222       6.672  37.095  46.923  1.00 48.05           C  
ATOM   1725  CG  ARG B 222       6.011  37.776  48.103  1.00 52.36           C  
ATOM   1726  CD  ARG B 222       6.652  39.102  48.434  1.00 54.52           C  
ATOM   1727  NE  ARG B 222       6.052  39.694  49.627  1.00 59.61           N  
ATOM   1728  CZ  ARG B 222       6.046  39.118  50.828  1.00 61.86           C  
ATOM   1729  NH1 ARG B 222       6.610  37.929  51.001  1.00 61.56           N  
ATOM   1730  NH2 ARG B 222       5.470  39.728  51.857  1.00 60.89           N1+
ATOM   1731  N   HIS B 223       3.997  37.104  45.276  1.00 54.84           N  
ATOM   1732  CA  HIS B 223       2.577  37.398  45.170  1.00 61.36           C  
ATOM   1733  C   HIS B 223       1.659  36.235  45.553  1.00 64.65           C  
ATOM   1734  O   HIS B 223       1.944  35.076  45.247  1.00 64.10           O  
ATOM   1735  CB  HIS B 223       2.277  37.870  43.746  1.00 62.91           C  
ATOM   1736  CG  HIS B 223       0.832  38.158  43.496  1.00 65.92           C  
ATOM   1737  ND1 HIS B 223      -0.076  37.173  43.173  1.00 66.75           N  
ATOM   1738  CD2 HIS B 223       0.132  39.316  43.542  1.00 67.27           C  
ATOM   1739  CE1 HIS B 223      -1.274  37.713  43.030  1.00 67.42           C  
ATOM   1740  NE2 HIS B 223      -1.175  39.012  43.250  1.00 68.35           N  
ATOM   1741  N   HIS B 224       0.563  36.565  46.235  1.00 69.73           N  
ATOM   1742  CA  HIS B 224      -0.431  35.581  46.670  1.00 75.22           C  
ATOM   1743  C   HIS B 224      -1.748  35.766  45.925  1.00 78.81           C  
ATOM   1744  O   HIS B 224      -2.222  36.889  45.755  1.00 79.39           O  
ATOM   1745  CB  HIS B 224      -0.680  35.703  48.173  1.00 75.45           C  
ATOM   1746  CG  HIS B 224       0.272  34.909  49.006  1.00 77.08           C  
ATOM   1747  ND1 HIS B 224       0.180  33.540  49.138  1.00 77.50           N  
ATOM   1748  CD2 HIS B 224       1.348  35.286  49.737  1.00 77.69           C  
ATOM   1749  CE1 HIS B 224       1.158  33.108  49.914  1.00 77.22           C  
ATOM   1750  NE2 HIS B 224       1.881  34.147  50.290  1.00 77.77           N  
ATOM   1751  N   GLU B 225      -2.337  34.657  45.489  1.00 82.90           N  
ATOM   1752  CA  GLU B 225      -3.593  34.688  44.747  1.00 87.15           C  
ATOM   1753  C   GLU B 225      -4.726  35.429  45.463  1.00 89.46           C  
ATOM   1754  O   GLU B 225      -5.582  36.038  44.812  1.00 89.49           O  
ATOM   1755  CB  GLU B 225      -4.040  33.258  44.426  1.00 87.99           C  
ATOM   1756  CG  GLU B 225      -5.378  33.176  43.703  1.00 90.19           C  
ATOM   1757  CD  GLU B 225      -5.358  33.829  42.330  1.00 91.19           C  
ATOM   1758  OE1 GLU B 225      -6.438  33.942  41.711  1.00 92.12           O  
ATOM   1759  OE2 GLU B 225      -4.268  34.225  41.866  1.00 91.46           O1-
ATOM   1760  N   THR B 226      -4.733  35.375  46.795  1.00 91.93           N  
ATOM   1761  CA  THR B 226      -5.775  36.042  47.579  1.00 94.63           C  
ATOM   1762  C   THR B 226      -5.860  37.522  47.209  1.00 95.56           C  
ATOM   1763  O   THR B 226      -6.941  38.119  47.247  1.00 96.02           O  
ATOM   1764  CB  THR B 226      -5.524  35.905  49.096  1.00 95.53           C  
ATOM   1765  OG1 THR B 226      -5.318  34.523  49.423  1.00 96.87           O  
ATOM   1766  CG2 THR B 226      -6.732  36.419  49.882  1.00 95.59           C  
ATOM   1767  N   SER B 227      -4.713  38.115  46.881  1.00 96.32           N  
ATOM   1768  CA  SER B 227      -4.674  39.504  46.439  1.00 96.83           C  
ATOM   1769  C   SER B 227      -5.176  39.310  45.015  1.00 97.75           C  
ATOM   1770  O   SER B 227      -4.396  39.351  44.060  1.00 97.10           O  
ATOM   1771  CB  SER B 227      -3.236  40.032  46.418  1.00 96.61           C  
ATOM   1772  OG  SER B 227      -2.630  39.938  47.693  1.00 96.08           O  
ATOM   1773  N   GLY B 228      -6.481  39.081  44.882  1.00 98.91           N  
ATOM   1774  CA  GLY B 228      -7.044  38.808  43.572  1.00100.20           C  
ATOM   1775  C   GLY B 228      -7.934  39.783  42.823  1.00101.02           C  
ATOM   1776  O   GLY B 228      -8.183  40.916  43.246  1.00100.80           O  
ATOM   1777  N   SER B 229      -8.431  39.296  41.688  1.00101.67           N  
ATOM   1778  CA  SER B 229      -9.277  40.078  40.804  1.00102.00           C  
ATOM   1779  C   SER B 229      -8.446  41.284  40.392  1.00102.15           C  
ATOM   1780  O   SER B 229      -8.954  42.395  40.232  1.00102.25           O  
ATOM   1781  CB  SER B 229     -10.558  40.506  41.521  1.00102.05           C  
ATOM   1782  OG  SER B 229     -11.370  39.376  41.786  1.00102.68           O  
ATOM   1783  N   VAL B 230      -7.148  41.030  40.238  1.00101.65           N  
ATOM   1784  CA  VAL B 230      -6.168  42.036  39.855  1.00101.09           C  
ATOM   1785  C   VAL B 230      -5.183  41.386  38.882  1.00100.43           C  
ATOM   1786  O   VAL B 230      -4.747  40.253  39.088  1.00100.45           O  
ATOM   1787  CB  VAL B 230      -5.395  42.578  41.085  1.00101.17           C  
ATOM   1788  CG1 VAL B 230      -6.301  43.471  41.915  1.00101.53           C  
ATOM   1789  CG2 VAL B 230      -4.894  41.416  41.934  1.00101.05           C  
ATOM   1790  N   PRO B 231      -4.828  42.095  37.794  1.00 99.40           N  
ATOM   1791  CA  PRO B 231      -3.893  41.558  36.802  1.00 97.72           C  
ATOM   1792  C   PRO B 231      -2.484  41.229  37.286  1.00 96.08           C  
ATOM   1793  O   PRO B 231      -1.762  42.076  37.823  1.00 96.02           O  
ATOM   1794  CB  PRO B 231      -3.896  42.627  35.711  1.00 98.13           C  
ATOM   1795  CG  PRO B 231      -5.297  43.104  35.742  1.00 98.91           C  
ATOM   1796  CD  PRO B 231      -5.543  43.254  37.232  1.00 99.44           C  
ATOM   1797  N   THR B 232      -2.140  39.961  37.089  1.00 93.94           N  
ATOM   1798  CA  THR B 232      -0.849  39.362  37.399  1.00 91.25           C  
ATOM   1799  C   THR B 232      -0.869  38.188  36.432  1.00 89.01           C  
ATOM   1800  O   THR B 232      -0.844  37.007  36.812  1.00 89.56           O  
ATOM   1801  CB  THR B 232      -0.737  38.906  38.849  1.00 91.19           C  
ATOM   1802  OG1 THR B 232      -1.942  38.264  39.245  1.00 92.15           O  
ATOM   1803  CG2 THR B 232      -0.477  40.095  39.756  1.00 91.25           C  
ATOM   1804  N   ASP B 233      -0.982  38.570  35.161  1.00 85.71           N  
ATOM   1805  CA  ASP B 233      -1.044  37.670  34.016  1.00 82.34           C  
ATOM   1806  C   ASP B 233       0.309  37.856  33.361  1.00 78.89           C  
ATOM   1807  O   ASP B 233       1.046  36.902  33.107  1.00 78.31           O  
ATOM   1808  CB  ASP B 233      -2.142  38.169  33.082  1.00 83.60           C  
ATOM   1809  CG  ASP B 233      -2.567  39.603  33.407  1.00 84.63           C  
ATOM   1810  OD1 ASP B 233      -3.448  39.781  34.274  1.00 84.72           O  
ATOM   1811  OD2 ASP B 233      -2.027  40.557  32.801  1.00 84.55           O1-
ATOM   1812  N   TYR B 234       0.602  39.120  33.082  1.00 74.59           N  
ATOM   1813  CA  TYR B 234       1.853  39.526  32.476  1.00 70.58           C  
ATOM   1814  C   TYR B 234       2.478  40.472  33.486  1.00 66.28           C  
ATOM   1815  O   TYR B 234       1.821  41.390  33.978  1.00 66.30           O  
ATOM   1816  CB  TYR B 234       1.596  40.270  31.165  1.00 72.25           C  
ATOM   1817  CG  TYR B 234       2.845  40.878  30.573  1.00 75.21           C  
ATOM   1818  CD1 TYR B 234       3.930  40.076  30.222  1.00 76.11           C  
ATOM   1819  CD2 TYR B 234       2.952  42.257  30.374  1.00 75.97           C  
ATOM   1820  CE1 TYR B 234       5.089  40.629  29.687  1.00 76.75           C  
ATOM   1821  CE2 TYR B 234       4.109  42.823  29.838  1.00 76.46           C  
ATOM   1822  CZ  TYR B 234       5.173  42.002  29.496  1.00 76.89           C  
ATOM   1823  OH  TYR B 234       6.311  42.560  28.957  1.00 76.41           O  
ATOM   1824  N   LEU B 235       3.739  40.234  33.808  1.00 60.90           N  
ATOM   1825  CA  LEU B 235       4.444  41.072  34.757  1.00 56.00           C  
ATOM   1826  C   LEU B 235       5.862  41.326  34.285  1.00 53.62           C  
ATOM   1827  O   LEU B 235       6.468  40.501  33.606  1.00 51.89           O  
ATOM   1828  CB  LEU B 235       4.486  40.407  36.134  1.00 55.15           C  
ATOM   1829  CG  LEU B 235       3.187  40.332  36.936  1.00 55.96           C  
ATOM   1830  CD1 LEU B 235       3.423  39.537  38.214  1.00 54.69           C  
ATOM   1831  CD2 LEU B 235       2.707  41.741  37.260  1.00 54.56           C  
ATOM   1832  N   GLN B 236       6.374  42.493  34.637  1.00 52.22           N  
ATOM   1833  CA  GLN B 236       7.737  42.866  34.296  1.00 53.07           C  
ATOM   1834  C   GLN B 236       8.425  43.241  35.591  1.00 50.76           C  
ATOM   1835  O   GLN B 236       8.291  44.364  36.067  1.00 52.19           O  
ATOM   1836  CB  GLN B 236       7.763  44.056  33.335  1.00 55.77           C  
ATOM   1837  CG  GLN B 236       7.575  43.676  31.880  1.00 60.70           C  
ATOM   1838  CD  GLN B 236       7.755  44.858  30.948  1.00 63.93           C  
ATOM   1839  OE1 GLN B 236       8.786  45.557  31.072  1.00 64.93           O  
ATOM   1840  NE2 GLN B 236       6.868  45.083  30.094  1.00 65.98           N  
ATOM   1841  N   LEU B 237       9.152  42.290  36.166  1.00 48.03           N  
ATOM   1842  CA  LEU B 237       9.853  42.523  37.422  1.00 44.45           C  
ATOM   1843  C   LEU B 237      11.274  42.958  37.106  1.00 44.29           C  
ATOM   1844  O   LEU B 237      12.129  42.139  36.777  1.00 44.40           O  
ATOM   1845  CB  LEU B 237       9.822  41.247  38.252  1.00 40.71           C  
ATOM   1846  CG  LEU B 237       8.405  40.649  38.299  1.00 39.56           C  
ATOM   1847  CD1 LEU B 237       8.376  39.373  39.136  1.00 37.82           C  
ATOM   1848  CD2 LEU B 237       7.436  41.686  38.866  1.00 35.19           C  
ATOM   1849  N   MET B 238      11.512  44.263  37.211  1.00 43.94           N  
ATOM   1850  CA  MET B 238      12.810  44.848  36.889  1.00 44.27           C  
ATOM   1851  C   MET B 238      13.423  45.664  38.012  1.00 42.25           C  
ATOM   1852  O   MET B 238      12.725  46.157  38.893  1.00 40.66           O  
ATOM   1853  CB  MET B 238      12.675  45.777  35.681  1.00 46.33           C  
ATOM   1854  CG  MET B 238      12.017  45.166  34.470  1.00 49.50           C  
ATOM   1855  SD  MET B 238      13.079  43.978  33.671  1.00 53.46           S  
ATOM   1856  CE  MET B 238      14.337  45.084  32.995  1.00 51.44           C  
ATOM   1857  N   VAL B 239      14.739  45.820  37.948  1.00 40.99           N  
ATOM   1858  CA  VAL B 239      15.464  46.612  38.924  1.00 41.60           C  
ATOM   1859  C   VAL B 239      16.482  47.448  38.161  1.00 41.79           C  
ATOM   1860  O   VAL B 239      17.029  47.004  37.144  1.00 40.57           O  
ATOM   1861  CB  VAL B 239      16.186  45.724  39.971  1.00 42.33           C  
ATOM   1862  CG1 VAL B 239      17.223  44.832  39.296  1.00 41.86           C  
ATOM   1863  CG2 VAL B 239      16.836  46.606  41.030  1.00 40.33           C  
ATOM   1864  N   TYR B 240      16.715  48.664  38.640  1.00 40.80           N  
ATOM   1865  CA  TYR B 240      17.659  49.560  38.005  1.00 43.51           C  
ATOM   1866  C   TYR B 240      18.491  50.272  39.060  1.00 45.12           C  
ATOM   1867  O   TYR B 240      17.953  50.873  39.984  1.00 45.52           O  
ATOM   1868  CB  TYR B 240      16.927  50.614  37.157  1.00 45.18           C  
ATOM   1869  CG  TYR B 240      15.867  50.068  36.224  1.00 44.80           C  
ATOM   1870  CD1 TYR B 240      14.595  49.742  36.695  1.00 46.53           C  
ATOM   1871  CD2 TYR B 240      16.134  49.882  34.870  1.00 45.67           C  
ATOM   1872  CE1 TYR B 240      13.612  49.246  35.839  1.00 47.62           C  
ATOM   1873  CE2 TYR B 240      15.159  49.385  34.002  1.00 47.15           C  
ATOM   1874  CZ  TYR B 240      13.901  49.071  34.495  1.00 47.48           C  
ATOM   1875  OH  TYR B 240      12.933  48.588  33.646  1.00 49.42           O  
ATOM   1876  N   VAL B 241      19.807  50.192  38.921  1.00 46.83           N  
ATOM   1877  CA  VAL B 241      20.698  50.864  39.849  1.00 49.05           C  
ATOM   1878  C   VAL B 241      21.157  52.103  39.088  1.00 51.56           C  
ATOM   1879  O   VAL B 241      22.029  52.025  38.223  1.00 51.52           O  
ATOM   1880  CB  VAL B 241      21.904  49.970  40.215  1.00 47.66           C  
ATOM   1881  CG1 VAL B 241      22.730  50.629  41.306  1.00 45.30           C  
ATOM   1882  CG2 VAL B 241      21.409  48.606  40.676  1.00 44.95           C  
ATOM   1883  N   VAL B 242      20.542  53.239  39.405  1.00 55.21           N  
ATOM   1884  CA  VAL B 242      20.840  54.500  38.740  1.00 58.27           C  
ATOM   1885  C   VAL B 242      21.816  55.391  39.496  1.00 60.30           C  
ATOM   1886  O   VAL B 242      21.921  55.326  40.723  1.00 60.58           O  
ATOM   1887  CB  VAL B 242      19.549  55.306  38.508  1.00 58.88           C  
ATOM   1888  CG1 VAL B 242      19.832  56.494  37.595  1.00 59.76           C  
ATOM   1889  CG2 VAL B 242      18.477  54.407  37.916  1.00 59.48           C  
ATOM   1890  N   LYS B 243      22.525  56.228  38.745  1.00 62.74           N  
ATOM   1891  CA  LYS B 243      23.483  57.158  39.322  1.00 66.53           C  
ATOM   1892  C   LYS B 243      23.159  58.592  38.909  1.00 69.05           C  
ATOM   1893  O   LYS B 243      22.904  58.871  37.734  1.00 69.02           O  
ATOM   1894  CB  LYS B 243      24.903  56.798  38.877  1.00 66.23           C  
ATOM   1895  CG  LYS B 243      25.993  57.678  39.485  1.00 66.87           C  
ATOM   1896  CD  LYS B 243      26.441  58.775  38.527  1.00 66.37           C  
ATOM   1897  CE  LYS B 243      27.341  58.232  37.420  1.00 64.82           C  
ATOM   1898  NZ  LYS B 243      28.655  57.777  37.951  1.00 62.78           N1+
ATOM   1899  N   THR B 244      23.154  59.493  39.887  1.00 72.60           N  
ATOM   1900  CA  THR B 244      22.886  60.907  39.643  1.00 75.73           C  
ATOM   1901  C   THR B 244      23.980  61.741  40.305  1.00 77.62           C  
ATOM   1902  O   THR B 244      24.689  61.251  41.185  1.00 77.92           O  
ATOM   1903  CB  THR B 244      21.518  61.336  40.214  1.00 76.11           C  
ATOM   1904  OG1 THR B 244      21.361  62.752  40.051  1.00 77.61           O  
ATOM   1905  CG2 THR B 244      21.415  60.986  41.691  1.00 76.08           C  
ATOM   1906  N   SER B 245      24.116  62.996  39.883  1.00 80.14           N  
ATOM   1907  CA  SER B 245      25.139  63.881  40.438  1.00 82.74           C  
ATOM   1908  C   SER B 245      24.805  65.355  40.202  1.00 83.96           C  
ATOM   1909  O   SER B 245      23.725  65.682  39.709  1.00 83.68           O  
ATOM   1910  CB  SER B 245      26.498  63.553  39.802  1.00 83.07           C  
ATOM   1911  OG  SER B 245      27.517  64.415  40.280  1.00 84.18           O  
ATOM   1912  N   ILE B 246      25.728  66.239  40.578  1.00 85.72           N  
ATOM   1913  CA  ILE B 246      25.548  67.673  40.364  1.00 87.18           C  
ATOM   1914  C   ILE B 246      25.761  67.819  38.862  1.00 88.03           C  
ATOM   1915  O   ILE B 246      24.820  68.106  38.120  1.00 87.85           O  
ATOM   1916  CB  ILE B 246      26.601  68.495  41.140  1.00 87.55           C  
ATOM   1917  CG1 ILE B 246      26.530  68.145  42.629  1.00 87.26           C  
ATOM   1918  CG2 ILE B 246      26.357  69.987  40.938  1.00 88.17           C  
ATOM   1919  CD1 ILE B 246      25.190  68.418  43.372  1.00 49.15           C  
ATOM   1920  N   LYS B 247      27.002  67.623  38.419  1.00 89.03           N  
ATOM   1921  CA  LYS B 247      27.291  67.644  36.992  1.00 90.25           C  
ATOM   1922  C   LYS B 247      26.780  66.250  36.640  1.00 91.11           C  
ATOM   1923  O   LYS B 247      26.490  65.477  37.554  1.00 91.91           O  
ATOM   1924  CB  LYS B 247      28.795  67.778  36.729  1.00 90.60           C  
ATOM   1925  CG  LYS B 247      29.667  66.734  37.400  1.00 91.80           C  
ATOM   1926  CD  LYS B 247      31.140  67.005  37.116  1.00 92.85           C  
ATOM   1927  CE  LYS B 247      32.043  66.046  37.878  1.00 93.74           C  
ATOM   1928  NZ  LYS B 247      31.763  64.626  37.526  1.00 95.00           N1+
ATOM   1929  N   ILE B 248      26.668  65.907  35.359  1.00 91.81           N  
ATOM   1930  CA  ILE B 248      26.121  64.596  34.982  1.00 92.21           C  
ATOM   1931  C   ILE B 248      24.941  64.287  35.921  1.00 91.80           C  
ATOM   1932  O   ILE B 248      24.879  63.223  36.543  1.00 92.00           O  
ATOM   1933  CB  ILE B 248      27.196  63.451  35.073  1.00 93.16           C  
ATOM   1934  CG1 ILE B 248      26.576  62.114  34.642  1.00 93.76           C  
ATOM   1935  CG2 ILE B 248      27.765  63.340  36.488  1.00 93.99           C  
ATOM   1936  CD1 ILE B 248      27.582  61.007  34.331  1.00 49.15           C  
ATOM   1937  N   PRO B 249      23.987  65.234  36.039  1.00 91.08           N  
ATOM   1938  CA  PRO B 249      22.819  65.063  36.906  1.00 90.45           C  
ATOM   1939  C   PRO B 249      21.747  64.139  36.342  1.00 89.56           C  
ATOM   1940  O   PRO B 249      21.036  63.476  37.100  1.00 90.28           O  
ATOM   1941  CB  PRO B 249      22.316  66.491  37.074  1.00 90.53           C  
ATOM   1942  CG  PRO B 249      22.547  67.054  35.716  1.00 90.51           C  
ATOM   1943  CD  PRO B 249      23.944  66.555  35.381  1.00 90.87           C  
ATOM   1944  N   SER B 250      21.622  64.103  35.019  1.00 87.37           N  
ATOM   1945  CA  SER B 250      20.624  63.244  34.395  1.00 85.40           C  
ATOM   1946  C   SER B 250      20.845  61.809  34.865  1.00 83.34           C  
ATOM   1947  O   SER B 250      21.983  61.336  34.934  1.00 83.39           O  
ATOM   1948  CB  SER B 250      20.718  63.327  32.865  1.00 85.70           C  
ATOM   1949  OG  SER B 250      22.018  63.008  32.401  1.00 86.03           O  
ATOM   1950  N   SER B 251      19.755  61.132  35.211  1.00 80.46           N  
ATOM   1951  CA  SER B 251      19.826  59.756  35.684  1.00 77.70           C  
ATOM   1952  C   SER B 251      20.464  58.839  34.651  1.00 75.38           C  
ATOM   1953  O   SER B 251      20.086  58.846  33.479  1.00 74.72           O  
ATOM   1954  CB  SER B 251      18.428  59.241  36.025  1.00 77.81           C  
ATOM   1955  OG  SER B 251      17.867  59.965  37.104  1.00 79.08           O  
ATOM   1956  N   HIS B 252      21.438  58.052  35.093  1.00 72.72           N  
ATOM   1957  CA  HIS B 252      22.123  57.116  34.212  1.00 70.20           C  
ATOM   1958  C   HIS B 252      22.178  55.739  34.853  1.00 66.86           C  
ATOM   1959  O   HIS B 252      22.711  55.578  35.954  1.00 66.03           O  
ATOM   1960  CB  HIS B 252      23.543  57.597  33.914  1.00 72.40           C  
ATOM   1961  CG  HIS B 252      23.601  58.858  33.109  1.00 75.03           C  
ATOM   1962  ND1 HIS B 252      22.986  58.987  31.882  1.00 75.60           N  
ATOM   1963  CD2 HIS B 252      24.215  60.041  33.348  1.00 75.89           C  
ATOM   1964  CE1 HIS B 252      23.220  60.194  31.399  1.00 76.45           C  
ATOM   1965  NE2 HIS B 252      23.964  60.854  32.270  1.00 76.78           N  
ATOM   1966  N   ASN B 253      21.618  54.751  34.163  1.00 62.96           N  
ATOM   1967  CA  ASN B 253      21.610  53.387  34.669  1.00 58.77           C  
ATOM   1968  C   ASN B 253      23.004  52.787  34.682  1.00 55.28           C  
ATOM   1969  O   ASN B 253      23.705  52.798  33.674  1.00 54.59           O  
ATOM   1970  CB  ASN B 253      20.705  52.485  33.819  1.00 59.25           C  
ATOM   1971  CG  ASN B 253      19.240  52.806  33.980  1.00 59.77           C  
ATOM   1972  OD1 ASN B 253      18.786  53.135  35.073  1.00 62.85           O  
ATOM   1973  ND2 ASN B 253      18.485  52.696  32.894  1.00 59.71           N  
ATOM   1974  N   LEU B 254      23.403  52.267  35.834  1.00 52.48           N  
ATOM   1975  CA  LEU B 254      24.702  51.620  35.960  1.00 49.31           C  
ATOM   1976  C   LEU B 254      24.484  50.135  35.673  1.00 46.90           C  
ATOM   1977  O   LEU B 254      25.263  49.504  34.955  1.00 45.75           O  
ATOM   1978  CB  LEU B 254      25.256  51.800  37.373  1.00 48.74           C  
ATOM   1979  CG  LEU B 254      25.551  53.241  37.796  1.00 49.88           C  
ATOM   1980  CD1 LEU B 254      25.772  53.312  39.297  1.00 49.17           C  
ATOM   1981  CD2 LEU B 254      26.767  53.755  37.044  1.00 50.22           C  
ATOM   1982  N   MET B 255      23.400  49.594  36.224  1.00 44.93           N  
ATOM   1983  CA  MET B 255      23.066  48.186  36.047  1.00 41.61           C  
ATOM   1984  C   MET B 255      21.564  47.982  35.950  1.00 40.81           C  
ATOM   1985  O   MET B 255      20.781  48.696  36.582  1.00 41.32           O  
ATOM   1986  CB  MET B 255      23.589  47.362  37.224  1.00 41.72           C  
ATOM   1987  CG  MET B 255      25.037  47.606  37.573  1.00 39.42           C  
ATOM   1988  SD  MET B 255      25.547  46.598  38.981  1.00 41.06           S  
ATOM   1989  CE  MET B 255      24.935  47.550  40.353  1.00 36.89           C  
ATOM   1990  N   LYS B 256      21.173  46.988  35.165  1.00 37.96           N  
ATOM   1991  CA  LYS B 256      19.772  46.665  34.976  1.00 40.05           C  
ATOM   1992  C   LYS B 256      19.610  45.149  35.081  1.00 39.36           C  
ATOM   1993  O   LYS B 256      20.495  44.399  34.672  1.00 40.23           O  
ATOM   1994  CB  LYS B 256      19.312  47.145  33.593  1.00 41.65           C  
ATOM   1995  CG  LYS B 256      17.830  46.950  33.318  1.00 43.93           C  
ATOM   1996  CD  LYS B 256      17.460  47.423  31.909  1.00 44.99           C  
ATOM   1997  CE  LYS B 256      18.058  46.525  30.835  1.00 47.08           C  
ATOM   1998  NZ  LYS B 256      17.643  46.955  29.467  1.00 49.62           N1+
ATOM   1999  N   GLY B 257      18.483  44.703  35.628  1.00 38.29           N  
ATOM   2000  CA  GLY B 257      18.241  43.277  35.764  1.00 37.72           C  
ATOM   2001  C   GLY B 257      16.770  42.994  35.986  1.00 38.06           C  
ATOM   2002  O   GLY B 257      16.015  43.890  36.369  1.00 39.65           O  
ATOM   2003  N   GLY B 258      16.344  41.759  35.744  1.00 35.88           N  
ATOM   2004  CA  GLY B 258      14.946  41.447  35.955  1.00 35.75           C  
ATOM   2005  C   GLY B 258      14.428  40.363  35.051  1.00 35.08           C  
ATOM   2006  O   GLY B 258      15.197  39.658  34.398  1.00 35.88           O  
ATOM   2007  N   SER B 259      13.111  40.239  34.991  1.00 35.73           N  
ATOM   2008  CA  SER B 259      12.511  39.207  34.163  1.00 34.89           C  
ATOM   2009  C   SER B 259      11.019  39.401  33.948  1.00 36.47           C  
ATOM   2010  O   SER B 259      10.353  40.061  34.746  1.00 35.82           O  
ATOM   2011  CB  SER B 259      12.740  37.847  34.819  1.00 35.95           C  
ATOM   2012  OG  SER B 259      11.927  36.844  34.233  1.00 35.52           O  
ATOM   2013  N   THR B 260      10.499  38.833  32.862  1.00 35.61           N  
ATOM   2014  CA  THR B 260       9.072  38.899  32.611  1.00 38.44           C  
ATOM   2015  C   THR B 260       8.551  37.587  33.176  1.00 39.01           C  
ATOM   2016  O   THR B 260       9.197  36.549  33.034  1.00 39.73           O  
ATOM   2017  CB  THR B 260       8.719  38.996  31.099  1.00 38.39           C  
ATOM   2018  OG1 THR B 260       9.497  38.055  30.347  1.00 40.78           O  
ATOM   2019  CG2 THR B 260       8.971  40.401  30.588  1.00 38.96           C  
ATOM   2020  N   LYS B 261       7.399  37.638  33.835  1.00 38.44           N  
ATOM   2021  CA  LYS B 261       6.821  36.445  34.432  1.00 40.68           C  
ATOM   2022  C   LYS B 261       5.309  36.403  34.264  1.00 42.14           C  
ATOM   2023  O   LYS B 261       4.653  37.434  34.138  1.00 42.83           O  
ATOM   2024  CB  LYS B 261       7.147  36.392  35.932  1.00 39.06           C  
ATOM   2025  CG  LYS B 261       8.621  36.215  36.279  1.00 38.38           C  
ATOM   2026  CD  LYS B 261       9.124  34.817  35.937  1.00 37.35           C  
ATOM   2027  CE  LYS B 261      10.519  34.584  36.513  1.00 39.51           C  
ATOM   2028  NZ  LYS B 261      10.999  33.186  36.315  1.00 38.11           N1+
ATOM   2029  N   ASN B 262       4.766  35.194  34.261  1.00 43.74           N  
ATOM   2030  CA  ASN B 262       3.330  34.999  34.160  1.00 46.06           C  
ATOM   2031  C   ASN B 262       2.895  34.414  35.498  1.00 45.90           C  
ATOM   2032  O   ASN B 262       3.015  33.211  35.718  1.00 47.77           O  
ATOM   2033  CB  ASN B 262       2.998  34.017  33.040  1.00 47.50           C  
ATOM   2034  CG  ASN B 262       1.508  33.896  32.799  1.00 50.07           C  
ATOM   2035  OD1 ASN B 262       0.728  33.650  33.726  1.00 48.48           O  
ATOM   2036  ND2 ASN B 262       1.102  34.069  31.550  1.00 50.12           N  
ATOM   2037  N   TRP B 263       2.403  35.268  36.390  1.00 45.50           N  
ATOM   2038  CA  TRP B 263       1.965  34.833  37.710  1.00 46.64           C  
ATOM   2039  C   TRP B 263       0.445  34.742  37.821  1.00 49.50           C  
ATOM   2040  O   TRP B 263      -0.136  35.116  38.837  1.00 49.30           O  
ATOM   2041  CB  TRP B 263       2.513  35.791  38.781  1.00 43.26           C  
ATOM   2042  CG  TRP B 263       3.991  35.609  39.072  1.00 38.58           C  
ATOM   2043  CD1 TRP B 263       4.826  34.675  38.521  1.00 37.61           C  
ATOM   2044  CD2 TRP B 263       4.782  36.346  40.016  1.00 36.92           C  
ATOM   2045  NE1 TRP B 263       6.086  34.781  39.067  1.00 37.09           N  
ATOM   2046  CE2 TRP B 263       6.088  35.797  39.988  1.00 36.01           C  
ATOM   2047  CE3 TRP B 263       4.517  37.413  40.886  1.00 36.41           C  
ATOM   2048  CZ2 TRP B 263       7.126  36.282  40.794  1.00 33.88           C  
ATOM   2049  CZ3 TRP B 263       5.555  37.899  41.691  1.00 37.52           C  
ATOM   2050  CH2 TRP B 263       6.844  37.328  41.636  1.00 36.59           C  
ATOM   2051  N   SER B 264      -0.194  34.235  36.774  1.00 52.99           N  
ATOM   2052  CA  SER B 264      -1.648  34.095  36.763  1.00 56.29           C  
ATOM   2053  C   SER B 264      -2.069  32.652  37.043  1.00 58.52           C  
ATOM   2054  O   SER B 264      -3.258  32.349  37.122  1.00 58.47           O  
ATOM   2055  CB  SER B 264      -2.213  34.534  35.411  1.00 56.08           C  
ATOM   2056  OG  SER B 264      -1.809  33.648  34.380  1.00 55.71           O  
ATOM   2057  N   GLY B 265      -1.088  31.767  37.193  1.00 61.23           N  
ATOM   2058  CA  GLY B 265      -1.382  30.370  37.460  1.00 65.07           C  
ATOM   2059  C   GLY B 265      -2.212  30.143  38.714  1.00 68.01           C  
ATOM   2060  O   GLY B 265      -2.352  31.038  39.552  1.00 69.63           O  
ATOM   2061  N   ASN B 266      -2.756  28.936  38.846  1.00 68.68           N  
ATOM   2062  CA  ASN B 266      -3.585  28.570  39.990  1.00 69.04           C  
ATOM   2063  C   ASN B 266      -2.764  28.448  41.271  1.00 69.27           C  
ATOM   2064  O   ASN B 266      -3.315  28.220  42.352  1.00 68.86           O  
ATOM   2065  CB  ASN B 266      -4.291  27.238  39.719  1.00 70.54           C  
ATOM   2066  CG  ASN B 266      -3.321  26.069  39.647  1.00 71.23           C  
ATOM   2067  OD1 ASN B 266      -2.419  26.048  38.810  1.00 72.48           O  
ATOM   2068  ND2 ASN B 266      -3.503  25.091  40.528  1.00 71.26           N  
ATOM   2069  N   SER B 267      -1.448  28.590  41.144  1.00 68.53           N  
ATOM   2070  CA  SER B 267      -0.552  28.496  42.292  1.00 67.99           C  
ATOM   2071  C   SER B 267      -0.897  29.542  43.342  1.00 66.79           C  
ATOM   2072  O   SER B 267      -1.220  30.681  43.016  1.00 67.46           O  
ATOM   2073  CB  SER B 267       0.899  28.681  41.850  1.00 68.66           C  
ATOM   2074  OG  SER B 267       1.773  28.642  42.965  1.00 70.28           O  
ATOM   2075  N   GLU B 268      -0.816  29.153  44.607  1.00 65.89           N  
ATOM   2076  CA  GLU B 268      -1.137  30.066  45.695  1.00 64.53           C  
ATOM   2077  C   GLU B 268       0.022  30.996  46.024  1.00 61.83           C  
ATOM   2078  O   GLU B 268      -0.155  31.986  46.735  1.00 62.80           O  
ATOM   2079  CB  GLU B 268      -1.508  29.277  46.950  1.00 66.81           C  
ATOM   2080  CG  GLU B 268      -0.353  28.484  47.539  1.00 69.13           C  
ATOM   2081  CD  GLU B 268      -0.731  27.802  48.836  1.00 72.12           C  
ATOM   2082  OE1 GLU B 268      -1.701  27.013  48.824  1.00 73.65           O  
ATOM   2083  OE2 GLU B 268      -0.063  28.057  49.863  1.00 72.50           O1-
ATOM   2084  N   PHE B 269       1.203  30.683  45.501  1.00 57.21           N  
ATOM   2085  CA  PHE B 269       2.381  31.488  45.783  1.00 52.58           C  
ATOM   2086  C   PHE B 269       3.313  31.629  44.582  1.00 48.98           C  
ATOM   2087  O   PHE B 269       3.590  30.660  43.879  1.00 47.65           O  
ATOM   2088  CB  PHE B 269       3.136  30.864  46.959  1.00 53.10           C  
ATOM   2089  CG  PHE B 269       4.337  31.644  47.396  1.00 54.31           C  
ATOM   2090  CD1 PHE B 269       4.192  32.913  47.949  1.00 55.52           C  
ATOM   2091  CD2 PHE B 269       5.619  31.101  47.271  1.00 54.86           C  
ATOM   2092  CE1 PHE B 269       5.308  33.642  48.379  1.00 56.88           C  
ATOM   2093  CE2 PHE B 269       6.745  31.815  47.695  1.00 56.04           C  
ATOM   2094  CZ  PHE B 269       6.589  33.090  48.252  1.00 57.22           C  
ATOM   2095  N   HIS B 270       3.793  32.847  44.355  1.00 44.29           N  
ATOM   2096  CA  HIS B 270       4.705  33.133  43.253  1.00 41.16           C  
ATOM   2097  C   HIS B 270       5.879  33.912  43.823  1.00 38.38           C  
ATOM   2098  O   HIS B 270       5.698  34.759  44.690  1.00 38.48           O  
ATOM   2099  CB  HIS B 270       3.992  33.951  42.170  1.00 40.18           C  
ATOM   2100  CG  HIS B 270       2.917  33.191  41.460  1.00 41.52           C  
ATOM   2101  ND1 HIS B 270       3.187  32.276  40.465  1.00 41.09           N  
ATOM   2102  CD2 HIS B 270       1.573  33.163  41.642  1.00 40.68           C  
ATOM   2103  CE1 HIS B 270       2.058  31.715  40.067  1.00 41.76           C  
ATOM   2104  NE2 HIS B 270       1.064  32.236  40.766  1.00 40.29           N  
ATOM   2105  N   PHE B 271       7.081  33.619  43.337  1.00 36.72           N  
ATOM   2106  CA  PHE B 271       8.277  34.284  43.835  1.00 36.42           C  
ATOM   2107  C   PHE B 271       9.368  34.370  42.780  1.00 35.23           C  
ATOM   2108  O   PHE B 271       9.516  33.487  41.945  1.00 34.86           O  
ATOM   2109  CB  PHE B 271       8.824  33.522  45.050  1.00 36.60           C  
ATOM   2110  CG  PHE B 271       9.993  34.191  45.711  1.00 38.77           C  
ATOM   2111  CD1 PHE B 271       9.795  35.175  46.675  1.00 40.82           C  
ATOM   2112  CD2 PHE B 271      11.298  33.855  45.356  1.00 40.90           C  
ATOM   2113  CE1 PHE B 271      10.882  35.822  47.280  1.00 39.77           C  
ATOM   2114  CE2 PHE B 271      12.390  34.495  45.952  1.00 39.53           C  
ATOM   2115  CZ  PHE B 271      12.176  35.481  46.918  1.00 41.12           C  
ATOM   2116  N   TYR B 272      10.146  35.437  42.843  1.00 34.93           N  
ATOM   2117  CA  TYR B 272      11.250  35.641  41.920  1.00 34.91           C  
ATOM   2118  C   TYR B 272      12.160  36.714  42.504  1.00 34.42           C  
ATOM   2119  O   TYR B 272      11.685  37.711  43.039  1.00 33.89           O  
ATOM   2120  CB  TYR B 272      10.730  36.071  40.550  1.00 35.64           C  
ATOM   2121  CG  TYR B 272      11.795  36.639  39.648  1.00 35.56           C  
ATOM   2122  CD1 TYR B 272      12.834  35.842  39.165  1.00 36.82           C  
ATOM   2123  CD2 TYR B 272      11.782  37.986  39.298  1.00 37.40           C  
ATOM   2124  CE1 TYR B 272      13.843  36.386  38.350  1.00 36.35           C  
ATOM   2125  CE2 TYR B 272      12.772  38.535  38.494  1.00 38.51           C  
ATOM   2126  CZ  TYR B 272      13.801  37.735  38.024  1.00 37.22           C  
ATOM   2127  OH  TYR B 272      14.791  38.300  37.254  1.00 35.95           O  
ATOM   2128  N   SER B 273      13.467  36.494  42.434  1.00 32.45           N  
ATOM   2129  CA  SER B 273      14.397  37.472  42.973  1.00 30.92           C  
ATOM   2130  C   SER B 273      15.361  37.909  41.894  1.00 31.53           C  
ATOM   2131  O   SER B 273      15.648  37.161  40.961  1.00 31.57           O  
ATOM   2132  CB  SER B 273      15.172  36.896  44.167  1.00 29.54           C  
ATOM   2133  OG  SER B 273      16.034  35.843  43.772  1.00 28.09           O  
ATOM   2134  N   ILE B 274      15.851  39.131  42.030  1.00 32.50           N  
ATOM   2135  CA  ILE B 274      16.789  39.696  41.079  1.00 36.46           C  
ATOM   2136  C   ILE B 274      18.060  40.094  41.793  1.00 35.36           C  
ATOM   2137  O   ILE B 274      18.021  40.612  42.903  1.00 36.88           O  
ATOM   2138  CB  ILE B 274      16.242  40.988  40.429  1.00 37.09           C  
ATOM   2139  CG1 ILE B 274      14.861  40.740  39.829  1.00 39.79           C  
ATOM   2140  CG2 ILE B 274      17.217  41.474  39.357  1.00 38.50           C  
ATOM   2141  CD1 ILE B 274      14.124  41.991  39.347  1.00 49.15           C  
ATOM   2142  N   ASN B 275      19.189  39.882  41.138  1.00 35.14           N  
ATOM   2143  CA  ASN B 275      20.459  40.253  41.727  1.00 34.67           C  
ATOM   2144  C   ASN B 275      21.355  40.871  40.662  1.00 33.42           C  
ATOM   2145  O   ASN B 275      21.394  40.404  39.526  1.00 34.08           O  
ATOM   2146  CB  ASN B 275      21.127  39.016  42.340  1.00 36.45           C  
ATOM   2147  CG  ASN B 275      22.409  39.345  43.069  1.00 39.93           C  
ATOM   2148  OD1 ASN B 275      23.471  39.457  42.460  1.00 43.94           O  
ATOM   2149  ND2 ASN B 275      22.318  39.505  44.386  1.00 42.50           N  
ATOM   2150  N   VAL B 276      22.050  41.941  41.024  1.00 32.02           N  
ATOM   2151  CA  VAL B 276      22.971  42.583  40.102  1.00 33.64           C  
ATOM   2152  C   VAL B 276      24.147  43.122  40.897  1.00 34.73           C  
ATOM   2153  O   VAL B 276      24.007  43.500  42.057  1.00 33.88           O  
ATOM   2154  CB  VAL B 276      22.319  43.756  39.322  1.00 32.13           C  
ATOM   2155  CG1 VAL B 276      21.310  43.229  38.321  1.00 31.76           C  
ATOM   2156  CG2 VAL B 276      21.658  44.730  40.291  1.00 32.80           C  
ATOM   2157  N   GLY B 277      25.312  43.137  40.265  1.00 36.02           N  
ATOM   2158  CA  GLY B 277      26.498  43.648  40.918  1.00 35.92           C  
ATOM   2159  C   GLY B 277      27.476  44.123  39.866  1.00 36.86           C  
ATOM   2160  O   GLY B 277      27.432  43.659  38.725  1.00 36.11           O  
ATOM   2161  N   GLY B 278      28.357  45.044  40.240  1.00 37.28           N  
ATOM   2162  CA  GLY B 278      29.332  45.540  39.292  1.00 40.81           C  
ATOM   2163  C   GLY B 278      30.366  46.438  39.936  1.00 42.77           C  
ATOM   2164  O   GLY B 278      30.150  46.980  41.024  1.00 42.75           O  
ATOM   2165  N   PHE B 279      31.502  46.589  39.261  1.00 44.88           N  
ATOM   2166  CA  PHE B 279      32.597  47.426  39.749  1.00 48.16           C  
ATOM   2167  C   PHE B 279      32.497  48.797  39.076  1.00 49.06           C  
ATOM   2168  O   PHE B 279      32.520  48.884  37.845  1.00 48.25           O  
ATOM   2169  CB  PHE B 279      33.933  46.766  39.392  1.00 49.48           C  
ATOM   2170  CG  PHE B 279      35.139  47.441  39.995  1.00 51.11           C  
ATOM   2171  CD1 PHE B 279      35.301  47.494  41.371  1.00 51.10           C  
ATOM   2172  CD2 PHE B 279      36.137  47.971  39.183  1.00 51.91           C  
ATOM   2173  CE1 PHE B 279      36.440  48.058  41.936  1.00 53.47           C  
ATOM   2174  CE2 PHE B 279      37.281  48.537  39.739  1.00 54.24           C  
ATOM   2175  CZ  PHE B 279      37.433  48.578  41.120  1.00 52.88           C  
ATOM   2176  N   PHE B 280      32.390  49.863  39.867  1.00 49.58           N  
ATOM   2177  CA  PHE B 280      32.269  51.199  39.283  1.00 52.59           C  
ATOM   2178  C   PHE B 280      33.138  52.294  39.894  1.00 55.30           C  
ATOM   2179  O   PHE B 280      33.492  52.255  41.073  1.00 55.30           O  
ATOM   2180  CB  PHE B 280      30.817  51.673  39.328  1.00 50.14           C  
ATOM   2181  CG  PHE B 280      29.869  50.810  38.554  1.00 50.79           C  
ATOM   2182  CD1 PHE B 280      29.247  49.720  39.157  1.00 47.37           C  
ATOM   2183  CD2 PHE B 280      29.584  51.093  37.219  1.00 49.51           C  
ATOM   2184  CE1 PHE B 280      28.354  48.925  38.445  1.00 46.48           C  
ATOM   2185  CE2 PHE B 280      28.690  50.302  36.499  1.00 50.00           C  
ATOM   2186  CZ  PHE B 280      28.075  49.214  37.118  1.00 48.29           C  
ATOM   2187  N   LYS B 281      33.465  53.281  39.064  1.00 58.48           N  
ATOM   2188  CA  LYS B 281      34.271  54.424  39.477  1.00 60.63           C  
ATOM   2189  C   LYS B 281      33.300  55.509  39.926  1.00 61.58           C  
ATOM   2190  O   LYS B 281      32.447  55.940  39.146  1.00 62.48           O  
ATOM   2191  CB  LYS B 281      35.103  54.923  38.293  1.00 62.50           C  
ATOM   2192  CG  LYS B 281      35.850  56.226  38.527  1.00 63.36           C  
ATOM   2193  CD  LYS B 281      36.485  56.713  37.231  1.00 63.88           C  
ATOM   2194  CE  LYS B 281      37.136  58.074  37.399  1.00 65.41           C  
ATOM   2195  NZ  LYS B 281      37.623  58.619  36.098  1.00 64.65           N1+
ATOM   2196  N   LEU B 282      33.421  55.950  41.175  1.00 61.78           N  
ATOM   2197  CA  LEU B 282      32.522  56.975  41.694  1.00 62.66           C  
ATOM   2198  C   LEU B 282      33.235  58.171  42.315  1.00 63.78           C  
ATOM   2199  O   LEU B 282      34.252  58.020  42.992  1.00 63.85           O  
ATOM   2200  CB  LEU B 282      31.579  56.361  42.731  1.00 62.09           C  
ATOM   2201  CG  LEU B 282      30.733  55.178  42.251  1.00 62.12           C  
ATOM   2202  CD1 LEU B 282      29.908  54.628  43.409  1.00 60.41           C  
ATOM   2203  CD2 LEU B 282      29.832  55.625  41.110  1.00 61.06           C  
ATOM   2204  N   ARG B 283      32.688  59.360  42.080  1.00 65.18           N  
ATOM   2205  CA  ARG B 283      33.243  60.599  42.623  1.00 66.60           C  
ATOM   2206  C   ARG B 283      32.352  61.082  43.764  1.00 65.79           C  
ATOM   2207  O   ARG B 283      31.135  60.894  43.731  1.00 66.25           O  
ATOM   2208  CB  ARG B 283      33.308  61.688  41.541  1.00 68.02           C  
ATOM   2209  CG  ARG B 283      34.634  61.805  40.780  1.00 70.75           C  
ATOM   2210  CD  ARG B 283      34.936  60.581  39.932  1.00 73.15           C  
ATOM   2211  NE  ARG B 283      36.031  60.804  38.986  1.00 74.90           N  
ATOM   2212  CZ  ARG B 283      37.265  61.170  39.326  1.00 75.44           C  
ATOM   2213  NH1 ARG B 283      37.580  61.364  40.599  1.00 74.58           N  
ATOM   2214  NH2 ARG B 283      38.192  61.330  38.388  1.00 75.72           N1+
ATOM   2215  N   ALA B 284      32.952  61.705  44.773  1.00 65.74           N  
ATOM   2216  CA  ALA B 284      32.180  62.205  45.901  1.00 64.87           C  
ATOM   2217  C   ALA B 284      31.084  63.115  45.367  1.00 64.95           C  
ATOM   2218  O   ALA B 284      31.263  63.774  44.343  1.00 65.76           O  
ATOM   2219  CB  ALA B 284      33.080  62.965  46.860  1.00 64.53           C  
ATOM   2220  N   GLY B 285      29.948  63.138  46.054  1.00 64.45           N  
ATOM   2221  CA  GLY B 285      28.843  63.972  45.619  1.00 64.49           C  
ATOM   2222  C   GLY B 285      27.816  63.194  44.819  1.00 65.02           C  
ATOM   2223  O   GLY B 285      26.614  63.455  44.911  1.00 64.44           O  
ATOM   2224  N   GLU B 286      28.286  62.236  44.025  1.00 64.88           N  
ATOM   2225  CA  GLU B 286      27.388  61.425  43.220  1.00 64.71           C  
ATOM   2226  C   GLU B 286      26.505  60.574  44.118  1.00 64.45           C  
ATOM   2227  O   GLU B 286      26.879  60.240  45.243  1.00 63.98           O  
ATOM   2228  CB  GLU B 286      28.182  60.537  42.266  1.00 65.51           C  
ATOM   2229  CG  GLU B 286      29.015  61.331  41.279  1.00 66.82           C  
ATOM   2230  CD  GLU B 286      29.676  60.459  40.242  1.00 68.83           C  
ATOM   2231  OE1 GLU B 286      30.428  59.545  40.637  1.00 68.95           O  
ATOM   2232  OE2 GLU B 286      29.445  60.692  39.035  1.00 70.64           O1-
ATOM   2233  N   GLU B 287      25.324  60.234  43.615  1.00 63.70           N  
ATOM   2234  CA  GLU B 287      24.379  59.436  44.376  1.00 63.41           C  
ATOM   2235  C   GLU B 287      23.931  58.180  43.635  1.00 62.00           C  
ATOM   2236  O   GLU B 287      23.928  58.127  42.402  1.00 61.63           O  
ATOM   2237  CB  GLU B 287      23.153  60.282  44.740  1.00 65.39           C  
ATOM   2238  CG  GLU B 287      23.423  61.404  45.739  1.00 67.75           C  
ATOM   2239  CD  GLU B 287      22.182  62.233  46.033  1.00 69.44           C  
ATOM   2240  OE1 GLU B 287      22.204  63.031  46.996  1.00 69.44           O  
ATOM   2241  OE2 GLU B 287      21.183  62.088  45.294  1.00 70.81           O1-
ATOM   2242  N   ILE B 288      23.552  57.175  44.415  1.00 60.20           N  
ATOM   2243  CA  ILE B 288      23.082  55.907  43.888  1.00 58.21           C  
ATOM   2244  C   ILE B 288      21.709  55.614  44.461  1.00 57.05           C  
ATOM   2245  O   ILE B 288      21.502  55.685  45.674  1.00 57.39           O  
ATOM   2246  CB  ILE B 288      24.031  54.760  44.280  1.00 58.83           C  
ATOM   2247  CG1 ILE B 288      25.401  54.994  43.650  1.00 57.54           C  
ATOM   2248  CG2 ILE B 288      23.448  53.421  43.838  1.00 57.18           C  
ATOM   2249  CD1 ILE B 288      26.265  56.033  44.357  1.00 49.15           C  
ATOM   2250  N   SER B 289      20.769  55.291  43.584  1.00 54.87           N  
ATOM   2251  CA  SER B 289      19.418  54.984  44.015  1.00 53.97           C  
ATOM   2252  C   SER B 289      18.924  53.736  43.295  1.00 52.88           C  
ATOM   2253  O   SER B 289      19.521  53.298  42.308  1.00 52.67           O  
ATOM   2254  CB  SER B 289      18.492  56.172  43.738  1.00 53.68           C  
ATOM   2255  OG  SER B 289      18.608  56.606  42.397  1.00 55.38           O  
ATOM   2256  N   ILE B 290      17.831  53.171  43.795  1.00 50.65           N  
ATOM   2257  CA  ILE B 290      17.264  51.957  43.228  1.00 48.45           C  
ATOM   2258  C   ILE B 290      15.874  52.189  42.646  1.00 48.62           C  
ATOM   2259  O   ILE B 290      15.023  52.811  43.283  1.00 47.37           O  
ATOM   2260  CB  ILE B 290      17.159  50.854  44.316  1.00 47.44           C  
ATOM   2261  CG1 ILE B 290      18.544  50.562  44.902  1.00 45.99           C  
ATOM   2262  CG2 ILE B 290      16.539  49.598  43.736  1.00 45.99           C  
ATOM   2263  CD1 ILE B 290      19.636  50.039  43.929  1.00 49.15           C  
ATOM   2264  N   GLN B 291      15.645  51.688  41.435  1.00 48.21           N  
ATOM   2265  CA  GLN B 291      14.337  51.820  40.807  1.00 48.73           C  
ATOM   2266  C   GLN B 291      13.841  50.431  40.412  1.00 47.65           C  
ATOM   2267  O   GLN B 291      14.607  49.618  39.895  1.00 46.45           O  
ATOM   2268  CB  GLN B 291      14.413  52.722  39.566  1.00 51.96           C  
ATOM   2269  CG  GLN B 291      15.040  54.099  39.822  1.00 54.04           C  
ATOM   2270  CD  GLN B 291      14.918  55.035  38.628  1.00 57.22           C  
ATOM   2271  OE1 GLN B 291      15.168  54.640  37.488  1.00 58.26           O  
ATOM   2272  NE2 GLN B 291      14.535  56.285  38.887  1.00 57.37           N  
ATOM   2273  N   VAL B 292      12.566  50.159  40.669  1.00 45.72           N  
ATOM   2274  CA  VAL B 292      11.975  48.870  40.333  1.00 46.00           C  
ATOM   2275  C   VAL B 292      10.540  49.034  39.862  1.00 46.95           C  
ATOM   2276  O   VAL B 292       9.897  50.052  40.124  1.00 47.96           O  
ATOM   2277  CB  VAL B 292      11.936  47.910  41.556  1.00 46.27           C  
ATOM   2278  CG1 VAL B 292      13.335  47.705  42.123  1.00 45.89           C  
ATOM   2279  CG2 VAL B 292      10.997  48.467  42.625  1.00 44.78           C  
ATOM   2280  N   SER B 293      10.039  48.022  39.168  1.00 47.84           N  
ATOM   2281  CA  SER B 293       8.664  48.032  38.705  1.00 47.50           C  
ATOM   2282  C   SER B 293       7.900  47.188  39.722  1.00 49.17           C  
ATOM   2283  O   SER B 293       8.514  46.464  40.506  1.00 49.17           O  
ATOM   2284  CB  SER B 293       8.569  47.413  37.312  1.00 47.65           C  
ATOM   2285  OG  SER B 293       9.150  46.125  37.296  1.00 46.45           O  
ATOM   2286  N   ASN B 294       6.574  47.286  39.714  1.00 48.93           N  
ATOM   2287  CA  ASN B 294       5.735  46.537  40.648  1.00 49.96           C  
ATOM   2288  C   ASN B 294       6.254  46.577  42.077  1.00 48.74           C  
ATOM   2289  O   ASN B 294       6.440  45.537  42.701  1.00 46.83           O  
ATOM   2290  CB  ASN B 294       5.623  45.080  40.215  1.00 51.23           C  
ATOM   2291  CG  ASN B 294       5.080  44.934  38.828  1.00 53.60           C  
ATOM   2292  OD1 ASN B 294       5.797  45.120  37.846  1.00 56.75           O  
ATOM   2293  ND2 ASN B 294       3.797  44.609  38.730  1.00 54.51           N  
ATOM   2294  N   PRO B 295       6.484  47.783  42.618  1.00 49.41           N  
ATOM   2295  CA  PRO B 295       6.987  47.920  43.988  1.00 50.08           C  
ATOM   2296  C   PRO B 295       6.066  47.369  45.080  1.00 50.49           C  
ATOM   2297  O   PRO B 295       6.500  47.153  46.210  1.00 50.61           O  
ATOM   2298  CB  PRO B 295       7.212  49.426  44.120  1.00 49.42           C  
ATOM   2299  CG  PRO B 295       6.156  49.997  43.230  1.00 48.36           C  
ATOM   2300  CD  PRO B 295       6.248  49.107  42.013  1.00 49.24           C  
ATOM   2301  N   SER B 296       4.799  47.138  44.751  1.00 50.45           N  
ATOM   2302  CA  SER B 296       3.865  46.620  45.740  1.00 50.23           C  
ATOM   2303  C   SER B 296       4.053  45.117  45.905  1.00 49.32           C  
ATOM   2304  O   SER B 296       3.485  44.507  46.812  1.00 49.42           O  
ATOM   2305  CB  SER B 296       2.418  46.932  45.333  1.00 49.63           C  
ATOM   2306  OG  SER B 296       2.079  46.295  44.115  1.00 52.65           O  
ATOM   2307  N   LEU B 297       4.860  44.526  45.028  1.00 47.30           N  
ATOM   2308  CA  LEU B 297       5.117  43.091  45.090  1.00 44.79           C  
ATOM   2309  C   LEU B 297       6.426  42.773  45.817  1.00 42.57           C  
ATOM   2310  O   LEU B 297       6.797  41.605  45.962  1.00 42.12           O  
ATOM   2311  CB  LEU B 297       5.152  42.503  43.675  1.00 42.99           C  
ATOM   2312  CG  LEU B 297       3.850  42.615  42.876  1.00 44.61           C  
ATOM   2313  CD1 LEU B 297       4.088  42.194  41.432  1.00 41.46           C  
ATOM   2314  CD2 LEU B 297       2.769  41.757  43.526  1.00 39.59           C  
ATOM   2315  N   LEU B 298       7.113  43.809  46.284  1.00 40.53           N  
ATOM   2316  CA  LEU B 298       8.381  43.628  46.984  1.00 42.08           C  
ATOM   2317  C   LEU B 298       8.266  42.870  48.299  1.00 41.04           C  
ATOM   2318  O   LEU B 298       7.277  42.986  49.021  1.00 41.40           O  
ATOM   2319  CB  LEU B 298       9.035  44.980  47.266  1.00 42.76           C  
ATOM   2320  CG  LEU B 298       9.544  45.797  46.082  1.00 45.60           C  
ATOM   2321  CD1 LEU B 298      10.090  47.124  46.589  1.00 45.75           C  
ATOM   2322  CD2 LEU B 298      10.622  45.018  45.344  1.00 45.32           C  
ATOM   2323  N   ASP B 299       9.299  42.089  48.595  1.00 40.97           N  
ATOM   2324  CA  ASP B 299       9.383  41.316  49.827  1.00 38.89           C  
ATOM   2325  C   ASP B 299      10.051  42.275  50.803  1.00 38.97           C  
ATOM   2326  O   ASP B 299      11.115  42.825  50.511  1.00 38.85           O  
ATOM   2327  CB  ASP B 299      10.269  40.086  49.614  1.00 39.11           C  
ATOM   2328  CG  ASP B 299      10.296  39.158  50.818  1.00 40.79           C  
ATOM   2329  OD1 ASP B 299      10.365  39.660  51.963  1.00 38.36           O  
ATOM   2330  OD2 ASP B 299      10.266  37.921  50.608  1.00 38.44           O1-
ATOM   2331  N   PRO B 300       9.427  42.507  51.967  1.00 38.28           N  
ATOM   2332  CA  PRO B 300       9.961  43.415  52.989  1.00 38.82           C  
ATOM   2333  C   PRO B 300      11.142  42.939  53.838  1.00 38.37           C  
ATOM   2334  O   PRO B 300      11.878  43.757  54.385  1.00 37.08           O  
ATOM   2335  CB  PRO B 300       8.734  43.721  53.849  1.00 37.96           C  
ATOM   2336  CG  PRO B 300       7.933  42.451  53.747  1.00 39.48           C  
ATOM   2337  CD  PRO B 300       8.037  42.126  52.276  1.00 38.12           C  
ATOM   2338  N   ASP B 301      11.325  41.630  53.961  1.00 37.61           N  
ATOM   2339  CA  ASP B 301      12.415  41.117  54.787  1.00 38.16           C  
ATOM   2340  C   ASP B 301      13.793  41.670  54.430  1.00 36.76           C  
ATOM   2341  O   ASP B 301      14.126  41.851  53.252  1.00 35.04           O  
ATOM   2342  CB  ASP B 301      12.409  39.587  54.764  1.00 39.66           C  
ATOM   2343  CG  ASP B 301      11.146  39.018  55.385  1.00 43.54           C  
ATOM   2344  OD1 ASP B 301      10.521  39.734  56.190  1.00 44.58           O  
ATOM   2345  OD2 ASP B 301      10.770  37.863  55.089  1.00 47.62           O1-
ATOM   2346  N   GLN B 302      14.588  41.933  55.464  1.00 35.41           N  
ATOM   2347  CA  GLN B 302      15.917  42.504  55.301  1.00 34.49           C  
ATOM   2348  C   GLN B 302      16.901  41.636  54.507  1.00 34.66           C  
ATOM   2349  O   GLN B 302      17.886  42.142  53.974  1.00 33.86           O  
ATOM   2350  CB  GLN B 302      16.503  42.837  56.675  1.00 34.86           C  
ATOM   2351  CG  GLN B 302      16.922  41.617  57.506  1.00 35.18           C  
ATOM   2352  CD  GLN B 302      17.655  42.007  58.782  1.00 34.68           C  
ATOM   2353  OE1 GLN B 302      18.265  43.076  58.856  1.00 34.79           O  
ATOM   2354  NE2 GLN B 302      17.613  41.134  59.785  1.00 31.95           N  
ATOM   2355  N   ASP B 303      16.624  40.340  54.430  1.00 32.44           N  
ATOM   2356  CA  ASP B 303      17.480  39.403  53.696  1.00 34.90           C  
ATOM   2357  C   ASP B 303      17.012  39.219  52.258  1.00 34.26           C  
ATOM   2358  O   ASP B 303      17.727  38.645  51.433  1.00 34.44           O  
ATOM   2359  CB  ASP B 303      17.458  38.036  54.381  1.00 33.28           C  
ATOM   2360  CG  ASP B 303      16.050  37.559  54.652  1.00 36.03           C  
ATOM   2361  OD1 ASP B 303      15.309  38.307  55.315  1.00 40.04           O  
ATOM   2362  OD2 ASP B 303      15.676  36.455  54.205  1.00 37.07           O1-
ATOM   2363  N   ALA B 304      15.804  39.691  51.964  1.00 32.96           N  
ATOM   2364  CA  ALA B 304      15.235  39.544  50.631  1.00 32.77           C  
ATOM   2365  C   ALA B 304      15.492  40.726  49.700  1.00 34.64           C  
ATOM   2366  O   ALA B 304      15.872  40.546  48.539  1.00 35.51           O  
ATOM   2367  CB  ALA B 304      13.745  39.299  50.746  1.00 32.18           C  
ATOM   2368  N   THR B 305      15.287  41.935  50.210  1.00 33.60           N  
ATOM   2369  CA  THR B 305      15.452  43.130  49.400  1.00 33.29           C  
ATOM   2370  C   THR B 305      16.409  44.102  50.052  1.00 33.94           C  
ATOM   2371  O   THR B 305      16.158  44.606  51.146  1.00 34.95           O  
ATOM   2372  CB  THR B 305      14.093  43.813  49.186  1.00 35.87           C  
ATOM   2373  OG1 THR B 305      13.155  42.850  48.701  1.00 36.47           O  
ATOM   2374  CG2 THR B 305      14.202  44.926  48.171  1.00 35.84           C  
ATOM   2375  N   TYR B 306      17.512  44.367  49.371  1.00 33.22           N  
ATOM   2376  CA  TYR B 306      18.514  45.259  49.909  1.00 35.73           C  
ATOM   2377  C   TYR B 306      19.441  45.676  48.792  1.00 34.39           C  
ATOM   2378  O   TYR B 306      19.318  45.204  47.668  1.00 38.29           O  
ATOM   2379  CB  TYR B 306      19.310  44.518  50.989  1.00 35.11           C  
ATOM   2380  CG  TYR B 306      19.980  43.249  50.480  1.00 36.87           C  
ATOM   2381  CD1 TYR B 306      21.111  43.311  49.665  1.00 33.73           C  
ATOM   2382  CD2 TYR B 306      19.468  41.985  50.800  1.00 35.32           C  
ATOM   2383  CE1 TYR B 306      21.717  42.151  49.179  1.00 36.34           C  
ATOM   2384  CE2 TYR B 306      20.068  40.820  50.320  1.00 36.33           C  
ATOM   2385  CZ  TYR B 306      21.192  40.910  49.511  1.00 35.94           C  
ATOM   2386  OH  TYR B 306      21.792  39.766  49.032  1.00 37.13           O  
ATOM   2387  N   PHE B 307      20.362  46.575  49.094  1.00 35.47           N  
ATOM   2388  CA  PHE B 307      21.337  46.988  48.109  1.00 39.15           C  
ATOM   2389  C   PHE B 307      22.479  47.606  48.888  1.00 40.56           C  
ATOM   2390  O   PHE B 307      22.327  47.902  50.074  1.00 41.61           O  
ATOM   2391  CB  PHE B 307      20.711  47.945  47.079  1.00 42.33           C  
ATOM   2392  CG  PHE B 307      20.663  49.384  47.499  1.00 45.46           C  
ATOM   2393  CD1 PHE B 307      21.603  50.284  47.016  1.00 48.18           C  
ATOM   2394  CD2 PHE B 307      19.646  49.858  48.321  1.00 47.66           C  
ATOM   2395  CE1 PHE B 307      21.531  51.645  47.341  1.00 50.36           C  
ATOM   2396  CE2 PHE B 307      19.566  51.217  48.653  1.00 48.81           C  
ATOM   2397  CZ  PHE B 307      20.506  52.110  48.162  1.00 49.61           C  
ATOM   2398  N   GLY B 308      23.636  47.753  48.255  1.00 41.40           N  
ATOM   2399  CA  GLY B 308      24.761  48.315  48.971  1.00 41.66           C  
ATOM   2400  C   GLY B 308      25.998  48.528  48.132  1.00 42.05           C  
ATOM   2401  O   GLY B 308      25.999  48.326  46.914  1.00 41.31           O  
ATOM   2402  N   ALA B 309      27.066  48.941  48.801  1.00 42.09           N  
ATOM   2403  CA  ALA B 309      28.318  49.197  48.126  1.00 43.69           C  
ATOM   2404  C   ALA B 309      29.457  49.277  49.122  1.00 43.95           C  
ATOM   2405  O   ALA B 309      29.244  49.416  50.320  1.00 43.54           O  
ATOM   2406  CB  ALA B 309      28.221  50.498  47.354  1.00 44.87           C  
ATOM   2407  N   PHE B 310      30.675  49.174  48.614  1.00 45.30           N  
ATOM   2408  CA  PHE B 310      31.850  49.274  49.456  1.00 48.15           C  
ATOM   2409  C   PHE B 310      33.046  49.625  48.589  1.00 50.80           C  
ATOM   2410  O   PHE B 310      33.197  49.110  47.478  1.00 51.88           O  
ATOM   2411  CB  PHE B 310      32.073  47.973  50.247  1.00 46.91           C  
ATOM   2412  CG  PHE B 310      32.122  46.731  49.402  1.00 46.36           C  
ATOM   2413  CD1 PHE B 310      33.327  46.276  48.875  1.00 47.74           C  
ATOM   2414  CD2 PHE B 310      30.968  45.997  49.159  1.00 45.40           C  
ATOM   2415  CE1 PHE B 310      33.379  45.097  48.122  1.00 46.76           C  
ATOM   2416  CE2 PHE B 310      31.012  44.825  48.410  1.00 43.73           C  
ATOM   2417  CZ  PHE B 310      32.215  44.374  47.891  1.00 44.07           C  
ATOM   2418  N   LYS B 311      33.869  50.539  49.088  1.00 52.94           N  
ATOM   2419  CA  LYS B 311      35.046  50.983  48.362  1.00 56.60           C  
ATOM   2420  C   LYS B 311      36.069  49.864  48.280  1.00 57.54           C  
ATOM   2421  O   LYS B 311      36.387  49.222  49.281  1.00 56.85           O  
ATOM   2422  CB  LYS B 311      35.646  52.216  49.052  1.00 59.25           C  
ATOM   2423  CG  LYS B 311      36.843  52.831  48.339  1.00 60.31           C  
ATOM   2424  CD  LYS B 311      37.085  54.254  48.829  1.00 63.03           C  
ATOM   2425  CE  LYS B 311      38.359  54.848  48.244  1.00 63.74           C  
ATOM   2426  NZ  LYS B 311      39.569  54.135  48.738  1.00 65.83           N1+
ATOM   2427  N   VAL B 312      36.576  49.630  47.077  1.00 59.81           N  
ATOM   2428  CA  VAL B 312      37.558  48.583  46.857  1.00 62.70           C  
ATOM   2429  C   VAL B 312      38.953  49.180  46.746  1.00 65.50           C  
ATOM   2430  O   VAL B 312      39.936  48.570  47.172  1.00 66.16           O  
ATOM   2431  CB  VAL B 312      37.237  47.790  45.567  1.00 62.29           C  
ATOM   2432  CG1 VAL B 312      38.289  46.716  45.337  1.00 61.83           C  
ATOM   2433  CG2 VAL B 312      35.856  47.166  45.680  1.00 60.17           C  
ATOM   2434  N   GLN B 313      39.033  50.378  46.175  1.00 68.73           N  
ATOM   2435  CA  GLN B 313      40.314  51.058  46.008  1.00 71.63           C  
ATOM   2436  C   GLN B 313      40.108  52.516  45.623  1.00 72.79           C  
ATOM   2437  O   GLN B 313      38.991  52.929  45.307  1.00 72.17           O  
ATOM   2438  CB  GLN B 313      41.145  50.343  44.941  1.00 72.95           C  
ATOM   2439  CG  GLN B 313      40.428  50.189  43.614  1.00 75.88           C  
ATOM   2440  CD  GLN B 313      41.156  49.250  42.674  1.00 77.60           C  
ATOM   2441  OE1 GLN B 313      41.296  48.058  42.955  1.00 78.35           O  
ATOM   2442  NE2 GLN B 313      41.618  49.779  41.548  1.00 78.62           N  
ATOM   2443  N   ASP B 314      41.188  53.293  45.652  1.00 74.58           N  
ATOM   2444  CA  ASP B 314      41.114  54.708  45.310  1.00 76.49           C  
ATOM   2445  C   ASP B 314      41.318  54.937  43.821  1.00 77.49           C  
ATOM   2446  O   ASP B 314      41.938  54.123  43.134  1.00 77.72           O  
ATOM   2447  CB  ASP B 314      42.163  55.500  46.091  1.00 77.95           C  
ATOM   2448  CG  ASP B 314      41.999  55.360  47.588  1.00 79.42           C  
ATOM   2449  OD1 ASP B 314      42.306  54.272  48.120  1.00 80.19           O  
ATOM   2450  OD2 ASP B 314      41.554  56.334  48.231  1.00 79.74           O1-
ATOM   2451  N   ILE B 315      40.789  56.053  43.331  1.00 79.06           N  
ATOM   2452  CA  ILE B 315      40.914  56.412  41.924  1.00 80.79           C  
ATOM   2453  C   ILE B 315      42.333  56.882  41.625  1.00 81.97           C  
ATOM   2454  O   ILE B 315      42.939  57.597  42.425  1.00 81.64           O  
ATOM   2455  CB  ILE B 315      39.924  57.536  41.550  1.00 80.54           C  
ATOM   2456  CG1 ILE B 315      38.489  57.025  41.696  1.00 80.75           C  
ATOM   2457  CG2 ILE B 315      40.181  58.006  40.125  1.00 80.75           C  
ATOM   2458  CD1 ILE B 315      37.416  58.112  41.705  1.00 49.15           C  
ATOM   2459  N   ASP B 316      42.852  56.477  40.469  1.00 83.55           N  
ATOM   2460  CA  ASP B 316      44.202  56.849  40.055  1.00 85.37           C  
ATOM   2461  C   ASP B 316      44.190  58.093  39.170  1.00 85.84           C  
ATOM   2462  O   ASP B 316      43.092  58.641  38.940  1.00 49.15           O  
ATOM   2463  CB  ASP B 316      44.854  55.693  39.295  1.00 85.82           C  
ATOM   2464  CG  ASP B 316      44.115  55.351  38.017  1.00 86.47           C  
ATOM   2465  OD1 ASP B 316      42.921  54.989  38.101  1.00 86.08           O  
ATOM   2466  OD2 ASP B 316      44.730  55.447  36.932  1.00 86.49           O1-
ATOM   2467  OXT ASP B 316      45.283  58.502  38.719  1.00 86.41           O1-
TER    2468      ASP B 316 
ATOM   2469  N   ALA C 161      48.723  50.390  41.411  1.00 70.81           N1+
ATOM   2470  CA  ALA C 161      47.709  50.311  40.318  1.00 71.21           C  
ATOM   2471  C   ALA C 161      46.987  48.961  40.306  1.00 70.40           C  
ATOM   2472  O   ALA C 161      47.176  48.160  39.390  1.00 70.50           O  
ATOM   2473  CB  ALA C 161      48.385  50.553  38.961  1.00 71.16           C  
ATOM   2474  N   GLN C 162      46.160  48.718  41.321  1.00 68.74           N  
ATOM   2475  CA  GLN C 162      45.414  47.465  41.423  1.00 67.22           C  
ATOM   2476  C   GLN C 162      44.605  47.152  40.161  1.00 64.31           C  
ATOM   2477  O   GLN C 162      43.826  47.977  39.687  1.00 64.46           O  
ATOM   2478  CB  GLN C 162      44.473  47.507  42.631  1.00 69.48           C  
ATOM   2479  CG  GLN C 162      45.156  47.295  43.978  1.00 71.91           C  
ATOM   2480  CD  GLN C 162      45.758  45.905  44.117  1.00 73.75           C  
ATOM   2481  OE1 GLN C 162      46.747  45.574  43.459  1.00 74.07           O  
ATOM   2482  NE2 GLN C 162      45.158  45.081  44.974  1.00 74.18           N  
ATOM   2483  N   PRO C 163      44.785  45.943  39.603  1.00 61.01           N  
ATOM   2484  CA  PRO C 163      44.086  45.493  38.395  1.00 58.91           C  
ATOM   2485  C   PRO C 163      42.560  45.416  38.519  1.00 57.51           C  
ATOM   2486  O   PRO C 163      42.014  45.041  39.562  1.00 55.43           O  
ATOM   2487  CB  PRO C 163      44.702  44.119  38.136  1.00 58.54           C  
ATOM   2488  CG  PRO C 163      46.068  44.252  38.684  1.00 58.77           C  
ATOM   2489  CD  PRO C 163      45.820  44.969  39.987  1.00 59.62           C  
ATOM   2490  N   PHE C 164      41.877  45.776  37.438  1.00 56.52           N  
ATOM   2491  CA  PHE C 164      40.426  45.730  37.404  1.00 55.16           C  
ATOM   2492  C   PHE C 164      39.932  45.918  35.983  1.00 55.51           C  
ATOM   2493  O   PHE C 164      40.683  46.340  35.099  1.00 55.83           O  
ATOM   2494  CB  PHE C 164      39.825  46.803  38.321  1.00 55.67           C  
ATOM   2495  CG  PHE C 164      40.072  48.218  37.863  1.00 55.85           C  
ATOM   2496  CD1 PHE C 164      39.439  48.721  36.728  1.00 55.05           C  
ATOM   2497  CD2 PHE C 164      40.924  49.054  38.580  1.00 54.67           C  
ATOM   2498  CE1 PHE C 164      39.650  50.035  36.314  1.00 56.18           C  
ATOM   2499  CE2 PHE C 164      41.143  50.370  38.178  1.00 54.97           C  
ATOM   2500  CZ  PHE C 164      40.504  50.863  37.042  1.00 55.03           C  
ATOM   2501  N   ALA C 165      38.663  45.601  35.764  1.00 54.55           N  
ATOM   2502  CA  ALA C 165      38.075  45.740  34.445  1.00 52.80           C  
ATOM   2503  C   ALA C 165      36.562  45.635  34.499  1.00 52.19           C  
ATOM   2504  O   ALA C 165      36.004  44.860  35.279  1.00 52.36           O  
ATOM   2505  CB  ALA C 165      38.637  44.679  33.509  1.00 52.67           C  
ATOM   2506  N   HIS C 166      35.905  46.439  33.675  1.00 50.46           N  
ATOM   2507  CA  HIS C 166      34.455  46.437  33.581  1.00 49.48           C  
ATOM   2508  C   HIS C 166      34.139  46.656  32.114  1.00 49.13           C  
ATOM   2509  O   HIS C 166      34.117  47.788  31.628  1.00 48.67           O  
ATOM   2510  CB  HIS C 166      33.836  47.551  34.421  1.00 48.21           C  
ATOM   2511  CG  HIS C 166      32.341  47.506  34.453  1.00 49.86           C  
ATOM   2512  ND1 HIS C 166      31.642  46.536  35.139  1.00 48.49           N  
ATOM   2513  CD2 HIS C 166      31.412  48.278  33.843  1.00 49.22           C  
ATOM   2514  CE1 HIS C 166      30.346  46.713  34.949  1.00 47.76           C  
ATOM   2515  NE2 HIS C 166      30.179  47.763  34.166  1.00 49.15           N  
ATOM   2516  N   LEU C 167      33.897  45.554  31.417  1.00 49.07           N  
ATOM   2517  CA  LEU C 167      33.622  45.580  29.993  1.00 48.68           C  
ATOM   2518  C   LEU C 167      32.133  45.530  29.668  1.00 50.82           C  
ATOM   2519  O   LEU C 167      31.378  44.778  30.286  1.00 50.87           O  
ATOM   2520  CB  LEU C 167      34.345  44.403  29.334  1.00 47.25           C  
ATOM   2521  CG  LEU C 167      35.776  44.171  29.846  1.00 48.35           C  
ATOM   2522  CD1 LEU C 167      36.390  42.982  29.132  1.00 48.68           C  
ATOM   2523  CD2 LEU C 167      36.631  45.421  29.625  1.00 48.60           C  
ATOM   2524  N   THR C 168      31.724  46.342  28.695  1.00 49.99           N  
ATOM   2525  CA  THR C 168      30.336  46.401  28.253  1.00 51.99           C  
ATOM   2526  C   THR C 168      30.245  45.833  26.835  1.00 52.57           C  
ATOM   2527  O   THR C 168      31.142  46.029  26.013  1.00 52.26           O  
ATOM   2528  CB  THR C 168      29.809  47.848  28.257  1.00 52.56           C  
ATOM   2529  OG1 THR C 168      30.627  48.654  27.402  1.00 53.16           O  
ATOM   2530  CG2 THR C 168      29.844  48.421  29.665  1.00 52.30           C  
ATOM   2531  N   ILE C 169      29.151  45.138  26.552  1.00 52.90           N  
ATOM   2532  CA  ILE C 169      28.961  44.509  25.256  1.00 55.11           C  
ATOM   2533  C   ILE C 169      28.898  45.483  24.077  1.00 56.79           C  
ATOM   2534  O   ILE C 169      28.327  46.570  24.173  1.00 56.12           O  
ATOM   2535  CB  ILE C 169      27.691  43.624  25.274  1.00 55.37           C  
ATOM   2536  CG1 ILE C 169      27.710  42.658  24.091  1.00 56.91           C  
ATOM   2537  CG2 ILE C 169      26.439  44.491  25.236  1.00 55.65           C  
ATOM   2538  CD1 ILE C 169      26.721  41.498  24.190  1.00 49.15           C  
ATOM   2539  N   ASN C 170      29.505  45.081  22.965  1.00 59.62           N  
ATOM   2540  CA  ASN C 170      29.516  45.890  21.750  1.00 62.66           C  
ATOM   2541  C   ASN C 170      28.556  45.252  20.747  1.00 64.01           C  
ATOM   2542  O   ASN C 170      28.896  44.270  20.081  1.00 64.02           O  
ATOM   2543  CB  ASN C 170      30.924  45.937  21.155  1.00 63.64           C  
ATOM   2544  CG  ASN C 170      31.032  46.899  19.980  1.00 64.96           C  
ATOM   2545  OD1 ASN C 170      30.082  47.081  19.217  1.00 62.76           O  
ATOM   2546  ND2 ASN C 170      32.201  47.508  19.823  1.00 63.37           N  
ATOM   2547  N   ALA C 171      27.356  45.813  20.650  1.00 66.33           N  
ATOM   2548  CA  ALA C 171      26.336  45.297  19.746  1.00 69.51           C  
ATOM   2549  C   ALA C 171      26.759  45.372  18.285  1.00 71.85           C  
ATOM   2550  O   ALA C 171      26.249  44.627  17.449  1.00 72.64           O  
ATOM   2551  CB  ALA C 171      25.033  46.060  19.949  1.00 69.63           C  
ATOM   2552  N   ALA C 172      27.692  46.268  17.981  1.00 75.13           N  
ATOM   2553  CA  ALA C 172      28.172  46.440  16.612  1.00 78.04           C  
ATOM   2554  C   ALA C 172      28.883  45.198  16.081  1.00 79.68           C  
ATOM   2555  O   ALA C 172      29.564  45.256  15.056  1.00 80.50           O  
ATOM   2556  CB  ALA C 172      29.103  47.650  16.532  1.00 78.20           C  
ATOM   2557  N   SER C 173      28.726  44.077  16.778  1.00 81.17           N  
ATOM   2558  CA  SER C 173      29.354  42.832  16.357  1.00 82.76           C  
ATOM   2559  C   SER C 173      28.672  41.624  16.980  1.00 83.79           C  
ATOM   2560  O   SER C 173      29.259  40.548  17.070  1.00 84.35           O  
ATOM   2561  CB  SER C 173      30.837  42.832  16.731  1.00 83.54           C  
ATOM   2562  OG  SER C 173      31.481  41.670  16.238  1.00 84.25           O  
ATOM   2563  N   ILE C 174      27.431  41.806  17.416  1.00 84.93           N  
ATOM   2564  CA  ILE C 174      26.670  40.719  18.019  1.00 86.29           C  
ATOM   2565  C   ILE C 174      26.413  39.617  16.988  1.00 86.40           C  
ATOM   2566  O   ILE C 174      25.646  39.802  16.038  1.00 86.77           O  
ATOM   2567  CB  ILE C 174      25.318  41.227  18.563  1.00 86.96           C  
ATOM   2568  CG1 ILE C 174      24.630  42.096  17.503  1.00 87.16           C  
ATOM   2569  CG2 ILE C 174      25.538  41.997  19.858  1.00 86.80           C  
ATOM   2570  CD1 ILE C 174      25.194  42.360  16.068  1.00 49.15           C  
ATOM   2571  N   PRO C 175      27.054  38.451  17.164  1.00 86.28           N  
ATOM   2572  CA  PRO C 175      26.894  37.319  16.245  1.00 86.11           C  
ATOM   2573  C   PRO C 175      25.492  36.716  16.286  1.00 85.85           C  
ATOM   2574  O   PRO C 175      24.818  36.761  17.317  1.00 86.15           O  
ATOM   2575  CB  PRO C 175      27.958  36.339  16.727  1.00 86.18           C  
ATOM   2576  CG  PRO C 175      27.964  36.576  18.207  1.00 85.56           C  
ATOM   2577  CD  PRO C 175      27.936  38.090  18.290  1.00 86.18           C  
ATOM   2578  N   SER C 176      25.057  36.157  15.161  1.00 85.08           N  
ATOM   2579  CA  SER C 176      23.739  35.539  15.084  1.00 84.08           C  
ATOM   2580  C   SER C 176      23.825  34.074  15.491  1.00 83.18           C  
ATOM   2581  O   SER C 176      24.912  33.493  15.536  1.00 82.93           O  
ATOM   2582  CB  SER C 176      23.181  35.635  13.664  1.00 84.56           C  
ATOM   2583  OG  SER C 176      21.933  34.968  13.570  1.00 85.57           O  
ATOM   2584  N   GLY C 177      22.674  33.480  15.786  1.00 81.49           N  
ATOM   2585  CA  GLY C 177      22.655  32.086  16.183  1.00 78.57           C  
ATOM   2586  C   GLY C 177      22.035  31.880  17.550  1.00 76.59           C  
ATOM   2587  O   GLY C 177      21.730  32.841  18.264  1.00 75.86           O  
ATOM   2588  N   SER C 178      21.855  30.615  17.915  1.00 74.28           N  
ATOM   2589  CA  SER C 178      21.261  30.262  19.194  1.00 72.56           C  
ATOM   2590  C   SER C 178      22.174  29.349  19.995  1.00 70.69           C  
ATOM   2591  O   SER C 178      21.962  29.142  21.187  1.00 70.43           O  
ATOM   2592  CB  SER C 178      19.920  29.567  18.966  1.00 73.24           C  
ATOM   2593  OG  SER C 178      19.053  30.388  18.205  1.00 75.47           O  
ATOM   2594  N   HIS C 179      23.193  28.806  19.338  1.00 68.85           N  
ATOM   2595  CA  HIS C 179      24.123  27.910  20.008  1.00 67.35           C  
ATOM   2596  C   HIS C 179      25.153  28.627  20.866  1.00 63.71           C  
ATOM   2597  O   HIS C 179      25.389  29.824  20.716  1.00 61.98           O  
ATOM   2598  CB  HIS C 179      24.844  27.022  18.992  1.00 71.30           C  
ATOM   2599  CG  HIS C 179      23.947  26.034  18.312  1.00 76.49           C  
ATOM   2600  ND1 HIS C 179      22.943  25.364  18.978  1.00 78.37           N  
ATOM   2601  CD2 HIS C 179      23.926  25.577  17.037  1.00 77.95           C  
ATOM   2602  CE1 HIS C 179      22.342  24.534  18.142  1.00 79.78           C  
ATOM   2603  NE2 HIS C 179      22.920  24.644  16.959  1.00 80.26           N  
ATOM   2604  N   LYS C 180      25.759  27.862  21.765  1.00 61.17           N  
ATOM   2605  CA  LYS C 180      26.775  28.351  22.688  1.00 59.35           C  
ATOM   2606  C   LYS C 180      27.991  28.914  21.955  1.00 57.71           C  
ATOM   2607  O   LYS C 180      28.722  28.181  21.286  1.00 57.94           O  
ATOM   2608  CB  LYS C 180      27.206  27.205  23.606  1.00 59.52           C  
ATOM   2609  CG  LYS C 180      28.252  27.548  24.651  1.00 58.63           C  
ATOM   2610  CD  LYS C 180      28.591  26.297  25.451  1.00 59.58           C  
ATOM   2611  CE  LYS C 180      29.632  26.563  26.519  1.00 60.56           C  
ATOM   2612  NZ  LYS C 180      29.925  25.327  27.301  1.00 59.16           N1+
ATOM   2613  N   VAL C 181      28.207  30.217  22.095  1.00 54.73           N  
ATOM   2614  CA  VAL C 181      29.335  30.871  21.450  1.00 52.82           C  
ATOM   2615  C   VAL C 181      30.030  31.847  22.393  1.00 51.08           C  
ATOM   2616  O   VAL C 181      29.448  32.313  23.372  1.00 49.83           O  
ATOM   2617  CB  VAL C 181      28.886  31.651  20.185  1.00 54.03           C  
ATOM   2618  CG1 VAL C 181      28.136  30.722  19.240  1.00 53.40           C  
ATOM   2619  CG2 VAL C 181      28.007  32.833  20.580  1.00 53.06           C  
ATOM   2620  N   THR C 182      31.286  32.149  22.092  1.00 48.57           N  
ATOM   2621  CA  THR C 182      32.058  33.089  22.892  1.00 46.71           C  
ATOM   2622  C   THR C 182      31.791  34.492  22.366  1.00 45.86           C  
ATOM   2623  O   THR C 182      31.683  34.692  21.159  1.00 44.80           O  
ATOM   2624  CB  THR C 182      33.567  32.811  22.773  1.00 46.12           C  
ATOM   2625  OG1 THR C 182      33.841  31.484  23.224  1.00 44.91           O  
ATOM   2626  CG2 THR C 182      34.367  33.805  23.609  1.00 46.21           C  
ATOM   2627  N   LEU C 183      31.663  35.453  23.275  1.00 45.88           N  
ATOM   2628  CA  LEU C 183      31.437  36.844  22.896  1.00 46.28           C  
ATOM   2629  C   LEU C 183      32.818  37.474  22.805  1.00 48.16           C  
ATOM   2630  O   LEU C 183      33.622  37.334  23.726  1.00 47.85           O  
ATOM   2631  CB  LEU C 183      30.606  37.567  23.960  1.00 46.89           C  
ATOM   2632  CG  LEU C 183      29.184  37.055  24.197  1.00 46.99           C  
ATOM   2633  CD1 LEU C 183      28.562  37.788  25.375  1.00 44.56           C  
ATOM   2634  CD2 LEU C 183      28.361  37.257  22.933  1.00 46.08           C  
ATOM   2635  N   SER C 184      33.094  38.168  21.706  1.00 49.83           N  
ATOM   2636  CA  SER C 184      34.407  38.775  21.509  1.00 53.17           C  
ATOM   2637  C   SER C 184      34.374  40.276  21.274  1.00 54.04           C  
ATOM   2638  O   SER C 184      35.415  40.895  21.050  1.00 55.86           O  
ATOM   2639  CB  SER C 184      35.095  38.119  20.322  1.00 54.08           C  
ATOM   2640  OG  SER C 184      34.315  38.316  19.155  1.00 56.50           O  
ATOM   2641  N   SER C 185      33.187  40.862  21.323  1.00 54.18           N  
ATOM   2642  CA  SER C 185      33.055  42.290  21.092  1.00 54.96           C  
ATOM   2643  C   SER C 185      32.650  43.027  22.367  1.00 54.18           C  
ATOM   2644  O   SER C 185      31.474  43.045  22.735  1.00 55.10           O  
ATOM   2645  CB  SER C 185      32.023  42.521  19.984  1.00 55.72           C  
ATOM   2646  OG  SER C 185      32.056  43.851  19.502  1.00 57.60           O  
ATOM   2647  N   TRP C 186      33.630  43.629  23.037  1.00 52.97           N  
ATOM   2648  CA  TRP C 186      33.387  44.377  24.272  1.00 53.48           C  
ATOM   2649  C   TRP C 186      34.072  45.746  24.253  1.00 54.83           C  
ATOM   2650  O   TRP C 186      35.062  45.943  23.550  1.00 54.93           O  
ATOM   2651  CB  TRP C 186      33.916  43.608  25.494  1.00 50.87           C  
ATOM   2652  CG  TRP C 186      33.309  42.267  25.709  1.00 47.69           C  
ATOM   2653  CD1 TRP C 186      33.752  41.076  25.214  1.00 47.23           C  
ATOM   2654  CD2 TRP C 186      32.124  41.978  26.458  1.00 46.57           C  
ATOM   2655  NE1 TRP C 186      32.916  40.058  25.610  1.00 46.64           N  
ATOM   2656  CE2 TRP C 186      31.906  40.585  26.375  1.00 47.08           C  
ATOM   2657  CE3 TRP C 186      31.222  42.762  27.190  1.00 46.21           C  
ATOM   2658  CZ2 TRP C 186      30.820  39.957  26.996  1.00 44.74           C  
ATOM   2659  CZ3 TRP C 186      30.139  42.138  27.808  1.00 47.06           C  
ATOM   2660  CH2 TRP C 186      29.950  40.747  27.705  1.00 46.15           C  
ATOM   2661  N   TYR C 187      33.548  46.681  25.040  1.00 55.41           N  
ATOM   2662  CA  TYR C 187      34.125  48.019  25.135  1.00 56.48           C  
ATOM   2663  C   TYR C 187      34.979  48.099  26.394  1.00 58.02           C  
ATOM   2664  O   TYR C 187      34.622  47.530  27.426  1.00 57.35           O  
ATOM   2665  CB  TYR C 187      33.025  49.079  25.221  1.00 57.21           C  
ATOM   2666  CG  TYR C 187      32.222  49.257  23.956  1.00 58.30           C  
ATOM   2667  CD1 TYR C 187      30.841  49.074  23.957  1.00 58.99           C  
ATOM   2668  CD2 TYR C 187      32.838  49.628  22.761  1.00 59.03           C  
ATOM   2669  CE1 TYR C 187      30.090  49.255  22.800  1.00 60.41           C  
ATOM   2670  CE2 TYR C 187      32.096  49.812  21.597  1.00 59.99           C  
ATOM   2671  CZ  TYR C 187      30.722  49.623  21.626  1.00 60.63           C  
ATOM   2672  OH  TYR C 187      29.976  49.795  20.485  1.00 61.74           O  
ATOM   2673  N   HIS C 188      36.099  48.812  26.317  1.00 59.41           N  
ATOM   2674  CA  HIS C 188      36.980  48.951  27.469  1.00 61.05           C  
ATOM   2675  C   HIS C 188      37.231  50.404  27.844  1.00 62.55           C  
ATOM   2676  O   HIS C 188      37.816  50.681  28.887  1.00 61.33           O  
ATOM   2677  CB  HIS C 188      38.324  48.263  27.210  1.00 61.64           C  
ATOM   2678  CG  HIS C 188      39.095  48.838  26.060  1.00 63.09           C  
ATOM   2679  ND1 HIS C 188      38.680  48.717  24.750  1.00 63.83           N  
ATOM   2680  CD2 HIS C 188      40.261  49.525  26.023  1.00 62.51           C  
ATOM   2681  CE1 HIS C 188      39.561  49.303  23.957  1.00 63.36           C  
ATOM   2682  NE2 HIS C 188      40.529  49.801  24.704  1.00 63.07           N  
ATOM   2683  N   ASP C 189      36.789  51.333  27.001  1.00 65.30           N  
ATOM   2684  CA  ASP C 189      37.006  52.746  27.285  1.00 68.41           C  
ATOM   2685  C   ASP C 189      35.897  53.670  26.787  1.00 68.47           C  
ATOM   2686  O   ASP C 189      36.088  54.433  25.839  1.00 68.32           O  
ATOM   2687  CB  ASP C 189      38.341  53.198  26.689  1.00 71.39           C  
ATOM   2688  CG  ASP C 189      38.859  54.472  27.328  1.00 74.87           C  
ATOM   2689  OD1 ASP C 189      38.049  55.404  27.523  1.00 75.61           O  
ATOM   2690  OD2 ASP C 189      40.072  54.540  27.633  1.00 76.57           O1-
ATOM   2691  N   ARG C 190      34.741  53.594  27.438  1.00 68.51           N  
ATOM   2692  CA  ARG C 190      33.595  54.433  27.105  1.00 68.56           C  
ATOM   2693  C   ARG C 190      32.470  54.149  28.089  1.00 67.36           C  
ATOM   2694  O   ARG C 190      32.150  52.991  28.361  1.00 67.05           O  
ATOM   2695  CB  ARG C 190      33.111  54.169  25.677  1.00 69.98           C  
ATOM   2696  CG  ARG C 190      32.536  52.789  25.453  1.00 73.07           C  
ATOM   2697  CD  ARG C 190      31.867  52.706  24.099  1.00 75.14           C  
ATOM   2698  NE  ARG C 190      32.798  52.999  23.015  1.00 78.01           N  
ATOM   2699  CZ  ARG C 190      32.454  53.054  21.733  1.00 79.54           C  
ATOM   2700  NH1 ARG C 190      31.195  52.835  21.371  1.00 80.91           N  
ATOM   2701  NH2 ARG C 190      33.368  53.324  20.811  1.00 80.17           N1+
ATOM   2702  N   GLY C 191      31.875  55.211  28.622  1.00 66.65           N  
ATOM   2703  CA  GLY C 191      30.802  55.048  29.584  1.00 64.20           C  
ATOM   2704  C   GLY C 191      31.331  54.400  30.850  1.00 63.29           C  
ATOM   2705  O   GLY C 191      32.352  54.829  31.397  1.00 62.93           O  
ATOM   2706  N   TRP C 192      30.639  53.364  31.315  1.00 61.01           N  
ATOM   2707  CA  TRP C 192      31.038  52.646  32.521  1.00 58.87           C  
ATOM   2708  C   TRP C 192      32.190  51.697  32.208  1.00 57.33           C  
ATOM   2709  O   TRP C 192      32.893  51.246  33.110  1.00 56.15           O  
ATOM   2710  CB  TRP C 192      29.858  51.837  33.067  1.00 57.46           C  
ATOM   2711  CG  TRP C 192      28.593  52.625  33.253  1.00 57.42           C  
ATOM   2712  CD1 TRP C 192      27.317  52.157  33.137  1.00 57.03           C  
ATOM   2713  CD2 TRP C 192      28.480  54.013  33.601  1.00 57.61           C  
ATOM   2714  NE1 TRP C 192      26.416  53.162  33.387  1.00 58.16           N  
ATOM   2715  CE2 TRP C 192      27.102  54.313  33.675  1.00 57.81           C  
ATOM   2716  CE3 TRP C 192      29.409  55.032  33.856  1.00 57.64           C  
ATOM   2717  CZ2 TRP C 192      26.627  55.592  33.994  1.00 58.77           C  
ATOM   2718  CZ3 TRP C 192      28.937  56.306  34.174  1.00 58.91           C  
ATOM   2719  CH2 TRP C 192      27.557  56.572  34.239  1.00 58.85           C  
ATOM   2720  N   ALA C 193      32.371  51.390  30.928  1.00 57.27           N  
ATOM   2721  CA  ALA C 193      33.430  50.484  30.504  1.00 58.65           C  
ATOM   2722  C   ALA C 193      34.811  51.070  30.786  1.00 60.05           C  
ATOM   2723  O   ALA C 193      35.212  52.068  30.183  1.00 60.24           O  
ATOM   2724  CB  ALA C 193      33.286  50.168  29.021  1.00 57.44           C  
ATOM   2725  N   LYS C 194      35.528  50.435  31.709  1.00 61.03           N  
ATOM   2726  CA  LYS C 194      36.866  50.861  32.104  1.00 60.87           C  
ATOM   2727  C   LYS C 194      37.815  49.670  32.086  1.00 61.27           C  
ATOM   2728  O   LYS C 194      37.405  48.548  31.796  1.00 62.12           O  
ATOM   2729  CB  LYS C 194      36.830  51.469  33.505  1.00 60.16           C  
ATOM   2730  CG  LYS C 194      36.012  50.662  34.494  1.00 60.10           C  
ATOM   2731  CD  LYS C 194      35.875  51.382  35.821  1.00 59.22           C  
ATOM   2732  CE  LYS C 194      34.786  50.752  36.676  1.00 58.38           C  
ATOM   2733  NZ  LYS C 194      33.455  50.814  36.009  1.00 56.89           N1+
ATOM   2734  N   ILE C 195      39.082  49.909  32.400  1.00 61.17           N  
ATOM   2735  CA  ILE C 195      40.064  48.835  32.395  1.00 61.15           C  
ATOM   2736  C   ILE C 195      41.391  49.344  32.952  1.00 62.03           C  
ATOM   2737  O   ILE C 195      41.738  50.512  32.773  1.00 62.46           O  
ATOM   2738  CB  ILE C 195      40.251  48.294  30.948  1.00 61.59           C  
ATOM   2739  CG1 ILE C 195      40.517  46.787  30.975  1.00 60.55           C  
ATOM   2740  CG2 ILE C 195      41.372  49.046  30.239  1.00 62.59           C  
ATOM   2741  CD1 ILE C 195      41.730  46.302  31.761  1.00 49.15           C  
ATOM   2742  N   SER C 196      42.126  48.474  33.636  1.00 62.25           N  
ATOM   2743  CA  SER C 196      43.402  48.868  34.210  1.00 62.78           C  
ATOM   2744  C   SER C 196      44.272  47.679  34.598  1.00 62.87           C  
ATOM   2745  O   SER C 196      43.813  46.729  35.233  1.00 62.70           O  
ATOM   2746  CB  SER C 196      43.170  49.756  35.432  1.00 63.09           C  
ATOM   2747  OG  SER C 196      44.396  50.096  36.053  1.00 66.25           O  
ATOM   2748  N   ASN C 197      45.537  47.744  34.202  1.00 63.11           N  
ATOM   2749  CA  ASN C 197      46.504  46.700  34.502  1.00 63.99           C  
ATOM   2750  C   ASN C 197      46.131  45.369  33.862  1.00 63.03           C  
ATOM   2751  O   ASN C 197      46.864  44.386  33.971  1.00 64.78           O  
ATOM   2752  CB  ASN C 197      46.643  46.535  36.016  1.00 66.19           C  
ATOM   2753  CG  ASN C 197      47.882  45.752  36.404  1.00 69.41           C  
ATOM   2754  OD1 ASN C 197      48.015  44.570  36.081  1.00 70.18           O  
ATOM   2755  ND2 ASN C 197      48.803  46.412  37.100  1.00 69.97           N  
ATOM   2756  N   MET C 198      44.988  45.343  33.191  1.00 61.16           N  
ATOM   2757  CA  MET C 198      44.523  44.141  32.513  1.00 59.20           C  
ATOM   2758  C   MET C 198      44.439  44.459  31.020  1.00 58.67           C  
ATOM   2759  O   MET C 198      44.238  45.612  30.641  1.00 57.63           O  
ATOM   2760  CB  MET C 198      43.138  43.724  33.038  1.00 56.49           C  
ATOM   2761  CG  MET C 198      43.100  43.345  34.520  1.00 55.15           C  
ATOM   2762  SD  MET C 198      41.494  42.657  35.047  1.00 50.68           S  
ATOM   2763  CE  MET C 198      41.747  40.912  34.723  1.00 46.87           C  
ATOM   2764  N   THR C 199      44.594  43.446  30.176  1.00 59.09           N  
ATOM   2765  CA  THR C 199      44.530  43.662  28.735  1.00 61.96           C  
ATOM   2766  C   THR C 199      43.364  42.907  28.112  1.00 62.62           C  
ATOM   2767  O   THR C 199      43.001  41.820  28.562  1.00 64.10           O  
ATOM   2768  CB  THR C 199      45.837  43.219  28.038  1.00 61.37           C  
ATOM   2769  OG1 THR C 199      46.075  41.830  28.297  1.00 63.76           O  
ATOM   2770  CG2 THR C 199      47.013  44.026  28.554  1.00 61.47           C  
ATOM   2771  N   LEU C 200      42.784  43.486  27.069  1.00 62.97           N  
ATOM   2772  CA  LEU C 200      41.661  42.866  26.388  1.00 63.34           C  
ATOM   2773  C   LEU C 200      41.988  42.558  24.931  1.00 64.26           C  
ATOM   2774  O   LEU C 200      42.481  43.417  24.201  1.00 64.11           O  
ATOM   2775  CB  LEU C 200      40.441  43.781  26.461  1.00 61.68           C  
ATOM   2776  CG  LEU C 200      39.199  43.307  25.712  1.00 60.66           C  
ATOM   2777  CD1 LEU C 200      38.786  41.936  26.222  1.00 59.97           C  
ATOM   2778  CD2 LEU C 200      38.083  44.323  25.894  1.00 59.43           C  
ATOM   2779  N   SER C 201      41.716  41.325  24.518  1.00 65.24           N  
ATOM   2780  CA  SER C 201      41.969  40.900  23.150  1.00 66.36           C  
ATOM   2781  C   SER C 201      40.724  40.211  22.611  1.00 67.25           C  
ATOM   2782  O   SER C 201      40.593  38.987  22.687  1.00 66.90           O  
ATOM   2783  CB  SER C 201      43.151  39.932  23.096  1.00 67.57           C  
ATOM   2784  OG  SER C 201      44.311  40.510  23.664  1.00 70.03           O  
ATOM   2785  N   ASN C 202      39.808  41.008  22.073  1.00 67.60           N  
ATOM   2786  CA  ASN C 202      38.571  40.483  21.518  1.00 68.13           C  
ATOM   2787  C   ASN C 202      37.843  39.564  22.486  1.00 67.21           C  
ATOM   2788  O   ASN C 202      37.909  38.341  22.364  1.00 68.23           O  
ATOM   2789  CB  ASN C 202      38.859  39.738  20.215  1.00 69.75           C  
ATOM   2790  CG  ASN C 202      39.320  40.664  19.112  1.00 72.02           C  
ATOM   2791  OD1 ASN C 202      38.598  41.582  18.719  1.00 73.23           O  
ATOM   2792  ND2 ASN C 202      40.528  40.435  18.609  1.00 72.83           N  
ATOM   2793  N   GLY C 203      37.153  40.163  23.449  1.00 65.46           N  
ATOM   2794  CA  GLY C 203      36.404  39.385  24.417  1.00 64.14           C  
ATOM   2795  C   GLY C 203      37.228  38.365  25.171  1.00 62.56           C  
ATOM   2796  O   GLY C 203      36.730  37.305  25.540  1.00 63.36           O  
ATOM   2797  N   LYS C 204      38.494  38.683  25.403  1.00 60.95           N  
ATOM   2798  CA  LYS C 204      39.376  37.783  26.128  1.00 58.26           C  
ATOM   2799  C   LYS C 204      40.196  38.605  27.112  1.00 57.05           C  
ATOM   2800  O   LYS C 204      41.291  39.060  26.787  1.00 57.16           O  
ATOM   2801  CB  LYS C 204      40.300  37.066  25.151  1.00 59.42           C  
ATOM   2802  CG  LYS C 204      41.092  35.936  25.761  1.00 59.82           C  
ATOM   2803  CD  LYS C 204      40.241  34.695  25.935  1.00 61.40           C  
ATOM   2804  CE  LYS C 204      39.851  34.111  24.589  1.00 63.04           C  
ATOM   2805  NZ  LYS C 204      39.107  32.830  24.739  1.00 63.73           N1+
ATOM   2806  N   LEU C 205      39.652  38.798  28.312  1.00 55.14           N  
ATOM   2807  CA  LEU C 205      40.317  39.570  29.360  1.00 52.41           C  
ATOM   2808  C   LEU C 205      41.517  38.820  29.918  1.00 50.89           C  
ATOM   2809  O   LEU C 205      41.364  37.795  30.584  1.00 50.51           O  
ATOM   2810  CB  LEU C 205      39.332  39.881  30.492  1.00 52.76           C  
ATOM   2811  CG  LEU C 205      39.878  40.668  31.691  1.00 52.47           C  
ATOM   2812  CD1 LEU C 205      40.343  42.047  31.240  1.00 50.67           C  
ATOM   2813  CD2 LEU C 205      38.798  40.798  32.757  1.00 51.57           C  
ATOM   2814  N   ARG C 206      42.710  39.344  29.644  1.00 49.70           N  
ATOM   2815  CA  ARG C 206      43.954  38.735  30.105  1.00 47.24           C  
ATOM   2816  C   ARG C 206      44.441  39.334  31.420  1.00 46.40           C  
ATOM   2817  O   ARG C 206      44.452  40.557  31.604  1.00 46.07           O  
ATOM   2818  CB  ARG C 206      45.037  38.897  29.031  1.00 50.04           C  
ATOM   2819  CG  ARG C 206      46.382  38.250  29.356  1.00 50.83           C  
ATOM   2820  CD  ARG C 206      47.352  38.406  28.188  1.00 54.34           C  
ATOM   2821  NE  ARG C 206      48.532  37.546  28.297  1.00 58.02           N  
ATOM   2822  CZ  ARG C 206      49.524  37.727  29.167  1.00 61.85           C  
ATOM   2823  NH1 ARG C 206      50.553  36.886  29.183  1.00 62.51           N  
ATOM   2824  NH2 ARG C 206      49.496  38.747  30.021  1.00 61.68           N1+
ATOM   2825  N   VAL C 207      44.839  38.459  32.337  1.00 44.92           N  
ATOM   2826  CA  VAL C 207      45.352  38.875  33.641  1.00 45.40           C  
ATOM   2827  C   VAL C 207      46.858  39.096  33.516  1.00 46.52           C  
ATOM   2828  O   VAL C 207      47.569  38.248  32.981  1.00 46.69           O  
ATOM   2829  CB  VAL C 207      45.095  37.783  34.707  1.00 45.19           C  
ATOM   2830  CG1 VAL C 207      45.813  38.122  36.011  1.00 40.50           C  
ATOM   2831  CG2 VAL C 207      43.597  37.641  34.941  1.00 42.76           C  
ATOM   2832  N   ASN C 208      47.339  40.234  34.005  1.00 48.03           N  
ATOM   2833  CA  ASN C 208      48.767  40.537  33.930  1.00 51.65           C  
ATOM   2834  C   ASN C 208      49.434  40.469  35.291  1.00 51.72           C  
ATOM   2835  O   ASN C 208      50.652  40.352  35.383  1.00 53.28           O  
ATOM   2836  CB  ASN C 208      49.000  41.924  33.327  1.00 52.16           C  
ATOM   2837  CG  ASN C 208      48.421  42.054  31.936  1.00 54.25           C  
ATOM   2838  OD1 ASN C 208      48.600  41.173  31.091  1.00 54.70           O  
ATOM   2839  ND2 ASN C 208      47.718  43.155  31.688  1.00 52.88           N  
ATOM   2840  N   GLN C 209      48.632  40.539  36.345  1.00 51.63           N  
ATOM   2841  CA  GLN C 209      49.158  40.485  37.697  1.00 50.29           C  
ATOM   2842  C   GLN C 209      48.474  39.394  38.511  1.00 50.09           C  
ATOM   2843  O   GLN C 209      47.245  39.332  38.579  1.00 49.55           O  
ATOM   2844  CB  GLN C 209      48.974  41.838  38.375  1.00 52.52           C  
ATOM   2845  CG  GLN C 209      49.332  41.856  39.852  1.00 55.41           C  
ATOM   2846  CD  GLN C 209      49.118  43.217  40.487  1.00 57.88           C  
ATOM   2847  OE1 GLN C 209      48.964  43.331  41.704  1.00 60.77           O  
ATOM   2848  NE2 GLN C 209      49.117  44.261  39.664  1.00 59.76           N  
ATOM   2849  N   ASP C 210      49.279  38.527  39.114  1.00 48.03           N  
ATOM   2850  CA  ASP C 210      48.766  37.437  39.933  1.00 47.98           C  
ATOM   2851  C   ASP C 210      47.969  38.017  41.096  1.00 47.32           C  
ATOM   2852  O   ASP C 210      48.277  39.113  41.581  1.00 46.60           O  
ATOM   2853  CB  ASP C 210      49.929  36.604  40.483  1.00 49.32           C  
ATOM   2854  CG  ASP C 210      50.655  35.820  39.401  1.00 50.78           C  
ATOM   2855  OD1 ASP C 210      50.476  36.123  38.201  1.00 51.54           O  
ATOM   2856  OD2 ASP C 210      51.415  34.898  39.757  1.00 51.52           O1-
ATOM   2857  N   GLY C 211      46.949  37.286  41.541  1.00 44.85           N  
ATOM   2858  CA  GLY C 211      46.150  37.753  42.659  1.00 44.60           C  
ATOM   2859  C   GLY C 211      44.782  37.101  42.754  1.00 45.06           C  
ATOM   2860  O   GLY C 211      44.368  36.350  41.867  1.00 43.12           O  
ATOM   2861  N   PHE C 212      44.081  37.371  43.850  1.00 44.97           N  
ATOM   2862  CA  PHE C 212      42.745  36.827  44.026  1.00 43.65           C  
ATOM   2863  C   PHE C 212      41.796  37.890  43.518  1.00 43.23           C  
ATOM   2864  O   PHE C 212      41.763  39.005  44.041  1.00 42.45           O  
ATOM   2865  CB  PHE C 212      42.465  36.518  45.495  1.00 41.52           C  
ATOM   2866  CG  PHE C 212      43.243  35.348  46.017  1.00 42.81           C  
ATOM   2867  CD1 PHE C 212      44.436  35.543  46.707  1.00 42.44           C  
ATOM   2868  CD2 PHE C 212      42.798  34.045  45.796  1.00 41.26           C  
ATOM   2869  CE1 PHE C 212      45.175  34.460  47.170  1.00 42.97           C  
ATOM   2870  CE2 PHE C 212      43.533  32.949  46.255  1.00 42.34           C  
ATOM   2871  CZ  PHE C 212      44.721  33.157  46.943  1.00 42.98           C  
ATOM   2872  N   TYR C 213      41.035  37.541  42.488  1.00 41.02           N  
ATOM   2873  CA  TYR C 213      40.101  38.474  41.891  1.00 40.92           C  
ATOM   2874  C   TYR C 213      38.660  38.016  42.046  1.00 40.05           C  
ATOM   2875  O   TYR C 213      38.360  36.824  42.103  1.00 37.83           O  
ATOM   2876  CB  TYR C 213      40.373  38.627  40.389  1.00 43.35           C  
ATOM   2877  CG  TYR C 213      41.691  39.265  39.981  1.00 47.74           C  
ATOM   2878  CD1 TYR C 213      42.919  38.668  40.285  1.00 47.85           C  
ATOM   2879  CD2 TYR C 213      41.700  40.425  39.204  1.00 47.95           C  
ATOM   2880  CE1 TYR C 213      44.121  39.209  39.813  1.00 50.15           C  
ATOM   2881  CE2 TYR C 213      42.895  40.973  38.728  1.00 49.69           C  
ATOM   2882  CZ  TYR C 213      44.099  40.360  39.033  1.00 50.40           C  
ATOM   2883  OH  TYR C 213      45.274  40.890  38.544  1.00 51.08           O  
ATOM   2884  N   TYR C 214      37.765  38.986  42.115  1.00 38.76           N  
ATOM   2885  CA  TYR C 214      36.359  38.676  42.175  1.00 36.13           C  
ATOM   2886  C   TYR C 214      35.928  38.921  40.731  1.00 36.39           C  
ATOM   2887  O   TYR C 214      36.227  39.967  40.154  1.00 35.91           O  
ATOM   2888  CB  TYR C 214      35.621  39.621  43.120  1.00 35.12           C  
ATOM   2889  CG  TYR C 214      34.188  39.195  43.328  1.00 35.77           C  
ATOM   2890  CD1 TYR C 214      33.880  38.074  44.107  1.00 33.55           C  
ATOM   2891  CD2 TYR C 214      33.145  39.849  42.674  1.00 35.36           C  
ATOM   2892  CE1 TYR C 214      32.579  37.617  44.224  1.00 32.05           C  
ATOM   2893  CE2 TYR C 214      31.832  39.394  42.783  1.00 34.11           C  
ATOM   2894  CZ  TYR C 214      31.559  38.278  43.560  1.00 35.02           C  
ATOM   2895  OH  TYR C 214      30.262  37.823  43.682  1.00 37.42           O  
ATOM   2896  N   LEU C 215      35.270  37.936  40.137  1.00 35.26           N  
ATOM   2897  CA  LEU C 215      34.817  38.027  38.758  1.00 33.08           C  
ATOM   2898  C   LEU C 215      33.300  38.058  38.767  1.00 33.92           C  
ATOM   2899  O   LEU C 215      32.670  37.484  39.655  1.00 32.72           O  
ATOM   2900  CB  LEU C 215      35.291  36.805  37.976  1.00 31.00           C  
ATOM   2901  CG  LEU C 215      36.795  36.522  38.022  1.00 35.12           C  
ATOM   2902  CD1 LEU C 215      37.142  35.300  37.177  1.00 33.27           C  
ATOM   2903  CD2 LEU C 215      37.528  37.739  37.505  1.00 34.17           C  
ATOM   2904  N   TYR C 216      32.710  38.722  37.784  1.00 32.34           N  
ATOM   2905  CA  TYR C 216      31.266  38.793  37.724  1.00 33.28           C  
ATOM   2906  C   TYR C 216      30.816  39.032  36.299  1.00 33.41           C  
ATOM   2907  O   TYR C 216      31.610  39.432  35.440  1.00 31.56           O  
ATOM   2908  CB  TYR C 216      30.767  39.909  38.636  1.00 33.42           C  
ATOM   2909  CG  TYR C 216      31.250  41.278  38.229  1.00 36.90           C  
ATOM   2910  CD1 TYR C 216      30.653  41.959  37.169  1.00 36.92           C  
ATOM   2911  CD2 TYR C 216      32.301  41.898  38.904  1.00 37.71           C  
ATOM   2912  CE1 TYR C 216      31.084  43.223  36.790  1.00 39.01           C  
ATOM   2913  CE2 TYR C 216      32.746  43.170  38.533  1.00 38.92           C  
ATOM   2914  CZ  TYR C 216      32.128  43.825  37.475  1.00 40.87           C  
ATOM   2915  OH  TYR C 216      32.544  45.085  37.105  1.00 42.58           O  
ATOM   2916  N   ALA C 217      29.537  38.775  36.053  1.00 33.59           N  
ATOM   2917  CA  ALA C 217      28.959  38.958  34.733  1.00 32.37           C  
ATOM   2918  C   ALA C 217      27.455  39.105  34.867  1.00 35.05           C  
ATOM   2919  O   ALA C 217      26.821  38.418  35.680  1.00 35.74           O  
ATOM   2920  CB  ALA C 217      29.290  37.759  33.838  1.00 29.88           C  
ATOM   2921  N   ASN C 218      26.893  40.015  34.079  1.00 34.62           N  
ATOM   2922  CA  ASN C 218      25.461  40.256  34.054  1.00 37.52           C  
ATOM   2923  C   ASN C 218      25.076  40.267  32.570  1.00 38.12           C  
ATOM   2924  O   ASN C 218      25.493  41.156  31.828  1.00 39.20           O  
ATOM   2925  CB  ASN C 218      25.137  41.610  34.693  1.00 37.06           C  
ATOM   2926  CG  ASN C 218      23.664  41.774  34.993  1.00 38.72           C  
ATOM   2927  OD1 ASN C 218      23.148  41.198  35.951  1.00 41.47           O  
ATOM   2928  ND2 ASN C 218      22.974  42.553  34.170  1.00 39.51           N  
ATOM   2929  N   ILE C 219      24.315  39.262  32.144  1.00 36.71           N  
ATOM   2930  CA  ILE C 219      23.871  39.147  30.759  1.00 36.84           C  
ATOM   2931  C   ILE C 219      22.338  39.219  30.705  1.00 38.21           C  
ATOM   2932  O   ILE C 219      21.660  38.447  31.384  1.00 35.92           O  
ATOM   2933  CB  ILE C 219      24.327  37.798  30.131  1.00 37.57           C  
ATOM   2934  CG1 ILE C 219      25.820  37.829  29.778  1.00 39.19           C  
ATOM   2935  CG2 ILE C 219      23.556  37.539  28.847  1.00 35.19           C  
ATOM   2936  CD1 ILE C 219      26.761  37.781  30.977  1.00 49.15           C  
ATOM   2937  N   CYS C 220      21.801  40.141  29.906  1.00 36.29           N  
ATOM   2938  CA  CYS C 220      20.353  40.288  29.765  1.00 36.87           C  
ATOM   2939  C   CYS C 220      19.890  39.850  28.383  1.00 38.04           C  
ATOM   2940  O   CYS C 220      20.456  40.272  27.372  1.00 39.72           O  
ATOM   2941  CB  CYS C 220      19.919  41.743  29.966  1.00 36.41           C  
ATOM   2942  SG  CYS C 220      19.987  42.367  31.653  1.00 39.85           S  
ATOM   2943  N   PHE C 221      18.869  38.999  28.349  1.00 35.49           N  
ATOM   2944  CA  PHE C 221      18.290  38.521  27.102  1.00 36.70           C  
ATOM   2945  C   PHE C 221      16.895  39.127  26.984  1.00 38.34           C  
ATOM   2946  O   PHE C 221      16.205  39.323  27.991  1.00 33.82           O  
ATOM   2947  CB  PHE C 221      18.158  37.001  27.089  1.00 34.41           C  
ATOM   2948  CG  PHE C 221      19.462  36.270  27.200  1.00 35.06           C  
ATOM   2949  CD1 PHE C 221      20.020  35.985  28.446  1.00 33.12           C  
ATOM   2950  CD2 PHE C 221      20.129  35.850  26.052  1.00 35.03           C  
ATOM   2951  CE1 PHE C 221      21.220  35.290  28.549  1.00 33.41           C  
ATOM   2952  CE2 PHE C 221      21.328  35.155  26.134  1.00 34.16           C  
ATOM   2953  CZ  PHE C 221      21.881  34.872  27.388  1.00 35.86           C  
ATOM   2954  N   ARG C 222      16.475  39.414  25.757  1.00 38.66           N  
ATOM   2955  CA  ARG C 222      15.164  40.000  25.545  1.00 40.59           C  
ATOM   2956  C   ARG C 222      14.679  39.688  24.146  1.00 40.88           C  
ATOM   2957  O   ARG C 222      15.467  39.343  23.271  1.00 41.49           O  
ATOM   2958  CB  ARG C 222      15.231  41.517  25.734  1.00 43.65           C  
ATOM   2959  CG  ARG C 222      16.163  42.213  24.746  1.00 47.91           C  
ATOM   2960  CD  ARG C 222      16.397  43.657  25.150  1.00 53.16           C  
ATOM   2961  NE  ARG C 222      15.177  44.454  25.061  1.00 56.69           N  
ATOM   2962  CZ  ARG C 222      14.911  45.495  25.844  1.00 59.41           C  
ATOM   2963  NH1 ARG C 222      15.777  45.862  26.778  1.00 60.11           N  
ATOM   2964  NH2 ARG C 222      13.779  46.170  25.693  1.00 58.67           N1+
ATOM   2965  N   HIS C 223      13.374  39.803  23.945  1.00 40.61           N  
ATOM   2966  CA  HIS C 223      12.783  39.561  22.642  1.00 40.63           C  
ATOM   2967  C   HIS C 223      11.411  40.191  22.561  1.00 41.19           C  
ATOM   2968  O   HIS C 223      10.550  39.967  23.431  1.00 39.71           O  
ATOM   2969  CB  HIS C 223      12.645  38.069  22.356  1.00 41.14           C  
ATOM   2970  CG  HIS C 223      11.915  37.773  21.081  1.00 41.81           C  
ATOM   2971  ND1 HIS C 223      12.415  38.108  19.841  1.00 41.42           N  
ATOM   2972  CD2 HIS C 223      10.715  37.187  20.857  1.00 42.32           C  
ATOM   2973  CE1 HIS C 223      11.555  37.739  18.907  1.00 41.79           C  
ATOM   2974  NE2 HIS C 223      10.516  37.177  19.499  1.00 43.84           N  
ATOM   2975  N   HIS C 224      11.214  41.002  21.526  1.00 39.43           N  
ATOM   2976  CA  HIS C 224       9.918  41.629  21.327  1.00 38.28           C  
ATOM   2977  C   HIS C 224       9.313  40.977  20.096  1.00 36.02           C  
ATOM   2978  O   HIS C 224      10.027  40.685  19.141  1.00 35.33           O  
ATOM   2979  CB  HIS C 224      10.057  43.139  21.143  1.00 38.06           C  
ATOM   2980  CG  HIS C 224       8.752  43.865  21.234  1.00 39.06           C  
ATOM   2981  ND1 HIS C 224       7.770  43.747  20.272  1.00 39.00           N  
ATOM   2982  CD2 HIS C 224       8.229  44.642  22.211  1.00 38.26           C  
ATOM   2983  CE1 HIS C 224       6.699  44.417  20.655  1.00 40.29           C  
ATOM   2984  NE2 HIS C 224       6.949  44.969  21.829  1.00 40.36           N  
ATOM   2985  N   GLU C 225       8.006  40.728  20.129  1.00 37.32           N  
ATOM   2986  CA  GLU C 225       7.313  40.080  19.011  1.00 37.88           C  
ATOM   2987  C   GLU C 225       7.520  40.815  17.682  1.00 37.77           C  
ATOM   2988  O   GLU C 225       7.455  40.216  16.605  1.00 37.57           O  
ATOM   2989  CB  GLU C 225       5.809  39.976  19.310  1.00 38.61           C  
ATOM   2990  CG  GLU C 225       5.104  41.336  19.482  1.00 43.80           C  
ATOM   2991  CD  GLU C 225       3.588  41.221  19.628  1.00 46.86           C  
ATOM   2992  OE1 GLU C 225       2.921  42.277  19.686  1.00 48.60           O  
ATOM   2993  OE2 GLU C 225       3.062  40.085  19.683  1.00 47.31           O1-
ATOM   2994  N   THR C 226       7.767  42.116  17.779  1.00 38.87           N  
ATOM   2995  CA  THR C 226       7.975  42.975  16.621  1.00 40.69           C  
ATOM   2996  C   THR C 226       9.262  42.647  15.866  1.00 39.73           C  
ATOM   2997  O   THR C 226       9.420  43.006  14.700  1.00 36.47           O  
ATOM   2998  CB  THR C 226       8.006  44.450  17.073  1.00 42.10           C  
ATOM   2999  OG1 THR C 226       6.664  44.904  17.297  1.00 46.28           O  
ATOM   3000  CG2 THR C 226       8.673  45.325  16.042  1.00 45.36           C  
ATOM   3001  N   SER C 227      10.177  41.965  16.541  1.00 39.07           N  
ATOM   3002  CA  SER C 227      11.451  41.606  15.942  1.00 40.64           C  
ATOM   3003  C   SER C 227      11.329  40.397  15.027  1.00 39.69           C  
ATOM   3004  O   SER C 227      12.240  40.094  14.271  1.00 40.13           O  
ATOM   3005  CB  SER C 227      12.479  41.328  17.041  1.00 42.03           C  
ATOM   3006  OG  SER C 227      12.822  42.529  17.712  1.00 46.28           O  
ATOM   3007  N   GLY C 228      10.200  39.709  15.094  1.00 40.19           N  
ATOM   3008  CA  GLY C 228      10.018  38.541  14.255  1.00 42.49           C  
ATOM   3009  C   GLY C 228       9.959  37.251  15.053  1.00 43.88           C  
ATOM   3010  O   GLY C 228       9.794  37.275  16.266  1.00 44.30           O  
ATOM   3011  N   SER C 229      10.112  36.123  14.372  1.00 46.37           N  
ATOM   3012  CA  SER C 229      10.039  34.821  15.020  1.00 49.63           C  
ATOM   3013  C   SER C 229      11.386  34.285  15.492  1.00 50.29           C  
ATOM   3014  O   SER C 229      12.437  34.715  15.024  1.00 49.34           O  
ATOM   3015  CB  SER C 229       9.414  33.803  14.063  1.00 50.57           C  
ATOM   3016  OG  SER C 229       8.227  34.305  13.476  1.00 54.29           O  
ATOM   3017  N   VAL C 230      11.340  33.347  16.435  1.00 51.83           N  
ATOM   3018  CA  VAL C 230      12.546  32.703  16.957  1.00 52.85           C  
ATOM   3019  C   VAL C 230      12.451  31.218  16.621  1.00 52.57           C  
ATOM   3020  O   VAL C 230      11.368  30.637  16.642  1.00 52.54           O  
ATOM   3021  CB  VAL C 230      12.680  32.860  18.488  1.00 53.48           C  
ATOM   3022  CG1 VAL C 230      12.921  34.314  18.834  1.00 54.02           C  
ATOM   3023  CG2 VAL C 230      11.426  32.341  19.180  1.00 54.76           C  
ATOM   3024  N   PRO C 231      13.588  30.586  16.303  1.00 53.78           N  
ATOM   3025  CA  PRO C 231      13.622  29.163  15.956  1.00 53.81           C  
ATOM   3026  C   PRO C 231      12.715  28.291  16.821  1.00 54.74           C  
ATOM   3027  O   PRO C 231      11.930  27.498  16.307  1.00 55.79           O  
ATOM   3028  CB  PRO C 231      15.096  28.815  16.114  1.00 53.84           C  
ATOM   3029  CG  PRO C 231      15.765  30.083  15.688  1.00 54.27           C  
ATOM   3030  CD  PRO C 231      14.954  31.128  16.412  1.00 53.01           C  
ATOM   3031  N   THR C 232      12.816  28.445  18.134  1.00 54.57           N  
ATOM   3032  CA  THR C 232      11.995  27.652  19.039  1.00 54.76           C  
ATOM   3033  C   THR C 232      11.546  28.480  20.236  1.00 53.89           C  
ATOM   3034  O   THR C 232      12.221  29.428  20.628  1.00 53.89           O  
ATOM   3035  CB  THR C 232      12.770  26.416  19.545  1.00 54.55           C  
ATOM   3036  OG1 THR C 232      11.936  25.651  20.422  1.00 56.64           O  
ATOM   3037  CG2 THR C 232      14.034  26.845  20.279  1.00 53.67           C  
ATOM   3038  N   ASP C 233      10.403  28.117  20.807  1.00 53.06           N  
ATOM   3039  CA  ASP C 233       9.855  28.824  21.961  1.00 54.05           C  
ATOM   3040  C   ASP C 233      10.516  28.415  23.274  1.00 52.11           C  
ATOM   3041  O   ASP C 233      10.531  29.180  24.234  1.00 49.27           O  
ATOM   3042  CB  ASP C 233       8.354  28.569  22.054  1.00 57.04           C  
ATOM   3043  CG  ASP C 233       7.575  29.267  20.953  1.00 60.73           C  
ATOM   3044  OD1 ASP C 233       6.375  28.958  20.797  1.00 62.22           O  
ATOM   3045  OD2 ASP C 233       8.158  30.125  20.251  1.00 60.90           O1-
ATOM   3046  N   TYR C 234      11.049  27.200  23.316  1.00 52.33           N  
ATOM   3047  CA  TYR C 234      11.710  26.703  24.518  1.00 53.47           C  
ATOM   3048  C   TYR C 234      13.183  27.051  24.421  1.00 49.38           C  
ATOM   3049  O   TYR C 234      13.940  26.399  23.709  1.00 50.30           O  
ATOM   3050  CB  TYR C 234      11.537  25.188  24.640  1.00 57.45           C  
ATOM   3051  CG  TYR C 234      10.101  24.742  24.521  1.00 63.41           C  
ATOM   3052  CD1 TYR C 234       9.487  24.636  23.272  1.00 65.26           C  
ATOM   3053  CD2 TYR C 234       9.343  24.453  25.658  1.00 64.91           C  
ATOM   3054  CE1 TYR C 234       8.151  24.254  23.155  1.00 67.50           C  
ATOM   3055  CE2 TYR C 234       8.005  24.071  25.554  1.00 67.22           C  
ATOM   3056  CZ  TYR C 234       7.416  23.973  24.299  1.00 68.41           C  
ATOM   3057  OH  TYR C 234       6.097  23.590  24.189  1.00 71.14           O  
ATOM   3058  N   LEU C 235      13.580  28.084  25.151  1.00 46.99           N  
ATOM   3059  CA  LEU C 235      14.953  28.559  25.131  1.00 44.01           C  
ATOM   3060  C   LEU C 235      15.795  28.123  26.319  1.00 44.65           C  
ATOM   3061  O   LEU C 235      15.283  27.725  27.365  1.00 42.56           O  
ATOM   3062  CB  LEU C 235      14.960  30.085  25.073  1.00 44.03           C  
ATOM   3063  CG  LEU C 235      14.252  30.737  23.885  1.00 44.42           C  
ATOM   3064  CD1 LEU C 235      14.273  32.242  24.057  1.00 43.63           C  
ATOM   3065  CD2 LEU C 235      14.944  30.338  22.587  1.00 44.53           C  
ATOM   3066  N   GLN C 236      17.105  28.205  26.130  1.00 44.22           N  
ATOM   3067  CA  GLN C 236      18.072  27.882  27.167  1.00 44.39           C  
ATOM   3068  C   GLN C 236      18.988  29.083  27.220  1.00 41.62           C  
ATOM   3069  O   GLN C 236      19.903  29.206  26.409  1.00 44.21           O  
ATOM   3070  CB  GLN C 236      18.869  26.627  26.813  1.00 46.15           C  
ATOM   3071  CG  GLN C 236      18.102  25.328  27.025  1.00 50.62           C  
ATOM   3072  CD  GLN C 236      18.939  24.103  26.706  1.00 53.17           C  
ATOM   3073  OE1 GLN C 236      20.066  23.972  27.184  1.00 53.89           O  
ATOM   3074  NE2 GLN C 236      18.391  23.198  25.894  1.00 53.98           N  
ATOM   3075  N   LEU C 237      18.720  29.981  28.162  1.00 37.33           N  
ATOM   3076  CA  LEU C 237      19.508  31.196  28.313  1.00 34.92           C  
ATOM   3077  C   LEU C 237      20.607  30.979  29.345  1.00 35.38           C  
ATOM   3078  O   LEU C 237      20.374  31.106  30.551  1.00 34.47           O  
ATOM   3079  CB  LEU C 237      18.585  32.343  28.728  1.00 31.45           C  
ATOM   3080  CG  LEU C 237      17.423  32.537  27.742  1.00 33.08           C  
ATOM   3081  CD1 LEU C 237      16.541  33.713  28.175  1.00 31.00           C  
ATOM   3082  CD2 LEU C 237      17.988  32.762  26.324  1.00 27.32           C  
ATOM   3083  N   MET C 238      21.805  30.676  28.847  1.00 33.84           N  
ATOM   3084  CA  MET C 238      22.960  30.380  29.681  1.00 33.74           C  
ATOM   3085  C   MET C 238      24.123  31.339  29.518  1.00 34.78           C  
ATOM   3086  O   MET C 238      24.332  31.929  28.453  1.00 33.33           O  
ATOM   3087  CB  MET C 238      23.494  28.984  29.349  1.00 37.10           C  
ATOM   3088  CG  MET C 238      22.479  27.867  29.389  1.00 42.44           C  
ATOM   3089  SD  MET C 238      21.909  27.580  31.068  1.00 45.68           S  
ATOM   3090  CE  MET C 238      23.425  27.033  31.838  1.00 42.10           C  
ATOM   3091  N   VAL C 239      24.894  31.470  30.589  1.00 32.61           N  
ATOM   3092  CA  VAL C 239      26.084  32.288  30.571  1.00 33.53           C  
ATOM   3093  C   VAL C 239      27.177  31.440  31.208  1.00 33.37           C  
ATOM   3094  O   VAL C 239      26.923  30.704  32.162  1.00 32.53           O  
ATOM   3095  CB  VAL C 239      25.934  33.602  31.378  1.00 33.03           C  
ATOM   3096  CG1 VAL C 239      25.663  33.305  32.845  1.00 35.56           C  
ATOM   3097  CG2 VAL C 239      27.218  34.421  31.247  1.00 33.70           C  
ATOM   3098  N   TYR C 240      28.381  31.520  30.656  1.00 32.36           N  
ATOM   3099  CA  TYR C 240      29.512  30.773  31.184  1.00 33.60           C  
ATOM   3100  C   TYR C 240      30.719  31.690  31.239  1.00 32.94           C  
ATOM   3101  O   TYR C 240      31.054  32.344  30.252  1.00 36.16           O  
ATOM   3102  CB  TYR C 240      29.871  29.582  30.295  1.00 33.03           C  
ATOM   3103  CG  TYR C 240      28.723  28.676  29.925  1.00 33.66           C  
ATOM   3104  CD1 TYR C 240      27.804  29.053  28.954  1.00 35.16           C  
ATOM   3105  CD2 TYR C 240      28.570  27.428  30.526  1.00 33.42           C  
ATOM   3106  CE1 TYR C 240      26.753  28.210  28.579  1.00 34.63           C  
ATOM   3107  CE2 TYR C 240      27.528  26.576  30.164  1.00 33.86           C  
ATOM   3108  CZ  TYR C 240      26.621  26.974  29.188  1.00 36.81           C  
ATOM   3109  OH  TYR C 240      25.569  26.153  28.821  1.00 38.13           O  
ATOM   3110  N   VAL C 241      31.361  31.750  32.397  1.00 31.60           N  
ATOM   3111  CA  VAL C 241      32.556  32.558  32.555  1.00 31.07           C  
ATOM   3112  C   VAL C 241      33.666  31.519  32.515  1.00 33.04           C  
ATOM   3113  O   VAL C 241      33.779  30.676  33.400  1.00 31.57           O  
ATOM   3114  CB  VAL C 241      32.556  33.323  33.887  1.00 30.01           C  
ATOM   3115  CG1 VAL C 241      33.829  34.136  34.016  1.00 29.25           C  
ATOM   3116  CG2 VAL C 241      31.334  34.248  33.953  1.00 26.47           C  
ATOM   3117  N   VAL C 242      34.464  31.580  31.458  1.00 34.23           N  
ATOM   3118  CA  VAL C 242      35.533  30.622  31.230  1.00 37.01           C  
ATOM   3119  C   VAL C 242      36.947  31.161  31.406  1.00 38.48           C  
ATOM   3120  O   VAL C 242      37.209  32.346  31.194  1.00 36.70           O  
ATOM   3121  CB  VAL C 242      35.414  30.058  29.802  1.00 36.53           C  
ATOM   3122  CG1 VAL C 242      36.432  28.958  29.583  1.00 38.85           C  
ATOM   3123  CG2 VAL C 242      33.997  29.558  29.564  1.00 37.47           C  
ATOM   3124  N   LYS C 243      37.854  30.272  31.796  1.00 41.35           N  
ATOM   3125  CA  LYS C 243      39.252  30.639  31.962  1.00 45.85           C  
ATOM   3126  C   LYS C 243      40.094  29.827  30.987  1.00 48.25           C  
ATOM   3127  O   LYS C 243      39.914  28.613  30.848  1.00 46.51           O  
ATOM   3128  CB  LYS C 243      39.742  30.380  33.388  1.00 45.86           C  
ATOM   3129  CG  LYS C 243      41.165  30.875  33.604  1.00 47.71           C  
ATOM   3130  CD  LYS C 243      41.635  30.726  35.042  1.00 47.58           C  
ATOM   3131  CE  LYS C 243      41.712  29.271  35.461  1.00 46.47           C  
ATOM   3132  NZ  LYS C 243      42.452  29.124  36.744  1.00 48.40           N1+
ATOM   3133  N   THR C 244      41.004  30.515  30.307  1.00 51.65           N  
ATOM   3134  CA  THR C 244      41.891  29.891  29.335  1.00 56.12           C  
ATOM   3135  C   THR C 244      43.311  30.404  29.561  1.00 58.41           C  
ATOM   3136  O   THR C 244      43.508  31.482  30.129  1.00 58.68           O  
ATOM   3137  CB  THR C 244      41.445  30.219  27.889  1.00 56.04           C  
ATOM   3138  OG1 THR C 244      42.311  29.561  26.957  1.00 59.72           O  
ATOM   3139  CG2 THR C 244      41.493  31.715  27.641  1.00 56.90           C  
ATOM   3140  N   SER C 245      44.300  29.632  29.121  1.00 61.54           N  
ATOM   3141  CA  SER C 245      45.694  30.025  29.292  1.00 65.02           C  
ATOM   3142  C   SER C 245      46.624  29.262  28.365  1.00 67.01           C  
ATOM   3143  O   SER C 245      46.245  28.249  27.779  1.00 67.49           O  
ATOM   3144  CB  SER C 245      46.128  29.789  30.739  1.00 64.09           C  
ATOM   3145  OG  SER C 245      45.886  28.446  31.120  1.00 66.57           O  
ATOM   3146  N   ILE C 246      47.851  29.756  28.247  1.00 70.31           N  
ATOM   3147  CA  ILE C 246      48.857  29.123  27.407  1.00 72.89           C  
ATOM   3148  C   ILE C 246      49.129  27.675  27.819  1.00 73.45           C  
ATOM   3149  O   ILE C 246      49.149  26.783  26.972  1.00 73.35           O  
ATOM   3150  CB  ILE C 246      50.182  29.923  27.433  1.00 74.66           C  
ATOM   3151  CG1 ILE C 246      50.251  30.796  28.692  1.00 74.99           C  
ATOM   3152  CG2 ILE C 246      50.295  30.775  26.177  1.00 74.84           C  
ATOM   3153  CD1 ILE C 246      49.342  32.057  28.766  1.00 49.15           C  
ATOM   3154  N   LYS C 247      49.335  27.439  29.114  1.00 74.76           N  
ATOM   3155  CA  LYS C 247      49.596  26.087  29.605  1.00 76.01           C  
ATOM   3156  C   LYS C 247      48.346  25.227  29.444  1.00 76.05           C  
ATOM   3157  O   LYS C 247      48.426  24.080  29.005  1.00 76.13           O  
ATOM   3158  CB  LYS C 247      50.014  26.111  31.079  1.00 76.91           C  
ATOM   3159  CG  LYS C 247      50.275  24.723  31.663  1.00 79.06           C  
ATOM   3160  CD  LYS C 247      50.528  24.762  33.171  1.00 80.30           C  
ATOM   3161  CE  LYS C 247      51.802  25.524  33.516  1.00 80.84           C  
ATOM   3162  NZ  LYS C 247      52.048  25.578  34.988  1.00 80.37           N1+
ATOM   3163  N   ILE C 248      47.194  25.788  29.805  1.00 76.40           N  
ATOM   3164  CA  ILE C 248      45.921  25.082  29.691  1.00 76.38           C  
ATOM   3165  C   ILE C 248      45.083  25.753  28.610  1.00 75.25           C  
ATOM   3166  O   ILE C 248      44.289  26.652  28.891  1.00 74.97           O  
ATOM   3167  CB  ILE C 248      45.121  25.111  31.014  1.00 77.49           C  
ATOM   3168  CG1 ILE C 248      45.983  24.590  32.167  1.00 78.41           C  
ATOM   3169  CG2 ILE C 248      43.865  24.253  30.878  1.00 77.05           C  
ATOM   3170  CD1 ILE C 248      46.531  23.138  32.059  1.00 49.15           C  
ATOM   3171  N   PRO C 249      45.255  25.319  27.354  1.00 74.33           N  
ATOM   3172  CA  PRO C 249      44.527  25.865  26.206  1.00 73.80           C  
ATOM   3173  C   PRO C 249      43.033  25.555  26.240  1.00 72.66           C  
ATOM   3174  O   PRO C 249      42.208  26.387  25.855  1.00 72.03           O  
ATOM   3175  CB  PRO C 249      45.231  25.214  25.019  1.00 74.38           C  
ATOM   3176  CG  PRO C 249      45.602  23.870  25.568  1.00 74.67           C  
ATOM   3177  CD  PRO C 249      46.151  24.228  26.932  1.00 74.10           C  
ATOM   3178  N   SER C 250      42.687  24.355  26.694  1.00 71.45           N  
ATOM   3179  CA  SER C 250      41.286  23.961  26.775  1.00 70.22           C  
ATOM   3180  C   SER C 250      40.537  24.924  27.694  1.00 68.43           C  
ATOM   3181  O   SER C 250      41.135  25.567  28.564  1.00 67.62           O  
ATOM   3182  CB  SER C 250      41.160  22.527  27.304  1.00 71.16           C  
ATOM   3183  OG  SER C 250      41.760  22.395  28.583  1.00 73.56           O  
ATOM   3184  N   SER C 251      39.230  25.030  27.486  1.00 65.29           N  
ATOM   3185  CA  SER C 251      38.402  25.913  28.293  1.00 62.44           C  
ATOM   3186  C   SER C 251      37.871  25.217  29.546  1.00 58.02           C  
ATOM   3187  O   SER C 251      37.526  24.035  29.513  1.00 57.25           O  
ATOM   3188  CB  SER C 251      37.220  26.423  27.464  1.00 63.82           C  
ATOM   3189  OG  SER C 251      37.662  27.169  26.343  1.00 69.09           O  
ATOM   3190  N   HIS C 252      37.820  25.955  30.651  1.00 52.92           N  
ATOM   3191  CA  HIS C 252      37.290  25.427  31.904  1.00 47.26           C  
ATOM   3192  C   HIS C 252      36.375  26.470  32.523  1.00 42.97           C  
ATOM   3193  O   HIS C 252      36.772  27.627  32.684  1.00 38.70           O  
ATOM   3194  CB  HIS C 252      38.416  25.078  32.873  1.00 49.84           C  
ATOM   3195  CG  HIS C 252      39.186  23.863  32.473  1.00 53.27           C  
ATOM   3196  ND1 HIS C 252      40.260  23.913  31.610  1.00 55.92           N  
ATOM   3197  CD2 HIS C 252      38.990  22.554  32.758  1.00 54.78           C  
ATOM   3198  CE1 HIS C 252      40.692  22.686  31.380  1.00 56.78           C  
ATOM   3199  NE2 HIS C 252      39.938  21.843  32.063  1.00 57.98           N  
ATOM   3200  N   ASN C 253      35.149  26.068  32.849  1.00 39.07           N  
ATOM   3201  CA  ASN C 253      34.196  26.994  33.442  1.00 36.58           C  
ATOM   3202  C   ASN C 253      34.526  27.337  34.889  1.00 33.76           C  
ATOM   3203  O   ASN C 253      34.816  26.452  35.701  1.00 34.21           O  
ATOM   3204  CB  ASN C 253      32.774  26.423  33.419  1.00 37.34           C  
ATOM   3205  CG  ASN C 253      32.262  26.162  32.024  1.00 39.81           C  
ATOM   3206  OD1 ASN C 253      32.695  26.788  31.062  1.00 39.29           O  
ATOM   3207  ND2 ASN C 253      31.312  25.240  31.912  1.00 38.61           N  
ATOM   3208  N   LEU C 254      34.494  28.626  35.191  1.00 29.07           N  
ATOM   3209  CA  LEU C 254      34.696  29.102  36.553  1.00 29.24           C  
ATOM   3210  C   LEU C 254      33.297  29.243  37.180  1.00 26.45           C  
ATOM   3211  O   LEU C 254      33.078  28.911  38.340  1.00 26.79           O  
ATOM   3212  CB  LEU C 254      35.366  30.476  36.551  1.00 28.13           C  
ATOM   3213  CG  LEU C 254      36.804  30.537  36.059  1.00 32.21           C  
ATOM   3214  CD1 LEU C 254      37.305  31.957  36.148  1.00 34.14           C  
ATOM   3215  CD2 LEU C 254      37.659  29.620  36.911  1.00 30.85           C  
ATOM   3216  N   MET C 255      32.356  29.737  36.381  1.00 24.69           N  
ATOM   3217  CA  MET C 255      30.987  29.957  36.833  1.00 27.07           C  
ATOM   3218  C   MET C 255      30.007  29.688  35.706  1.00 29.20           C  
ATOM   3219  O   MET C 255      30.339  29.831  34.518  1.00 28.37           O  
ATOM   3220  CB  MET C 255      30.804  31.403  37.315  1.00 25.31           C  
ATOM   3221  CG  MET C 255      31.747  31.817  38.445  1.00 22.73           C  
ATOM   3222  SD  MET C 255      31.491  33.533  38.954  1.00 28.89           S  
ATOM   3223  CE  MET C 255      32.344  34.370  37.626  1.00 31.26           C  
ATOM   3224  N   LYS C 256      28.793  29.314  36.094  1.00 28.01           N  
ATOM   3225  CA  LYS C 256      27.729  29.015  35.148  1.00 30.12           C  
ATOM   3226  C   LYS C 256      26.413  29.512  35.740  1.00 28.70           C  
ATOM   3227  O   LYS C 256      26.179  29.376  36.941  1.00 27.94           O  
ATOM   3228  CB  LYS C 256      27.645  27.491  34.901  1.00 29.35           C  
ATOM   3229  CG  LYS C 256      26.585  27.064  33.918  1.00 33.63           C  
ATOM   3230  CD  LYS C 256      26.567  25.542  33.695  1.00 33.98           C  
ATOM   3231  CE  LYS C 256      26.142  24.811  34.964  1.00 36.72           C  
ATOM   3232  NZ  LYS C 256      25.971  23.345  34.767  1.00 37.13           N1+
ATOM   3233  N   GLY C 257      25.559  30.085  34.897  1.00 28.30           N  
ATOM   3234  CA  GLY C 257      24.276  30.582  35.360  1.00 27.32           C  
ATOM   3235  C   GLY C 257      23.292  30.593  34.219  1.00 27.93           C  
ATOM   3236  O   GLY C 257      23.685  30.538  33.052  1.00 27.63           O  
ATOM   3237  N   GLY C 258      22.007  30.657  34.529  1.00 27.95           N  
ATOM   3238  CA  GLY C 258      21.039  30.680  33.452  1.00 30.97           C  
ATOM   3239  C   GLY C 258      19.727  29.998  33.754  1.00 31.94           C  
ATOM   3240  O   GLY C 258      19.460  29.583  34.883  1.00 31.64           O  
ATOM   3241  N   SER C 259      18.900  29.879  32.727  1.00 31.46           N  
ATOM   3242  CA  SER C 259      17.607  29.255  32.897  1.00 32.90           C  
ATOM   3243  C   SER C 259      16.954  28.895  31.592  1.00 33.93           C  
ATOM   3244  O   SER C 259      17.180  29.531  30.563  1.00 33.25           O  
ATOM   3245  CB  SER C 259      16.671  30.195  33.651  1.00 35.27           C  
ATOM   3246  OG  SER C 259      15.384  29.616  33.784  1.00 40.31           O  
ATOM   3247  N   THR C 260      16.150  27.846  31.634  1.00 35.40           N  
ATOM   3248  CA  THR C 260      15.394  27.462  30.467  1.00 37.73           C  
ATOM   3249  C   THR C 260      14.165  28.371  30.588  1.00 39.61           C  
ATOM   3250  O   THR C 260      13.676  28.624  31.696  1.00 39.72           O  
ATOM   3251  CB  THR C 260      14.998  25.971  30.518  1.00 37.82           C  
ATOM   3252  OG1 THR C 260      14.647  25.608  31.857  1.00 36.81           O  
ATOM   3253  CG2 THR C 260      16.159  25.101  30.056  1.00 38.96           C  
ATOM   3254  N   LYS C 261      13.704  28.899  29.459  1.00 40.46           N  
ATOM   3255  CA  LYS C 261      12.550  29.784  29.439  1.00 41.08           C  
ATOM   3256  C   LYS C 261      11.674  29.458  28.247  1.00 43.72           C  
ATOM   3257  O   LYS C 261      12.159  29.242  27.135  1.00 43.55           O  
ATOM   3258  CB  LYS C 261      12.990  31.251  29.342  1.00 40.21           C  
ATOM   3259  CG  LYS C 261      13.559  31.850  30.617  1.00 40.98           C  
ATOM   3260  CD  LYS C 261      12.514  31.932  31.727  1.00 41.08           C  
ATOM   3261  CE  LYS C 261      13.075  32.660  32.939  1.00 38.86           C  
ATOM   3262  NZ  LYS C 261      12.039  32.927  33.972  1.00 39.65           N1+
ATOM   3263  N   ASN C 262      10.376  29.402  28.497  1.00 46.64           N  
ATOM   3264  CA  ASN C 262       9.398  29.140  27.456  1.00 47.36           C  
ATOM   3265  C   ASN C 262       8.856  30.520  27.102  1.00 46.40           C  
ATOM   3266  O   ASN C 262       8.124  31.136  27.874  1.00 45.16           O  
ATOM   3267  CB  ASN C 262       8.292  28.221  27.994  1.00 49.30           C  
ATOM   3268  CG  ASN C 262       7.026  28.254  27.147  1.00 53.19           C  
ATOM   3269  OD1 ASN C 262       7.066  28.059  25.932  1.00 53.93           O  
ATOM   3270  ND2 ASN C 262       5.891  28.494  27.797  1.00 55.09           N  
ATOM   3271  N   TRP C 263       9.256  31.025  25.946  1.00 46.47           N  
ATOM   3272  CA  TRP C 263       8.802  32.333  25.515  1.00 47.55           C  
ATOM   3273  C   TRP C 263       7.712  32.212  24.445  1.00 48.39           C  
ATOM   3274  O   TRP C 263       7.810  32.794  23.368  1.00 50.47           O  
ATOM   3275  CB  TRP C 263      10.002  33.155  25.018  1.00 44.06           C  
ATOM   3276  CG  TRP C 263      10.836  33.762  26.137  1.00 44.03           C  
ATOM   3277  CD1 TRP C 263      10.610  33.659  27.489  1.00 43.38           C  
ATOM   3278  CD2 TRP C 263      11.989  34.609  25.993  1.00 42.05           C  
ATOM   3279  NE1 TRP C 263      11.543  34.392  28.184  1.00 40.90           N  
ATOM   3280  CE2 TRP C 263      12.400  34.984  27.293  1.00 41.41           C  
ATOM   3281  CE3 TRP C 263      12.711  35.089  24.891  1.00 42.02           C  
ATOM   3282  CZ2 TRP C 263      13.502  35.819  27.521  1.00 40.34           C  
ATOM   3283  CZ3 TRP C 263      13.810  35.923  25.118  1.00 41.28           C  
ATOM   3284  CH2 TRP C 263      14.191  36.278  26.425  1.00 40.30           C  
ATOM   3285  N   SER C 264       6.675  31.440  24.761  1.00 51.17           N  
ATOM   3286  CA  SER C 264       5.534  31.235  23.866  1.00 53.22           C  
ATOM   3287  C   SER C 264       4.441  32.244  24.200  1.00 54.25           C  
ATOM   3288  O   SER C 264       4.714  33.338  24.695  1.00 55.55           O  
ATOM   3289  CB  SER C 264       4.965  29.824  24.039  1.00 52.67           C  
ATOM   3290  OG  SER C 264       5.836  28.841  23.516  1.00 54.34           O  
ATOM   3291  N   GLY C 265       3.198  31.858  23.932  1.00 56.10           N  
ATOM   3292  CA  GLY C 265       2.063  32.719  24.217  1.00 57.78           C  
ATOM   3293  C   GLY C 265       1.983  33.957  23.348  1.00 58.19           C  
ATOM   3294  O   GLY C 265       2.827  34.184  22.485  1.00 57.57           O  
ATOM   3295  N   ASN C 266       0.957  34.765  23.577  1.00 59.67           N  
ATOM   3296  CA  ASN C 266       0.780  35.986  22.806  1.00 61.30           C  
ATOM   3297  C   ASN C 266       1.422  37.191  23.493  1.00 60.67           C  
ATOM   3298  O   ASN C 266       1.188  38.337  23.095  1.00 60.52           O  
ATOM   3299  CB  ASN C 266      -0.714  36.255  22.563  1.00 63.49           C  
ATOM   3300  CG  ASN C 266      -1.509  36.391  23.854  1.00 66.23           C  
ATOM   3301  OD1 ASN C 266      -1.194  37.219  24.714  1.00 68.52           O  
ATOM   3302  ND2 ASN C 266      -2.556  35.581  23.990  1.00 67.32           N  
ATOM   3303  N   SER C 267       2.227  36.940  24.523  1.00 57.60           N  
ATOM   3304  CA  SER C 267       2.881  38.042  25.217  1.00 55.94           C  
ATOM   3305  C   SER C 267       3.729  38.825  24.218  1.00 54.25           C  
ATOM   3306  O   SER C 267       4.394  38.243  23.363  1.00 52.70           O  
ATOM   3307  CB  SER C 267       3.764  37.528  26.354  1.00 56.03           C  
ATOM   3308  OG  SER C 267       4.428  38.608  26.987  1.00 55.36           O  
ATOM   3309  N   GLU C 268       3.705  40.146  24.341  1.00 52.48           N  
ATOM   3310  CA  GLU C 268       4.447  41.018  23.442  1.00 53.08           C  
ATOM   3311  C   GLU C 268       5.954  41.078  23.686  1.00 52.25           C  
ATOM   3312  O   GLU C 268       6.742  41.048  22.736  1.00 52.60           O  
ATOM   3313  CB  GLU C 268       3.876  42.440  23.517  1.00 55.34           C  
ATOM   3314  CG  GLU C 268       2.491  42.591  22.910  1.00 59.11           C  
ATOM   3315  CD  GLU C 268       1.855  43.932  23.233  1.00 60.97           C  
ATOM   3316  OE1 GLU C 268       2.498  44.977  22.996  1.00 60.88           O  
ATOM   3317  OE2 GLU C 268       0.705  43.936  23.722  1.00 64.67           O1-
ATOM   3318  N   PHE C 269       6.351  41.169  24.953  1.00 47.95           N  
ATOM   3319  CA  PHE C 269       7.763  41.278  25.301  1.00 46.02           C  
ATOM   3320  C   PHE C 269       8.233  40.259  26.336  1.00 45.16           C  
ATOM   3321  O   PHE C 269       7.534  39.973  27.308  1.00 42.91           O  
ATOM   3322  CB  PHE C 269       8.044  42.689  25.824  1.00 44.45           C  
ATOM   3323  CG  PHE C 269       9.490  42.958  26.113  1.00 45.91           C  
ATOM   3324  CD1 PHE C 269      10.450  42.808  25.119  1.00 44.97           C  
ATOM   3325  CD2 PHE C 269       9.889  43.397  27.373  1.00 45.49           C  
ATOM   3326  CE1 PHE C 269      11.784  43.091  25.370  1.00 45.44           C  
ATOM   3327  CE2 PHE C 269      11.223  43.683  27.636  1.00 45.80           C  
ATOM   3328  CZ  PHE C 269      12.172  43.531  26.632  1.00 46.27           C  
ATOM   3329  N   HIS C 270       9.427  39.717  26.113  1.00 42.99           N  
ATOM   3330  CA  HIS C 270      10.016  38.752  27.029  1.00 41.82           C  
ATOM   3331  C   HIS C 270      11.404  39.239  27.435  1.00 40.52           C  
ATOM   3332  O   HIS C 270      12.171  39.735  26.601  1.00 38.42           O  
ATOM   3333  CB  HIS C 270      10.109  37.378  26.374  1.00 44.24           C  
ATOM   3334  CG  HIS C 270       8.778  36.731  26.139  1.00 47.59           C  
ATOM   3335  ND1 HIS C 270       7.982  36.269  27.166  1.00 47.35           N  
ATOM   3336  CD2 HIS C 270       8.105  36.466  24.992  1.00 47.82           C  
ATOM   3337  CE1 HIS C 270       6.877  35.745  26.662  1.00 48.07           C  
ATOM   3338  NE2 HIS C 270       6.928  35.852  25.345  1.00 47.71           N  
ATOM   3339  N   PHE C 271      11.715  39.102  28.721  1.00 37.44           N  
ATOM   3340  CA  PHE C 271      12.997  39.540  29.244  1.00 37.17           C  
ATOM   3341  C   PHE C 271      13.490  38.602  30.344  1.00 36.87           C  
ATOM   3342  O   PHE C 271      12.696  37.945  31.032  1.00 34.11           O  
ATOM   3343  CB  PHE C 271      12.865  40.958  29.804  1.00 36.72           C  
ATOM   3344  CG  PHE C 271      14.170  41.583  30.197  1.00 37.75           C  
ATOM   3345  CD1 PHE C 271      14.905  42.318  29.270  1.00 38.42           C  
ATOM   3346  CD2 PHE C 271      14.667  41.446  31.499  1.00 38.15           C  
ATOM   3347  CE1 PHE C 271      16.116  42.921  29.625  1.00 37.11           C  
ATOM   3348  CE2 PHE C 271      15.878  42.045  31.863  1.00 37.76           C  
ATOM   3349  CZ  PHE C 271      16.602  42.783  30.920  1.00 39.34           C  
ATOM   3350  N   TYR C 272      14.808  38.550  30.502  1.00 36.02           N  
ATOM   3351  CA  TYR C 272      15.423  37.723  31.522  1.00 37.16           C  
ATOM   3352  C   TYR C 272      16.898  38.027  31.646  1.00 36.53           C  
ATOM   3353  O   TYR C 272      17.629  38.028  30.653  1.00 36.29           O  
ATOM   3354  CB  TYR C 272      15.254  36.247  31.198  1.00 38.77           C  
ATOM   3355  CG  TYR C 272      15.971  35.350  32.180  1.00 43.14           C  
ATOM   3356  CD1 TYR C 272      15.574  35.280  33.521  1.00 42.83           C  
ATOM   3357  CD2 TYR C 272      17.049  34.573  31.771  1.00 45.57           C  
ATOM   3358  CE1 TYR C 272      16.237  34.453  34.425  1.00 42.80           C  
ATOM   3359  CE2 TYR C 272      17.717  33.745  32.663  1.00 47.92           C  
ATOM   3360  CZ  TYR C 272      17.307  33.687  33.985  1.00 47.05           C  
ATOM   3361  OH  TYR C 272      17.960  32.842  34.855  1.00 53.16           O  
ATOM   3362  N   SER C 273      17.340  38.281  32.871  1.00 35.60           N  
ATOM   3363  CA  SER C 273      18.745  38.568  33.106  1.00 35.44           C  
ATOM   3364  C   SER C 273      19.390  37.491  33.970  1.00 36.13           C  
ATOM   3365  O   SER C 273      18.720  36.820  34.765  1.00 35.63           O  
ATOM   3366  CB  SER C 273      18.913  39.939  33.766  1.00 34.29           C  
ATOM   3367  OG  SER C 273      18.477  39.925  35.113  1.00 35.55           O  
ATOM   3368  N   ILE C 274      20.697  37.325  33.797  1.00 36.96           N  
ATOM   3369  CA  ILE C 274      21.458  36.342  34.553  1.00 36.35           C  
ATOM   3370  C   ILE C 274      22.669  37.024  35.162  1.00 36.70           C  
ATOM   3371  O   ILE C 274      23.300  37.870  34.523  1.00 36.18           O  
ATOM   3372  CB  ILE C 274      21.988  35.236  33.657  1.00 38.34           C  
ATOM   3373  CG1 ILE C 274      20.873  34.704  32.767  1.00 39.45           C  
ATOM   3374  CG2 ILE C 274      22.580  34.119  34.518  1.00 41.95           C  
ATOM   3375  CD1 ILE C 274      21.341  33.846  31.594  1.00 49.15           C  
ATOM   3376  N   ASN C 275      23.010  36.631  36.382  1.00 35.24           N  
ATOM   3377  CA  ASN C 275      24.156  37.208  37.072  1.00 36.33           C  
ATOM   3378  C   ASN C 275      24.934  36.109  37.798  1.00 35.74           C  
ATOM   3379  O   ASN C 275      24.339  35.171  38.341  1.00 35.51           O  
ATOM   3380  CB  ASN C 275      23.669  38.269  38.076  1.00 37.99           C  
ATOM   3381  CG  ASN C 275      24.790  39.141  38.605  1.00 43.46           C  
ATOM   3382  OD1 ASN C 275      25.538  38.742  39.504  1.00 46.76           O  
ATOM   3383  ND2 ASN C 275      24.919  40.343  38.045  1.00 42.55           N  
ATOM   3384  N   VAL C 276      26.261  36.209  37.762  1.00 34.31           N  
ATOM   3385  CA  VAL C 276      27.142  35.272  38.451  1.00 32.26           C  
ATOM   3386  C   VAL C 276      28.297  36.069  39.041  1.00 31.72           C  
ATOM   3387  O   VAL C 276      28.679  37.110  38.510  1.00 31.28           O  
ATOM   3388  CB  VAL C 276      27.729  34.207  37.515  1.00 32.89           C  
ATOM   3389  CG1 VAL C 276      26.632  33.277  37.042  1.00 31.95           C  
ATOM   3390  CG2 VAL C 276      28.442  34.877  36.327  1.00 32.31           C  
ATOM   3391  N   GLY C 277      28.829  35.588  40.157  1.00 30.92           N  
ATOM   3392  CA  GLY C 277      29.950  36.244  40.801  1.00 29.89           C  
ATOM   3393  C   GLY C 277      30.716  35.182  41.559  1.00 31.19           C  
ATOM   3394  O   GLY C 277      30.136  34.169  41.949  1.00 29.83           O  
ATOM   3395  N   GLY C 278      32.016  35.393  41.747  1.00 31.34           N  
ATOM   3396  CA  GLY C 278      32.825  34.430  42.477  1.00 31.03           C  
ATOM   3397  C   GLY C 278      34.225  34.961  42.739  1.00 33.39           C  
ATOM   3398  O   GLY C 278      34.672  35.900  42.075  1.00 35.47           O  
ATOM   3399  N   PHE C 279      34.915  34.352  43.699  1.00 33.07           N  
ATOM   3400  CA  PHE C 279      36.275  34.737  44.098  1.00 31.59           C  
ATOM   3401  C   PHE C 279      37.240  33.697  43.528  1.00 30.95           C  
ATOM   3402  O   PHE C 279      37.140  32.513  43.861  1.00 30.55           O  
ATOM   3403  CB  PHE C 279      36.352  34.719  45.630  1.00 32.86           C  
ATOM   3404  CG  PHE C 279      37.592  35.359  46.218  1.00 33.95           C  
ATOM   3405  CD1 PHE C 279      37.719  36.744  46.261  1.00 33.95           C  
ATOM   3406  CD2 PHE C 279      38.575  34.576  46.834  1.00 33.07           C  
ATOM   3407  CE1 PHE C 279      38.797  37.348  46.923  1.00 37.49           C  
ATOM   3408  CE2 PHE C 279      39.663  35.165  47.499  1.00 34.33           C  
ATOM   3409  CZ  PHE C 279      39.772  36.555  47.549  1.00 34.05           C  
ATOM   3410  N   PHE C 280      38.180  34.124  42.691  1.00 31.40           N  
ATOM   3411  CA  PHE C 280      39.116  33.172  42.096  1.00 32.16           C  
ATOM   3412  C   PHE C 280      40.581  33.586  42.110  1.00 33.69           C  
ATOM   3413  O   PHE C 280      40.910  34.775  42.081  1.00 34.52           O  
ATOM   3414  CB  PHE C 280      38.701  32.864  40.652  1.00 30.66           C  
ATOM   3415  CG  PHE C 280      37.286  32.382  40.521  1.00 30.73           C  
ATOM   3416  CD1 PHE C 280      36.243  33.285  40.341  1.00 28.07           C  
ATOM   3417  CD2 PHE C 280      36.994  31.024  40.602  1.00 31.20           C  
ATOM   3418  CE1 PHE C 280      34.919  32.842  40.238  1.00 30.42           C  
ATOM   3419  CE2 PHE C 280      35.674  30.568  40.501  1.00 30.90           C  
ATOM   3420  CZ  PHE C 280      34.634  31.487  40.319  1.00 28.62           C  
ATOM   3421  N   LYS C 281      41.457  32.588  42.161  1.00 36.97           N  
ATOM   3422  CA  LYS C 281      42.894  32.832  42.142  1.00 39.87           C  
ATOM   3423  C   LYS C 281      43.308  32.844  40.679  1.00 40.13           C  
ATOM   3424  O   LYS C 281      43.080  31.871  39.958  1.00 40.05           O  
ATOM   3425  CB  LYS C 281      43.648  31.731  42.889  1.00 42.08           C  
ATOM   3426  CG  LYS C 281      45.168  31.859  42.781  1.00 46.25           C  
ATOM   3427  CD  LYS C 281      45.901  30.931  43.740  1.00 50.36           C  
ATOM   3428  CE  LYS C 281      45.565  29.472  43.487  1.00 54.87           C  
ATOM   3429  NZ  LYS C 281      46.345  28.577  44.398  1.00 60.01           N1+
ATOM   3430  N   LEU C 282      43.899  33.950  40.238  1.00 40.48           N  
ATOM   3431  CA  LEU C 282      44.318  34.079  38.845  1.00 41.70           C  
ATOM   3432  C   LEU C 282      45.813  34.379  38.703  1.00 44.43           C  
ATOM   3433  O   LEU C 282      46.374  35.170  39.468  1.00 44.12           O  
ATOM   3434  CB  LEU C 282      43.503  35.184  38.166  1.00 39.38           C  
ATOM   3435  CG  LEU C 282      41.983  35.022  38.269  1.00 37.97           C  
ATOM   3436  CD1 LEU C 282      41.286  36.200  37.611  1.00 39.85           C  
ATOM   3437  CD2 LEU C 282      41.571  33.718  37.608  1.00 36.96           C  
ATOM   3438  N   ARG C 283      46.446  33.731  37.728  1.00 45.02           N  
ATOM   3439  CA  ARG C 283      47.871  33.920  37.451  1.00 47.45           C  
ATOM   3440  C   ARG C 283      48.017  34.700  36.147  1.00 46.47           C  
ATOM   3441  O   ARG C 283      47.249  34.488  35.213  1.00 45.43           O  
ATOM   3442  CB  ARG C 283      48.575  32.567  37.288  1.00 48.79           C  
ATOM   3443  CG  ARG C 283      49.376  32.081  38.491  1.00 52.68           C  
ATOM   3444  CD  ARG C 283      48.490  31.568  39.603  1.00 55.87           C  
ATOM   3445  NE  ARG C 283      49.246  30.903  40.665  1.00 59.03           N  
ATOM   3446  CZ  ARG C 283      50.172  31.493  41.419  1.00 60.81           C  
ATOM   3447  NH1 ARG C 283      50.475  32.771  41.231  1.00 62.35           N  
ATOM   3448  NH2 ARG C 283      50.780  30.811  42.381  1.00 60.24           N1+
ATOM   3449  N   ALA C 284      49.003  35.591  36.082  1.00 46.98           N  
ATOM   3450  CA  ALA C 284      49.242  36.375  34.869  1.00 46.22           C  
ATOM   3451  C   ALA C 284      49.313  35.413  33.690  1.00 44.73           C  
ATOM   3452  O   ALA C 284      49.891  34.331  33.798  1.00 41.02           O  
ATOM   3453  CB  ALA C 284      50.547  37.146  34.986  1.00 48.69           C  
ATOM   3454  N   GLY C 285      48.713  35.802  32.571  1.00 44.87           N  
ATOM   3455  CA  GLY C 285      48.714  34.935  31.406  1.00 46.56           C  
ATOM   3456  C   GLY C 285      47.366  34.264  31.211  1.00 47.58           C  
ATOM   3457  O   GLY C 285      46.977  33.939  30.086  1.00 47.65           O  
ATOM   3458  N   GLU C 286      46.647  34.046  32.309  1.00 47.14           N  
ATOM   3459  CA  GLU C 286      45.334  33.422  32.225  1.00 45.85           C  
ATOM   3460  C   GLU C 286      44.344  34.435  31.670  1.00 43.73           C  
ATOM   3461  O   GLU C 286      44.487  35.643  31.879  1.00 42.68           O  
ATOM   3462  CB  GLU C 286      44.891  32.935  33.606  1.00 46.53           C  
ATOM   3463  CG  GLU C 286      45.842  31.924  34.215  1.00 46.46           C  
ATOM   3464  CD  GLU C 286      45.330  31.332  35.507  1.00 48.48           C  
ATOM   3465  OE1 GLU C 286      44.861  32.100  36.375  1.00 48.59           O  
ATOM   3466  OE2 GLU C 286      45.408  30.094  35.653  1.00 48.24           O1-
ATOM   3467  N   GLU C 287      43.348  33.945  30.947  1.00 42.13           N  
ATOM   3468  CA  GLU C 287      42.356  34.828  30.355  1.00 44.78           C  
ATOM   3469  C   GLU C 287      40.935  34.378  30.679  1.00 43.54           C  
ATOM   3470  O   GLU C 287      40.639  33.179  30.703  1.00 41.36           O  
ATOM   3471  CB  GLU C 287      42.527  34.863  28.831  1.00 46.39           C  
ATOM   3472  CG  GLU C 287      43.954  34.640  28.352  1.00 50.95           C  
ATOM   3473  CD  GLU C 287      44.072  34.698  26.840  1.00 54.07           C  
ATOM   3474  OE1 GLU C 287      44.105  35.820  26.287  1.00 54.51           O  
ATOM   3475  OE2 GLU C 287      44.117  33.619  26.207  1.00 55.61           O1-
ATOM   3476  N   ILE C 288      40.064  35.347  30.928  1.00 42.70           N  
ATOM   3477  CA  ILE C 288      38.666  35.055  31.205  1.00 42.29           C  
ATOM   3478  C   ILE C 288      37.846  35.535  30.015  1.00 42.88           C  
ATOM   3479  O   ILE C 288      38.080  36.623  29.486  1.00 42.72           O  
ATOM   3480  CB  ILE C 288      38.155  35.782  32.456  1.00 43.02           C  
ATOM   3481  CG1 ILE C 288      38.924  35.313  33.690  1.00 40.94           C  
ATOM   3482  CG2 ILE C 288      36.657  35.533  32.622  1.00 42.64           C  
ATOM   3483  CD1 ILE C 288      40.333  35.881  33.823  1.00 49.15           C  
ATOM   3484  N   SER C 289      36.889  34.720  29.593  1.00 42.13           N  
ATOM   3485  CA  SER C 289      36.035  35.074  28.475  1.00 41.40           C  
ATOM   3486  C   SER C 289      34.591  34.739  28.824  1.00 41.89           C  
ATOM   3487  O   SER C 289      34.325  33.997  29.777  1.00 43.19           O  
ATOM   3488  CB  SER C 289      36.474  34.328  27.216  1.00 39.35           C  
ATOM   3489  OG  SER C 289      36.648  32.952  27.484  1.00 41.57           O  
ATOM   3490  N   ILE C 290      33.663  35.285  28.048  1.00 39.98           N  
ATOM   3491  CA  ILE C 290      32.249  35.073  28.293  1.00 39.06           C  
ATOM   3492  C   ILE C 290      31.567  34.289  27.182  1.00 41.49           C  
ATOM   3493  O   ILE C 290      31.524  34.736  26.032  1.00 43.20           O  
ATOM   3494  CB  ILE C 290      31.524  36.423  28.447  1.00 37.18           C  
ATOM   3495  CG1 ILE C 290      32.131  37.200  29.613  1.00 35.90           C  
ATOM   3496  CG2 ILE C 290      30.032  36.205  28.657  1.00 33.47           C  
ATOM   3497  CD1 ILE C 290      32.043  36.560  31.028  1.00 49.15           C  
ATOM   3498  N   GLN C 291      31.044  33.115  27.526  1.00 40.40           N  
ATOM   3499  CA  GLN C 291      30.324  32.289  26.566  1.00 40.58           C  
ATOM   3500  C   GLN C 291      28.832  32.342  26.907  1.00 40.66           C  
ATOM   3501  O   GLN C 291      28.454  32.275  28.080  1.00 39.37           O  
ATOM   3502  CB  GLN C 291      30.832  30.845  26.616  1.00 42.45           C  
ATOM   3503  CG  GLN C 291      32.160  30.635  25.897  1.00 45.52           C  
ATOM   3504  CD  GLN C 291      32.719  29.236  26.086  1.00 49.48           C  
ATOM   3505  OE1 GLN C 291      31.971  28.265  26.196  1.00 52.20           O  
ATOM   3506  NE2 GLN C 291      34.045  29.126  26.113  1.00 50.35           N  
ATOM   3507  N   VAL C 292      27.987  32.488  25.890  1.00 39.64           N  
ATOM   3508  CA  VAL C 292      26.548  32.536  26.107  1.00 40.16           C  
ATOM   3509  C   VAL C 292      25.802  31.841  24.977  1.00 41.81           C  
ATOM   3510  O   VAL C 292      26.331  31.664  23.877  1.00 42.74           O  
ATOM   3511  CB  VAL C 292      26.024  33.998  26.211  1.00 40.65           C  
ATOM   3512  CG1 VAL C 292      26.635  34.696  27.422  1.00 39.55           C  
ATOM   3513  CG2 VAL C 292      26.346  34.761  24.935  1.00 42.47           C  
ATOM   3514  N   SER C 293      24.579  31.412  25.269  1.00 41.52           N  
ATOM   3515  CA  SER C 293      23.732  30.777  24.270  1.00 41.29           C  
ATOM   3516  C   SER C 293      22.841  31.905  23.737  1.00 40.11           C  
ATOM   3517  O   SER C 293      22.804  32.994  24.312  1.00 39.41           O  
ATOM   3518  CB  SER C 293      22.881  29.675  24.908  1.00 40.95           C  
ATOM   3519  OG  SER C 293      22.071  30.194  25.948  1.00 38.90           O  
ATOM   3520  N   ASN C 294      22.138  31.655  22.638  1.00 41.77           N  
ATOM   3521  CA  ASN C 294      21.264  32.664  22.032  1.00 40.72           C  
ATOM   3522  C   ASN C 294      21.823  34.089  22.046  1.00 39.57           C  
ATOM   3523  O   ASN C 294      21.183  35.010  22.550  1.00 37.66           O  
ATOM   3524  CB  ASN C 294      19.895  32.666  22.715  1.00 41.99           C  
ATOM   3525  CG  ASN C 294      19.168  31.362  22.547  1.00 43.55           C  
ATOM   3526  OD1 ASN C 294      19.304  30.451  23.366  1.00 46.87           O  
ATOM   3527  ND2 ASN C 294      18.405  31.248  21.471  1.00 41.51           N  
ATOM   3528  N   PRO C 295      23.022  34.289  21.481  1.00 39.11           N  
ATOM   3529  CA  PRO C 295      23.608  35.631  21.460  1.00 39.72           C  
ATOM   3530  C   PRO C 295      22.793  36.660  20.658  1.00 39.23           C  
ATOM   3531  O   PRO C 295      23.009  37.862  20.782  1.00 41.10           O  
ATOM   3532  CB  PRO C 295      25.000  35.390  20.878  1.00 40.41           C  
ATOM   3533  CG  PRO C 295      24.795  34.189  19.982  1.00 39.92           C  
ATOM   3534  CD  PRO C 295      23.911  33.308  20.833  1.00 40.37           C  
ATOM   3535  N   SER C 296      21.847  36.202  19.848  1.00 39.85           N  
ATOM   3536  CA  SER C 296      21.043  37.146  19.076  1.00 42.11           C  
ATOM   3537  C   SER C 296      19.994  37.833  19.951  1.00 41.70           C  
ATOM   3538  O   SER C 296      19.483  38.899  19.599  1.00 42.11           O  
ATOM   3539  CB  SER C 296      20.369  36.451  17.877  1.00 42.52           C  
ATOM   3540  OG  SER C 296      19.515  35.397  18.283  1.00 48.85           O  
ATOM   3541  N   LEU C 297      19.699  37.245  21.108  1.00 40.44           N  
ATOM   3542  CA  LEU C 297      18.707  37.819  22.012  1.00 38.60           C  
ATOM   3543  C   LEU C 297      19.322  38.728  23.071  1.00 38.72           C  
ATOM   3544  O   LEU C 297      18.617  39.254  23.930  1.00 39.27           O  
ATOM   3545  CB  LEU C 297      17.920  36.702  22.699  1.00 38.55           C  
ATOM   3546  CG  LEU C 297      17.213  35.705  21.776  1.00 39.56           C  
ATOM   3547  CD1 LEU C 297      16.636  34.563  22.590  1.00 39.82           C  
ATOM   3548  CD2 LEU C 297      16.117  36.421  20.998  1.00 37.99           C  
ATOM   3549  N   LEU C 298      20.634  38.915  23.014  1.00 39.90           N  
ATOM   3550  CA  LEU C 298      21.312  39.750  23.994  1.00 40.43           C  
ATOM   3551  C   LEU C 298      20.873  41.211  23.972  1.00 43.17           C  
ATOM   3552  O   LEU C 298      20.578  41.775  22.912  1.00 44.36           O  
ATOM   3553  CB  LEU C 298      22.828  39.677  23.793  1.00 40.86           C  
ATOM   3554  CG  LEU C 298      23.519  38.318  24.006  1.00 41.75           C  
ATOM   3555  CD1 LEU C 298      24.959  38.387  23.496  1.00 40.10           C  
ATOM   3556  CD2 LEU C 298      23.489  37.935  25.486  1.00 35.97           C  
ATOM   3557  N   ASP C 299      20.812  41.813  25.156  1.00 42.34           N  
ATOM   3558  CA  ASP C 299      20.455  43.215  25.285  1.00 45.08           C  
ATOM   3559  C   ASP C 299      21.781  43.932  25.060  1.00 46.17           C  
ATOM   3560  O   ASP C 299      22.798  43.578  25.659  1.00 44.54           O  
ATOM   3561  CB  ASP C 299      19.935  43.517  26.687  1.00 45.03           C  
ATOM   3562  CG  ASP C 299      19.345  44.913  26.804  1.00 45.60           C  
ATOM   3563  OD1 ASP C 299      19.964  45.873  26.295  1.00 46.25           O  
ATOM   3564  OD2 ASP C 299      18.263  45.050  27.415  1.00 42.85           O1-
ATOM   3565  N   PRO C 300      21.784  44.948  24.187  1.00 47.69           N  
ATOM   3566  CA  PRO C 300      22.966  45.740  23.840  1.00 47.20           C  
ATOM   3567  C   PRO C 300      23.411  46.819  24.825  1.00 46.90           C  
ATOM   3568  O   PRO C 300      24.567  47.227  24.808  1.00 47.06           O  
ATOM   3569  CB  PRO C 300      22.585  46.323  22.485  1.00 48.29           C  
ATOM   3570  CG  PRO C 300      21.109  46.601  22.670  1.00 48.01           C  
ATOM   3571  CD  PRO C 300      20.626  45.334  23.356  1.00 48.73           C  
ATOM   3572  N   ASP C 301      22.509  47.287  25.678  1.00 47.56           N  
ATOM   3573  CA  ASP C 301      22.873  48.333  26.631  1.00 48.34           C  
ATOM   3574  C   ASP C 301      24.019  47.934  27.556  1.00 47.71           C  
ATOM   3575  O   ASP C 301      24.155  46.769  27.929  1.00 45.56           O  
ATOM   3576  CB  ASP C 301      21.661  48.743  27.461  1.00 49.92           C  
ATOM   3577  CG  ASP C 301      20.560  49.350  26.615  1.00 52.38           C  
ATOM   3578  OD1 ASP C 301      19.572  49.863  27.188  1.00 52.70           O  
ATOM   3579  OD2 ASP C 301      20.688  49.309  25.375  1.00 52.36           O1-
ATOM   3580  N   GLN C 302      24.837  48.916  27.919  1.00 46.34           N  
ATOM   3581  CA  GLN C 302      25.986  48.691  28.785  1.00 48.34           C  
ATOM   3582  C   GLN C 302      25.615  48.371  30.231  1.00 47.92           C  
ATOM   3583  O   GLN C 302      26.422  47.828  30.978  1.00 47.32           O  
ATOM   3584  CB  GLN C 302      26.905  49.915  28.765  1.00 48.42           C  
ATOM   3585  CG  GLN C 302      26.181  51.217  29.035  1.00 47.11           C  
ATOM   3586  CD  GLN C 302      27.122  52.321  29.460  1.00 48.42           C  
ATOM   3587  OE1 GLN C 302      28.294  52.325  29.093  1.00 50.54           O  
ATOM   3588  NE2 GLN C 302      26.610  53.274  30.230  1.00 48.27           N  
ATOM   3589  N   ASP C 303      24.400  48.720  30.631  1.00 47.81           N  
ATOM   3590  CA  ASP C 303      23.973  48.450  31.995  1.00 47.59           C  
ATOM   3591  C   ASP C 303      23.278  47.099  32.045  1.00 45.68           C  
ATOM   3592  O   ASP C 303      22.983  46.583  33.115  1.00 46.13           O  
ATOM   3593  CB  ASP C 303      23.020  49.545  32.483  1.00 47.99           C  
ATOM   3594  CG  ASP C 303      21.798  49.700  31.593  1.00 50.40           C  
ATOM   3595  OD1 ASP C 303      21.970  49.994  30.392  1.00 51.52           O  
ATOM   3596  OD2 ASP C 303      20.666  49.529  32.095  1.00 52.41           O1-
ATOM   3597  N   ALA C 304      23.050  46.524  30.871  1.00 44.78           N  
ATOM   3598  CA  ALA C 304      22.358  45.250  30.755  1.00 42.69           C  
ATOM   3599  C   ALA C 304      23.271  44.039  30.598  1.00 43.05           C  
ATOM   3600  O   ALA C 304      23.099  43.031  31.289  1.00 41.79           O  
ATOM   3601  CB  ALA C 304      21.387  45.310  29.585  1.00 40.66           C  
ATOM   3602  N   THR C 305      24.233  44.139  29.686  1.00 40.99           N  
ATOM   3603  CA  THR C 305      25.144  43.038  29.417  1.00 40.54           C  
ATOM   3604  C   THR C 305      26.591  43.459  29.613  1.00 40.63           C  
ATOM   3605  O   THR C 305      27.139  44.205  28.805  1.00 40.40           O  
ATOM   3606  CB  THR C 305      24.946  42.529  27.980  1.00 39.37           C  
ATOM   3607  OG1 THR C 305      23.588  42.109  27.814  1.00 41.53           O  
ATOM   3608  CG2 THR C 305      25.862  41.361  27.683  1.00 41.23           C  
ATOM   3609  N   TYR C 306      27.211  42.962  30.680  1.00 38.62           N  
ATOM   3610  CA  TYR C 306      28.587  43.310  30.993  1.00 39.49           C  
ATOM   3611  C   TYR C 306      29.222  42.256  31.888  1.00 39.91           C  
ATOM   3612  O   TYR C 306      28.533  41.394  32.439  1.00 39.40           O  
ATOM   3613  CB  TYR C 306      28.619  44.660  31.711  1.00 38.98           C  
ATOM   3614  CG  TYR C 306      27.877  44.653  33.027  1.00 41.28           C  
ATOM   3615  CD1 TYR C 306      28.404  44.001  34.143  1.00 40.77           C  
ATOM   3616  CD2 TYR C 306      26.633  45.274  33.155  1.00 41.29           C  
ATOM   3617  CE1 TYR C 306      27.716  43.964  35.346  1.00 40.93           C  
ATOM   3618  CE2 TYR C 306      25.931  45.245  34.363  1.00 39.06           C  
ATOM   3619  CZ  TYR C 306      26.479  44.586  35.453  1.00 40.29           C  
ATOM   3620  OH  TYR C 306      25.790  44.536  36.641  1.00 36.77           O  
ATOM   3621  N   PHE C 307      30.539  42.337  32.038  1.00 39.15           N  
ATOM   3622  CA  PHE C 307      31.269  41.407  32.886  1.00 39.99           C  
ATOM   3623  C   PHE C 307      32.557  42.093  33.324  1.00 39.77           C  
ATOM   3624  O   PHE C 307      33.095  42.918  32.590  1.00 41.49           O  
ATOM   3625  CB  PHE C 307      31.540  40.095  32.126  1.00 38.51           C  
ATOM   3626  CG  PHE C 307      32.849  40.056  31.386  1.00 41.45           C  
ATOM   3627  CD1 PHE C 307      33.982  39.505  31.984  1.00 41.12           C  
ATOM   3628  CD2 PHE C 307      32.940  40.512  30.072  1.00 39.94           C  
ATOM   3629  CE1 PHE C 307      35.182  39.397  31.285  1.00 40.88           C  
ATOM   3630  CE2 PHE C 307      34.131  40.411  29.364  1.00 41.36           C  
ATOM   3631  CZ  PHE C 307      35.258  39.849  29.972  1.00 40.40           C  
ATOM   3632  N   GLY C 308      33.037  41.779  34.524  1.00 40.19           N  
ATOM   3633  CA  GLY C 308      34.248  42.417  35.004  1.00 39.10           C  
ATOM   3634  C   GLY C 308      35.063  41.627  36.005  1.00 41.35           C  
ATOM   3635  O   GLY C 308      34.763  40.469  36.312  1.00 42.29           O  
ATOM   3636  N   ALA C 309      36.105  42.272  36.519  1.00 39.64           N  
ATOM   3637  CA  ALA C 309      36.998  41.662  37.488  1.00 41.43           C  
ATOM   3638  C   ALA C 309      37.747  42.742  38.255  1.00 42.94           C  
ATOM   3639  O   ALA C 309      37.906  43.857  37.768  1.00 45.01           O  
ATOM   3640  CB  ALA C 309      37.992  40.765  36.777  1.00 40.78           C  
ATOM   3641  N   PHE C 310      38.185  42.414  39.463  1.00 43.33           N  
ATOM   3642  CA  PHE C 310      38.960  43.348  40.259  1.00 45.90           C  
ATOM   3643  C   PHE C 310      39.722  42.601  41.341  1.00 47.60           C  
ATOM   3644  O   PHE C 310      39.162  41.778  42.068  1.00 48.93           O  
ATOM   3645  CB  PHE C 310      38.071  44.457  40.847  1.00 47.05           C  
ATOM   3646  CG  PHE C 310      37.013  43.976  41.799  1.00 47.71           C  
ATOM   3647  CD1 PHE C 310      37.287  43.824  43.153  1.00 48.46           C  
ATOM   3648  CD2 PHE C 310      35.723  43.733  41.348  1.00 50.12           C  
ATOM   3649  CE1 PHE C 310      36.292  43.444  44.045  1.00 50.18           C  
ATOM   3650  CE2 PHE C 310      34.714  43.349  42.233  1.00 50.04           C  
ATOM   3651  CZ  PHE C 310      34.998  43.206  43.584  1.00 50.01           C  
ATOM   3652  N   LYS C 311      41.020  42.869  41.407  1.00 48.41           N  
ATOM   3653  CA  LYS C 311      41.901  42.232  42.371  1.00 49.79           C  
ATOM   3654  C   LYS C 311      41.509  42.630  43.782  1.00 50.74           C  
ATOM   3655  O   LYS C 311      41.269  43.805  44.065  1.00 48.96           O  
ATOM   3656  CB  LYS C 311      43.352  42.640  42.087  1.00 50.29           C  
ATOM   3657  CG  LYS C 311      44.398  41.934  42.928  1.00 51.37           C  
ATOM   3658  CD  LYS C 311      45.792  42.216  42.374  1.00 52.69           C  
ATOM   3659  CE  LYS C 311      46.876  41.559  43.204  1.00 52.60           C  
ATOM   3660  NZ  LYS C 311      46.879  42.091  44.588  1.00 56.69           N1+
ATOM   3661  N   VAL C 312      41.445  41.643  44.667  1.00 52.91           N  
ATOM   3662  CA  VAL C 312      41.075  41.891  46.050  1.00 55.64           C  
ATOM   3663  C   VAL C 312      42.281  41.777  46.966  1.00 57.64           C  
ATOM   3664  O   VAL C 312      42.383  42.501  47.956  1.00 58.33           O  
ATOM   3665  CB  VAL C 312      39.998  40.903  46.514  1.00 55.57           C  
ATOM   3666  CG1 VAL C 312      39.686  41.128  47.986  1.00 56.05           C  
ATOM   3667  CG2 VAL C 312      38.746  41.078  45.669  1.00 55.15           C  
ATOM   3668  N   GLN C 313      43.195  40.870  46.631  1.00 60.13           N  
ATOM   3669  CA  GLN C 313      44.393  40.672  47.435  1.00 62.27           C  
ATOM   3670  C   GLN C 313      45.421  39.822  46.700  1.00 63.73           C  
ATOM   3671  O   GLN C 313      45.073  39.050  45.806  1.00 63.38           O  
ATOM   3672  CB  GLN C 313      44.028  40.005  48.760  1.00 63.43           C  
ATOM   3673  CG  GLN C 313      43.586  38.561  48.626  1.00 65.02           C  
ATOM   3674  CD  GLN C 313      43.006  38.012  49.915  1.00 66.16           C  
ATOM   3675  OE1 GLN C 313      41.925  38.421  50.348  1.00 66.19           O  
ATOM   3676  NE2 GLN C 313      43.725  37.085  50.539  1.00 65.95           N  
ATOM   3677  N   ASP C 314      46.686  39.960  47.092  1.00 65.54           N  
ATOM   3678  CA  ASP C 314      47.773  39.216  46.468  1.00 67.39           C  
ATOM   3679  C   ASP C 314      47.726  37.747  46.849  1.00 67.68           C  
ATOM   3680  O   ASP C 314      47.098  37.370  47.838  1.00 67.23           O  
ATOM   3681  CB  ASP C 314      49.130  39.794  46.882  1.00 70.00           C  
ATOM   3682  CG  ASP C 314      49.210  41.294  46.683  1.00 72.44           C  
ATOM   3683  OD1 ASP C 314      48.631  42.040  47.506  1.00 72.87           O  
ATOM   3684  OD2 ASP C 314      49.847  41.725  45.700  1.00 72.84           O1-
ATOM   3685  N   ILE C 315      48.399  36.924  46.055  1.00 69.08           N  
ATOM   3686  CA  ILE C 315      48.453  35.492  46.298  1.00 71.49           C  
ATOM   3687  C   ILE C 315      49.491  35.165  47.364  1.00 74.08           C  
ATOM   3688  O   ILE C 315      50.678  35.035  47.065  1.00 74.97           O  
ATOM   3689  CB  ILE C 315      48.807  34.731  45.007  1.00 71.02           C  
ATOM   3690  CG1 ILE C 315      47.721  34.977  43.956  1.00 71.17           C  
ATOM   3691  CG2 ILE C 315      48.947  33.243  45.300  1.00 71.25           C  
ATOM   3692  CD1 ILE C 315      48.102  34.578  42.532  1.00 49.15           C  
ATOM   3693  N   ASP C 316      49.030  35.031  48.606  1.00 76.90           N  
ATOM   3694  CA  ASP C 316      49.891  34.712  49.745  1.00 79.69           C  
ATOM   3695  C   ASP C 316      51.278  35.337  49.655  1.00 80.20           C  
ATOM   3696  O   ASP C 316      52.287  34.599  49.585  1.00 49.15           O  
ATOM   3697  CB  ASP C 316      50.001  33.186  49.915  1.00 81.16           C  
ATOM   3698  CG  ASP C 316      50.219  32.459  48.597  1.00 82.74           C  
ATOM   3699  OD1 ASP C 316      51.301  32.617  47.992  1.00 82.94           O  
ATOM   3700  OD2 ASP C 316      49.298  31.727  48.168  1.00 83.73           O1-
ATOM   3701  OXT ASP C 316      51.353  36.585  49.650  1.00 81.22           O1-
TER    3702      ASP C 316 
END
