# Supplementary material for: Identification of a binding site on soluble RANKL that can be targeted to inhibit soluble RANK-RANKL interactions and treat osteoporosis
Source: Nat Commun. 2022 Sep 12;13:5338. doi: 10.1038/s41467-022-33006-4 (PMC9468151; doi:10.1038/s41467-022-33006-4)
Supplement: Supplementary file 5 — Source Data [file 41467_2022_33006_MOESM5_ESM.zip › fig1d .pdb]

REMARK  99                                                                      
REMARK  99 MOE v2014.09 (Chemical Computing Group Inc.) Wed Jun 15 15:13:35 2022
HELIX    1   1 GLU    225  SER    227  5               Generated by MOE    3
HELIX    2   2 ALA    171  SER    173  5               Generated by MOE    3
HELIX    3   3 PRO    295  LEU    297  5               Generated by MOE    3
SHEET    1       PHE   164  ILE   169                  Generated by MOE
SHEET    2       VAL   181  THR   182                  Generated by MOE
SHEET    3       TRP   186  TYR   187                  Generated by MOE
SHEET    4       LYS   194  SER   196                  Generated by MOE
SHEET    5       THR   199  SER   201                  Generated by MOE
SHEET    6       LYS   204  ARG   206                  Generated by MOE
SHEET    7       GLY   211  HIE   223                  Generated by MOE
SHEET    8       LEU   235  THR   244                  Generated by MOE
SHEET    9       HIE   252  LYS   261                  Generated by MOE
SHEET   10       HIE   270  LEU   282                  Generated by MOE
SHEET   11       GLU   287  VAL   292                  Generated by MOE
SHEET   12       TYR   306  GLN   313                  Generated by MOE
SHEET   13       PHE   164  ILE   169                  Generated by MOE
SHEET   14       VAL   181  LEU   183                  Generated by MOE
SHEET   15       TRP   186  TYR   187                  Generated by MOE
SHEET   16       LYS   194  SER   196                  Generated by MOE
SHEET   17       THR   199  SER   201                  Generated by MOE
SHEET   18       LYS   204  ARG   206                  Generated by MOE
SHEET   19       GLY   211  HIE   224                  Generated by MOE
SHEET   20       LEU   235  THR   244                  Generated by MOE
SHEET   21       SER   251  LYN   261                  Generated by MOE
SHEET   22       PHE   269  LEU   282                  Generated by MOE
SHEET   23       GLU   287  SER   293                  Generated by MOE
SHEET   24       LEU   298  ASP   299                  Generated by MOE
SHEET   25       TYR   306  GLN   313                  Generated by MOE
ATOM      1  N   ALA   161     -17.867  10.384  17.654  1.00  0.00           N1+
ATOM      2  CA  ALA   161     -16.934   9.282  17.244  1.00  0.00           C  
ATOM      3  C   ALA   161     -16.776   9.291  15.685  1.00  0.00           C  
ATOM      4  O   ALA   161     -17.700   9.544  14.922  1.00  0.00           O  
ATOM      5  CB  ALA   161     -17.476   7.926  17.746  1.00  0.00           C  
ATOM      6 1H   ALA   161     -17.765  11.242  17.130  1.00  0.00           H  
ATOM      7 2H   ALA   161     -17.663  10.469  18.639  1.00  0.00           H  
ATOM      8 3H   ALA   161     -18.835  10.109  17.563  1.00  0.00           H  
ATOM      9  HA  ALA   161     -16.019   9.616  17.733  1.00  0.00           H  
ATOM     10 1HB  ALA   161     -18.529   7.873  17.468  1.00  0.00           H  
ATOM     11 2HB  ALA   161     -16.940   7.210  17.123  1.00  0.00           H  
ATOM     12 3HB  ALA   161     -17.250   7.815  18.806  1.00  0.00           H  
ATOM     13  N   GLN   162     -15.601   8.874  15.192  1.00  0.00           N  
ATOM     14  CA  GLN   162     -15.340   8.591  13.769  1.00  0.00           C  
ATOM     15  C   GLN   162     -16.118   7.361  13.205  1.00  0.00           C  
ATOM     16  O   GLN   162     -15.812   6.248  13.774  1.00  0.00           O  
ATOM     17  CB  GLN   162     -13.769   8.440  13.644  1.00  0.00           C  
ATOM     18  CG  GLN   162     -13.005   9.757  13.924  1.00  0.00           C  
ATOM     19  CD  GLN   162     -13.540  11.054  13.334  1.00  0.00           C  
ATOM     20  NE2 GLN   162     -13.574  11.169  12.007  1.00  0.00           N  
ATOM     21  OE1 GLN   162     -14.087  11.912  14.004  1.00  0.00           O  
ATOM     22  H   GLN   162     -14.812   8.809  15.820  1.00  0.00           H  
ATOM     23  HA  GLN   162     -15.542   9.543  13.279  1.00  0.00           H  
ATOM     24 1HB  GLN   162     -13.410   7.607  14.248  1.00  0.00           H  
ATOM     25 2HB  GLN   162     -13.616   8.143  12.607  1.00  0.00           H  
ATOM     26 1HG  GLN   162     -13.041   9.954  14.995  1.00  0.00           H  
ATOM     27 2HG  GLN   162     -11.945   9.666  13.686  1.00  0.00           H  
ATOM     28 1HE2 GLN   162     -13.922  12.053  11.662  1.00  0.00           H  
ATOM     29 2HE2 GLN   162     -13.128  10.460  11.444  1.00  0.00           H  
ATOM     30  N   PRO   163     -16.964   7.402  12.147  1.00  0.00           N  
ATOM     31  CA  PRO   163     -17.331   6.209  11.432  1.00  0.00           C  
ATOM     32  C   PRO   163     -16.190   5.365  10.950  1.00  0.00           C  
ATOM     33  O   PRO   163     -15.190   5.914  10.507  1.00  0.00           O  
ATOM     34  CB  PRO   163     -18.099   6.787  10.250  1.00  0.00           C  
ATOM     35  CG  PRO   163     -18.683   8.149  10.743  1.00  0.00           C  
ATOM     36  CD  PRO   163     -17.532   8.637  11.581  1.00  0.00           C  
ATOM     37  HA  PRO   163     -18.156   5.677  11.906  1.00  0.00           H  
ATOM     38 1HB  PRO   163     -17.381   6.928   9.443  1.00  0.00           H  
ATOM     39 2HB  PRO   163     -18.837   6.100   9.835  1.00  0.00           H  
ATOM     40 1HG  PRO   163     -18.972   8.810   9.926  1.00  0.00           H  
ATOM     41 2HG  PRO   163     -19.521   7.939  11.407  1.00  0.00           H  
ATOM     42 1HD  PRO   163     -16.720   9.103  11.021  1.00  0.00           H  
ATOM     43 2HD  PRO   163     -17.966   9.339  12.292  1.00  0.00           H  
ATOM     44  N   PHE   164     -16.269   4.049  10.873  1.00  0.00           N  
ATOM     45  CA  PHE   164     -15.234   3.185  10.371  1.00  0.00           C  
ATOM     46  C   PHE   164     -15.755   1.851   9.821  1.00  0.00           C  
ATOM     47  O   PHE   164     -16.831   1.397  10.154  1.00  0.00           O  
ATOM     48  CB  PHE   164     -14.210   2.836  11.526  1.00  0.00           C  
ATOM     49  CG  PHE   164     -14.831   2.174  12.749  1.00  0.00           C  
ATOM     50  CD1 PHE   164     -15.175   0.829  12.816  1.00  0.00           C  
ATOM     51  CD2 PHE   164     -14.753   2.939  13.976  1.00  0.00           C  
ATOM     52  CE1 PHE   164     -15.534   0.208  14.034  1.00  0.00           C  
ATOM     53  CE2 PHE   164     -15.125   2.294  15.163  1.00  0.00           C  
ATOM     54  CZ  PHE   164     -15.483   0.950  15.201  1.00  0.00           C  
ATOM     55  H   PHE   164     -17.163   3.668  11.149  1.00  0.00           H  
ATOM     56  HA  PHE   164     -14.756   3.793   9.603  1.00  0.00           H  
ATOM     57 1HB  PHE   164     -13.472   2.198  11.040  1.00  0.00           H  
ATOM     58 2HB  PHE   164     -13.877   3.791  11.934  1.00  0.00           H  
ATOM     59  HD1 PHE   164     -15.122   0.232  11.917  1.00  0.00           H  
ATOM     60  HD2 PHE   164     -14.399   3.956  14.062  1.00  0.00           H  
ATOM     61  HE1 PHE   164     -15.814  -0.835  14.003  1.00  0.00           H  
ATOM     62  HE2 PHE   164     -15.026   2.870  16.071  1.00  0.00           H  
ATOM     63  HZ  PHE   164     -15.601   0.435  16.142  1.00  0.00           H  
ATOM     64  N   ALA   165     -14.989   1.214   8.940  1.00  0.00           N  
ATOM     65  CA  ALA   165     -15.316  -0.082   8.343  1.00  0.00           C  
ATOM     66  C   ALA   165     -14.072  -0.866   7.835  1.00  0.00           C  
ATOM     67  O   ALA   165     -13.103  -0.303   7.333  1.00  0.00           O  
ATOM     68  CB  ALA   165     -16.269   0.168   7.205  1.00  0.00           C  
ATOM     69  H   ALA   165     -14.241   1.773   8.556  1.00  0.00           H  
ATOM     70  HA  ALA   165     -15.850  -0.664   9.094  1.00  0.00           H  
ATOM     71 1HB  ALA   165     -16.691  -0.708   6.711  1.00  0.00           H  
ATOM     72 2HB  ALA   165     -17.104   0.716   7.641  1.00  0.00           H  
ATOM     73 3HB  ALA   165     -15.812   0.794   6.438  1.00  0.00           H  
ATOM     74  N   HIE   166     -14.046  -2.189   8.083  1.00  0.00           N  
ATOM     75  CA  HIE   166     -13.094  -3.155   7.702  1.00  0.00           C  
ATOM     76  C   HIE   166     -13.777  -4.517   7.566  1.00  0.00           C  
ATOM     77  O   HIE   166     -14.463  -4.957   8.544  1.00  0.00           O  
ATOM     78  CB  HIE   166     -12.078  -3.286   8.863  1.00  0.00           C  
ATOM     79  CG  HIE   166     -10.887  -4.173   8.635  1.00  0.00           C  
ATOM     80  CD2 HIE   166     -10.871  -5.533   8.317  1.00  0.00           C  
ATOM     81  ND1 HIE   166      -9.547  -3.693   8.579  1.00  0.00           N  
ATOM     82  CE1 HIE   166      -8.776  -4.811   8.412  1.00  0.00           C  
ATOM     83  NE2 HIE   166      -9.527  -5.899   8.164  1.00  0.00           N  
ATOM     84  H   HIE   166     -14.906  -2.531   8.488  1.00  0.00           H  
ATOM     85  HA  HIE   166     -12.610  -2.766   6.806  1.00  0.00           H  
ATOM     86 1HB  HIE   166     -11.695  -2.317   9.185  1.00  0.00           H  
ATOM     87 2HB  HIE   166     -12.632  -3.694   9.709  1.00  0.00           H  
ATOM     88  HD2 HIE   166     -11.745  -6.155   8.189  1.00  0.00           H  
ATOM     89  HE2 HIE   166      -9.146  -6.800   7.913  1.00  0.00           H  
ATOM     90  HE1 HIE   166      -7.710  -4.748   8.254  1.00  0.00           H  
ATOM     91  N   LEU   167     -13.647  -5.224   6.507  1.00  0.00           N  
ATOM     92  CA  LEU   167     -14.569  -6.291   6.143  1.00  0.00           C  
ATOM     93  C   LEU   167     -13.790  -7.399   5.535  1.00  0.00           C  
ATOM     94  O   LEU   167     -12.966  -7.224   4.663  1.00  0.00           O  
ATOM     95  CB  LEU   167     -15.523  -5.718   5.057  1.00  0.00           C  
ATOM     96  CG  LEU   167     -16.428  -4.585   5.609  1.00  0.00           C  
ATOM     97  CD1 LEU   167     -16.864  -3.734   4.484  1.00  0.00           C  
ATOM     98  CD2 LEU   167     -17.720  -5.073   6.284  1.00  0.00           C  
ATOM     99  H   LEU   167     -13.202  -4.781   5.716  1.00  0.00           H  
ATOM    100  HA  LEU   167     -15.229  -6.675   6.922  1.00  0.00           H  
ATOM    101 1HB  LEU   167     -14.866  -5.367   4.261  1.00  0.00           H  
ATOM    102 2HB  LEU   167     -16.188  -6.395   4.522  1.00  0.00           H  
ATOM    103  HG  LEU   167     -15.953  -4.040   6.425  1.00  0.00           H  
ATOM    104 1HD1 LEU   167     -17.439  -4.256   3.718  1.00  0.00           H  
ATOM    105 2HD1 LEU   167     -17.440  -2.885   4.851  1.00  0.00           H  
ATOM    106 3HD1 LEU   167     -16.024  -3.321   3.926  1.00  0.00           H  
ATOM    107 1HD2 LEU   167     -18.190  -5.797   5.618  1.00  0.00           H  
ATOM    108 2HD2 LEU   167     -17.306  -5.544   7.176  1.00  0.00           H  
ATOM    109 3HD2 LEU   167     -18.306  -4.221   6.627  1.00  0.00           H  
ATOM    110  N   THR   168     -14.160  -8.585   5.985  1.00  0.00           N  
ATOM    111  CA  THR   168     -13.373  -9.824   5.672  1.00  0.00           C  
ATOM    112  C   THR   168     -14.282 -10.814   5.033  1.00  0.00           C  
ATOM    113  O   THR   168     -15.523 -10.683   5.086  1.00  0.00           O  
ATOM    114  CB  THR   168     -12.641 -10.280   6.971  1.00  0.00           C  
ATOM    115  CG2 THR   168     -11.758  -9.173   7.584  1.00  0.00           C  
ATOM    116  OG1 THR   168     -13.483 -10.662   8.022  1.00  0.00           O  
ATOM    117  H   THR   168     -14.961  -8.683   6.592  1.00  0.00           H  
ATOM    118  HA  THR   168     -12.571  -9.667   4.950  1.00  0.00           H  
ATOM    119  HB  THR   168     -11.998 -11.085   6.616  1.00  0.00           H  
ATOM    120 1HG2 THR   168     -11.152  -9.613   8.376  1.00  0.00           H  
ATOM    121 2HG2 THR   168     -11.163  -8.798   6.751  1.00  0.00           H  
ATOM    122 3HG2 THR   168     -12.322  -8.359   8.039  1.00  0.00           H  
ATOM    123  HG1 THR   168     -13.007 -11.021   8.775  1.00  0.00           H  
ATOM    124  N   ILE   169     -13.709 -11.781   4.277  1.00  0.00           N  
ATOM    125  CA  ILE   169     -14.563 -12.650   3.483  1.00  0.00           C  
ATOM    126  C   ILE   169     -15.239 -13.624   4.500  1.00  0.00           C  
ATOM    127  O   ILE   169     -14.576 -14.267   5.340  1.00  0.00           O  
ATOM    128  CB  ILE   169     -13.789 -13.244   2.280  1.00  0.00           C  
ATOM    129  CG1 ILE   169     -13.490 -12.078   1.285  1.00  0.00           C  
ATOM    130  CG2 ILE   169     -14.617 -14.451   1.609  1.00  0.00           C  
ATOM    131  CD1 ILE   169     -12.892 -12.513  -0.047  1.00  0.00           C  
ATOM    132  H   ILE   169     -12.721 -11.992   4.278  1.00  0.00           H  
ATOM    133  HA  ILE   169     -15.272 -11.934   3.069  1.00  0.00           H  
ATOM    134  HB  ILE   169     -12.863 -13.736   2.577  1.00  0.00           H  
ATOM    135 1HG1 ILE   169     -14.369 -11.481   1.039  1.00  0.00           H  
ATOM    136 2HG1 ILE   169     -12.712 -11.427   1.684  1.00  0.00           H  
ATOM    137 1HG2 ILE   169     -14.247 -14.899   0.686  1.00  0.00           H  
ATOM    138 2HG2 ILE   169     -14.612 -15.250   2.351  1.00  0.00           H  
ATOM    139 3HG2 ILE   169     -15.634 -14.085   1.463  1.00  0.00           H  
ATOM    140 1HD1 ILE   169     -12.874 -11.713  -0.787  1.00  0.00           H  
ATOM    141 2HD1 ILE   169     -11.939 -12.969   0.219  1.00  0.00           H  
ATOM    142 3HD1 ILE   169     -13.521 -13.319  -0.425  1.00  0.00           H  
ATOM    143  N   ASN   170     -16.531 -13.880   4.294  1.00  0.00           N  
ATOM    144  CA  ASN   170     -17.145 -15.017   5.063  1.00  0.00           C  
ATOM    145  C   ASN   170     -16.525 -16.363   4.612  1.00  0.00           C  
ATOM    146  O   ASN   170     -16.717 -16.773   3.420  1.00  0.00           O  
ATOM    147  CB  ASN   170     -18.665 -14.985   5.003  1.00  0.00           C  
ATOM    148  CG  ASN   170     -19.448 -16.192   5.468  1.00  0.00           C  
ATOM    149  ND2 ASN   170     -20.727 -15.954   5.399  1.00  0.00           N  
ATOM    150  OD1 ASN   170     -18.941 -17.178   6.027  1.00  0.00           O  
ATOM    151  H   ASN   170     -16.911 -13.237   3.615  1.00  0.00           H  
ATOM    152  HA  ASN   170     -16.919 -14.963   6.128  1.00  0.00           H  
ATOM    153 1HB  ASN   170     -19.090 -14.188   5.613  1.00  0.00           H  
ATOM    154 2HB  ASN   170     -18.959 -14.912   3.955  1.00  0.00           H  
ATOM    155 1HD2 ASN   170     -21.337 -16.677   5.754  1.00  0.00           H  
ATOM    156 2HD2 ASN   170     -21.153 -15.174   4.920  1.00  0.00           H  
ATOM    157  N   ALA   171     -15.906 -17.104   5.542  1.00  0.00           N  
ATOM    158  CA  ALA   171     -15.172 -18.330   5.168  1.00  0.00           C  
ATOM    159  C   ALA   171     -16.073 -19.492   4.767  1.00  0.00           C  
ATOM    160  O   ALA   171     -15.537 -20.448   4.156  1.00  0.00           O  
ATOM    161  CB  ALA   171     -14.322 -18.634   6.330  1.00  0.00           C  
ATOM    162  H   ALA   171     -15.795 -16.629   6.427  1.00  0.00           H  
ATOM    163  HA  ALA   171     -14.547 -18.113   4.301  1.00  0.00           H  
ATOM    164 1HB  ALA   171     -14.918 -18.903   7.203  1.00  0.00           H  
ATOM    165 2HB  ALA   171     -13.747 -19.508   6.025  1.00  0.00           H  
ATOM    166 3HB  ALA   171     -13.711 -17.742   6.465  1.00  0.00           H  
ATOM    167  N   ALA   172     -17.376 -19.413   5.067  1.00  0.00           N  
ATOM    168  CA  ALA   172     -18.424 -20.364   4.613  1.00  0.00           C  
ATOM    169  C   ALA   172     -18.939 -20.089   3.262  1.00  0.00           C  
ATOM    170  O   ALA   172     -19.770 -20.811   2.777  1.00  0.00           O  
ATOM    171  CB  ALA   172     -19.476 -20.350   5.728  1.00  0.00           C  
ATOM    172  H   ALA   172     -17.661 -18.604   5.599  1.00  0.00           H  
ATOM    173  HA  ALA   172     -17.935 -21.338   4.633  1.00  0.00           H  
ATOM    174 1HB  ALA   172     -19.841 -19.326   5.792  1.00  0.00           H  
ATOM    175 2HB  ALA   172     -20.344 -20.898   5.361  1.00  0.00           H  
ATOM    176 3HB  ALA   172     -19.165 -20.702   6.712  1.00  0.00           H  
ATOM    177  N   SER   173     -18.574 -18.949   2.635  1.00  0.00           N  
ATOM    178  CA  SER   173     -19.203 -18.357   1.392  1.00  0.00           C  
ATOM    179  C   SER   173     -18.065 -17.869   0.488  1.00  0.00           C  
ATOM    180  O   SER   173     -18.225 -16.858  -0.280  1.00  0.00           O  
ATOM    181  CB  SER   173     -20.222 -17.227   1.725  1.00  0.00           C  
ATOM    182  OG  SER   173     -21.282 -17.758   2.495  1.00  0.00           O  
ATOM    183  H   SER   173     -17.871 -18.392   3.098  1.00  0.00           H  
ATOM    184  HA  SER   173     -19.708 -19.115   0.794  1.00  0.00           H  
ATOM    185 1HB  SER   173     -19.833 -16.473   2.408  1.00  0.00           H  
ATOM    186 2HB  SER   173     -20.518 -16.687   0.826  1.00  0.00           H  
ATOM    187  HG  SER   173     -21.601 -17.049   3.058  1.00  0.00           H  
ATOM    188  N   ILE   174     -16.894 -18.539   0.426  1.00  0.00           N  
ATOM    189  CA  ILE   174     -15.682 -18.020  -0.354  1.00  0.00           C  
ATOM    190  C   ILE   174     -16.019 -17.877  -1.885  1.00  0.00           C  
ATOM    191  O   ILE   174     -16.752 -18.752  -2.476  1.00  0.00           O  
ATOM    192  CB  ILE   174     -14.469 -18.944   0.001  1.00  0.00           C  
ATOM    193  CG1 ILE   174     -13.860 -18.460   1.314  1.00  0.00           C  
ATOM    194  CG2 ILE   174     -13.393 -19.081  -1.145  1.00  0.00           C  
ATOM    195  CD1 ILE   174     -12.936 -19.417   2.067  1.00  0.00           C  
ATOM    196  H   ILE   174     -16.827 -19.433   0.890  1.00  0.00           H  
ATOM    197  HA  ILE   174     -15.525 -17.031   0.076  1.00  0.00           H  
ATOM    198  HB  ILE   174     -14.877 -19.931   0.218  1.00  0.00           H  
ATOM    199 1HG1 ILE   174     -13.375 -17.508   1.098  1.00  0.00           H  
ATOM    200 2HG1 ILE   174     -14.636 -18.335   2.069  1.00  0.00           H  
ATOM    201 1HG2 ILE   174     -12.587 -19.753  -0.851  1.00  0.00           H  
ATOM    202 2HG2 ILE   174     -13.880 -19.471  -2.039  1.00  0.00           H  
ATOM    203 3HG2 ILE   174     -12.821 -18.204  -1.448  1.00  0.00           H  
ATOM    204 1HD1 ILE   174     -13.396 -20.308   2.494  1.00  0.00           H  
ATOM    205 2HD1 ILE   174     -12.219 -19.700   1.296  1.00  0.00           H  
ATOM    206 3HD1 ILE   174     -12.479 -18.901   2.911  1.00  0.00           H  
ATOM    207  N   PRO   175     -15.519 -16.904  -2.579  1.00  0.00           N  
ATOM    208  CA  PRO   175     -15.612 -16.711  -4.029  1.00  0.00           C  
ATOM    209  C   PRO   175     -14.747 -17.764  -4.788  1.00  0.00           C  
ATOM    210  O   PRO   175     -13.787 -18.340  -4.219  1.00  0.00           O  
ATOM    211  CB  PRO   175     -15.116 -15.281  -4.320  1.00  0.00           C  
ATOM    212  CG  PRO   175     -14.144 -15.011  -3.264  1.00  0.00           C  
ATOM    213  CD  PRO   175     -14.822 -15.659  -2.030  1.00  0.00           C  
ATOM    214  HA  PRO   175     -16.648 -16.778  -4.361  1.00  0.00           H  
ATOM    215 1HB  PRO   175     -14.652 -15.205  -5.304  1.00  0.00           H  
ATOM    216 2HB  PRO   175     -15.956 -14.598  -4.194  1.00  0.00           H  
ATOM    217 1HG  PRO   175     -13.228 -15.590  -3.376  1.00  0.00           H  
ATOM    218 2HG  PRO   175     -13.928 -13.953  -3.114  1.00  0.00           H  
ATOM    219 1HD  PRO   175     -14.009 -15.905  -1.346  1.00  0.00           H  
ATOM    220 2HD  PRO   175     -15.523 -15.093  -1.417  1.00  0.00           H  
ATOM    221  N   SER   176     -15.130 -18.012  -6.076  1.00  0.00           N  
ATOM    222  CA  SER   176     -14.488 -19.039  -6.946  1.00  0.00           C  
ATOM    223  C   SER   176     -14.849 -18.728  -8.466  1.00  0.00           C  
ATOM    224  O   SER   176     -15.540 -17.724  -8.696  1.00  0.00           O  
ATOM    225  CB  SER   176     -14.909 -20.410  -6.574  1.00  0.00           C  
ATOM    226  OG  SER   176     -14.349 -21.435  -7.358  1.00  0.00           O  
ATOM    227  H   SER   176     -15.947 -17.508  -6.390  1.00  0.00           H  
ATOM    228  HA  SER   176     -13.410 -18.944  -6.815  1.00  0.00           H  
ATOM    229 1HB  SER   176     -14.467 -20.736  -5.632  1.00  0.00           H  
ATOM    230 2HB  SER   176     -15.981 -20.584  -6.472  1.00  0.00           H  
ATOM    231  HG  SER   176     -14.867 -22.239  -7.278  1.00  0.00           H  
ATOM    232  N   GLY   177     -14.277 -19.451  -9.410  1.00  0.00           N  
ATOM    233  CA  GLY   177     -14.464 -19.267 -10.842  1.00  0.00           C  
ATOM    234  C   GLY   177     -13.391 -18.303 -11.383  1.00  0.00           C  
ATOM    235  O   GLY   177     -12.290 -18.027 -10.825  1.00  0.00           O  
ATOM    236  H   GLY   177     -13.649 -20.135  -9.011  1.00  0.00           H  
ATOM    237 1HA  GLY   177     -14.307 -20.210 -11.366  1.00  0.00           H  
ATOM    238 2HA  GLY   177     -15.528 -19.164 -11.056  1.00  0.00           H  
ATOM    239  N   SER   178     -13.673 -17.908 -12.660  1.00  0.00           N  
ATOM    240  CA  SER   178     -12.795 -17.121 -13.555  1.00  0.00           C  
ATOM    241  C   SER   178     -13.473 -15.866 -14.180  1.00  0.00           C  
ATOM    242  O   SER   178     -12.820 -14.835 -14.425  1.00  0.00           O  
ATOM    243  CB  SER   178     -12.122 -17.898 -14.753  1.00  0.00           C  
ATOM    244  OG  SER   178     -13.146 -18.593 -15.446  1.00  0.00           O  
ATOM    245  H   SER   178     -14.593 -18.109 -13.025  1.00  0.00           H  
ATOM    246  HA  SER   178     -11.988 -16.706 -12.951  1.00  0.00           H  
ATOM    247 1HB  SER   178     -11.606 -17.216 -15.428  1.00  0.00           H  
ATOM    248 2HB  SER   178     -11.483 -18.637 -14.268  1.00  0.00           H  
ATOM    249  HG  SER   178     -13.433 -19.305 -14.870  1.00  0.00           H  
ATOM    250  N   HIE   179     -14.831 -15.917 -14.369  1.00  0.00           N  
ATOM    251  CA  HIE   179     -15.587 -14.699 -14.434  1.00  0.00           C  
ATOM    252  C   HIE   179     -15.334 -13.780 -13.219  1.00  0.00           C  
ATOM    253  O   HIE   179     -15.169 -14.273 -12.094  1.00  0.00           O  
ATOM    254  CB  HIE   179     -17.072 -15.031 -14.553  1.00  0.00           C  
ATOM    255  CG  HIE   179     -17.353 -15.859 -15.773  1.00  0.00           C  
ATOM    256  CD2 HIE   179     -16.558 -16.095 -16.857  1.00  0.00           C  
ATOM    257  ND1 HIE   179     -18.494 -16.657 -15.932  1.00  0.00           N  
ATOM    258  CE1 HIE   179     -18.360 -17.355 -17.092  1.00  0.00           C  
ATOM    259  NE2 HIE   179     -17.170 -17.000 -17.686  1.00  0.00           N  
ATOM    260  H   HIE   179     -15.274 -16.810 -14.204  1.00  0.00           H  
ATOM    261  HA  HIE   179     -15.265 -14.189 -15.342  1.00  0.00           H  
ATOM    262 1HB  HIE   179     -17.527 -15.542 -13.704  1.00  0.00           H  
ATOM    263 2HB  HIE   179     -17.641 -14.116 -14.717  1.00  0.00           H  
ATOM    264  HD2 HIE   179     -15.594 -15.669 -17.097  1.00  0.00           H  
ATOM    265  HE2 HIE   179     -16.731 -17.543 -18.416  1.00  0.00           H  
ATOM    266  HE1 HIE   179     -19.089 -18.049 -17.485  1.00  0.00           H  
ATOM    267  N   LYS   180     -15.279 -12.471 -13.451  1.00  0.00           N  
ATOM    268  CA  LYS   180     -15.076 -11.438 -12.381  1.00  0.00           C  
ATOM    269  C   LYS   180     -16.107 -11.660 -11.291  1.00  0.00           C  
ATOM    270  O   LYS   180     -17.258 -12.051 -11.460  1.00  0.00           O  
ATOM    271  CB  LYS   180     -15.052 -10.016 -12.926  1.00  0.00           C  
ATOM    272  CG  LYS   180     -14.446  -8.992 -12.045  1.00  0.00           C  
ATOM    273  CD  LYS   180     -14.282  -7.644 -12.788  1.00  0.00           C  
ATOM    274  CE  LYS   180     -15.492  -7.049 -13.543  1.00  0.00           C  
ATOM    275  NZ  LYS   180     -15.262  -5.680 -13.942  1.00  0.00           N1+
ATOM    276  H   LYS   180     -15.567 -12.150 -14.364  1.00  0.00           H  
ATOM    277  HA  LYS   180     -14.127 -11.697 -11.912  1.00  0.00           H  
ATOM    278 1HB  LYS   180     -14.533  -9.983 -13.884  1.00  0.00           H  
ATOM    279 2HB  LYS   180     -16.079  -9.673 -13.046  1.00  0.00           H  
ATOM    280 1HG  LYS   180     -15.014  -8.871 -11.123  1.00  0.00           H  
ATOM    281 2HG  LYS   180     -13.451  -9.336 -11.763  1.00  0.00           H  
ATOM    282 1HD  LYS   180     -13.986  -6.956 -11.996  1.00  0.00           H  
ATOM    283 2HD  LYS   180     -13.486  -7.686 -13.532  1.00  0.00           H  
ATOM    284 1HE  LYS   180     -15.703  -7.630 -14.441  1.00  0.00           H  
ATOM    285 2HE  LYS   180     -16.413  -6.902 -12.980  1.00  0.00           H  
ATOM    286 1HZ  LYS   180     -14.627  -5.536 -14.715  1.00  0.00           H  
ATOM    287 2HZ  LYS   180     -16.121  -5.351 -14.360  1.00  0.00           H  
ATOM    288 3HZ  LYS   180     -15.002  -5.109 -13.150  1.00  0.00           H  
ATOM    289  N   VAL   181     -15.733 -11.276 -10.082  1.00  0.00           N  
ATOM    290  CA  VAL   181     -16.524 -11.346  -8.798  1.00  0.00           C  
ATOM    291  C   VAL   181     -16.430 -10.045  -8.110  1.00  0.00           C  
ATOM    292  O   VAL   181     -15.426  -9.785  -7.431  1.00  0.00           O  
ATOM    293  CB  VAL   181     -16.141 -12.493  -7.786  1.00  0.00           C  
ATOM    294  CG1 VAL   181     -16.932 -12.589  -6.466  1.00  0.00           C  
ATOM    295  CG2 VAL   181     -16.464 -13.831  -8.358  1.00  0.00           C  
ATOM    296  H   VAL   181     -14.909 -10.711  -9.936  1.00  0.00           H  
ATOM    297  HA  VAL   181     -17.535 -11.623  -9.094  1.00  0.00           H  
ATOM    298  HB  VAL   181     -15.090 -12.419  -7.507  1.00  0.00           H  
ATOM    299 1HG1 VAL   181     -16.730 -11.684  -5.893  1.00  0.00           H  
ATOM    300 2HG1 VAL   181     -17.998 -12.809  -6.521  1.00  0.00           H  
ATOM    301 3HG1 VAL   181     -16.561 -13.342  -5.770  1.00  0.00           H  
ATOM    302 1HG2 VAL   181     -17.532 -14.036  -8.423  1.00  0.00           H  
ATOM    303 2HG2 VAL   181     -16.157 -13.973  -9.394  1.00  0.00           H  
ATOM    304 3HG2 VAL   181     -16.047 -14.585  -7.691  1.00  0.00           H  
ATOM    305  N   THR   182     -17.497  -9.192  -8.210  1.00  0.00           N  
ATOM    306  CA  THR   182     -17.778  -8.157  -7.173  1.00  0.00           C  
ATOM    307  C   THR   182     -17.995  -8.841  -5.835  1.00  0.00           C  
ATOM    308  O   THR   182     -18.842  -9.690  -5.636  1.00  0.00           O  
ATOM    309  CB  THR   182     -19.063  -7.348  -7.477  1.00  0.00           C  
ATOM    310  CG2 THR   182     -19.244  -6.177  -6.545  1.00  0.00           C  
ATOM    311  OG1 THR   182     -18.874  -6.892  -8.785  1.00  0.00           O  
ATOM    312  H   THR   182     -18.237  -9.295  -8.890  1.00  0.00           H  
ATOM    313  HA  THR   182     -16.934  -7.479  -7.042  1.00  0.00           H  
ATOM    314  HB  THR   182     -19.949  -7.978  -7.553  1.00  0.00           H  
ATOM    315 1HG2 THR   182     -20.085  -5.557  -6.856  1.00  0.00           H  
ATOM    316 2HG2 THR   182     -19.334  -6.553  -5.526  1.00  0.00           H  
ATOM    317 3HG2 THR   182     -18.368  -5.534  -6.465  1.00  0.00           H  
ATOM    318  HG1 THR   182     -18.825  -7.609  -9.422  1.00  0.00           H  
ATOM    319  N   LEU   183     -17.268  -8.438  -4.772  1.00  0.00           N  
ATOM    320  CA  LEU   183     -17.328  -9.127  -3.383  1.00  0.00           C  
ATOM    321  C   LEU   183     -18.470  -8.602  -2.537  1.00  0.00           C  
ATOM    322  O   LEU   183     -18.712  -7.379  -2.415  1.00  0.00           O  
ATOM    323  CB  LEU   183     -16.029  -9.067  -2.729  1.00  0.00           C  
ATOM    324  CG  LEU   183     -14.850  -9.820  -3.450  1.00  0.00           C  
ATOM    325  CD1 LEU   183     -13.632  -9.270  -2.757  1.00  0.00           C  
ATOM    326  CD2 LEU   183     -14.913 -11.306  -3.200  1.00  0.00           C  
ATOM    327  H   LEU   183     -16.655  -7.638  -4.833  1.00  0.00           H  
ATOM    328  HA  LEU   183     -17.537 -10.187  -3.521  1.00  0.00           H  
ATOM    329 1HB  LEU   183     -15.749  -8.019  -2.622  1.00  0.00           H  
ATOM    330 2HB  LEU   183     -16.153  -9.281  -1.667  1.00  0.00           H  
ATOM    331  HG  LEU   183     -14.800  -9.594  -4.515  1.00  0.00           H  
ATOM    332 1HD1 LEU   183     -13.505  -8.232  -3.067  1.00  0.00           H  
ATOM    333 2HD1 LEU   183     -13.541  -9.526  -1.702  1.00  0.00           H  
ATOM    334 3HD1 LEU   183     -12.798  -9.755  -3.265  1.00  0.00           H  
ATOM    335 1HD2 LEU   183     -14.192 -11.896  -3.765  1.00  0.00           H  
ATOM    336 2HD2 LEU   183     -14.858 -11.503  -2.129  1.00  0.00           H  
ATOM    337 3HD2 LEU   183     -15.857 -11.653  -3.619  1.00  0.00           H  
ATOM    338  N   SER   184     -19.237  -9.577  -2.047  1.00  0.00           N  
ATOM    339  CA  SER   184     -20.489  -9.358  -1.314  1.00  0.00           C  
ATOM    340  C   SER   184     -20.602 -10.133  -0.012  1.00  0.00           C  
ATOM    341  O   SER   184     -21.342  -9.690   0.848  1.00  0.00           O  
ATOM    342  CB  SER   184     -21.675  -9.715  -2.215  1.00  0.00           C  
ATOM    343  OG  SER   184     -21.594 -11.154  -2.353  1.00  0.00           O  
ATOM    344  H   SER   184     -19.066 -10.523  -2.356  1.00  0.00           H  
ATOM    345  HA  SER   184     -20.506  -8.303  -1.041  1.00  0.00           H  
ATOM    346 1HB  SER   184     -22.575  -9.479  -1.647  1.00  0.00           H  
ATOM    347 2HB  SER   184     -21.545  -9.120  -3.118  1.00  0.00           H  
ATOM    348  HG  SER   184     -20.969 -11.260  -3.073  1.00  0.00           H  
ATOM    349  N   SER   185     -20.020 -11.342   0.142  1.00  0.00           N  
ATOM    350  CA  SER   185     -20.101 -12.178   1.327  1.00  0.00           C  
ATOM    351  C   SER   185     -19.044 -11.738   2.295  1.00  0.00           C  
ATOM    352  O   SER   185     -18.012 -12.375   2.396  1.00  0.00           O  
ATOM    353  CB  SER   185     -19.956 -13.646   0.940  1.00  0.00           C  
ATOM    354  OG  SER   185     -20.818 -14.034  -0.105  1.00  0.00           O  
ATOM    355  H   SER   185     -19.587 -11.758  -0.670  1.00  0.00           H  
ATOM    356  HA  SER   185     -21.094 -12.056   1.761  1.00  0.00           H  
ATOM    357 1HB  SER   185     -18.931 -13.691   0.571  1.00  0.00           H  
ATOM    358 2HB  SER   185     -20.082 -14.346   1.766  1.00  0.00           H  
ATOM    359  HG  SER   185     -21.764 -14.122   0.030  1.00  0.00           H  
ATOM    360  N   TRP   186     -19.459 -10.826   3.099  1.00  0.00           N  
ATOM    361  CA  TRP   186     -18.510 -10.310   4.175  1.00  0.00           C  
ATOM    362  C   TRP   186     -18.881 -10.841   5.563  1.00  0.00           C  
ATOM    363  O   TRP   186     -20.108 -10.796   5.968  1.00  0.00           O  
ATOM    364  CB  TRP   186     -18.412  -8.793   4.186  1.00  0.00           C  
ATOM    365  CG  TRP   186     -18.255  -8.205   2.866  1.00  0.00           C  
ATOM    366  CD1 TRP   186     -19.217  -7.724   2.065  1.00  0.00           C  
ATOM    367  CD2 TRP   186     -17.047  -8.032   2.092  1.00  0.00           C  
ATOM    368  CE2 TRP   186     -17.352  -7.196   0.936  1.00  0.00           C  
ATOM    369  CE3 TRP   186     -15.678  -8.407   2.230  1.00  0.00           C  
ATOM    370  NE1 TRP   186     -18.715  -7.094   0.940  1.00  0.00           N  
ATOM    371  CZ2 TRP   186     -16.370  -6.896   0.001  1.00  0.00           C  
ATOM    372  CZ3 TRP   186     -14.667  -7.956   1.324  1.00  0.00           C  
ATOM    373  CH2 TRP   186     -15.051  -7.276   0.170  1.00  0.00           C  
ATOM    374  H   TRP   186     -20.433 -10.581   3.205  1.00  0.00           H  
ATOM    375  HA  TRP   186     -17.487 -10.592   3.923  1.00  0.00           H  
ATOM    376 1HB  TRP   186     -19.346  -8.366   4.551  1.00  0.00           H  
ATOM    377 2HB  TRP   186     -17.550  -8.476   4.773  1.00  0.00           H  
ATOM    378  HD1 TRP   186     -20.249  -7.924   2.313  1.00  0.00           H  
ATOM    379  HE1 TRP   186     -19.304  -6.689   0.226  1.00  0.00           H  
ATOM    380  HE3 TRP   186     -15.418  -9.169   2.950  1.00  0.00           H  
ATOM    381  HZ2 TRP   186     -16.605  -6.484  -0.969  1.00  0.00           H  
ATOM    382  HZ3 TRP   186     -13.630  -8.176   1.535  1.00  0.00           H  
ATOM    383  HH2 TRP   186     -14.248  -6.960  -0.479  1.00  0.00           H  
ATOM    384  N   TYR   187     -17.891 -11.119   6.388  1.00  0.00           N  
ATOM    385  CA  TYR   187     -18.085 -10.904   7.770  1.00  0.00           C  
ATOM    386  C   TYR   187     -18.206  -9.355   8.093  1.00  0.00           C  
ATOM    387  O   TYR   187     -17.586  -8.580   7.402  1.00  0.00           O  
ATOM    388  CB  TYR   187     -16.886 -11.554   8.587  1.00  0.00           C  
ATOM    389  CG  TYR   187     -16.714 -13.079   8.594  1.00  0.00           C  
ATOM    390  CD1 TYR   187     -17.696 -13.990   9.039  1.00  0.00           C  
ATOM    391  CD2 TYR   187     -15.414 -13.651   8.295  1.00  0.00           C  
ATOM    392  CE1 TYR   187     -17.549 -15.357   9.038  1.00  0.00           C  
ATOM    393  CE2 TYR   187     -15.187 -15.031   8.422  1.00  0.00           C  
ATOM    394  CZ  TYR   187     -16.245 -15.843   8.819  1.00  0.00           C  
ATOM    395  OH  TYR   187     -16.071 -17.154   8.832  1.00  0.00           O  
ATOM    396  H   TYR   187     -16.946 -11.118   6.030  1.00  0.00           H  
ATOM    397  HA  TYR   187     -19.016 -11.384   8.069  1.00  0.00           H  
ATOM    398 1HB  TYR   187     -15.981 -11.079   8.208  1.00  0.00           H  
ATOM    399 2HB  TYR   187     -16.919 -11.197   9.616  1.00  0.00           H  
ATOM    400  HD1 TYR   187     -18.631 -13.513   9.294  1.00  0.00           H  
ATOM    401  HD2 TYR   187     -14.610 -13.005   7.977  1.00  0.00           H  
ATOM    402  HE1 TYR   187     -18.330 -16.051   9.312  1.00  0.00           H  
ATOM    403  HE2 TYR   187     -14.275 -15.538   8.144  1.00  0.00           H  
ATOM    404  HH  TYR   187     -16.933 -17.576   8.838  1.00  0.00           H  
ATOM    405  N   HIE   188     -19.020  -8.893   9.099  1.00  0.00           N  
ATOM    406  CA  HIE   188     -19.038  -7.429   9.506  1.00  0.00           C  
ATOM    407  C   HIE   188     -18.808  -7.239  11.028  1.00  0.00           C  
ATOM    408  O   HIE   188     -18.605  -6.101  11.498  1.00  0.00           O  
ATOM    409  CB  HIE   188     -20.390  -6.845   9.108  1.00  0.00           C  
ATOM    410  CG  HIE   188     -21.590  -7.221   9.931  1.00  0.00           C  
ATOM    411  CD2 HIE   188     -21.886  -6.654  11.121  1.00  0.00           C  
ATOM    412  ND1 HIE   188     -22.507  -8.269   9.651  1.00  0.00           N  
ATOM    413  CE1 HIE   188     -23.360  -8.262  10.660  1.00  0.00           C  
ATOM    414  NE2 HIE   188     -22.984  -7.370  11.569  1.00  0.00           N  
ATOM    415  H   HIE   188     -19.499  -9.528   9.721  1.00  0.00           H  
ATOM    416  HA  HIE   188     -18.303  -6.813   8.989  1.00  0.00           H  
ATOM    417 1HB  HIE   188     -20.506  -5.762   9.086  1.00  0.00           H  
ATOM    418 2HB  HIE   188     -20.610  -7.244   8.118  1.00  0.00           H  
ATOM    419  HD2 HIE   188     -21.271  -5.963  11.679  1.00  0.00           H  
ATOM    420  HE2 HIE   188     -23.325  -7.419  12.519  1.00  0.00           H  
ATOM    421  HE1 HIE   188     -24.261  -8.857  10.661  1.00  0.00           H  
ATOM    422  N   ASP   189     -18.678  -8.269  11.897  1.00  0.00           N  
ATOM    423  CA  ASP   189     -18.364  -8.148  13.328  1.00  0.00           C  
ATOM    424  C   ASP   189     -17.687  -9.410  13.938  1.00  0.00           C  
ATOM    425  O   ASP   189     -17.737  -9.643  15.142  1.00  0.00           O  
ATOM    426  CB  ASP   189     -19.775  -7.839  13.969  1.00  0.00           C  
ATOM    427  CG  ASP   189     -20.693  -9.066  14.079  1.00  0.00           C  
ATOM    428  OD1 ASP   189     -21.691  -8.983  14.841  1.00  0.00           O  
ATOM    429  OD2 ASP   189     -20.460 -10.102  13.452  1.00  0.00           O1-
ATOM    430  H   ASP   189     -18.815  -9.224  11.598  1.00  0.00           H  
ATOM    431  HA  ASP   189     -17.639  -7.345  13.459  1.00  0.00           H  
ATOM    432 1HB  ASP   189     -19.603  -7.475  14.982  1.00  0.00           H  
ATOM    433 2HB  ASP   189     -20.270  -7.156  13.279  1.00  0.00           H  
ATOM    434  N   ARG   190     -17.137 -10.362  13.108  1.00  0.00           N  
ATOM    435  CA  ARG   190     -16.409 -11.547  13.594  1.00  0.00           C  
ATOM    436  C   ARG   190     -14.915 -11.343  13.291  1.00  0.00           C  
ATOM    437  O   ARG   190     -14.510 -11.045  12.167  1.00  0.00           O  
ATOM    438  CB  ARG   190     -16.881 -12.942  13.020  1.00  0.00           C  
ATOM    439  CG  ARG   190     -18.349 -13.268  13.271  1.00  0.00           C  
ATOM    440  CD  ARG   190     -18.712 -13.353  14.767  1.00  0.00           C  
ATOM    441  NE  ARG   190     -20.042 -13.983  15.012  1.00  0.00           N  
ATOM    442  CZ  ARG   190     -20.920 -13.662  15.933  1.00  0.00           C  
ATOM    443  NH1 ARG   190     -20.773 -12.680  16.688  1.00  0.00           N  
ATOM    444  NH2 ARG   190     -22.077 -14.278  16.189  1.00  0.00           N1+
ATOM    445  H   ARG   190     -17.056 -10.262  12.106  1.00  0.00           H  
ATOM    446  HA  ARG   190     -16.585 -11.650  14.665  1.00  0.00           H  
ATOM    447 1HB  ARG   190     -16.880 -12.895  11.931  1.00  0.00           H  
ATOM    448 2HB  ARG   190     -16.216 -13.727  13.381  1.00  0.00           H  
ATOM    449 1HG  ARG   190     -19.043 -12.595  12.768  1.00  0.00           H  
ATOM    450 2HG  ARG   190     -18.488 -14.258  12.836  1.00  0.00           H  
ATOM    451 1HD  ARG   190     -17.967 -13.970  15.270  1.00  0.00           H  
ATOM    452 2HD  ARG   190     -18.632 -12.414  15.314  1.00  0.00           H  
ATOM    453  HE  ARG   190     -20.285 -14.787  14.452  1.00  0.00           H  
ATOM    454 1HH1 ARG   190     -20.018 -12.028  16.529  1.00  0.00           H  
ATOM    455 2HH1 ARG   190     -21.541 -12.558  17.333  1.00  0.00           H  
ATOM    456 1HH2 ARG   190     -22.419 -15.027  15.605  1.00  0.00           H  
ATOM    457 2HH2 ARG   190     -22.613 -14.007  17.001  1.00  0.00           H  
ATOM    458  N   GLY   191     -14.041 -11.459  14.339  1.00  0.00           N  
ATOM    459  CA  GLY   191     -12.559 -11.423  14.153  1.00  0.00           C  
ATOM    460  C   GLY   191     -12.008 -10.126  13.670  1.00  0.00           C  
ATOM    461  O   GLY   191     -12.131  -9.106  14.293  1.00  0.00           O  
ATOM    462  H   GLY   191     -14.462 -11.748  15.210  1.00  0.00           H  
ATOM    463 1HA  GLY   191     -12.043 -11.717  15.067  1.00  0.00           H  
ATOM    464 2HA  GLY   191     -12.328 -12.253  13.486  1.00  0.00           H  
ATOM    465  N   TRP   192     -11.433 -10.044  12.473  1.00  0.00           N  
ATOM    466  CA  TRP   192     -10.805  -8.823  11.912  1.00  0.00           C  
ATOM    467  C   TRP   192     -11.805  -7.912  11.167  1.00  0.00           C  
ATOM    468  O   TRP   192     -11.467  -6.770  10.863  1.00  0.00           O  
ATOM    469  CB  TRP   192      -9.600  -9.104  11.030  1.00  0.00           C  
ATOM    470  CG  TRP   192      -8.329  -9.561  11.671  1.00  0.00           C  
ATOM    471  CD1 TRP   192      -7.163  -9.704  11.020  1.00  0.00           C  
ATOM    472  CD2 TRP   192      -8.024  -9.878  13.071  1.00  0.00           C  
ATOM    473  CE2 TRP   192      -6.650 -10.274  13.125  1.00  0.00           C  
ATOM    474  CE3 TRP   192      -8.690  -9.878  14.319  1.00  0.00           C  
ATOM    475  NE1 TRP   192      -6.194 -10.231  11.810  1.00  0.00           N  
ATOM    476  CZ2 TRP   192      -6.135 -10.848  14.295  1.00  0.00           C  
ATOM    477  CZ3 TRP   192      -8.143 -10.384  15.521  1.00  0.00           C  
ATOM    478  CH2 TRP   192      -6.797 -10.775  15.535  1.00  0.00           C  
ATOM    479  H   TRP   192     -11.373 -10.900  11.940  1.00  0.00           H  
ATOM    480  HA  TRP   192     -10.494  -8.187  12.740  1.00  0.00           H  
ATOM    481 1HB  TRP   192      -9.931  -9.806  10.265  1.00  0.00           H  
ATOM    482 2HB  TRP   192      -9.316  -8.168  10.549  1.00  0.00           H  
ATOM    483  HD1 TRP   192      -7.101  -9.619   9.945  1.00  0.00           H  
ATOM    484  HE1 TRP   192      -5.245 -10.445  11.540  1.00  0.00           H  
ATOM    485  HE3 TRP   192      -9.669  -9.429  14.398  1.00  0.00           H  
ATOM    486  HZ2 TRP   192      -5.123 -11.191  14.136  1.00  0.00           H  
ATOM    487  HZ3 TRP   192      -8.726 -10.277  16.424  1.00  0.00           H  
ATOM    488  HH2 TRP   192      -6.340 -11.036  16.479  1.00  0.00           H  
ATOM    489  N   ALA   193     -13.083  -8.348  10.870  1.00  0.00           N  
ATOM    490  CA  ALA   193     -14.152  -7.445  10.403  1.00  0.00           C  
ATOM    491  C   ALA   193     -14.732  -6.627  11.602  1.00  0.00           C  
ATOM    492  O   ALA   193     -14.897  -7.167  12.738  1.00  0.00           O  
ATOM    493  CB  ALA   193     -15.208  -8.153   9.532  1.00  0.00           C  
ATOM    494  H   ALA   193     -13.270  -9.307  11.128  1.00  0.00           H  
ATOM    495  HA  ALA   193     -13.701  -6.724   9.722  1.00  0.00           H  
ATOM    496 1HB  ALA   193     -14.830  -8.230   8.513  1.00  0.00           H  
ATOM    497 2HB  ALA   193     -15.192  -9.131  10.014  1.00  0.00           H  
ATOM    498 3HB  ALA   193     -16.221  -7.754   9.476  1.00  0.00           H  
ATOM    499  N   LYS   194     -14.857  -5.354  11.441  1.00  0.00           N  
ATOM    500  CA  LYS   194     -15.538  -4.431  12.353  1.00  0.00           C  
ATOM    501  C   LYS   194     -16.053  -3.171  11.611  1.00  0.00           C  
ATOM    502  O   LYS   194     -15.367  -2.543  10.834  1.00  0.00           O  
ATOM    503  CB  LYS   194     -14.713  -4.017  13.553  1.00  0.00           C  
ATOM    504  CG  LYS   194     -13.396  -3.240  13.324  1.00  0.00           C  
ATOM    505  CD  LYS   194     -12.180  -4.042  12.921  1.00  0.00           C  
ATOM    506  CE  LYS   194     -11.065  -3.142  12.333  1.00  0.00           C  
ATOM    507  NZ  LYS   194     -10.010  -4.008  11.783  1.00  0.00           N1+
ATOM    508  H   LYS   194     -14.727  -5.024  10.496  1.00  0.00           H  
ATOM    509  HA  LYS   194     -16.340  -5.039  12.773  1.00  0.00           H  
ATOM    510 1HB  LYS   194     -15.284  -3.274  14.110  1.00  0.00           H  
ATOM    511 2HB  LYS   194     -14.595  -4.801  14.301  1.00  0.00           H  
ATOM    512 1HG  LYS   194     -13.532  -2.452  12.584  1.00  0.00           H  
ATOM    513 2HG  LYS   194     -13.069  -2.851  14.288  1.00  0.00           H  
ATOM    514 1HD  LYS   194     -11.789  -4.596  13.775  1.00  0.00           H  
ATOM    515 2HD  LYS   194     -12.437  -4.749  12.132  1.00  0.00           H  
ATOM    516 1HE  LYS   194     -11.526  -2.602  11.506  1.00  0.00           H  
ATOM    517 2HE  LYS   194     -10.706  -2.485  13.124  1.00  0.00           H  
ATOM    518 1HZ  LYS   194     -10.336  -4.789  11.232  1.00  0.00           H  
ATOM    519 2HZ  LYS   194      -9.293  -3.495  11.289  1.00  0.00           H  
ATOM    520 3HZ  LYS   194      -9.499  -4.509  12.496  1.00  0.00           H  
ATOM    521  N   ILE   195     -17.262  -2.670  11.966  1.00  0.00           N  
ATOM    522  CA  ILE   195     -17.860  -1.469  11.339  1.00  0.00           C  
ATOM    523  C   ILE   195     -18.574  -0.617  12.374  1.00  0.00           C  
ATOM    524  O   ILE   195     -19.165  -1.135  13.298  1.00  0.00           O  
ATOM    525  CB  ILE   195     -18.898  -1.899  10.170  1.00  0.00           C  
ATOM    526  CG1 ILE   195     -20.261  -2.473  10.684  1.00  0.00           C  
ATOM    527  CG2 ILE   195     -18.176  -2.781   9.077  1.00  0.00           C  
ATOM    528  CD1 ILE   195     -21.301  -2.535   9.538  1.00  0.00           C  
ATOM    529  H   ILE   195     -17.739  -2.990  12.797  1.00  0.00           H  
ATOM    530  HA  ILE   195     -17.087  -0.965  10.758  1.00  0.00           H  
ATOM    531  HB  ILE   195     -19.187  -0.939   9.741  1.00  0.00           H  
ATOM    532 1HG1 ILE   195     -20.256  -3.416  11.230  1.00  0.00           H  
ATOM    533 2HG1 ILE   195     -20.650  -1.739  11.391  1.00  0.00           H  
ATOM    534 1HG2 ILE   195     -17.209  -2.310   8.899  1.00  0.00           H  
ATOM    535 2HG2 ILE   195     -18.112  -3.799   9.461  1.00  0.00           H  
ATOM    536 3HG2 ILE   195     -18.761  -2.720   8.160  1.00  0.00           H  
ATOM    537 1HD1 ILE   195     -22.281  -2.769   9.954  1.00  0.00           H  
ATOM    538 2HD1 ILE   195     -21.390  -1.553   9.073  1.00  0.00           H  
ATOM    539 3HD1 ILE   195     -21.154  -3.362   8.844  1.00  0.00           H  
ATOM    540  N   SER   196     -18.470   0.721  12.284  1.00  0.00           N  
ATOM    541  CA  SER   196     -19.224   1.704  13.003  1.00  0.00           C  
ATOM    542  C   SER   196     -19.801   2.810  12.153  1.00  0.00           C  
ATOM    543  O   SER   196     -19.073   3.382  11.340  1.00  0.00           O  
ATOM    544  CB  SER   196     -18.425   2.185  14.117  1.00  0.00           C  
ATOM    545  OG  SER   196     -19.159   3.250  14.758  1.00  0.00           O  
ATOM    546  H   SER   196     -17.808   1.045  11.593  1.00  0.00           H  
ATOM    547  HA  SER   196     -20.122   1.219  13.383  1.00  0.00           H  
ATOM    548 1HB  SER   196     -18.178   1.327  14.743  1.00  0.00           H  
ATOM    549 2HB  SER   196     -17.521   2.711  13.810  1.00  0.00           H  
ATOM    550  HG  SER   196     -19.925   2.823  15.148  1.00  0.00           H  
ATOM    551  N   ASN   197     -21.068   3.119  12.378  1.00  0.00           N  
ATOM    552  CA  ASN   197     -21.907   4.090  11.647  1.00  0.00           C  
ATOM    553  C   ASN   197     -22.125   3.780  10.126  1.00  0.00           C  
ATOM    554  O   ASN   197     -23.260   3.811   9.600  1.00  0.00           O  
ATOM    555  CB  ASN   197     -21.459   5.560  11.736  1.00  0.00           C  
ATOM    556  CG  ASN   197     -22.249   6.468  10.782  1.00  0.00           C  
ATOM    557  ND2 ASN   197     -23.501   6.640  11.028  1.00  0.00           N  
ATOM    558  OD1 ASN   197     -21.798   6.988   9.782  1.00  0.00           O  
ATOM    559  H   ASN   197     -21.458   2.794  13.252  1.00  0.00           H  
ATOM    560  HA  ASN   197     -22.945   4.004  11.969  1.00  0.00           H  
ATOM    561 1HB  ASN   197     -21.694   5.927  12.735  1.00  0.00           H  
ATOM    562 2HB  ASN   197     -20.426   5.756  11.447  1.00  0.00           H  
ATOM    563 1HD2 ASN   197     -24.017   7.342  10.518  1.00  0.00           H  
ATOM    564 2HD2 ASN   197     -23.871   6.287  11.900  1.00  0.00           H  
ATOM    565  N   MET   198     -21.058   3.399   9.367  1.00  0.00           N  
ATOM    566  CA  MET   198     -21.154   2.791   7.969  1.00  0.00           C  
ATOM    567  C   MET   198     -21.919   1.443   8.230  1.00  0.00           C  
ATOM    568  O   MET   198     -22.040   0.938   9.353  1.00  0.00           O  
ATOM    569  CB  MET   198     -19.746   2.610   7.435  1.00  0.00           C  
ATOM    570  CG  MET   198     -18.800   3.787   7.784  1.00  0.00           C  
ATOM    571  SD  MET   198     -17.183   3.817   6.909  1.00  0.00           S  
ATOM    572  CE  MET   198     -17.644   4.047   5.160  1.00  0.00           C  
ATOM    573  H   MET   198     -20.190   3.244   9.858  1.00  0.00           H  
ATOM    574  HA  MET   198     -21.738   3.468   7.345  1.00  0.00           H  
ATOM    575 1HB  MET   198     -19.228   1.714   7.775  1.00  0.00           H  
ATOM    576 2HB  MET   198     -19.922   2.675   6.361  1.00  0.00           H  
ATOM    577 1HG  MET   198     -19.306   4.701   7.473  1.00  0.00           H  
ATOM    578 2HG  MET   198     -18.449   3.846   8.815  1.00  0.00           H  
ATOM    579 1HE  MET   198     -16.773   4.158   4.514  1.00  0.00           H  
ATOM    580 2HE  MET   198     -18.232   3.209   4.783  1.00  0.00           H  
ATOM    581 3HE  MET   198     -18.179   4.985   5.010  1.00  0.00           H  
ATOM    582  N   THR   199     -22.395   0.863   7.153  1.00  0.00           N  
ATOM    583  CA  THR   199     -23.298  -0.331   7.052  1.00  0.00           C  
ATOM    584  C   THR   199     -23.145  -0.967   5.649  1.00  0.00           C  
ATOM    585  O   THR   199     -22.426  -0.456   4.836  1.00  0.00           O  
ATOM    586  CB  THR   199     -24.751   0.037   7.294  1.00  0.00           C  
ATOM    587  CG2 THR   199     -25.041   0.506   8.727  1.00  0.00           C  
ATOM    588  OG1 THR   199     -25.299   0.935   6.345  1.00  0.00           O  
ATOM    589  H   THR   199     -22.066   1.296   6.302  1.00  0.00           H  
ATOM    590  HA  THR   199     -22.944  -1.061   7.781  1.00  0.00           H  
ATOM    591  HB  THR   199     -25.300  -0.903   7.244  1.00  0.00           H  
ATOM    592 1HG2 THR   199     -24.720   1.543   8.831  1.00  0.00           H  
ATOM    593 2HG2 THR   199     -26.109   0.330   8.858  1.00  0.00           H  
ATOM    594 3HG2 THR   199     -24.489  -0.139   9.411  1.00  0.00           H  
ATOM    595  HG1 THR   199     -26.244   1.061   6.457  1.00  0.00           H  
ATOM    596  N   LEU   200     -23.770  -2.075   5.375  1.00  0.00           N  
ATOM    597  CA  LEU   200     -23.781  -2.719   4.074  1.00  0.00           C  
ATOM    598  C   LEU   200     -25.154  -2.637   3.317  1.00  0.00           C  
ATOM    599  O   LEU   200     -26.219  -2.415   3.925  1.00  0.00           O  
ATOM    600  CB  LEU   200     -23.389  -4.216   4.217  1.00  0.00           C  
ATOM    601  CG  LEU   200     -21.971  -4.495   4.701  1.00  0.00           C  
ATOM    602  CD1 LEU   200     -21.837  -6.075   4.882  1.00  0.00           C  
ATOM    603  CD2 LEU   200     -20.839  -3.967   3.775  1.00  0.00           C  
ATOM    604  H   LEU   200     -24.097  -2.595   6.177  1.00  0.00           H  
ATOM    605  HA  LEU   200     -22.998  -2.354   3.408  1.00  0.00           H  
ATOM    606 1HB  LEU   200     -24.002  -4.766   4.931  1.00  0.00           H  
ATOM    607 2HB  LEU   200     -23.584  -4.838   3.344  1.00  0.00           H  
ATOM    608  HG  LEU   200     -21.825  -4.026   5.674  1.00  0.00           H  
ATOM    609 1HD1 LEU   200     -20.822  -6.259   5.234  1.00  0.00           H  
ATOM    610 2HD1 LEU   200     -22.459  -6.479   5.681  1.00  0.00           H  
ATOM    611 3HD1 LEU   200     -22.038  -6.606   3.951  1.00  0.00           H  
ATOM    612 1HD2 LEU   200     -19.904  -4.373   4.162  1.00  0.00           H  
ATOM    613 2HD2 LEU   200     -21.047  -4.365   2.782  1.00  0.00           H  
ATOM    614 3HD2 LEU   200     -20.721  -2.892   3.639  1.00  0.00           H  
ATOM    615  N   SER   201     -25.101  -2.907   2.009  1.00  0.00           N  
ATOM    616  CA  SER   201     -26.353  -2.775   1.124  1.00  0.00           C  
ATOM    617  C   SER   201     -26.112  -3.681  -0.033  1.00  0.00           C  
ATOM    618  O   SER   201     -25.399  -3.258  -0.980  1.00  0.00           O  
ATOM    619  CB  SER   201     -26.748  -1.283   0.903  1.00  0.00           C  
ATOM    620  OG  SER   201     -28.068  -1.177   0.452  1.00  0.00           O  
ATOM    621  H   SER   201     -24.244  -3.013   1.486  1.00  0.00           H  
ATOM    622  HA  SER   201     -27.149  -3.154   1.765  1.00  0.00           H  
ATOM    623 1HB  SER   201     -26.629  -0.703   1.818  1.00  0.00           H  
ATOM    624 2HB  SER   201     -26.081  -0.887   0.136  1.00  0.00           H  
ATOM    625  HG  SER   201     -28.619  -0.986   1.214  1.00  0.00           H  
ATOM    626  N   ASN   202     -26.613  -4.930   0.029  1.00  0.00           N  
ATOM    627  CA  ASN   202     -26.396  -5.968  -0.947  1.00  0.00           C  
ATOM    628  C   ASN   202     -24.931  -6.141  -1.498  1.00  0.00           C  
ATOM    629  O   ASN   202     -24.499  -6.027  -2.665  1.00  0.00           O  
ATOM    630  CB  ASN   202     -27.386  -5.921  -2.130  1.00  0.00           C  
ATOM    631  CG  ASN   202     -27.231  -7.097  -3.081  1.00  0.00           C  
ATOM    632  ND2 ASN   202     -27.348  -6.985  -4.360  1.00  0.00           N  
ATOM    633  OD1 ASN   202     -27.062  -8.241  -2.607  1.00  0.00           O  
ATOM    634  H   ASN   202     -27.145  -5.235   0.831  1.00  0.00           H  
ATOM    635  HA  ASN   202     -26.540  -6.885  -0.375  1.00  0.00           H  
ATOM    636 1HB  ASN   202     -28.414  -5.919  -1.767  1.00  0.00           H  
ATOM    637 2HB  ASN   202     -27.135  -5.016  -2.685  1.00  0.00           H  
ATOM    638 1HD2 ASN   202     -27.022  -7.734  -4.955  1.00  0.00           H  
ATOM    639 2HD2 ASN   202     -27.540  -6.077  -4.759  1.00  0.00           H  
ATOM    640  N   GLY   203     -24.129  -6.299  -0.495  1.00  0.00           N  
ATOM    641  CA  GLY   203     -22.675  -6.430  -0.600  1.00  0.00           C  
ATOM    642  C   GLY   203     -21.804  -5.128  -0.635  1.00  0.00           C  
ATOM    643  O   GLY   203     -20.619  -5.202  -0.298  1.00  0.00           O  
ATOM    644  H   GLY   203     -24.460  -6.329   0.459  1.00  0.00           H  
ATOM    645 1HA  GLY   203     -22.387  -6.993   0.288  1.00  0.00           H  
ATOM    646 2HA  GLY   203     -22.288  -7.069  -1.394  1.00  0.00           H  
ATOM    647  N   LYS   204     -22.330  -4.009  -1.092  1.00  0.00           N  
ATOM    648  CA  LYS   204     -21.662  -2.664  -1.124  1.00  0.00           C  
ATOM    649  C   LYS   204     -21.591  -2.054   0.254  1.00  0.00           C  
ATOM    650  O   LYS   204     -22.367  -2.308   1.124  1.00  0.00           O  
ATOM    651  CB  LYS   204     -22.351  -1.652  -2.113  1.00  0.00           C  
ATOM    652  CG  LYS   204     -22.571  -2.222  -3.478  1.00  0.00           C  
ATOM    653  CD  LYS   204     -23.683  -1.488  -4.290  1.00  0.00           C  
ATOM    654  CE  LYS   204     -25.009  -2.118  -3.960  1.00  0.00           C  
ATOM    655  NZ  LYS   204     -26.099  -1.297  -4.460  1.00  0.00           N1+
ATOM    656  H   LYS   204     -23.278  -3.980  -1.440  1.00  0.00           H  
ATOM    657  HA  LYS   204     -20.660  -2.835  -1.518  1.00  0.00           H  
ATOM    658 1HB  LYS   204     -23.337  -1.420  -1.710  1.00  0.00           H  
ATOM    659 2HB  LYS   204     -21.809  -0.712  -2.222  1.00  0.00           H  
ATOM    660 1HG  LYS   204     -21.684  -2.226  -4.111  1.00  0.00           H  
ATOM    661 2HG  LYS   204     -22.807  -3.285  -3.523  1.00  0.00           H  
ATOM    662 1HD  LYS   204     -23.660  -0.450  -3.958  1.00  0.00           H  
ATOM    663 2HD  LYS   204     -23.494  -1.519  -5.363  1.00  0.00           H  
ATOM    664 1HE  LYS   204     -25.016  -3.103  -4.428  1.00  0.00           H  
ATOM    665 2HE  LYS   204     -25.111  -2.235  -2.881  1.00  0.00           H  
ATOM    666 1HZ  LYS   204     -26.964  -1.804  -4.583  1.00  0.00           H  
ATOM    667 2HZ  LYS   204     -26.184  -0.473  -3.881  1.00  0.00           H  
ATOM    668 3HZ  LYS   204     -25.820  -1.008  -5.386  1.00  0.00           H  
ATOM    669  N   LEU   205     -20.581  -1.263   0.587  1.00  0.00           N  
ATOM    670  CA  LEU   205     -20.442  -0.467   1.762  1.00  0.00           C  
ATOM    671  C   LEU   205     -21.184   0.917   1.641  1.00  0.00           C  
ATOM    672  O   LEU   205     -20.974   1.588   0.623  1.00  0.00           O  
ATOM    673  CB  LEU   205     -18.884  -0.377   1.951  1.00  0.00           C  
ATOM    674  CG  LEU   205     -18.451   0.674   2.928  1.00  0.00           C  
ATOM    675  CD1 LEU   205     -19.052   0.354   4.299  1.00  0.00           C  
ATOM    676  CD2 LEU   205     -16.980   0.741   3.030  1.00  0.00           C  
ATOM    677  H   LEU   205     -19.888  -0.909  -0.057  1.00  0.00           H  
ATOM    678  HA  LEU   205     -20.872  -1.039   2.585  1.00  0.00           H  
ATOM    679 1HB  LEU   205     -18.534  -1.287   2.438  1.00  0.00           H  
ATOM    680 2HB  LEU   205     -18.413  -0.057   1.021  1.00  0.00           H  
ATOM    681  HG  LEU   205     -18.743   1.702   2.712  1.00  0.00           H  
ATOM    682 1HD1 LEU   205     -19.342  -0.683   4.475  1.00  0.00           H  
ATOM    683 2HD1 LEU   205     -18.369   0.543   5.127  1.00  0.00           H  
ATOM    684 3HD1 LEU   205     -19.948   0.943   4.494  1.00  0.00           H  
ATOM    685 1HD2 LEU   205     -16.571  -0.003   3.713  1.00  0.00           H  
ATOM    686 2HD2 LEU   205     -16.450   0.681   2.079  1.00  0.00           H  
ATOM    687 3HD2 LEU   205     -16.740   1.709   3.471  1.00  0.00           H  
ATOM    688  N   ARG   206     -22.037   1.160   2.576  1.00  0.00           N  
ATOM    689  CA  ARG   206     -22.952   2.314   2.562  1.00  0.00           C  
ATOM    690  C   ARG   206     -22.489   3.430   3.471  1.00  0.00           C  
ATOM    691  O   ARG   206     -22.290   3.219   4.664  1.00  0.00           O  
ATOM    692  CB  ARG   206     -24.274   1.760   3.034  1.00  0.00           C  
ATOM    693  CG  ARG   206     -25.409   2.725   2.961  1.00  0.00           C  
ATOM    694  CD  ARG   206     -25.819   3.271   1.560  1.00  0.00           C  
ATOM    695  NE  ARG   206     -26.950   4.136   1.637  1.00  0.00           N  
ATOM    696  CZ  ARG   206     -28.116   3.951   1.010  1.00  0.00           C  
ATOM    697  NH1 ARG   206     -28.492   2.987   0.200  1.00  0.00           N  
ATOM    698  NH2 ARG   206     -29.058   4.812   1.219  1.00  0.00           N1+
ATOM    699  H   ARG   206     -22.011   0.613   3.425  1.00  0.00           H  
ATOM    700  HA  ARG   206     -23.023   2.723   1.554  1.00  0.00           H  
ATOM    701 1HB  ARG   206     -24.528   0.987   2.309  1.00  0.00           H  
ATOM    702 2HB  ARG   206     -24.183   1.336   4.033  1.00  0.00           H  
ATOM    703 1HG  ARG   206     -26.212   2.121   3.383  1.00  0.00           H  
ATOM    704 2HG  ARG   206     -25.315   3.562   3.653  1.00  0.00           H  
ATOM    705 1HD  ARG   206     -24.940   3.763   1.143  1.00  0.00           H  
ATOM    706 2HD  ARG   206     -26.011   2.379   0.964  1.00  0.00           H  
ATOM    707  HE  ARG   206     -26.998   4.739   2.446  1.00  0.00           H  
ATOM    708 1HH1 ARG   206     -27.795   2.441  -0.286  1.00  0.00           H  
ATOM    709 2HH1 ARG   206     -29.384   2.925  -0.271  1.00  0.00           H  
ATOM    710 1HH2 ARG   206     -28.912   5.531   1.912  1.00  0.00           H  
ATOM    711 2HH2 ARG   206     -30.001   4.617   0.914  1.00  0.00           H  
ATOM    712  N   VAL   207     -22.410   4.590   2.897  1.00  0.00           N  
ATOM    713  CA  VAL   207     -22.064   5.840   3.536  1.00  0.00           C  
ATOM    714  C   VAL   207     -23.300   6.475   4.220  1.00  0.00           C  
ATOM    715  O   VAL   207     -24.223   6.818   3.469  1.00  0.00           O  
ATOM    716  CB  VAL   207     -21.276   6.774   2.687  1.00  0.00           C  
ATOM    717  CG1 VAL   207     -20.813   7.996   3.481  1.00  0.00           C  
ATOM    718  CG2 VAL   207     -20.035   6.076   2.139  1.00  0.00           C  
ATOM    719  H   VAL   207     -22.835   4.676   1.985  1.00  0.00           H  
ATOM    720  HA  VAL   207     -21.386   5.645   4.367  1.00  0.00           H  
ATOM    721  HB  VAL   207     -21.793   7.213   1.834  1.00  0.00           H  
ATOM    722 1HG1 VAL   207     -21.570   8.264   4.218  1.00  0.00           H  
ATOM    723 2HG1 VAL   207     -19.895   7.752   4.015  1.00  0.00           H  
ATOM    724 3HG1 VAL   207     -20.617   8.824   2.800  1.00  0.00           H  
ATOM    725 1HG2 VAL   207     -20.344   5.205   1.561  1.00  0.00           H  
ATOM    726 2HG2 VAL   207     -19.470   6.737   1.481  1.00  0.00           H  
ATOM    727 3HG2 VAL   207     -19.413   5.599   2.896  1.00  0.00           H  
ATOM    728  N   ASN   208     -23.253   6.791   5.483  1.00  0.00           N  
ATOM    729  CA  ASN   208     -24.398   7.177   6.318  1.00  0.00           C  
ATOM    730  C   ASN   208     -24.267   8.640   6.928  1.00  0.00           C  
ATOM    731  O   ASN   208     -25.206   9.163   7.472  1.00  0.00           O  
ATOM    732  CB  ASN   208     -24.564   6.150   7.446  1.00  0.00           C  
ATOM    733  CG  ASN   208     -25.242   4.884   6.816  1.00  0.00           C  
ATOM    734  ND2 ASN   208     -25.046   3.834   7.569  1.00  0.00           N  
ATOM    735  OD1 ASN   208     -25.943   4.908   5.832  1.00  0.00           O  
ATOM    736  H   ASN   208     -22.448   6.439   5.982  1.00  0.00           H  
ATOM    737  HA  ASN   208     -25.311   7.185   5.723  1.00  0.00           H  
ATOM    738 1HB  ASN   208     -23.666   5.902   8.010  1.00  0.00           H  
ATOM    739 2HB  ASN   208     -25.272   6.555   8.169  1.00  0.00           H  
ATOM    740 1HD2 ASN   208     -25.345   2.953   7.176  1.00  0.00           H  
ATOM    741 2HD2 ASN   208     -24.456   3.886   8.387  1.00  0.00           H  
ATOM    742  N   GLN   209     -23.022   9.118   6.878  1.00  0.00           N  
ATOM    743  CA  GLN   209     -22.614  10.454   7.361  1.00  0.00           C  
ATOM    744  C   GLN   209     -21.696  11.151   6.470  1.00  0.00           C  
ATOM    745  O   GLN   209     -20.892  10.524   5.800  1.00  0.00           O  
ATOM    746  CB  GLN   209     -22.269  10.466   8.798  1.00  0.00           C  
ATOM    747  CG  GLN   209     -22.295  11.787   9.579  1.00  0.00           C  
ATOM    748  CD  GLN   209     -23.676  12.474   9.518  1.00  0.00           C  
ATOM    749  NE2 GLN   209     -24.655  12.085  10.343  1.00  0.00           N  
ATOM    750  OE1 GLN   209     -23.929  13.382   8.733  1.00  0.00           O  
ATOM    751  H   GLN   209     -22.315   8.533   6.456  1.00  0.00           H  
ATOM    752  HA  GLN   209     -23.525  11.051   7.415  1.00  0.00           H  
ATOM    753 1HB  GLN   209     -23.064   9.848   9.217  1.00  0.00           H  
ATOM    754 2HB  GLN   209     -21.329   9.976   9.050  1.00  0.00           H  
ATOM    755 1HG  GLN   209     -21.983  11.538  10.593  1.00  0.00           H  
ATOM    756 2HG  GLN   209     -21.483  12.426   9.230  1.00  0.00           H  
ATOM    757 1HE2 GLN   209     -25.542  12.566  10.307  1.00  0.00           H  
ATOM    758 2HE2 GLN   209     -24.488  11.408  11.074  1.00  0.00           H  
ATOM    759  N   ASP   210     -21.800  12.485   6.386  1.00  0.00           N  
ATOM    760  CA  ASP   210     -21.068  13.334   5.409  1.00  0.00           C  
ATOM    761  C   ASP   210     -19.628  13.684   5.923  1.00  0.00           C  
ATOM    762  O   ASP   210     -19.420  13.866   7.108  1.00  0.00           O  
ATOM    763  CB  ASP   210     -21.914  14.582   5.079  1.00  0.00           C  
ATOM    764  CG  ASP   210     -23.409  14.422   4.658  1.00  0.00           C  
ATOM    765  OD1 ASP   210     -24.284  14.904   5.398  1.00  0.00           O  
ATOM    766  OD2 ASP   210     -23.600  13.903   3.602  1.00  0.00           O1-
ATOM    767  H   ASP   210     -22.529  12.955   6.904  1.00  0.00           H  
ATOM    768  HA  ASP   210     -20.920  12.775   4.485  1.00  0.00           H  
ATOM    769 1HB  ASP   210     -21.860  15.297   5.900  1.00  0.00           H  
ATOM    770 2HB  ASP   210     -21.383  15.116   4.291  1.00  0.00           H  
ATOM    771  N   GLY   211     -18.642  13.886   5.014  1.00  0.00           N  
ATOM    772  CA  GLY   211     -17.216  14.063   5.414  1.00  0.00           C  
ATOM    773  C   GLY   211     -16.149  13.623   4.314  1.00  0.00           C  
ATOM    774  O   GLY   211     -16.518  13.236   3.180  1.00  0.00           O  
ATOM    775  H   GLY   211     -18.827  13.730   4.034  1.00  0.00           H  
ATOM    776 1HA  GLY   211     -17.000  15.120   5.569  1.00  0.00           H  
ATOM    777 2HA  GLY   211     -17.085  13.527   6.354  1.00  0.00           H  
ATOM    778  N   PHE   212     -14.883  13.711   4.705  1.00  0.00           N  
ATOM    779  CA  PHE   212     -13.633  13.175   4.056  1.00  0.00           C  
ATOM    780  C   PHE   212     -13.093  11.880   4.716  1.00  0.00           C  
ATOM    781  O   PHE   212     -13.062  11.713   5.947  1.00  0.00           O  
ATOM    782  CB  PHE   212     -12.505  14.234   3.903  1.00  0.00           C  
ATOM    783  CG  PHE   212     -12.833  15.458   3.146  1.00  0.00           C  
ATOM    784  CD1 PHE   212     -13.755  16.339   3.727  1.00  0.00           C  
ATOM    785  CD2 PHE   212     -12.205  15.860   1.925  1.00  0.00           C  
ATOM    786  CE1 PHE   212     -14.062  17.601   3.166  1.00  0.00           C  
ATOM    787  CE2 PHE   212     -12.530  17.069   1.338  1.00  0.00           C  
ATOM    788  CZ  PHE   212     -13.380  17.998   1.999  1.00  0.00           C  
ATOM    789  H   PHE   212     -14.779  14.152   5.607  1.00  0.00           H  
ATOM    790  HA  PHE   212     -13.953  12.884   3.056  1.00  0.00           H  
ATOM    791 1HB  PHE   212     -12.167  14.542   4.893  1.00  0.00           H  
ATOM    792 2HB  PHE   212     -11.618  13.770   3.472  1.00  0.00           H  
ATOM    793  HD1 PHE   212     -14.351  16.006   4.564  1.00  0.00           H  
ATOM    794  HD2 PHE   212     -11.555  15.182   1.392  1.00  0.00           H  
ATOM    795  HE1 PHE   212     -14.772  18.229   3.682  1.00  0.00           H  
ATOM    796  HE2 PHE   212     -12.190  17.315   0.343  1.00  0.00           H  
ATOM    797  HZ  PHE   212     -13.622  18.948   1.545  1.00  0.00           H  
ATOM    798  N   TYR   213     -12.681  10.903   3.916  1.00  0.00           N  
ATOM    799  CA  TYR   213     -12.450   9.536   4.424  1.00  0.00           C  
ATOM    800  C   TYR   213     -11.256   8.932   3.683  1.00  0.00           C  
ATOM    801  O   TYR   213     -10.954   9.349   2.521  1.00  0.00           O  
ATOM    802  CB  TYR   213     -13.726   8.651   4.011  1.00  0.00           C  
ATOM    803  CG  TYR   213     -15.044   8.830   4.814  1.00  0.00           C  
ATOM    804  CD1 TYR   213     -15.692  10.063   4.694  1.00  0.00           C  
ATOM    805  CD2 TYR   213     -15.489   7.779   5.566  1.00  0.00           C  
ATOM    806  CE1 TYR   213     -17.029  10.146   5.173  1.00  0.00           C  
ATOM    807  CE2 TYR   213     -16.679   7.933   6.253  1.00  0.00           C  
ATOM    808  CZ  TYR   213     -17.479   9.146   6.027  1.00  0.00           C  
ATOM    809  OH  TYR   213     -18.574   9.344   6.795  1.00  0.00           O  
ATOM    810  H   TYR   213     -12.674  10.983   2.909  1.00  0.00           H  
ATOM    811  HA  TYR   213     -12.251   9.396   5.486  1.00  0.00           H  
ATOM    812 1HB  TYR   213     -13.959   8.880   2.971  1.00  0.00           H  
ATOM    813 2HB  TYR   213     -13.371   7.621   4.034  1.00  0.00           H  
ATOM    814  HD1 TYR   213     -15.161  10.806   4.117  1.00  0.00           H  
ATOM    815  HD2 TYR   213     -14.931   6.862   5.686  1.00  0.00           H  
ATOM    816  HE1 TYR   213     -17.530  11.087   4.999  1.00  0.00           H  
ATOM    817  HE2 TYR   213     -17.124   7.226   6.938  1.00  0.00           H  
ATOM    818  HH  TYR   213     -19.201  10.011   6.506  1.00  0.00           H  
ATOM    819  N   TYR   214     -10.565   8.005   4.380  1.00  0.00           N  
ATOM    820  CA  TYR   214      -9.490   7.163   3.799  1.00  0.00           C  
ATOM    821  C   TYR   214     -10.022   5.767   3.465  1.00  0.00           C  
ATOM    822  O   TYR   214     -10.625   5.160   4.365  1.00  0.00           O  
ATOM    823  CB  TYR   214      -8.191   7.087   4.664  1.00  0.00           C  
ATOM    824  CG  TYR   214      -7.035   6.240   4.060  1.00  0.00           C  
ATOM    825  CD1 TYR   214      -6.174   6.884   3.107  1.00  0.00           C  
ATOM    826  CD2 TYR   214      -6.854   4.876   4.357  1.00  0.00           C  
ATOM    827  CE1 TYR   214      -5.064   6.149   2.465  1.00  0.00           C  
ATOM    828  CE2 TYR   214      -5.709   4.204   3.818  1.00  0.00           C  
ATOM    829  CZ  TYR   214      -4.848   4.844   2.838  1.00  0.00           C  
ATOM    830  OH  TYR   214      -3.693   4.249   2.308  1.00  0.00           O  
ATOM    831  H   TYR   214     -10.843   7.814   5.332  1.00  0.00           H  
ATOM    832  HA  TYR   214      -9.215   7.668   2.873  1.00  0.00           H  
ATOM    833 1HB  TYR   214      -7.815   8.081   4.906  1.00  0.00           H  
ATOM    834 2HB  TYR   214      -8.453   6.509   5.549  1.00  0.00           H  
ATOM    835  HD1 TYR   214      -6.280   7.931   2.867  1.00  0.00           H  
ATOM    836  HD2 TYR   214      -7.502   4.348   5.040  1.00  0.00           H  
ATOM    837  HE1 TYR   214      -4.280   6.629   1.899  1.00  0.00           H  
ATOM    838  HE2 TYR   214      -5.581   3.174   4.116  1.00  0.00           H  
ATOM    839  HH  TYR   214      -3.364   3.498   2.808  1.00  0.00           H  
ATOM    840  N   LEU   215      -9.811   5.242   2.267  1.00  0.00           N  
ATOM    841  CA  LEU   215     -10.111   3.887   1.849  1.00  0.00           C  
ATOM    842  C   LEU   215      -8.895   2.916   1.747  1.00  0.00           C  
ATOM    843  O   LEU   215      -7.836   3.367   1.368  1.00  0.00           O  
ATOM    844  CB  LEU   215     -10.945   3.912   0.532  1.00  0.00           C  
ATOM    845  CG  LEU   215     -12.391   4.406   0.588  1.00  0.00           C  
ATOM    846  CD1 LEU   215     -12.891   4.852  -0.770  1.00  0.00           C  
ATOM    847  CD2 LEU   215     -13.300   3.264   1.108  1.00  0.00           C  
ATOM    848  H   LEU   215      -9.226   5.817   1.677  1.00  0.00           H  
ATOM    849  HA  LEU   215     -10.676   3.411   2.651  1.00  0.00           H  
ATOM    850 1HB  LEU   215     -10.406   4.572  -0.148  1.00  0.00           H  
ATOM    851 2HB  LEU   215     -10.982   2.868   0.220  1.00  0.00           H  
ATOM    852  HG  LEU   215     -12.490   5.238   1.285  1.00  0.00           H  
ATOM    853 1HD1 LEU   215     -13.951   5.075  -0.651  1.00  0.00           H  
ATOM    854 2HD1 LEU   215     -12.367   5.761  -1.065  1.00  0.00           H  
ATOM    855 3HD1 LEU   215     -12.746   4.131  -1.574  1.00  0.00           H  
ATOM    856 1HD2 LEU   215     -12.782   2.762   1.926  1.00  0.00           H  
ATOM    857 2HD2 LEU   215     -14.274   3.622   1.441  1.00  0.00           H  
ATOM    858 3HD2 LEU   215     -13.425   2.466   0.377  1.00  0.00           H  
ATOM    859  N   TYR   216      -9.140   1.660   2.043  1.00  0.00           N  
ATOM    860  CA  TYR   216      -8.131   0.660   1.879  1.00  0.00           C  
ATOM    861  C   TYR   216      -8.609  -0.799   1.486  1.00  0.00           C  
ATOM    862  O   TYR   216      -9.769  -1.262   1.562  1.00  0.00           O  
ATOM    863  CB  TYR   216      -7.209   0.628   3.140  1.00  0.00           C  
ATOM    864  CG  TYR   216      -7.899   0.264   4.438  1.00  0.00           C  
ATOM    865  CD1 TYR   216      -7.851  -1.094   4.851  1.00  0.00           C  
ATOM    866  CD2 TYR   216      -8.749   1.159   5.182  1.00  0.00           C  
ATOM    867  CE1 TYR   216      -8.518  -1.475   6.032  1.00  0.00           C  
ATOM    868  CE2 TYR   216      -9.387   0.768   6.340  1.00  0.00           C  
ATOM    869  CZ  TYR   216      -9.289  -0.576   6.753  1.00  0.00           C  
ATOM    870  OH  TYR   216      -9.835  -0.913   7.928  1.00  0.00           O  
ATOM    871  H   TYR   216     -10.041   1.262   2.269  1.00  0.00           H  
ATOM    872  HA  TYR   216      -7.540   1.056   1.052  1.00  0.00           H  
ATOM    873 1HB  TYR   216      -6.278   0.092   2.955  1.00  0.00           H  
ATOM    874 2HB  TYR   216      -6.889   1.656   3.306  1.00  0.00           H  
ATOM    875  HD1 TYR   216      -7.308  -1.828   4.276  1.00  0.00           H  
ATOM    876  HD2 TYR   216      -8.980   2.168   4.876  1.00  0.00           H  
ATOM    877  HE1 TYR   216      -8.477  -2.507   6.350  1.00  0.00           H  
ATOM    878  HE2 TYR   216     -10.002   1.446   6.914  1.00  0.00           H  
ATOM    879  HH  TYR   216      -9.913  -1.870   7.921  1.00  0.00           H  
ATOM    880  N   ALA   217      -7.613  -1.560   1.093  1.00  0.00           N  
ATOM    881  CA  ALA   217      -7.666  -2.989   0.651  1.00  0.00           C  
ATOM    882  C   ALA   217      -6.269  -3.526   0.893  1.00  0.00           C  
ATOM    883  O   ALA   217      -5.328  -2.829   0.563  1.00  0.00           O  
ATOM    884  CB  ALA   217      -8.185  -3.016  -0.832  1.00  0.00           C  
ATOM    885  H   ALA   217      -6.758  -1.097   0.820  1.00  0.00           H  
ATOM    886  HA  ALA   217      -8.340  -3.535   1.312  1.00  0.00           H  
ATOM    887 1HB  ALA   217      -7.935  -3.969  -1.300  1.00  0.00           H  
ATOM    888 2HB  ALA   217      -9.264  -2.896  -0.935  1.00  0.00           H  
ATOM    889 3HB  ALA   217      -7.646  -2.327  -1.482  1.00  0.00           H  
ATOM    890  N   ASN   218      -6.150  -4.714   1.428  1.00  0.00           N  
ATOM    891  CA  ASN   218      -4.956  -5.612   1.413  1.00  0.00           C  
ATOM    892  C   ASN   218      -5.518  -6.975   0.902  1.00  0.00           C  
ATOM    893  O   ASN   218      -6.298  -7.572   1.561  1.00  0.00           O  
ATOM    894  CB  ASN   218      -4.473  -5.728   2.870  1.00  0.00           C  
ATOM    895  CG  ASN   218      -3.076  -6.128   2.979  1.00  0.00           C  
ATOM    896  ND2 ASN   218      -2.911  -7.371   3.399  1.00  0.00           N  
ATOM    897  OD1 ASN   218      -2.180  -5.328   2.818  1.00  0.00           O  
ATOM    898  H   ASN   218      -7.036  -5.158   1.621  1.00  0.00           H  
ATOM    899  HA  ASN   218      -4.192  -5.289   0.705  1.00  0.00           H  
ATOM    900 1HB  ASN   218      -4.499  -4.854   3.521  1.00  0.00           H  
ATOM    901 2HB  ASN   218      -5.150  -6.415   3.376  1.00  0.00           H  
ATOM    902 1HD2 ASN   218      -1.984  -7.730   3.576  1.00  0.00           H  
ATOM    903 2HD2 ASN   218      -3.667  -8.024   3.544  1.00  0.00           H  
ATOM    904  N   ILE   219      -5.197  -7.378  -0.303  1.00  0.00           N  
ATOM    905  CA  ILE   219      -5.648  -8.520  -1.104  1.00  0.00           C  
ATOM    906  C   ILE   219      -4.462  -9.420  -1.511  1.00  0.00           C  
ATOM    907  O   ILE   219      -3.525  -8.915  -2.118  1.00  0.00           O  
ATOM    908  CB  ILE   219      -6.454  -8.020  -2.345  1.00  0.00           C  
ATOM    909  CG1 ILE   219      -7.482  -6.945  -2.098  1.00  0.00           C  
ATOM    910  CG2 ILE   219      -7.042  -9.254  -3.087  1.00  0.00           C  
ATOM    911  CD1 ILE   219      -8.750  -7.300  -1.317  1.00  0.00           C  
ATOM    912  H   ILE   219      -4.407  -6.889  -0.699  1.00  0.00           H  
ATOM    913  HA  ILE   219      -6.240  -9.163  -0.453  1.00  0.00           H  
ATOM    914  HB  ILE   219      -5.717  -7.586  -3.021  1.00  0.00           H  
ATOM    915 1HG1 ILE   219      -7.136  -6.002  -1.674  1.00  0.00           H  
ATOM    916 2HG1 ILE   219      -7.730  -6.600  -3.102  1.00  0.00           H  
ATOM    917 1HG2 ILE   219      -7.530  -9.976  -2.433  1.00  0.00           H  
ATOM    918 2HG2 ILE   219      -7.847  -8.783  -3.651  1.00  0.00           H  
ATOM    919 3HG2 ILE   219      -6.272  -9.769  -3.663  1.00  0.00           H  
ATOM    920 1HD1 ILE   219      -9.172  -8.249  -1.646  1.00  0.00           H  
ATOM    921 2HD1 ILE   219      -8.512  -7.267  -0.253  1.00  0.00           H  
ATOM    922 3HD1 ILE   219      -9.566  -6.594  -1.472  1.00  0.00           H  
ATOM    923  N   CYS   220      -4.502 -10.707  -1.203  1.00  0.00           N  
ATOM    924  CA  CYS   220      -3.517 -11.734  -1.651  1.00  0.00           C  
ATOM    925  C   CYS   220      -4.126 -12.819  -2.527  1.00  0.00           C  
ATOM    926  O   CYS   220      -5.366 -12.959  -2.570  1.00  0.00           O  
ATOM    927  CB  CYS   220      -2.702 -12.251  -0.392  1.00  0.00           C  
ATOM    928  SG  CYS   220      -2.103 -10.930   0.685  1.00  0.00           S  
ATOM    929  H   CYS   220      -5.214 -10.929  -0.522  1.00  0.00           H  
ATOM    930  HA  CYS   220      -2.694 -11.366  -2.263  1.00  0.00           H  
ATOM    931 1HB  CYS   220      -3.400 -12.879   0.163  1.00  0.00           H  
ATOM    932 2HB  CYS   220      -1.841 -12.844  -0.702  1.00  0.00           H  
ATOM    933  HG  CYS   220      -3.307 -10.571   1.139  1.00  0.00           H  
ATOM    934  N   PHE   221      -3.193 -13.542  -3.126  1.00  0.00           N  
ATOM    935  CA  PHE   221      -3.317 -14.797  -3.895  1.00  0.00           C  
ATOM    936  C   PHE   221      -2.294 -15.866  -3.511  1.00  0.00           C  
ATOM    937  O   PHE   221      -1.154 -15.515  -3.291  1.00  0.00           O  
ATOM    938  CB  PHE   221      -3.320 -14.505  -5.434  1.00  0.00           C  
ATOM    939  CG  PHE   221      -4.216 -13.469  -6.030  1.00  0.00           C  
ATOM    940  CD1 PHE   221      -4.019 -12.088  -5.768  1.00  0.00           C  
ATOM    941  CD2 PHE   221      -5.349 -13.893  -6.628  1.00  0.00           C  
ATOM    942  CE1 PHE   221      -4.964 -11.129  -6.155  1.00  0.00           C  
ATOM    943  CE2 PHE   221      -6.246 -12.931  -7.122  1.00  0.00           C  
ATOM    944  CZ  PHE   221      -6.038 -11.554  -6.917  1.00  0.00           C  
ATOM    945  H   PHE   221      -2.228 -13.244  -3.086  1.00  0.00           H  
ATOM    946  HA  PHE   221      -4.292 -15.238  -3.686  1.00  0.00           H  
ATOM    947 1HB  PHE   221      -2.287 -14.214  -5.628  1.00  0.00           H  
ATOM    948 2HB  PHE   221      -3.580 -15.493  -5.812  1.00  0.00           H  
ATOM    949  HD1 PHE   221      -3.098 -11.752  -5.314  1.00  0.00           H  
ATOM    950  HD2 PHE   221      -5.588 -14.945  -6.686  1.00  0.00           H  
ATOM    951  HE1 PHE   221      -4.856 -10.100  -5.846  1.00  0.00           H  
ATOM    952  HE2 PHE   221      -7.109 -13.252  -7.686  1.00  0.00           H  
ATOM    953  HZ  PHE   221      -6.710 -10.811  -7.323  1.00  0.00           H  
ATOM    954  N   ARG   222      -2.740 -17.179  -3.490  1.00  0.00           N  
ATOM    955  CA  ARG   222      -1.978 -18.295  -3.060  1.00  0.00           C  
ATOM    956  C   ARG   222      -2.329 -19.476  -3.918  1.00  0.00           C  
ATOM    957  O   ARG   222      -3.532 -19.786  -4.058  1.00  0.00           O  
ATOM    958  CB  ARG   222      -2.273 -18.475  -1.563  1.00  0.00           C  
ATOM    959  CG  ARG   222      -1.437 -19.566  -0.838  1.00  0.00           C  
ATOM    960  CD  ARG   222      -1.434 -19.277   0.719  1.00  0.00           C  
ATOM    961  NE  ARG   222      -2.849 -19.345   1.162  1.00  0.00           N  
ATOM    962  CZ  ARG   222      -3.649 -20.342   1.281  1.00  0.00           C  
ATOM    963  NH1 ARG   222      -4.855 -20.184   1.507  1.00  0.00           N  
ATOM    964  NH2 ARG   222      -3.135 -21.525   1.150  1.00  0.00           N1+
ATOM    965  H   ARG   222      -3.722 -17.248  -3.716  1.00  0.00           H  
ATOM    966  HA  ARG   222      -0.915 -18.096  -3.193  1.00  0.00           H  
ATOM    967 1HB  ARG   222      -1.986 -17.544  -1.073  1.00  0.00           H  
ATOM    968 2HB  ARG   222      -3.361 -18.535  -1.548  1.00  0.00           H  
ATOM    969 1HG  ARG   222      -1.846 -20.567  -0.974  1.00  0.00           H  
ATOM    970 2HG  ARG   222      -0.411 -19.507  -1.200  1.00  0.00           H  
ATOM    971 1HD  ARG   222      -0.926 -20.053   1.291  1.00  0.00           H  
ATOM    972 2HD  ARG   222      -0.894 -18.344   0.878  1.00  0.00           H  
ATOM    973  HE  ARG   222      -3.207 -18.433   1.408  1.00  0.00           H  
ATOM    974 1HH1 ARG   222      -5.303 -19.279   1.499  1.00  0.00           H  
ATOM    975 2HH1 ARG   222      -5.447 -20.987   1.666  1.00  0.00           H  
ATOM    976 1HH2 ARG   222      -2.162 -21.680   0.930  1.00  0.00           H  
ATOM    977 2HH2 ARG   222      -3.863 -22.202   0.971  1.00  0.00           H  
ATOM    978  N   HIE   223      -1.362 -20.286  -4.266  1.00  0.00           N  
ATOM    979  CA  HIE   223      -1.560 -21.620  -4.773  1.00  0.00           C  
ATOM    980  C   HIE   223      -0.439 -22.577  -4.278  1.00  0.00           C  
ATOM    981  O   HIE   223       0.679 -22.107  -4.094  1.00  0.00           O  
ATOM    982  CB  HIE   223      -1.609 -21.417  -6.320  1.00  0.00           C  
ATOM    983  CG  HIE   223      -1.381 -22.637  -7.159  1.00  0.00           C  
ATOM    984  CD2 HIE   223      -0.617 -22.793  -8.281  1.00  0.00           C  
ATOM    985  ND1 HIE   223      -2.048 -23.805  -6.897  1.00  0.00           N  
ATOM    986  CE1 HIE   223      -1.669 -24.691  -7.857  1.00  0.00           C  
ATOM    987  NE2 HIE   223      -0.777 -24.097  -8.673  1.00  0.00           N  
ATOM    988  H   HIE   223      -0.465 -20.024  -3.883  1.00  0.00           H  
ATOM    989  HA  HIE   223      -2.484 -22.040  -4.375  1.00  0.00           H  
ATOM    990 1HB  HIE   223      -2.619 -21.047  -6.494  1.00  0.00           H  
ATOM    991 2HB  HIE   223      -0.872 -20.728  -6.731  1.00  0.00           H  
ATOM    992  HD2 HIE   223      -0.004 -21.992  -8.668  1.00  0.00           H  
ATOM    993  HE2 HIE   223      -0.325 -24.617  -9.411  1.00  0.00           H  
ATOM    994  HE1 HIE   223      -2.135 -25.656  -7.728  1.00  0.00           H  
ATOM    995  N   HIE   224      -0.877 -23.855  -4.048  1.00  0.00           N  
ATOM    996  CA  HIE   224       0.082 -24.904  -4.048  1.00  0.00           C  
ATOM    997  C   HIE   224      -0.366 -26.219  -4.773  1.00  0.00           C  
ATOM    998  O   HIE   224      -1.555 -26.405  -5.053  1.00  0.00           O  
ATOM    999  CB  HIE   224       0.428 -25.119  -2.591  1.00  0.00           C  
ATOM   1000  CG  HIE   224       1.262 -26.359  -2.195  1.00  0.00           C  
ATOM   1001  CD2 HIE   224       2.609 -26.399  -1.931  1.00  0.00           C  
ATOM   1002  ND1 HIE   224       0.715 -27.610  -2.068  1.00  0.00           N  
ATOM   1003  CE1 HIE   224       1.781 -28.400  -1.892  1.00  0.00           C  
ATOM   1004  NE2 HIE   224       2.933 -27.662  -1.700  1.00  0.00           N  
ATOM   1005  H   HIE   224      -1.866 -24.027  -3.942  1.00  0.00           H  
ATOM   1006  HA  HIE   224       0.943 -24.614  -4.651  1.00  0.00           H  
ATOM   1007 1HB  HIE   224       1.139 -24.322  -2.373  1.00  0.00           H  
ATOM   1008 2HB  HIE   224      -0.504 -25.076  -2.027  1.00  0.00           H  
ATOM   1009  HD2 HIE   224       3.255 -25.533  -1.932  1.00  0.00           H  
ATOM   1010  HE2 HIE   224       3.782 -28.061  -1.327  1.00  0.00           H  
ATOM   1011  HE1 HIE   224       1.784 -29.421  -1.540  1.00  0.00           H  
ATOM   1012  N   GLU   225       0.669 -27.017  -5.073  1.00  0.00           N  
ATOM   1013  CA  GLU   225       0.550 -28.218  -5.961  1.00  0.00           C  
ATOM   1014  C   GLU   225      -0.699 -29.109  -5.624  1.00  0.00           C  
ATOM   1015  O   GLU   225      -1.473 -29.509  -6.531  1.00  0.00           O  
ATOM   1016  CB  GLU   225       1.874 -29.060  -5.954  1.00  0.00           C  
ATOM   1017  CG  GLU   225       2.017 -29.973  -7.156  1.00  0.00           C  
ATOM   1018  CD  GLU   225       1.124 -31.269  -7.090  1.00  0.00           C  
ATOM   1019  OE1 GLU   225       0.425 -31.542  -8.036  1.00  0.00           O  
ATOM   1020  OE2 GLU   225       1.224 -31.992  -6.087  1.00  0.00           O1-
ATOM   1021  H   GLU   225       1.581 -26.709  -4.769  1.00  0.00           H  
ATOM   1022  HA  GLU   225       0.450 -27.790  -6.958  1.00  0.00           H  
ATOM   1023 1HB  GLU   225       2.780 -28.461  -5.869  1.00  0.00           H  
ATOM   1024 2HB  GLU   225       1.808 -29.735  -5.100  1.00  0.00           H  
ATOM   1025 1HG  GLU   225       1.923 -29.435  -8.100  1.00  0.00           H  
ATOM   1026 2HG  GLU   225       3.056 -30.302  -7.139  1.00  0.00           H  
ATOM   1027  N   THR   226      -0.952 -29.412  -4.320  1.00  0.00           N  
ATOM   1028  CA  THR   226      -1.934 -30.343  -3.860  1.00  0.00           C  
ATOM   1029  C   THR   226      -3.384 -30.077  -4.318  1.00  0.00           C  
ATOM   1030  O   THR   226      -4.189 -31.018  -4.365  1.00  0.00           O  
ATOM   1031  CB  THR   226      -1.939 -30.559  -2.363  1.00  0.00           C  
ATOM   1032  CG2 THR   226      -2.638 -31.789  -1.756  1.00  0.00           C  
ATOM   1033  OG1 THR   226      -0.646 -30.456  -1.925  1.00  0.00           O  
ATOM   1034  H   THR   226      -0.281 -29.122  -3.623  1.00  0.00           H  
ATOM   1035  HA  THR   226      -1.686 -31.346  -4.209  1.00  0.00           H  
ATOM   1036  HB  THR   226      -2.462 -29.682  -1.982  1.00  0.00           H  
ATOM   1037 1HG2 THR   226      -3.690 -31.903  -2.017  1.00  0.00           H  
ATOM   1038 2HG2 THR   226      -2.079 -32.669  -2.072  1.00  0.00           H  
ATOM   1039 3HG2 THR   226      -2.703 -31.578  -0.688  1.00  0.00           H  
ATOM   1040  HG1 THR   226      -0.727 -30.350  -0.974  1.00  0.00           H  
ATOM   1041  N   SER   227      -3.671 -28.835  -4.634  1.00  0.00           N  
ATOM   1042  CA  SER   227      -4.960 -28.285  -4.975  1.00  0.00           C  
ATOM   1043  C   SER   227      -5.325 -28.575  -6.450  1.00  0.00           C  
ATOM   1044  O   SER   227      -6.449 -28.915  -6.771  1.00  0.00           O  
ATOM   1045  CB  SER   227      -5.081 -26.851  -4.650  1.00  0.00           C  
ATOM   1046  OG  SER   227      -4.237 -25.979  -5.445  1.00  0.00           O  
ATOM   1047  H   SER   227      -2.924 -28.158  -4.570  1.00  0.00           H  
ATOM   1048  HA  SER   227      -5.716 -28.908  -4.497  1.00  0.00           H  
ATOM   1049 1HB  SER   227      -6.077 -26.407  -4.627  1.00  0.00           H  
ATOM   1050 2HB  SER   227      -4.807 -26.881  -3.595  1.00  0.00           H  
ATOM   1051  HG  SER   227      -3.371 -26.197  -5.092  1.00  0.00           H  
ATOM   1052  N   GLY   228      -4.300 -28.659  -7.318  1.00  0.00           N  
ATOM   1053  CA  GLY   228      -4.479 -28.567  -8.776  1.00  0.00           C  
ATOM   1054  C   GLY   228      -3.284 -27.975  -9.495  1.00  0.00           C  
ATOM   1055  O   GLY   228      -2.176 -27.848  -9.026  1.00  0.00           O  
ATOM   1056  H   GLY   228      -3.393 -28.393  -6.963  1.00  0.00           H  
ATOM   1057 1HA  GLY   228      -4.594 -29.559  -9.213  1.00  0.00           H  
ATOM   1058 2HA  GLY   228      -5.374 -28.001  -9.036  1.00  0.00           H  
ATOM   1059  N   SER   229      -3.608 -27.328 -10.626  1.00  0.00           N  
ATOM   1060  CA  SER   229      -2.658 -26.557 -11.395  1.00  0.00           C  
ATOM   1061  C   SER   229      -3.231 -25.316 -12.094  1.00  0.00           C  
ATOM   1062  O   SER   229      -4.395 -25.158 -12.398  1.00  0.00           O  
ATOM   1063  CB  SER   229      -1.932 -27.506 -12.322  1.00  0.00           C  
ATOM   1064  OG  SER   229      -0.709 -26.866 -12.724  1.00  0.00           O  
ATOM   1065  H   SER   229      -4.600 -27.318 -10.820  1.00  0.00           H  
ATOM   1066  HA  SER   229      -1.881 -26.100 -10.783  1.00  0.00           H  
ATOM   1067 1HB  SER   229      -1.682 -28.395 -11.743  1.00  0.00           H  
ATOM   1068 2HB  SER   229      -2.593 -27.698 -13.167  1.00  0.00           H  
ATOM   1069  HG  SER   229      -0.399 -27.461 -13.410  1.00  0.00           H  
ATOM   1070  N   VAL   230      -2.441 -24.210 -12.302  1.00  0.00           N  
ATOM   1071  CA  VAL   230      -2.990 -22.899 -12.791  1.00  0.00           C  
ATOM   1072  C   VAL   230      -3.578 -22.780 -14.148  1.00  0.00           C  
ATOM   1073  O   VAL   230      -3.019 -23.313 -15.118  1.00  0.00           O  
ATOM   1074  CB  VAL   230      -1.985 -21.789 -12.552  1.00  0.00           C  
ATOM   1075  CG1 VAL   230      -1.304 -21.782 -11.190  1.00  0.00           C  
ATOM   1076  CG2 VAL   230      -0.791 -21.781 -13.495  1.00  0.00           C  
ATOM   1077  H   VAL   230      -1.466 -24.278 -12.049  1.00  0.00           H  
ATOM   1078  HA  VAL   230      -3.783 -22.783 -12.052  1.00  0.00           H  
ATOM   1079  HB  VAL   230      -2.561 -20.863 -12.572  1.00  0.00           H  
ATOM   1080 1HG1 VAL   230      -0.950 -20.768 -11.005  1.00  0.00           H  
ATOM   1081 2HG1 VAL   230      -2.028 -22.113 -10.446  1.00  0.00           H  
ATOM   1082 3HG1 VAL   230      -0.443 -22.439 -11.068  1.00  0.00           H  
ATOM   1083 1HG2 VAL   230      -0.071 -21.034 -13.162  1.00  0.00           H  
ATOM   1084 2HG2 VAL   230      -0.316 -22.759 -13.430  1.00  0.00           H  
ATOM   1085 3HG2 VAL   230      -1.056 -21.420 -14.489  1.00  0.00           H  
ATOM   1086  N   PRO   231      -4.733 -22.062 -14.343  1.00  0.00           N  
ATOM   1087  CA  PRO   231      -5.608 -22.294 -15.477  1.00  0.00           C  
ATOM   1088  C   PRO   231      -5.198 -21.672 -16.871  1.00  0.00           C  
ATOM   1089  O   PRO   231      -5.624 -22.172 -17.929  1.00  0.00           O  
ATOM   1090  CB  PRO   231      -6.936 -21.645 -15.047  1.00  0.00           C  
ATOM   1091  CG  PRO   231      -6.559 -20.594 -14.065  1.00  0.00           C  
ATOM   1092  CD  PRO   231      -5.335 -21.102 -13.397  1.00  0.00           C  
ATOM   1093  HA  PRO   231      -5.919 -23.326 -15.641  1.00  0.00           H  
ATOM   1094 1HB  PRO   231      -7.489 -21.127 -15.830  1.00  0.00           H  
ATOM   1095 2HB  PRO   231      -7.658 -22.295 -14.554  1.00  0.00           H  
ATOM   1096 1HG  PRO   231      -6.451 -19.662 -14.618  1.00  0.00           H  
ATOM   1097 2HG  PRO   231      -7.328 -20.433 -13.310  1.00  0.00           H  
ATOM   1098 1HD  PRO   231      -4.659 -20.269 -13.203  1.00  0.00           H  
ATOM   1099 2HD  PRO   231      -5.647 -21.572 -12.465  1.00  0.00           H  
ATOM   1100  N   THR   232      -4.411 -20.560 -16.799  1.00  0.00           N  
ATOM   1101  CA  THR   232      -3.930 -19.901 -17.969  1.00  0.00           C  
ATOM   1102  C   THR   232      -2.424 -19.671 -17.866  1.00  0.00           C  
ATOM   1103  O   THR   232      -1.969 -19.477 -16.722  1.00  0.00           O  
ATOM   1104  CB  THR   232      -4.814 -18.642 -18.135  1.00  0.00           C  
ATOM   1105  CG2 THR   232      -6.177 -18.894 -18.691  1.00  0.00           C  
ATOM   1106  OG1 THR   232      -4.859 -17.842 -16.928  1.00  0.00           O  
ATOM   1107  H   THR   232      -3.964 -20.321 -15.925  1.00  0.00           H  
ATOM   1108  HA  THR   232      -4.118 -20.535 -18.835  1.00  0.00           H  
ATOM   1109  HB  THR   232      -4.280 -18.086 -18.905  1.00  0.00           H  
ATOM   1110 1HG2 THR   232      -6.152 -19.666 -19.460  1.00  0.00           H  
ATOM   1111 2HG2 THR   232      -6.818 -19.052 -17.824  1.00  0.00           H  
ATOM   1112 3HG2 THR   232      -6.685 -18.059 -19.175  1.00  0.00           H  
ATOM   1113  HG1 THR   232      -4.272 -17.088 -17.024  1.00  0.00           H  
ATOM   1114  N   ASP   233      -1.673 -19.701 -18.952  1.00  0.00           N  
ATOM   1115  CA  ASP   233      -0.247 -19.534 -18.987  1.00  0.00           C  
ATOM   1116  C   ASP   233       0.227 -18.140 -18.522  1.00  0.00           C  
ATOM   1117  O   ASP   233       1.305 -18.006 -17.880  1.00  0.00           O  
ATOM   1118  CB  ASP   233       0.291 -19.806 -20.390  1.00  0.00           C  
ATOM   1119  CG  ASP   233      -0.247 -18.980 -21.554  1.00  0.00           C  
ATOM   1120  OD1 ASP   233       0.489 -19.039 -22.560  1.00  0.00           O  
ATOM   1121  OD2 ASP   233      -1.306 -18.357 -21.464  1.00  0.00           O1-
ATOM   1122  H   ASP   233      -2.108 -19.827 -19.855  1.00  0.00           H  
ATOM   1123  HA  ASP   233       0.047 -20.307 -18.277  1.00  0.00           H  
ATOM   1124 1HB  ASP   233       1.377 -19.727 -20.325  1.00  0.00           H  
ATOM   1125 2HB  ASP   233       0.171 -20.867 -20.610  1.00  0.00           H  
ATOM   1126  N   TYR   234      -0.634 -17.068 -18.685  1.00  0.00           N  
ATOM   1127  CA  TYR   234      -0.498 -15.741 -18.037  1.00  0.00           C  
ATOM   1128  C   TYR   234      -1.772 -15.583 -17.152  1.00  0.00           C  
ATOM   1129  O   TYR   234      -2.827 -16.158 -17.589  1.00  0.00           O  
ATOM   1130  CB  TYR   234      -0.395 -14.574 -19.047  1.00  0.00           C  
ATOM   1131  CG  TYR   234       0.899 -14.612 -19.861  1.00  0.00           C  
ATOM   1132  CD1 TYR   234       1.044 -15.384 -21.035  1.00  0.00           C  
ATOM   1133  CD2 TYR   234       2.022 -13.759 -19.441  1.00  0.00           C  
ATOM   1134  CE1 TYR   234       2.209 -15.280 -21.794  1.00  0.00           C  
ATOM   1135  CE2 TYR   234       3.161 -13.644 -20.241  1.00  0.00           C  
ATOM   1136  CZ  TYR   234       3.253 -14.377 -21.476  1.00  0.00           C  
ATOM   1137  OH  TYR   234       4.318 -14.134 -22.298  1.00  0.00           O  
ATOM   1138  H   TYR   234      -1.496 -17.271 -19.171  1.00  0.00           H  
ATOM   1139  HA  TYR   234       0.410 -15.806 -17.438  1.00  0.00           H  
ATOM   1140 1HB  TYR   234      -1.242 -14.627 -19.732  1.00  0.00           H  
ATOM   1141 2HB  TYR   234      -0.415 -13.652 -18.467  1.00  0.00           H  
ATOM   1142  HD1 TYR   234       0.151 -15.851 -21.424  1.00  0.00           H  
ATOM   1143  HD2 TYR   234       1.895 -13.063 -18.624  1.00  0.00           H  
ATOM   1144  HE1 TYR   234       2.219 -15.865 -22.701  1.00  0.00           H  
ATOM   1145  HE2 TYR   234       3.930 -12.987 -19.863  1.00  0.00           H  
ATOM   1146  HH  TYR   234       4.441 -14.789 -22.989  1.00  0.00           H  
ATOM   1147  N   LEU   235      -1.714 -14.821 -16.045  1.00  0.00           N  
ATOM   1148  CA  LEU   235      -2.802 -14.647 -15.161  1.00  0.00           C  
ATOM   1149  C   LEU   235      -3.003 -13.133 -14.907  1.00  0.00           C  
ATOM   1150  O   LEU   235      -2.019 -12.356 -15.004  1.00  0.00           O  
ATOM   1151  CB  LEU   235      -2.391 -15.242 -13.741  1.00  0.00           C  
ATOM   1152  CG  LEU   235      -1.725 -16.703 -13.707  1.00  0.00           C  
ATOM   1153  CD1 LEU   235      -1.320 -17.058 -12.309  1.00  0.00           C  
ATOM   1154  CD2 LEU   235      -2.813 -17.783 -14.101  1.00  0.00           C  
ATOM   1155  H   LEU   235      -0.889 -14.292 -15.801  1.00  0.00           H  
ATOM   1156  HA  LEU   235      -3.724 -15.041 -15.590  1.00  0.00           H  
ATOM   1157 1HB  LEU   235      -1.657 -14.527 -13.371  1.00  0.00           H  
ATOM   1158 2HB  LEU   235      -3.247 -15.332 -13.073  1.00  0.00           H  
ATOM   1159  HG  LEU   235      -0.883 -16.709 -14.400  1.00  0.00           H  
ATOM   1160 1HD1 LEU   235      -0.630 -17.902 -12.331  1.00  0.00           H  
ATOM   1161 2HD1 LEU   235      -0.888 -16.184 -11.823  1.00  0.00           H  
ATOM   1162 3HD1 LEU   235      -2.184 -17.265 -11.678  1.00  0.00           H  
ATOM   1163 1HD2 LEU   235      -3.675 -17.826 -13.435  1.00  0.00           H  
ATOM   1164 2HD2 LEU   235      -3.141 -17.490 -15.098  1.00  0.00           H  
ATOM   1165 3HD2 LEU   235      -2.229 -18.703 -14.127  1.00  0.00           H  
ATOM   1166  N   GLN   236      -4.252 -12.737 -14.748  1.00  0.00           N  
ATOM   1167  CA  GLN   236      -4.557 -11.322 -14.407  1.00  0.00           C  
ATOM   1168  C   GLN   236      -4.901 -11.255 -12.896  1.00  0.00           C  
ATOM   1169  O   GLN   236      -6.088 -11.071 -12.543  1.00  0.00           O  
ATOM   1170  CB  GLN   236      -5.675 -10.836 -15.264  1.00  0.00           C  
ATOM   1171  CG  GLN   236      -5.576 -11.166 -16.784  1.00  0.00           C  
ATOM   1172  CD  GLN   236      -6.847 -10.809 -17.559  1.00  0.00           C  
ATOM   1173  NE2 GLN   236      -6.731 -10.598 -18.848  1.00  0.00           N  
ATOM   1174  OE1 GLN   236      -7.936 -10.735 -17.049  1.00  0.00           O  
ATOM   1175  H   GLN   236      -5.026 -13.374 -14.622  1.00  0.00           H  
ATOM   1176  HA  GLN   236      -3.698 -10.720 -14.705  1.00  0.00           H  
ATOM   1177 1HB  GLN   236      -6.614 -11.262 -14.908  1.00  0.00           H  
ATOM   1178 2HB  GLN   236      -5.750  -9.771 -15.046  1.00  0.00           H  
ATOM   1179 1HG  GLN   236      -4.729 -10.611 -17.188  1.00  0.00           H  
ATOM   1180 2HG  GLN   236      -5.429 -12.225 -16.993  1.00  0.00           H  
ATOM   1181 1HE2 GLN   236      -7.542 -10.711 -19.440  1.00  0.00           H  
ATOM   1182 2HE2 GLN   236      -5.855 -10.810 -19.305  1.00  0.00           H  
ATOM   1183  N   LEU   237      -3.847 -11.340 -12.037  1.00  0.00           N  
ATOM   1184  CA  LEU   237      -4.065 -11.126 -10.621  1.00  0.00           C  
ATOM   1185  C   LEU   237      -4.230  -9.592 -10.313  1.00  0.00           C  
ATOM   1186  O   LEU   237      -3.280  -8.924  -9.999  1.00  0.00           O  
ATOM   1187  CB  LEU   237      -2.882 -11.704  -9.863  1.00  0.00           C  
ATOM   1188  CG  LEU   237      -2.524 -13.137 -10.344  1.00  0.00           C  
ATOM   1189  CD1 LEU   237      -1.511 -13.747  -9.327  1.00  0.00           C  
ATOM   1190  CD2 LEU   237      -3.850 -13.927 -10.351  1.00  0.00           C  
ATOM   1191  H   LEU   237      -2.939 -11.238 -12.467  1.00  0.00           H  
ATOM   1192  HA  LEU   237      -4.988 -11.587 -10.269  1.00  0.00           H  
ATOM   1193 1HB  LEU   237      -2.001 -11.071  -9.966  1.00  0.00           H  
ATOM   1194 2HB  LEU   237      -3.034 -11.793  -8.787  1.00  0.00           H  
ATOM   1195  HG  LEU   237      -2.091 -13.154 -11.344  1.00  0.00           H  
ATOM   1196 1HD1 LEU   237      -0.916 -12.942  -8.895  1.00  0.00           H  
ATOM   1197 2HD1 LEU   237      -2.036 -14.353  -8.588  1.00  0.00           H  
ATOM   1198 3HD1 LEU   237      -0.808 -14.487  -9.710  1.00  0.00           H  
ATOM   1199 1HD2 LEU   237      -4.484 -13.717 -11.212  1.00  0.00           H  
ATOM   1200 2HD2 LEU   237      -3.605 -14.985 -10.444  1.00  0.00           H  
ATOM   1201 3HD2 LEU   237      -4.418 -13.781  -9.431  1.00  0.00           H  
ATOM   1202  N   MET   238      -5.503  -9.057 -10.420  1.00  0.00           N  
ATOM   1203  CA  MET   238      -5.765  -7.643 -10.493  1.00  0.00           C  
ATOM   1204  C   MET   238      -7.061  -7.339  -9.721  1.00  0.00           C  
ATOM   1205  O   MET   238      -8.045  -8.132  -9.852  1.00  0.00           O  
ATOM   1206  CB  MET   238      -5.790  -7.056 -11.949  1.00  0.00           C  
ATOM   1207  CG  MET   238      -4.372  -6.947 -12.545  1.00  0.00           C  
ATOM   1208  SD  MET   238      -4.221  -7.780 -14.173  1.00  0.00           S  
ATOM   1209  CE  MET   238      -5.185  -6.524 -15.161  1.00  0.00           C  
ATOM   1210  H   MET   238      -6.155  -9.592 -10.975  1.00  0.00           H  
ATOM   1211  HA  MET   238      -4.922  -7.182  -9.979  1.00  0.00           H  
ATOM   1212 1HB  MET   238      -6.379  -7.695 -12.607  1.00  0.00           H  
ATOM   1213 2HB  MET   238      -6.258  -6.093 -11.747  1.00  0.00           H  
ATOM   1214 1HG  MET   238      -4.299  -5.874 -12.723  1.00  0.00           H  
ATOM   1215 2HG  MET   238      -3.606  -7.406 -11.920  1.00  0.00           H  
ATOM   1216 1HE  MET   238      -5.352  -6.949 -16.151  1.00  0.00           H  
ATOM   1217 2HE  MET   238      -6.143  -6.287 -14.698  1.00  0.00           H  
ATOM   1218 3HE  MET   238      -4.551  -5.641 -15.235  1.00  0.00           H  
ATOM   1219  N   VAL   239      -7.081  -6.145  -9.044  1.00  0.00           N  
ATOM   1220  CA  VAL   239      -8.147  -5.755  -8.071  1.00  0.00           C  
ATOM   1221  C   VAL   239      -8.619  -4.276  -8.346  1.00  0.00           C  
ATOM   1222  O   VAL   239      -7.796  -3.435  -8.677  1.00  0.00           O  
ATOM   1223  CB  VAL   239      -7.698  -5.971  -6.664  1.00  0.00           C  
ATOM   1224  CG1 VAL   239      -7.234  -7.450  -6.386  1.00  0.00           C  
ATOM   1225  CG2 VAL   239      -6.673  -5.058  -6.152  1.00  0.00           C  
ATOM   1226  H   VAL   239      -6.291  -5.518  -9.104  1.00  0.00           H  
ATOM   1227  HA  VAL   239      -9.029  -6.380  -8.211  1.00  0.00           H  
ATOM   1228  HB  VAL   239      -8.601  -5.925  -6.056  1.00  0.00           H  
ATOM   1229 1HG1 VAL   239      -8.011  -8.112  -6.766  1.00  0.00           H  
ATOM   1230 2HG1 VAL   239      -6.284  -7.552  -6.911  1.00  0.00           H  
ATOM   1231 3HG1 VAL   239      -7.214  -7.698  -5.324  1.00  0.00           H  
ATOM   1232 1HG2 VAL   239      -5.769  -5.159  -6.753  1.00  0.00           H  
ATOM   1233 2HG2 VAL   239      -7.054  -4.045  -6.285  1.00  0.00           H  
ATOM   1234 3HG2 VAL   239      -6.435  -5.188  -5.096  1.00  0.00           H  
ATOM   1235  N   TYR   240      -9.900  -4.016  -8.234  1.00  0.00           N  
ATOM   1236  CA  TYR   240     -10.604  -2.742  -8.567  1.00  0.00           C  
ATOM   1237  C   TYR   240     -11.663  -2.272  -7.523  1.00  0.00           C  
ATOM   1238  O   TYR   240     -12.525  -3.047  -7.069  1.00  0.00           O  
ATOM   1239  CB  TYR   240     -11.358  -3.020  -9.825  1.00  0.00           C  
ATOM   1240  CG  TYR   240     -10.524  -3.597 -10.946  1.00  0.00           C  
ATOM   1241  CD1 TYR   240     -10.556  -4.974 -11.100  1.00  0.00           C  
ATOM   1242  CD2 TYR   240      -9.763  -2.677 -11.766  1.00  0.00           C  
ATOM   1243  CE1 TYR   240      -9.729  -5.506 -12.100  1.00  0.00           C  
ATOM   1244  CE2 TYR   240      -8.983  -3.270 -12.802  1.00  0.00           C  
ATOM   1245  CZ  TYR   240      -8.999  -4.645 -13.000  1.00  0.00           C  
ATOM   1246  OH  TYR   240      -8.345  -5.201 -14.075  1.00  0.00           O  
ATOM   1247  H   TYR   240     -10.517  -4.780  -8.001  1.00  0.00           H  
ATOM   1248  HA  TYR   240      -9.884  -1.975  -8.852  1.00  0.00           H  
ATOM   1249 1HB  TYR   240     -12.234  -3.641  -9.639  1.00  0.00           H  
ATOM   1250 2HB  TYR   240     -11.929  -2.176 -10.212  1.00  0.00           H  
ATOM   1251  HD1 TYR   240     -11.049  -5.597 -10.368  1.00  0.00           H  
ATOM   1252  HD2 TYR   240      -9.849  -1.618 -11.574  1.00  0.00           H  
ATOM   1253  HE1 TYR   240      -9.586  -6.568 -12.240  1.00  0.00           H  
ATOM   1254  HE2 TYR   240      -8.394  -2.626 -13.437  1.00  0.00           H  
ATOM   1255  HH  TYR   240      -8.299  -6.157 -13.997  1.00  0.00           H  
ATOM   1256  N   VAL   241     -11.640  -1.002  -7.019  1.00  0.00           N  
ATOM   1257  CA  VAL   241     -12.654  -0.331  -6.257  1.00  0.00           C  
ATOM   1258  C   VAL   241     -13.426   0.763  -6.979  1.00  0.00           C  
ATOM   1259  O   VAL   241     -12.920   1.545  -7.722  1.00  0.00           O  
ATOM   1260  CB  VAL   241     -12.038   0.198  -4.880  1.00  0.00           C  
ATOM   1261  CG1 VAL   241     -13.060   0.848  -3.774  1.00  0.00           C  
ATOM   1262  CG2 VAL   241     -11.294  -0.816  -4.090  1.00  0.00           C  
ATOM   1263  H   VAL   241     -10.853  -0.429  -7.288  1.00  0.00           H  
ATOM   1264  HA  VAL   241     -13.409  -1.084  -6.032  1.00  0.00           H  
ATOM   1265  HB  VAL   241     -11.340   0.942  -5.265  1.00  0.00           H  
ATOM   1266 1HG1 VAL   241     -13.605   1.705  -4.171  1.00  0.00           H  
ATOM   1267 2HG1 VAL   241     -13.748   0.062  -3.464  1.00  0.00           H  
ATOM   1268 3HG1 VAL   241     -12.477   1.222  -2.932  1.00  0.00           H  
ATOM   1269 1HG2 VAL   241     -11.887  -1.609  -3.635  1.00  0.00           H  
ATOM   1270 2HG2 VAL   241     -10.484  -1.211  -4.704  1.00  0.00           H  
ATOM   1271 3HG2 VAL   241     -10.882  -0.224  -3.273  1.00  0.00           H  
ATOM   1272  N   VAL   242     -14.692   0.758  -6.698  1.00  0.00           N  
ATOM   1273  CA  VAL   242     -15.837   1.304  -7.473  1.00  0.00           C  
ATOM   1274  C   VAL   242     -16.778   2.137  -6.543  1.00  0.00           C  
ATOM   1275  O   VAL   242     -17.044   1.778  -5.362  1.00  0.00           O  
ATOM   1276  CB  VAL   242     -16.523   0.252  -8.288  1.00  0.00           C  
ATOM   1277  CG1 VAL   242     -17.718   0.604  -9.145  1.00  0.00           C  
ATOM   1278  CG2 VAL   242     -15.629  -0.809  -9.001  1.00  0.00           C  
ATOM   1279  H   VAL   242     -15.002   0.005  -6.101  1.00  0.00           H  
ATOM   1280  HA  VAL   242     -15.429   2.060  -8.144  1.00  0.00           H  
ATOM   1281  HB  VAL   242     -16.987  -0.421  -7.566  1.00  0.00           H  
ATOM   1282 1HG1 VAL   242     -18.298  -0.305  -9.304  1.00  0.00           H  
ATOM   1283 2HG1 VAL   242     -18.297   1.388  -8.658  1.00  0.00           H  
ATOM   1284 3HG1 VAL   242     -17.345   1.010 -10.085  1.00  0.00           H  
ATOM   1285 1HG2 VAL   242     -15.294  -0.467  -9.981  1.00  0.00           H  
ATOM   1286 2HG2 VAL   242     -14.792  -1.125  -8.379  1.00  0.00           H  
ATOM   1287 3HG2 VAL   242     -16.163  -1.745  -9.169  1.00  0.00           H  
ATOM   1288  N   LYS   243     -17.336   3.207  -7.151  1.00  0.00           N  
ATOM   1289  CA  LYS   243     -18.441   3.984  -6.532  1.00  0.00           C  
ATOM   1290  C   LYS   243     -19.728   3.908  -7.345  1.00  0.00           C  
ATOM   1291  O   LYS   243     -19.728   3.996  -8.553  1.00  0.00           O  
ATOM   1292  CB  LYS   243     -18.126   5.480  -6.367  1.00  0.00           C  
ATOM   1293  CG  LYS   243     -19.005   6.216  -5.346  1.00  0.00           C  
ATOM   1294  CD  LYS   243     -18.401   7.534  -4.902  1.00  0.00           C  
ATOM   1295  CE  LYS   243     -18.392   8.537  -5.978  1.00  0.00           C  
ATOM   1296  NZ  LYS   243     -19.706   9.169  -6.303  1.00  0.00           N1+
ATOM   1297  H   LYS   243     -17.004   3.466  -8.069  1.00  0.00           H  
ATOM   1298  HA  LYS   243     -18.657   3.550  -5.556  1.00  0.00           H  
ATOM   1299 1HB  LYS   243     -17.080   5.482  -6.060  1.00  0.00           H  
ATOM   1300 2HB  LYS   243     -18.296   5.916  -7.351  1.00  0.00           H  
ATOM   1301 1HG  LYS   243     -19.961   6.393  -5.838  1.00  0.00           H  
ATOM   1302 2HG  LYS   243     -19.046   5.632  -4.426  1.00  0.00           H  
ATOM   1303 1HD  LYS   243     -19.072   8.048  -4.214  1.00  0.00           H  
ATOM   1304 2HD  LYS   243     -17.382   7.284  -4.605  1.00  0.00           H  
ATOM   1305 1HE  LYS   243     -17.774   9.381  -5.672  1.00  0.00           H  
ATOM   1306 2HE  LYS   243     -18.054   8.035  -6.884  1.00  0.00           H  
ATOM   1307 1HZ  LYS   243     -20.327   8.709  -6.953  1.00  0.00           H  
ATOM   1308 2HZ  LYS   243     -20.133   9.540  -5.466  1.00  0.00           H  
ATOM   1309 3HZ  LYS   243     -19.543  10.023  -6.818  1.00  0.00           H  
ATOM   1310  N   THR   244     -20.864   3.942  -6.592  1.00  0.00           N  
ATOM   1311  CA  THR   244     -22.190   4.268  -7.157  1.00  0.00           C  
ATOM   1312  C   THR   244     -23.056   4.977  -6.146  1.00  0.00           C  
ATOM   1313  O   THR   244     -22.568   5.361  -5.127  1.00  0.00           O  
ATOM   1314  CB  THR   244     -22.967   3.001  -7.608  1.00  0.00           C  
ATOM   1315  CG2 THR   244     -23.383   1.992  -6.521  1.00  0.00           C  
ATOM   1316  OG1 THR   244     -24.144   3.340  -8.363  1.00  0.00           O  
ATOM   1317  H   THR   244     -20.777   3.754  -5.603  1.00  0.00           H  
ATOM   1318  HA  THR   244     -22.042   4.987  -7.963  1.00  0.00           H  
ATOM   1319  HB  THR   244     -22.242   2.523  -8.267  1.00  0.00           H  
ATOM   1320 1HG2 THR   244     -24.298   2.430  -6.121  1.00  0.00           H  
ATOM   1321 2HG2 THR   244     -23.473   1.038  -7.041  1.00  0.00           H  
ATOM   1322 3HG2 THR   244     -22.533   1.966  -5.840  1.00  0.00           H  
ATOM   1323  HG1 THR   244     -23.997   3.771  -9.208  1.00  0.00           H  
ATOM   1324  N   SER   245     -24.257   5.414  -6.471  1.00  0.00           N  
ATOM   1325  CA  SER   245     -25.023   6.465  -5.619  1.00  0.00           C  
ATOM   1326  C   SER   245     -26.521   6.357  -5.811  1.00  0.00           C  
ATOM   1327  O   SER   245     -27.018   5.587  -6.632  1.00  0.00           O  
ATOM   1328  CB  SER   245     -24.400   7.841  -5.895  1.00  0.00           C  
ATOM   1329  OG  SER   245     -24.975   8.809  -5.029  1.00  0.00           O  
ATOM   1330  H   SER   245     -24.661   5.001  -7.300  1.00  0.00           H  
ATOM   1331  HA  SER   245     -24.823   6.253  -4.569  1.00  0.00           H  
ATOM   1332 1HB  SER   245     -23.336   7.809  -5.663  1.00  0.00           H  
ATOM   1333 2HB  SER   245     -24.544   8.185  -6.919  1.00  0.00           H  
ATOM   1334  HG  SER   245     -24.232   9.294  -4.662  1.00  0.00           H  
ATOM   1335  N   ILE   246     -27.192   7.069  -4.919  1.00  0.00           N  
ATOM   1336  CA  ILE   246     -28.596   7.421  -4.949  1.00  0.00           C  
ATOM   1337  C   ILE   246     -28.850   8.503  -6.079  1.00  0.00           C  
ATOM   1338  O   ILE   246     -29.902   8.534  -6.699  1.00  0.00           O  
ATOM   1339  CB  ILE   246     -29.172   7.807  -3.543  1.00  0.00           C  
ATOM   1340  CG1 ILE   246     -30.642   8.478  -3.566  1.00  0.00           C  
ATOM   1341  CG2 ILE   246     -28.259   8.787  -2.745  1.00  0.00           C  
ATOM   1342  CD1 ILE   246     -31.578   7.455  -4.271  1.00  0.00           C  
ATOM   1343  H   ILE   246     -26.617   7.624  -4.302  1.00  0.00           H  
ATOM   1344  HA  ILE   246     -29.077   6.486  -5.236  1.00  0.00           H  
ATOM   1345  HB  ILE   246     -29.213   6.871  -2.987  1.00  0.00           H  
ATOM   1346 1HG1 ILE   246     -30.977   8.721  -2.558  1.00  0.00           H  
ATOM   1347 2HG1 ILE   246     -30.612   9.416  -4.120  1.00  0.00           H  
ATOM   1348 1HG2 ILE   246     -28.588   8.909  -1.713  1.00  0.00           H  
ATOM   1349 2HG2 ILE   246     -27.246   8.440  -2.540  1.00  0.00           H  
ATOM   1350 3HG2 ILE   246     -28.330   9.780  -3.189  1.00  0.00           H  
ATOM   1351 1HD1 ILE   246     -31.440   7.212  -5.324  1.00  0.00           H  
ATOM   1352 2HD1 ILE   246     -31.589   6.553  -3.658  1.00  0.00           H  
ATOM   1353 3HD1 ILE   246     -32.584   7.853  -4.142  1.00  0.00           H  
ATOM   1354  N   LYS   247     -27.836   9.275  -6.468  1.00  0.00           N  
ATOM   1355  CA  LYS   247     -27.830  10.429  -7.391  1.00  0.00           C  
ATOM   1356  C   LYS   247     -28.200  10.141  -8.841  1.00  0.00           C  
ATOM   1357  O   LYS   247     -29.099  10.721  -9.435  1.00  0.00           O  
ATOM   1358  CB  LYS   247     -26.488  11.082  -7.284  1.00  0.00           C  
ATOM   1359  CG  LYS   247     -26.188  11.792  -5.915  1.00  0.00           C  
ATOM   1360  CD  LYS   247     -27.003  13.028  -5.644  1.00  0.00           C  
ATOM   1361  CE  LYS   247     -26.802  13.433  -4.156  1.00  0.00           C  
ATOM   1362  NZ  LYS   247     -27.658  14.617  -3.942  1.00  0.00           N1+
ATOM   1363  H   LYS   247     -26.960   9.182  -5.975  1.00  0.00           H  
ATOM   1364  HA  LYS   247     -28.627  11.103  -7.077  1.00  0.00           H  
ATOM   1365 1HB  LYS   247     -25.725  10.323  -7.453  1.00  0.00           H  
ATOM   1366 2HB  LYS   247     -26.389  11.856  -8.045  1.00  0.00           H  
ATOM   1367 1HG  LYS   247     -26.276  11.099  -5.078  1.00  0.00           H  
ATOM   1368 2HG  LYS   247     -25.115  11.981  -5.956  1.00  0.00           H  
ATOM   1369 1HD  LYS   247     -26.602  13.813  -6.285  1.00  0.00           H  
ATOM   1370 2HD  LYS   247     -28.045  12.743  -5.783  1.00  0.00           H  
ATOM   1371 1HE  LYS   247     -27.141  12.570  -3.583  1.00  0.00           H  
ATOM   1372 2HE  LYS   247     -25.734  13.644  -4.097  1.00  0.00           H  
ATOM   1373 1HZ  LYS   247     -27.464  15.447  -4.483  1.00  0.00           H  
ATOM   1374 2HZ  LYS   247     -28.640  14.466  -4.126  1.00  0.00           H  
ATOM   1375 3HZ  LYS   247     -27.627  14.806  -2.950  1.00  0.00           H  
ATOM   1376  N   ILE   248     -27.504   9.126  -9.372  1.00  0.00           N  
ATOM   1377  CA  ILE   248     -27.737   8.424 -10.680  1.00  0.00           C  
ATOM   1378  C   ILE   248     -27.168   6.926 -10.569  1.00  0.00           C  
ATOM   1379  O   ILE   248     -26.101   6.825  -9.899  1.00  0.00           O  
ATOM   1380  CB  ILE   248     -26.922   9.253 -11.775  1.00  0.00           C  
ATOM   1381  CG1 ILE   248     -27.498   8.751 -13.084  1.00  0.00           C  
ATOM   1382  CG2 ILE   248     -25.381   9.125 -11.739  1.00  0.00           C  
ATOM   1383  CD1 ILE   248     -27.071   9.403 -14.433  1.00  0.00           C  
ATOM   1384  H   ILE   248     -26.896   8.666  -8.710  1.00  0.00           H  
ATOM   1385  HA  ILE   248     -28.808   8.519 -10.860  1.00  0.00           H  
ATOM   1386  HB  ILE   248     -27.203  10.306 -11.776  1.00  0.00           H  
ATOM   1387 1HG1 ILE   248     -27.361   7.689 -13.287  1.00  0.00           H  
ATOM   1388 2HG1 ILE   248     -28.575   8.899 -13.013  1.00  0.00           H  
ATOM   1389 1HG2 ILE   248     -25.022   9.772 -12.539  1.00  0.00           H  
ATOM   1390 2HG2 ILE   248     -24.946   9.624 -10.872  1.00  0.00           H  
ATOM   1391 3HG2 ILE   248     -24.988   8.111 -11.805  1.00  0.00           H  
ATOM   1392 1HD1 ILE   248     -27.743   9.024 -15.203  1.00  0.00           H  
ATOM   1393 2HD1 ILE   248     -27.183  10.484 -14.357  1.00  0.00           H  
ATOM   1394 3HD1 ILE   248     -26.033   9.150 -14.649  1.00  0.00           H  
ATOM   1395  N   PRO   249     -27.855   5.976 -11.216  1.00  0.00           N  
ATOM   1396  CA  PRO   249     -27.536   4.498 -11.100  1.00  0.00           C  
ATOM   1397  C   PRO   249     -26.170   4.044 -11.682  1.00  0.00           C  
ATOM   1398  O   PRO   249     -25.833   2.831 -11.790  1.00  0.00           O  
ATOM   1399  CB  PRO   249     -28.769   3.780 -11.651  1.00  0.00           C  
ATOM   1400  CG  PRO   249     -29.510   4.821 -12.428  1.00  0.00           C  
ATOM   1401  CD  PRO   249     -29.156   6.107 -11.676  1.00  0.00           C  
ATOM   1402  HA  PRO   249     -27.434   4.139 -10.076  1.00  0.00           H  
ATOM   1403 1HB  PRO   249     -28.565   2.839 -12.164  1.00  0.00           H  
ATOM   1404 2HB  PRO   249     -29.289   3.498 -10.736  1.00  0.00           H  
ATOM   1405 1HG  PRO   249     -29.067   4.962 -13.414  1.00  0.00           H  
ATOM   1406 2HG  PRO   249     -30.589   4.703 -12.523  1.00  0.00           H  
ATOM   1407 1HD  PRO   249     -29.249   6.929 -12.385  1.00  0.00           H  
ATOM   1408 2HD  PRO   249     -29.889   6.166 -10.872  1.00  0.00           H  
ATOM   1409  N   SER   250     -25.292   4.947 -12.130  1.00  0.00           N  
ATOM   1410  CA  SER   250     -24.044   4.571 -12.861  1.00  0.00           C  
ATOM   1411  C   SER   250     -22.763   4.193 -11.937  1.00  0.00           C  
ATOM   1412  O   SER   250     -22.949   4.320 -10.704  1.00  0.00           O  
ATOM   1413  CB  SER   250     -23.623   5.720 -13.875  1.00  0.00           C  
ATOM   1414  OG  SER   250     -23.271   6.960 -13.264  1.00  0.00           O  
ATOM   1415  H   SER   250     -25.215   5.795 -11.586  1.00  0.00           H  
ATOM   1416  HA  SER   250     -24.133   3.784 -13.610  1.00  0.00           H  
ATOM   1417 1HB  SER   250     -22.853   5.435 -14.592  1.00  0.00           H  
ATOM   1418 2HB  SER   250     -24.409   6.036 -14.561  1.00  0.00           H  
ATOM   1419  HG  SER   250     -23.256   7.606 -13.974  1.00  0.00           H  
ATOM   1420  N   SER   251     -21.636   3.744 -12.529  1.00  0.00           N  
ATOM   1421  CA  SER   251     -20.515   3.208 -11.750  1.00  0.00           C  
ATOM   1422  C   SER   251     -19.113   3.693 -12.256  1.00  0.00           C  
ATOM   1423  O   SER   251     -18.939   3.814 -13.439  1.00  0.00           O  
ATOM   1424  CB  SER   251     -20.482   1.701 -11.589  1.00  0.00           C  
ATOM   1425  OG  SER   251     -21.059   1.246 -10.389  1.00  0.00           O  
ATOM   1426  H   SER   251     -21.663   3.684 -13.537  1.00  0.00           H  
ATOM   1427  HA  SER   251     -20.625   3.632 -10.751  1.00  0.00           H  
ATOM   1428 1HB  SER   251     -20.915   1.162 -12.431  1.00  0.00           H  
ATOM   1429 2HB  SER   251     -19.447   1.384 -11.464  1.00  0.00           H  
ATOM   1430  HG  SER   251     -22.007   1.164 -10.521  1.00  0.00           H  
ATOM   1431  N   HIE   252     -18.178   3.944 -11.315  1.00  0.00           N  
ATOM   1432  CA  HIE   252     -16.933   4.667 -11.575  1.00  0.00           C  
ATOM   1433  C   HIE   252     -15.805   4.036 -10.751  1.00  0.00           C  
ATOM   1434  O   HIE   252     -15.888   3.927  -9.538  1.00  0.00           O  
ATOM   1435  CB  HIE   252     -17.221   6.050 -11.050  1.00  0.00           C  
ATOM   1436  CG  HIE   252     -18.410   6.699 -11.765  1.00  0.00           C  
ATOM   1437  CD2 HIE   252     -19.721   6.615 -11.318  1.00  0.00           C  
ATOM   1438  ND1 HIE   252     -18.418   7.171 -13.052  1.00  0.00           N  
ATOM   1439  CE1 HIE   252     -19.726   7.357 -13.410  1.00  0.00           C  
ATOM   1440  NE2 HIE   252     -20.514   6.988 -12.382  1.00  0.00           N  
ATOM   1441  H   HIE   252     -18.510   3.867 -10.364  1.00  0.00           H  
ATOM   1442  HA  HIE   252     -16.587   4.540 -12.601  1.00  0.00           H  
ATOM   1443 1HB  HIE   252     -17.477   6.162  -9.997  1.00  0.00           H  
ATOM   1444 2HB  HIE   252     -16.320   6.657 -11.141  1.00  0.00           H  
ATOM   1445  HD2 HIE   252     -19.980   6.198 -10.356  1.00  0.00           H  
ATOM   1446  HE2 HIE   252     -21.518   7.081 -12.437  1.00  0.00           H  
ATOM   1447  HE1 HIE   252     -20.090   7.748 -14.349  1.00  0.00           H  
ATOM   1448  N   ASN   253     -14.656   3.688 -11.345  1.00  0.00           N  
ATOM   1449  CA  ASN   253     -13.395   3.298 -10.655  1.00  0.00           C  
ATOM   1450  C   ASN   253     -12.969   4.465  -9.651  1.00  0.00           C  
ATOM   1451  O   ASN   253     -12.872   5.571 -10.145  1.00  0.00           O  
ATOM   1452  CB  ASN   253     -12.186   3.002 -11.660  1.00  0.00           C  
ATOM   1453  CG  ASN   253     -12.155   1.612 -12.089  1.00  0.00           C  
ATOM   1454  ND2 ASN   253     -11.074   1.298 -12.747  1.00  0.00           N  
ATOM   1455  OD1 ASN   253     -13.036   0.785 -11.756  1.00  0.00           O  
ATOM   1456  H   ASN   253     -14.577   3.891 -12.332  1.00  0.00           H  
ATOM   1457  HA  ASN   253     -13.511   2.436  -9.998  1.00  0.00           H  
ATOM   1458 1HB  ASN   253     -12.433   3.667 -12.488  1.00  0.00           H  
ATOM   1459 2HB  ASN   253     -11.243   3.179 -11.143  1.00  0.00           H  
ATOM   1460 1HD2 ASN   253     -11.033   0.410 -13.228  1.00  0.00           H  
ATOM   1461 2HD2 ASN   253     -10.275   1.907 -12.842  1.00  0.00           H  
ATOM   1462  N   LEU   254     -12.772   4.137  -8.345  1.00  0.00           N  
ATOM   1463  CA  LEU   254     -12.031   4.992  -7.415  1.00  0.00           C  
ATOM   1464  C   LEU   254     -10.500   4.692  -7.430  1.00  0.00           C  
ATOM   1465  O   LEU   254      -9.716   5.658  -7.571  1.00  0.00           O  
ATOM   1466  CB  LEU   254     -12.640   4.811  -6.005  1.00  0.00           C  
ATOM   1467  CG  LEU   254     -14.054   5.389  -5.783  1.00  0.00           C  
ATOM   1468  CD1 LEU   254     -14.658   5.024  -4.439  1.00  0.00           C  
ATOM   1469  CD2 LEU   254     -14.176   6.883  -5.977  1.00  0.00           C  
ATOM   1470  H   LEU   254     -13.071   3.229  -8.018  1.00  0.00           H  
ATOM   1471  HA  LEU   254     -12.124   6.001  -7.817  1.00  0.00           H  
ATOM   1472 1HB  LEU   254     -12.748   3.732  -5.893  1.00  0.00           H  
ATOM   1473 2HB  LEU   254     -11.939   5.188  -5.260  1.00  0.00           H  
ATOM   1474  HG  LEU   254     -14.633   4.885  -6.558  1.00  0.00           H  
ATOM   1475 1HD1 LEU   254     -15.561   5.567  -4.159  1.00  0.00           H  
ATOM   1476 2HD1 LEU   254     -14.932   3.970  -4.406  1.00  0.00           H  
ATOM   1477 3HD1 LEU   254     -13.892   5.229  -3.690  1.00  0.00           H  
ATOM   1478 1HD2 LEU   254     -15.234   7.093  -6.134  1.00  0.00           H  
ATOM   1479 2HD2 LEU   254     -13.789   7.441  -5.124  1.00  0.00           H  
ATOM   1480 3HD2 LEU   254     -13.698   7.315  -6.856  1.00  0.00           H  
ATOM   1481  N   MET   255     -10.116   3.429  -7.286  1.00  0.00           N  
ATOM   1482  CA  MET   255      -8.759   3.055  -7.150  1.00  0.00           C  
ATOM   1483  C   MET   255      -8.560   1.577  -7.552  1.00  0.00           C  
ATOM   1484  O   MET   255      -9.476   0.786  -7.363  1.00  0.00           O  
ATOM   1485  CB  MET   255      -8.173   3.329  -5.746  1.00  0.00           C  
ATOM   1486  CG  MET   255      -8.776   2.469  -4.619  1.00  0.00           C  
ATOM   1487  SD  MET   255      -8.383   3.016  -2.972  1.00  0.00           S  
ATOM   1488  CE  MET   255      -9.234   1.747  -1.944  1.00  0.00           C  
ATOM   1489  H   MET   255     -10.795   2.701  -7.456  1.00  0.00           H  
ATOM   1490  HA  MET   255      -8.171   3.665  -7.835  1.00  0.00           H  
ATOM   1491 1HB  MET   255      -7.125   3.056  -5.874  1.00  0.00           H  
ATOM   1492 2HB  MET   255      -8.264   4.384  -5.488  1.00  0.00           H  
ATOM   1493 1HG  MET   255      -9.848   2.622  -4.742  1.00  0.00           H  
ATOM   1494 2HG  MET   255      -8.564   1.408  -4.749  1.00  0.00           H  
ATOM   1495 1HE  MET   255     -10.281   1.639  -2.224  1.00  0.00           H  
ATOM   1496 2HE  MET   255      -8.599   0.872  -2.085  1.00  0.00           H  
ATOM   1497 3HE  MET   255      -9.285   2.072  -0.904  1.00  0.00           H  
ATOM   1498  N   LYS   256      -7.407   1.342  -8.121  1.00  0.00           N  
ATOM   1499  CA  LYS   256      -7.068  -0.039  -8.713  1.00  0.00           C  
ATOM   1500  C   LYS   256      -5.611  -0.435  -8.516  1.00  0.00           C  
ATOM   1501  O   LYS   256      -4.781   0.451  -8.393  1.00  0.00           O  
ATOM   1502  CB  LYS   256      -7.498  -0.083 -10.189  1.00  0.00           C  
ATOM   1503  CG  LYS   256      -6.581   0.597 -11.192  1.00  0.00           C  
ATOM   1504  CD  LYS   256      -6.879   0.144 -12.660  1.00  0.00           C  
ATOM   1505  CE  LYS   256      -5.898   0.806 -13.624  1.00  0.00           C  
ATOM   1506  NZ  LYS   256      -6.184   0.433 -14.973  1.00  0.00           N1+
ATOM   1507  H   LYS   256      -6.776   2.105  -8.320  1.00  0.00           H  
ATOM   1508  HA  LYS   256      -7.712  -0.791  -8.258  1.00  0.00           H  
ATOM   1509 1HB  LYS   256      -7.595  -1.134 -10.464  1.00  0.00           H  
ATOM   1510 2HB  LYS   256      -8.455   0.431 -10.270  1.00  0.00           H  
ATOM   1511 1HG  LYS   256      -6.651   1.662 -10.972  1.00  0.00           H  
ATOM   1512 2HG  LYS   256      -5.592   0.289 -10.854  1.00  0.00           H  
ATOM   1513 1HD  LYS   256      -6.700  -0.927 -12.757  1.00  0.00           H  
ATOM   1514 2HD  LYS   256      -7.882   0.387 -13.009  1.00  0.00           H  
ATOM   1515 1HE  LYS   256      -5.952   1.880 -13.448  1.00  0.00           H  
ATOM   1516 2HE  LYS   256      -4.913   0.384 -13.424  1.00  0.00           H  
ATOM   1517 1HZ  LYS   256      -5.617   0.945 -15.632  1.00  0.00           H  
ATOM   1518 2HZ  LYS   256      -6.082  -0.566 -15.083  1.00  0.00           H  
ATOM   1519 3HZ  LYS   256      -7.126   0.661 -15.257  1.00  0.00           H  
ATOM   1520  N   GLY   257      -5.299  -1.759  -8.535  1.00  0.00           N  
ATOM   1521  CA  GLY   257      -3.891  -2.204  -8.737  1.00  0.00           C  
ATOM   1522  C   GLY   257      -3.791  -3.733  -9.088  1.00  0.00           C  
ATOM   1523  O   GLY   257      -4.803  -4.274  -9.420  1.00  0.00           O  
ATOM   1524  H   GLY   257      -6.030  -2.376  -8.860  1.00  0.00           H  
ATOM   1525 1HA  GLY   257      -3.591  -1.660  -9.633  1.00  0.00           H  
ATOM   1526 2HA  GLY   257      -3.311  -2.089  -7.821  1.00  0.00           H  
ATOM   1527  N   GLY   258      -2.614  -4.374  -8.845  1.00  0.00           N  
ATOM   1528  CA  GLY   258      -2.370  -5.775  -9.067  1.00  0.00           C  
ATOM   1529  C   GLY   258      -1.248  -5.969 -10.086  1.00  0.00           C  
ATOM   1530  O   GLY   258      -0.562  -5.048 -10.343  1.00  0.00           O  
ATOM   1531  H   GLY   258      -1.838  -3.771  -8.611  1.00  0.00           H  
ATOM   1532 1HA  GLY   258      -2.099  -6.231  -8.115  1.00  0.00           H  
ATOM   1533 2HA  GLY   258      -3.197  -6.383  -9.432  1.00  0.00           H  
ATOM   1534  N   SER   259      -1.194  -7.215 -10.600  1.00  0.00           N  
ATOM   1535  CA  SER   259      -0.150  -7.688 -11.585  1.00  0.00           C  
ATOM   1536  C   SER   259      -0.580  -8.795 -12.541  1.00  0.00           C  
ATOM   1537  O   SER   259      -1.254  -9.721 -12.188  1.00  0.00           O  
ATOM   1538  CB  SER   259       1.097  -8.181 -10.851  1.00  0.00           C  
ATOM   1539  OG  SER   259       2.250  -8.397 -11.733  1.00  0.00           O  
ATOM   1540  H   SER   259      -1.864  -7.913 -10.311  1.00  0.00           H  
ATOM   1541  HA  SER   259       0.130  -6.832 -12.199  1.00  0.00           H  
ATOM   1542 1HB  SER   259       1.335  -7.422 -10.106  1.00  0.00           H  
ATOM   1543 2HB  SER   259       0.808  -9.134 -10.408  1.00  0.00           H  
ATOM   1544  HG  SER   259       2.120  -9.142 -12.326  1.00  0.00           H  
ATOM   1545  N   THR   260      -0.277  -8.676 -13.842  1.00  0.00           N  
ATOM   1546  CA  THR   260      -0.221  -9.947 -14.639  1.00  0.00           C  
ATOM   1547  C   THR   260       1.030 -10.757 -14.225  1.00  0.00           C  
ATOM   1548  O   THR   260       2.051 -10.132 -13.863  1.00  0.00           O  
ATOM   1549  CB  THR   260      -0.082  -9.644 -16.152  1.00  0.00           C  
ATOM   1550  CG2 THR   260      -1.311  -9.012 -16.765  1.00  0.00           C  
ATOM   1551  OG1 THR   260       1.031  -8.838 -16.548  1.00  0.00           O  
ATOM   1552  H   THR   260       0.279  -7.856 -14.039  1.00  0.00           H  
ATOM   1553  HA  THR   260      -1.194 -10.431 -14.551  1.00  0.00           H  
ATOM   1554  HB  THR   260       0.065 -10.635 -16.582  1.00  0.00           H  
ATOM   1555 1HG2 THR   260      -1.662  -8.128 -16.232  1.00  0.00           H  
ATOM   1556 2HG2 THR   260      -1.070  -8.778 -17.802  1.00  0.00           H  
ATOM   1557 3HG2 THR   260      -2.115  -9.739 -16.872  1.00  0.00           H  
ATOM   1558  HG1 THR   260       1.785  -9.406 -16.721  1.00  0.00           H  
ATOM   1559  N   LYS   261       0.876 -12.095 -14.078  1.00  0.00           N  
ATOM   1560  CA  LYS   261       2.016 -12.991 -13.603  1.00  0.00           C  
ATOM   1561  C   LYS   261       1.990 -14.433 -14.255  1.00  0.00           C  
ATOM   1562  O   LYS   261       0.884 -14.877 -14.597  1.00  0.00           O  
ATOM   1563  CB  LYS   261       2.172 -13.161 -12.068  1.00  0.00           C  
ATOM   1564  CG  LYS   261       2.677 -11.899 -11.420  1.00  0.00           C  
ATOM   1565  CD  LYS   261       3.407 -12.280 -10.166  1.00  0.00           C  
ATOM   1566  CE  LYS   261       4.773 -13.017 -10.385  1.00  0.00           C  
ATOM   1567  NZ  LYS   261       5.715 -12.869  -9.316  1.00  0.00           N1+
ATOM   1568  H   LYS   261      -0.011 -12.516 -14.312  1.00  0.00           H  
ATOM   1569  HA  LYS   261       2.917 -12.613 -14.085  1.00  0.00           H  
ATOM   1570 1HB  LYS   261       1.208 -13.440 -11.644  1.00  0.00           H  
ATOM   1571 2HB  LYS   261       2.827 -14.019 -11.912  1.00  0.00           H  
ATOM   1572 1HG  LYS   261       3.434 -11.386 -12.012  1.00  0.00           H  
ATOM   1573 2HG  LYS   261       1.891 -11.177 -11.195  1.00  0.00           H  
ATOM   1574 1HD  LYS   261       3.671 -11.364  -9.637  1.00  0.00           H  
ATOM   1575 2HD  LYS   261       2.755 -12.749  -9.429  1.00  0.00           H  
ATOM   1576 1HE  LYS   261       4.592 -14.067 -10.615  1.00  0.00           H  
ATOM   1577 2HE  LYS   261       5.138 -12.632 -11.338  1.00  0.00           H  
ATOM   1578 1HZ  LYS   261       6.481 -13.504  -9.489  1.00  0.00           H  
ATOM   1579 2HZ  LYS   261       6.130 -11.950  -9.258  1.00  0.00           H  
ATOM   1580 3HZ  LYS   261       5.244 -13.175  -8.477  1.00  0.00           H  
ATOM   1581  N   ASN   262       3.090 -15.166 -14.293  1.00  0.00           N  
ATOM   1582  CA  ASN   262       3.130 -16.604 -14.665  1.00  0.00           C  
ATOM   1583  C   ASN   262       3.570 -17.489 -13.496  1.00  0.00           C  
ATOM   1584  O   ASN   262       4.595 -17.259 -12.833  1.00  0.00           O  
ATOM   1585  CB  ASN   262       4.178 -16.762 -15.792  1.00  0.00           C  
ATOM   1586  CG  ASN   262       4.059 -15.694 -16.874  1.00  0.00           C  
ATOM   1587  ND2 ASN   262       3.240 -15.965 -17.837  1.00  0.00           N  
ATOM   1588  OD1 ASN   262       4.840 -14.714 -16.945  1.00  0.00           O  
ATOM   1589  H   ASN   262       3.928 -14.816 -13.851  1.00  0.00           H  
ATOM   1590  HA  ASN   262       2.159 -16.934 -15.035  1.00  0.00           H  
ATOM   1591 1HB  ASN   262       5.154 -16.633 -15.324  1.00  0.00           H  
ATOM   1592 2HB  ASN   262       4.028 -17.727 -16.275  1.00  0.00           H  
ATOM   1593 1HD2 ASN   262       3.105 -15.224 -18.510  1.00  0.00           H  
ATOM   1594 2HD2 ASN   262       2.511 -16.658 -17.747  1.00  0.00           H  
ATOM   1595  N   TRP   263       2.809 -18.615 -13.302  1.00  0.00           N  
ATOM   1596  CA  TRP   263       2.945 -19.541 -12.197  1.00  0.00           C  
ATOM   1597  C   TRP   263       3.026 -20.996 -12.614  1.00  0.00           C  
ATOM   1598  O   TRP   263       3.137 -21.830 -11.756  1.00  0.00           O  
ATOM   1599  CB  TRP   263       1.801 -19.399 -11.224  1.00  0.00           C  
ATOM   1600  CG  TRP   263       1.773 -18.205 -10.249  1.00  0.00           C  
ATOM   1601  CD1 TRP   263       2.794 -17.336 -10.075  1.00  0.00           C  
ATOM   1602  CD2 TRP   263       0.827 -17.913  -9.166  1.00  0.00           C  
ATOM   1603  CE2 TRP   263       1.352 -16.903  -8.311  1.00  0.00           C  
ATOM   1604  CE3 TRP   263      -0.441 -18.419  -8.775  1.00  0.00           C  
ATOM   1605  NE1 TRP   263       2.593 -16.604  -8.941  1.00  0.00           N  
ATOM   1606  CZ2 TRP   263       0.661 -16.345  -7.236  1.00  0.00           C  
ATOM   1607  CZ3 TRP   263      -1.099 -17.937  -7.643  1.00  0.00           C  
ATOM   1608  CH2 TRP   263      -0.605 -16.897  -6.898  1.00  0.00           C  
ATOM   1609  H   TRP   263       1.961 -18.734 -13.839  1.00  0.00           H  
ATOM   1610  HA  TRP   263       3.854 -19.439 -11.604  1.00  0.00           H  
ATOM   1611 1HB  TRP   263       0.866 -19.469 -11.780  1.00  0.00           H  
ATOM   1612 2HB  TRP   263       1.762 -20.264 -10.562  1.00  0.00           H  
ATOM   1613  HD1 TRP   263       3.742 -17.301 -10.591  1.00  0.00           H  
ATOM   1614  HE1 TRP   263       3.132 -15.860  -8.522  1.00  0.00           H  
ATOM   1615  HE3 TRP   263      -0.880 -19.161  -9.425  1.00  0.00           H  
ATOM   1616  HZ2 TRP   263       1.072 -15.492  -6.717  1.00  0.00           H  
ATOM   1617  HZ3 TRP   263      -2.102 -18.240  -7.380  1.00  0.00           H  
ATOM   1618  HH2 TRP   263      -1.101 -16.568  -5.997  1.00  0.00           H  
ATOM   1619  N   SER   264       2.986 -21.360 -13.905  1.00  0.00           N  
ATOM   1620  CA  SER   264       3.021 -22.736 -14.402  1.00  0.00           C  
ATOM   1621  C   SER   264       4.353 -23.511 -14.165  1.00  0.00           C  
ATOM   1622  O   SER   264       4.530 -24.651 -14.540  1.00  0.00           O  
ATOM   1623  CB  SER   264       2.591 -22.685 -15.902  1.00  0.00           C  
ATOM   1624  OG  SER   264       1.403 -21.923 -16.078  1.00  0.00           O  
ATOM   1625  H   SER   264       3.173 -20.628 -14.575  1.00  0.00           H  
ATOM   1626  HA  SER   264       2.273 -23.264 -13.811  1.00  0.00           H  
ATOM   1627 1HB  SER   264       3.352 -22.160 -16.479  1.00  0.00           H  
ATOM   1628 2HB  SER   264       2.359 -23.647 -16.359  1.00  0.00           H  
ATOM   1629  HG  SER   264       0.645 -22.483 -15.896  1.00  0.00           H  
ATOM   1630  N   GLY   265       5.407 -22.885 -13.523  1.00  0.00           N  
ATOM   1631  CA  GLY   265       6.706 -23.435 -13.295  1.00  0.00           C  
ATOM   1632  C   GLY   265       7.306 -22.938 -11.902  1.00  0.00           C  
ATOM   1633  O   GLY   265       6.657 -22.608 -10.920  1.00  0.00           O  
ATOM   1634  H   GLY   265       5.183 -21.985 -13.124  1.00  0.00           H  
ATOM   1635 1HA  GLY   265       6.764 -24.524 -13.288  1.00  0.00           H  
ATOM   1636 2HA  GLY   265       7.433 -23.238 -14.083  1.00  0.00           H  
ATOM   1637  N   ASN   266       8.634 -23.075 -11.757  1.00  0.00           N  
ATOM   1638  CA  ASN   266       9.578 -22.721 -10.685  1.00  0.00           C  
ATOM   1639  C   ASN   266       9.483 -23.514  -9.338  1.00  0.00           C  
ATOM   1640  O   ASN   266      10.396 -24.112  -8.863  1.00  0.00           O  
ATOM   1641  CB  ASN   266       9.498 -21.235 -10.394  1.00  0.00           C  
ATOM   1642  CG  ASN   266       9.515 -20.338 -11.660  1.00  0.00           C  
ATOM   1643  ND2 ASN   266      10.592 -20.285 -12.402  1.00  0.00           N  
ATOM   1644  OD1 ASN   266       8.518 -19.671 -11.885  1.00  0.00           O  
ATOM   1645  H   ASN   266       9.095 -23.461 -12.568  1.00  0.00           H  
ATOM   1646  HA  ASN   266      10.590 -22.907 -11.043  1.00  0.00           H  
ATOM   1647 1HB  ASN   266       8.610 -20.953  -9.828  1.00  0.00           H  
ATOM   1648 2HB  ASN   266      10.345 -20.943  -9.773  1.00  0.00           H  
ATOM   1649 1HD2 ASN   266      10.536 -19.646 -13.182  1.00  0.00           H  
ATOM   1650 2HD2 ASN   266      11.458 -20.578 -11.972  1.00  0.00           H  
ATOM   1651  N   SER   267       8.265 -23.810  -8.869  1.00  0.00           N  
ATOM   1652  CA  SER   267       8.055 -24.564  -7.600  1.00  0.00           C  
ATOM   1653  C   SER   267       6.550 -24.798  -7.424  1.00  0.00           C  
ATOM   1654  O   SER   267       5.667 -24.157  -7.986  1.00  0.00           O  
ATOM   1655  CB  SER   267       8.517 -23.743  -6.439  1.00  0.00           C  
ATOM   1656  OG  SER   267       8.866 -24.627  -5.437  1.00  0.00           O  
ATOM   1657  H   SER   267       7.398 -23.497  -9.281  1.00  0.00           H  
ATOM   1658  HA  SER   267       8.490 -25.556  -7.724  1.00  0.00           H  
ATOM   1659 1HB  SER   267       9.322 -23.124  -6.834  1.00  0.00           H  
ATOM   1660 2HB  SER   267       7.770 -22.991  -6.184  1.00  0.00           H  
ATOM   1661  HG  SER   267       9.628 -25.054  -5.835  1.00  0.00           H  
ATOM   1662  N   GLU   268       6.268 -25.679  -6.425  1.00  0.00           N  
ATOM   1663  CA  GLU   268       4.951 -26.092  -5.998  1.00  0.00           C  
ATOM   1664  C   GLU   268       4.311 -24.975  -5.284  1.00  0.00           C  
ATOM   1665  O   GLU   268       3.125 -24.819  -5.582  1.00  0.00           O  
ATOM   1666  CB  GLU   268       5.042 -27.355  -5.015  1.00  0.00           C  
ATOM   1667  CG  GLU   268       5.383 -28.712  -5.682  1.00  0.00           C  
ATOM   1668  CD  GLU   268       6.886 -28.941  -5.978  1.00  0.00           C  
ATOM   1669  OE1 GLU   268       7.686 -28.029  -5.744  1.00  0.00           O  
ATOM   1670  OE2 GLU   268       7.335 -30.053  -6.388  1.00  0.00           O1-
ATOM   1671  H   GLU   268       6.985 -26.253  -6.003  1.00  0.00           H  
ATOM   1672  HA  GLU   268       4.315 -26.202  -6.875  1.00  0.00           H  
ATOM   1673 1HB  GLU   268       5.771 -27.139  -4.234  1.00  0.00           H  
ATOM   1674 2HB  GLU   268       4.147 -27.397  -4.394  1.00  0.00           H  
ATOM   1675 1HG  GLU   268       4.943 -29.516  -5.092  1.00  0.00           H  
ATOM   1676 2HG  GLU   268       4.872 -28.731  -6.645  1.00  0.00           H  
ATOM   1677  N   PHE   269       5.001 -24.071  -4.513  1.00  0.00           N  
ATOM   1678  CA  PHE   269       4.406 -23.051  -3.748  1.00  0.00           C  
ATOM   1679  C   PHE   269       4.495 -21.676  -4.394  1.00  0.00           C  
ATOM   1680  O   PHE   269       5.537 -21.229  -4.814  1.00  0.00           O  
ATOM   1681  CB  PHE   269       4.912 -22.967  -2.314  1.00  0.00           C  
ATOM   1682  CG  PHE   269       4.186 -21.761  -1.577  1.00  0.00           C  
ATOM   1683  CD1 PHE   269       2.858 -21.885  -1.079  1.00  0.00           C  
ATOM   1684  CD2 PHE   269       4.817 -20.557  -1.403  1.00  0.00           C  
ATOM   1685  CE1 PHE   269       2.147 -20.778  -0.537  1.00  0.00           C  
ATOM   1686  CE2 PHE   269       4.142 -19.409  -0.874  1.00  0.00           C  
ATOM   1687  CZ  PHE   269       2.761 -19.529  -0.450  1.00  0.00           C  
ATOM   1688  H   PHE   269       5.987 -24.207  -4.340  1.00  0.00           H  
ATOM   1689  HA  PHE   269       3.350 -23.316  -3.701  1.00  0.00           H  
ATOM   1690 1HB  PHE   269       4.735 -23.928  -1.830  1.00  0.00           H  
ATOM   1691 2HB  PHE   269       5.980 -22.764  -2.237  1.00  0.00           H  
ATOM   1692  HD1 PHE   269       2.417 -22.870  -1.128  1.00  0.00           H  
ATOM   1693  HD2 PHE   269       5.843 -20.498  -1.736  1.00  0.00           H  
ATOM   1694  HE1 PHE   269       1.112 -20.941  -0.275  1.00  0.00           H  
ATOM   1695  HE2 PHE   269       4.626 -18.448  -0.778  1.00  0.00           H  
ATOM   1696  HZ  PHE   269       2.259 -18.647  -0.080  1.00  0.00           H  
ATOM   1697  N   HIE   270       3.349 -20.981  -4.500  1.00  0.00           N  
ATOM   1698  CA  HIE   270       3.255 -19.675  -5.100  1.00  0.00           C  
ATOM   1699  C   HIE   270       2.451 -18.627  -4.284  1.00  0.00           C  
ATOM   1700  O   HIE   270       1.403 -18.906  -3.727  1.00  0.00           O  
ATOM   1701  CB  HIE   270       2.570 -19.864  -6.437  1.00  0.00           C  
ATOM   1702  CG  HIE   270       3.468 -20.334  -7.544  1.00  0.00           C  
ATOM   1703  CD2 HIE   270       3.474 -21.626  -7.974  1.00  0.00           C  
ATOM   1704  ND1 HIE   270       4.392 -19.558  -8.244  1.00  0.00           N  
ATOM   1705  CE1 HIE   270       4.909 -20.436  -9.153  1.00  0.00           C  
ATOM   1706  NE2 HIE   270       4.395 -21.689  -9.016  1.00  0.00           N  
ATOM   1707  H   HIE   270       2.506 -21.351  -4.085  1.00  0.00           H  
ATOM   1708  HA  HIE   270       4.206 -19.161  -5.241  1.00  0.00           H  
ATOM   1709 1HB  HIE   270       1.683 -20.496  -6.463  1.00  0.00           H  
ATOM   1710 2HB  HIE   270       2.324 -18.844  -6.732  1.00  0.00           H  
ATOM   1711  HD2 HIE   270       2.880 -22.409  -7.528  1.00  0.00           H  
ATOM   1712  HE2 HIE   270       4.695 -22.501  -9.537  1.00  0.00           H  
ATOM   1713  HE1 HIE   270       5.794 -20.184  -9.718  1.00  0.00           H  
ATOM   1714  N   PHE   271       2.886 -17.347  -4.326  1.00  0.00           N  
ATOM   1715  CA  PHE   271       2.242 -16.235  -3.617  1.00  0.00           C  
ATOM   1716  C   PHE   271       2.353 -14.888  -4.425  1.00  0.00           C  
ATOM   1717  O   PHE   271       3.375 -14.718  -5.066  1.00  0.00           O  
ATOM   1718  CB  PHE   271       2.653 -16.097  -2.165  1.00  0.00           C  
ATOM   1719  CG  PHE   271       1.898 -15.157  -1.261  1.00  0.00           C  
ATOM   1720  CD1 PHE   271       0.680 -15.587  -0.699  1.00  0.00           C  
ATOM   1721  CD2 PHE   271       2.392 -13.831  -0.899  1.00  0.00           C  
ATOM   1722  CE1 PHE   271       0.007 -14.708   0.262  1.00  0.00           C  
ATOM   1723  CE2 PHE   271       1.671 -13.018  -0.035  1.00  0.00           C  
ATOM   1724  CZ  PHE   271       0.531 -13.448   0.561  1.00  0.00           C  
ATOM   1725  H   PHE   271       3.787 -17.220  -4.764  1.00  0.00           H  
ATOM   1726  HA  PHE   271       1.167 -16.411  -3.572  1.00  0.00           H  
ATOM   1727 1HB  PHE   271       2.699 -17.062  -1.661  1.00  0.00           H  
ATOM   1728 2HB  PHE   271       3.707 -15.819  -2.169  1.00  0.00           H  
ATOM   1729  HD1 PHE   271       0.249 -16.544  -0.951  1.00  0.00           H  
ATOM   1730  HD2 PHE   271       3.279 -13.449  -1.383  1.00  0.00           H  
ATOM   1731  HE1 PHE   271      -0.932 -15.025   0.690  1.00  0.00           H  
ATOM   1732  HE2 PHE   271       2.107 -12.062   0.212  1.00  0.00           H  
ATOM   1733  HZ  PHE   271       0.141 -12.754   1.291  1.00  0.00           H  
ATOM   1734  N   TYR   272       1.286 -14.066  -4.346  1.00  0.00           N  
ATOM   1735  CA  TYR   272       1.309 -12.692  -4.895  1.00  0.00           C  
ATOM   1736  C   TYR   272       0.306 -11.781  -4.054  1.00  0.00           C  
ATOM   1737  O   TYR   272      -0.685 -12.331  -3.556  1.00  0.00           O  
ATOM   1738  CB  TYR   272       0.840 -12.637  -6.351  1.00  0.00           C  
ATOM   1739  CG  TYR   272       0.898 -11.284  -6.990  1.00  0.00           C  
ATOM   1740  CD1 TYR   272       2.087 -10.571  -7.250  1.00  0.00           C  
ATOM   1741  CD2 TYR   272      -0.364 -10.661  -7.268  1.00  0.00           C  
ATOM   1742  CE1 TYR   272       2.025  -9.174  -7.540  1.00  0.00           C  
ATOM   1743  CE2 TYR   272      -0.441  -9.287  -7.573  1.00  0.00           C  
ATOM   1744  CZ  TYR   272       0.742  -8.488  -7.525  1.00  0.00           C  
ATOM   1745  OH  TYR   272       0.662  -7.091  -7.626  1.00  0.00           O  
ATOM   1746  H   TYR   272       0.729 -14.171  -3.511  1.00  0.00           H  
ATOM   1747  HA  TYR   272       2.254 -12.151  -4.880  1.00  0.00           H  
ATOM   1748 1HB  TYR   272       1.477 -13.348  -6.877  1.00  0.00           H  
ATOM   1749 2HB  TYR   272      -0.154 -13.085  -6.383  1.00  0.00           H  
ATOM   1750  HD1 TYR   272       2.981 -11.130  -7.017  1.00  0.00           H  
ATOM   1751  HD2 TYR   272      -1.266 -11.251  -7.200  1.00  0.00           H  
ATOM   1752  HE1 TYR   272       2.916  -8.583  -7.693  1.00  0.00           H  
ATOM   1753  HE2 TYR   272      -1.365  -8.773  -7.791  1.00  0.00           H  
ATOM   1754  HH  TYR   272       1.466  -6.620  -7.395  1.00  0.00           H  
ATOM   1755  N   SER   273       0.435 -10.478  -4.005  1.00  0.00           N  
ATOM   1756  CA  SER   273      -0.489  -9.597  -3.295  1.00  0.00           C  
ATOM   1757  C   SER   273      -0.416  -8.195  -3.725  1.00  0.00           C  
ATOM   1758  O   SER   273       0.479  -7.858  -4.487  1.00  0.00           O  
ATOM   1759  CB  SER   273      -0.266  -9.524  -1.733  1.00  0.00           C  
ATOM   1760  OG  SER   273       1.065  -9.185  -1.507  1.00  0.00           O  
ATOM   1761  H   SER   273       1.325 -10.147  -4.349  1.00  0.00           H  
ATOM   1762  HA  SER   273      -1.528  -9.820  -3.538  1.00  0.00           H  
ATOM   1763 1HB  SER   273      -0.998  -8.880  -1.248  1.00  0.00           H  
ATOM   1764 2HB  SER   273      -0.494 -10.528  -1.374  1.00  0.00           H  
ATOM   1765  HG  SER   273       1.554  -9.721  -2.136  1.00  0.00           H  
ATOM   1766  N   ILE   274      -1.316  -7.331  -3.245  1.00  0.00           N  
ATOM   1767  CA  ILE   274      -1.231  -5.903  -3.312  1.00  0.00           C  
ATOM   1768  C   ILE   274      -1.943  -5.258  -2.115  1.00  0.00           C  
ATOM   1769  O   ILE   274      -3.061  -5.704  -1.751  1.00  0.00           O  
ATOM   1770  CB  ILE   274      -1.692  -5.353  -4.647  1.00  0.00           C  
ATOM   1771  CG1 ILE   274      -1.200  -3.889  -4.795  1.00  0.00           C  
ATOM   1772  CG2 ILE   274      -3.235  -5.483  -4.978  1.00  0.00           C  
ATOM   1773  CD1 ILE   274      -0.987  -3.560  -6.302  1.00  0.00           C  
ATOM   1774  H   ILE   274      -2.070  -7.731  -2.705  1.00  0.00           H  
ATOM   1775  HA  ILE   274      -0.210  -5.586  -3.099  1.00  0.00           H  
ATOM   1776  HB  ILE   274      -1.103  -5.858  -5.414  1.00  0.00           H  
ATOM   1777 1HG1 ILE   274      -1.901  -3.170  -4.370  1.00  0.00           H  
ATOM   1778 2HG1 ILE   274      -0.244  -3.810  -4.278  1.00  0.00           H  
ATOM   1779 1HG2 ILE   274      -3.355  -6.566  -5.007  1.00  0.00           H  
ATOM   1780 2HG2 ILE   274      -3.879  -5.119  -4.177  1.00  0.00           H  
ATOM   1781 3HG2 ILE   274      -3.396  -5.053  -5.966  1.00  0.00           H  
ATOM   1782 1HD1 ILE   274      -0.342  -4.357  -6.672  1.00  0.00           H  
ATOM   1783 2HD1 ILE   274      -1.992  -3.623  -6.720  1.00  0.00           H  
ATOM   1784 3HD1 ILE   274      -0.520  -2.585  -6.440  1.00  0.00           H  
ATOM   1785  N   ASN   275      -1.411  -4.116  -1.594  1.00  0.00           N  
ATOM   1786  CA  ASN   275      -2.214  -3.169  -0.882  1.00  0.00           C  
ATOM   1787  C   ASN   275      -2.631  -1.942  -1.722  1.00  0.00           C  
ATOM   1788  O   ASN   275      -1.811  -1.473  -2.520  1.00  0.00           O  
ATOM   1789  CB  ASN   275      -1.329  -2.760   0.328  1.00  0.00           C  
ATOM   1790  CG  ASN   275      -1.785  -1.717   1.401  1.00  0.00           C  
ATOM   1791  ND2 ASN   275      -3.031  -1.835   1.827  1.00  0.00           N  
ATOM   1792  OD1 ASN   275      -1.002  -0.864   1.782  1.00  0.00           O  
ATOM   1793  H   ASN   275      -0.478  -3.888  -1.905  1.00  0.00           H  
ATOM   1794  HA  ASN   275      -3.154  -3.600  -0.538  1.00  0.00           H  
ATOM   1795 1HB  ASN   275      -1.018  -3.682   0.818  1.00  0.00           H  
ATOM   1796 2HB  ASN   275      -0.413  -2.293  -0.035  1.00  0.00           H  
ATOM   1797 1HD2 ASN   275      -3.286  -1.063   2.427  1.00  0.00           H  
ATOM   1798 2HD2 ASN   275      -3.729  -2.463   1.455  1.00  0.00           H  
ATOM   1799  N   VAL   276      -3.786  -1.355  -1.446  1.00  0.00           N  
ATOM   1800  CA  VAL   276      -4.386  -0.268  -2.279  1.00  0.00           C  
ATOM   1801  C   VAL   276      -5.128   0.644  -1.387  1.00  0.00           C  
ATOM   1802  O   VAL   276      -5.988   0.159  -0.640  1.00  0.00           O  
ATOM   1803  CB  VAL   276      -5.276  -0.831  -3.360  1.00  0.00           C  
ATOM   1804  CG1 VAL   276      -5.739   0.129  -4.397  1.00  0.00           C  
ATOM   1805  CG2 VAL   276      -4.664  -1.855  -4.264  1.00  0.00           C  
ATOM   1806  H   VAL   276      -4.466  -1.945  -0.987  1.00  0.00           H  
ATOM   1807  HA  VAL   276      -3.600   0.345  -2.720  1.00  0.00           H  
ATOM   1808  HB  VAL   276      -6.209  -1.234  -2.965  1.00  0.00           H  
ATOM   1809 1HG1 VAL   276      -6.149   0.965  -3.831  1.00  0.00           H  
ATOM   1810 2HG1 VAL   276      -4.886   0.492  -4.972  1.00  0.00           H  
ATOM   1811 3HG1 VAL   276      -6.483  -0.401  -4.991  1.00  0.00           H  
ATOM   1812 1HG2 VAL   276      -3.864  -1.433  -4.871  1.00  0.00           H  
ATOM   1813 2HG2 VAL   276      -4.402  -2.674  -3.594  1.00  0.00           H  
ATOM   1814 3HG2 VAL   276      -5.322  -2.226  -5.050  1.00  0.00           H  
ATOM   1815  N   GLY   277      -4.873   1.966  -1.406  1.00  0.00           N  
ATOM   1816  CA  GLY   277      -5.546   2.983  -0.595  1.00  0.00           C  
ATOM   1817  C   GLY   277      -5.568   4.389  -1.267  1.00  0.00           C  
ATOM   1818  O   GLY   277      -4.771   4.700  -2.181  1.00  0.00           O  
ATOM   1819  H   GLY   277      -4.285   2.299  -2.157  1.00  0.00           H  
ATOM   1820 1HA  GLY   277      -6.547   2.610  -0.380  1.00  0.00           H  
ATOM   1821 2HA  GLY   277      -4.947   3.001   0.315  1.00  0.00           H  
ATOM   1822  N   GLY   278      -6.410   5.233  -0.587  1.00  0.00           N  
ATOM   1823  CA  GLY   278      -6.711   6.595  -1.036  1.00  0.00           C  
ATOM   1824  C   GLY   278      -7.646   7.323  -0.236  1.00  0.00           C  
ATOM   1825  O   GLY   278      -8.412   6.798   0.572  1.00  0.00           O  
ATOM   1826  H   GLY   278      -6.938   4.836   0.176  1.00  0.00           H  
ATOM   1827 1HA  GLY   278      -5.797   7.176  -0.908  1.00  0.00           H  
ATOM   1828 2HA  GLY   278      -7.072   6.615  -2.064  1.00  0.00           H  
ATOM   1829  N   PHE   279      -7.744   8.659  -0.559  1.00  0.00           N  
ATOM   1830  CA  PHE   279      -8.603   9.558   0.220  1.00  0.00           C  
ATOM   1831  C   PHE   279      -9.682  10.375  -0.610  1.00  0.00           C  
ATOM   1832  O   PHE   279      -9.381  10.948  -1.689  1.00  0.00           O  
ATOM   1833  CB  PHE   279      -7.858  10.387   1.327  1.00  0.00           C  
ATOM   1834  CG  PHE   279      -8.256  11.811   1.738  1.00  0.00           C  
ATOM   1835  CD1 PHE   279      -8.681  11.999   3.096  1.00  0.00           C  
ATOM   1836  CD2 PHE   279      -8.275  12.821   0.808  1.00  0.00           C  
ATOM   1837  CE1 PHE   279      -8.972  13.328   3.486  1.00  0.00           C  
ATOM   1838  CE2 PHE   279      -8.481  14.131   1.233  1.00  0.00           C  
ATOM   1839  CZ  PHE   279      -8.877  14.395   2.599  1.00  0.00           C  
ATOM   1840  H   PHE   279      -7.038   9.113  -1.120  1.00  0.00           H  
ATOM   1841  HA  PHE   279      -9.325   8.931   0.743  1.00  0.00           H  
ATOM   1842 1HB  PHE   279      -7.928   9.754   2.212  1.00  0.00           H  
ATOM   1843 2HB  PHE   279      -6.805  10.395   1.045  1.00  0.00           H  
ATOM   1844  HD1 PHE   279      -8.846  11.154   3.748  1.00  0.00           H  
ATOM   1845  HD2 PHE   279      -8.042  12.707  -0.241  1.00  0.00           H  
ATOM   1846  HE1 PHE   279      -9.300  13.517   4.497  1.00  0.00           H  
ATOM   1847  HE2 PHE   279      -8.455  14.929   0.507  1.00  0.00           H  
ATOM   1848  HZ  PHE   279      -9.169  15.415   2.801  1.00  0.00           H  
ATOM   1849  N   PHE   280     -10.953  10.290  -0.157  1.00  0.00           N  
ATOM   1850  CA  PHE   280     -12.014  10.931  -0.923  1.00  0.00           C  
ATOM   1851  C   PHE   280     -13.083  11.598  -0.110  1.00  0.00           C  
ATOM   1852  O   PHE   280     -13.334  11.119   1.031  1.00  0.00           O  
ATOM   1853  CB  PHE   280     -12.713   9.789  -1.722  1.00  0.00           C  
ATOM   1854  CG  PHE   280     -11.880   9.032  -2.758  1.00  0.00           C  
ATOM   1855  CD1 PHE   280     -11.007   8.018  -2.300  1.00  0.00           C  
ATOM   1856  CD2 PHE   280     -11.954   9.192  -4.119  1.00  0.00           C  
ATOM   1857  CE1 PHE   280     -10.320   7.109  -3.113  1.00  0.00           C  
ATOM   1858  CE2 PHE   280     -11.148   8.452  -4.975  1.00  0.00           C  
ATOM   1859  CZ  PHE   280     -10.396   7.389  -4.450  1.00  0.00           C  
ATOM   1860  H   PHE   280     -11.203   9.814   0.698  1.00  0.00           H  
ATOM   1861  HA  PHE   280     -11.577  11.623  -1.643  1.00  0.00           H  
ATOM   1862 1HB  PHE   280     -13.064   9.067  -0.985  1.00  0.00           H  
ATOM   1863 2HB  PHE   280     -13.605  10.250  -2.147  1.00  0.00           H  
ATOM   1864  HD1 PHE   280     -10.874   7.875  -1.238  1.00  0.00           H  
ATOM   1865  HD2 PHE   280     -12.629   9.919  -4.546  1.00  0.00           H  
ATOM   1866  HE1 PHE   280      -9.827   6.255  -2.671  1.00  0.00           H  
ATOM   1867  HE2 PHE   280     -11.082   8.640  -6.037  1.00  0.00           H  
ATOM   1868  HZ  PHE   280      -9.920   6.768  -5.195  1.00  0.00           H  
ATOM   1869  N   LYS   281     -13.760  12.681  -0.545  1.00  0.00           N  
ATOM   1870  CA  LYS   281     -14.902  13.259   0.020  1.00  0.00           C  
ATOM   1871  C   LYS   281     -16.154  12.333  -0.316  1.00  0.00           C  
ATOM   1872  O   LYS   281     -16.288  11.943  -1.423  1.00  0.00           O  
ATOM   1873  CB  LYS   281     -15.147  14.680  -0.490  1.00  0.00           C  
ATOM   1874  CG  LYS   281     -16.245  15.360   0.284  1.00  0.00           C  
ATOM   1875  CD  LYS   281     -16.866  16.594  -0.316  1.00  0.00           C  
ATOM   1876  CE  LYS   281     -15.938  17.786   0.039  1.00  0.00           C  
ATOM   1877  NZ  LYS   281     -16.425  19.111  -0.521  1.00  0.00           N1+
ATOM   1878  H   LYS   281     -13.427  13.016  -1.438  1.00  0.00           H  
ATOM   1879  HA  LYS   281     -14.730  13.261   1.097  1.00  0.00           H  
ATOM   1880 1HB  LYS   281     -14.214  15.228  -0.361  1.00  0.00           H  
ATOM   1881 2HB  LYS   281     -15.478  14.637  -1.528  1.00  0.00           H  
ATOM   1882 1HG  LYS   281     -17.013  14.591   0.371  1.00  0.00           H  
ATOM   1883 2HG  LYS   281     -15.866  15.556   1.286  1.00  0.00           H  
ATOM   1884 1HD  LYS   281     -17.123  16.397  -1.356  1.00  0.00           H  
ATOM   1885 2HD  LYS   281     -17.825  16.783   0.166  1.00  0.00           H  
ATOM   1886 1HE  LYS   281     -15.793  17.743   1.118  1.00  0.00           H  
ATOM   1887 2HE  LYS   281     -14.922  17.649  -0.330  1.00  0.00           H  
ATOM   1888 1HZ  LYS   281     -17.385  19.316  -0.281  1.00  0.00           H  
ATOM   1889 2HZ  LYS   281     -15.823  19.892  -0.303  1.00  0.00           H  
ATOM   1890 3HZ  LYS   281     -16.611  18.985  -1.506  1.00  0.00           H  
ATOM   1891  N   LEU   282     -16.963  11.942   0.704  1.00  0.00           N  
ATOM   1892  CA  LEU   282     -18.222  11.232   0.467  1.00  0.00           C  
ATOM   1893  C   LEU   282     -19.347  11.913   1.246  1.00  0.00           C  
ATOM   1894  O   LEU   282     -19.088  12.583   2.287  1.00  0.00           O  
ATOM   1895  CB  LEU   282     -18.017   9.766   0.739  1.00  0.00           C  
ATOM   1896  CG  LEU   282     -16.779   8.929   0.173  1.00  0.00           C  
ATOM   1897  CD1 LEU   282     -16.649   7.519   0.836  1.00  0.00           C  
ATOM   1898  CD2 LEU   282     -17.097   8.657  -1.336  1.00  0.00           C  
ATOM   1899  H   LEU   282     -16.902  12.261   1.660  1.00  0.00           H  
ATOM   1900  HA  LEU   282     -18.480  11.282  -0.591  1.00  0.00           H  
ATOM   1901 1HB  LEU   282     -17.971   9.688   1.825  1.00  0.00           H  
ATOM   1902 2HB  LEU   282     -18.874   9.160   0.444  1.00  0.00           H  
ATOM   1903  HG  LEU   282     -15.907   9.549   0.379  1.00  0.00           H  
ATOM   1904 1HD1 LEU   282     -17.489   6.861   0.613  1.00  0.00           H  
ATOM   1905 2HD1 LEU   282     -15.711   7.046   0.545  1.00  0.00           H  
ATOM   1906 3HD1 LEU   282     -16.613   7.537   1.925  1.00  0.00           H  
ATOM   1907 1HD2 LEU   282     -17.429   9.548  -1.868  1.00  0.00           H  
ATOM   1908 2HD2 LEU   282     -16.211   8.275  -1.844  1.00  0.00           H  
ATOM   1909 3HD2 LEU   282     -17.908   7.935  -1.430  1.00  0.00           H  
ATOM   1910  N   ARG   283     -20.536  11.753   0.776  1.00  0.00           N  
ATOM   1911  CA  ARG   283     -21.887  12.113   1.339  1.00  0.00           C  
ATOM   1912  C   ARG   283     -22.828  10.906   1.615  1.00  0.00           C  
ATOM   1913  O   ARG   283     -22.565   9.778   1.189  1.00  0.00           O  
ATOM   1914  CB  ARG   283     -22.588  13.259   0.523  1.00  0.00           C  
ATOM   1915  CG  ARG   283     -21.901  14.623   0.569  1.00  0.00           C  
ATOM   1916  CD  ARG   283     -22.794  15.942   0.491  1.00  0.00           C  
ATOM   1917  NE  ARG   283     -24.039  15.848   1.382  1.00  0.00           N  
ATOM   1918  CZ  ARG   283     -24.986  16.768   1.653  1.00  0.00           C  
ATOM   1919  NH1 ARG   283     -24.977  17.968   1.106  1.00  0.00           N  
ATOM   1920  NH2 ARG   283     -25.989  16.461   2.446  1.00  0.00           N1+
ATOM   1921  H   ARG   283     -20.589  11.142  -0.026  1.00  0.00           H  
ATOM   1922  HA  ARG   283     -21.698  12.480   2.348  1.00  0.00           H  
ATOM   1923 1HB  ARG   283     -22.537  12.871  -0.494  1.00  0.00           H  
ATOM   1924 2HB  ARG   283     -23.579  13.403   0.956  1.00  0.00           H  
ATOM   1925 1HG  ARG   283     -21.384  14.634   1.529  1.00  0.00           H  
ATOM   1926 2HG  ARG   283     -21.154  14.724  -0.218  1.00  0.00           H  
ATOM   1927 1HD  ARG   283     -22.220  16.789   0.865  1.00  0.00           H  
ATOM   1928 2HD  ARG   283     -23.069  16.121  -0.549  1.00  0.00           H  
ATOM   1929  HE  ARG   283     -24.126  15.055   2.001  1.00  0.00           H  
ATOM   1930 1HH1 ARG   283     -24.186  18.262   0.550  1.00  0.00           H  
ATOM   1931 2HH1 ARG   283     -25.701  18.576   1.462  1.00  0.00           H  
ATOM   1932 1HH2 ARG   283     -26.124  15.609   2.972  1.00  0.00           H  
ATOM   1933 2HH2 ARG   283     -26.491  17.314   2.645  1.00  0.00           H  
ATOM   1934  N   ALA   284     -23.896  11.124   2.454  1.00  0.00           N  
ATOM   1935  CA  ALA   284     -24.911  10.081   2.629  1.00  0.00           C  
ATOM   1936  C   ALA   284     -25.388   9.445   1.331  1.00  0.00           C  
ATOM   1937  O   ALA   284     -25.497  10.066   0.301  1.00  0.00           O  
ATOM   1938  CB  ALA   284     -26.010  10.661   3.442  1.00  0.00           C  
ATOM   1939  H   ALA   284     -24.009  12.034   2.877  1.00  0.00           H  
ATOM   1940  HA  ALA   284     -24.404   9.340   3.248  1.00  0.00           H  
ATOM   1941 1HB  ALA   284     -26.747   9.961   3.834  1.00  0.00           H  
ATOM   1942 2HB  ALA   284     -25.651  11.176   4.334  1.00  0.00           H  
ATOM   1943 3HB  ALA   284     -26.602  11.261   2.751  1.00  0.00           H  
ATOM   1944  N   GLY   285     -25.570   8.162   1.306  1.00  0.00           N  
ATOM   1945  CA  GLY   285     -26.114   7.490   0.079  1.00  0.00           C  
ATOM   1946  C   GLY   285     -25.079   7.197  -1.063  1.00  0.00           C  
ATOM   1947  O   GLY   285     -25.472   6.426  -1.951  1.00  0.00           O  
ATOM   1948  H   GLY   285     -25.405   7.556   2.097  1.00  0.00           H  
ATOM   1949 1HA  GLY   285     -26.738   6.647   0.374  1.00  0.00           H  
ATOM   1950 2HA  GLY   285     -26.838   8.182  -0.353  1.00  0.00           H  
ATOM   1951  N   GLU   286     -23.796   7.539  -0.871  1.00  0.00           N  
ATOM   1952  CA  GLU   286     -22.824   6.887  -1.706  1.00  0.00           C  
ATOM   1953  C   GLU   286     -22.600   5.435  -1.338  1.00  0.00           C  
ATOM   1954  O   GLU   286     -22.539   5.075  -0.147  1.00  0.00           O  
ATOM   1955  CB  GLU   286     -21.475   7.644  -1.771  1.00  0.00           C  
ATOM   1956  CG  GLU   286     -21.502   9.156  -1.890  1.00  0.00           C  
ATOM   1957  CD  GLU   286     -21.664   9.680  -3.300  1.00  0.00           C  
ATOM   1958  OE1 GLU   286     -20.712  10.047  -4.010  1.00  0.00           O  
ATOM   1959  OE2 GLU   286     -22.831   9.719  -3.710  1.00  0.00           O1-
ATOM   1960  H   GLU   286     -23.422   8.142  -0.153  1.00  0.00           H  
ATOM   1961  HA  GLU   286     -23.191   6.920  -2.732  1.00  0.00           H  
ATOM   1962 1HB  GLU   286     -20.897   7.421  -0.875  1.00  0.00           H  
ATOM   1963 2HB  GLU   286     -20.943   7.250  -2.637  1.00  0.00           H  
ATOM   1964 1HG  GLU   286     -22.218   9.620  -1.212  1.00  0.00           H  
ATOM   1965 2HG  GLU   286     -20.516   9.384  -1.485  1.00  0.00           H  
ATOM   1966  N   GLU   287     -22.391   4.543  -2.337  1.00  0.00           N  
ATOM   1967  CA  GLU   287     -22.071   3.095  -2.064  1.00  0.00           C  
ATOM   1968  C   GLU   287     -20.712   2.800  -2.630  1.00  0.00           C  
ATOM   1969  O   GLU   287     -20.535   2.983  -3.852  1.00  0.00           O  
ATOM   1970  CB  GLU   287     -23.139   2.239  -2.757  1.00  0.00           C  
ATOM   1971  CG  GLU   287     -24.532   2.788  -2.517  1.00  0.00           C  
ATOM   1972  CD  GLU   287     -25.777   1.916  -2.621  1.00  0.00           C  
ATOM   1973  OE1 GLU   287     -26.675   2.069  -1.736  1.00  0.00           O  
ATOM   1974  OE2 GLU   287     -25.925   1.245  -3.618  1.00  0.00           O1-
ATOM   1975  H   GLU   287     -22.428   4.827  -3.305  1.00  0.00           H  
ATOM   1976  HA  GLU   287     -22.030   2.907  -0.991  1.00  0.00           H  
ATOM   1977 1HB  GLU   287     -23.019   2.246  -3.840  1.00  0.00           H  
ATOM   1978 2HB  GLU   287     -23.214   1.209  -2.409  1.00  0.00           H  
ATOM   1979 1HG  GLU   287     -24.544   3.343  -1.579  1.00  0.00           H  
ATOM   1980 2HG  GLU   287     -24.875   3.569  -3.194  1.00  0.00           H  
ATOM   1981  N   ILE   288     -19.734   2.382  -1.840  1.00  0.00           N  
ATOM   1982  CA  ILE   288     -18.370   1.898  -2.206  1.00  0.00           C  
ATOM   1983  C   ILE   288     -18.385   0.335  -2.334  1.00  0.00           C  
ATOM   1984  O   ILE   288     -19.075  -0.369  -1.630  1.00  0.00           O  
ATOM   1985  CB  ILE   288     -17.187   2.422  -1.253  1.00  0.00           C  
ATOM   1986  CG1 ILE   288     -17.472   3.835  -0.766  1.00  0.00           C  
ATOM   1987  CG2 ILE   288     -15.905   2.512  -2.016  1.00  0.00           C  
ATOM   1988  CD1 ILE   288     -17.736   4.869  -1.885  1.00  0.00           C  
ATOM   1989  H   ILE   288     -20.049   2.281  -0.886  1.00  0.00           H  
ATOM   1990  HA  ILE   288     -18.105   2.248  -3.203  1.00  0.00           H  
ATOM   1991  HB  ILE   288     -17.005   1.774  -0.395  1.00  0.00           H  
ATOM   1992 1HG1 ILE   288     -18.362   3.778  -0.139  1.00  0.00           H  
ATOM   1993 2HG1 ILE   288     -16.660   4.190  -0.132  1.00  0.00           H  
ATOM   1994 1HG2 ILE   288     -16.174   3.031  -2.936  1.00  0.00           H  
ATOM   1995 2HG2 ILE   288     -15.216   3.064  -1.376  1.00  0.00           H  
ATOM   1996 3HG2 ILE   288     -15.432   1.578  -2.320  1.00  0.00           H  
ATOM   1997 1HD1 ILE   288     -18.237   4.339  -2.696  1.00  0.00           H  
ATOM   1998 2HD1 ILE   288     -18.393   5.621  -1.449  1.00  0.00           H  
ATOM   1999 3HD1 ILE   288     -16.854   5.435  -2.185  1.00  0.00           H  
ATOM   2000  N   SER   289     -17.506  -0.226  -3.187  1.00  0.00           N  
ATOM   2001  CA  SER   289     -17.519  -1.649  -3.524  1.00  0.00           C  
ATOM   2002  C   SER   289     -16.252  -2.078  -4.199  1.00  0.00           C  
ATOM   2003  O   SER   289     -15.693  -1.231  -4.881  1.00  0.00           O  
ATOM   2004  CB  SER   289     -18.710  -1.927  -4.485  1.00  0.00           C  
ATOM   2005  OG  SER   289     -18.869  -3.210  -4.923  1.00  0.00           O  
ATOM   2006  H   SER   289     -16.821   0.327  -3.682  1.00  0.00           H  
ATOM   2007  HA  SER   289     -17.791  -2.194  -2.620  1.00  0.00           H  
ATOM   2008 1HB  SER   289     -19.564  -1.524  -3.940  1.00  0.00           H  
ATOM   2009 2HB  SER   289     -18.653  -1.421  -5.449  1.00  0.00           H  
ATOM   2010  HG  SER   289     -19.350  -3.741  -4.284  1.00  0.00           H  
ATOM   2011  N   ILE   290     -15.847  -3.318  -4.073  1.00  0.00           N  
ATOM   2012  CA  ILE   290     -14.604  -3.868  -4.669  1.00  0.00           C  
ATOM   2013  C   ILE   290     -14.936  -5.155  -5.517  1.00  0.00           C  
ATOM   2014  O   ILE   290     -15.800  -5.979  -5.266  1.00  0.00           O  
ATOM   2015  CB  ILE   290     -13.533  -4.194  -3.556  1.00  0.00           C  
ATOM   2016  CG1 ILE   290     -12.168  -4.833  -4.038  1.00  0.00           C  
ATOM   2017  CG2 ILE   290     -14.034  -5.148  -2.442  1.00  0.00           C  
ATOM   2018  CD1 ILE   290     -10.999  -4.646  -3.000  1.00  0.00           C  
ATOM   2019  H   ILE   290     -16.333  -3.811  -3.337  1.00  0.00           H  
ATOM   2020  HA  ILE   290     -14.092  -3.101  -5.250  1.00  0.00           H  
ATOM   2021  HB  ILE   290     -13.216  -3.242  -3.131  1.00  0.00           H  
ATOM   2022 1HG1 ILE   290     -12.331  -5.899  -4.199  1.00  0.00           H  
ATOM   2023 2HG1 ILE   290     -11.754  -4.428  -4.962  1.00  0.00           H  
ATOM   2024 1HG2 ILE   290     -14.373  -4.620  -1.551  1.00  0.00           H  
ATOM   2025 2HG2 ILE   290     -14.829  -5.844  -2.707  1.00  0.00           H  
ATOM   2026 3HG2 ILE   290     -13.286  -5.846  -2.064  1.00  0.00           H  
ATOM   2027 1HD1 ILE   290     -10.009  -4.878  -3.392  1.00  0.00           H  
ATOM   2028 2HD1 ILE   290     -10.868  -3.591  -2.757  1.00  0.00           H  
ATOM   2029 3HD1 ILE   290     -11.085  -5.247  -2.095  1.00  0.00           H  
ATOM   2030  N   GLN   291     -14.117  -5.373  -6.537  1.00  0.00           N  
ATOM   2031  CA  GLN   291     -14.215  -6.506  -7.513  1.00  0.00           C  
ATOM   2032  C   GLN   291     -12.783  -7.017  -7.735  1.00  0.00           C  
ATOM   2033  O   GLN   291     -11.807  -6.331  -7.649  1.00  0.00           O  
ATOM   2034  CB  GLN   291     -14.772  -6.038  -8.856  1.00  0.00           C  
ATOM   2035  CG  GLN   291     -15.939  -5.046  -8.843  1.00  0.00           C  
ATOM   2036  CD  GLN   291     -16.351  -4.470 -10.255  1.00  0.00           C  
ATOM   2037  NE2 GLN   291     -17.480  -3.750 -10.300  1.00  0.00           N  
ATOM   2038  OE1 GLN   291     -15.655  -4.730 -11.258  1.00  0.00           O  
ATOM   2039  H   GLN   291     -13.436  -4.636  -6.655  1.00  0.00           H  
ATOM   2040  HA  GLN   291     -14.835  -7.327  -7.151  1.00  0.00           H  
ATOM   2041 1HB  GLN   291     -14.013  -5.515  -9.438  1.00  0.00           H  
ATOM   2042 2HB  GLN   291     -15.076  -6.870  -9.491  1.00  0.00           H  
ATOM   2043 1HG  GLN   291     -16.771  -5.533  -8.335  1.00  0.00           H  
ATOM   2044 2HG  GLN   291     -15.652  -4.164  -8.270  1.00  0.00           H  
ATOM   2045 1HE2 GLN   291     -17.744  -3.361 -11.194  1.00  0.00           H  
ATOM   2046 2HE2 GLN   291     -17.955  -3.621  -9.418  1.00  0.00           H  
ATOM   2047  N   VAL   292     -12.684  -8.297  -8.052  1.00  0.00           N  
ATOM   2048  CA  VAL   292     -11.433  -8.975  -8.159  1.00  0.00           C  
ATOM   2049  C   VAL   292     -11.376  -9.898  -9.335  1.00  0.00           C  
ATOM   2050  O   VAL   292     -12.361 -10.455  -9.740  1.00  0.00           O  
ATOM   2051  CB  VAL   292     -11.165  -9.791  -6.865  1.00  0.00           C  
ATOM   2052  CG1 VAL   292     -11.045  -9.109  -5.430  1.00  0.00           C  
ATOM   2053  CG2 VAL   292     -12.168 -10.974  -6.659  1.00  0.00           C  
ATOM   2054  H   VAL   292     -13.443  -8.953  -8.173  1.00  0.00           H  
ATOM   2055  HA  VAL   292     -10.621  -8.250  -8.221  1.00  0.00           H  
ATOM   2056  HB  VAL   292     -10.180 -10.203  -7.084  1.00  0.00           H  
ATOM   2057 1HG1 VAL   292     -10.542  -9.919  -4.902  1.00  0.00           H  
ATOM   2058 2HG1 VAL   292     -10.391  -8.247  -5.560  1.00  0.00           H  
ATOM   2059 3HG1 VAL   292     -12.005  -8.836  -4.992  1.00  0.00           H  
ATOM   2060 1HG2 VAL   292     -13.150 -10.505  -6.722  1.00  0.00           H  
ATOM   2061 2HG2 VAL   292     -12.105 -11.712  -7.458  1.00  0.00           H  
ATOM   2062 3HG2 VAL   292     -12.194 -11.363  -5.641  1.00  0.00           H  
ATOM   2063  N   SER   293     -10.153  -9.991  -9.946  1.00  0.00           N  
ATOM   2064  CA  SER   293      -9.898 -10.920 -11.096  1.00  0.00           C  
ATOM   2065  C   SER   293      -9.206 -12.194 -10.486  1.00  0.00           C  
ATOM   2066  O   SER   293      -8.704 -12.152  -9.322  1.00  0.00           O  
ATOM   2067  CB  SER   293      -9.050 -10.133 -11.981  1.00  0.00           C  
ATOM   2068  OG  SER   293      -8.672 -10.902 -13.093  1.00  0.00           O  
ATOM   2069  H   SER   293      -9.431  -9.397  -9.563  1.00  0.00           H  
ATOM   2070  HA  SER   293     -10.775 -11.171 -11.692  1.00  0.00           H  
ATOM   2071 1HB  SER   293      -9.561  -9.194 -12.190  1.00  0.00           H  
ATOM   2072 2HB  SER   293      -8.081  -9.934 -11.522  1.00  0.00           H  
ATOM   2073  HG  SER   293      -7.813 -11.182 -12.769  1.00  0.00           H  
ATOM   2074  N   ASN   294      -9.283 -13.233 -11.296  1.00  0.00           N  
ATOM   2075  CA  ASN   294      -9.017 -14.634 -11.061  1.00  0.00           C  
ATOM   2076  C   ASN   294      -9.452 -15.151  -9.629  1.00  0.00           C  
ATOM   2077  O   ASN   294      -8.544 -15.538  -8.847  1.00  0.00           O  
ATOM   2078  CB  ASN   294      -7.497 -14.918 -11.377  1.00  0.00           C  
ATOM   2079  CG  ASN   294      -7.158 -15.107 -12.840  1.00  0.00           C  
ATOM   2080  ND2 ASN   294      -7.643 -16.196 -13.310  1.00  0.00           N  
ATOM   2081  OD1 ASN   294      -6.555 -14.309 -13.591  1.00  0.00           O  
ATOM   2082  H   ASN   294      -9.700 -12.928 -12.164  1.00  0.00           H  
ATOM   2083  HA  ASN   294      -9.564 -15.245 -11.779  1.00  0.00           H  
ATOM   2084 1HB  ASN   294      -6.870 -14.138 -10.946  1.00  0.00           H  
ATOM   2085 2HB  ASN   294      -7.230 -15.823 -10.832  1.00  0.00           H  
ATOM   2086 1HD2 ASN   294      -7.506 -16.384 -14.292  1.00  0.00           H  
ATOM   2087 2HD2 ASN   294      -8.266 -16.732 -12.723  1.00  0.00           H  
ATOM   2088  N   PRO   295     -10.777 -15.120  -9.237  1.00  0.00           N  
ATOM   2089  CA  PRO   295     -11.189 -15.371  -7.870  1.00  0.00           C  
ATOM   2090  C   PRO   295     -10.957 -16.793  -7.388  1.00  0.00           C  
ATOM   2091  O   PRO   295     -11.117 -17.035  -6.162  1.00  0.00           O  
ATOM   2092  CB  PRO   295     -12.687 -15.108  -7.886  1.00  0.00           C  
ATOM   2093  CG  PRO   295     -13.075 -14.684  -9.259  1.00  0.00           C  
ATOM   2094  CD  PRO   295     -11.841 -14.748 -10.172  1.00  0.00           C  
ATOM   2095  HA  PRO   295     -10.708 -14.664  -7.193  1.00  0.00           H  
ATOM   2096 1HB  PRO   295     -13.165 -16.051  -7.619  1.00  0.00           H  
ATOM   2097 2HB  PRO   295     -12.989 -14.348  -7.166  1.00  0.00           H  
ATOM   2098 1HG  PRO   295     -13.977 -15.187  -9.608  1.00  0.00           H  
ATOM   2099 2HG  PRO   295     -13.356 -13.633  -9.317  1.00  0.00           H  
ATOM   2100 1HD  PRO   295     -11.989 -15.493 -10.955  1.00  0.00           H  
ATOM   2101 2HD  PRO   295     -11.668 -13.790 -10.661  1.00  0.00           H  
ATOM   2102  N   SER   296     -10.687 -17.830  -8.210  1.00  0.00           N  
ATOM   2103  CA  SER   296     -10.219 -19.172  -7.790  1.00  0.00           C  
ATOM   2104  C   SER   296      -8.828 -19.257  -7.294  1.00  0.00           C  
ATOM   2105  O   SER   296      -8.493 -20.351  -6.725  1.00  0.00           O  
ATOM   2106  CB  SER   296     -10.481 -20.172  -8.925  1.00  0.00           C  
ATOM   2107  OG  SER   296      -9.674 -19.753 -10.022  1.00  0.00           O  
ATOM   2108  H   SER   296     -10.743 -17.706  -9.210  1.00  0.00           H  
ATOM   2109  HA  SER   296     -10.896 -19.432  -6.976  1.00  0.00           H  
ATOM   2110 1HB  SER   296     -10.115 -21.151  -8.617  1.00  0.00           H  
ATOM   2111 2HB  SER   296     -11.530 -20.187  -9.221  1.00  0.00           H  
ATOM   2112  HG  SER   296      -9.661 -20.544 -10.567  1.00  0.00           H  
ATOM   2113  N   LEU   297      -8.020 -18.246  -7.473  1.00  0.00           N  
ATOM   2114  CA  LEU   297      -6.691 -18.166  -6.901  1.00  0.00           C  
ATOM   2115  C   LEU   297      -6.514 -17.253  -5.705  1.00  0.00           C  
ATOM   2116  O   LEU   297      -5.446 -17.133  -5.145  1.00  0.00           O  
ATOM   2117  CB  LEU   297      -5.669 -17.868  -8.040  1.00  0.00           C  
ATOM   2118  CG  LEU   297      -5.500 -18.874  -9.255  1.00  0.00           C  
ATOM   2119  CD1 LEU   297      -4.318 -18.457 -10.169  1.00  0.00           C  
ATOM   2120  CD2 LEU   297      -5.274 -20.316  -8.852  1.00  0.00           C  
ATOM   2121  H   LEU   297      -8.253 -17.593  -8.208  1.00  0.00           H  
ATOM   2122  HA  LEU   297      -6.347 -19.110  -6.478  1.00  0.00           H  
ATOM   2123 1HB  LEU   297      -5.744 -16.874  -8.481  1.00  0.00           H  
ATOM   2124 2HB  LEU   297      -4.729 -17.760  -7.500  1.00  0.00           H  
ATOM   2125  HG  LEU   297      -6.419 -18.842  -9.840  1.00  0.00           H  
ATOM   2126 1HD1 LEU   297      -4.216 -19.194 -10.966  1.00  0.00           H  
ATOM   2127 2HD1 LEU   297      -4.502 -17.510 -10.677  1.00  0.00           H  
ATOM   2128 3HD1 LEU   297      -3.458 -18.428  -9.501  1.00  0.00           H  
ATOM   2129 1HD2 LEU   297      -6.207 -20.702  -8.441  1.00  0.00           H  
ATOM   2130 2HD2 LEU   297      -4.980 -20.972  -9.671  1.00  0.00           H  
ATOM   2131 3HD2 LEU   297      -4.464 -20.362  -8.124  1.00  0.00           H  
ATOM   2132  N   LEU   298      -7.597 -16.603  -5.344  1.00  0.00           N  
ATOM   2133  CA  LEU   298      -7.709 -15.652  -4.244  1.00  0.00           C  
ATOM   2134  C   LEU   298      -7.400 -16.320  -2.893  1.00  0.00           C  
ATOM   2135  O   LEU   298      -7.912 -17.433  -2.700  1.00  0.00           O  
ATOM   2136  CB  LEU   298      -9.116 -15.081  -4.187  1.00  0.00           C  
ATOM   2137  CG  LEU   298      -9.166 -13.880  -3.228  1.00  0.00           C  
ATOM   2138  CD1 LEU   298      -8.920 -12.635  -4.078  1.00  0.00           C  
ATOM   2139  CD2 LEU   298     -10.568 -13.732  -2.759  1.00  0.00           C  
ATOM   2140  H   LEU   298      -8.433 -16.691  -5.904  1.00  0.00           H  
ATOM   2141  HA  LEU   298      -7.004 -14.838  -4.418  1.00  0.00           H  
ATOM   2142 1HB  LEU   298      -9.451 -14.771  -5.177  1.00  0.00           H  
ATOM   2143 2HB  LEU   298      -9.784 -15.876  -3.856  1.00  0.00           H  
ATOM   2144  HG  LEU   298      -8.519 -13.973  -2.356  1.00  0.00           H  
ATOM   2145 1HD1 LEU   298      -7.936 -12.664  -4.545  1.00  0.00           H  
ATOM   2146 2HD1 LEU   298      -9.702 -12.574  -4.834  1.00  0.00           H  
ATOM   2147 3HD1 LEU   298      -8.953 -11.681  -3.551  1.00  0.00           H  
ATOM   2148 1HD2 LEU   298     -10.799 -12.766  -2.309  1.00  0.00           H  
ATOM   2149 2HD2 LEU   298     -11.236 -13.931  -3.597  1.00  0.00           H  
ATOM   2150 3HD2 LEU   298     -10.847 -14.594  -2.153  1.00  0.00           H  
ATOM   2151  N   ASP   299      -6.791 -15.626  -1.889  1.00  0.00           N  
ATOM   2152  CA  ASP   299      -6.483 -16.118  -0.508  1.00  0.00           C  
ATOM   2153  C   ASP   299      -7.396 -15.481   0.592  1.00  0.00           C  
ATOM   2154  O   ASP   299      -7.085 -14.497   1.230  1.00  0.00           O  
ATOM   2155  CB  ASP   299      -4.977 -15.885  -0.252  1.00  0.00           C  
ATOM   2156  CG  ASP   299      -4.406 -16.450   1.097  1.00  0.00           C  
ATOM   2157  OD1 ASP   299      -3.227 -16.216   1.412  1.00  0.00           O  
ATOM   2158  OD2 ASP   299      -5.047 -17.246   1.811  1.00  0.00           O1-
ATOM   2159  H   ASP   299      -6.546 -14.680  -2.144  1.00  0.00           H  
ATOM   2160  HA  ASP   299      -6.631 -17.196  -0.444  1.00  0.00           H  
ATOM   2161 1HB  ASP   299      -4.445 -16.303  -1.106  1.00  0.00           H  
ATOM   2162 2HB  ASP   299      -4.734 -14.824  -0.323  1.00  0.00           H  
ATOM   2163  N   PRO   300      -8.669 -15.906   0.756  1.00  0.00           N  
ATOM   2164  CA  PRO   300      -9.742 -15.323   1.581  1.00  0.00           C  
ATOM   2165  C   PRO   300      -9.652 -15.590   3.099  1.00  0.00           C  
ATOM   2166  O   PRO   300     -10.693 -15.790   3.691  1.00  0.00           O  
ATOM   2167  CB  PRO   300     -11.000 -15.843   1.004  1.00  0.00           C  
ATOM   2168  CG  PRO   300     -10.605 -17.303   0.632  1.00  0.00           C  
ATOM   2169  CD  PRO   300      -9.247 -17.047   0.066  1.00  0.00           C  
ATOM   2170  HA  PRO   300      -9.660 -14.246   1.435  1.00  0.00           H  
ATOM   2171 1HB  PRO   300     -11.850 -15.791   1.685  1.00  0.00           H  
ATOM   2172 2HB  PRO   300     -11.195 -15.324   0.066  1.00  0.00           H  
ATOM   2173 1HG  PRO   300     -10.478 -17.868   1.555  1.00  0.00           H  
ATOM   2174 2HG  PRO   300     -11.277 -17.700  -0.128  1.00  0.00           H  
ATOM   2175 1HD  PRO   300      -8.666 -17.964   0.168  1.00  0.00           H  
ATOM   2176 2HD  PRO   300      -9.370 -16.762  -0.979  1.00  0.00           H  
ATOM   2177  N   ASP   301      -8.434 -15.741   3.686  1.00  0.00           N  
ATOM   2178  CA  ASP   301      -8.236 -15.610   5.142  1.00  0.00           C  
ATOM   2179  C   ASP   301      -8.319 -14.164   5.560  1.00  0.00           C  
ATOM   2180  O   ASP   301      -8.112 -13.229   4.737  1.00  0.00           O  
ATOM   2181  CB  ASP   301      -6.841 -16.178   5.633  1.00  0.00           C  
ATOM   2182  CG  ASP   301      -6.745 -17.720   5.528  1.00  0.00           C  
ATOM   2183  OD1 ASP   301      -7.828 -18.354   5.499  1.00  0.00           O  
ATOM   2184  OD2 ASP   301      -5.608 -18.217   5.698  1.00  0.00           O1-
ATOM   2185  H   ASP   301      -7.650 -15.480   3.105  1.00  0.00           H  
ATOM   2186  HA  ASP   301      -9.083 -16.145   5.570  1.00  0.00           H  
ATOM   2187 1HB  ASP   301      -5.949 -15.709   5.218  1.00  0.00           H  
ATOM   2188 2HB  ASP   301      -6.814 -15.983   6.705  1.00  0.00           H  
ATOM   2189  N   GLN   302      -8.755 -13.940   6.801  1.00  0.00           N  
ATOM   2190  CA  GLN   302      -8.927 -12.654   7.442  1.00  0.00           C  
ATOM   2191  C   GLN   302      -7.714 -11.750   7.629  1.00  0.00           C  
ATOM   2192  O   GLN   302      -7.942 -10.620   7.990  1.00  0.00           O  
ATOM   2193  CB  GLN   302      -9.634 -12.807   8.790  1.00  0.00           C  
ATOM   2194  CG  GLN   302      -8.753 -13.521   9.883  1.00  0.00           C  
ATOM   2195  CD  GLN   302      -9.283 -13.384  11.266  1.00  0.00           C  
ATOM   2196  NE2 GLN   302      -8.423 -13.719  12.243  1.00  0.00           N  
ATOM   2197  OE1 GLN   302     -10.428 -12.972  11.625  1.00  0.00           O  
ATOM   2198  H   GLN   302      -8.960 -14.730   7.396  1.00  0.00           H  
ATOM   2199  HA  GLN   302      -9.604 -12.037   6.851  1.00  0.00           H  
ATOM   2200 1HB  GLN   302      -9.907 -11.852   9.238  1.00  0.00           H  
ATOM   2201 2HB  GLN   302     -10.628 -13.242   8.689  1.00  0.00           H  
ATOM   2202 1HG  GLN   302      -8.796 -14.603   9.766  1.00  0.00           H  
ATOM   2203 2HG  GLN   302      -7.721 -13.169   9.887  1.00  0.00           H  
ATOM   2204 1HE2 GLN   302      -8.753 -13.464  13.162  1.00  0.00           H  
ATOM   2205 2HE2 GLN   302      -7.474 -13.951  11.987  1.00  0.00           H  
ATOM   2206  N   ASP   303      -6.500 -12.227   7.340  1.00  0.00           N  
ATOM   2207  CA  ASP   303      -5.278 -11.382   7.386  1.00  0.00           C  
ATOM   2208  C   ASP   303      -4.539 -11.168   6.035  1.00  0.00           C  
ATOM   2209  O   ASP   303      -3.546 -10.471   5.888  1.00  0.00           O  
ATOM   2210  CB  ASP   303      -4.278 -12.021   8.442  1.00  0.00           C  
ATOM   2211  CG  ASP   303      -3.906 -13.490   8.204  1.00  0.00           C  
ATOM   2212  OD1 ASP   303      -4.564 -14.280   7.482  1.00  0.00           O  
ATOM   2213  OD2 ASP   303      -2.845 -13.900   8.779  1.00  0.00           O1-
ATOM   2214  H   ASP   303      -6.390 -13.124   6.891  1.00  0.00           H  
ATOM   2215  HA  ASP   303      -5.466 -10.346   7.670  1.00  0.00           H  
ATOM   2216 1HB  ASP   303      -3.321 -11.504   8.519  1.00  0.00           H  
ATOM   2217 2HB  ASP   303      -4.768 -12.140   9.408  1.00  0.00           H  
ATOM   2218  N   ALA   304      -5.006 -12.007   5.108  1.00  0.00           N  
ATOM   2219  CA  ALA   304      -4.651 -12.076   3.678  1.00  0.00           C  
ATOM   2220  C   ALA   304      -5.553 -11.310   2.717  1.00  0.00           C  
ATOM   2221  O   ALA   304      -5.092 -10.634   1.853  1.00  0.00           O  
ATOM   2222  CB  ALA   304      -4.466 -13.590   3.293  1.00  0.00           C  
ATOM   2223  H   ALA   304      -5.847 -12.531   5.304  1.00  0.00           H  
ATOM   2224  HA  ALA   304      -3.651 -11.658   3.558  1.00  0.00           H  
ATOM   2225 1HB  ALA   304      -3.845 -13.791   2.420  1.00  0.00           H  
ATOM   2226 2HB  ALA   304      -3.952 -14.057   4.133  1.00  0.00           H  
ATOM   2227 3HB  ALA   304      -5.484 -13.979   3.297  1.00  0.00           H  
ATOM   2228  N   THR   305      -6.849 -11.237   2.984  1.00  0.00           N  
ATOM   2229  CA  THR   305      -7.771 -10.499   2.053  1.00  0.00           C  
ATOM   2230  C   THR   305      -8.808  -9.694   2.781  1.00  0.00           C  
ATOM   2231  O   THR   305      -9.684 -10.251   3.450  1.00  0.00           O  
ATOM   2232  CB  THR   305      -8.382 -11.504   1.163  1.00  0.00           C  
ATOM   2233  CG2 THR   305      -9.533 -11.007   0.283  1.00  0.00           C  
ATOM   2234  OG1 THR   305      -7.345 -11.852   0.193  1.00  0.00           O  
ATOM   2235  H   THR   305      -7.301 -11.739   3.735  1.00  0.00           H  
ATOM   2236  HA  THR   305      -7.245  -9.930   1.287  1.00  0.00           H  
ATOM   2237  HB  THR   305      -8.819 -12.236   1.843  1.00  0.00           H  
ATOM   2238 1HG2 THR   305     -10.259 -10.558   0.961  1.00  0.00           H  
ATOM   2239 2HG2 THR   305      -9.189 -10.213  -0.381  1.00  0.00           H  
ATOM   2240 3HG2 THR   305     -10.062 -11.801  -0.245  1.00  0.00           H  
ATOM   2241  HG1 THR   305      -6.961 -12.695   0.449  1.00  0.00           H  
ATOM   2242  N   TYR   306      -8.738  -8.384   2.732  1.00  0.00           N  
ATOM   2243  CA  TYR   306      -9.813  -7.524   3.295  1.00  0.00           C  
ATOM   2244  C   TYR   306     -10.039  -6.144   2.608  1.00  0.00           C  
ATOM   2245  O   TYR   306      -9.261  -5.684   1.776  1.00  0.00           O  
ATOM   2246  CB  TYR   306      -9.596  -7.326   4.770  1.00  0.00           C  
ATOM   2247  CG  TYR   306      -8.236  -6.598   5.138  1.00  0.00           C  
ATOM   2248  CD1 TYR   306      -8.053  -5.235   4.997  1.00  0.00           C  
ATOM   2249  CD2 TYR   306      -7.276  -7.292   5.891  1.00  0.00           C  
ATOM   2250  CE1 TYR   306      -6.853  -4.580   5.452  1.00  0.00           C  
ATOM   2251  CE2 TYR   306      -6.075  -6.688   6.368  1.00  0.00           C  
ATOM   2252  CZ  TYR   306      -5.837  -5.313   6.133  1.00  0.00           C  
ATOM   2253  OH  TYR   306      -4.767  -4.593   6.629  1.00  0.00           O  
ATOM   2254  H   TYR   306      -8.027  -7.948   2.163  1.00  0.00           H  
ATOM   2255  HA  TYR   306     -10.801  -7.967   3.171  1.00  0.00           H  
ATOM   2256 1HB  TYR   306     -10.451  -6.737   5.104  1.00  0.00           H  
ATOM   2257 2HB  TYR   306      -9.566  -8.295   5.268  1.00  0.00           H  
ATOM   2258  HD1 TYR   306      -8.917  -4.701   4.632  1.00  0.00           H  
ATOM   2259  HD2 TYR   306      -7.504  -8.335   6.054  1.00  0.00           H  
ATOM   2260  HE1 TYR   306      -6.827  -3.522   5.238  1.00  0.00           H  
ATOM   2261  HE2 TYR   306      -5.342  -7.340   6.820  1.00  0.00           H  
ATOM   2262  HH  TYR   306      -4.422  -4.013   5.946  1.00  0.00           H  
ATOM   2263  N   PHE   307     -11.149  -5.452   2.987  1.00  0.00           N  
ATOM   2264  CA  PHE   307     -11.615  -4.195   2.394  1.00  0.00           C  
ATOM   2265  C   PHE   307     -11.957  -3.239   3.543  1.00  0.00           C  
ATOM   2266  O   PHE   307     -12.246  -3.663   4.640  1.00  0.00           O  
ATOM   2267  CB  PHE   307     -12.716  -4.507   1.354  1.00  0.00           C  
ATOM   2268  CG  PHE   307     -13.461  -3.351   0.771  1.00  0.00           C  
ATOM   2269  CD1 PHE   307     -12.833  -2.403   0.024  1.00  0.00           C  
ATOM   2270  CD2 PHE   307     -14.872  -3.334   0.719  1.00  0.00           C  
ATOM   2271  CE1 PHE   307     -13.471  -1.353  -0.585  1.00  0.00           C  
ATOM   2272  CE2 PHE   307     -15.588  -2.217   0.089  1.00  0.00           C  
ATOM   2273  CZ  PHE   307     -14.850  -1.260  -0.556  1.00  0.00           C  
ATOM   2274  H   PHE   307     -11.724  -5.746   3.764  1.00  0.00           H  
ATOM   2275  HA  PHE   307     -10.844  -3.669   1.832  1.00  0.00           H  
ATOM   2276 1HB  PHE   307     -12.254  -5.101   0.566  1.00  0.00           H  
ATOM   2277 2HB  PHE   307     -13.269  -5.221   1.965  1.00  0.00           H  
ATOM   2278  HD1 PHE   307     -11.756  -2.455  -0.044  1.00  0.00           H  
ATOM   2279  HD2 PHE   307     -15.446  -4.074   1.257  1.00  0.00           H  
ATOM   2280  HE1 PHE   307     -12.867  -0.602  -1.072  1.00  0.00           H  
ATOM   2281  HE2 PHE   307     -16.666  -2.242   0.014  1.00  0.00           H  
ATOM   2282  HZ  PHE   307     -15.309  -0.400  -1.020  1.00  0.00           H  
ATOM   2283  N   GLY   308     -11.887  -1.922   3.335  1.00  0.00           N  
ATOM   2284  CA  GLY   308     -12.213  -1.010   4.416  1.00  0.00           C  
ATOM   2285  C   GLY   308     -12.167   0.499   4.192  1.00  0.00           C  
ATOM   2286  O   GLY   308     -11.766   0.956   3.098  1.00  0.00           O  
ATOM   2287  H   GLY   308     -11.498  -1.572   2.471  1.00  0.00           H  
ATOM   2288 1HA  GLY   308     -13.161  -1.292   4.874  1.00  0.00           H  
ATOM   2289 2HA  GLY   308     -11.468  -1.172   5.196  1.00  0.00           H  
ATOM   2290  N   ALA   309     -12.557   1.337   5.161  1.00  0.00           N  
ATOM   2291  CA  ALA   309     -12.785   2.802   5.115  1.00  0.00           C  
ATOM   2292  C   ALA   309     -12.816   3.393   6.556  1.00  0.00           C  
ATOM   2293  O   ALA   309     -13.460   2.942   7.421  1.00  0.00           O  
ATOM   2294  CB  ALA   309     -14.154   3.044   4.394  1.00  0.00           C  
ATOM   2295  H   ALA   309     -12.749   0.866   6.034  1.00  0.00           H  
ATOM   2296  HA  ALA   309     -11.915   3.200   4.594  1.00  0.00           H  
ATOM   2297 1HB  ALA   309     -14.382   4.075   4.122  1.00  0.00           H  
ATOM   2298 2HB  ALA   309     -14.177   2.530   3.433  1.00  0.00           H  
ATOM   2299 3HB  ALA   309     -15.005   2.760   5.012  1.00  0.00           H  
ATOM   2300  N   PHE   310     -12.300   4.643   6.756  1.00  0.00           N  
ATOM   2301  CA  PHE   310     -12.693   5.474   7.945  1.00  0.00           C  
ATOM   2302  C   PHE   310     -12.619   7.005   7.609  1.00  0.00           C  
ATOM   2303  O   PHE   310     -11.758   7.441   6.856  1.00  0.00           O  
ATOM   2304  CB  PHE   310     -11.839   5.084   9.169  1.00  0.00           C  
ATOM   2305  CG  PHE   310     -10.365   5.130   9.033  1.00  0.00           C  
ATOM   2306  CD1 PHE   310      -9.630   6.150   9.585  1.00  0.00           C  
ATOM   2307  CD2 PHE   310      -9.692   4.022   8.427  1.00  0.00           C  
ATOM   2308  CE1 PHE   310      -8.230   6.153   9.402  1.00  0.00           C  
ATOM   2309  CE2 PHE   310      -8.303   4.143   8.169  1.00  0.00           C  
ATOM   2310  CZ  PHE   310      -7.560   5.231   8.631  1.00  0.00           C  
ATOM   2311  H   PHE   310     -11.816   5.076   5.983  1.00  0.00           H  
ATOM   2312  HA  PHE   310     -13.742   5.318   8.195  1.00  0.00           H  
ATOM   2313 1HB  PHE   310     -12.128   5.686  10.030  1.00  0.00           H  
ATOM   2314 2HB  PHE   310     -12.206   4.091   9.428  1.00  0.00           H  
ATOM   2315  HD1 PHE   310     -10.116   6.951  10.124  1.00  0.00           H  
ATOM   2316  HD2 PHE   310     -10.318   3.288   7.942  1.00  0.00           H  
ATOM   2317  HE1 PHE   310      -7.745   7.043   9.774  1.00  0.00           H  
ATOM   2318  HE2 PHE   310      -7.846   3.355   7.589  1.00  0.00           H  
ATOM   2319  HZ  PHE   310      -6.503   5.379   8.468  1.00  0.00           H  
ATOM   2320  N   LYS   311     -13.482   7.770   8.296  1.00  0.00           N  
ATOM   2321  CA  LYS   311     -13.503   9.242   8.160  1.00  0.00           C  
ATOM   2322  C   LYS   311     -12.338   9.796   8.980  1.00  0.00           C  
ATOM   2323  O   LYS   311     -12.157   9.393  10.152  1.00  0.00           O  
ATOM   2324  CB  LYS   311     -14.846   9.683   8.723  1.00  0.00           C  
ATOM   2325  CG  LYS   311     -15.157  11.107   8.702  1.00  0.00           C  
ATOM   2326  CD  LYS   311     -16.555  11.478   9.164  1.00  0.00           C  
ATOM   2327  CE  LYS   311     -16.691  13.014   9.193  1.00  0.00           C  
ATOM   2328  NZ  LYS   311     -17.998  13.493   9.656  1.00  0.00           N1+
ATOM   2329  H   LYS   311     -13.987   7.318   9.045  1.00  0.00           H  
ATOM   2330  HA  LYS   311     -13.492   9.583   7.125  1.00  0.00           H  
ATOM   2331 1HB  LYS   311     -15.642   9.311   8.078  1.00  0.00           H  
ATOM   2332 2HB  LYS   311     -14.981   9.354   9.753  1.00  0.00           H  
ATOM   2333 1HG  LYS   311     -14.502  11.585   9.431  1.00  0.00           H  
ATOM   2334 2HG  LYS   311     -15.013  11.553   7.718  1.00  0.00           H  
ATOM   2335 1HD  LYS   311     -17.291  11.059   8.478  1.00  0.00           H  
ATOM   2336 2HD  LYS   311     -16.696  11.121  10.184  1.00  0.00           H  
ATOM   2337 1HE  LYS   311     -15.934  13.464   9.835  1.00  0.00           H  
ATOM   2338 2HE  LYS   311     -16.622  13.435   8.190  1.00  0.00           H  
ATOM   2339 1HZ  LYS   311     -18.411  12.844  10.310  1.00  0.00           H  
ATOM   2340 2HZ  LYS   311     -17.951  14.447   9.984  1.00  0.00           H  
ATOM   2341 3HZ  LYS   311     -18.653  13.548   8.889  1.00  0.00           H  
ATOM   2342  N   VAL   312     -11.645  10.774   8.398  1.00  0.00           N  
ATOM   2343  CA  VAL   312     -10.623  11.556   9.077  1.00  0.00           C  
ATOM   2344  C   VAL   312     -10.957  13.048   9.117  1.00  0.00           C  
ATOM   2345  O   VAL   312     -10.408  13.825   9.923  1.00  0.00           O  
ATOM   2346  CB  VAL   312      -9.281  11.413   8.339  1.00  0.00           C  
ATOM   2347  CG1 VAL   312      -8.637  10.099   8.635  1.00  0.00           C  
ATOM   2348  CG2 VAL   312      -9.469  11.544   6.803  1.00  0.00           C  
ATOM   2349  H   VAL   312     -12.044  11.112   7.533  1.00  0.00           H  
ATOM   2350  HA  VAL   312     -10.585  11.271  10.128  1.00  0.00           H  
ATOM   2351  HB  VAL   312      -8.470  12.111   8.547  1.00  0.00           H  
ATOM   2352 1HG1 VAL   312      -7.731   9.984   8.039  1.00  0.00           H  
ATOM   2353 2HG1 VAL   312      -8.268  10.214   9.654  1.00  0.00           H  
ATOM   2354 3HG1 VAL   312      -9.241   9.219   8.413  1.00  0.00           H  
ATOM   2355 1HG2 VAL   312      -9.922  12.494   6.516  1.00  0.00           H  
ATOM   2356 2HG2 VAL   312      -8.491  11.509   6.324  1.00  0.00           H  
ATOM   2357 3HG2 VAL   312     -10.008  10.711   6.350  1.00  0.00           H  
ATOM   2358  N   GLN   313     -11.950  13.539   8.288  1.00  0.00           N  
ATOM   2359  CA  GLN   313     -12.485  14.898   8.454  1.00  0.00           C  
ATOM   2360  C   GLN   313     -14.026  14.989   8.319  1.00  0.00           C  
ATOM   2361  O   GLN   313     -14.625  14.274   7.552  1.00  0.00           O  
ATOM   2362  CB  GLN   313     -11.913  15.909   7.429  1.00  0.00           C  
ATOM   2363  CG  GLN   313     -10.348  15.729   7.191  1.00  0.00           C  
ATOM   2364  CD  GLN   313      -9.680  16.911   6.359  1.00  0.00           C  
ATOM   2365  NE2 GLN   313      -8.430  16.815   6.068  1.00  0.00           N  
ATOM   2366  OE1 GLN   313     -10.334  17.842   5.900  1.00  0.00           O  
ATOM   2367  H   GLN   313     -12.518  12.844   7.825  1.00  0.00           H  
ATOM   2368  HA  GLN   313     -12.247  15.260   9.454  1.00  0.00           H  
ATOM   2369 1HB  GLN   313     -12.416  15.797   6.468  1.00  0.00           H  
ATOM   2370 2HB  GLN   313     -12.148  16.908   7.796  1.00  0.00           H  
ATOM   2371 1HG  GLN   313      -9.876  15.623   8.168  1.00  0.00           H  
ATOM   2372 2HG  GLN   313     -10.066  14.817   6.665  1.00  0.00           H  
ATOM   2373 1HE2 GLN   313      -7.967  17.628   5.686  1.00  0.00           H  
ATOM   2374 2HE2 GLN   313      -7.835  16.125   6.504  1.00  0.00           H  
ATOM   2375  N   ASP   314     -14.634  16.042   8.770  1.00  0.00           N  
ATOM   2376  CA  ASP   314     -16.041  16.582   8.508  1.00  0.00           C  
ATOM   2377  C   ASP   314     -16.079  17.403   7.198  1.00  0.00           C  
ATOM   2378  O   ASP   314     -15.059  17.828   6.653  1.00  0.00           O  
ATOM   2379  CB  ASP   314     -16.494  17.515   9.608  1.00  0.00           C  
ATOM   2380  CG  ASP   314     -16.771  16.801  10.911  1.00  0.00           C  
ATOM   2381  OD1 ASP   314     -17.679  15.908  10.932  1.00  0.00           O  
ATOM   2382  OD2 ASP   314     -16.207  17.229  11.950  1.00  0.00           O1-
ATOM   2383  H   ASP   314     -14.015  16.752   9.135  1.00  0.00           H  
ATOM   2384  HA  ASP   314     -16.776  15.791   8.361  1.00  0.00           H  
ATOM   2385 1HB  ASP   314     -15.678  18.223   9.750  1.00  0.00           H  
ATOM   2386 2HB  ASP   314     -17.337  18.069   9.196  1.00  0.00           H  
ATOM   2387  N   ILE   315     -17.303  17.634   6.683  1.00  0.00           N  
ATOM   2388  CA  ILE   315     -17.565  18.432   5.464  1.00  0.00           C  
ATOM   2389  C   ILE   315     -17.745  19.934   5.738  1.00  0.00           C  
ATOM   2390  O   ILE   315     -18.734  20.572   5.387  1.00  0.00           O  
ATOM   2391  CB  ILE   315     -18.758  17.769   4.676  1.00  0.00           C  
ATOM   2392  CG1 ILE   315     -18.910  18.237   3.200  1.00  0.00           C  
ATOM   2393  CG2 ILE   315     -20.065  17.969   5.450  1.00  0.00           C  
ATOM   2394  CD1 ILE   315     -19.848  17.482   2.253  1.00  0.00           C  
ATOM   2395  H   ILE   315     -18.109  17.292   7.187  1.00  0.00           H  
ATOM   2396  HA  ILE   315     -16.696  18.460   4.806  1.00  0.00           H  
ATOM   2397  HB  ILE   315     -18.527  16.704   4.666  1.00  0.00           H  
ATOM   2398 1HG1 ILE   315     -19.144  19.297   3.094  1.00  0.00           H  
ATOM   2399 2HG1 ILE   315     -17.883  18.179   2.838  1.00  0.00           H  
ATOM   2400 1HG2 ILE   315     -19.886  17.871   6.521  1.00  0.00           H  
ATOM   2401 2HG2 ILE   315     -20.585  18.914   5.293  1.00  0.00           H  
ATOM   2402 3HG2 ILE   315     -20.765  17.181   5.172  1.00  0.00           H  
ATOM   2403 1HD1 ILE   315     -19.400  16.545   1.921  1.00  0.00           H  
ATOM   2404 2HD1 ILE   315     -20.760  17.310   2.824  1.00  0.00           H  
ATOM   2405 3HD1 ILE   315     -20.053  18.082   1.366  1.00  0.00           H  
ATOM   2406  N   ASP   316     -16.699  20.534   6.402  1.00  0.00           N  
ATOM   2407  CA  ASP   316     -16.656  21.812   7.027  1.00  0.00           C  
ATOM   2408  C   ASP   316     -15.209  22.411   7.067  1.00  0.00           C  
ATOM   2409  O   ASP   316     -14.650  22.674   8.162  1.00  0.00           O  
ATOM   2410  CB  ASP   316     -17.417  21.787   8.449  1.00  0.00           C  
ATOM   2411  CG  ASP   316     -17.704  23.187   8.977  1.00  0.00           C  
ATOM   2412  OD1 ASP   316     -17.895  24.081   8.101  1.00  0.00           O  
ATOM   2413  OD2 ASP   316     -17.654  23.411  10.176  1.00  0.00           O1-
ATOM   2414  OXT ASP   316     -14.691  22.641   5.936  1.00  0.00           O1-
ATOM   2415  H   ASP   316     -15.891  20.001   6.692  1.00  0.00           H  
ATOM   2416  HA  ASP   316     -17.141  22.462   6.299  1.00  0.00           H  
ATOM   2417 1HB  ASP   316     -18.362  21.244   8.426  1.00  0.00           H  
ATOM   2418 2HB  ASP   316     -16.775  21.317   9.194  1.00  0.00           H  
TER    2419      ASP   316 
ATOM   2420  N   ALA   161     -12.011  22.926   7.114  1.00  0.00           N1+
ATOM   2421  CA  ALA   161     -11.177  21.914   6.553  1.00  0.00           C  
ATOM   2422  C   ALA   161      -9.878  21.841   7.350  1.00  0.00           C  
ATOM   2423  O   ALA   161      -9.255  22.875   7.769  1.00  0.00           O  
ATOM   2424  CB  ALA   161     -11.039  22.197   5.091  1.00  0.00           C  
ATOM   2425 1H   ALA   161     -11.661  23.866   6.998  1.00  0.00           H  
ATOM   2426 2H   ALA   161     -12.152  22.784   8.104  1.00  0.00           H  
ATOM   2427 3H   ALA   161     -12.961  22.865   6.776  1.00  0.00           H  
ATOM   2428  HA  ALA   161     -11.729  20.985   6.692  1.00  0.00           H  
ATOM   2429 1HB  ALA   161     -10.313  22.984   4.885  1.00  0.00           H  
ATOM   2430 2HB  ALA   161     -10.642  21.314   4.589  1.00  0.00           H  
ATOM   2431 3HB  ALA   161     -12.005  22.508   4.693  1.00  0.00           H  
ATOM   2432  N   GLN   162      -9.329  20.664   7.436  1.00  0.00           N  
ATOM   2433  CA  GLN   162      -7.918  20.370   7.731  1.00  0.00           C  
ATOM   2434  C   GLN   162      -7.078  19.979   6.459  1.00  0.00           C  
ATOM   2435  O   GLN   162      -7.636  19.391   5.535  1.00  0.00           O  
ATOM   2436  CB  GLN   162      -7.981  19.175   8.737  1.00  0.00           C  
ATOM   2437  CG  GLN   162      -8.465  19.580  10.146  1.00  0.00           C  
ATOM   2438  CD  GLN   162      -7.745  20.841  10.723  1.00  0.00           C  
ATOM   2439  NE2 GLN   162      -6.481  20.804  10.875  1.00  0.00           N  
ATOM   2440  OE1 GLN   162      -8.384  21.816  11.017  1.00  0.00           O  
ATOM   2441  H   GLN   162      -9.895  19.868   7.178  1.00  0.00           H  
ATOM   2442  HA  GLN   162      -7.533  21.231   8.278  1.00  0.00           H  
ATOM   2443 1HB  GLN   162      -8.699  18.463   8.330  1.00  0.00           H  
ATOM   2444 2HB  GLN   162      -7.071  18.584   8.838  1.00  0.00           H  
ATOM   2445 1HG  GLN   162      -9.541  19.753  10.159  1.00  0.00           H  
ATOM   2446 2HG  GLN   162      -8.248  18.735  10.801  1.00  0.00           H  
ATOM   2447 1HE2 GLN   162      -6.016  21.573  11.335  1.00  0.00           H  
ATOM   2448 2HE2 GLN   162      -5.950  19.945  10.841  1.00  0.00           H  
ATOM   2449  N   PRO   163      -5.770  20.331   6.369  1.00  0.00           N  
ATOM   2450  CA  PRO   163      -4.921  20.286   5.207  1.00  0.00           C  
ATOM   2451  C   PRO   163      -4.948  18.943   4.443  1.00  0.00           C  
ATOM   2452  O   PRO   163      -4.710  17.859   5.034  1.00  0.00           O  
ATOM   2453  CB  PRO   163      -3.485  20.566   5.713  1.00  0.00           C  
ATOM   2454  CG  PRO   163      -3.776  21.564   6.839  1.00  0.00           C  
ATOM   2455  CD  PRO   163      -5.212  21.315   7.379  1.00  0.00           C  
ATOM   2456  HA  PRO   163      -5.281  21.083   4.556  1.00  0.00           H  
ATOM   2457 1HB  PRO   163      -3.076  19.693   6.223  1.00  0.00           H  
ATOM   2458 2HB  PRO   163      -2.764  20.983   5.010  1.00  0.00           H  
ATOM   2459 1HG  PRO   163      -2.989  21.385   7.571  1.00  0.00           H  
ATOM   2460 2HG  PRO   163      -3.738  22.588   6.466  1.00  0.00           H  
ATOM   2461 1HD  PRO   163      -5.207  20.829   8.354  1.00  0.00           H  
ATOM   2462 2HD  PRO   163      -5.731  22.273   7.403  1.00  0.00           H  
ATOM   2463  N   PHE   164      -5.203  18.999   3.100  1.00  0.00           N  
ATOM   2464  CA  PHE   164      -5.500  17.829   2.249  1.00  0.00           C  
ATOM   2465  C   PHE   164      -5.139  18.018   0.792  1.00  0.00           C  
ATOM   2466  O   PHE   164      -5.267  19.021   0.137  1.00  0.00           O  
ATOM   2467  CB  PHE   164      -6.896  17.184   2.490  1.00  0.00           C  
ATOM   2468  CG  PHE   164      -8.158  17.916   1.965  1.00  0.00           C  
ATOM   2469  CD1 PHE   164      -8.326  17.958   0.595  1.00  0.00           C  
ATOM   2470  CD2 PHE   164      -9.100  18.506   2.848  1.00  0.00           C  
ATOM   2471  CE1 PHE   164      -9.403  18.728   0.071  1.00  0.00           C  
ATOM   2472  CE2 PHE   164     -10.187  19.187   2.368  1.00  0.00           C  
ATOM   2473  CZ  PHE   164     -10.404  19.237   0.951  1.00  0.00           C  
ATOM   2474  H   PHE   164      -5.279  19.891   2.632  1.00  0.00           H  
ATOM   2475  HA  PHE   164      -4.896  16.988   2.591  1.00  0.00           H  
ATOM   2476 1HB  PHE   164      -6.774  16.221   1.995  1.00  0.00           H  
ATOM   2477 2HB  PHE   164      -7.081  17.027   3.553  1.00  0.00           H  
ATOM   2478  HD1 PHE   164      -7.578  17.550  -0.069  1.00  0.00           H  
ATOM   2479  HD2 PHE   164      -8.984  18.249   3.890  1.00  0.00           H  
ATOM   2480  HE1 PHE   164      -9.593  18.882  -0.981  1.00  0.00           H  
ATOM   2481  HE2 PHE   164     -10.920  19.615   3.036  1.00  0.00           H  
ATOM   2482  HZ  PHE   164     -11.230  19.774   0.508  1.00  0.00           H  
ATOM   2483  N   ALA   165      -4.578  16.976   0.156  1.00  0.00           N  
ATOM   2484  CA  ALA   165      -4.370  16.895  -1.267  1.00  0.00           C  
ATOM   2485  C   ALA   165      -4.704  15.453  -1.843  1.00  0.00           C  
ATOM   2486  O   ALA   165      -4.374  14.393  -1.283  1.00  0.00           O  
ATOM   2487  CB  ALA   165      -3.004  17.271  -1.716  1.00  0.00           C  
ATOM   2488  H   ALA   165      -4.441  16.142   0.708  1.00  0.00           H  
ATOM   2489  HA  ALA   165      -5.099  17.556  -1.736  1.00  0.00           H  
ATOM   2490 1HB  ALA   165      -2.637  18.056  -1.055  1.00  0.00           H  
ATOM   2491 2HB  ALA   165      -2.251  16.489  -1.615  1.00  0.00           H  
ATOM   2492 3HB  ALA   165      -3.030  17.545  -2.770  1.00  0.00           H  
ATOM   2493  N   HIE   166      -5.464  15.474  -2.933  1.00  0.00           N  
ATOM   2494  CA  HIE   166      -5.649  14.351  -3.886  1.00  0.00           C  
ATOM   2495  C   HIE   166      -5.281  14.861  -5.325  1.00  0.00           C  
ATOM   2496  O   HIE   166      -5.962  15.729  -5.801  1.00  0.00           O  
ATOM   2497  CB  HIE   166      -6.981  13.707  -3.715  1.00  0.00           C  
ATOM   2498  CG  HIE   166      -6.886  12.380  -4.354  1.00  0.00           C  
ATOM   2499  CD2 HIE   166      -7.159  12.152  -5.671  1.00  0.00           C  
ATOM   2500  ND1 HIE   166      -6.882  11.135  -3.711  1.00  0.00           N  
ATOM   2501  CE1 HIE   166      -6.895  10.244  -4.628  1.00  0.00           C  
ATOM   2502  NE2 HIE   166      -7.258  10.820  -5.800  1.00  0.00           N  
ATOM   2503  H   HIE   166      -5.633  16.397  -3.307  1.00  0.00           H  
ATOM   2504  HA  HIE   166      -4.900  13.633  -3.553  1.00  0.00           H  
ATOM   2505 1HB  HIE   166      -7.221  13.669  -2.652  1.00  0.00           H  
ATOM   2506 2HB  HIE   166      -7.631  14.434  -4.202  1.00  0.00           H  
ATOM   2507  HD2 HIE   166      -7.655  12.848  -6.330  1.00  0.00           H  
ATOM   2508  HE2 HIE   166      -7.451  10.331  -6.662  1.00  0.00           H  
ATOM   2509  HE1 HIE   166      -6.943   9.170  -4.534  1.00  0.00           H  
ATOM   2510  N   LEU   167      -4.197  14.309  -5.848  1.00  0.00           N  
ATOM   2511  CA  LEU   167      -3.576  14.851  -7.002  1.00  0.00           C  
ATOM   2512  C   LEU   167      -3.536  13.819  -8.086  1.00  0.00           C  
ATOM   2513  O   LEU   167      -3.282  12.638  -7.787  1.00  0.00           O  
ATOM   2514  CB  LEU   167      -2.056  15.176  -6.647  1.00  0.00           C  
ATOM   2515  CG  LEU   167      -1.918  16.369  -5.636  1.00  0.00           C  
ATOM   2516  CD1 LEU   167      -0.517  16.355  -4.978  1.00  0.00           C  
ATOM   2517  CD2 LEU   167      -2.061  17.630  -6.385  1.00  0.00           C  
ATOM   2518  H   LEU   167      -3.746  13.525  -5.398  1.00  0.00           H  
ATOM   2519  HA  LEU   167      -4.024  15.786  -7.338  1.00  0.00           H  
ATOM   2520 1HB  LEU   167      -1.586  14.265  -6.277  1.00  0.00           H  
ATOM   2521 2HB  LEU   167      -1.641  15.405  -7.629  1.00  0.00           H  
ATOM   2522  HG  LEU   167      -2.626  16.286  -4.812  1.00  0.00           H  
ATOM   2523 1HD1 LEU   167      -0.350  15.361  -4.563  1.00  0.00           H  
ATOM   2524 2HD1 LEU   167       0.243  16.567  -5.730  1.00  0.00           H  
ATOM   2525 3HD1 LEU   167      -0.586  17.097  -4.182  1.00  0.00           H  
ATOM   2526 1HD2 LEU   167      -2.048  18.475  -5.697  1.00  0.00           H  
ATOM   2527 2HD2 LEU   167      -1.239  17.701  -7.097  1.00  0.00           H  
ATOM   2528 3HD2 LEU   167      -2.964  17.492  -6.979  1.00  0.00           H  
ATOM   2529  N   THR   168      -3.835  14.233  -9.269  1.00  0.00           N  
ATOM   2530  CA  THR   168      -3.850  13.337 -10.502  1.00  0.00           C  
ATOM   2531  C   THR   168      -2.969  14.087 -11.603  1.00  0.00           C  
ATOM   2532  O   THR   168      -2.780  15.330 -11.616  1.00  0.00           O  
ATOM   2533  CB  THR   168      -5.292  13.027 -10.948  1.00  0.00           C  
ATOM   2534  CG2 THR   168      -6.236  12.525  -9.851  1.00  0.00           C  
ATOM   2535  OG1 THR   168      -5.905  14.094 -11.581  1.00  0.00           O  
ATOM   2536  H   THR   168      -4.203  15.165  -9.395  1.00  0.00           H  
ATOM   2537  HA  THR   168      -3.377  12.388 -10.248  1.00  0.00           H  
ATOM   2538  HB  THR   168      -5.303  12.201 -11.659  1.00  0.00           H  
ATOM   2539 1HG2 THR   168      -7.224  12.577 -10.307  1.00  0.00           H  
ATOM   2540 2HG2 THR   168      -5.910  11.507  -9.637  1.00  0.00           H  
ATOM   2541 3HG2 THR   168      -6.093  13.215  -9.020  1.00  0.00           H  
ATOM   2542  HG1 THR   168      -6.771  13.905 -11.952  1.00  0.00           H  
ATOM   2543  N   ILE   169      -2.263  13.387 -12.469  1.00  0.00           N  
ATOM   2544  CA  ILE   169      -1.195  13.912 -13.352  1.00  0.00           C  
ATOM   2545  C   ILE   169      -1.759  14.262 -14.738  1.00  0.00           C  
ATOM   2546  O   ILE   169      -2.478  13.406 -15.260  1.00  0.00           O  
ATOM   2547  CB  ILE   169       0.104  13.057 -13.403  1.00  0.00           C  
ATOM   2548  CG1 ILE   169       1.172  13.764 -14.204  1.00  0.00           C  
ATOM   2549  CG2 ILE   169      -0.225  11.715 -14.025  1.00  0.00           C  
ATOM   2550  CD1 ILE   169       1.838  15.042 -13.811  1.00  0.00           C  
ATOM   2551  H   ILE   169      -2.412  12.412 -12.685  1.00  0.00           H  
ATOM   2552  HA  ILE   169      -0.961  14.905 -12.967  1.00  0.00           H  
ATOM   2553  HB  ILE   169       0.529  12.877 -12.416  1.00  0.00           H  
ATOM   2554 1HG1 ILE   169       2.012  13.074 -14.138  1.00  0.00           H  
ATOM   2555 2HG1 ILE   169       0.904  13.871 -15.255  1.00  0.00           H  
ATOM   2556 1HG2 ILE   169      -0.868  11.113 -13.384  1.00  0.00           H  
ATOM   2557 2HG2 ILE   169      -0.878  11.751 -14.897  1.00  0.00           H  
ATOM   2558 3HG2 ILE   169       0.741  11.255 -14.234  1.00  0.00           H  
ATOM   2559 1HD1 ILE   169       1.218  15.918 -14.006  1.00  0.00           H  
ATOM   2560 2HD1 ILE   169       1.947  15.105 -12.729  1.00  0.00           H  
ATOM   2561 3HD1 ILE   169       2.821  15.094 -14.279  1.00  0.00           H  
ATOM   2562  N   ASN   170      -1.348  15.351 -15.340  1.00  0.00           N  
ATOM   2563  CA  ASN   170      -1.553  15.449 -16.763  1.00  0.00           C  
ATOM   2564  C   ASN   170      -0.668  14.473 -17.616  1.00  0.00           C  
ATOM   2565  O   ASN   170       0.532  14.639 -17.667  1.00  0.00           O  
ATOM   2566  CB  ASN   170      -1.313  16.879 -17.204  1.00  0.00           C  
ATOM   2567  CG  ASN   170      -1.549  17.150 -18.703  1.00  0.00           C  
ATOM   2568  ND2 ASN   170      -1.025  18.181 -19.205  1.00  0.00           N  
ATOM   2569  OD1 ASN   170      -2.181  16.397 -19.423  1.00  0.00           O  
ATOM   2570  H   ASN   170      -0.556  15.822 -14.926  1.00  0.00           H  
ATOM   2571  HA  ASN   170      -2.605  15.281 -16.990  1.00  0.00           H  
ATOM   2572 1HB  ASN   170      -1.768  17.698 -16.649  1.00  0.00           H  
ATOM   2573 2HB  ASN   170      -0.253  17.105 -17.089  1.00  0.00           H  
ATOM   2574 1HD2 ASN   170      -1.224  18.306 -20.187  1.00  0.00           H  
ATOM   2575 2HD2 ASN   170      -0.446  18.824 -18.684  1.00  0.00           H  
ATOM   2576  N   ALA   171      -1.321  13.634 -18.429  1.00  0.00           N  
ATOM   2577  CA  ALA   171      -0.620  12.609 -19.221  1.00  0.00           C  
ATOM   2578  C   ALA   171       0.352  13.114 -20.327  1.00  0.00           C  
ATOM   2579  O   ALA   171       1.442  12.640 -20.470  1.00  0.00           O  
ATOM   2580  CB  ALA   171      -1.610  11.509 -19.734  1.00  0.00           C  
ATOM   2581  H   ALA   171      -2.328  13.701 -18.476  1.00  0.00           H  
ATOM   2582  HA  ALA   171      -0.052  12.007 -18.512  1.00  0.00           H  
ATOM   2583 1HB  ALA   171      -2.364  11.300 -18.975  1.00  0.00           H  
ATOM   2584 2HB  ALA   171      -2.165  11.782 -20.632  1.00  0.00           H  
ATOM   2585 3HB  ALA   171      -1.034  10.611 -19.956  1.00  0.00           H  
ATOM   2586  N   ALA   172       0.033  14.273 -20.985  1.00  0.00           N  
ATOM   2587  CA  ALA   172       0.871  14.878 -21.962  1.00  0.00           C  
ATOM   2588  C   ALA   172       2.277  15.375 -21.496  1.00  0.00           C  
ATOM   2589  O   ALA   172       3.301  15.362 -22.215  1.00  0.00           O  
ATOM   2590  CB  ALA   172       0.091  16.088 -22.462  1.00  0.00           C  
ATOM   2591  H   ALA   172      -0.873  14.705 -20.874  1.00  0.00           H  
ATOM   2592  HA  ALA   172       0.986  14.125 -22.741  1.00  0.00           H  
ATOM   2593 1HB  ALA   172      -0.227  16.708 -21.624  1.00  0.00           H  
ATOM   2594 2HB  ALA   172       0.654  16.476 -23.311  1.00  0.00           H  
ATOM   2595 3HB  ALA   172      -0.898  15.787 -22.807  1.00  0.00           H  
ATOM   2596  N   SER   173       2.398  15.633 -20.206  1.00  0.00           N  
ATOM   2597  CA  SER   173       3.676  15.854 -19.469  1.00  0.00           C  
ATOM   2598  C   SER   173       4.538  14.637 -19.188  1.00  0.00           C  
ATOM   2599  O   SER   173       5.762  14.877 -18.891  1.00  0.00           O  
ATOM   2600  CB  SER   173       3.322  16.611 -18.205  1.00  0.00           C  
ATOM   2601  OG  SER   173       2.959  15.651 -17.220  1.00  0.00           O  
ATOM   2602  H   SER   173       1.538  15.446 -19.710  1.00  0.00           H  
ATOM   2603  HA  SER   173       4.254  16.550 -20.077  1.00  0.00           H  
ATOM   2604 1HB  SER   173       4.047  17.328 -17.819  1.00  0.00           H  
ATOM   2605 2HB  SER   173       2.339  17.072 -18.303  1.00  0.00           H  
ATOM   2606  HG  SER   173       2.151  15.261 -17.563  1.00  0.00           H  
ATOM   2607  N   ILE   174       4.073  13.397 -19.265  1.00  0.00           N  
ATOM   2608  CA  ILE   174       4.822  12.177 -18.846  1.00  0.00           C  
ATOM   2609  C   ILE   174       5.880  11.896 -19.915  1.00  0.00           C  
ATOM   2610  O   ILE   174       5.559  11.778 -21.094  1.00  0.00           O  
ATOM   2611  CB  ILE   174       3.929  10.956 -18.610  1.00  0.00           C  
ATOM   2612  CG1 ILE   174       2.678  11.285 -17.677  1.00  0.00           C  
ATOM   2613  CG2 ILE   174       4.725   9.725 -18.039  1.00  0.00           C  
ATOM   2614  CD1 ILE   174       1.793  10.146 -17.365  1.00  0.00           C  
ATOM   2615  H   ILE   174       3.078  13.298 -19.407  1.00  0.00           H  
ATOM   2616  HA  ILE   174       5.365  12.306 -17.910  1.00  0.00           H  
ATOM   2617  HB  ILE   174       3.589  10.586 -19.577  1.00  0.00           H  
ATOM   2618 1HG1 ILE   174       3.099  11.627 -16.732  1.00  0.00           H  
ATOM   2619 2HG1 ILE   174       2.080  12.133 -18.010  1.00  0.00           H  
ATOM   2620 1HG2 ILE   174       5.601   9.581 -18.672  1.00  0.00           H  
ATOM   2621 2HG2 ILE   174       5.042   9.989 -17.030  1.00  0.00           H  
ATOM   2622 3HG2 ILE   174       4.118   8.820 -18.014  1.00  0.00           H  
ATOM   2623 1HD1 ILE   174       1.739   9.556 -18.280  1.00  0.00           H  
ATOM   2624 2HD1 ILE   174       2.278   9.601 -16.555  1.00  0.00           H  
ATOM   2625 3HD1 ILE   174       0.782  10.453 -17.097  1.00  0.00           H  
ATOM   2626  N   PRO   175       7.192  11.852 -19.518  1.00  0.00           N  
ATOM   2627  CA  PRO   175       8.315  11.752 -20.474  1.00  0.00           C  
ATOM   2628  C   PRO   175       8.325  10.604 -21.462  1.00  0.00           C  
ATOM   2629  O   PRO   175       7.702   9.543 -21.191  1.00  0.00           O  
ATOM   2630  CB  PRO   175       9.569  11.924 -19.633  1.00  0.00           C  
ATOM   2631  CG  PRO   175       9.170  12.728 -18.392  1.00  0.00           C  
ATOM   2632  CD  PRO   175       7.752  12.194 -18.203  1.00  0.00           C  
ATOM   2633  HA  PRO   175       8.217  12.689 -21.022  1.00  0.00           H  
ATOM   2634 1HB  PRO   175       9.986  10.933 -19.452  1.00  0.00           H  
ATOM   2635 2HB  PRO   175      10.371  12.408 -20.190  1.00  0.00           H  
ATOM   2636 1HG  PRO   175       9.843  12.612 -17.542  1.00  0.00           H  
ATOM   2637 2HG  PRO   175       9.061  13.776 -18.671  1.00  0.00           H  
ATOM   2638 1HD  PRO   175       7.633  11.296 -17.596  1.00  0.00           H  
ATOM   2639 2HD  PRO   175       7.257  13.040 -17.726  1.00  0.00           H  
ATOM   2640  N   SER   176       9.015  10.624 -22.603  1.00  0.00           N  
ATOM   2641  CA  SER   176       9.089   9.510 -23.541  1.00  0.00           C  
ATOM   2642  C   SER   176      10.295   8.519 -23.408  1.00  0.00           C  
ATOM   2643  O   SER   176      10.361   7.545 -24.129  1.00  0.00           O  
ATOM   2644  CB  SER   176       9.000  10.147 -24.965  1.00  0.00           C  
ATOM   2645  OG  SER   176       8.979   9.076 -25.946  1.00  0.00           O  
ATOM   2646  H   SER   176       9.545  11.483 -22.649  1.00  0.00           H  
ATOM   2647  HA  SER   176       8.172   8.922 -23.570  1.00  0.00           H  
ATOM   2648 1HB  SER   176       8.150  10.817 -25.098  1.00  0.00           H  
ATOM   2649 2HB  SER   176       9.915  10.732 -25.060  1.00  0.00           H  
ATOM   2650  HG  SER   176       8.220   8.507 -25.798  1.00  0.00           H  
ATOM   2651  N   GLY   177      11.141   8.797 -22.414  1.00  0.00           N  
ATOM   2652  CA  GLY   177      12.279   7.976 -21.987  1.00  0.00           C  
ATOM   2653  C   GLY   177      11.987   6.689 -21.081  1.00  0.00           C  
ATOM   2654  O   GLY   177      10.920   6.150 -20.970  1.00  0.00           O  
ATOM   2655  H   GLY   177      10.988   9.671 -21.930  1.00  0.00           H  
ATOM   2656 1HA  GLY   177      12.919   7.755 -22.841  1.00  0.00           H  
ATOM   2657 2HA  GLY   177      12.822   8.650 -21.323  1.00  0.00           H  
ATOM   2658  N   SER   178      13.051   6.205 -20.440  1.00  0.00           N  
ATOM   2659  CA  SER   178      13.079   5.052 -19.569  1.00  0.00           C  
ATOM   2660  C   SER   178      13.701   5.279 -18.091  1.00  0.00           C  
ATOM   2661  O   SER   178      13.305   4.619 -17.185  1.00  0.00           O  
ATOM   2662  CB  SER   178      13.929   3.992 -20.274  1.00  0.00           C  
ATOM   2663  OG  SER   178      15.187   4.536 -20.315  1.00  0.00           O  
ATOM   2664  H   SER   178      13.913   6.693 -20.636  1.00  0.00           H  
ATOM   2665  HA  SER   178      12.072   4.637 -19.535  1.00  0.00           H  
ATOM   2666 1HB  SER   178      13.965   3.040 -19.744  1.00  0.00           H  
ATOM   2667 2HB  SER   178      13.639   3.761 -21.299  1.00  0.00           H  
ATOM   2668  HG  SER   178      15.787   3.878 -20.673  1.00  0.00           H  
ATOM   2669  N   HIE   179      14.719   6.179 -18.013  1.00  0.00           N  
ATOM   2670  CA  HIE   179      15.360   6.612 -16.701  1.00  0.00           C  
ATOM   2671  C   HIE   179      14.441   7.423 -15.734  1.00  0.00           C  
ATOM   2672  O   HIE   179      13.356   7.845 -16.175  1.00  0.00           O  
ATOM   2673  CB  HIE   179      16.695   7.351 -16.969  1.00  0.00           C  
ATOM   2674  CG  HIE   179      16.502   8.622 -17.812  1.00  0.00           C  
ATOM   2675  CD2 HIE   179      16.444   9.898 -17.337  1.00  0.00           C  
ATOM   2676  ND1 HIE   179      16.447   8.549 -19.173  1.00  0.00           N  
ATOM   2677  CE1 HIE   179      16.298   9.862 -19.531  1.00  0.00           C  
ATOM   2678  NE2 HIE   179      16.394  10.676 -18.462  1.00  0.00           N  
ATOM   2679  H   HIE   179      15.193   6.601 -18.799  1.00  0.00           H  
ATOM   2680  HA  HIE   179      15.643   5.760 -16.083  1.00  0.00           H  
ATOM   2681 1HB  HIE   179      17.116   7.601 -15.995  1.00  0.00           H  
ATOM   2682 2HB  HIE   179      17.327   6.620 -17.474  1.00  0.00           H  
ATOM   2683  HD2 HIE   179      16.556  10.274 -16.331  1.00  0.00           H  
ATOM   2684  HE2 HIE   179      16.389  11.686 -18.445  1.00  0.00           H  
ATOM   2685  HE1 HIE   179      16.177  10.245 -20.534  1.00  0.00           H  
ATOM   2686  N   LYS   180      14.877   7.575 -14.473  1.00  0.00           N  
ATOM   2687  CA  LYS   180      14.193   8.273 -13.313  1.00  0.00           C  
ATOM   2688  C   LYS   180      14.012   9.785 -13.701  1.00  0.00           C  
ATOM   2689  O   LYS   180      14.995  10.456 -14.037  1.00  0.00           O  
ATOM   2690  CB  LYS   180      15.014   8.148 -12.000  1.00  0.00           C  
ATOM   2691  CG  LYS   180      14.413   8.985 -10.836  1.00  0.00           C  
ATOM   2692  CD  LYS   180      15.248   8.539  -9.620  1.00  0.00           C  
ATOM   2693  CE  LYS   180      14.726   9.065  -8.215  1.00  0.00           C  
ATOM   2694  NZ  LYS   180      15.705   8.853  -7.117  1.00  0.00           N1+
ATOM   2695  H   LYS   180      15.830   7.292 -14.295  1.00  0.00           H  
ATOM   2696  HA  LYS   180      13.256   7.727 -13.199  1.00  0.00           H  
ATOM   2697 1HB  LYS   180      14.965   7.093 -11.729  1.00  0.00           H  
ATOM   2698 2HB  LYS   180      16.066   8.387 -12.158  1.00  0.00           H  
ATOM   2699 1HG  LYS   180      14.488  10.044 -11.082  1.00  0.00           H  
ATOM   2700 2HG  LYS   180      13.368   8.741 -10.646  1.00  0.00           H  
ATOM   2701 1HD  LYS   180      15.076   7.464  -9.553  1.00  0.00           H  
ATOM   2702 2HD  LYS   180      16.282   8.746  -9.895  1.00  0.00           H  
ATOM   2703 1HE  LYS   180      14.588  10.143  -8.305  1.00  0.00           H  
ATOM   2704 2HE  LYS   180      13.780   8.564  -8.007  1.00  0.00           H  
ATOM   2705 1HZ  LYS   180      16.096   7.922  -7.133  1.00  0.00           H  
ATOM   2706 2HZ  LYS   180      16.463   9.518  -7.166  1.00  0.00           H  
ATOM   2707 3HZ  LYS   180      15.300   8.861  -6.192  1.00  0.00           H  
ATOM   2708  N   VAL   181      12.733  10.229 -13.602  1.00  0.00           N  
ATOM   2709  CA  VAL   181      12.253  11.561 -13.902  1.00  0.00           C  
ATOM   2710  C   VAL   181      11.105  12.124 -13.011  1.00  0.00           C  
ATOM   2711  O   VAL   181      10.306  11.373 -12.489  1.00  0.00           O  
ATOM   2712  CB  VAL   181      11.787  11.639 -15.415  1.00  0.00           C  
ATOM   2713  CG1 VAL   181      12.921  11.759 -16.438  1.00  0.00           C  
ATOM   2714  CG2 VAL   181      10.817  10.526 -15.902  1.00  0.00           C  
ATOM   2715  H   VAL   181      12.069   9.536 -13.288  1.00  0.00           H  
ATOM   2716  HA  VAL   181      13.135  12.187 -13.762  1.00  0.00           H  
ATOM   2717  HB  VAL   181      11.241  12.580 -15.479  1.00  0.00           H  
ATOM   2718 1HG1 VAL   181      13.565  10.895 -16.281  1.00  0.00           H  
ATOM   2719 2HG1 VAL   181      12.638  11.762 -17.491  1.00  0.00           H  
ATOM   2720 3HG1 VAL   181      13.535  12.616 -16.162  1.00  0.00           H  
ATOM   2721 1HG2 VAL   181      10.569  10.532 -16.963  1.00  0.00           H  
ATOM   2722 2HG2 VAL   181      11.274   9.555 -15.712  1.00  0.00           H  
ATOM   2723 3HG2 VAL   181       9.839  10.636 -15.431  1.00  0.00           H  
ATOM   2724  N   THR   182      11.088  13.444 -12.937  1.00  0.00           N  
ATOM   2725  CA  THR   182      10.027  14.138 -12.183  1.00  0.00           C  
ATOM   2726  C   THR   182       8.734  14.344 -13.015  1.00  0.00           C  
ATOM   2727  O   THR   182       8.737  14.634 -14.200  1.00  0.00           O  
ATOM   2728  CB  THR   182      10.489  15.482 -11.649  1.00  0.00           C  
ATOM   2729  CG2 THR   182       9.382  16.316 -10.959  1.00  0.00           C  
ATOM   2730  OG1 THR   182      11.507  15.310 -10.761  1.00  0.00           O  
ATOM   2731  H   THR   182      11.781  14.005 -13.411  1.00  0.00           H  
ATOM   2732  HA  THR   182       9.753  13.529 -11.321  1.00  0.00           H  
ATOM   2733  HB  THR   182      10.922  16.107 -12.430  1.00  0.00           H  
ATOM   2734 1HG2 THR   182       8.630  16.677 -11.662  1.00  0.00           H  
ATOM   2735 2HG2 THR   182       8.951  15.716 -10.158  1.00  0.00           H  
ATOM   2736 3HG2 THR   182       9.803  17.179 -10.443  1.00  0.00           H  
ATOM   2737  HG1 THR   182      11.952  14.525 -11.088  1.00  0.00           H  
ATOM   2738  N   LEU   183       7.623  14.147 -12.320  1.00  0.00           N  
ATOM   2739  CA  LEU   183       6.199  14.546 -12.611  1.00  0.00           C  
ATOM   2740  C   LEU   183       5.947  15.898 -11.852  1.00  0.00           C  
ATOM   2741  O   LEU   183       6.012  15.926 -10.635  1.00  0.00           O  
ATOM   2742  CB  LEU   183       5.136  13.438 -12.281  1.00  0.00           C  
ATOM   2743  CG  LEU   183       5.239  12.228 -13.275  1.00  0.00           C  
ATOM   2744  CD1 LEU   183       4.174  11.183 -12.900  1.00  0.00           C  
ATOM   2745  CD2 LEU   183       5.047  12.729 -14.782  1.00  0.00           C  
ATOM   2746  H   LEU   183       7.707  13.814 -11.370  1.00  0.00           H  
ATOM   2747  HA  LEU   183       6.084  14.802 -13.664  1.00  0.00           H  
ATOM   2748 1HB  LEU   183       5.322  13.218 -11.230  1.00  0.00           H  
ATOM   2749 2HB  LEU   183       4.173  13.946 -12.235  1.00  0.00           H  
ATOM   2750  HG  LEU   183       6.162  11.672 -13.110  1.00  0.00           H  
ATOM   2751 1HD1 LEU   183       3.174  11.459 -13.235  1.00  0.00           H  
ATOM   2752 2HD1 LEU   183       4.511  10.297 -13.438  1.00  0.00           H  
ATOM   2753 3HD1 LEU   183       4.167  10.905 -11.847  1.00  0.00           H  
ATOM   2754 1HD2 LEU   183       4.290  13.490 -14.970  1.00  0.00           H  
ATOM   2755 2HD2 LEU   183       5.965  13.259 -15.035  1.00  0.00           H  
ATOM   2756 3HD2 LEU   183       5.109  11.907 -15.495  1.00  0.00           H  
ATOM   2757  N   SER   184       5.552  16.946 -12.579  1.00  0.00           N  
ATOM   2758  CA  SER   184       5.191  18.304 -12.011  1.00  0.00           C  
ATOM   2759  C   SER   184       3.813  18.864 -12.486  1.00  0.00           C  
ATOM   2760  O   SER   184       3.262  19.694 -11.795  1.00  0.00           O  
ATOM   2761  CB  SER   184       6.327  19.301 -12.194  1.00  0.00           C  
ATOM   2762  OG  SER   184       6.597  19.432 -13.567  1.00  0.00           O  
ATOM   2763  H   SER   184       5.444  16.837 -13.577  1.00  0.00           H  
ATOM   2764  HA  SER   184       5.140  18.173 -10.930  1.00  0.00           H  
ATOM   2765 1HB  SER   184       6.042  20.295 -11.848  1.00  0.00           H  
ATOM   2766 2HB  SER   184       7.223  18.943 -11.686  1.00  0.00           H  
ATOM   2767  HG  SER   184       7.202  18.722 -13.795  1.00  0.00           H  
ATOM   2768  N   SER   185       3.212  18.424 -13.561  1.00  0.00           N  
ATOM   2769  CA  SER   185       2.040  19.055 -14.236  1.00  0.00           C  
ATOM   2770  C   SER   185       0.780  18.524 -13.577  1.00  0.00           C  
ATOM   2771  O   SER   185      -0.179  18.211 -14.252  1.00  0.00           O  
ATOM   2772  CB  SER   185       2.175  18.889 -15.706  1.00  0.00           C  
ATOM   2773  OG  SER   185       1.217  19.602 -16.412  1.00  0.00           O  
ATOM   2774  H   SER   185       3.600  17.721 -14.173  1.00  0.00           H  
ATOM   2775  HA  SER   185       2.068  20.117 -13.994  1.00  0.00           H  
ATOM   2776 1HB  SER   185       3.122  19.395 -15.891  1.00  0.00           H  
ATOM   2777 2HB  SER   185       2.150  17.825 -15.941  1.00  0.00           H  
ATOM   2778  HG  SER   185       1.714  19.895 -17.179  1.00  0.00           H  
ATOM   2779  N   TRP   186       0.731  18.400 -12.233  1.00  0.00           N  
ATOM   2780  CA  TRP   186      -0.434  17.802 -11.495  1.00  0.00           C  
ATOM   2781  C   TRP   186      -1.673  18.700 -11.472  1.00  0.00           C  
ATOM   2782  O   TRP   186      -1.682  19.923 -11.327  1.00  0.00           O  
ATOM   2783  CB  TRP   186       0.041  17.441 -10.034  1.00  0.00           C  
ATOM   2784  CG  TRP   186       1.173  16.492  -9.872  1.00  0.00           C  
ATOM   2785  CD1 TRP   186       2.460  16.733  -9.886  1.00  0.00           C  
ATOM   2786  CD2 TRP   186       1.070  15.038  -9.880  1.00  0.00           C  
ATOM   2787  CE2 TRP   186       2.334  14.410  -9.758  1.00  0.00           C  
ATOM   2788  CE3 TRP   186      -0.061  14.193  -9.927  1.00  0.00           C  
ATOM   2789  NE1 TRP   186       3.162  15.500  -9.902  1.00  0.00           N  
ATOM   2790  CZ2 TRP   186       2.524  12.986  -9.687  1.00  0.00           C  
ATOM   2791  CZ3 TRP   186       0.088  12.825  -9.868  1.00  0.00           C  
ATOM   2792  CH2 TRP   186       1.335  12.217  -9.769  1.00  0.00           C  
ATOM   2793  H   TRP   186       1.380  18.908 -11.650  1.00  0.00           H  
ATOM   2794  HA  TRP   186      -0.597  16.883 -12.059  1.00  0.00           H  
ATOM   2795 1HB  TRP   186       0.300  18.386  -9.558  1.00  0.00           H  
ATOM   2796 2HB  TRP   186      -0.873  17.195  -9.493  1.00  0.00           H  
ATOM   2797  HD1 TRP   186       2.887  17.724  -9.909  1.00  0.00           H  
ATOM   2798  HE1 TRP   186       4.145  15.488 -10.136  1.00  0.00           H  
ATOM   2799  HE3 TRP   186      -1.027  14.677  -9.958  1.00  0.00           H  
ATOM   2800  HZ2 TRP   186       3.490  12.530  -9.527  1.00  0.00           H  
ATOM   2801  HZ3 TRP   186      -0.801  12.215  -9.807  1.00  0.00           H  
ATOM   2802  HH2 TRP   186       1.485  11.159  -9.616  1.00  0.00           H  
ATOM   2803  N   TYR   187      -2.819  18.022 -11.711  1.00  0.00           N  
ATOM   2804  CA  TYR   187      -4.203  18.484 -11.437  1.00  0.00           C  
ATOM   2805  C   TYR   187      -4.533  18.362  -9.900  1.00  0.00           C  
ATOM   2806  O   TYR   187      -3.917  17.546  -9.197  1.00  0.00           O  
ATOM   2807  CB  TYR   187      -5.255  17.690 -12.210  1.00  0.00           C  
ATOM   2808  CG  TYR   187      -5.015  17.667 -13.643  1.00  0.00           C  
ATOM   2809  CD1 TYR   187      -4.809  16.452 -14.309  1.00  0.00           C  
ATOM   2810  CD2 TYR   187      -5.085  18.842 -14.386  1.00  0.00           C  
ATOM   2811  CE1 TYR   187      -4.548  16.432 -15.691  1.00  0.00           C  
ATOM   2812  CE2 TYR   187      -4.866  18.842 -15.721  1.00  0.00           C  
ATOM   2813  CZ  TYR   187      -4.580  17.636 -16.453  1.00  0.00           C  
ATOM   2814  OH  TYR   187      -4.649  17.445 -17.794  1.00  0.00           O  
ATOM   2815  H   TYR   187      -2.687  17.028 -11.833  1.00  0.00           H  
ATOM   2816  HA  TYR   187      -4.149  19.524 -11.760  1.00  0.00           H  
ATOM   2817 1HB  TYR   187      -5.347  16.673 -11.828  1.00  0.00           H  
ATOM   2818 2HB  TYR   187      -6.179  18.260 -12.106  1.00  0.00           H  
ATOM   2819  HD1 TYR   187      -4.732  15.584 -13.670  1.00  0.00           H  
ATOM   2820  HD2 TYR   187      -5.310  19.767 -13.876  1.00  0.00           H  
ATOM   2821  HE1 TYR   187      -4.460  15.488 -16.209  1.00  0.00           H  
ATOM   2822  HE2 TYR   187      -4.839  19.786 -16.245  1.00  0.00           H  
ATOM   2823  HH  TYR   187      -4.998  16.603 -18.096  1.00  0.00           H  
ATOM   2824  N   HIE   188      -5.400  19.274  -9.444  1.00  0.00           N  
ATOM   2825  CA  HIE   188      -5.824  19.547  -7.987  1.00  0.00           C  
ATOM   2826  C   HIE   188      -7.258  20.062  -7.780  1.00  0.00           C  
ATOM   2827  O   HIE   188      -7.592  20.493  -6.657  1.00  0.00           O  
ATOM   2828  CB  HIE   188      -4.645  20.359  -7.425  1.00  0.00           C  
ATOM   2829  CG  HIE   188      -4.387  21.633  -8.185  1.00  0.00           C  
ATOM   2830  CD2 HIE   188      -3.272  21.796  -8.924  1.00  0.00           C  
ATOM   2831  ND1 HIE   188      -4.947  22.902  -8.128  1.00  0.00           N  
ATOM   2832  CE1 HIE   188      -4.298  23.774  -8.995  1.00  0.00           C  
ATOM   2833  NE2 HIE   188      -3.282  23.041  -9.535  1.00  0.00           N  
ATOM   2834  H   HIE   188      -5.639  19.905 -10.196  1.00  0.00           H  
ATOM   2835  HA  HIE   188      -5.792  18.595  -7.458  1.00  0.00           H  
ATOM   2836 1HB  HIE   188      -4.805  20.596  -6.373  1.00  0.00           H  
ATOM   2837 2HB  HIE   188      -3.745  19.749  -7.500  1.00  0.00           H  
ATOM   2838  HD2 HIE   188      -2.582  21.009  -9.188  1.00  0.00           H  
ATOM   2839  HE2 HIE   188      -2.620  23.332 -10.239  1.00  0.00           H  
ATOM   2840  HE1 HIE   188      -4.632  24.731  -9.368  1.00  0.00           H  
ATOM   2841  N   ASP   189      -8.068  20.041  -8.844  1.00  0.00           N  
ATOM   2842  CA  ASP   189      -9.366  20.667  -8.818  1.00  0.00           C  
ATOM   2843  C   ASP   189     -10.433  19.956  -9.638  1.00  0.00           C  
ATOM   2844  O   ASP   189     -11.504  20.495  -9.813  1.00  0.00           O  
ATOM   2845  CB  ASP   189      -9.204  22.106  -9.353  1.00  0.00           C  
ATOM   2846  CG  ASP   189      -8.787  22.331 -10.754  1.00  0.00           C  
ATOM   2847  OD1 ASP   189      -9.191  23.294 -11.299  1.00  0.00           O  
ATOM   2848  OD2 ASP   189      -8.187  21.396 -11.410  1.00  0.00           O1-
ATOM   2849  H   ASP   189      -7.729  19.810  -9.767  1.00  0.00           H  
ATOM   2850  HA  ASP   189      -9.854  20.709  -7.844  1.00  0.00           H  
ATOM   2851 1HB  ASP   189     -10.185  22.552  -9.188  1.00  0.00           H  
ATOM   2852 2HB  ASP   189      -8.500  22.554  -8.652  1.00  0.00           H  
ATOM   2853  N   ARG   190     -10.180  18.753 -10.154  1.00  0.00           N  
ATOM   2854  CA  ARG   190     -11.147  18.030 -10.986  1.00  0.00           C  
ATOM   2855  C   ARG   190     -11.228  16.491 -10.858  1.00  0.00           C  
ATOM   2856  O   ARG   190     -10.223  15.823 -10.661  1.00  0.00           O  
ATOM   2857  CB  ARG   190     -10.787  18.313 -12.440  1.00  0.00           C  
ATOM   2858  CG  ARG   190      -9.370  17.888 -12.853  1.00  0.00           C  
ATOM   2859  CD  ARG   190      -8.944  18.677 -14.101  1.00  0.00           C  
ATOM   2860  NE  ARG   190      -8.601  20.044 -13.768  1.00  0.00           N  
ATOM   2861  CZ  ARG   190      -8.218  20.912 -14.608  1.00  0.00           C  
ATOM   2862  NH1 ARG   190      -7.979  20.810 -15.895  1.00  0.00           N  
ATOM   2863  NH2 ARG   190      -8.129  22.125 -14.233  1.00  0.00           N1+
ATOM   2864  H   ARG   190      -9.323  18.328  -9.830  1.00  0.00           H  
ATOM   2865  HA  ARG   190     -12.149  18.421 -10.808  1.00  0.00           H  
ATOM   2866 1HB  ARG   190     -11.614  17.904 -13.020  1.00  0.00           H  
ATOM   2867 2HB  ARG   190     -10.875  19.390 -12.583  1.00  0.00           H  
ATOM   2868 1HG  ARG   190      -8.661  18.241 -12.103  1.00  0.00           H  
ATOM   2869 2HG  ARG   190      -9.311  16.826 -13.090  1.00  0.00           H  
ATOM   2870 1HD  ARG   190      -8.068  18.203 -14.545  1.00  0.00           H  
ATOM   2871 2HD  ARG   190      -9.866  18.751 -14.676  1.00  0.00           H  
ATOM   2872  HE  ARG   190      -8.671  20.339 -12.805  1.00  0.00           H  
ATOM   2873 1HH1 ARG   190      -8.156  19.876 -16.235  1.00  0.00           H  
ATOM   2874 2HH1 ARG   190      -7.869  21.567 -16.554  1.00  0.00           H  
ATOM   2875 1HH2 ARG   190      -8.245  22.298 -13.245  1.00  0.00           H  
ATOM   2876 2HH2 ARG   190      -7.829  22.822 -14.900  1.00  0.00           H  
ATOM   2877  N   GLY   191     -12.516  15.994 -11.107  1.00  0.00           N  
ATOM   2878  CA  GLY   191     -12.870  14.596 -10.794  1.00  0.00           C  
ATOM   2879  C   GLY   191     -12.543  14.252  -9.315  1.00  0.00           C  
ATOM   2880  O   GLY   191     -12.938  14.961  -8.397  1.00  0.00           O  
ATOM   2881  H   GLY   191     -13.243  16.672 -11.286  1.00  0.00           H  
ATOM   2882 1HA  GLY   191     -13.949  14.607 -10.946  1.00  0.00           H  
ATOM   2883 2HA  GLY   191     -12.429  13.841 -11.445  1.00  0.00           H  
ATOM   2884  N   TRP   192     -11.876  13.153  -9.074  1.00  0.00           N  
ATOM   2885  CA  TRP   192     -11.367  12.802  -7.665  1.00  0.00           C  
ATOM   2886  C   TRP   192     -10.311  13.712  -7.070  1.00  0.00           C  
ATOM   2887  O   TRP   192     -10.032  13.531  -5.902  1.00  0.00           O  
ATOM   2888  CB  TRP   192     -10.903  11.335  -7.627  1.00  0.00           C  
ATOM   2889  CG  TRP   192     -11.593  10.297  -8.502  1.00  0.00           C  
ATOM   2890  CD1 TRP   192     -10.965   9.250  -9.081  1.00  0.00           C  
ATOM   2891  CD2 TRP   192     -13.014   9.981  -8.606  1.00  0.00           C  
ATOM   2892  CE2 TRP   192     -13.192   8.778  -9.394  1.00  0.00           C  
ATOM   2893  CE3 TRP   192     -14.136  10.659  -8.089  1.00  0.00           C  
ATOM   2894  NE1 TRP   192     -11.911   8.361  -9.624  1.00  0.00           N  
ATOM   2895  CZ2 TRP   192     -14.496   8.377  -9.768  1.00  0.00           C  
ATOM   2896  CZ3 TRP   192     -15.433  10.088  -8.353  1.00  0.00           C  
ATOM   2897  CH2 TRP   192     -15.606   9.023  -9.170  1.00  0.00           C  
ATOM   2898  H   TRP   192     -11.744  12.467  -9.804  1.00  0.00           H  
ATOM   2899  HA  TRP   192     -12.145  12.762  -6.903  1.00  0.00           H  
ATOM   2900 1HB  TRP   192      -9.852  11.268  -7.909  1.00  0.00           H  
ATOM   2901 2HB  TRP   192     -10.958  11.006  -6.590  1.00  0.00           H  
ATOM   2902  HD1 TRP   192      -9.900   9.112  -9.199  1.00  0.00           H  
ATOM   2903  HE1 TRP   192     -11.767   7.549 -10.206  1.00  0.00           H  
ATOM   2904  HE3 TRP   192     -14.138  11.523  -7.441  1.00  0.00           H  
ATOM   2905  HZ2 TRP   192     -14.706   7.633 -10.522  1.00  0.00           H  
ATOM   2906  HZ3 TRP   192     -16.287  10.447  -7.797  1.00  0.00           H  
ATOM   2907  HH2 TRP   192     -16.614   8.675  -9.337  1.00  0.00           H  
ATOM   2908  N   ALA   193      -9.671  14.591  -7.893  1.00  0.00           N  
ATOM   2909  CA  ALA   193      -8.687  15.563  -7.360  1.00  0.00           C  
ATOM   2910  C   ALA   193      -9.239  16.815  -6.751  1.00  0.00           C  
ATOM   2911  O   ALA   193     -10.294  17.343  -6.995  1.00  0.00           O  
ATOM   2912  CB  ALA   193      -7.817  15.836  -8.546  1.00  0.00           C  
ATOM   2913  H   ALA   193     -10.008  14.771  -8.828  1.00  0.00           H  
ATOM   2914  HA  ALA   193      -8.079  15.012  -6.642  1.00  0.00           H  
ATOM   2915 1HB  ALA   193      -6.946  16.400  -8.210  1.00  0.00           H  
ATOM   2916 2HB  ALA   193      -7.464  14.892  -8.960  1.00  0.00           H  
ATOM   2917 3HB  ALA   193      -8.366  16.420  -9.284  1.00  0.00           H  
ATOM   2918  N   LYS   194      -8.512  17.251  -5.699  1.00  0.00           N  
ATOM   2919  CA  LYS   194      -8.976  18.196  -4.680  1.00  0.00           C  
ATOM   2920  C   LYS   194      -7.798  18.582  -3.812  1.00  0.00           C  
ATOM   2921  O   LYS   194      -6.936  17.709  -3.545  1.00  0.00           O  
ATOM   2922  CB  LYS   194     -10.105  17.439  -3.830  1.00  0.00           C  
ATOM   2923  CG  LYS   194      -9.725  16.042  -3.398  1.00  0.00           C  
ATOM   2924  CD  LYS   194     -10.717  15.238  -2.532  1.00  0.00           C  
ATOM   2925  CE  LYS   194     -10.069  13.875  -2.246  1.00  0.00           C  
ATOM   2926  NZ  LYS   194     -10.280  12.897  -3.352  1.00  0.00           N1+
ATOM   2927  H   LYS   194      -7.696  16.716  -5.434  1.00  0.00           H  
ATOM   2928  HA  LYS   194      -9.458  19.013  -5.218  1.00  0.00           H  
ATOM   2929 1HB  LYS   194     -10.300  18.090  -2.979  1.00  0.00           H  
ATOM   2930 2HB  LYS   194     -10.959  17.320  -4.497  1.00  0.00           H  
ATOM   2931 1HG  LYS   194      -9.503  15.457  -4.290  1.00  0.00           H  
ATOM   2932 2HG  LYS   194      -8.810  16.143  -2.815  1.00  0.00           H  
ATOM   2933 1HD  LYS   194     -10.897  15.774  -1.600  1.00  0.00           H  
ATOM   2934 2HD  LYS   194     -11.633  15.118  -3.110  1.00  0.00           H  
ATOM   2935 1HE  LYS   194      -9.005  14.089  -2.143  1.00  0.00           H  
ATOM   2936 2HE  LYS   194     -10.429  13.411  -1.328  1.00  0.00           H  
ATOM   2937 1HZ  LYS   194     -11.267  12.706  -3.445  1.00  0.00           H  
ATOM   2938 2HZ  LYS   194      -9.973  13.153  -4.280  1.00  0.00           H  
ATOM   2939 3HZ  LYS   194      -9.910  11.995  -3.089  1.00  0.00           H  
ATOM   2940  N   ILE   195      -7.778  19.828  -3.317  1.00  0.00           N  
ATOM   2941  CA  ILE   195      -6.654  20.272  -2.489  1.00  0.00           C  
ATOM   2942  C   ILE   195      -7.182  21.273  -1.409  1.00  0.00           C  
ATOM   2943  O   ILE   195      -8.140  21.985  -1.675  1.00  0.00           O  
ATOM   2944  CB  ILE   195      -5.489  20.768  -3.250  1.00  0.00           C  
ATOM   2945  CG1 ILE   195      -4.229  20.927  -2.384  1.00  0.00           C  
ATOM   2946  CG2 ILE   195      -5.949  22.105  -3.978  1.00  0.00           C  
ATOM   2947  CD1 ILE   195      -3.107  21.333  -3.324  1.00  0.00           C  
ATOM   2948  H   ILE   195      -8.520  20.481  -3.524  1.00  0.00           H  
ATOM   2949  HA  ILE   195      -6.284  19.413  -1.930  1.00  0.00           H  
ATOM   2950  HB  ILE   195      -5.204  20.054  -4.022  1.00  0.00           H  
ATOM   2951 1HG1 ILE   195      -4.354  21.546  -1.496  1.00  0.00           H  
ATOM   2952 2HG1 ILE   195      -3.889  19.930  -2.104  1.00  0.00           H  
ATOM   2953 1HG2 ILE   195      -5.353  22.254  -4.878  1.00  0.00           H  
ATOM   2954 2HG2 ILE   195      -6.977  22.014  -4.328  1.00  0.00           H  
ATOM   2955 3HG2 ILE   195      -5.990  23.034  -3.409  1.00  0.00           H  
ATOM   2956 1HD1 ILE   195      -2.195  21.106  -2.771  1.00  0.00           H  
ATOM   2957 2HD1 ILE   195      -3.138  20.579  -4.111  1.00  0.00           H  
ATOM   2958 3HD1 ILE   195      -3.339  22.344  -3.656  1.00  0.00           H  
ATOM   2959  N   SER   196      -6.549  21.430  -0.241  1.00  0.00           N  
ATOM   2960  CA  SER   196      -6.809  22.312   0.839  1.00  0.00           C  
ATOM   2961  C   SER   196      -5.562  22.651   1.646  1.00  0.00           C  
ATOM   2962  O   SER   196      -4.706  21.775   1.977  1.00  0.00           O  
ATOM   2963  CB  SER   196      -7.921  21.701   1.774  1.00  0.00           C  
ATOM   2964  OG  SER   196      -8.131  22.618   2.895  1.00  0.00           O  
ATOM   2965  H   SER   196      -5.674  20.947  -0.097  1.00  0.00           H  
ATOM   2966  HA  SER   196      -7.224  23.228   0.420  1.00  0.00           H  
ATOM   2967 1HB  SER   196      -8.862  21.539   1.248  1.00  0.00           H  
ATOM   2968 2HB  SER   196      -7.604  20.755   2.211  1.00  0.00           H  
ATOM   2969  HG  SER   196      -8.956  22.971   2.553  1.00  0.00           H  
ATOM   2970  N   ASN   197      -5.463  23.944   1.937  1.00  0.00           N  
ATOM   2971  CA  ASN   197      -4.313  24.598   2.612  1.00  0.00           C  
ATOM   2972  C   ASN   197      -2.959  24.623   1.750  1.00  0.00           C  
ATOM   2973  O   ASN   197      -2.384  25.724   1.571  1.00  0.00           O  
ATOM   2974  CB  ASN   197      -3.999  24.070   3.993  1.00  0.00           C  
ATOM   2975  CG  ASN   197      -2.737  24.613   4.487  1.00  0.00           C  
ATOM   2976  ND2 ASN   197      -2.716  25.824   5.083  1.00  0.00           N  
ATOM   2977  OD1 ASN   197      -1.730  23.886   4.547  1.00  0.00           O  
ATOM   2978  H   ASN   197      -6.113  24.593   1.516  1.00  0.00           H  
ATOM   2979  HA  ASN   197      -4.570  25.656   2.652  1.00  0.00           H  
ATOM   2980 1HB  ASN   197      -4.770  24.384   4.697  1.00  0.00           H  
ATOM   2981 2HB  ASN   197      -3.961  22.980   3.978  1.00  0.00           H  
ATOM   2982 1HD2 ASN   197      -1.898  26.178   5.557  1.00  0.00           H  
ATOM   2983 2HD2 ASN   197      -3.536  26.415   5.076  1.00  0.00           H  
ATOM   2984  N   MET   198      -2.506  23.435   1.444  1.00  0.00           N  
ATOM   2985  CA  MET   198      -1.387  23.156   0.679  1.00  0.00           C  
ATOM   2986  C   MET   198      -1.599  23.649  -0.739  1.00  0.00           C  
ATOM   2987  O   MET   198      -2.726  23.878  -1.142  1.00  0.00           O  
ATOM   2988  CB  MET   198      -1.022  21.615   0.846  1.00  0.00           C  
ATOM   2989  CG  MET   198      -0.938  21.219   2.356  1.00  0.00           C  
ATOM   2990  SD  MET   198      -0.276  19.575   2.752  1.00  0.00           S  
ATOM   2991  CE  MET   198      -1.668  18.467   2.236  1.00  0.00           C  
ATOM   2992  H   MET   198      -2.945  22.571   1.730  1.00  0.00           H  
ATOM   2993  HA  MET   198      -0.568  23.658   1.193  1.00  0.00           H  
ATOM   2994 1HB  MET   198      -1.879  21.119   0.390  1.00  0.00           H  
ATOM   2995 2HB  MET   198      -0.074  21.389   0.359  1.00  0.00           H  
ATOM   2996 1HG  MET   198      -0.219  21.909   2.798  1.00  0.00           H  
ATOM   2997 2HG  MET   198      -1.897  21.397   2.840  1.00  0.00           H  
ATOM   2998 1HE  MET   198      -1.336  17.434   2.348  1.00  0.00           H  
ATOM   2999 2HE  MET   198      -2.433  18.592   3.003  1.00  0.00           H  
ATOM   3000 3HE  MET   198      -2.031  18.850   1.283  1.00  0.00           H  
ATOM   3001  N   THR   199      -0.478  23.835  -1.457  1.00  0.00           N  
ATOM   3002  CA  THR   199      -0.461  24.287  -2.862  1.00  0.00           C  
ATOM   3003  C   THR   199       0.562  23.629  -3.750  1.00  0.00           C  
ATOM   3004  O   THR   199       1.611  23.189  -3.298  1.00  0.00           O  
ATOM   3005  CB  THR   199      -0.153  25.740  -2.875  1.00  0.00           C  
ATOM   3006  CG2 THR   199      -1.223  26.735  -2.467  1.00  0.00           C  
ATOM   3007  OG1 THR   199       0.940  26.033  -2.062  1.00  0.00           O  
ATOM   3008  H   THR   199       0.414  23.686  -1.008  1.00  0.00           H  
ATOM   3009  HA  THR   199      -1.430  24.205  -3.354  1.00  0.00           H  
ATOM   3010  HB  THR   199       0.039  25.997  -3.917  1.00  0.00           H  
ATOM   3011 1HG2 THR   199      -1.721  26.405  -1.556  1.00  0.00           H  
ATOM   3012 2HG2 THR   199      -0.749  27.714  -2.405  1.00  0.00           H  
ATOM   3013 3HG2 THR   199      -1.949  26.718  -3.281  1.00  0.00           H  
ATOM   3014  HG1 THR   199       1.715  26.244  -2.588  1.00  0.00           H  
ATOM   3015  N   LEU   200       0.195  23.418  -4.991  1.00  0.00           N  
ATOM   3016  CA  LEU   200       1.137  23.067  -6.101  1.00  0.00           C  
ATOM   3017  C   LEU   200       2.119  24.213  -6.529  1.00  0.00           C  
ATOM   3018  O   LEU   200       1.932  24.692  -7.675  1.00  0.00           O  
ATOM   3019  CB  LEU   200       0.323  22.442  -7.286  1.00  0.00           C  
ATOM   3020  CG  LEU   200       1.218  21.467  -8.162  1.00  0.00           C  
ATOM   3021  CD1 LEU   200       1.078  20.090  -7.466  1.00  0.00           C  
ATOM   3022  CD2 LEU   200       0.802  21.396  -9.555  1.00  0.00           C  
ATOM   3023  H   LEU   200      -0.671  23.842  -5.291  1.00  0.00           H  
ATOM   3024  HA  LEU   200       1.795  22.308  -5.680  1.00  0.00           H  
ATOM   3025 1HB  LEU   200      -0.493  21.830  -6.903  1.00  0.00           H  
ATOM   3026 2HB  LEU   200      -0.063  23.162  -8.009  1.00  0.00           H  
ATOM   3027  HG  LEU   200       2.247  21.821  -8.101  1.00  0.00           H  
ATOM   3028 1HD1 LEU   200       0.088  19.727  -7.742  1.00  0.00           H  
ATOM   3029 2HD1 LEU   200       1.800  19.394  -7.894  1.00  0.00           H  
ATOM   3030 3HD1 LEU   200       1.074  20.047  -6.376  1.00  0.00           H  
ATOM   3031 1HD2 LEU   200       1.588  21.009 -10.204  1.00  0.00           H  
ATOM   3032 2HD2 LEU   200      -0.150  20.872  -9.632  1.00  0.00           H  
ATOM   3033 3HD2 LEU   200       0.585  22.395  -9.933  1.00  0.00           H  
ATOM   3034  N   SER   201       2.966  24.815  -5.619  1.00  0.00           N  
ATOM   3035  CA  SER   201       3.781  26.028  -5.878  1.00  0.00           C  
ATOM   3036  C   SER   201       4.884  25.577  -6.834  1.00  0.00           C  
ATOM   3037  O   SER   201       5.607  24.581  -6.551  1.00  0.00           O  
ATOM   3038  CB  SER   201       4.407  26.349  -4.482  1.00  0.00           C  
ATOM   3039  OG  SER   201       3.337  26.692  -3.541  1.00  0.00           O  
ATOM   3040  H   SER   201       2.911  24.523  -4.654  1.00  0.00           H  
ATOM   3041  HA  SER   201       3.196  26.860  -6.270  1.00  0.00           H  
ATOM   3042 1HB  SER   201       4.989  25.490  -4.149  1.00  0.00           H  
ATOM   3043 2HB  SER   201       5.085  27.200  -4.543  1.00  0.00           H  
ATOM   3044  HG  SER   201       3.362  27.651  -3.511  1.00  0.00           H  
ATOM   3045  N   ASN   202       4.974  26.254  -7.996  1.00  0.00           N  
ATOM   3046  CA  ASN   202       5.894  25.945  -9.078  1.00  0.00           C  
ATOM   3047  C   ASN   202       6.100  24.439  -9.360  1.00  0.00           C  
ATOM   3048  O   ASN   202       7.241  23.984  -9.564  1.00  0.00           O  
ATOM   3049  CB  ASN   202       7.190  26.867  -9.071  1.00  0.00           C  
ATOM   3050  CG  ASN   202       6.894  28.328  -8.932  1.00  0.00           C  
ATOM   3051  ND2 ASN   202       6.606  29.046 -10.013  1.00  0.00           N  
ATOM   3052  OD1 ASN   202       7.003  28.871  -7.777  1.00  0.00           O  
ATOM   3053  H   ASN   202       4.370  27.064  -8.017  1.00  0.00           H  
ATOM   3054  HA  ASN   202       5.357  26.298  -9.959  1.00  0.00           H  
ATOM   3055 1HB  ASN   202       7.908  26.691  -8.269  1.00  0.00           H  
ATOM   3056 2HB  ASN   202       7.682  26.794 -10.041  1.00  0.00           H  
ATOM   3057 1HD2 ASN   202       6.587  30.054  -9.954  1.00  0.00           H  
ATOM   3058 2HD2 ASN   202       6.309  28.694 -10.912  1.00  0.00           H  
ATOM   3059  N   GLY   203       5.034  23.638  -9.591  1.00  0.00           N  
ATOM   3060  CA  GLY   203       5.215  22.237  -9.878  1.00  0.00           C  
ATOM   3061  C   GLY   203       5.476  21.301  -8.575  1.00  0.00           C  
ATOM   3062  O   GLY   203       5.880  20.118  -8.844  1.00  0.00           O  
ATOM   3063  H   GLY   203       4.126  24.081  -9.587  1.00  0.00           H  
ATOM   3064 1HA  GLY   203       4.291  21.824 -10.282  1.00  0.00           H  
ATOM   3065 2HA  GLY   203       6.007  22.024 -10.597  1.00  0.00           H  
ATOM   3066  N   LYS   204       5.499  21.698  -7.327  1.00  0.00           N  
ATOM   3067  CA  LYS   204       5.751  20.865  -6.096  1.00  0.00           C  
ATOM   3068  C   LYS   204       4.656  21.072  -5.059  1.00  0.00           C  
ATOM   3069  O   LYS   204       4.183  22.211  -4.924  1.00  0.00           O  
ATOM   3070  CB  LYS   204       7.115  21.172  -5.479  1.00  0.00           C  
ATOM   3071  CG  LYS   204       8.343  20.446  -6.096  1.00  0.00           C  
ATOM   3072  CD  LYS   204       9.632  20.575  -5.311  1.00  0.00           C  
ATOM   3073  CE  LYS   204      10.074  22.005  -5.178  1.00  0.00           C  
ATOM   3074  NZ  LYS   204      11.278  22.294  -4.346  1.00  0.00           N1+
ATOM   3075  H   LYS   204       5.248  22.672  -7.238  1.00  0.00           H  
ATOM   3076  HA  LYS   204       5.819  19.804  -6.338  1.00  0.00           H  
ATOM   3077 1HB  LYS   204       7.360  22.234  -5.486  1.00  0.00           H  
ATOM   3078 2HB  LYS   204       7.150  20.936  -4.416  1.00  0.00           H  
ATOM   3079 1HG  LYS   204       8.058  19.405  -6.248  1.00  0.00           H  
ATOM   3080 2HG  LYS   204       8.427  20.924  -7.072  1.00  0.00           H  
ATOM   3081 1HD  LYS   204       9.680  20.074  -4.344  1.00  0.00           H  
ATOM   3082 2HD  LYS   204      10.389  20.047  -5.891  1.00  0.00           H  
ATOM   3083 1HE  LYS   204      10.262  22.336  -6.199  1.00  0.00           H  
ATOM   3084 2HE  LYS   204       9.276  22.687  -4.883  1.00  0.00           H  
ATOM   3085 1HZ  LYS   204      12.073  21.963  -4.873  1.00  0.00           H  
ATOM   3086 2HZ  LYS   204      11.293  23.299  -4.238  1.00  0.00           H  
ATOM   3087 3HZ  LYS   204      11.262  21.839  -3.444  1.00  0.00           H  
ATOM   3088  N   LEU   205       4.427  20.157  -4.223  1.00  0.00           N  
ATOM   3089  CA  LEU   205       3.408  20.229  -3.135  1.00  0.00           C  
ATOM   3090  C   LEU   205       4.073  20.964  -1.872  1.00  0.00           C  
ATOM   3091  O   LEU   205       4.833  20.437  -1.044  1.00  0.00           O  
ATOM   3092  CB  LEU   205       2.841  18.887  -2.725  1.00  0.00           C  
ATOM   3093  CG  LEU   205       1.738  18.894  -1.647  1.00  0.00           C  
ATOM   3094  CD1 LEU   205       0.357  19.456  -2.233  1.00  0.00           C  
ATOM   3095  CD2 LEU   205       1.404  17.421  -1.227  1.00  0.00           C  
ATOM   3096  H   LEU   205       5.014  19.335  -4.191  1.00  0.00           H  
ATOM   3097  HA  LEU   205       2.544  20.778  -3.511  1.00  0.00           H  
ATOM   3098 1HB  LEU   205       2.481  18.269  -3.548  1.00  0.00           H  
ATOM   3099 2HB  LEU   205       3.704  18.308  -2.396  1.00  0.00           H  
ATOM   3100  HG  LEU   205       2.020  19.487  -0.777  1.00  0.00           H  
ATOM   3101 1HD1 LEU   205      -0.449  19.352  -1.508  1.00  0.00           H  
ATOM   3102 2HD1 LEU   205       0.399  20.478  -2.609  1.00  0.00           H  
ATOM   3103 3HD1 LEU   205       0.098  18.898  -3.133  1.00  0.00           H  
ATOM   3104 1HD2 LEU   205       0.705  17.495  -0.394  1.00  0.00           H  
ATOM   3105 2HD2 LEU   205       0.971  16.857  -2.053  1.00  0.00           H  
ATOM   3106 3HD2 LEU   205       2.326  16.887  -0.995  1.00  0.00           H  
ATOM   3107  N   ARG   206       3.961  22.297  -1.849  1.00  0.00           N  
ATOM   3108  CA  ARG   206       4.264  23.091  -0.705  1.00  0.00           C  
ATOM   3109  C   ARG   206       3.244  22.936   0.405  1.00  0.00           C  
ATOM   3110  O   ARG   206       2.063  23.247   0.252  1.00  0.00           O  
ATOM   3111  CB  ARG   206       4.326  24.610  -1.000  1.00  0.00           C  
ATOM   3112  CG  ARG   206       4.840  25.501   0.234  1.00  0.00           C  
ATOM   3113  CD  ARG   206       4.960  26.929  -0.321  1.00  0.00           C  
ATOM   3114  NE  ARG   206       6.065  27.069  -1.347  1.00  0.00           N  
ATOM   3115  CZ  ARG   206       6.527  28.161  -1.907  1.00  0.00           C  
ATOM   3116  NH1 ARG   206       5.738  29.202  -1.952  1.00  0.00           N  
ATOM   3117  NH2 ARG   206       7.662  28.137  -2.492  1.00  0.00           N1+
ATOM   3118  H   ARG   206       3.408  22.628  -2.626  1.00  0.00           H  
ATOM   3119  HA  ARG   206       5.131  22.634  -0.228  1.00  0.00           H  
ATOM   3120 1HB  ARG   206       4.923  24.792  -1.893  1.00  0.00           H  
ATOM   3121 2HB  ARG   206       3.333  24.912  -1.332  1.00  0.00           H  
ATOM   3122 1HG  ARG   206       4.094  25.406   1.022  1.00  0.00           H  
ATOM   3123 2HG  ARG   206       5.865  25.261   0.517  1.00  0.00           H  
ATOM   3124 1HD  ARG   206       4.054  27.102  -0.903  1.00  0.00           H  
ATOM   3125 2HD  ARG   206       5.064  27.729   0.412  1.00  0.00           H  
ATOM   3126  HE  ARG   206       6.518  26.220  -1.655  1.00  0.00           H  
ATOM   3127 1HH1 ARG   206       4.918  29.264  -1.366  1.00  0.00           H  
ATOM   3128 2HH1 ARG   206       6.206  30.053  -2.230  1.00  0.00           H  
ATOM   3129 1HH2 ARG   206       8.207  27.295  -2.372  1.00  0.00           H  
ATOM   3130 2HH2 ARG   206       8.135  29.022  -2.598  1.00  0.00           H  
ATOM   3131  N   VAL   207       3.697  22.545   1.584  1.00  0.00           N  
ATOM   3132  CA  VAL   207       2.994  22.433   2.914  1.00  0.00           C  
ATOM   3133  C   VAL   207       2.812  23.831   3.463  1.00  0.00           C  
ATOM   3134  O   VAL   207       3.811  24.617   3.440  1.00  0.00           O  
ATOM   3135  CB  VAL   207       3.625  21.460   3.896  1.00  0.00           C  
ATOM   3136  CG1 VAL   207       2.792  21.243   5.179  1.00  0.00           C  
ATOM   3137  CG2 VAL   207       3.906  20.078   3.195  1.00  0.00           C  
ATOM   3138  H   VAL   207       4.675  22.294   1.610  1.00  0.00           H  
ATOM   3139  HA  VAL   207       2.012  22.021   2.679  1.00  0.00           H  
ATOM   3140  HB  VAL   207       4.580  21.875   4.218  1.00  0.00           H  
ATOM   3141 1HG1 VAL   207       1.831  20.861   4.835  1.00  0.00           H  
ATOM   3142 2HG1 VAL   207       3.226  20.500   5.848  1.00  0.00           H  
ATOM   3143 3HG1 VAL   207       2.787  22.168   5.757  1.00  0.00           H  
ATOM   3144 1HG2 VAL   207       4.817  19.661   3.624  1.00  0.00           H  
ATOM   3145 2HG2 VAL   207       3.054  19.427   3.389  1.00  0.00           H  
ATOM   3146 3HG2 VAL   207       4.062  20.202   2.124  1.00  0.00           H  
ATOM   3147  N   ASN   208       1.680  24.245   3.981  1.00  0.00           N  
ATOM   3148  CA  ASN   208       1.334  25.581   4.416  1.00  0.00           C  
ATOM   3149  C   ASN   208       0.557  25.598   5.723  1.00  0.00           C  
ATOM   3150  O   ASN   208      -0.058  26.582   6.048  1.00  0.00           O  
ATOM   3151  CB  ASN   208       0.592  26.311   3.308  1.00  0.00           C  
ATOM   3152  CG  ASN   208       1.218  26.349   1.937  1.00  0.00           C  
ATOM   3153  ND2 ASN   208       0.475  26.046   0.864  1.00  0.00           N  
ATOM   3154  OD1 ASN   208       2.390  26.702   1.755  1.00  0.00           O  
ATOM   3155  H   ASN   208       0.975  23.537   4.126  1.00  0.00           H  
ATOM   3156  HA  ASN   208       2.239  26.160   4.600  1.00  0.00           H  
ATOM   3157 1HB  ASN   208      -0.456  26.022   3.223  1.00  0.00           H  
ATOM   3158 2HB  ASN   208       0.464  27.361   3.570  1.00  0.00           H  
ATOM   3159 1HD2 ASN   208       0.809  26.034  -0.089  1.00  0.00           H  
ATOM   3160 2HD2 ASN   208      -0.518  25.954   1.028  1.00  0.00           H  
ATOM   3161  N   GLN   209       0.603  24.485   6.482  1.00  0.00           N  
ATOM   3162  CA  GLN   209       0.344  24.556   7.895  1.00  0.00           C  
ATOM   3163  C   GLN   209       1.169  23.501   8.597  1.00  0.00           C  
ATOM   3164  O   GLN   209       1.187  22.365   8.075  1.00  0.00           O  
ATOM   3165  CB  GLN   209      -1.089  24.132   8.102  1.00  0.00           C  
ATOM   3166  CG  GLN   209      -1.474  23.592   9.535  1.00  0.00           C  
ATOM   3167  CD  GLN   209      -2.967  23.577   9.790  1.00  0.00           C  
ATOM   3168  NE2 GLN   209      -3.761  24.419   9.155  1.00  0.00           N  
ATOM   3169  OE1 GLN   209      -3.482  22.884  10.595  1.00  0.00           O  
ATOM   3170  H   GLN   209       1.010  23.627   6.137  1.00  0.00           H  
ATOM   3171  HA  GLN   209       0.535  25.531   8.343  1.00  0.00           H  
ATOM   3172 1HB  GLN   209      -1.742  24.989   7.937  1.00  0.00           H  
ATOM   3173 2HB  GLN   209      -1.377  23.377   7.369  1.00  0.00           H  
ATOM   3174 1HG  GLN   209      -1.049  22.617   9.772  1.00  0.00           H  
ATOM   3175 2HG  GLN   209      -1.150  24.321  10.278  1.00  0.00           H  
ATOM   3176 1HE2 GLN   209      -4.751  24.511   9.337  1.00  0.00           H  
ATOM   3177 2HE2 GLN   209      -3.362  25.200   8.654  1.00  0.00           H  
ATOM   3178  N   ASP   210       1.819  23.805   9.706  1.00  0.00           N  
ATOM   3179  CA  ASP   210       2.604  22.770  10.342  1.00  0.00           C  
ATOM   3180  C   ASP   210       1.804  21.626  10.826  1.00  0.00           C  
ATOM   3181  O   ASP   210       0.656  21.732  11.325  1.00  0.00           O  
ATOM   3182  CB  ASP   210       3.303  23.303  11.557  1.00  0.00           C  
ATOM   3183  CG  ASP   210       4.385  24.316  11.253  1.00  0.00           C  
ATOM   3184  OD1 ASP   210       4.446  24.782  10.059  1.00  0.00           O  
ATOM   3185  OD2 ASP   210       5.066  24.727  12.191  1.00  0.00           O1-
ATOM   3186  H   ASP   210       1.918  24.772   9.979  1.00  0.00           H  
ATOM   3187  HA  ASP   210       3.271  22.366   9.581  1.00  0.00           H  
ATOM   3188 1HB  ASP   210       2.628  23.694  12.318  1.00  0.00           H  
ATOM   3189 2HB  ASP   210       3.915  22.480  11.929  1.00  0.00           H  
ATOM   3190  N   GLY   211       2.396  20.419  10.885  1.00  0.00           N  
ATOM   3191  CA  GLY   211       1.938  19.251  11.618  1.00  0.00           C  
ATOM   3192  C   GLY   211       2.853  18.006  11.391  1.00  0.00           C  
ATOM   3193  O   GLY   211       4.010  18.065  10.800  1.00  0.00           O  
ATOM   3194  H   GLY   211       3.236  20.288  10.339  1.00  0.00           H  
ATOM   3195 1HA  GLY   211       1.807  19.482  12.675  1.00  0.00           H  
ATOM   3196 2HA  GLY   211       0.925  19.012  11.295  1.00  0.00           H  
ATOM   3197  N   PHE   212       2.290  16.853  11.716  1.00  0.00           N  
ATOM   3198  CA  PHE   212       2.601  15.495  11.181  1.00  0.00           C  
ATOM   3199  C   PHE   212       1.557  14.975  10.208  1.00  0.00           C  
ATOM   3200  O   PHE   212       0.316  15.090  10.465  1.00  0.00           O  
ATOM   3201  CB  PHE   212       3.005  14.537  12.347  1.00  0.00           C  
ATOM   3202  CG  PHE   212       3.969  15.117  13.367  1.00  0.00           C  
ATOM   3203  CD1 PHE   212       3.454  15.848  14.410  1.00  0.00           C  
ATOM   3204  CD2 PHE   212       5.311  14.690  13.425  1.00  0.00           C  
ATOM   3205  CE1 PHE   212       4.270  16.346  15.407  1.00  0.00           C  
ATOM   3206  CE2 PHE   212       6.136  15.161  14.452  1.00  0.00           C  
ATOM   3207  CZ  PHE   212       5.633  16.021  15.460  1.00  0.00           C  
ATOM   3208  H   PHE   212       1.399  16.917  12.187  1.00  0.00           H  
ATOM   3209  HA  PHE   212       3.443  15.626  10.501  1.00  0.00           H  
ATOM   3210 1HB  PHE   212       2.162  14.213  12.958  1.00  0.00           H  
ATOM   3211 2HB  PHE   212       3.431  13.648  11.882  1.00  0.00           H  
ATOM   3212  HD1 PHE   212       2.399  16.057  14.499  1.00  0.00           H  
ATOM   3213  HD2 PHE   212       5.710  14.162  12.572  1.00  0.00           H  
ATOM   3214  HE1 PHE   212       3.838  16.992  16.157  1.00  0.00           H  
ATOM   3215  HE2 PHE   212       7.187  14.921  14.525  1.00  0.00           H  
ATOM   3216  HZ  PHE   212       6.310  16.452  16.182  1.00  0.00           H  
ATOM   3217  N   TYR   213       2.012  14.473   9.122  1.00  0.00           N  
ATOM   3218  CA  TYR   213       1.237  14.163   7.904  1.00  0.00           C  
ATOM   3219  C   TYR   213       1.458  12.734   7.497  1.00  0.00           C  
ATOM   3220  O   TYR   213       2.572  12.242   7.458  1.00  0.00           O  
ATOM   3221  CB  TYR   213       1.720  15.172   6.805  1.00  0.00           C  
ATOM   3222  CG  TYR   213       1.281  16.595   6.870  1.00  0.00           C  
ATOM   3223  CD1 TYR   213       1.829  17.542   7.760  1.00  0.00           C  
ATOM   3224  CD2 TYR   213       0.224  17.011   6.036  1.00  0.00           C  
ATOM   3225  CE1 TYR   213       1.313  18.866   7.771  1.00  0.00           C  
ATOM   3226  CE2 TYR   213      -0.335  18.331   6.049  1.00  0.00           C  
ATOM   3227  CZ  TYR   213       0.275  19.280   6.884  1.00  0.00           C  
ATOM   3228  OH  TYR   213      -0.448  20.423   7.216  1.00  0.00           O  
ATOM   3229  H   TYR   213       3.015  14.469   9.006  1.00  0.00           H  
ATOM   3230  HA  TYR   213       0.194  14.419   8.089  1.00  0.00           H  
ATOM   3231 1HB  TYR   213       2.799  15.230   6.667  1.00  0.00           H  
ATOM   3232 2HB  TYR   213       1.434  14.764   5.836  1.00  0.00           H  
ATOM   3233  HD1 TYR   213       2.544  17.177   8.483  1.00  0.00           H  
ATOM   3234  HD2 TYR   213      -0.256  16.188   5.527  1.00  0.00           H  
ATOM   3235  HE1 TYR   213       1.679  19.608   8.465  1.00  0.00           H  
ATOM   3236  HE2 TYR   213      -1.267  18.620   5.585  1.00  0.00           H  
ATOM   3237  HH  TYR   213       0.039  20.925   7.875  1.00  0.00           H  
ATOM   3238  N   TYR   214       0.418  12.094   6.983  1.00  0.00           N  
ATOM   3239  CA  TYR   214       0.458  10.874   6.143  1.00  0.00           C  
ATOM   3240  C   TYR   214       0.408  11.138   4.680  1.00  0.00           C  
ATOM   3241  O   TYR   214      -0.490  11.846   4.263  1.00  0.00           O  
ATOM   3242  CB  TYR   214      -0.725   9.869   6.582  1.00  0.00           C  
ATOM   3243  CG  TYR   214      -0.875   8.595   5.760  1.00  0.00           C  
ATOM   3244  CD1 TYR   214       0.086   7.582   5.863  1.00  0.00           C  
ATOM   3245  CD2 TYR   214      -2.074   8.326   5.089  1.00  0.00           C  
ATOM   3246  CE1 TYR   214      -0.112   6.443   5.174  1.00  0.00           C  
ATOM   3247  CE2 TYR   214      -2.344   7.142   4.409  1.00  0.00           C  
ATOM   3248  CZ  TYR   214      -1.336   6.153   4.526  1.00  0.00           C  
ATOM   3249  OH  TYR   214      -1.527   5.023   3.832  1.00  0.00           O  
ATOM   3250  H   TYR   214      -0.437  12.626   7.068  1.00  0.00           H  
ATOM   3251  HA  TYR   214       1.352  10.308   6.402  1.00  0.00           H  
ATOM   3252 1HB  TYR   214      -0.521   9.622   7.623  1.00  0.00           H  
ATOM   3253 2HB  TYR   214      -1.642  10.458   6.537  1.00  0.00           H  
ATOM   3254  HD1 TYR   214       0.945   7.733   6.501  1.00  0.00           H  
ATOM   3255  HD2 TYR   214      -2.724   9.184   5.007  1.00  0.00           H  
ATOM   3256  HE1 TYR   214       0.601   5.669   5.417  1.00  0.00           H  
ATOM   3257  HE2 TYR   214      -3.251   7.054   3.829  1.00  0.00           H  
ATOM   3258  HH  TYR   214      -2.056   5.282   3.075  1.00  0.00           H  
ATOM   3259  N   LEU   215       1.321  10.618   3.845  1.00  0.00           N  
ATOM   3260  CA  LEU   215       1.226  10.599   2.406  1.00  0.00           C  
ATOM   3261  C   LEU   215       0.935   9.194   1.796  1.00  0.00           C  
ATOM   3262  O   LEU   215       1.344   8.172   2.360  1.00  0.00           O  
ATOM   3263  CB  LEU   215       2.552  11.201   1.858  1.00  0.00           C  
ATOM   3264  CG  LEU   215       2.868  12.696   2.168  1.00  0.00           C  
ATOM   3265  CD1 LEU   215       3.069  13.125   3.632  1.00  0.00           C  
ATOM   3266  CD2 LEU   215       4.155  13.017   1.446  1.00  0.00           C  
ATOM   3267  H   LEU   215       2.131  10.174   4.255  1.00  0.00           H  
ATOM   3268  HA  LEU   215       0.378  11.141   1.987  1.00  0.00           H  
ATOM   3269 1HB  LEU   215       3.362  10.573   2.229  1.00  0.00           H  
ATOM   3270 2HB  LEU   215       2.518  11.060   0.778  1.00  0.00           H  
ATOM   3271  HG  LEU   215       2.178  13.411   1.719  1.00  0.00           H  
ATOM   3272 1HD1 LEU   215       3.641  12.397   4.207  1.00  0.00           H  
ATOM   3273 2HD1 LEU   215       3.613  14.067   3.696  1.00  0.00           H  
ATOM   3274 3HD1 LEU   215       2.090  13.138   4.110  1.00  0.00           H  
ATOM   3275 1HD2 LEU   215       5.047  12.519   1.826  1.00  0.00           H  
ATOM   3276 2HD2 LEU   215       4.121  12.819   0.375  1.00  0.00           H  
ATOM   3277 3HD2 LEU   215       4.368  14.054   1.707  1.00  0.00           H  
ATOM   3278  N   TYR   216       0.215   9.199   0.659  1.00  0.00           N  
ATOM   3279  CA  TYR   216      -0.071   7.960  -0.063  1.00  0.00           C  
ATOM   3280  C   TYR   216       0.170   8.131  -1.594  1.00  0.00           C  
ATOM   3281  O   TYR   216       0.029   9.202  -2.217  1.00  0.00           O  
ATOM   3282  CB  TYR   216      -1.495   7.376   0.253  1.00  0.00           C  
ATOM   3283  CG  TYR   216      -2.646   8.394  -0.074  1.00  0.00           C  
ATOM   3284  CD1 TYR   216      -3.316   8.350  -1.312  1.00  0.00           C  
ATOM   3285  CD2 TYR   216      -2.900   9.429   0.805  1.00  0.00           C  
ATOM   3286  CE1 TYR   216      -4.290   9.331  -1.616  1.00  0.00           C  
ATOM   3287  CE2 TYR   216      -3.828  10.472   0.485  1.00  0.00           C  
ATOM   3288  CZ  TYR   216      -4.513  10.445  -0.768  1.00  0.00           C  
ATOM   3289  OH  TYR   216      -5.448  11.390  -1.109  1.00  0.00           O  
ATOM   3290  H   TYR   216       0.052  10.063   0.161  1.00  0.00           H  
ATOM   3291  HA  TYR   216       0.607   7.186   0.296  1.00  0.00           H  
ATOM   3292 1HB  TYR   216      -1.625   6.379  -0.168  1.00  0.00           H  
ATOM   3293 2HB  TYR   216      -1.514   7.239   1.334  1.00  0.00           H  
ATOM   3294  HD1 TYR   216      -3.080   7.690  -2.133  1.00  0.00           H  
ATOM   3295  HD2 TYR   216      -2.444   9.464   1.783  1.00  0.00           H  
ATOM   3296  HE1 TYR   216      -4.820   9.445  -2.549  1.00  0.00           H  
ATOM   3297  HE2 TYR   216      -4.132  11.293   1.117  1.00  0.00           H  
ATOM   3298  HH  TYR   216      -6.007  11.320  -1.886  1.00  0.00           H  
ATOM   3299  N   ALA   217       0.756   7.144  -2.314  1.00  0.00           N  
ATOM   3300  CA  ALA   217       1.007   7.123  -3.728  1.00  0.00           C  
ATOM   3301  C   ALA   217       0.503   5.730  -4.318  1.00  0.00           C  
ATOM   3302  O   ALA   217       0.692   4.687  -3.742  1.00  0.00           O  
ATOM   3303  CB  ALA   217       2.445   7.473  -4.090  1.00  0.00           C  
ATOM   3304  H   ALA   217       0.949   6.300  -1.794  1.00  0.00           H  
ATOM   3305  HA  ALA   217       0.455   7.917  -4.232  1.00  0.00           H  
ATOM   3306 1HB  ALA   217       3.105   6.746  -3.617  1.00  0.00           H  
ATOM   3307 2HB  ALA   217       2.593   7.362  -5.164  1.00  0.00           H  
ATOM   3308 3HB  ALA   217       2.612   8.469  -3.680  1.00  0.00           H  
ATOM   3309  N   ASN   218      -0.185   5.822  -5.455  1.00  0.00           N  
ATOM   3310  CA  ASN   218      -0.514   4.660  -6.277  1.00  0.00           C  
ATOM   3311  C   ASN   218       0.023   4.888  -7.688  1.00  0.00           C  
ATOM   3312  O   ASN   218      -0.145   6.022  -8.156  1.00  0.00           O  
ATOM   3313  CB  ASN   218      -2.087   4.476  -6.270  1.00  0.00           C  
ATOM   3314  CG  ASN   218      -2.679   3.078  -6.415  1.00  0.00           C  
ATOM   3315  ND2 ASN   218      -2.899   2.582  -7.624  1.00  0.00           N  
ATOM   3316  OD1 ASN   218      -2.969   2.502  -5.418  1.00  0.00           O  
ATOM   3317  H   ASN   218      -0.335   6.739  -5.851  1.00  0.00           H  
ATOM   3318  HA  ASN   218      -0.087   3.760  -5.835  1.00  0.00           H  
ATOM   3319 1HB  ASN   218      -2.487   4.748  -5.294  1.00  0.00           H  
ATOM   3320 2HB  ASN   218      -2.435   5.052  -7.127  1.00  0.00           H  
ATOM   3321 1HD2 ASN   218      -3.483   1.762  -7.701  1.00  0.00           H  
ATOM   3322 2HD2 ASN   218      -2.676   3.104  -8.459  1.00  0.00           H  
ATOM   3323  N   ILE   219       0.460   3.796  -8.325  1.00  0.00           N  
ATOM   3324  CA  ILE   219       0.930   3.898  -9.720  1.00  0.00           C  
ATOM   3325  C   ILE   219       0.524   2.648 -10.439  1.00  0.00           C  
ATOM   3326  O   ILE   219       0.646   1.478  -9.899  1.00  0.00           O  
ATOM   3327  CB  ILE   219       2.461   4.265  -9.757  1.00  0.00           C  
ATOM   3328  CG1 ILE   219       2.842   4.526 -11.197  1.00  0.00           C  
ATOM   3329  CG2 ILE   219       3.378   3.158  -9.127  1.00  0.00           C  
ATOM   3330  CD1 ILE   219       4.010   5.540 -11.284  1.00  0.00           C  
ATOM   3331  H   ILE   219       0.530   2.896  -7.872  1.00  0.00           H  
ATOM   3332  HA  ILE   219       0.447   4.719 -10.251  1.00  0.00           H  
ATOM   3333  HB  ILE   219       2.535   5.179  -9.168  1.00  0.00           H  
ATOM   3334 1HG1 ILE   219       3.064   3.574 -11.679  1.00  0.00           H  
ATOM   3335 2HG1 ILE   219       1.983   4.973 -11.698  1.00  0.00           H  
ATOM   3336 1HG2 ILE   219       3.059   3.041  -8.092  1.00  0.00           H  
ATOM   3337 2HG2 ILE   219       3.063   2.214  -9.572  1.00  0.00           H  
ATOM   3338 3HG2 ILE   219       4.443   3.337  -8.982  1.00  0.00           H  
ATOM   3339 1HD1 ILE   219       4.358   5.641 -12.312  1.00  0.00           H  
ATOM   3340 2HD1 ILE   219       3.877   6.554 -10.906  1.00  0.00           H  
ATOM   3341 3HD1 ILE   219       4.839   5.114 -10.720  1.00  0.00           H  
ATOM   3342  N   CYS   220       0.037   2.787 -11.655  1.00  0.00           N  
ATOM   3343  CA  CYS   220      -0.271   1.595 -12.565  1.00  0.00           C  
ATOM   3344  C   CYS   220       0.634   1.687 -13.799  1.00  0.00           C  
ATOM   3345  O   CYS   220       1.069   2.727 -14.304  1.00  0.00           O  
ATOM   3346  CB  CYS   220      -1.761   1.661 -12.908  1.00  0.00           C  
ATOM   3347  SG  CYS   220      -2.827   0.848 -11.670  1.00  0.00           S  
ATOM   3348  H   CYS   220       0.086   3.709 -12.064  1.00  0.00           H  
ATOM   3349  HA  CYS   220      -0.130   0.617 -12.106  1.00  0.00           H  
ATOM   3350 1HB  CYS   220      -2.011   2.721 -12.951  1.00  0.00           H  
ATOM   3351 2HB  CYS   220      -1.882   1.195 -13.886  1.00  0.00           H  
ATOM   3352  HG  CYS   220      -2.377   1.410 -10.545  1.00  0.00           H  
ATOM   3353  N   PHE   221       0.805   0.501 -14.498  1.00  0.00           N  
ATOM   3354  CA  PHE   221       1.657   0.275 -15.682  1.00  0.00           C  
ATOM   3355  C   PHE   221       1.075  -0.714 -16.760  1.00  0.00           C  
ATOM   3356  O   PHE   221       0.598  -1.726 -16.348  1.00  0.00           O  
ATOM   3357  CB  PHE   221       3.025  -0.268 -15.183  1.00  0.00           C  
ATOM   3358  CG  PHE   221       3.972   0.584 -14.341  1.00  0.00           C  
ATOM   3359  CD1 PHE   221       3.908   0.498 -12.960  1.00  0.00           C  
ATOM   3360  CD2 PHE   221       4.784   1.582 -14.859  1.00  0.00           C  
ATOM   3361  CE1 PHE   221       4.796   1.165 -12.101  1.00  0.00           C  
ATOM   3362  CE2 PHE   221       5.701   2.371 -13.999  1.00  0.00           C  
ATOM   3363  CZ  PHE   221       5.692   2.139 -12.652  1.00  0.00           C  
ATOM   3364  H   PHE   221       0.386  -0.320 -14.086  1.00  0.00           H  
ATOM   3365  HA  PHE   221       1.829   1.263 -16.110  1.00  0.00           H  
ATOM   3366 1HB  PHE   221       2.941  -1.238 -14.693  1.00  0.00           H  
ATOM   3367 2HB  PHE   221       3.586  -0.566 -16.069  1.00  0.00           H  
ATOM   3368  HD1 PHE   221       3.125  -0.130 -12.560  1.00  0.00           H  
ATOM   3369  HD2 PHE   221       4.820   1.738 -15.928  1.00  0.00           H  
ATOM   3370  HE1 PHE   221       4.738   1.119 -11.023  1.00  0.00           H  
ATOM   3371  HE2 PHE   221       6.308   3.178 -14.382  1.00  0.00           H  
ATOM   3372  HZ  PHE   221       6.234   2.805 -11.997  1.00  0.00           H  
ATOM   3373  N   ARG   222       1.303  -0.524 -18.048  1.00  0.00           N  
ATOM   3374  CA  ARG   222       0.779  -1.362 -19.127  1.00  0.00           C  
ATOM   3375  C   ARG   222       1.685  -1.343 -20.385  1.00  0.00           C  
ATOM   3376  O   ARG   222       2.434  -0.416 -20.651  1.00  0.00           O  
ATOM   3377  CB  ARG   222      -0.718  -0.941 -19.579  1.00  0.00           C  
ATOM   3378  CG  ARG   222      -0.828   0.224 -20.578  1.00  0.00           C  
ATOM   3379  CD  ARG   222      -0.060   1.572 -20.168  1.00  0.00           C  
ATOM   3380  NE  ARG   222      -0.304   2.616 -21.176  1.00  0.00           N  
ATOM   3381  CZ  ARG   222       0.680   3.293 -21.790  1.00  0.00           C  
ATOM   3382  NH1 ARG   222       1.879   2.905 -21.907  1.00  0.00           N  
ATOM   3383  NH2 ARG   222       0.337   4.362 -22.420  1.00  0.00           N1+
ATOM   3384  H   ARG   222       1.904   0.234 -18.339  1.00  0.00           H  
ATOM   3385  HA  ARG   222       0.776  -2.390 -18.765  1.00  0.00           H  
ATOM   3386 1HB  ARG   222      -1.239  -1.815 -19.972  1.00  0.00           H  
ATOM   3387 2HB  ARG   222      -1.354  -0.607 -18.760  1.00  0.00           H  
ATOM   3388 1HG  ARG   222      -0.513  -0.060 -21.582  1.00  0.00           H  
ATOM   3389 2HG  ARG   222      -1.843   0.617 -20.626  1.00  0.00           H  
ATOM   3390 1HD  ARG   222      -0.460   1.913 -19.213  1.00  0.00           H  
ATOM   3391 2HD  ARG   222       1.003   1.341 -20.101  1.00  0.00           H  
ATOM   3392  HE  ARG   222      -1.195   3.091 -21.196  1.00  0.00           H  
ATOM   3393 1HH1 ARG   222       2.271   2.167 -21.341  1.00  0.00           H  
ATOM   3394 2HH1 ARG   222       2.560   3.504 -22.352  1.00  0.00           H  
ATOM   3395 1HH2 ARG   222      -0.607   4.697 -22.293  1.00  0.00           H  
ATOM   3396 2HH2 ARG   222       0.996   4.795 -23.051  1.00  0.00           H  
ATOM   3397  N   HIE   223       1.484  -2.423 -21.152  1.00  0.00           N  
ATOM   3398  CA  HIE   223       2.060  -2.719 -22.462  1.00  0.00           C  
ATOM   3399  C   HIE   223       1.217  -3.730 -23.173  1.00  0.00           C  
ATOM   3400  O   HIE   223       0.719  -4.680 -22.501  1.00  0.00           O  
ATOM   3401  CB  HIE   223       3.463  -3.395 -22.406  1.00  0.00           C  
ATOM   3402  CG  HIE   223       4.175  -3.434 -23.732  1.00  0.00           C  
ATOM   3403  CD2 HIE   223       4.643  -4.514 -24.391  1.00  0.00           C  
ATOM   3404  ND1 HIE   223       4.572  -2.277 -24.428  1.00  0.00           N  
ATOM   3405  CE1 HIE   223       5.258  -2.729 -25.520  1.00  0.00           C  
ATOM   3406  NE2 HIE   223       5.356  -4.083 -25.502  1.00  0.00           N  
ATOM   3407  H   HIE   223       1.102  -3.217 -20.658  1.00  0.00           H  
ATOM   3408  HA  HIE   223       2.094  -1.790 -23.031  1.00  0.00           H  
ATOM   3409 1HB  HIE   223       4.146  -2.834 -21.767  1.00  0.00           H  
ATOM   3410 2HB  HIE   223       3.370  -4.409 -22.018  1.00  0.00           H  
ATOM   3411  HD2 HIE   223       4.732  -5.541 -24.070  1.00  0.00           H  
ATOM   3412  HE2 HIE   223       6.046  -4.634 -25.993  1.00  0.00           H  
ATOM   3413  HE1 HIE   223       5.759  -2.092 -26.234  1.00  0.00           H  
ATOM   3414  N   HIE   224       1.013  -3.675 -24.458  1.00  0.00           N  
ATOM   3415  CA  HIE   224       0.055  -4.533 -25.266  1.00  0.00           C  
ATOM   3416  C   HIE   224       0.535  -4.421 -26.727  1.00  0.00           C  
ATOM   3417  O   HIE   224       1.435  -3.695 -27.116  1.00  0.00           O  
ATOM   3418  CB  HIE   224      -1.444  -4.062 -25.066  1.00  0.00           C  
ATOM   3419  CG  HIE   224      -1.701  -2.633 -25.332  1.00  0.00           C  
ATOM   3420  CD2 HIE   224      -1.853  -1.690 -24.371  1.00  0.00           C  
ATOM   3421  ND1 HIE   224      -1.797  -1.983 -26.547  1.00  0.00           N  
ATOM   3422  CE1 HIE   224      -1.876  -0.652 -26.325  1.00  0.00           C  
ATOM   3423  NE2 HIE   224      -1.979  -0.436 -24.974  1.00  0.00           N  
ATOM   3424  H   HIE   224       1.490  -2.913 -24.917  1.00  0.00           H  
ATOM   3425  HA  HIE   224       0.236  -5.534 -24.874  1.00  0.00           H  
ATOM   3426 1HB  HIE   224      -2.136  -4.690 -25.628  1.00  0.00           H  
ATOM   3427 2HB  HIE   224      -1.671  -4.196 -24.008  1.00  0.00           H  
ATOM   3428  HD2 HIE   224      -1.803  -1.848 -23.304  1.00  0.00           H  
ATOM   3429  HE2 HIE   224      -2.204   0.462 -24.570  1.00  0.00           H  
ATOM   3430  HE1 HIE   224      -1.904   0.093 -27.106  1.00  0.00           H  
ATOM   3431  N   GLU   225      -0.105  -5.259 -27.561  1.00  0.00           N  
ATOM   3432  CA  GLU   225       0.393  -5.486 -28.967  1.00  0.00           C  
ATOM   3433  C   GLU   225       0.400  -4.317 -29.922  1.00  0.00           C  
ATOM   3434  O   GLU   225       1.002  -4.360 -30.975  1.00  0.00           O  
ATOM   3435  CB  GLU   225      -0.350  -6.768 -29.570  1.00  0.00           C  
ATOM   3436  CG  GLU   225      -1.694  -6.501 -30.212  1.00  0.00           C  
ATOM   3437  CD  GLU   225      -2.631  -5.575 -29.394  1.00  0.00           C  
ATOM   3438  OE1 GLU   225      -2.666  -4.390 -29.750  1.00  0.00           O  
ATOM   3439  OE2 GLU   225      -3.288  -5.980 -28.399  1.00  0.00           O1-
ATOM   3440  H   GLU   225      -0.912  -5.809 -27.301  1.00  0.00           H  
ATOM   3441  HA  GLU   225       1.440  -5.787 -28.998  1.00  0.00           H  
ATOM   3442 1HB  GLU   225       0.346  -7.116 -30.333  1.00  0.00           H  
ATOM   3443 2HB  GLU   225      -0.472  -7.566 -28.837  1.00  0.00           H  
ATOM   3444 1HG  GLU   225      -1.513  -6.052 -31.189  1.00  0.00           H  
ATOM   3445 2HG  GLU   225      -2.246  -7.414 -30.436  1.00  0.00           H  
ATOM   3446  N   THR   226      -0.175  -3.142 -29.519  1.00  0.00           N  
ATOM   3447  CA  THR   226      -0.136  -1.897 -30.298  1.00  0.00           C  
ATOM   3448  C   THR   226       0.386  -0.756 -29.403  1.00  0.00           C  
ATOM   3449  O   THR   226       0.387   0.377 -29.866  1.00  0.00           O  
ATOM   3450  CB  THR   226      -1.511  -1.558 -30.976  1.00  0.00           C  
ATOM   3451  CG2 THR   226      -1.892  -2.417 -32.156  1.00  0.00           C  
ATOM   3452  OG1 THR   226      -2.579  -1.791 -30.047  1.00  0.00           O  
ATOM   3453  H   THR   226      -0.679  -3.140 -28.643  1.00  0.00           H  
ATOM   3454  HA  THR   226       0.516  -2.102 -31.147  1.00  0.00           H  
ATOM   3455  HB  THR   226      -1.492  -0.521 -31.314  1.00  0.00           H  
ATOM   3456 1HG2 THR   226      -1.743  -3.477 -31.952  1.00  0.00           H  
ATOM   3457 2HG2 THR   226      -2.942  -2.215 -32.368  1.00  0.00           H  
ATOM   3458 3HG2 THR   226      -1.293  -2.020 -32.975  1.00  0.00           H  
ATOM   3459  HG1 THR   226      -2.587  -2.751 -30.079  1.00  0.00           H  
ATOM   3460  N   SER   227       0.850  -1.002 -28.190  1.00  0.00           N  
ATOM   3461  CA  SER   227       1.881  -0.138 -27.467  1.00  0.00           C  
ATOM   3462  C   SER   227       3.188  -0.221 -28.191  1.00  0.00           C  
ATOM   3463  O   SER   227       3.516  -1.177 -28.918  1.00  0.00           O  
ATOM   3464  CB  SER   227       1.939  -0.331 -25.909  1.00  0.00           C  
ATOM   3465  OG  SER   227       2.703   0.721 -25.305  1.00  0.00           O  
ATOM   3466  H   SER   227       0.748  -1.930 -27.805  1.00  0.00           H  
ATOM   3467  HA  SER   227       1.518   0.864 -27.697  1.00  0.00           H  
ATOM   3468 1HB  SER   227       0.914  -0.244 -25.548  1.00  0.00           H  
ATOM   3469 2HB  SER   227       2.358  -1.284 -25.583  1.00  0.00           H  
ATOM   3470  HG  SER   227       2.283   1.571 -25.454  1.00  0.00           H  
ATOM   3471  N   GLY   228       4.037   0.787 -27.985  1.00  0.00           N  
ATOM   3472  CA  GLY   228       5.431   0.804 -28.402  1.00  0.00           C  
ATOM   3473  C   GLY   228       6.209   1.990 -27.918  1.00  0.00           C  
ATOM   3474  O   GLY   228       5.758   3.157 -28.128  1.00  0.00           O  
ATOM   3475  H   GLY   228       3.812   1.615 -27.453  1.00  0.00           H  
ATOM   3476 1HA  GLY   228       5.878  -0.152 -28.131  1.00  0.00           H  
ATOM   3477 2HA  GLY   228       5.527   0.821 -29.488  1.00  0.00           H  
ATOM   3478  N   SER   229       7.304   1.830 -27.195  1.00  0.00           N  
ATOM   3479  CA  SER   229       8.186   2.932 -26.800  1.00  0.00           C  
ATOM   3480  C   SER   229       9.612   2.642 -26.409  1.00  0.00           C  
ATOM   3481  O   SER   229      10.524   3.376 -26.776  1.00  0.00           O  
ATOM   3482  CB  SER   229       7.627   3.614 -25.536  1.00  0.00           C  
ATOM   3483  OG  SER   229       7.360   2.641 -24.543  1.00  0.00           O  
ATOM   3484  H   SER   229       7.613   0.901 -26.949  1.00  0.00           H  
ATOM   3485  HA  SER   229       8.261   3.701 -27.569  1.00  0.00           H  
ATOM   3486 1HB  SER   229       8.274   4.395 -25.138  1.00  0.00           H  
ATOM   3487 2HB  SER   229       6.729   4.153 -25.839  1.00  0.00           H  
ATOM   3488  HG  SER   229       6.806   1.902 -24.805  1.00  0.00           H  
ATOM   3489  N   VAL   230       9.885   1.453 -25.807  1.00  0.00           N  
ATOM   3490  CA  VAL   230      11.194   1.093 -25.259  1.00  0.00           C  
ATOM   3491  C   VAL   230      11.467  -0.425 -25.317  1.00  0.00           C  
ATOM   3492  O   VAL   230      10.467  -1.170 -25.223  1.00  0.00           O  
ATOM   3493  CB  VAL   230      11.326   1.715 -23.804  1.00  0.00           C  
ATOM   3494  CG1 VAL   230      10.434   0.938 -22.824  1.00  0.00           C  
ATOM   3495  CG2 VAL   230      12.768   1.554 -23.258  1.00  0.00           C  
ATOM   3496  H   VAL   230       9.100   0.869 -25.555  1.00  0.00           H  
ATOM   3497  HA  VAL   230      12.063   1.536 -25.746  1.00  0.00           H  
ATOM   3498  HB  VAL   230      10.975   2.747 -23.810  1.00  0.00           H  
ATOM   3499 1HG1 VAL   230      10.681  -0.120 -22.745  1.00  0.00           H  
ATOM   3500 2HG1 VAL   230      10.296   1.357 -21.827  1.00  0.00           H  
ATOM   3501 3HG1 VAL   230       9.452   0.889 -23.296  1.00  0.00           H  
ATOM   3502 1HG2 VAL   230      13.397   2.140 -23.928  1.00  0.00           H  
ATOM   3503 2HG2 VAL   230      12.941   1.935 -22.251  1.00  0.00           H  
ATOM   3504 3HG2 VAL   230      13.124   0.524 -23.226  1.00  0.00           H  
ATOM   3505  N   PRO   231      12.671  -0.952 -25.462  1.00  0.00           N  
ATOM   3506  CA  PRO   231      12.961  -2.434 -25.303  1.00  0.00           C  
ATOM   3507  C   PRO   231      12.391  -2.918 -23.930  1.00  0.00           C  
ATOM   3508  O   PRO   231      12.723  -2.339 -22.900  1.00  0.00           O  
ATOM   3509  CB  PRO   231      14.511  -2.516 -25.474  1.00  0.00           C  
ATOM   3510  CG  PRO   231      14.727  -1.468 -26.530  1.00  0.00           C  
ATOM   3511  CD  PRO   231      13.852  -0.294 -26.073  1.00  0.00           C  
ATOM   3512  HA  PRO   231      12.474  -2.878 -26.171  1.00  0.00           H  
ATOM   3513 1HB  PRO   231      14.883  -2.262 -24.481  1.00  0.00           H  
ATOM   3514 2HB  PRO   231      14.780  -3.545 -25.712  1.00  0.00           H  
ATOM   3515 1HG  PRO   231      15.784  -1.203 -26.553  1.00  0.00           H  
ATOM   3516 2HG  PRO   231      14.463  -1.856 -27.514  1.00  0.00           H  
ATOM   3517 1HD  PRO   231      14.323   0.393 -25.370  1.00  0.00           H  
ATOM   3518 2HD  PRO   231      13.647   0.372 -26.911  1.00  0.00           H  
ATOM   3519  N   THR   232      11.793  -4.113 -23.902  1.00  0.00           N  
ATOM   3520  CA  THR   232      11.006  -4.582 -22.733  1.00  0.00           C  
ATOM   3521  C   THR   232      11.816  -5.473 -21.786  1.00  0.00           C  
ATOM   3522  O   THR   232      11.427  -5.820 -20.675  1.00  0.00           O  
ATOM   3523  CB  THR   232       9.649  -5.186 -23.087  1.00  0.00           C  
ATOM   3524  CG2 THR   232       8.543  -4.162 -23.408  1.00  0.00           C  
ATOM   3525  OG1 THR   232       9.758  -5.967 -24.257  1.00  0.00           O  
ATOM   3526  H   THR   232      11.586  -4.536 -24.795  1.00  0.00           H  
ATOM   3527  HA  THR   232      10.729  -3.686 -22.178  1.00  0.00           H  
ATOM   3528  HB  THR   232       9.258  -5.890 -22.352  1.00  0.00           H  
ATOM   3529 1HG2 THR   232       8.954  -3.300 -23.933  1.00  0.00           H  
ATOM   3530 2HG2 THR   232       7.715  -4.565 -23.991  1.00  0.00           H  
ATOM   3531 3HG2 THR   232       8.041  -3.875 -22.484  1.00  0.00           H  
ATOM   3532  HG1 THR   232      10.203  -6.741 -23.905  1.00  0.00           H  
ATOM   3533  N   ASP   233      12.990  -5.847 -22.262  1.00  0.00           N  
ATOM   3534  CA  ASP   233      13.778  -6.970 -21.698  1.00  0.00           C  
ATOM   3535  C   ASP   233      14.219  -6.717 -20.293  1.00  0.00           C  
ATOM   3536  O   ASP   233      14.390  -7.653 -19.509  1.00  0.00           O  
ATOM   3537  CB  ASP   233      15.031  -7.228 -22.615  1.00  0.00           C  
ATOM   3538  CG  ASP   233      14.770  -8.044 -23.824  1.00  0.00           C  
ATOM   3539  OD1 ASP   233      15.583  -8.930 -24.110  1.00  0.00           O  
ATOM   3540  OD2 ASP   233      13.674  -7.893 -24.489  1.00  0.00           O1-
ATOM   3541  H   ASP   233      13.386  -5.392 -23.072  1.00  0.00           H  
ATOM   3542  HA  ASP   233      13.209  -7.898 -21.761  1.00  0.00           H  
ATOM   3543 1HB  ASP   233      15.529  -6.310 -22.929  1.00  0.00           H  
ATOM   3544 2HB  ASP   233      15.666  -7.886 -22.022  1.00  0.00           H  
ATOM   3545  N   TYR   234      14.383  -5.465 -19.822  1.00  0.00           N  
ATOM   3546  CA  TYR   234      14.722  -5.081 -18.459  1.00  0.00           C  
ATOM   3547  C   TYR   234      14.237  -3.726 -17.996  1.00  0.00           C  
ATOM   3548  O   TYR   234      14.587  -2.735 -18.585  1.00  0.00           O  
ATOM   3549  CB  TYR   234      16.172  -5.228 -18.111  1.00  0.00           C  
ATOM   3550  CG  TYR   234      16.544  -4.774 -16.691  1.00  0.00           C  
ATOM   3551  CD1 TYR   234      16.317  -5.645 -15.554  1.00  0.00           C  
ATOM   3552  CD2 TYR   234      16.941  -3.462 -16.417  1.00  0.00           C  
ATOM   3553  CE1 TYR   234      16.395  -5.109 -14.262  1.00  0.00           C  
ATOM   3554  CE2 TYR   234      17.213  -2.955 -15.103  1.00  0.00           C  
ATOM   3555  CZ  TYR   234      16.891  -3.802 -14.007  1.00  0.00           C  
ATOM   3556  OH  TYR   234      17.017  -3.453 -12.689  1.00  0.00           O  
ATOM   3557  H   TYR   234      14.152  -4.679 -20.413  1.00  0.00           H  
ATOM   3558  HA  TYR   234      14.234  -5.820 -17.823  1.00  0.00           H  
ATOM   3559 1HB  TYR   234      16.397  -6.294 -18.074  1.00  0.00           H  
ATOM   3560 2HB  TYR   234      16.692  -4.723 -18.925  1.00  0.00           H  
ATOM   3561  HD1 TYR   234      16.107  -6.704 -15.589  1.00  0.00           H  
ATOM   3562  HD2 TYR   234      17.100  -2.832 -17.280  1.00  0.00           H  
ATOM   3563  HE1 TYR   234      16.115  -5.719 -13.415  1.00  0.00           H  
ATOM   3564  HE2 TYR   234      17.501  -1.921 -14.987  1.00  0.00           H  
ATOM   3565  HH  TYR   234      17.381  -4.169 -12.163  1.00  0.00           H  
ATOM   3566  N   LEU   235      13.341  -3.726 -17.034  1.00  0.00           N  
ATOM   3567  CA  LEU   235      12.476  -2.592 -16.724  1.00  0.00           C  
ATOM   3568  C   LEU   235      12.683  -2.249 -15.170  1.00  0.00           C  
ATOM   3569  O   LEU   235      13.025  -3.075 -14.272  1.00  0.00           O  
ATOM   3570  CB  LEU   235      11.062  -2.891 -17.003  1.00  0.00           C  
ATOM   3571  CG  LEU   235      10.698  -3.249 -18.505  1.00  0.00           C  
ATOM   3572  CD1 LEU   235       9.192  -3.591 -18.550  1.00  0.00           C  
ATOM   3573  CD2 LEU   235      10.936  -2.102 -19.437  1.00  0.00           C  
ATOM   3574  H   LEU   235      13.046  -4.620 -16.668  1.00  0.00           H  
ATOM   3575  HA  LEU   235      12.761  -1.703 -17.287  1.00  0.00           H  
ATOM   3576 1HB  LEU   235      10.829  -3.672 -16.279  1.00  0.00           H  
ATOM   3577 2HB  LEU   235      10.478  -2.042 -16.648  1.00  0.00           H  
ATOM   3578  HG  LEU   235      11.255  -4.063 -18.969  1.00  0.00           H  
ATOM   3579 1HD1 LEU   235       8.887  -3.918 -19.544  1.00  0.00           H  
ATOM   3580 2HD1 LEU   235       8.956  -4.437 -17.904  1.00  0.00           H  
ATOM   3581 3HD1 LEU   235       8.629  -2.693 -18.292  1.00  0.00           H  
ATOM   3582 1HD2 LEU   235      11.973  -1.766 -19.406  1.00  0.00           H  
ATOM   3583 2HD2 LEU   235      10.618  -2.284 -20.463  1.00  0.00           H  
ATOM   3584 3HD2 LEU   235      10.323  -1.271 -19.089  1.00  0.00           H  
ATOM   3585  N   GLN   236      12.340  -1.017 -14.805  1.00  0.00           N  
ATOM   3586  CA  GLN   236      12.380  -0.419 -13.438  1.00  0.00           C  
ATOM   3587  C   GLN   236      11.042   0.360 -13.243  1.00  0.00           C  
ATOM   3588  O   GLN   236      10.979   1.613 -13.306  1.00  0.00           O  
ATOM   3589  CB  GLN   236      13.634   0.413 -13.180  1.00  0.00           C  
ATOM   3590  CG  GLN   236      14.902  -0.507 -13.194  1.00  0.00           C  
ATOM   3591  CD  GLN   236      16.197   0.145 -12.828  1.00  0.00           C  
ATOM   3592  NE2 GLN   236      17.208  -0.626 -12.617  1.00  0.00           N  
ATOM   3593  OE1 GLN   236      16.233   1.348 -12.613  1.00  0.00           O  
ATOM   3594  H   GLN   236      12.229  -0.369 -15.572  1.00  0.00           H  
ATOM   3595  HA  GLN   236      12.459  -1.287 -12.783  1.00  0.00           H  
ATOM   3596 1HB  GLN   236      13.607   1.133 -13.998  1.00  0.00           H  
ATOM   3597 2HB  GLN   236      13.509   0.863 -12.195  1.00  0.00           H  
ATOM   3598 1HG  GLN   236      14.698  -1.337 -12.518  1.00  0.00           H  
ATOM   3599 2HG  GLN   236      15.007  -0.884 -14.211  1.00  0.00           H  
ATOM   3600 1HE2 GLN   236      18.102  -0.269 -12.312  1.00  0.00           H  
ATOM   3601 2HE2 GLN   236      17.042  -1.599 -12.833  1.00  0.00           H  
ATOM   3602  N   LEU   237       9.980  -0.461 -13.071  1.00  0.00           N  
ATOM   3603  CA  LEU   237       8.643   0.113 -12.888  1.00  0.00           C  
ATOM   3604  C   LEU   237       8.447   0.706 -11.453  1.00  0.00           C  
ATOM   3605  O   LEU   237       8.095  -0.081 -10.574  1.00  0.00           O  
ATOM   3606  CB  LEU   237       7.674  -1.032 -13.200  1.00  0.00           C  
ATOM   3607  CG  LEU   237       7.697  -1.631 -14.617  1.00  0.00           C  
ATOM   3608  CD1 LEU   237       6.426  -2.407 -14.758  1.00  0.00           C  
ATOM   3609  CD2 LEU   237       7.640  -0.516 -15.765  1.00  0.00           C  
ATOM   3610  H   LEU   237      10.121  -1.431 -12.830  1.00  0.00           H  
ATOM   3611  HA  LEU   237       8.459   0.972 -13.533  1.00  0.00           H  
ATOM   3612 1HB  LEU   237       7.633  -1.859 -12.491  1.00  0.00           H  
ATOM   3613 2HB  LEU   237       6.670  -0.615 -13.122  1.00  0.00           H  
ATOM   3614  HG  LEU   237       8.533  -2.328 -14.567  1.00  0.00           H  
ATOM   3615 1HD1 LEU   237       5.619  -1.700 -14.948  1.00  0.00           H  
ATOM   3616 2HD1 LEU   237       6.554  -3.079 -15.607  1.00  0.00           H  
ATOM   3617 3HD1 LEU   237       6.087  -3.021 -13.924  1.00  0.00           H  
ATOM   3618 1HD2 LEU   237       7.043  -0.878 -16.602  1.00  0.00           H  
ATOM   3619 2HD2 LEU   237       7.311   0.442 -15.362  1.00  0.00           H  
ATOM   3620 3HD2 LEU   237       8.666  -0.506 -16.135  1.00  0.00           H  
ATOM   3621  N   MET   238       8.691   2.009 -11.230  1.00  0.00           N  
ATOM   3622  CA  MET   238       8.841   2.560  -9.845  1.00  0.00           C  
ATOM   3623  C   MET   238       8.285   3.895  -9.583  1.00  0.00           C  
ATOM   3624  O   MET   238       8.186   4.703 -10.480  1.00  0.00           O  
ATOM   3625  CB  MET   238      10.371   2.556  -9.499  1.00  0.00           C  
ATOM   3626  CG  MET   238      11.075   1.171  -9.547  1.00  0.00           C  
ATOM   3627  SD  MET   238      12.843   1.349  -8.978  1.00  0.00           S  
ATOM   3628  CE  MET   238      13.261  -0.369  -9.365  1.00  0.00           C  
ATOM   3629  H   MET   238       8.803   2.655 -11.998  1.00  0.00           H  
ATOM   3630  HA  MET   238       8.309   1.856  -9.206  1.00  0.00           H  
ATOM   3631 1HB  MET   238      10.870   3.223 -10.201  1.00  0.00           H  
ATOM   3632 2HB  MET   238      10.565   2.912  -8.487  1.00  0.00           H  
ATOM   3633 1HG  MET   238      10.705   0.427  -8.842  1.00  0.00           H  
ATOM   3634 2HG  MET   238      11.055   0.698 -10.529  1.00  0.00           H  
ATOM   3635 1HE  MET   238      13.267  -0.431 -10.453  1.00  0.00           H  
ATOM   3636 2HE  MET   238      14.237  -0.632  -8.957  1.00  0.00           H  
ATOM   3637 3HE  MET   238      12.477  -0.998  -8.942  1.00  0.00           H  
ATOM   3638  N   VAL   239       7.960   4.155  -8.313  1.00  0.00           N  
ATOM   3639  CA  VAL   239       7.440   5.411  -7.722  1.00  0.00           C  
ATOM   3640  C   VAL   239       8.303   5.862  -6.532  1.00  0.00           C  
ATOM   3641  O   VAL   239       8.624   5.130  -5.617  1.00  0.00           O  
ATOM   3642  CB  VAL   239       5.936   5.360  -7.419  1.00  0.00           C  
ATOM   3643  CG1 VAL   239       5.533   4.132  -6.563  1.00  0.00           C  
ATOM   3644  CG2 VAL   239       5.487   6.604  -6.573  1.00  0.00           C  
ATOM   3645  H   VAL   239       8.037   3.354  -7.702  1.00  0.00           H  
ATOM   3646  HA  VAL   239       7.403   6.236  -8.434  1.00  0.00           H  
ATOM   3647  HB  VAL   239       5.473   5.248  -8.399  1.00  0.00           H  
ATOM   3648 1HG1 VAL   239       5.672   3.188  -7.091  1.00  0.00           H  
ATOM   3649 2HG1 VAL   239       6.118   4.127  -5.643  1.00  0.00           H  
ATOM   3650 3HG1 VAL   239       4.458   4.201  -6.396  1.00  0.00           H  
ATOM   3651 1HG2 VAL   239       5.809   7.495  -7.111  1.00  0.00           H  
ATOM   3652 2HG2 VAL   239       4.405   6.659  -6.456  1.00  0.00           H  
ATOM   3653 3HG2 VAL   239       5.901   6.544  -5.566  1.00  0.00           H  
ATOM   3654  N   TYR   240       8.727   7.113  -6.470  1.00  0.00           N  
ATOM   3655  CA  TYR   240       9.606   7.677  -5.409  1.00  0.00           C  
ATOM   3656  C   TYR   240       9.110   9.079  -4.925  1.00  0.00           C  
ATOM   3657  O   TYR   240       8.871   9.919  -5.813  1.00  0.00           O  
ATOM   3658  CB  TYR   240      11.066   7.765  -6.008  1.00  0.00           C  
ATOM   3659  CG  TYR   240      11.543   6.738  -7.108  1.00  0.00           C  
ATOM   3660  CD1 TYR   240      11.217   6.880  -8.449  1.00  0.00           C  
ATOM   3661  CD2 TYR   240      12.320   5.651  -6.722  1.00  0.00           C  
ATOM   3662  CE1 TYR   240      11.818   6.018  -9.414  1.00  0.00           C  
ATOM   3663  CE2 TYR   240      12.898   4.839  -7.679  1.00  0.00           C  
ATOM   3664  CZ  TYR   240      12.736   5.007  -9.073  1.00  0.00           C  
ATOM   3665  OH  TYR   240      13.412   4.241  -9.990  1.00  0.00           O  
ATOM   3666  H   TYR   240       8.538   7.793  -7.193  1.00  0.00           H  
ATOM   3667  HA  TYR   240       9.476   7.020  -4.549  1.00  0.00           H  
ATOM   3668 1HB  TYR   240      11.093   8.722  -6.529  1.00  0.00           H  
ATOM   3669 2HB  TYR   240      11.839   7.846  -5.244  1.00  0.00           H  
ATOM   3670  HD1 TYR   240      10.514   7.605  -8.833  1.00  0.00           H  
ATOM   3671  HD2 TYR   240      12.481   5.478  -5.668  1.00  0.00           H  
ATOM   3672  HE1 TYR   240      11.527   6.080 -10.452  1.00  0.00           H  
ATOM   3673  HE2 TYR   240      13.513   4.006  -7.373  1.00  0.00           H  
ATOM   3674  HH  TYR   240      12.790   3.697 -10.479  1.00  0.00           H  
ATOM   3675  N   VAL   241       8.966   9.364  -3.638  1.00  0.00           N  
ATOM   3676  CA  VAL   241       8.555  10.723  -3.197  1.00  0.00           C  
ATOM   3677  C   VAL   241       9.674  11.354  -2.371  1.00  0.00           C  
ATOM   3678  O   VAL   241      10.066  10.757  -1.418  1.00  0.00           O  
ATOM   3679  CB  VAL   241       7.266  10.674  -2.401  1.00  0.00           C  
ATOM   3680  CG1 VAL   241       6.743  11.957  -1.729  1.00  0.00           C  
ATOM   3681  CG2 VAL   241       6.159  10.051  -3.298  1.00  0.00           C  
ATOM   3682  H   VAL   241       9.190   8.694  -2.915  1.00  0.00           H  
ATOM   3683  HA  VAL   241       8.417  11.333  -4.090  1.00  0.00           H  
ATOM   3684  HB  VAL   241       7.437   9.930  -1.622  1.00  0.00           H  
ATOM   3685 1HG1 VAL   241       6.195  12.561  -2.452  1.00  0.00           H  
ATOM   3686 2HG1 VAL   241       6.020  11.604  -0.994  1.00  0.00           H  
ATOM   3687 3HG1 VAL   241       7.546  12.520  -1.254  1.00  0.00           H  
ATOM   3688 1HG2 VAL   241       6.436   9.110  -3.773  1.00  0.00           H  
ATOM   3689 2HG2 VAL   241       5.243   9.971  -2.712  1.00  0.00           H  
ATOM   3690 3HG2 VAL   241       5.696  10.683  -4.056  1.00  0.00           H  
ATOM   3691  N   VAL   242       9.968  12.639  -2.544  1.00  0.00           N  
ATOM   3692  CA  VAL   242      11.308  13.263  -2.203  1.00  0.00           C  
ATOM   3693  C   VAL   242      11.114  14.723  -1.803  1.00  0.00           C  
ATOM   3694  O   VAL   242      10.569  15.514  -2.547  1.00  0.00           O  
ATOM   3695  CB  VAL   242      12.298  13.154  -3.407  1.00  0.00           C  
ATOM   3696  CG1 VAL   242      11.667  13.473  -4.810  1.00  0.00           C  
ATOM   3697  CG2 VAL   242      13.473  14.010  -3.279  1.00  0.00           C  
ATOM   3698  H   VAL   242       9.423  13.130  -3.238  1.00  0.00           H  
ATOM   3699  HA  VAL   242      11.756  12.833  -1.308  1.00  0.00           H  
ATOM   3700  HB  VAL   242      12.681  12.135  -3.462  1.00  0.00           H  
ATOM   3701 1HG1 VAL   242      11.058  14.376  -4.857  1.00  0.00           H  
ATOM   3702 2HG1 VAL   242      12.310  13.475  -5.691  1.00  0.00           H  
ATOM   3703 3HG1 VAL   242      10.916  12.691  -4.915  1.00  0.00           H  
ATOM   3704 1HG2 VAL   242      14.192  13.644  -4.013  1.00  0.00           H  
ATOM   3705 2HG2 VAL   242      13.166  15.044  -3.437  1.00  0.00           H  
ATOM   3706 3HG2 VAL   242      13.842  14.020  -2.254  1.00  0.00           H  
ATOM   3707  N   LYS   243      11.496  15.111  -0.583  1.00  0.00           N  
ATOM   3708  CA  LYS   243      11.439  16.435   0.009  1.00  0.00           C  
ATOM   3709  C   LYS   243      12.612  17.270  -0.569  1.00  0.00           C  
ATOM   3710  O   LYS   243      13.635  17.224   0.091  1.00  0.00           O  
ATOM   3711  CB  LYS   243      11.463  16.320   1.574  1.00  0.00           C  
ATOM   3712  CG  LYS   243      11.084  17.602   2.390  1.00  0.00           C  
ATOM   3713  CD  LYS   243      11.246  17.390   3.912  1.00  0.00           C  
ATOM   3714  CE  LYS   243      10.957  18.710   4.651  1.00  0.00           C  
ATOM   3715  NZ  LYS   243      11.574  18.674   6.090  1.00  0.00           N1+
ATOM   3716  H   LYS   243      11.794  14.401   0.071  1.00  0.00           H  
ATOM   3717  HA  LYS   243      10.503  16.880  -0.330  1.00  0.00           H  
ATOM   3718 1HB  LYS   243      10.797  15.501   1.847  1.00  0.00           H  
ATOM   3719 2HB  LYS   243      12.463  15.994   1.860  1.00  0.00           H  
ATOM   3720 1HG  LYS   243      11.732  18.404   2.036  1.00  0.00           H  
ATOM   3721 2HG  LYS   243      10.074  17.898   2.107  1.00  0.00           H  
ATOM   3722 1HD  LYS   243      10.480  16.690   4.244  1.00  0.00           H  
ATOM   3723 2HD  LYS   243      12.232  16.984   4.141  1.00  0.00           H  
ATOM   3724 1HE  LYS   243      11.363  19.585   4.142  1.00  0.00           H  
ATOM   3725 2HE  LYS   243       9.873  18.819   4.681  1.00  0.00           H  
ATOM   3726 1HZ  LYS   243      11.329  19.507   6.607  1.00  0.00           H  
ATOM   3727 2HZ  LYS   243      11.158  17.948   6.655  1.00  0.00           H  
ATOM   3728 3HZ  LYS   243      12.554  18.431   6.080  1.00  0.00           H  
ATOM   3729  N   THR   244      12.363  17.925  -1.707  1.00  0.00           N  
ATOM   3730  CA  THR   244      13.466  18.629  -2.438  1.00  0.00           C  
ATOM   3731  C   THR   244      13.339  20.114  -2.399  1.00  0.00           C  
ATOM   3732  O   THR   244      12.285  20.680  -2.624  1.00  0.00           O  
ATOM   3733  CB  THR   244      13.823  17.935  -3.806  1.00  0.00           C  
ATOM   3734  CG2 THR   244      12.898  18.019  -4.926  1.00  0.00           C  
ATOM   3735  OG1 THR   244      15.020  18.504  -4.176  1.00  0.00           O  
ATOM   3736  H   THR   244      11.427  17.869  -2.083  1.00  0.00           H  
ATOM   3737  HA  THR   244      14.360  18.360  -1.876  1.00  0.00           H  
ATOM   3738  HB  THR   244      14.127  16.937  -3.490  1.00  0.00           H  
ATOM   3739 1HG2 THR   244      11.991  17.558  -4.535  1.00  0.00           H  
ATOM   3740 2HG2 THR   244      12.714  19.064  -5.176  1.00  0.00           H  
ATOM   3741 3HG2 THR   244      13.250  17.454  -5.789  1.00  0.00           H  
ATOM   3742  HG1 THR   244      15.492  17.735  -4.504  1.00  0.00           H  
ATOM   3743  N   SER   245      14.515  20.783  -2.188  1.00  0.00           N  
ATOM   3744  CA  SER   245      14.613  22.257  -2.348  1.00  0.00           C  
ATOM   3745  C   SER   245      15.832  22.722  -3.041  1.00  0.00           C  
ATOM   3746  O   SER   245      16.782  21.925  -3.164  1.00  0.00           O  
ATOM   3747  CB  SER   245      14.631  22.903  -0.933  1.00  0.00           C  
ATOM   3748  OG  SER   245      14.590  24.301  -0.772  1.00  0.00           O  
ATOM   3749  H   SER   245      15.344  20.221  -2.318  1.00  0.00           H  
ATOM   3750  HA  SER   245      13.717  22.644  -2.832  1.00  0.00           H  
ATOM   3751 1HB  SER   245      13.790  22.514  -0.358  1.00  0.00           H  
ATOM   3752 2HB  SER   245      15.459  22.430  -0.405  1.00  0.00           H  
ATOM   3753  HG  SER   245      13.697  24.566  -1.004  1.00  0.00           H  
ATOM   3754  N   ILE   246      15.835  23.917  -3.595  1.00  0.00           N  
ATOM   3755  CA  ILE   246      17.009  24.587  -4.185  1.00  0.00           C  
ATOM   3756  C   ILE   246      17.723  25.508  -3.123  1.00  0.00           C  
ATOM   3757  O   ILE   246      18.944  25.657  -3.151  1.00  0.00           O  
ATOM   3758  CB  ILE   246      16.641  25.399  -5.450  1.00  0.00           C  
ATOM   3759  CG1 ILE   246      16.122  24.514  -6.559  1.00  0.00           C  
ATOM   3760  CG2 ILE   246      17.961  26.033  -6.011  1.00  0.00           C  
ATOM   3761  CD1 ILE   246      15.203  25.230  -7.503  1.00  0.00           C  
ATOM   3762  H   ILE   246      15.020  24.440  -3.309  1.00  0.00           H  
ATOM   3763  HA  ILE   246      17.659  23.754  -4.452  1.00  0.00           H  
ATOM   3764  HB  ILE   246      15.902  26.165  -5.215  1.00  0.00           H  
ATOM   3765 1HG1 ILE   246      16.950  24.105  -7.138  1.00  0.00           H  
ATOM   3766 2HG1 ILE   246      15.625  23.660  -6.099  1.00  0.00           H  
ATOM   3767 1HG2 ILE   246      18.293  26.754  -5.264  1.00  0.00           H  
ATOM   3768 2HG2 ILE   246      18.718  25.286  -6.253  1.00  0.00           H  
ATOM   3769 3HG2 ILE   246      17.698  26.594  -6.907  1.00  0.00           H  
ATOM   3770 1HD1 ILE   246      14.390  25.784  -7.035  1.00  0.00           H  
ATOM   3771 2HD1 ILE   246      15.734  25.863  -8.214  1.00  0.00           H  
ATOM   3772 3HD1 ILE   246      14.780  24.415  -8.091  1.00  0.00           H  
ATOM   3773  N   LYS   247      16.944  26.081  -2.224  1.00  0.00           N  
ATOM   3774  CA  LYS   247      17.325  27.053  -1.132  1.00  0.00           C  
ATOM   3775  C   LYS   247      17.745  26.337   0.131  1.00  0.00           C  
ATOM   3776  O   LYS   247      18.856  26.508   0.623  1.00  0.00           O  
ATOM   3777  CB  LYS   247      16.296  28.166  -0.935  1.00  0.00           C  
ATOM   3778  CG  LYS   247      16.474  29.179  -2.085  1.00  0.00           C  
ATOM   3779  CD  LYS   247      15.506  30.379  -1.926  1.00  0.00           C  
ATOM   3780  CE  LYS   247      15.748  31.494  -2.956  1.00  0.00           C  
ATOM   3781  NZ  LYS   247      14.688  32.555  -3.084  1.00  0.00           N1+
ATOM   3782  H   LYS   247      15.972  25.821  -2.308  1.00  0.00           H  
ATOM   3783  HA  LYS   247      18.292  27.450  -1.440  1.00  0.00           H  
ATOM   3784 1HB  LYS   247      15.274  27.791  -0.881  1.00  0.00           H  
ATOM   3785 2HB  LYS   247      16.482  28.675   0.011  1.00  0.00           H  
ATOM   3786 1HG  LYS   247      17.471  29.603  -1.970  1.00  0.00           H  
ATOM   3787 2HG  LYS   247      16.412  28.690  -3.057  1.00  0.00           H  
ATOM   3788 1HD  LYS   247      14.488  30.039  -2.116  1.00  0.00           H  
ATOM   3789 2HD  LYS   247      15.675  30.917  -0.993  1.00  0.00           H  
ATOM   3790 1HE  LYS   247      16.732  31.723  -2.547  1.00  0.00           H  
ATOM   3791 2HE  LYS   247      15.869  31.097  -3.964  1.00  0.00           H  
ATOM   3792 1HZ  LYS   247      14.304  32.947  -2.237  1.00  0.00           H  
ATOM   3793 2HZ  LYS   247      15.028  33.249  -3.735  1.00  0.00           H  
ATOM   3794 3HZ  LYS   247      14.000  32.031  -3.606  1.00  0.00           H  
ATOM   3795  N   ILE   248      16.875  25.403   0.563  1.00  0.00           N  
ATOM   3796  CA  ILE   248      17.118  24.491   1.776  1.00  0.00           C  
ATOM   3797  C   ILE   248      17.990  23.322   1.320  1.00  0.00           C  
ATOM   3798  O   ILE   248      17.818  22.875   0.159  1.00  0.00           O  
ATOM   3799  CB  ILE   248      15.716  23.981   2.433  1.00  0.00           C  
ATOM   3800  CG1 ILE   248      14.790  25.159   2.871  1.00  0.00           C  
ATOM   3801  CG2 ILE   248      16.081  23.115   3.660  1.00  0.00           C  
ATOM   3802  CD1 ILE   248      13.254  24.790   2.696  1.00  0.00           C  
ATOM   3803  H   ILE   248      16.036  25.160   0.056  1.00  0.00           H  
ATOM   3804  HA  ILE   248      17.669  25.083   2.506  1.00  0.00           H  
ATOM   3805  HB  ILE   248      15.177  23.426   1.665  1.00  0.00           H  
ATOM   3806 1HG1 ILE   248      15.108  25.484   3.861  1.00  0.00           H  
ATOM   3807 2HG1 ILE   248      14.941  25.988   2.179  1.00  0.00           H  
ATOM   3808 1HG2 ILE   248      16.535  22.171   3.357  1.00  0.00           H  
ATOM   3809 2HG2 ILE   248      16.606  23.795   4.331  1.00  0.00           H  
ATOM   3810 3HG2 ILE   248      15.115  22.857   4.093  1.00  0.00           H  
ATOM   3811 1HD1 ILE   248      13.154  24.375   1.693  1.00  0.00           H  
ATOM   3812 2HD1 ILE   248      13.006  23.950   3.345  1.00  0.00           H  
ATOM   3813 3HD1 ILE   248      12.559  25.599   2.920  1.00  0.00           H  
ATOM   3814  N   PRO   249      19.042  22.887   2.045  1.00  0.00           N  
ATOM   3815  CA  PRO   249      19.860  21.707   1.707  1.00  0.00           C  
ATOM   3816  C   PRO   249      19.176  20.317   1.801  1.00  0.00           C  
ATOM   3817  O   PRO   249      19.440  19.473   2.624  1.00  0.00           O  
ATOM   3818  CB  PRO   249      21.087  21.940   2.563  1.00  0.00           C  
ATOM   3819  CG  PRO   249      20.513  22.496   3.832  1.00  0.00           C  
ATOM   3820  CD  PRO   249      19.530  23.474   3.267  1.00  0.00           C  
ATOM   3821  HA  PRO   249      20.168  21.773   0.664  1.00  0.00           H  
ATOM   3822 1HB  PRO   249      21.594  20.991   2.740  1.00  0.00           H  
ATOM   3823 2HB  PRO   249      21.824  22.590   2.091  1.00  0.00           H  
ATOM   3824 1HG  PRO   249      20.007  21.786   4.486  1.00  0.00           H  
ATOM   3825 2HG  PRO   249      21.200  23.031   4.487  1.00  0.00           H  
ATOM   3826 1HD  PRO   249      18.670  23.756   3.875  1.00  0.00           H  
ATOM   3827 2HD  PRO   249      19.888  24.477   3.035  1.00  0.00           H  
ATOM   3828  N   SER   250      18.111  20.248   0.969  1.00  0.00           N  
ATOM   3829  CA  SER   250      17.297  19.096   1.001  1.00  0.00           C  
ATOM   3830  C   SER   250      17.215  18.455  -0.410  1.00  0.00           C  
ATOM   3831  O   SER   250      16.649  18.984  -1.361  1.00  0.00           O  
ATOM   3832  CB  SER   250      15.881  19.371   1.461  1.00  0.00           C  
ATOM   3833  OG  SER   250      15.241  18.167   1.903  1.00  0.00           O  
ATOM   3834  H   SER   250      17.911  21.064   0.408  1.00  0.00           H  
ATOM   3835  HA  SER   250      17.689  18.344   1.685  1.00  0.00           H  
ATOM   3836 1HB  SER   250      16.080  19.898   2.394  1.00  0.00           H  
ATOM   3837 2HB  SER   250      15.229  19.963   0.819  1.00  0.00           H  
ATOM   3838  HG  SER   250      14.726  17.689   1.248  1.00  0.00           H  
ATOM   3839  N   SER   251      17.718  17.237  -0.497  1.00  0.00           N  
ATOM   3840  CA  SER   251      17.739  16.441  -1.765  1.00  0.00           C  
ATOM   3841  C   SER   251      17.082  15.018  -1.677  1.00  0.00           C  
ATOM   3842  O   SER   251      17.303  14.170  -2.525  1.00  0.00           O  
ATOM   3843  CB  SER   251      19.170  16.385  -2.303  1.00  0.00           C  
ATOM   3844  OG  SER   251      20.183  16.047  -1.327  1.00  0.00           O  
ATOM   3845  H   SER   251      18.150  16.851   0.330  1.00  0.00           H  
ATOM   3846  HA  SER   251      17.209  17.008  -2.530  1.00  0.00           H  
ATOM   3847 1HB  SER   251      19.182  15.626  -3.086  1.00  0.00           H  
ATOM   3848 2HB  SER   251      19.364  17.312  -2.842  1.00  0.00           H  
ATOM   3849  HG  SER   251      20.499  16.846  -0.898  1.00  0.00           H  
ATOM   3850  N   HIE   252      16.468  14.818  -0.545  1.00  0.00           N  
ATOM   3851  CA  HIE   252      16.293  13.501   0.099  1.00  0.00           C  
ATOM   3852  C   HIE   252      14.995  12.701  -0.095  1.00  0.00           C  
ATOM   3853  O   HIE   252      13.889  13.283  -0.006  1.00  0.00           O  
ATOM   3854  CB  HIE   252      16.502  13.696   1.576  1.00  0.00           C  
ATOM   3855  CG  HIE   252      17.838  14.370   1.900  1.00  0.00           C  
ATOM   3856  CD2 HIE   252      19.021  13.754   2.159  1.00  0.00           C  
ATOM   3857  ND1 HIE   252      18.090  15.736   1.843  1.00  0.00           N  
ATOM   3858  CE1 HIE   252      19.414  15.879   2.147  1.00  0.00           C  
ATOM   3859  NE2 HIE   252      19.945  14.676   2.432  1.00  0.00           N  
ATOM   3860  H   HIE   252      16.442  15.645   0.034  1.00  0.00           H  
ATOM   3861  HA  HIE   252      17.105  12.855  -0.237  1.00  0.00           H  
ATOM   3862 1HB  HIE   252      15.666  14.282   1.960  1.00  0.00           H  
ATOM   3863 2HB  HIE   252      16.374  12.803   2.188  1.00  0.00           H  
ATOM   3864  HD2 HIE   252      19.218  12.693   2.211  1.00  0.00           H  
ATOM   3865  HE2 HIE   252      20.903  14.451   2.662  1.00  0.00           H  
ATOM   3866  HE1 HIE   252      19.908  16.829   2.283  1.00  0.00           H  
ATOM   3867  N   ASN   253      15.029  11.390  -0.348  1.00  0.00           N  
ATOM   3868  CA  ASN   253      13.799  10.616  -0.684  1.00  0.00           C  
ATOM   3869  C   ASN   253      13.064  10.206   0.613  1.00  0.00           C  
ATOM   3870  O   ASN   253      13.691   9.706   1.551  1.00  0.00           O  
ATOM   3871  CB  ASN   253      14.119   9.445  -1.640  1.00  0.00           C  
ATOM   3872  CG  ASN   253      12.875   8.917  -2.406  1.00  0.00           C  
ATOM   3873  ND2 ASN   253      12.398   7.793  -2.004  1.00  0.00           N  
ATOM   3874  OD1 ASN   253      12.335   9.659  -3.204  1.00  0.00           O  
ATOM   3875  H   ASN   253      15.959  10.999  -0.392  1.00  0.00           H  
ATOM   3876  HA  ASN   253      13.117  11.200  -1.302  1.00  0.00           H  
ATOM   3877 1HB  ASN   253      14.763   9.806  -2.442  1.00  0.00           H  
ATOM   3878 2HB  ASN   253      14.635   8.625  -1.141  1.00  0.00           H  
ATOM   3879 1HD2 ASN   253      11.424   7.563  -2.143  1.00  0.00           H  
ATOM   3880 2HD2 ASN   253      13.045   7.178  -1.531  1.00  0.00           H  
ATOM   3881  N   LEU   254      11.760  10.373   0.715  1.00  0.00           N  
ATOM   3882  CA  LEU   254      10.900  10.063   1.866  1.00  0.00           C  
ATOM   3883  C   LEU   254      10.361   8.614   1.846  1.00  0.00           C  
ATOM   3884  O   LEU   254      10.511   7.846   2.811  1.00  0.00           O  
ATOM   3885  CB  LEU   254       9.763  11.087   1.858  1.00  0.00           C  
ATOM   3886  CG  LEU   254      10.068  12.522   2.034  1.00  0.00           C  
ATOM   3887  CD1 LEU   254       8.824  13.323   1.466  1.00  0.00           C  
ATOM   3888  CD2 LEU   254      10.285  12.666   3.530  1.00  0.00           C  
ATOM   3889  H   LEU   254      11.220  10.613  -0.104  1.00  0.00           H  
ATOM   3890  HA  LEU   254      11.592  10.194   2.698  1.00  0.00           H  
ATOM   3891 1HB  LEU   254       9.048  10.964   1.045  1.00  0.00           H  
ATOM   3892 2HB  LEU   254       9.192  10.723   2.712  1.00  0.00           H  
ATOM   3893  HG  LEU   254      11.015  12.898   1.647  1.00  0.00           H  
ATOM   3894 1HD1 LEU   254       7.927  12.872   1.891  1.00  0.00           H  
ATOM   3895 2HD1 LEU   254       8.824  14.383   1.719  1.00  0.00           H  
ATOM   3896 3HD1 LEU   254       8.910  13.187   0.388  1.00  0.00           H  
ATOM   3897 1HD2 LEU   254      10.829  11.805   3.920  1.00  0.00           H  
ATOM   3898 2HD2 LEU   254      10.890  13.552   3.721  1.00  0.00           H  
ATOM   3899 3HD2 LEU   254       9.324  12.600   4.040  1.00  0.00           H  
ATOM   3900  N   MET   255       9.843   8.157   0.685  1.00  0.00           N  
ATOM   3901  CA  MET   255       9.391   6.790   0.430  1.00  0.00           C  
ATOM   3902  C   MET   255       9.625   6.377  -1.051  1.00  0.00           C  
ATOM   3903  O   MET   255       9.496   7.253  -1.945  1.00  0.00           O  
ATOM   3904  CB  MET   255       7.907   6.649   0.955  1.00  0.00           C  
ATOM   3905  CG  MET   255       6.842   7.470   0.155  1.00  0.00           C  
ATOM   3906  SD  MET   255       5.354   7.819   1.075  1.00  0.00           S  
ATOM   3907  CE  MET   255       4.169   8.078  -0.226  1.00  0.00           C  
ATOM   3908  H   MET   255       9.810   8.786  -0.104  1.00  0.00           H  
ATOM   3909  HA  MET   255      10.008   6.084   0.986  1.00  0.00           H  
ATOM   3910 1HB  MET   255       7.734   5.573   0.982  1.00  0.00           H  
ATOM   3911 2HB  MET   255       7.941   6.990   1.990  1.00  0.00           H  
ATOM   3912 1HG  MET   255       7.257   8.443  -0.110  1.00  0.00           H  
ATOM   3913 2HG  MET   255       6.569   6.921  -0.747  1.00  0.00           H  
ATOM   3914 1HE  MET   255       4.112   9.134  -0.491  1.00  0.00           H  
ATOM   3915 2HE  MET   255       4.381   7.399  -1.052  1.00  0.00           H  
ATOM   3916 3HE  MET   255       3.164   7.843   0.126  1.00  0.00           H  
ATOM   3917  N   LYS   256       9.877   5.068  -1.385  1.00  0.00           N  
ATOM   3918  CA  LYS   256      10.027   4.463  -2.719  1.00  0.00           C  
ATOM   3919  C   LYS   256       9.435   3.116  -2.807  1.00  0.00           C  
ATOM   3920  O   LYS   256       9.387   2.372  -1.826  1.00  0.00           O  
ATOM   3921  CB  LYS   256      11.511   4.407  -3.132  1.00  0.00           C  
ATOM   3922  CG  LYS   256      12.510   3.602  -2.256  1.00  0.00           C  
ATOM   3923  CD  LYS   256      13.895   3.601  -2.785  1.00  0.00           C  
ATOM   3924  CE  LYS   256      14.525   2.539  -1.894  1.00  0.00           C  
ATOM   3925  NZ  LYS   256      15.924   2.365  -2.218  1.00  0.00           N1+
ATOM   3926  H   LYS   256       9.944   4.356  -0.672  1.00  0.00           H  
ATOM   3927  HA  LYS   256       9.611   5.150  -3.456  1.00  0.00           H  
ATOM   3928 1HB  LYS   256      11.713   4.023  -4.132  1.00  0.00           H  
ATOM   3929 2HB  LYS   256      11.905   5.422  -3.073  1.00  0.00           H  
ATOM   3930 1HG  LYS   256      12.435   3.927  -1.218  1.00  0.00           H  
ATOM   3931 2HG  LYS   256      12.147   2.574  -2.255  1.00  0.00           H  
ATOM   3932 1HD  LYS   256      14.024   3.269  -3.815  1.00  0.00           H  
ATOM   3933 2HD  LYS   256      14.337   4.583  -2.613  1.00  0.00           H  
ATOM   3934 1HE  LYS   256      14.549   2.850  -0.850  1.00  0.00           H  
ATOM   3935 2HE  LYS   256      14.073   1.548  -1.932  1.00  0.00           H  
ATOM   3936 1HZ  LYS   256      16.413   1.651  -1.698  1.00  0.00           H  
ATOM   3937 2HZ  LYS   256      15.948   2.133  -3.201  1.00  0.00           H  
ATOM   3938 3HZ  LYS   256      16.518   3.182  -2.215  1.00  0.00           H  
ATOM   3939  N   GLY   257       8.836   2.718  -3.957  1.00  0.00           N  
ATOM   3940  CA  GLY   257       8.277   1.330  -4.055  1.00  0.00           C  
ATOM   3941  C   GLY   257       8.138   1.033  -5.557  1.00  0.00           C  
ATOM   3942  O   GLY   257       7.969   1.918  -6.390  1.00  0.00           O  
ATOM   3943  H   GLY   257       8.719   3.391  -4.700  1.00  0.00           H  
ATOM   3944 1HA  GLY   257       8.907   0.558  -3.613  1.00  0.00           H  
ATOM   3945 2HA  GLY   257       7.298   1.319  -3.576  1.00  0.00           H  
ATOM   3946  N   GLY   258       8.214  -0.209  -5.945  1.00  0.00           N  
ATOM   3947  CA  GLY   258       8.145  -0.668  -7.280  1.00  0.00           C  
ATOM   3948  C   GLY   258       8.660  -2.080  -7.376  1.00  0.00           C  
ATOM   3949  O   GLY   258       9.119  -2.775  -6.425  1.00  0.00           O  
ATOM   3950  H   GLY   258       8.410  -0.887  -5.223  1.00  0.00           H  
ATOM   3951 1HA  GLY   258       7.119  -0.474  -7.591  1.00  0.00           H  
ATOM   3952 2HA  GLY   258       8.654   0.010  -7.965  1.00  0.00           H  
ATOM   3953  N   SER   259       8.928  -2.462  -8.633  1.00  0.00           N  
ATOM   3954  CA  SER   259       9.510  -3.688  -9.053  1.00  0.00           C  
ATOM   3955  C   SER   259      10.461  -3.554 -10.269  1.00  0.00           C  
ATOM   3956  O   SER   259      10.108  -2.881 -11.252  1.00  0.00           O  
ATOM   3957  CB  SER   259       8.439  -4.733  -9.222  1.00  0.00           C  
ATOM   3958  OG  SER   259       9.104  -6.022  -9.252  1.00  0.00           O  
ATOM   3959  H   SER   259       8.509  -1.855  -9.322  1.00  0.00           H  
ATOM   3960  HA  SER   259      10.085  -3.974  -8.173  1.00  0.00           H  
ATOM   3961 1HB  SER   259       7.702  -4.730  -8.419  1.00  0.00           H  
ATOM   3962 2HB  SER   259       7.928  -4.691 -10.184  1.00  0.00           H  
ATOM   3963  HG  SER   259       9.482  -6.090 -10.132  1.00  0.00           H  
ATOM   3964  N   THR   260      11.569  -4.282 -10.283  1.00  0.00           N  
ATOM   3965  CA  THR   260      12.253  -4.739 -11.518  1.00  0.00           C  
ATOM   3966  C   THR   260      11.383  -5.836 -12.249  1.00  0.00           C  
ATOM   3967  O   THR   260      10.831  -6.749 -11.591  1.00  0.00           O  
ATOM   3968  CB  THR   260      13.656  -5.143 -11.218  1.00  0.00           C  
ATOM   3969  CG2 THR   260      14.410  -3.890 -10.865  1.00  0.00           C  
ATOM   3970  OG1 THR   260      13.690  -6.158 -10.227  1.00  0.00           O  
ATOM   3971  H   THR   260      11.829  -4.810  -9.462  1.00  0.00           H  
ATOM   3972  HA  THR   260      12.306  -3.929 -12.244  1.00  0.00           H  
ATOM   3973  HB  THR   260      14.115  -5.525 -12.130  1.00  0.00           H  
ATOM   3974 1HG2 THR   260      13.966  -3.298 -10.064  1.00  0.00           H  
ATOM   3975 2HG2 THR   260      15.450  -4.014 -10.564  1.00  0.00           H  
ATOM   3976 3HG2 THR   260      14.420  -3.376 -11.826  1.00  0.00           H  
ATOM   3977  HG1 THR   260      13.616  -7.002 -10.680  1.00  0.00           H  
ATOM   3978  N   LYN   261      11.202  -5.646 -13.552  1.00  0.00           N  
ATOM   3979  CA  LYN   261      10.323  -6.518 -14.428  1.00  0.00           C  
ATOM   3980  C   LYN   261      10.806  -6.728 -15.865  1.00  0.00           C  
ATOM   3981  O   LYN   261      11.567  -5.906 -16.394  1.00  0.00           O  
ATOM   3982  CB  LYN   261       8.929  -5.858 -14.515  1.00  0.00           C  
ATOM   3983  CG  LYN   261       7.896  -5.750 -13.428  1.00  0.00           C  
ATOM   3984  CD  LYN   261       6.932  -6.956 -13.447  1.00  0.00           C  
ATOM   3985  CE  LYN   261       5.951  -7.070 -12.328  1.00  0.00           C  
ATOM   3986  NZ  LYN   261       5.345  -8.429 -12.241  1.00  0.00           N1+
ATOM   3987  H   LYN   261      11.588  -4.841 -14.025  1.00  0.00           H  
ATOM   3988  HA  LYN   261      10.213  -7.480 -13.926  1.00  0.00           H  
ATOM   3989 1HB  LYN   261       9.124  -4.810 -14.744  1.00  0.00           H  
ATOM   3990 2HB  LYN   261       8.334  -6.109 -15.393  1.00  0.00           H  
ATOM   3991 1HG  LYN   261       8.286  -5.694 -12.412  1.00  0.00           H  
ATOM   3992 2HG  LYN   261       7.256  -4.912 -13.703  1.00  0.00           H  
ATOM   3993 1HD  LYN   261       6.416  -6.946 -14.407  1.00  0.00           H  
ATOM   3994 2HD  LYN   261       7.578  -7.829 -13.353  1.00  0.00           H  
ATOM   3995 1HE  LYN   261       6.407  -6.854 -11.362  1.00  0.00           H  
ATOM   3996 2HE  LYN   261       5.132  -6.354 -12.403  1.00  0.00           H  
ATOM   3997 1HZ  LYN   261       4.589  -8.251 -11.595  1.00  0.00           H  
ATOM   3998 2HZ  LYN   261       4.925  -8.660 -13.130  1.00  0.00           H  
ATOM   3999  N   ASN   262      10.357  -7.863 -16.443  1.00  0.00           N  
ATOM   4000  CA  ASN   262      10.549  -8.235 -17.773  1.00  0.00           C  
ATOM   4001  C   ASN   262       9.184  -8.334 -18.491  1.00  0.00           C  
ATOM   4002  O   ASN   262       8.315  -9.044 -17.970  1.00  0.00           O  
ATOM   4003  CB  ASN   262      11.376  -9.527 -18.029  1.00  0.00           C  
ATOM   4004  CG  ASN   262      11.433  -9.953 -19.467  1.00  0.00           C  
ATOM   4005  ND2 ASN   262      12.577  -9.831 -20.088  1.00  0.00           N  
ATOM   4006  OD1 ASN   262      10.563 -10.617 -19.937  1.00  0.00           O  
ATOM   4007  H   ASN   262       9.866  -8.496 -15.828  1.00  0.00           H  
ATOM   4008  HA  ASN   262      11.097  -7.447 -18.288  1.00  0.00           H  
ATOM   4009 1HB  ASN   262      12.399  -9.384 -17.681  1.00  0.00           H  
ATOM   4010 2HB  ASN   262      10.814 -10.260 -17.450  1.00  0.00           H  
ATOM   4011 1HD2 ASN   262      12.719 -10.434 -20.886  1.00  0.00           H  
ATOM   4012 2HD2 ASN   262      13.230  -9.229 -19.607  1.00  0.00           H  
ATOM   4013  N   TRP   263       8.971  -7.722 -19.692  1.00  0.00           N  
ATOM   4014  CA  TRP   263       7.719  -7.854 -20.439  1.00  0.00           C  
ATOM   4015  C   TRP   263       7.857  -8.178 -21.925  1.00  0.00           C  
ATOM   4016  O   TRP   263       7.243  -7.664 -22.890  1.00  0.00           O  
ATOM   4017  CB  TRP   263       6.850  -6.624 -20.302  1.00  0.00           C  
ATOM   4018  CG  TRP   263       6.172  -6.344 -18.956  1.00  0.00           C  
ATOM   4019  CD1 TRP   263       5.911  -7.218 -17.933  1.00  0.00           C  
ATOM   4020  CD2 TRP   263       5.589  -5.097 -18.548  1.00  0.00           C  
ATOM   4021  CE2 TRP   263       4.905  -5.256 -17.332  1.00  0.00           C  
ATOM   4022  CE3 TRP   263       5.447  -3.818 -19.231  1.00  0.00           C  
ATOM   4023  NE1 TRP   263       5.218  -6.543 -16.936  1.00  0.00           N  
ATOM   4024  CZ2 TRP   263       4.014  -4.321 -16.838  1.00  0.00           C  
ATOM   4025  CZ3 TRP   263       4.546  -2.876 -18.748  1.00  0.00           C  
ATOM   4026  CH2 TRP   263       3.738  -3.113 -17.558  1.00  0.00           C  
ATOM   4027  H   TRP   263       9.650  -7.070 -20.058  1.00  0.00           H  
ATOM   4028  HA  TRP   263       7.137  -8.724 -20.135  1.00  0.00           H  
ATOM   4029 1HB  TRP   263       7.513  -5.839 -20.667  1.00  0.00           H  
ATOM   4030 2HB  TRP   263       6.035  -6.570 -21.024  1.00  0.00           H  
ATOM   4031  HD1 TRP   263       6.041  -8.289 -17.973  1.00  0.00           H  
ATOM   4032  HE1 TRP   263       4.793  -6.963 -16.122  1.00  0.00           H  
ATOM   4033  HE3 TRP   263       5.935  -3.682 -20.186  1.00  0.00           H  
ATOM   4034  HZ2 TRP   263       3.404  -4.458 -15.957  1.00  0.00           H  
ATOM   4035  HZ3 TRP   263       4.405  -1.905 -19.198  1.00  0.00           H  
ATOM   4036  HH2 TRP   263       3.013  -2.388 -17.217  1.00  0.00           H  
ATOM   4037  N   SER   264       8.866  -9.012 -22.248  1.00  0.00           N  
ATOM   4038  CA  SER   264       9.215  -9.360 -23.623  1.00  0.00           C  
ATOM   4039  C   SER   264       8.378 -10.558 -24.210  1.00  0.00           C  
ATOM   4040  O   SER   264       8.387 -10.841 -25.387  1.00  0.00           O  
ATOM   4041  CB  SER   264      10.729  -9.482 -23.761  1.00  0.00           C  
ATOM   4042  OG  SER   264      11.282  -8.243 -23.485  1.00  0.00           O  
ATOM   4043  H   SER   264       9.458  -9.326 -21.492  1.00  0.00           H  
ATOM   4044  HA  SER   264       8.883  -8.617 -24.348  1.00  0.00           H  
ATOM   4045 1HB  SER   264      11.070 -10.247 -23.063  1.00  0.00           H  
ATOM   4046 2HB  SER   264      10.998  -9.769 -24.778  1.00  0.00           H  
ATOM   4047  HG  SER   264      12.170  -8.210 -23.849  1.00  0.00           H  
ATOM   4048  N   GLY   265       7.756 -11.354 -23.325  1.00  0.00           N  
ATOM   4049  CA  GLY   265       6.969 -12.589 -23.630  1.00  0.00           C  
ATOM   4050  C   GLY   265       5.801 -12.254 -24.511  1.00  0.00           C  
ATOM   4051  O   GLY   265       5.436 -11.060 -24.627  1.00  0.00           O  
ATOM   4052  H   GLY   265       7.682 -11.039 -22.368  1.00  0.00           H  
ATOM   4053 1HA  GLY   265       7.517 -13.355 -24.179  1.00  0.00           H  
ATOM   4054 2HA  GLY   265       6.606 -13.033 -22.703  1.00  0.00           H  
ATOM   4055  N   ASN   266       5.149 -13.277 -25.155  1.00  0.00           N  
ATOM   4056  CA  ASN   266       4.269 -12.999 -26.274  1.00  0.00           C  
ATOM   4057  C   ASN   266       2.750 -12.783 -25.870  1.00  0.00           C  
ATOM   4058  O   ASN   266       1.825 -12.842 -26.698  1.00  0.00           O  
ATOM   4059  CB  ASN   266       4.492 -14.125 -27.272  1.00  0.00           C  
ATOM   4060  CG  ASN   266       5.835 -13.929 -27.964  1.00  0.00           C  
ATOM   4061  ND2 ASN   266       5.892 -13.571 -29.253  1.00  0.00           N  
ATOM   4062  OD1 ASN   266       6.847 -14.146 -27.390  1.00  0.00           O  
ATOM   4063  H   ASN   266       5.427 -14.219 -24.921  1.00  0.00           H  
ATOM   4064  HA  ASN   266       4.529 -12.111 -26.850  1.00  0.00           H  
ATOM   4065 1HB  ASN   266       4.478 -15.134 -26.858  1.00  0.00           H  
ATOM   4066 2HB  ASN   266       3.722 -14.046 -28.039  1.00  0.00           H  
ATOM   4067 1HD2 ASN   266       6.822 -13.555 -29.647  1.00  0.00           H  
ATOM   4068 2HD2 ASN   266       5.085 -13.267 -29.779  1.00  0.00           H  
ATOM   4069  N   SER   267       2.543 -12.470 -24.579  1.00  0.00           N  
ATOM   4070  CA  SER   267       1.176 -12.025 -24.198  1.00  0.00           C  
ATOM   4071  C   SER   267       0.672 -10.808 -24.956  1.00  0.00           C  
ATOM   4072  O   SER   267       1.433  -9.807 -25.089  1.00  0.00           O  
ATOM   4073  CB  SER   267       1.195 -11.680 -22.747  1.00  0.00           C  
ATOM   4074  OG  SER   267      -0.084 -11.329 -22.424  1.00  0.00           O  
ATOM   4075  H   SER   267       3.343 -12.194 -24.028  1.00  0.00           H  
ATOM   4076  HA  SER   267       0.475 -12.840 -24.380  1.00  0.00           H  
ATOM   4077 1HB  SER   267       1.472 -12.526 -22.119  1.00  0.00           H  
ATOM   4078 2HB  SER   267       1.900 -10.869 -22.567  1.00  0.00           H  
ATOM   4079  HG  SER   267      -0.093 -10.831 -21.603  1.00  0.00           H  
ATOM   4080  N   GLU   268      -0.578 -10.787 -25.349  1.00  0.00           N  
ATOM   4081  CA  GLU   268      -1.210  -9.631 -25.997  1.00  0.00           C  
ATOM   4082  C   GLU   268      -1.440  -8.422 -25.047  1.00  0.00           C  
ATOM   4083  O   GLU   268      -1.900  -7.308 -25.441  1.00  0.00           O  
ATOM   4084  CB  GLU   268      -2.500  -9.999 -26.687  1.00  0.00           C  
ATOM   4085  CG  GLU   268      -3.696 -10.480 -25.819  1.00  0.00           C  
ATOM   4086  CD  GLU   268      -3.567 -11.997 -25.778  1.00  0.00           C  
ATOM   4087  OE1 GLU   268      -2.769 -12.614 -25.009  1.00  0.00           O  
ATOM   4088  OE2 GLU   268      -4.226 -12.716 -26.637  1.00  0.00           O1-
ATOM   4089  H   GLU   268      -1.193 -11.549 -25.101  1.00  0.00           H  
ATOM   4090  HA  GLU   268      -0.539  -9.305 -26.792  1.00  0.00           H  
ATOM   4091 1HB  GLU   268      -2.850  -9.187 -27.325  1.00  0.00           H  
ATOM   4092 2HB  GLU   268      -2.278 -10.778 -27.417  1.00  0.00           H  
ATOM   4093 1HG  GLU   268      -3.631 -10.140 -24.785  1.00  0.00           H  
ATOM   4094 2HG  GLU   268      -4.663 -10.194 -26.233  1.00  0.00           H  
ATOM   4095  N   PHE   269      -1.132  -8.646 -23.795  1.00  0.00           N  
ATOM   4096  CA  PHE   269      -1.296  -7.631 -22.763  1.00  0.00           C  
ATOM   4097  C   PHE   269      -0.261  -7.853 -21.561  1.00  0.00           C  
ATOM   4098  O   PHE   269       0.058  -9.009 -21.212  1.00  0.00           O  
ATOM   4099  CB  PHE   269      -2.737  -7.744 -22.211  1.00  0.00           C  
ATOM   4100  CG  PHE   269      -3.105  -6.686 -21.185  1.00  0.00           C  
ATOM   4101  CD1 PHE   269      -3.397  -7.093 -19.881  1.00  0.00           C  
ATOM   4102  CD2 PHE   269      -3.156  -5.297 -21.583  1.00  0.00           C  
ATOM   4103  CE1 PHE   269      -3.828  -6.163 -18.920  1.00  0.00           C  
ATOM   4104  CE2 PHE   269      -3.533  -4.331 -20.596  1.00  0.00           C  
ATOM   4105  CZ  PHE   269      -3.846  -4.773 -19.273  1.00  0.00           C  
ATOM   4106  H   PHE   269      -0.664  -9.516 -23.582  1.00  0.00           H  
ATOM   4107  HA  PHE   269      -1.118  -6.626 -23.146  1.00  0.00           H  
ATOM   4108 1HB  PHE   269      -3.418  -7.553 -23.040  1.00  0.00           H  
ATOM   4109 2HB  PHE   269      -3.073  -8.717 -21.850  1.00  0.00           H  
ATOM   4110  HD1 PHE   269      -3.455  -8.142 -19.628  1.00  0.00           H  
ATOM   4111  HD2 PHE   269      -2.731  -5.118 -22.559  1.00  0.00           H  
ATOM   4112  HE1 PHE   269      -4.095  -6.494 -17.927  1.00  0.00           H  
ATOM   4113  HE2 PHE   269      -3.578  -3.295 -20.897  1.00  0.00           H  
ATOM   4114  HZ  PHE   269      -4.104  -4.044 -18.519  1.00  0.00           H  
ATOM   4115  N   HIE   270       0.182  -6.743 -20.877  1.00  0.00           N  
ATOM   4116  CA  HIE   270       0.997  -6.880 -19.655  1.00  0.00           C  
ATOM   4117  C   HIE   270       0.737  -5.738 -18.793  1.00  0.00           C  
ATOM   4118  O   HIE   270       0.324  -4.670 -19.235  1.00  0.00           O  
ATOM   4119  CB  HIE   270       2.507  -6.922 -19.937  1.00  0.00           C  
ATOM   4120  CG  HIE   270       3.215  -7.840 -20.886  1.00  0.00           C  
ATOM   4121  CD2 HIE   270       3.283  -7.708 -22.259  1.00  0.00           C  
ATOM   4122  ND1 HIE   270       3.947  -9.049 -20.503  1.00  0.00           N  
ATOM   4123  CE1 HIE   270       4.401  -9.581 -21.657  1.00  0.00           C  
ATOM   4124  NE2 HIE   270       4.009  -8.757 -22.676  1.00  0.00           N  
ATOM   4125  H   HIE   270      -0.169  -5.895 -21.299  1.00  0.00           H  
ATOM   4126  HA  HIE   270       0.717  -7.772 -19.094  1.00  0.00           H  
ATOM   4127 1HB  HIE   270       2.776  -5.922 -20.279  1.00  0.00           H  
ATOM   4128 2HB  HIE   270       2.913  -7.034 -18.932  1.00  0.00           H  
ATOM   4129  HD2 HIE   270       2.789  -6.988 -22.895  1.00  0.00           H  
ATOM   4130  HE2 HIE   270       4.315  -8.960 -23.617  1.00  0.00           H  
ATOM   4131  HE1 HIE   270       5.055 -10.435 -21.754  1.00  0.00           H  
ATOM   4132  N   PHE   271       0.791  -5.926 -17.503  1.00  0.00           N  
ATOM   4133  CA  PHE   271       0.245  -4.970 -16.487  1.00  0.00           C  
ATOM   4134  C   PHE   271       0.961  -5.178 -15.131  1.00  0.00           C  
ATOM   4135  O   PHE   271       1.257  -6.270 -14.634  1.00  0.00           O  
ATOM   4136  CB  PHE   271      -1.235  -5.171 -16.112  1.00  0.00           C  
ATOM   4137  CG  PHE   271      -1.930  -4.239 -15.166  1.00  0.00           C  
ATOM   4138  CD1 PHE   271      -2.331  -2.990 -15.683  1.00  0.00           C  
ATOM   4139  CD2 PHE   271      -1.995  -4.488 -13.776  1.00  0.00           C  
ATOM   4140  CE1 PHE   271      -2.814  -2.043 -14.834  1.00  0.00           C  
ATOM   4141  CE2 PHE   271      -2.431  -3.512 -12.897  1.00  0.00           C  
ATOM   4142  CZ  PHE   271      -2.935  -2.378 -13.461  1.00  0.00           C  
ATOM   4143  H   PHE   271       0.788  -6.884 -17.182  1.00  0.00           H  
ATOM   4144  HA  PHE   271       0.442  -4.001 -16.946  1.00  0.00           H  
ATOM   4145 1HB  PHE   271      -1.827  -5.141 -17.027  1.00  0.00           H  
ATOM   4146 2HB  PHE   271      -1.374  -6.146 -15.645  1.00  0.00           H  
ATOM   4147  HD1 PHE   271      -2.166  -2.792 -16.732  1.00  0.00           H  
ATOM   4148  HD2 PHE   271      -1.800  -5.496 -13.440  1.00  0.00           H  
ATOM   4149  HE1 PHE   271      -3.025  -1.033 -15.152  1.00  0.00           H  
ATOM   4150  HE2 PHE   271      -2.528  -3.663 -11.832  1.00  0.00           H  
ATOM   4151  HZ  PHE   271      -3.262  -1.545 -12.856  1.00  0.00           H  
ATOM   4152  N   TYR   272       1.254  -4.036 -14.427  1.00  0.00           N  
ATOM   4153  CA  TYR   272       1.771  -3.917 -13.068  1.00  0.00           C  
ATOM   4154  C   TYR   272       1.288  -2.708 -12.278  1.00  0.00           C  
ATOM   4155  O   TYR   272       0.883  -1.682 -12.847  1.00  0.00           O  
ATOM   4156  CB  TYR   272       3.333  -3.952 -13.218  1.00  0.00           C  
ATOM   4157  CG  TYR   272       3.994  -3.762 -11.848  1.00  0.00           C  
ATOM   4158  CD1 TYR   272       3.878  -4.778 -10.842  1.00  0.00           C  
ATOM   4159  CD2 TYR   272       4.645  -2.507 -11.501  1.00  0.00           C  
ATOM   4160  CE1 TYR   272       4.492  -4.598  -9.607  1.00  0.00           C  
ATOM   4161  CE2 TYR   272       5.300  -2.310 -10.269  1.00  0.00           C  
ATOM   4162  CZ  TYR   272       5.232  -3.422  -9.322  1.00  0.00           C  
ATOM   4163  OH  TYR   272       5.776  -3.136  -8.132  1.00  0.00           O  
ATOM   4164  H   TYR   272       0.917  -3.226 -14.928  1.00  0.00           H  
ATOM   4165  HA  TYR   272       1.556  -4.819 -12.495  1.00  0.00           H  
ATOM   4166 1HB  TYR   272       3.611  -4.930 -13.611  1.00  0.00           H  
ATOM   4167 2HB  TYR   272       3.621  -3.193 -13.945  1.00  0.00           H  
ATOM   4168  HD1 TYR   272       3.235  -5.639 -10.956  1.00  0.00           H  
ATOM   4169  HD2 TYR   272       4.542  -1.620 -12.108  1.00  0.00           H  
ATOM   4170  HE1 TYR   272       4.412  -5.386  -8.873  1.00  0.00           H  
ATOM   4171  HE2 TYR   272       5.650  -1.309 -10.067  1.00  0.00           H  
ATOM   4172  HH  TYR   272       5.449  -3.824  -7.547  1.00  0.00           H  
ATOM   4173  N   SER   273       1.187  -2.839 -10.994  1.00  0.00           N  
ATOM   4174  CA  SER   273       0.771  -1.710 -10.068  1.00  0.00           C  
ATOM   4175  C   SER   273       1.425  -1.995  -8.665  1.00  0.00           C  
ATOM   4176  O   SER   273       1.770  -3.124  -8.269  1.00  0.00           O  
ATOM   4177  CB  SER   273      -0.721  -1.525 -10.148  1.00  0.00           C  
ATOM   4178  OG  SER   273      -1.108  -0.450  -9.332  1.00  0.00           O  
ATOM   4179  H   SER   273       1.414  -3.687 -10.494  1.00  0.00           H  
ATOM   4180  HA  SER   273       1.221  -0.777 -10.407  1.00  0.00           H  
ATOM   4181 1HB  SER   273      -0.977  -1.311 -11.186  1.00  0.00           H  
ATOM   4182 2HB  SER   273      -1.321  -2.389  -9.860  1.00  0.00           H  
ATOM   4183  HG  SER   273      -0.533   0.291  -9.536  1.00  0.00           H  
ATOM   4184  N   ILE   274       1.517  -0.878  -7.920  1.00  0.00           N  
ATOM   4185  CA  ILE   274       1.841  -0.766  -6.473  1.00  0.00           C  
ATOM   4186  C   ILE   274       1.293   0.542  -5.755  1.00  0.00           C  
ATOM   4187  O   ILE   274       1.209   1.670  -6.264  1.00  0.00           O  
ATOM   4188  CB  ILE   274       3.382  -0.940  -6.333  1.00  0.00           C  
ATOM   4189  CG1 ILE   274       3.929  -1.044  -4.843  1.00  0.00           C  
ATOM   4190  CG2 ILE   274       4.175   0.151  -7.155  1.00  0.00           C  
ATOM   4191  CD1 ILE   274       3.304  -2.066  -3.902  1.00  0.00           C  
ATOM   4192  H   ILE   274       1.297  -0.040  -8.439  1.00  0.00           H  
ATOM   4193  HA  ILE   274       1.333  -1.624  -6.034  1.00  0.00           H  
ATOM   4194  HB  ILE   274       3.730  -1.857  -6.809  1.00  0.00           H  
ATOM   4195 1HG1 ILE   274       4.989  -1.271  -4.959  1.00  0.00           H  
ATOM   4196 2HG1 ILE   274       3.690  -0.109  -4.338  1.00  0.00           H  
ATOM   4197 1HG2 ILE   274       3.792   1.103  -6.788  1.00  0.00           H  
ATOM   4198 2HG2 ILE   274       5.248   0.070  -6.981  1.00  0.00           H  
ATOM   4199 3HG2 ILE   274       3.852   0.144  -8.196  1.00  0.00           H  
ATOM   4200 1HD1 ILE   274       2.307  -1.846  -3.519  1.00  0.00           H  
ATOM   4201 2HD1 ILE   274       3.080  -3.021  -4.376  1.00  0.00           H  
ATOM   4202 3HD1 ILE   274       4.041  -2.139  -3.102  1.00  0.00           H  
ATOM   4203  N   ASN   275       0.988   0.359  -4.474  1.00  0.00           N  
ATOM   4204  CA  ASN   275       0.836   1.464  -3.505  1.00  0.00           C  
ATOM   4205  C   ASN   275       1.983   1.628  -2.492  1.00  0.00           C  
ATOM   4206  O   ASN   275       2.792   0.708  -2.329  1.00  0.00           O  
ATOM   4207  CB  ASN   275      -0.632   1.391  -2.956  1.00  0.00           C  
ATOM   4208  CG  ASN   275      -1.305   2.548  -2.237  1.00  0.00           C  
ATOM   4209  ND2 ASN   275      -2.296   3.213  -2.837  1.00  0.00           N  
ATOM   4210  OD1 ASN   275      -0.970   2.851  -1.164  1.00  0.00           O  
ATOM   4211  H   ASN   275       0.894  -0.582  -4.120  1.00  0.00           H  
ATOM   4212  HA  ASN   275       0.812   2.396  -4.069  1.00  0.00           H  
ATOM   4213 1HB  ASN   275      -1.353   1.349  -3.771  1.00  0.00           H  
ATOM   4214 2HB  ASN   275      -0.599   0.505  -2.321  1.00  0.00           H  
ATOM   4215 1HD2 ASN   275      -2.690   3.972  -2.298  1.00  0.00           H  
ATOM   4216 2HD2 ASN   275      -2.680   2.969  -3.739  1.00  0.00           H  
ATOM   4217  N   VAL   276       1.996   2.751  -1.811  1.00  0.00           N  
ATOM   4218  CA  VAL   276       2.920   3.055  -0.701  1.00  0.00           C  
ATOM   4219  C   VAL   276       2.486   4.250   0.130  1.00  0.00           C  
ATOM   4220  O   VAL   276       2.113   5.291  -0.470  1.00  0.00           O  
ATOM   4221  CB  VAL   276       4.359   3.166  -1.239  1.00  0.00           C  
ATOM   4222  CG1 VAL   276       4.440   4.205  -2.385  1.00  0.00           C  
ATOM   4223  CG2 VAL   276       5.225   3.724  -0.173  1.00  0.00           C  
ATOM   4224  H   VAL   276       1.265   3.415  -2.025  1.00  0.00           H  
ATOM   4225  HA  VAL   276       3.029   2.157  -0.094  1.00  0.00           H  
ATOM   4226  HB  VAL   276       4.731   2.229  -1.652  1.00  0.00           H  
ATOM   4227 1HG1 VAL   276       5.452   4.256  -2.788  1.00  0.00           H  
ATOM   4228 2HG1 VAL   276       3.885   3.922  -3.280  1.00  0.00           H  
ATOM   4229 3HG1 VAL   276       3.984   5.142  -2.066  1.00  0.00           H  
ATOM   4230 1HG2 VAL   276       5.148   3.177   0.767  1.00  0.00           H  
ATOM   4231 2HG2 VAL   276       6.254   3.732  -0.532  1.00  0.00           H  
ATOM   4232 3HG2 VAL   276       4.985   4.742   0.133  1.00  0.00           H  
ATOM   4233  N   GLY   277       2.589   4.224   1.458  1.00  0.00           N  
ATOM   4234  CA  GLY   277       2.422   5.469   2.255  1.00  0.00           C  
ATOM   4235  C   GLY   277       3.239   5.461   3.556  1.00  0.00           C  
ATOM   4236  O   GLY   277       3.915   4.484   3.827  1.00  0.00           O  
ATOM   4237  H   GLY   277       2.770   3.347   1.925  1.00  0.00           H  
ATOM   4238 1HA  GLY   277       2.644   6.352   1.656  1.00  0.00           H  
ATOM   4239 2HA  GLY   277       1.349   5.513   2.443  1.00  0.00           H  
ATOM   4240  N   GLY   278       3.395   6.653   4.137  1.00  0.00           N  
ATOM   4241  CA  GLY   278       4.387   7.008   5.186  1.00  0.00           C  
ATOM   4242  C   GLY   278       4.136   8.295   5.896  1.00  0.00           C  
ATOM   4243  O   GLY   278       3.404   9.203   5.464  1.00  0.00           O  
ATOM   4244  H   GLY   278       2.733   7.346   3.819  1.00  0.00           H  
ATOM   4245 1HA  GLY   278       4.368   6.294   6.010  1.00  0.00           H  
ATOM   4246 2HA  GLY   278       5.427   7.061   4.862  1.00  0.00           H  
ATOM   4247  N   PHE   279       4.583   8.375   7.174  1.00  0.00           N  
ATOM   4248  CA  PHE   279       4.376   9.481   8.139  1.00  0.00           C  
ATOM   4249  C   PHE   279       5.591  10.458   8.449  1.00  0.00           C  
ATOM   4250  O   PHE   279       6.721  10.016   8.652  1.00  0.00           O  
ATOM   4251  CB  PHE   279       3.958   8.773   9.458  1.00  0.00           C  
ATOM   4252  CG  PHE   279       3.657   9.731  10.583  1.00  0.00           C  
ATOM   4253  CD1 PHE   279       2.275  10.099  10.811  1.00  0.00           C  
ATOM   4254  CD2 PHE   279       4.580  10.006  11.631  1.00  0.00           C  
ATOM   4255  CE1 PHE   279       1.889  10.776  11.927  1.00  0.00           C  
ATOM   4256  CE2 PHE   279       4.159  10.827  12.720  1.00  0.00           C  
ATOM   4257  CZ  PHE   279       2.881  11.177  12.858  1.00  0.00           C  
ATOM   4258  H   PHE   279       5.291   7.719   7.473  1.00  0.00           H  
ATOM   4259  HA  PHE   279       3.567  10.097   7.748  1.00  0.00           H  
ATOM   4260 1HB  PHE   279       3.112   8.154   9.161  1.00  0.00           H  
ATOM   4261 2HB  PHE   279       4.760   8.127   9.816  1.00  0.00           H  
ATOM   4262  HD1 PHE   279       1.567   9.723  10.088  1.00  0.00           H  
ATOM   4263  HD2 PHE   279       5.609   9.683  11.575  1.00  0.00           H  
ATOM   4264  HE1 PHE   279       0.876  10.890  12.281  1.00  0.00           H  
ATOM   4265  HE2 PHE   279       4.881  11.013  13.502  1.00  0.00           H  
ATOM   4266  HZ  PHE   279       2.695  11.628  13.821  1.00  0.00           H  
ATOM   4267  N   PHE   280       5.360  11.798   8.448  1.00  0.00           N  
ATOM   4268  CA  PHE   280       6.470  12.718   8.359  1.00  0.00           C  
ATOM   4269  C   PHE   280       6.112  14.011   9.152  1.00  0.00           C  
ATOM   4270  O   PHE   280       4.976  14.413   9.096  1.00  0.00           O  
ATOM   4271  CB  PHE   280       6.909  13.086   6.904  1.00  0.00           C  
ATOM   4272  CG  PHE   280       7.223  11.856   6.072  1.00  0.00           C  
ATOM   4273  CD1 PHE   280       6.230  11.221   5.339  1.00  0.00           C  
ATOM   4274  CD2 PHE   280       8.519  11.330   6.121  1.00  0.00           C  
ATOM   4275  CE1 PHE   280       6.537  10.041   4.655  1.00  0.00           C  
ATOM   4276  CE2 PHE   280       8.878  10.170   5.430  1.00  0.00           C  
ATOM   4277  CZ  PHE   280       7.824   9.465   4.797  1.00  0.00           C  
ATOM   4278  H   PHE   280       4.419  12.162   8.389  1.00  0.00           H  
ATOM   4279  HA  PHE   280       7.347  12.236   8.791  1.00  0.00           H  
ATOM   4280 1HB  PHE   280       6.108  13.716   6.517  1.00  0.00           H  
ATOM   4281 2HB  PHE   280       7.794  13.723   6.910  1.00  0.00           H  
ATOM   4282  HD1 PHE   280       5.229  11.615   5.248  1.00  0.00           H  
ATOM   4283  HD2 PHE   280       9.271  11.831   6.712  1.00  0.00           H  
ATOM   4284  HE1 PHE   280       5.841   9.421   4.110  1.00  0.00           H  
ATOM   4285  HE2 PHE   280       9.909   9.848   5.448  1.00  0.00           H  
ATOM   4286  HZ  PHE   280       8.091   8.546   4.297  1.00  0.00           H  
ATOM   4287  N   LYS   281       7.041  14.607   9.903  1.00  0.00           N  
ATOM   4288  CA  LYS   281       6.869  15.995  10.350  1.00  0.00           C  
ATOM   4289  C   LYS   281       7.112  16.864   9.160  1.00  0.00           C  
ATOM   4290  O   LYS   281       8.166  16.822   8.593  1.00  0.00           O  
ATOM   4291  CB  LYS   281       7.898  16.220  11.425  1.00  0.00           C  
ATOM   4292  CG  LYS   281       7.746  17.704  11.944  1.00  0.00           C  
ATOM   4293  CD  LYS   281       8.752  17.720  13.062  1.00  0.00           C  
ATOM   4294  CE  LYS   281       8.627  19.179  13.629  1.00  0.00           C  
ATOM   4295  NZ  LYS   281       9.293  19.333  14.936  1.00  0.00           N1+
ATOM   4296  H   LYS   281       7.953  14.175   9.871  1.00  0.00           H  
ATOM   4297  HA  LYS   281       5.857  16.058  10.751  1.00  0.00           H  
ATOM   4298 1HB  LYS   281       7.779  15.439  12.177  1.00  0.00           H  
ATOM   4299 2HB  LYS   281       8.896  16.108  11.001  1.00  0.00           H  
ATOM   4300 1HG  LYS   281       8.167  18.317  11.147  1.00  0.00           H  
ATOM   4301 2HG  LYS   281       6.718  18.022  12.114  1.00  0.00           H  
ATOM   4302 1HD  LYS   281       8.545  17.046  13.893  1.00  0.00           H  
ATOM   4303 2HD  LYS   281       9.745  17.523  12.657  1.00  0.00           H  
ATOM   4304 1HE  LYS   281       9.112  19.763  12.847  1.00  0.00           H  
ATOM   4305 2HE  LYS   281       7.554  19.358  13.706  1.00  0.00           H  
ATOM   4306 1HZ  LYS   281       8.923  18.695  15.626  1.00  0.00           H  
ATOM   4307 2HZ  LYS   281      10.282  19.128  14.911  1.00  0.00           H  
ATOM   4308 3HZ  LYS   281       9.215  20.238  15.377  1.00  0.00           H  
ATOM   4309  N   LEU   282       6.195  17.805   8.973  1.00  0.00           N  
ATOM   4310  CA  LEU   282       6.220  18.714   7.831  1.00  0.00           C  
ATOM   4311  C   LEU   282       5.751  20.108   8.276  1.00  0.00           C  
ATOM   4312  O   LEU   282       4.698  20.288   8.871  1.00  0.00           O  
ATOM   4313  CB  LEU   282       5.369  18.198   6.597  1.00  0.00           C  
ATOM   4314  CG  LEU   282       5.980  17.089   5.852  1.00  0.00           C  
ATOM   4315  CD1 LEU   282       5.089  16.489   4.706  1.00  0.00           C  
ATOM   4316  CD2 LEU   282       7.332  17.631   5.267  1.00  0.00           C  
ATOM   4317  H   LEU   282       5.467  17.913   9.664  1.00  0.00           H  
ATOM   4318  HA  LEU   282       7.262  18.752   7.513  1.00  0.00           H  
ATOM   4319 1HB  LEU   282       4.477  17.793   7.075  1.00  0.00           H  
ATOM   4320 2HB  LEU   282       5.111  19.025   5.936  1.00  0.00           H  
ATOM   4321  HG  LEU   282       6.144  16.179   6.429  1.00  0.00           H  
ATOM   4322 1HD1 LEU   282       4.836  17.248   3.966  1.00  0.00           H  
ATOM   4323 2HD1 LEU   282       5.509  15.573   4.291  1.00  0.00           H  
ATOM   4324 3HD1 LEU   282       4.101  16.288   5.120  1.00  0.00           H  
ATOM   4325 1HD2 LEU   282       7.626  16.846   4.570  1.00  0.00           H  
ATOM   4326 2HD2 LEU   282       7.182  18.592   4.775  1.00  0.00           H  
ATOM   4327 3HD2 LEU   282       8.127  17.743   6.003  1.00  0.00           H  
ATOM   4328  N   ARG   283       6.510  21.147   7.894  1.00  0.00           N  
ATOM   4329  CA  ARG   283       6.255  22.554   8.342  1.00  0.00           C  
ATOM   4330  C   ARG   283       5.813  23.469   7.201  1.00  0.00           C  
ATOM   4331  O   ARG   283       5.943  23.133   6.042  1.00  0.00           O  
ATOM   4332  CB  ARG   283       7.475  23.056   9.158  1.00  0.00           C  
ATOM   4333  CG  ARG   283       7.621  22.211  10.458  1.00  0.00           C  
ATOM   4334  CD  ARG   283       8.351  22.848  11.615  1.00  0.00           C  
ATOM   4335  NE  ARG   283       7.803  24.123  12.028  1.00  0.00           N  
ATOM   4336  CZ  ARG   283       8.314  24.949  12.852  1.00  0.00           C  
ATOM   4337  NH1 ARG   283       9.486  24.760  13.294  1.00  0.00           N  
ATOM   4338  NH2 ARG   283       7.624  25.917  13.265  1.00  0.00           N1+
ATOM   4339  H   ARG   283       7.200  21.009   7.170  1.00  0.00           H  
ATOM   4340  HA  ARG   283       5.411  22.525   9.032  1.00  0.00           H  
ATOM   4341 1HB  ARG   283       8.445  22.960   8.671  1.00  0.00           H  
ATOM   4342 2HB  ARG   283       7.341  24.078   9.513  1.00  0.00           H  
ATOM   4343 1HG  ARG   283       6.631  22.040  10.882  1.00  0.00           H  
ATOM   4344 2HG  ARG   283       8.039  21.227  10.245  1.00  0.00           H  
ATOM   4345 1HD  ARG   283       8.444  22.151  12.447  1.00  0.00           H  
ATOM   4346 2HD  ARG   283       9.353  23.012  11.217  1.00  0.00           H  
ATOM   4347  HE  ARG   283       6.810  24.169  11.852  1.00  0.00           H  
ATOM   4348 1HH1 ARG   283      10.079  24.103  12.808  1.00  0.00           H  
ATOM   4349 2HH1 ARG   283       9.953  25.345  13.972  1.00  0.00           H  
ATOM   4350 1HH2 ARG   283       6.684  26.019  12.911  1.00  0.00           H  
ATOM   4351 2HH2 ARG   283       8.000  26.682  13.807  1.00  0.00           H  
ATOM   4352  N   ALA   284       5.225  24.600   7.542  1.00  0.00           N  
ATOM   4353  CA  ALA   284       4.769  25.581   6.603  1.00  0.00           C  
ATOM   4354  C   ALA   284       5.952  26.288   5.881  1.00  0.00           C  
ATOM   4355  O   ALA   284       6.697  27.110   6.418  1.00  0.00           O  
ATOM   4356  CB  ALA   284       3.805  26.642   7.104  1.00  0.00           C  
ATOM   4357  H   ALA   284       5.184  24.884   8.511  1.00  0.00           H  
ATOM   4358  HA  ALA   284       4.275  25.124   5.745  1.00  0.00           H  
ATOM   4359 1HB  ALA   284       4.144  27.203   7.975  1.00  0.00           H  
ATOM   4360 2HB  ALA   284       3.592  27.281   6.247  1.00  0.00           H  
ATOM   4361 3HB  ALA   284       2.855  26.203   7.409  1.00  0.00           H  
ATOM   4362  N   GLY   285       5.943  26.178   4.581  1.00  0.00           N  
ATOM   4363  CA  GLY   285       7.043  26.576   3.638  1.00  0.00           C  
ATOM   4364  C   GLY   285       7.850  25.445   3.093  1.00  0.00           C  
ATOM   4365  O   GLY   285       8.669  25.670   2.169  1.00  0.00           O  
ATOM   4366  H   GLY   285       5.247  25.589   4.148  1.00  0.00           H  
ATOM   4367 1HA  GLY   285       6.646  27.194   2.832  1.00  0.00           H  
ATOM   4368 2HA  GLY   285       7.773  27.275   4.046  1.00  0.00           H  
ATOM   4369  N   GLU   286       7.679  24.230   3.541  1.00  0.00           N  
ATOM   4370  CA  GLU   286       8.431  23.040   3.015  1.00  0.00           C  
ATOM   4371  C   GLU   286       7.763  22.473   1.687  1.00  0.00           C  
ATOM   4372  O   GLU   286       6.568  22.536   1.564  1.00  0.00           O  
ATOM   4373  CB  GLU   286       8.434  21.921   4.090  1.00  0.00           C  
ATOM   4374  CG  GLU   286       9.246  22.508   5.294  1.00  0.00           C  
ATOM   4375  CD  GLU   286       9.728  21.376   6.195  1.00  0.00           C  
ATOM   4376  OE1 GLU   286      10.917  21.278   6.560  1.00  0.00           O  
ATOM   4377  OE2 GLU   286       8.883  20.551   6.578  1.00  0.00           O1-
ATOM   4378  H   GLU   286       6.858  24.105   4.115  1.00  0.00           H  
ATOM   4379  HA  GLU   286       9.451  23.338   2.769  1.00  0.00           H  
ATOM   4380 1HB  GLU   286       7.404  21.602   4.246  1.00  0.00           H  
ATOM   4381 2HB  GLU   286       8.991  21.064   3.712  1.00  0.00           H  
ATOM   4382 1HG  GLU   286      10.136  22.988   4.886  1.00  0.00           H  
ATOM   4383 2HG  GLU   286       8.676  23.231   5.877  1.00  0.00           H  
ATOM   4384  N   GLU   287       8.637  22.030   0.748  1.00  0.00           N  
ATOM   4385  CA  GLU   287       8.158  21.308  -0.478  1.00  0.00           C  
ATOM   4386  C   GLU   287       8.612  19.865  -0.727  1.00  0.00           C  
ATOM   4387  O   GLU   287       9.789  19.562  -0.405  1.00  0.00           O  
ATOM   4388  CB  GLU   287       8.695  22.137  -1.598  1.00  0.00           C  
ATOM   4389  CG  GLU   287       7.812  23.400  -1.934  1.00  0.00           C  
ATOM   4390  CD  GLU   287       8.472  24.453  -2.790  1.00  0.00           C  
ATOM   4391  OE1 GLU   287       7.781  25.485  -3.019  1.00  0.00           O  
ATOM   4392  OE2 GLU   287       9.589  24.423  -3.362  1.00  0.00           O1-
ATOM   4393  H   GLU   287       9.637  22.108   0.873  1.00  0.00           H  
ATOM   4394  HA  GLU   287       7.068  21.322  -0.499  1.00  0.00           H  
ATOM   4395 1HB  GLU   287       9.734  22.331  -1.333  1.00  0.00           H  
ATOM   4396 2HB  GLU   287       8.680  21.497  -2.481  1.00  0.00           H  
ATOM   4397 1HG  GLU   287       6.842  23.162  -2.370  1.00  0.00           H  
ATOM   4398 2HG  GLU   287       7.527  23.893  -1.005  1.00  0.00           H  
ATOM   4399  N   ILE   288       7.724  19.067  -1.261  1.00  0.00           N  
ATOM   4400  CA  ILE   288       7.948  17.725  -1.734  1.00  0.00           C  
ATOM   4401  C   ILE   288       7.769  17.648  -3.253  1.00  0.00           C  
ATOM   4402  O   ILE   288       7.005  18.417  -3.847  1.00  0.00           O  
ATOM   4403  CB  ILE   288       6.837  16.851  -0.960  1.00  0.00           C  
ATOM   4404  CG1 ILE   288       7.210  16.929   0.526  1.00  0.00           C  
ATOM   4405  CG2 ILE   288       6.756  15.424  -1.507  1.00  0.00           C  
ATOM   4406  CD1 ILE   288       6.323  17.884   1.439  1.00  0.00           C  
ATOM   4407  H   ILE   288       6.882  19.470  -1.646  1.00  0.00           H  
ATOM   4408  HA  ILE   288       8.969  17.431  -1.491  1.00  0.00           H  
ATOM   4409  HB  ILE   288       5.860  17.325  -1.052  1.00  0.00           H  
ATOM   4410 1HG1 ILE   288       7.196  15.949   1.004  1.00  0.00           H  
ATOM   4411 2HG1 ILE   288       8.256  17.210   0.643  1.00  0.00           H  
ATOM   4412 1HG2 ILE   288       5.980  14.787  -1.081  1.00  0.00           H  
ATOM   4413 2HG2 ILE   288       6.642  15.447  -2.591  1.00  0.00           H  
ATOM   4414 3HG2 ILE   288       7.731  14.958  -1.368  1.00  0.00           H  
ATOM   4415 1HD1 ILE   288       6.841  18.063   2.381  1.00  0.00           H  
ATOM   4416 2HD1 ILE   288       6.229  18.902   1.060  1.00  0.00           H  
ATOM   4417 3HD1 ILE   288       5.429  17.292   1.636  1.00  0.00           H  
ATOM   4418  N   SER   289       8.521  16.782  -3.932  1.00  0.00           N  
ATOM   4419  CA  SER   289       8.260  16.332  -5.231  1.00  0.00           C  
ATOM   4420  C   SER   289       7.994  14.836  -5.342  1.00  0.00           C  
ATOM   4421  O   SER   289       8.077  14.168  -4.303  1.00  0.00           O  
ATOM   4422  CB  SER   289       9.399  16.768  -6.193  1.00  0.00           C  
ATOM   4423  OG  SER   289       9.245  16.400  -7.610  1.00  0.00           O  
ATOM   4424  H   SER   289       9.188  16.184  -3.466  1.00  0.00           H  
ATOM   4425  HA  SER   289       7.357  16.858  -5.542  1.00  0.00           H  
ATOM   4426 1HB  SER   289       9.539  17.849  -6.200  1.00  0.00           H  
ATOM   4427 2HB  SER   289      10.320  16.410  -5.732  1.00  0.00           H  
ATOM   4428  HG  SER   289       8.428  16.827  -7.880  1.00  0.00           H  
ATOM   4429  N   ILE   290       7.623  14.404  -6.538  1.00  0.00           N  
ATOM   4430  CA  ILE   290       7.363  12.986  -6.810  1.00  0.00           C  
ATOM   4431  C   ILE   290       8.013  12.602  -8.093  1.00  0.00           C  
ATOM   4432  O   ILE   290       7.971  13.334  -9.035  1.00  0.00           O  
ATOM   4433  CB  ILE   290       5.833  12.716  -6.685  1.00  0.00           C  
ATOM   4434  CG1 ILE   290       5.473  11.339  -7.190  1.00  0.00           C  
ATOM   4435  CG2 ILE   290       5.023  13.777  -7.491  1.00  0.00           C  
ATOM   4436  CD1 ILE   290       4.090  10.946  -6.789  1.00  0.00           C  
ATOM   4437  H   ILE   290       7.482  15.057  -7.294  1.00  0.00           H  
ATOM   4438  HA  ILE   290       7.788  12.437  -5.970  1.00  0.00           H  
ATOM   4439  HB  ILE   290       5.430  12.881  -5.685  1.00  0.00           H  
ATOM   4440 1HG1 ILE   290       5.664  11.113  -8.239  1.00  0.00           H  
ATOM   4441 2HG1 ILE   290       6.142  10.661  -6.660  1.00  0.00           H  
ATOM   4442 1HG2 ILE   290       3.987  13.533  -7.258  1.00  0.00           H  
ATOM   4443 2HG2 ILE   290       5.323  14.758  -7.123  1.00  0.00           H  
ATOM   4444 3HG2 ILE   290       5.283  13.805  -8.550  1.00  0.00           H  
ATOM   4445 1HD1 ILE   290       3.966   9.869  -6.907  1.00  0.00           H  
ATOM   4446 2HD1 ILE   290       3.897  11.212  -5.750  1.00  0.00           H  
ATOM   4447 3HD1 ILE   290       3.325  11.362  -7.444  1.00  0.00           H  
ATOM   4448  N   GLN   291       8.541  11.419  -8.183  1.00  0.00           N  
ATOM   4449  CA  GLN   291       9.293  10.977  -9.312  1.00  0.00           C  
ATOM   4450  C   GLN   291       8.881   9.554  -9.730  1.00  0.00           C  
ATOM   4451  O   GLN   291       8.471   8.759  -8.891  1.00  0.00           O  
ATOM   4452  CB  GLN   291      10.790  11.056  -8.951  1.00  0.00           C  
ATOM   4453  CG  GLN   291      11.323  12.446  -8.651  1.00  0.00           C  
ATOM   4454  CD  GLN   291      12.780  12.581  -8.955  1.00  0.00           C  
ATOM   4455  NE2 GLN   291      13.722  12.309  -8.041  1.00  0.00           N  
ATOM   4456  OE1 GLN   291      13.081  12.923 -10.091  1.00  0.00           O  
ATOM   4457  H   GLN   291       8.425  10.779  -7.410  1.00  0.00           H  
ATOM   4458  HA  GLN   291       9.081  11.547 -10.216  1.00  0.00           H  
ATOM   4459 1HB  GLN   291      11.133  10.479  -8.092  1.00  0.00           H  
ATOM   4460 2HB  GLN   291      11.267  10.608  -9.823  1.00  0.00           H  
ATOM   4461 1HG  GLN   291      10.868  13.252  -9.226  1.00  0.00           H  
ATOM   4462 2HG  GLN   291      11.075  12.652  -7.610  1.00  0.00           H  
ATOM   4463 1HE2 GLN   291      14.655  12.674  -8.172  1.00  0.00           H  
ATOM   4464 2HE2 GLN   291      13.479  11.931  -7.136  1.00  0.00           H  
ATOM   4465  N   VAL   292       9.166   9.263 -11.025  1.00  0.00           N  
ATOM   4466  CA  VAL   292       8.936   7.916 -11.684  1.00  0.00           C  
ATOM   4467  C   VAL   292      10.107   7.343 -12.542  1.00  0.00           C  
ATOM   4468  O   VAL   292      10.905   8.123 -12.997  1.00  0.00           O  
ATOM   4469  CB  VAL   292       7.578   7.917 -12.462  1.00  0.00           C  
ATOM   4470  CG1 VAL   292       6.377   8.023 -11.455  1.00  0.00           C  
ATOM   4471  CG2 VAL   292       7.373   8.866 -13.674  1.00  0.00           C  
ATOM   4472  H   VAL   292       9.515   9.965 -11.662  1.00  0.00           H  
ATOM   4473  HA  VAL   292       8.925   7.229 -10.839  1.00  0.00           H  
ATOM   4474  HB  VAL   292       7.527   6.875 -12.779  1.00  0.00           H  
ATOM   4475 1HG1 VAL   292       6.349   7.121 -10.843  1.00  0.00           H  
ATOM   4476 2HG1 VAL   292       6.640   8.900 -10.864  1.00  0.00           H  
ATOM   4477 3HG1 VAL   292       5.395   8.172 -11.905  1.00  0.00           H  
ATOM   4478 1HG2 VAL   292       6.410   8.650 -14.136  1.00  0.00           H  
ATOM   4479 2HG2 VAL   292       7.462   9.930 -13.456  1.00  0.00           H  
ATOM   4480 3HG2 VAL   292       8.152   8.633 -14.401  1.00  0.00           H  
ATOM   4481  N   SER   293      10.164   6.001 -12.739  1.00  0.00           N  
ATOM   4482  CA  SER   293      11.085   5.455 -13.737  1.00  0.00           C  
ATOM   4483  C   SER   293      10.239   4.506 -14.637  1.00  0.00           C  
ATOM   4484  O   SER   293       9.160   4.074 -14.278  1.00  0.00           O  
ATOM   4485  CB  SER   293      12.302   4.810 -13.101  1.00  0.00           C  
ATOM   4486  OG  SER   293      12.163   3.710 -12.270  1.00  0.00           O  
ATOM   4487  H   SER   293       9.418   5.385 -12.447  1.00  0.00           H  
ATOM   4488  HA  SER   293      11.383   6.366 -14.257  1.00  0.00           H  
ATOM   4489 1HB  SER   293      13.065   4.529 -13.826  1.00  0.00           H  
ATOM   4490 2HB  SER   293      12.720   5.582 -12.454  1.00  0.00           H  
ATOM   4491  HG  SER   293      11.843   2.987 -12.814  1.00  0.00           H  
ATOM   4492  N   ASN   294      10.746   4.266 -15.804  1.00  0.00           N  
ATOM   4493  CA  ASN   294       9.975   3.907 -17.011  1.00  0.00           C  
ATOM   4494  C   ASN   294       8.640   4.612 -17.236  1.00  0.00           C  
ATOM   4495  O   ASN   294       7.501   4.075 -17.153  1.00  0.00           O  
ATOM   4496  CB  ASN   294       9.810   2.397 -16.977  1.00  0.00           C  
ATOM   4497  CG  ASN   294      11.051   1.627 -17.351  1.00  0.00           C  
ATOM   4498  ND2 ASN   294      11.338   1.622 -18.620  1.00  0.00           N  
ATOM   4499  OD1 ASN   294      11.895   1.134 -16.579  1.00  0.00           O  
ATOM   4500  H   ASN   294      11.694   4.549 -16.009  1.00  0.00           H  
ATOM   4501  HA  ASN   294      10.636   4.104 -17.854  1.00  0.00           H  
ATOM   4502 1HB  ASN   294       9.530   2.121 -15.961  1.00  0.00           H  
ATOM   4503 2HB  ASN   294       9.011   2.121 -17.666  1.00  0.00           H  
ATOM   4504 1HD2 ASN   294      12.145   1.069 -18.872  1.00  0.00           H  
ATOM   4505 2HD2 ASN   294      10.766   2.183 -19.236  1.00  0.00           H  
ATOM   4506  N   PRO   295       8.779   5.920 -17.536  1.00  0.00           N  
ATOM   4507  CA  PRO   295       7.655   6.909 -17.688  1.00  0.00           C  
ATOM   4508  C   PRO   295       6.701   6.613 -18.805  1.00  0.00           C  
ATOM   4509  O   PRO   295       5.510   6.826 -18.674  1.00  0.00           O  
ATOM   4510  CB  PRO   295       8.329   8.307 -17.978  1.00  0.00           C  
ATOM   4511  CG  PRO   295       9.653   7.973 -18.602  1.00  0.00           C  
ATOM   4512  CD  PRO   295       9.963   6.621 -17.885  1.00  0.00           C  
ATOM   4513  HA  PRO   295       7.100   6.924 -16.750  1.00  0.00           H  
ATOM   4514 1HB  PRO   295       7.856   8.958 -18.713  1.00  0.00           H  
ATOM   4515 2HB  PRO   295       8.392   8.917 -17.077  1.00  0.00           H  
ATOM   4516 1HG  PRO   295       9.579   7.706 -19.656  1.00  0.00           H  
ATOM   4517 2HG  PRO   295      10.410   8.724 -18.377  1.00  0.00           H  
ATOM   4518 1HD  PRO   295      10.619   6.078 -18.565  1.00  0.00           H  
ATOM   4519 2HD  PRO   295      10.502   6.889 -16.976  1.00  0.00           H  
ATOM   4520  N   SER   296       7.169   5.909 -19.858  1.00  0.00           N  
ATOM   4521  CA  SER   296       6.295   5.567 -21.036  1.00  0.00           C  
ATOM   4522  C   SER   296       5.322   4.410 -20.918  1.00  0.00           C  
ATOM   4523  O   SER   296       4.582   4.173 -21.908  1.00  0.00           O  
ATOM   4524  CB  SER   296       7.188   5.207 -22.255  1.00  0.00           C  
ATOM   4525  OG  SER   296       7.842   3.978 -22.074  1.00  0.00           O  
ATOM   4526  H   SER   296       8.143   6.019 -20.103  1.00  0.00           H  
ATOM   4527  HA  SER   296       5.875   6.531 -21.321  1.00  0.00           H  
ATOM   4528 1HB  SER   296       6.562   5.195 -23.147  1.00  0.00           H  
ATOM   4529 2HB  SER   296       7.922   6.011 -22.295  1.00  0.00           H  
ATOM   4530  HG  SER   296       7.468   3.456 -22.788  1.00  0.00           H  
ATOM   4531  N   LEU   297       5.259   3.668 -19.844  1.00  0.00           N  
ATOM   4532  CA  LEU   297       4.518   2.540 -19.605  1.00  0.00           C  
ATOM   4533  C   LEU   297       3.482   2.754 -18.473  1.00  0.00           C  
ATOM   4534  O   LEU   297       2.745   1.806 -18.210  1.00  0.00           O  
ATOM   4535  CB  LEU   297       5.480   1.304 -19.305  1.00  0.00           C  
ATOM   4536  CG  LEU   297       6.553   0.905 -20.469  1.00  0.00           C  
ATOM   4537  CD1 LEU   297       7.586  -0.185 -19.906  1.00  0.00           C  
ATOM   4538  CD2 LEU   297       5.779   0.275 -21.671  1.00  0.00           C  
ATOM   4539  H   LEU   297       5.868   3.874 -19.065  1.00  0.00           H  
ATOM   4540  HA  LEU   297       4.029   2.219 -20.525  1.00  0.00           H  
ATOM   4541 1HB  LEU   297       6.084   1.471 -18.413  1.00  0.00           H  
ATOM   4542 2HB  LEU   297       4.824   0.473 -19.044  1.00  0.00           H  
ATOM   4543  HG  LEU   297       7.131   1.767 -20.802  1.00  0.00           H  
ATOM   4544 1HD1 LEU   297       7.052  -1.045 -19.502  1.00  0.00           H  
ATOM   4545 2HD1 LEU   297       8.206  -0.506 -20.742  1.00  0.00           H  
ATOM   4546 3HD1 LEU   297       8.088   0.288 -19.062  1.00  0.00           H  
ATOM   4547 1HD2 LEU   297       6.412  -0.488 -22.123  1.00  0.00           H  
ATOM   4548 2HD2 LEU   297       4.965  -0.328 -21.270  1.00  0.00           H  
ATOM   4549 3HD2 LEU   297       5.539   1.102 -22.339  1.00  0.00           H  
ATOM   4550  N   LEU   298       3.315   3.903 -17.871  1.00  0.00           N  
ATOM   4551  CA  LEU   298       2.343   4.134 -16.766  1.00  0.00           C  
ATOM   4552  C   LEU   298       0.943   4.061 -17.422  1.00  0.00           C  
ATOM   4553  O   LEU   298       0.679   4.476 -18.536  1.00  0.00           O  
ATOM   4554  CB  LEU   298       2.630   5.552 -16.287  1.00  0.00           C  
ATOM   4555  CG  LEU   298       3.556   5.734 -15.044  1.00  0.00           C  
ATOM   4556  CD1 LEU   298       4.988   5.253 -15.307  1.00  0.00           C  
ATOM   4557  CD2 LEU   298       3.775   7.193 -14.697  1.00  0.00           C  
ATOM   4558  H   LEU   298       3.962   4.616 -18.175  1.00  0.00           H  
ATOM   4559  HA  LEU   298       2.512   3.409 -15.970  1.00  0.00           H  
ATOM   4560 1HB  LEU   298       3.143   6.161 -17.030  1.00  0.00           H  
ATOM   4561 2HB  LEU   298       1.743   6.076 -15.930  1.00  0.00           H  
ATOM   4562  HG  LEU   298       3.235   5.199 -14.150  1.00  0.00           H  
ATOM   4563 1HD1 LEU   298       5.489   5.206 -14.340  1.00  0.00           H  
ATOM   4564 2HD1 LEU   298       4.869   4.291 -15.806  1.00  0.00           H  
ATOM   4565 3HD1 LEU   298       5.527   5.829 -16.058  1.00  0.00           H  
ATOM   4566 1HD2 LEU   298       4.621   7.258 -14.013  1.00  0.00           H  
ATOM   4567 2HD2 LEU   298       4.134   7.660 -15.615  1.00  0.00           H  
ATOM   4568 3HD2 LEU   298       2.845   7.569 -14.272  1.00  0.00           H  
ATOM   4569  N   ASP   299      -0.034   3.678 -16.636  1.00  0.00           N  
ATOM   4570  CA  ASP   299      -1.473   3.947 -16.925  1.00  0.00           C  
ATOM   4571  C   ASP   299      -1.922   5.142 -16.094  1.00  0.00           C  
ATOM   4572  O   ASP   299      -1.849   5.129 -14.851  1.00  0.00           O  
ATOM   4573  CB  ASP   299      -2.194   2.634 -16.715  1.00  0.00           C  
ATOM   4574  CG  ASP   299      -3.732   2.611 -16.849  1.00  0.00           C  
ATOM   4575  OD1 ASP   299      -4.338   3.637 -17.030  1.00  0.00           O  
ATOM   4576  OD2 ASP   299      -4.347   1.525 -16.885  1.00  0.00           O1-
ATOM   4577  H   ASP   299       0.196   3.605 -15.656  1.00  0.00           H  
ATOM   4578  HA  ASP   299      -1.613   4.112 -17.993  1.00  0.00           H  
ATOM   4579 1HB  ASP   299      -1.770   2.012 -17.503  1.00  0.00           H  
ATOM   4580 2HB  ASP   299      -2.005   2.334 -15.684  1.00  0.00           H  
ATOM   4581  N   PRO   300      -2.105   6.327 -16.711  1.00  0.00           N  
ATOM   4582  CA  PRO   300      -2.000   7.648 -16.005  1.00  0.00           C  
ATOM   4583  C   PRO   300      -3.328   8.209 -15.454  1.00  0.00           C  
ATOM   4584  O   PRO   300      -3.392   9.364 -14.969  1.00  0.00           O  
ATOM   4585  CB  PRO   300      -1.463   8.618 -17.083  1.00  0.00           C  
ATOM   4586  CG  PRO   300      -2.050   8.082 -18.385  1.00  0.00           C  
ATOM   4587  CD  PRO   300      -2.086   6.491 -18.194  1.00  0.00           C  
ATOM   4588  HA  PRO   300      -1.301   7.495 -15.183  1.00  0.00           H  
ATOM   4589 1HB  PRO   300      -1.685   9.658 -16.846  1.00  0.00           H  
ATOM   4590 2HB  PRO   300      -0.429   8.336 -17.286  1.00  0.00           H  
ATOM   4591 1HG  PRO   300      -3.074   8.435 -18.509  1.00  0.00           H  
ATOM   4592 2HG  PRO   300      -1.455   8.327 -19.264  1.00  0.00           H  
ATOM   4593 1HD  PRO   300      -2.941   5.994 -18.654  1.00  0.00           H  
ATOM   4594 2HD  PRO   300      -1.184   5.994 -18.551  1.00  0.00           H  
ATOM   4595  N   ASP   301      -4.463   7.539 -15.638  1.00  0.00           N  
ATOM   4596  CA  ASP   301      -5.795   8.011 -15.233  1.00  0.00           C  
ATOM   4597  C   ASP   301      -6.026   8.045 -13.735  1.00  0.00           C  
ATOM   4598  O   ASP   301      -5.298   7.269 -13.031  1.00  0.00           O  
ATOM   4599  CB  ASP   301      -6.882   7.326 -16.028  1.00  0.00           C  
ATOM   4600  CG  ASP   301      -6.874   7.639 -17.570  1.00  0.00           C  
ATOM   4601  OD1 ASP   301      -7.317   6.709 -18.274  1.00  0.00           O  
ATOM   4602  OD2 ASP   301      -6.513   8.772 -17.989  1.00  0.00           O1-
ATOM   4603  H   ASP   301      -4.473   6.572 -15.928  1.00  0.00           H  
ATOM   4604  HA  ASP   301      -5.813   9.074 -15.471  1.00  0.00           H  
ATOM   4605 1HB  ASP   301      -6.870   6.244 -15.902  1.00  0.00           H  
ATOM   4606 2HB  ASP   301      -7.806   7.685 -15.575  1.00  0.00           H  
ATOM   4607  N   GLN   302      -6.955   8.786 -13.165  1.00  0.00           N  
ATOM   4608  CA  GLN   302      -6.979   9.115 -11.688  1.00  0.00           C  
ATOM   4609  C   GLN   302      -7.320   7.947 -10.755  1.00  0.00           C  
ATOM   4610  O   GLN   302      -7.111   7.976  -9.588  1.00  0.00           O  
ATOM   4611  CB  GLN   302      -8.109  10.194 -11.529  1.00  0.00           C  
ATOM   4612  CG  GLN   302      -9.553   9.769 -11.996  1.00  0.00           C  
ATOM   4613  CD  GLN   302     -10.521  10.919 -11.734  1.00  0.00           C  
ATOM   4614  NE2 GLN   302     -11.732  10.599 -12.104  1.00  0.00           N  
ATOM   4615  OE1 GLN   302     -10.147  12.082 -11.433  1.00  0.00           O  
ATOM   4616  H   GLN   302      -7.649   9.207 -13.765  1.00  0.00           H  
ATOM   4617  HA  GLN   302      -6.028   9.494 -11.312  1.00  0.00           H  
ATOM   4618 1HB  GLN   302      -8.146  10.284 -10.444  1.00  0.00           H  
ATOM   4619 2HB  GLN   302      -7.779  11.138 -11.961  1.00  0.00           H  
ATOM   4620 1HG  GLN   302      -9.574   9.640 -13.078  1.00  0.00           H  
ATOM   4621 2HG  GLN   302      -9.802   8.797 -11.572  1.00  0.00           H  
ATOM   4622 1HE2 GLN   302     -12.436  11.323 -12.077  1.00  0.00           H  
ATOM   4623 2HE2 GLN   302     -11.915   9.642 -12.370  1.00  0.00           H  
ATOM   4624  N   ASP   303      -7.834   6.787 -11.264  1.00  0.00           N  
ATOM   4625  CA  ASP   303      -7.956   5.499 -10.542  1.00  0.00           C  
ATOM   4626  C   ASP   303      -6.621   4.761 -10.458  1.00  0.00           C  
ATOM   4627  O   ASP   303      -6.554   3.950  -9.601  1.00  0.00           O  
ATOM   4628  CB  ASP   303      -9.038   4.570 -11.155  1.00  0.00           C  
ATOM   4629  CG  ASP   303      -8.769   4.053 -12.580  1.00  0.00           C  
ATOM   4630  OD1 ASP   303      -8.654   4.783 -13.563  1.00  0.00           O  
ATOM   4631  OD2 ASP   303      -8.836   2.828 -12.684  1.00  0.00           O1-
ATOM   4632  H   ASP   303      -8.056   6.707 -12.246  1.00  0.00           H  
ATOM   4633  HA  ASP   303      -8.290   5.757  -9.537  1.00  0.00           H  
ATOM   4634 1HB  ASP   303      -9.256   3.784 -10.432  1.00  0.00           H  
ATOM   4635 2HB  ASP   303      -9.950   5.165 -11.192  1.00  0.00           H  
ATOM   4636  N   ALA   304      -5.696   5.030 -11.382  1.00  0.00           N  
ATOM   4637  CA  ALA   304      -4.604   4.142 -11.877  1.00  0.00           C  
ATOM   4638  C   ALA   304      -3.207   4.656 -11.414  1.00  0.00           C  
ATOM   4639  O   ALA   304      -2.484   3.947 -10.688  1.00  0.00           O  
ATOM   4640  CB  ALA   304      -4.620   3.791 -13.363  1.00  0.00           C  
ATOM   4641  H   ALA   304      -5.972   5.797 -11.979  1.00  0.00           H  
ATOM   4642  HA  ALA   304      -4.630   3.156 -11.414  1.00  0.00           H  
ATOM   4643 1HB  ALA   304      -4.052   2.885 -13.578  1.00  0.00           H  
ATOM   4644 2HB  ALA   304      -5.651   3.826 -13.715  1.00  0.00           H  
ATOM   4645 3HB  ALA   304      -4.129   4.572 -13.942  1.00  0.00           H  
ATOM   4646  N   THR   305      -2.935   5.936 -11.623  1.00  0.00           N  
ATOM   4647  CA  THR   305      -1.799   6.557 -10.938  1.00  0.00           C  
ATOM   4648  C   THR   305      -2.298   7.824 -10.184  1.00  0.00           C  
ATOM   4649  O   THR   305      -2.838   8.729 -10.817  1.00  0.00           O  
ATOM   4650  CB  THR   305      -0.659   7.060 -11.920  1.00  0.00           C  
ATOM   4651  CG2 THR   305       0.605   7.632 -11.251  1.00  0.00           C  
ATOM   4652  OG1 THR   305      -0.236   5.930 -12.574  1.00  0.00           O  
ATOM   4653  H   THR   305      -3.619   6.513 -12.091  1.00  0.00           H  
ATOM   4654  HA  THR   305      -1.274   5.867 -10.278  1.00  0.00           H  
ATOM   4655  HB  THR   305      -1.079   7.786 -12.616  1.00  0.00           H  
ATOM   4656 1HG2 THR   305       1.147   6.877 -10.682  1.00  0.00           H  
ATOM   4657 2HG2 THR   305       1.270   8.065 -11.998  1.00  0.00           H  
ATOM   4658 3HG2 THR   305       0.434   8.417 -10.515  1.00  0.00           H  
ATOM   4659  HG1 THR   305      -0.828   5.898 -13.329  1.00  0.00           H  
ATOM   4660  N   TYR   306      -2.040   7.928  -8.844  1.00  0.00           N  
ATOM   4661  CA  TYR   306      -2.411   9.201  -8.110  1.00  0.00           C  
ATOM   4662  C   TYR   306      -1.490   9.361  -6.910  1.00  0.00           C  
ATOM   4663  O   TYR   306      -0.942   8.340  -6.428  1.00  0.00           O  
ATOM   4664  CB  TYR   306      -3.886   9.229  -7.712  1.00  0.00           C  
ATOM   4665  CG  TYR   306      -4.370   8.029  -6.998  1.00  0.00           C  
ATOM   4666  CD1 TYR   306      -4.266   8.086  -5.576  1.00  0.00           C  
ATOM   4667  CD2 TYR   306      -4.963   6.918  -7.652  1.00  0.00           C  
ATOM   4668  CE1 TYR   306      -4.723   6.992  -4.784  1.00  0.00           C  
ATOM   4669  CE2 TYR   306      -5.485   5.860  -6.838  1.00  0.00           C  
ATOM   4670  CZ  TYR   306      -5.302   5.842  -5.481  1.00  0.00           C  
ATOM   4671  OH  TYR   306      -5.617   4.791  -4.723  1.00  0.00           O  
ATOM   4672  H   TYR   306      -1.603   7.149  -8.371  1.00  0.00           H  
ATOM   4673  HA  TYR   306      -2.131  10.062  -8.717  1.00  0.00           H  
ATOM   4674 1HB  TYR   306      -4.107  10.163  -7.194  1.00  0.00           H  
ATOM   4675 2HB  TYR   306      -4.477   9.350  -8.620  1.00  0.00           H  
ATOM   4676  HD1 TYR   306      -3.858   9.016  -5.209  1.00  0.00           H  
ATOM   4677  HD2 TYR   306      -5.009   6.892  -8.731  1.00  0.00           H  
ATOM   4678  HE1 TYR   306      -4.582   6.923  -3.716  1.00  0.00           H  
ATOM   4679  HE2 TYR   306      -5.949   5.075  -7.417  1.00  0.00           H  
ATOM   4680  HH  TYR   306      -5.213   4.847  -3.854  1.00  0.00           H  
ATOM   4681  N   PHE   307      -1.444  10.578  -6.362  1.00  0.00           N  
ATOM   4682  CA  PHE   307      -0.651  10.973  -5.165  1.00  0.00           C  
ATOM   4683  C   PHE   307      -1.581  11.842  -4.205  1.00  0.00           C  
ATOM   4684  O   PHE   307      -2.489  12.553  -4.663  1.00  0.00           O  
ATOM   4685  CB  PHE   307       0.598  11.689  -5.735  1.00  0.00           C  
ATOM   4686  CG  PHE   307       1.552  12.386  -4.749  1.00  0.00           C  
ATOM   4687  CD1 PHE   307       1.861  11.911  -3.452  1.00  0.00           C  
ATOM   4688  CD2 PHE   307       2.127  13.574  -5.237  1.00  0.00           C  
ATOM   4689  CE1 PHE   307       2.831  12.629  -2.706  1.00  0.00           C  
ATOM   4690  CE2 PHE   307       3.085  14.262  -4.493  1.00  0.00           C  
ATOM   4691  CZ  PHE   307       3.418  13.809  -3.217  1.00  0.00           C  
ATOM   4692  H   PHE   307      -1.970  11.307  -6.823  1.00  0.00           H  
ATOM   4693  HA  PHE   307      -0.297  10.050  -4.705  1.00  0.00           H  
ATOM   4694 1HB  PHE   307       1.210  10.899  -6.170  1.00  0.00           H  
ATOM   4695 2HB  PHE   307       0.344  12.348  -6.565  1.00  0.00           H  
ATOM   4696  HD1 PHE   307       1.426  10.946  -3.240  1.00  0.00           H  
ATOM   4697  HD2 PHE   307       2.017  13.861  -6.273  1.00  0.00           H  
ATOM   4698  HE1 PHE   307       3.040  12.320  -1.693  1.00  0.00           H  
ATOM   4699  HE2 PHE   307       3.607  15.067  -4.990  1.00  0.00           H  
ATOM   4700  HZ  PHE   307       4.056  14.360  -2.542  1.00  0.00           H  
ATOM   4701  N   GLY   308      -1.380  11.751  -2.915  1.00  0.00           N  
ATOM   4702  CA  GLY   308      -2.099  12.524  -1.987  1.00  0.00           C  
ATOM   4703  C   GLY   308      -1.651  12.542  -0.571  1.00  0.00           C  
ATOM   4704  O   GLY   308      -0.705  11.804  -0.224  1.00  0.00           O  
ATOM   4705  H   GLY   308      -0.589  11.268  -2.514  1.00  0.00           H  
ATOM   4706 1HA  GLY   308      -1.985  13.563  -2.295  1.00  0.00           H  
ATOM   4707 2HA  GLY   308      -3.179  12.381  -1.992  1.00  0.00           H  
ATOM   4708  N   ALA   309      -2.245  13.378   0.292  1.00  0.00           N  
ATOM   4709  CA  ALA   309      -1.643  13.781   1.564  1.00  0.00           C  
ATOM   4710  C   ALA   309      -2.687  14.321   2.516  1.00  0.00           C  
ATOM   4711  O   ALA   309      -3.641  14.866   2.072  1.00  0.00           O  
ATOM   4712  CB  ALA   309      -0.504  14.780   1.335  1.00  0.00           C  
ATOM   4713  H   ALA   309      -3.130  13.722  -0.051  1.00  0.00           H  
ATOM   4714  HA  ALA   309      -1.397  12.811   1.997  1.00  0.00           H  
ATOM   4715 1HB  ALA   309      -0.145  15.052   2.328  1.00  0.00           H  
ATOM   4716 2HB  ALA   309       0.270  14.307   0.731  1.00  0.00           H  
ATOM   4717 3HB  ALA   309      -0.809  15.671   0.786  1.00  0.00           H  
ATOM   4718  N   PHE   310      -2.508  14.227   3.836  1.00  0.00           N  
ATOM   4719  CA  PHE   310      -3.259  15.039   4.842  1.00  0.00           C  
ATOM   4720  C   PHE   310      -2.488  15.106   6.159  1.00  0.00           C  
ATOM   4721  O   PHE   310      -1.690  14.252   6.503  1.00  0.00           O  
ATOM   4722  CB  PHE   310      -4.618  14.379   5.209  1.00  0.00           C  
ATOM   4723  CG  PHE   310      -4.560  12.883   5.229  1.00  0.00           C  
ATOM   4724  CD1 PHE   310      -4.416  12.164   6.462  1.00  0.00           C  
ATOM   4725  CD2 PHE   310      -5.051  12.277   4.090  1.00  0.00           C  
ATOM   4726  CE1 PHE   310      -4.588  10.729   6.490  1.00  0.00           C  
ATOM   4727  CE2 PHE   310      -5.497  10.961   4.205  1.00  0.00           C  
ATOM   4728  CZ  PHE   310      -5.231  10.168   5.361  1.00  0.00           C  
ATOM   4729  H   PHE   310      -1.664  13.744   4.109  1.00  0.00           H  
ATOM   4730  HA  PHE   310      -3.377  16.046   4.441  1.00  0.00           H  
ATOM   4731 1HB  PHE   310      -4.996  14.710   6.176  1.00  0.00           H  
ATOM   4732 2HB  PHE   310      -5.321  14.757   4.466  1.00  0.00           H  
ATOM   4733  HD1 PHE   310      -4.286  12.701   7.390  1.00  0.00           H  
ATOM   4734  HD2 PHE   310      -5.276  12.791   3.167  1.00  0.00           H  
ATOM   4735  HE1 PHE   310      -4.443  10.166   7.400  1.00  0.00           H  
ATOM   4736  HE2 PHE   310      -5.925  10.492   3.331  1.00  0.00           H  
ATOM   4737  HZ  PHE   310      -5.582   9.147   5.375  1.00  0.00           H  
ATOM   4738  N   LYS   311      -2.767  16.170   6.966  1.00  0.00           N  
ATOM   4739  CA  LYS   311      -2.405  16.286   8.354  1.00  0.00           C  
ATOM   4740  C   LYS   311      -3.096  15.225   9.126  1.00  0.00           C  
ATOM   4741  O   LYS   311      -4.353  14.962   8.942  1.00  0.00           O  
ATOM   4742  CB  LYS   311      -2.665  17.798   8.807  1.00  0.00           C  
ATOM   4743  CG  LYS   311      -1.859  18.080  10.108  1.00  0.00           C  
ATOM   4744  CD  LYS   311      -2.046  19.513  10.479  1.00  0.00           C  
ATOM   4745  CE  LYS   311      -1.789  19.797  11.960  1.00  0.00           C  
ATOM   4746  NZ  LYS   311      -1.834  21.217  12.265  1.00  0.00           N1+
ATOM   4747  H   LYS   311      -3.548  16.754   6.702  1.00  0.00           H  
ATOM   4748  HA  LYS   311      -1.325  16.146   8.383  1.00  0.00           H  
ATOM   4749 1HB  LYS   311      -2.433  18.485   7.993  1.00  0.00           H  
ATOM   4750 2HB  LYS   311      -3.697  17.865   9.152  1.00  0.00           H  
ATOM   4751 1HG  LYS   311      -2.210  17.365  10.853  1.00  0.00           H  
ATOM   4752 2HG  LYS   311      -0.811  17.807   9.976  1.00  0.00           H  
ATOM   4753 1HD  LYS   311      -1.387  20.132   9.871  1.00  0.00           H  
ATOM   4754 2HD  LYS   311      -3.096  19.750  10.304  1.00  0.00           H  
ATOM   4755 1HE  LYS   311      -2.520  19.283  12.584  1.00  0.00           H  
ATOM   4756 2HE  LYS   311      -0.815  19.434  12.289  1.00  0.00           H  
ATOM   4757 1HZ  LYS   311      -2.532  21.670  11.692  1.00  0.00           H  
ATOM   4758 2HZ  LYS   311      -2.133  21.391  13.214  1.00  0.00           H  
ATOM   4759 3HZ  LYS   311      -0.945  21.672  12.115  1.00  0.00           H  
ATOM   4760  N   VAL   312      -2.454  14.630  10.137  1.00  0.00           N  
ATOM   4761  CA  VAL   312      -3.032  13.788  11.214  1.00  0.00           C  
ATOM   4762  C   VAL   312      -3.029  14.530  12.627  1.00  0.00           C  
ATOM   4763  O   VAL   312      -4.029  14.353  13.349  1.00  0.00           O  
ATOM   4764  CB  VAL   312      -2.280  12.508  11.237  1.00  0.00           C  
ATOM   4765  CG1 VAL   312      -2.871  11.440  12.194  1.00  0.00           C  
ATOM   4766  CG2 VAL   312      -2.419  11.870   9.855  1.00  0.00           C  
ATOM   4767  H   VAL   312      -1.493  14.933  10.210  1.00  0.00           H  
ATOM   4768  HA  VAL   312      -4.048  13.418  11.073  1.00  0.00           H  
ATOM   4769  HB  VAL   312      -1.253  12.730  11.526  1.00  0.00           H  
ATOM   4770 1HG1 VAL   312      -3.844  11.270  11.733  1.00  0.00           H  
ATOM   4771 2HG1 VAL   312      -2.324  10.498  12.243  1.00  0.00           H  
ATOM   4772 3HG1 VAL   312      -2.821  11.776  13.230  1.00  0.00           H  
ATOM   4773 1HG2 VAL   312      -2.262  10.801   9.995  1.00  0.00           H  
ATOM   4774 2HG2 VAL   312      -3.387  12.050   9.386  1.00  0.00           H  
ATOM   4775 3HG2 VAL   312      -1.673  12.170   9.119  1.00  0.00           H  
ATOM   4776  N   GLN   313      -1.924  15.328  12.919  1.00  0.00           N  
ATOM   4777  CA  GLN   313      -1.753  15.906  14.280  1.00  0.00           C  
ATOM   4778  C   GLN   313      -1.088  17.293  14.167  1.00  0.00           C  
ATOM   4779  O   GLN   313      -0.298  17.574  13.194  1.00  0.00           O  
ATOM   4780  CB  GLN   313      -0.879  15.019  15.189  1.00  0.00           C  
ATOM   4781  CG  GLN   313      -1.275  13.590  15.443  1.00  0.00           C  
ATOM   4782  CD  GLN   313      -0.630  12.914  16.612  1.00  0.00           C  
ATOM   4783  NE2 GLN   313      -0.599  11.648  16.685  1.00  0.00           N  
ATOM   4784  OE1 GLN   313      -0.252  13.508  17.585  1.00  0.00           O  
ATOM   4785  H   GLN   313      -1.191  15.510  12.248  1.00  0.00           H  
ATOM   4786  HA  GLN   313      -2.738  16.038  14.727  1.00  0.00           H  
ATOM   4787 1HB  GLN   313       0.150  14.901  14.850  1.00  0.00           H  
ATOM   4788 2HB  GLN   313      -0.918  15.467  16.182  1.00  0.00           H  
ATOM   4789 1HG  GLN   313      -2.357  13.510  15.547  1.00  0.00           H  
ATOM   4790 2HG  GLN   313      -1.011  13.165  14.474  1.00  0.00           H  
ATOM   4791 1HE2 GLN   313      -0.258  11.245  17.546  1.00  0.00           H  
ATOM   4792 2HE2 GLN   313      -1.225  11.142  16.076  1.00  0.00           H  
ATOM   4793  N   ASP   314      -1.372  18.221  15.049  1.00  0.00           N  
ATOM   4794  CA  ASP   314      -0.636  19.444  15.384  1.00  0.00           C  
ATOM   4795  C   ASP   314       0.824  19.057  15.881  1.00  0.00           C  
ATOM   4796  O   ASP   314       0.926  18.033  16.533  1.00  0.00           O  
ATOM   4797  CB  ASP   314      -1.370  20.348  16.394  1.00  0.00           C  
ATOM   4798  CG  ASP   314      -2.795  20.871  15.958  1.00  0.00           C  
ATOM   4799  OD1 ASP   314      -3.121  21.032  14.779  1.00  0.00           O  
ATOM   4800  OD2 ASP   314      -3.606  21.149  16.904  1.00  0.00           O1-
ATOM   4801  H   ASP   314      -2.150  17.964  15.640  1.00  0.00           H  
ATOM   4802  HA  ASP   314      -0.404  20.075  14.526  1.00  0.00           H  
ATOM   4803 1HB  ASP   314      -1.365  19.852  17.364  1.00  0.00           H  
ATOM   4804 2HB  ASP   314      -0.757  21.235  16.556  1.00  0.00           H  
ATOM   4805  N   ILE   315       1.801  20.026  15.817  1.00  0.00           N  
ATOM   4806  CA  ILE   315       3.040  19.912  16.525  1.00  0.00           C  
ATOM   4807  C   ILE   315       2.890  19.826  18.040  1.00  0.00           C  
ATOM   4808  O   ILE   315       3.542  18.956  18.670  1.00  0.00           O  
ATOM   4809  CB  ILE   315       3.994  21.122  16.129  1.00  0.00           C  
ATOM   4810  CG1 ILE   315       4.222  21.355  14.542  1.00  0.00           C  
ATOM   4811  CG2 ILE   315       5.324  21.036  16.880  1.00  0.00           C  
ATOM   4812  CD1 ILE   315       4.977  20.235  13.731  1.00  0.00           C  
ATOM   4813  H   ILE   315       1.581  20.886  15.336  1.00  0.00           H  
ATOM   4814  HA  ILE   315       3.520  18.959  16.301  1.00  0.00           H  
ATOM   4815  HB  ILE   315       3.518  21.997  16.571  1.00  0.00           H  
ATOM   4816 1HG1 ILE   315       3.228  21.533  14.130  1.00  0.00           H  
ATOM   4817 2HG1 ILE   315       4.722  22.300  14.329  1.00  0.00           H  
ATOM   4818 1HG2 ILE   315       5.112  21.209  17.935  1.00  0.00           H  
ATOM   4819 2HG2 ILE   315       5.868  20.116  16.665  1.00  0.00           H  
ATOM   4820 3HG2 ILE   315       6.020  21.780  16.494  1.00  0.00           H  
ATOM   4821 1HD1 ILE   315       5.989  20.150  14.128  1.00  0.00           H  
ATOM   4822 2HD1 ILE   315       4.579  19.221  13.748  1.00  0.00           H  
ATOM   4823 3HD1 ILE   315       5.092  20.653  12.731  1.00  0.00           H  
ATOM   4824  N   ASP   316       1.933  20.566  18.581  1.00  0.00           N  
ATOM   4825  CA  ASP   316       1.483  20.553  19.977  1.00  0.00           C  
ATOM   4826  C   ASP   316       0.121  21.239  20.138  1.00  0.00           C  
ATOM   4827  O   ASP   316      -0.016  22.449  19.933  1.00  0.00           O  
ATOM   4828  CB  ASP   316       2.590  21.225  20.916  1.00  0.00           C  
ATOM   4829  CG  ASP   316       2.266  21.113  22.433  1.00  0.00           C  
ATOM   4830  OD1 ASP   316       1.414  20.332  22.823  1.00  0.00           O  
ATOM   4831  OD2 ASP   316       2.965  21.889  23.161  1.00  0.00           O1-
ATOM   4832  OXT ASP   316      -0.787  20.456  20.536  1.00  0.00           O1-
ATOM   4833  H   ASP   316       1.514  21.290  18.014  1.00  0.00           H  
ATOM   4834  HA  ASP   316       1.487  19.490  20.218  1.00  0.00           H  
ATOM   4835 1HB  ASP   316       3.536  20.752  20.654  1.00  0.00           H  
ATOM   4836 2HB  ASP   316       2.680  22.273  20.627  1.00  0.00           H  
TER    4837      ASP   316 
CONECT 3978 3979 3987
CONECT 3979 3978 3980 3982 3988
CONECT 3980 3979 3981 3981
CONECT 3981 3980 3980
CONECT 3982 3979 3983 3989 3990
CONECT 3983 3982 3984 3991 3992
CONECT 3984 3983 3985 3993 3994
CONECT 3985 3984 3986 3995 3996
CONECT 3986 3985 3997 3998
CONECT 3987 3978
CONECT 3988 3979
CONECT 3989 3982
CONECT 3990 3982
CONECT 3991 3983
CONECT 3992 3983
CONECT 3993 3984
CONECT 3994 3984
CONECT 3995 3985
CONECT 3996 3985
CONECT 3997 3986
CONECT 3998 3986
END
