# Supplementary material for: Identification of a binding site on soluble RANKL that can be targeted to inhibit soluble RANK-RANKL interactions and treat osteoporosis
Source: Nat Commun. 2022 Sep 12;13:5338. doi: 10.1038/s41467-022-33006-4 (PMC9468151; doi:10.1038/s41467-022-33006-4)
Supplement: Supplementary file 5 — Source Data [file 41467_2022_33006_MOESM5_ESM.zip › fig1e .pdb]

REMARK  99                                                                      
REMARK  99 MOE v2014.09 (Chemical Computing Group Inc.) Wed Jun 15 15:12:04 2022
HELIX    1   1 GLU    225  SER    227  5               Generated by MOE    3
HELIX    2   2 PRO    295  LEU    297  5               Generated by MOE    3
HELIX    3   3 GLU    225  SER    227  5               Generated by MOE    3
HELIX    4   4 PRO    295  LEU    297  5               Generated by MOE    3
SHEET    1       PHE   164  ILE   169                  Generated by MOE
SHEET    2       VAL   181  LEU   183                  Generated by MOE
SHEET    3       TRP   186  TYR   187                  Generated by MOE
SHEET    4       LYS   194  SER   196                  Generated by MOE
SHEET    5       THR   199  SER   201                  Generated by MOE
SHEET    6       LYS   204  ARG   206                  Generated by MOE
SHEET    7       GLY   211  HIE   224                  Generated by MOE
SHEET    8       LEU   235  SER   245                  Generated by MOE
SHEET    9       SER   251  LYS   261                  Generated by MOE
SHEET   10       PHE   269  LEU   282                  Generated by MOE
SHEET   11       GLU   286  VAL   292                  Generated by MOE
SHEET   12       TYR   306  GLN   313                  Generated by MOE
SHEET   13       PHE   164  ILE   169                  Generated by MOE
SHEET   14       LYS   180  THR   182                  Generated by MOE
SHEET   15       TRP   186  TYR   187                  Generated by MOE
SHEET   16       LYS   194  SER   196                  Generated by MOE
SHEET   17       THR   199  SER   201                  Generated by MOE
SHEET   18       LYS   204  ARG   206                  Generated by MOE
SHEET   19       GLY   211  HIE   224                  Generated by MOE
SHEET   20       LEU   235  SER   245                  Generated by MOE
SHEET   21       HIE   252  LYN   261                  Generated by MOE
SHEET   22       PHE   269  ASN   275                  Generated by MOE
SHEET   23       GLY   278  LEU   282                  Generated by MOE
SHEET   24       GLU   286  SER   293                  Generated by MOE
SHEET   25       TYR   306  GLN   313                  Generated by MOE
ATOM      1  N   ALA   161     -19.211   8.440  17.818  1.00  0.00           N1+
ATOM      2  CA  ALA   161     -18.092   7.772  17.241  1.00  0.00           C  
ATOM      3  C   ALA   161     -17.891   8.227  15.768  1.00  0.00           C  
ATOM      4  O   ALA   161     -18.854   8.535  15.045  1.00  0.00           O  
ATOM      5  CB  ALA   161     -18.193   6.224  17.289  1.00  0.00           C  
ATOM      6 1H   ALA   161     -19.401   8.195  18.779  1.00  0.00           H  
ATOM      7 2H   ALA   161     -20.104   8.282  17.374  1.00  0.00           H  
ATOM      8 3H   ALA   161     -19.060   9.432  17.704  1.00  0.00           H  
ATOM      9  HA  ALA   161     -17.115   8.005  17.663  1.00  0.00           H  
ATOM     10 1HB  ALA   161     -17.416   5.784  16.663  1.00  0.00           H  
ATOM     11 2HB  ALA   161     -18.192   5.865  18.319  1.00  0.00           H  
ATOM     12 3HB  ALA   161     -19.104   5.936  16.764  1.00  0.00           H  
ATOM     13  N   GLN   162     -16.675   8.139  15.312  1.00  0.00           N  
ATOM     14  CA  GLN   162     -16.396   8.387  13.921  1.00  0.00           C  
ATOM     15  C   GLN   162     -16.954   7.258  13.093  1.00  0.00           C  
ATOM     16  O   GLN   162     -16.945   6.073  13.468  1.00  0.00           O  
ATOM     17  CB  GLN   162     -14.943   8.540  13.560  1.00  0.00           C  
ATOM     18  CG  GLN   162     -14.097   9.438  14.401  1.00  0.00           C  
ATOM     19  CD  GLN   162     -14.538  10.947  14.618  1.00  0.00           C  
ATOM     20  NE2 GLN   162     -13.661  11.788  15.142  1.00  0.00           N  
ATOM     21  OE1 GLN   162     -15.633  11.390  14.331  1.00  0.00           O  
ATOM     22  H   GLN   162     -15.898   7.798  15.860  1.00  0.00           H  
ATOM     23  HA  GLN   162     -16.962   9.297  13.722  1.00  0.00           H  
ATOM     24 1HB  GLN   162     -14.435   7.580  13.648  1.00  0.00           H  
ATOM     25 2HB  GLN   162     -14.877   8.884  12.528  1.00  0.00           H  
ATOM     26 1HG  GLN   162     -13.887   8.992  15.373  1.00  0.00           H  
ATOM     27 2HG  GLN   162     -13.144   9.352  13.878  1.00  0.00           H  
ATOM     28 1HE2 GLN   162     -13.912  12.750  15.319  1.00  0.00           H  
ATOM     29 2HE2 GLN   162     -12.757  11.442  15.430  1.00  0.00           H  
ATOM     30  N   PRO   163     -17.263   7.610  11.861  1.00  0.00           N  
ATOM     31  CA  PRO   163     -17.436   6.530  10.841  1.00  0.00           C  
ATOM     32  C   PRO   163     -16.122   5.763  10.534  1.00  0.00           C  
ATOM     33  O   PRO   163     -15.161   6.373  10.149  1.00  0.00           O  
ATOM     34  CB  PRO   163     -17.959   7.191   9.529  1.00  0.00           C  
ATOM     35  CG  PRO   163     -18.620   8.458  10.053  1.00  0.00           C  
ATOM     36  CD  PRO   163     -17.842   8.828  11.361  1.00  0.00           C  
ATOM     37  HA  PRO   163     -18.152   5.783  11.186  1.00  0.00           H  
ATOM     38 1HB  PRO   163     -17.153   7.579   8.906  1.00  0.00           H  
ATOM     39 2HB  PRO   163     -18.547   6.519   8.904  1.00  0.00           H  
ATOM     40 1HG  PRO   163     -18.658   9.201   9.258  1.00  0.00           H  
ATOM     41 2HG  PRO   163     -19.612   8.148  10.381  1.00  0.00           H  
ATOM     42 1HD  PRO   163     -17.007   9.469  11.077  1.00  0.00           H  
ATOM     43 2HD  PRO   163     -18.460   9.333  12.104  1.00  0.00           H  
ATOM     44  N   PHE   164     -16.051   4.428  10.723  1.00  0.00           N  
ATOM     45  CA  PHE   164     -15.002   3.481  10.363  1.00  0.00           C  
ATOM     46  C   PHE   164     -15.614   2.118   9.997  1.00  0.00           C  
ATOM     47  O   PHE   164     -16.702   1.719  10.534  1.00  0.00           O  
ATOM     48  CB  PHE   164     -13.816   3.363  11.305  1.00  0.00           C  
ATOM     49  CG  PHE   164     -14.230   2.925  12.668  1.00  0.00           C  
ATOM     50  CD1 PHE   164     -14.405   1.538  12.944  1.00  0.00           C  
ATOM     51  CD2 PHE   164     -14.456   3.871  13.704  1.00  0.00           C  
ATOM     52  CE1 PHE   164     -14.781   1.096  14.243  1.00  0.00           C  
ATOM     53  CE2 PHE   164     -14.836   3.388  14.962  1.00  0.00           C  
ATOM     54  CZ  PHE   164     -14.941   2.015  15.226  1.00  0.00           C  
ATOM     55  H   PHE   164     -16.931   3.964  10.897  1.00  0.00           H  
ATOM     56  HA  PHE   164     -14.646   3.927   9.435  1.00  0.00           H  
ATOM     57 1HB  PHE   164     -13.192   2.571  10.891  1.00  0.00           H  
ATOM     58 2HB  PHE   164     -13.184   4.249  11.356  1.00  0.00           H  
ATOM     59  HD1 PHE   164     -14.264   0.750  12.220  1.00  0.00           H  
ATOM     60  HD2 PHE   164     -14.320   4.927  13.526  1.00  0.00           H  
ATOM     61  HE1 PHE   164     -14.902   0.045  14.460  1.00  0.00           H  
ATOM     62  HE2 PHE   164     -14.934   4.085  15.782  1.00  0.00           H  
ATOM     63  HZ  PHE   164     -15.154   1.651  16.219  1.00  0.00           H  
ATOM     64  N   ALA   165     -15.027   1.416   9.038  1.00  0.00           N  
ATOM     65  CA  ALA   165     -15.501   0.078   8.659  1.00  0.00           C  
ATOM     66  C   ALA   165     -14.329  -0.767   8.157  1.00  0.00           C  
ATOM     67  O   ALA   165     -13.574  -0.320   7.319  1.00  0.00           O  
ATOM     68  CB  ALA   165     -16.504   0.282   7.555  1.00  0.00           C  
ATOM     69  H   ALA   165     -14.200   1.754   8.565  1.00  0.00           H  
ATOM     70  HA  ALA   165     -15.924  -0.514   9.470  1.00  0.00           H  
ATOM     71 1HB  ALA   165     -16.082   0.737   6.658  1.00  0.00           H  
ATOM     72 2HB  ALA   165     -16.920  -0.700   7.330  1.00  0.00           H  
ATOM     73 3HB  ALA   165     -17.352   0.869   7.908  1.00  0.00           H  
ATOM     74  N   HIE   166     -14.102  -1.996   8.720  1.00  0.00           N  
ATOM     75  CA  HIE   166     -13.158  -3.047   8.372  1.00  0.00           C  
ATOM     76  C   HIE   166     -13.857  -4.392   8.137  1.00  0.00           C  
ATOM     77  O   HIE   166     -14.132  -5.115   9.080  1.00  0.00           O  
ATOM     78  CB  HIE   166     -12.056  -3.064   9.393  1.00  0.00           C  
ATOM     79  CG  HIE   166     -10.887  -3.925   9.048  1.00  0.00           C  
ATOM     80  CD2 HIE   166     -10.625  -5.177   9.575  1.00  0.00           C  
ATOM     81  ND1 HIE   166      -9.816  -3.608   8.118  1.00  0.00           N  
ATOM     82  CE1 HIE   166      -8.985  -4.689   8.161  1.00  0.00           C  
ATOM     83  NE2 HIE   166      -9.357  -5.609   9.019  1.00  0.00           N  
ATOM     84  H   HIE   166     -14.719  -2.246   9.480  1.00  0.00           H  
ATOM     85  HA  HIE   166     -12.692  -2.834   7.410  1.00  0.00           H  
ATOM     86 1HB  HIE   166     -11.711  -2.030   9.407  1.00  0.00           H  
ATOM     87 2HB  HIE   166     -12.438  -3.353  10.373  1.00  0.00           H  
ATOM     88  HD2 HIE   166     -11.329  -5.675  10.226  1.00  0.00           H  
ATOM     89  HE2 HIE   166      -8.795  -6.436   9.160  1.00  0.00           H  
ATOM     90  HE1 HIE   166      -8.023  -4.837   7.693  1.00  0.00           H  
ATOM     91  N   LEU   167     -14.083  -4.730   6.889  1.00  0.00           N  
ATOM     92  CA  LEU   167     -14.865  -5.883   6.444  1.00  0.00           C  
ATOM     93  C   LEU   167     -13.839  -6.916   5.921  1.00  0.00           C  
ATOM     94  O   LEU   167     -13.159  -6.740   4.938  1.00  0.00           O  
ATOM     95  CB  LEU   167     -15.891  -5.364   5.405  1.00  0.00           C  
ATOM     96  CG  LEU   167     -16.875  -4.309   5.921  1.00  0.00           C  
ATOM     97  CD1 LEU   167     -17.956  -4.115   4.835  1.00  0.00           C  
ATOM     98  CD2 LEU   167     -17.490  -4.794   7.268  1.00  0.00           C  
ATOM     99  H   LEU   167     -13.635  -4.152   6.192  1.00  0.00           H  
ATOM    100  HA  LEU   167     -15.456  -6.314   7.253  1.00  0.00           H  
ATOM    101 1HB  LEU   167     -15.326  -5.007   4.544  1.00  0.00           H  
ATOM    102 2HB  LEU   167     -16.492  -6.242   5.167  1.00  0.00           H  
ATOM    103  HG  LEU   167     -16.408  -3.332   6.042  1.00  0.00           H  
ATOM    104 1HD1 LEU   167     -18.581  -3.248   5.052  1.00  0.00           H  
ATOM    105 2HD1 LEU   167     -17.578  -3.874   3.842  1.00  0.00           H  
ATOM    106 3HD1 LEU   167     -18.548  -5.031   4.865  1.00  0.00           H  
ATOM    107 1HD2 LEU   167     -18.281  -4.124   7.606  1.00  0.00           H  
ATOM    108 2HD2 LEU   167     -17.861  -5.794   7.040  1.00  0.00           H  
ATOM    109 3HD2 LEU   167     -16.654  -4.767   7.966  1.00  0.00           H  
ATOM    110  N   THR   168     -13.628  -7.911   6.741  1.00  0.00           N  
ATOM    111  CA  THR   168     -12.777  -9.086   6.407  1.00  0.00           C  
ATOM    112  C   THR   168     -13.626 -10.220   5.753  1.00  0.00           C  
ATOM    113  O   THR   168     -14.902 -10.255   5.837  1.00  0.00           O  
ATOM    114  CB  THR   168     -11.946  -9.504   7.550  1.00  0.00           C  
ATOM    115  CG2 THR   168     -11.254  -8.354   8.284  1.00  0.00           C  
ATOM    116  OG1 THR   168     -12.583 -10.207   8.619  1.00  0.00           O  
ATOM    117  H   THR   168     -14.172  -7.881   7.591  1.00  0.00           H  
ATOM    118  HA  THR   168     -12.081  -8.763   5.633  1.00  0.00           H  
ATOM    119  HB  THR   168     -11.155 -10.202   7.275  1.00  0.00           H  
ATOM    120 1HG2 THR   168     -10.532  -8.687   9.030  1.00  0.00           H  
ATOM    121 2HG2 THR   168     -10.688  -7.743   7.581  1.00  0.00           H  
ATOM    122 3HG2 THR   168     -11.910  -7.612   8.740  1.00  0.00           H  
ATOM    123  HG1 THR   168     -12.287 -11.113   8.503  1.00  0.00           H  
ATOM    124  N   ILE   169     -12.975 -11.101   5.031  1.00  0.00           N  
ATOM    125  CA  ILE   169     -13.784 -11.972   4.137  1.00  0.00           C  
ATOM    126  C   ILE   169     -14.518 -13.053   4.920  1.00  0.00           C  
ATOM    127  O   ILE   169     -13.959 -13.675   5.802  1.00  0.00           O  
ATOM    128  CB  ILE   169     -12.894 -12.665   3.094  1.00  0.00           C  
ATOM    129  CG1 ILE   169     -13.750 -13.498   2.101  1.00  0.00           C  
ATOM    130  CG2 ILE   169     -11.712 -13.350   3.835  1.00  0.00           C  
ATOM    131  CD1 ILE   169     -13.079 -13.653   0.708  1.00  0.00           C  
ATOM    132  H   ILE   169     -11.988 -11.005   4.839  1.00  0.00           H  
ATOM    133  HA  ILE   169     -14.541 -11.352   3.656  1.00  0.00           H  
ATOM    134  HB  ILE   169     -12.370 -11.939   2.474  1.00  0.00           H  
ATOM    135 1HG1 ILE   169     -13.861 -14.497   2.525  1.00  0.00           H  
ATOM    136 2HG1 ILE   169     -14.692 -12.959   2.007  1.00  0.00           H  
ATOM    137 1HG2 ILE   169     -12.002 -14.268   4.345  1.00  0.00           H  
ATOM    138 2HG2 ILE   169     -10.882 -13.531   3.152  1.00  0.00           H  
ATOM    139 3HG2 ILE   169     -11.214 -12.705   4.558  1.00  0.00           H  
ATOM    140 1HD1 ILE   169     -13.595 -14.389   0.091  1.00  0.00           H  
ATOM    141 2HD1 ILE   169     -12.959 -12.701   0.191  1.00  0.00           H  
ATOM    142 3HD1 ILE   169     -12.115 -14.143   0.856  1.00  0.00           H  
ATOM    143  N   ASN   170     -15.760 -13.356   4.486  1.00  0.00           N  
ATOM    144  CA  ASN   170     -16.475 -14.597   4.976  1.00  0.00           C  
ATOM    145  C   ASN   170     -16.551 -15.674   3.796  1.00  0.00           C  
ATOM    146  O   ASN   170     -17.280 -15.400   2.833  1.00  0.00           O  
ATOM    147  CB  ASN   170     -17.858 -14.300   5.648  1.00  0.00           C  
ATOM    148  CG  ASN   170     -18.627 -15.511   6.183  1.00  0.00           C  
ATOM    149  ND2 ASN   170     -19.495 -15.334   7.151  1.00  0.00           N  
ATOM    150  OD1 ASN   170     -18.412 -16.673   5.777  1.00  0.00           O  
ATOM    151  H   ASN   170     -16.357 -12.798   3.891  1.00  0.00           H  
ATOM    152  HA  ASN   170     -15.800 -14.964   5.749  1.00  0.00           H  
ATOM    153 1HB  ASN   170     -17.787 -13.656   6.524  1.00  0.00           H  
ATOM    154 2HB  ASN   170     -18.478 -13.708   4.974  1.00  0.00           H  
ATOM    155 1HD2 ASN   170     -19.998 -16.127   7.520  1.00  0.00           H  
ATOM    156 2HD2 ASN   170     -19.682 -14.370   7.388  1.00  0.00           H  
ATOM    157  N   ALA   171     -15.789 -16.742   3.833  1.00  0.00           N  
ATOM    158  CA  ALA   171     -15.749 -17.787   2.802  1.00  0.00           C  
ATOM    159  C   ALA   171     -16.969 -18.639   2.758  1.00  0.00           C  
ATOM    160  O   ALA   171     -16.823 -19.626   2.050  1.00  0.00           O  
ATOM    161  CB  ALA   171     -14.491 -18.622   3.106  1.00  0.00           C  
ATOM    162  H   ALA   171     -15.142 -16.871   4.597  1.00  0.00           H  
ATOM    163  HA  ALA   171     -15.771 -17.337   1.808  1.00  0.00           H  
ATOM    164 1HB  ALA   171     -14.658 -19.108   4.068  1.00  0.00           H  
ATOM    165 2HB  ALA   171     -14.396 -19.426   2.376  1.00  0.00           H  
ATOM    166 3HB  ALA   171     -13.635 -17.949   3.079  1.00  0.00           H  
ATOM    167  N   ALA   172     -18.074 -18.384   3.420  1.00  0.00           N  
ATOM    168  CA  ALA   172     -19.334 -19.095   3.121  1.00  0.00           C  
ATOM    169  C   ALA   172     -19.774 -19.037   1.610  1.00  0.00           C  
ATOM    170  O   ALA   172     -20.475 -19.959   1.221  1.00  0.00           O  
ATOM    171  CB  ALA   172     -20.476 -18.288   3.857  1.00  0.00           C  
ATOM    172  H   ALA   172     -18.145 -17.567   4.008  1.00  0.00           H  
ATOM    173  HA  ALA   172     -19.401 -20.131   3.451  1.00  0.00           H  
ATOM    174 1HB  ALA   172     -20.529 -17.274   3.459  1.00  0.00           H  
ATOM    175 2HB  ALA   172     -21.447 -18.756   3.698  1.00  0.00           H  
ATOM    176 3HB  ALA   172     -20.330 -18.195   4.932  1.00  0.00           H  
ATOM    177  N   SER   173     -19.386 -17.980   0.851  1.00  0.00           N  
ATOM    178  CA  SER   173     -19.433 -18.011  -0.590  1.00  0.00           C  
ATOM    179  C   SER   173     -18.298 -17.217  -1.223  1.00  0.00           C  
ATOM    180  O   SER   173     -17.978 -16.113  -0.773  1.00  0.00           O  
ATOM    181  CB  SER   173     -20.773 -17.453  -1.031  1.00  0.00           C  
ATOM    182  OG  SER   173     -20.903 -17.287  -2.405  1.00  0.00           O  
ATOM    183  H   SER   173     -19.077 -17.126   1.296  1.00  0.00           H  
ATOM    184  HA  SER   173     -19.283 -19.042  -0.908  1.00  0.00           H  
ATOM    185 1HB  SER   173     -21.626 -18.035  -0.683  1.00  0.00           H  
ATOM    186 2HB  SER   173     -20.869 -16.454  -0.607  1.00  0.00           H  
ATOM    187  HG  SER   173     -21.294 -18.068  -2.804  1.00  0.00           H  
ATOM    188  N   ILE   174     -17.817 -17.690  -2.350  1.00  0.00           N  
ATOM    189  CA  ILE   174     -16.826 -17.061  -3.291  1.00  0.00           C  
ATOM    190  C   ILE   174     -17.206 -17.194  -4.780  1.00  0.00           C  
ATOM    191  O   ILE   174     -17.462 -18.392  -5.185  1.00  0.00           O  
ATOM    192  CB  ILE   174     -15.358 -17.655  -3.057  1.00  0.00           C  
ATOM    193  CG1 ILE   174     -14.915 -17.593  -1.539  1.00  0.00           C  
ATOM    194  CG2 ILE   174     -14.326 -16.840  -3.832  1.00  0.00           C  
ATOM    195  CD1 ILE   174     -13.541 -18.231  -1.217  1.00  0.00           C  
ATOM    196  H   ILE   174     -18.183 -18.567  -2.691  1.00  0.00           H  
ATOM    197  HA  ILE   174     -16.812 -15.981  -3.147  1.00  0.00           H  
ATOM    198  HB  ILE   174     -15.339 -18.677  -3.438  1.00  0.00           H  
ATOM    199 1HG1 ILE   174     -14.891 -16.523  -1.326  1.00  0.00           H  
ATOM    200 2HG1 ILE   174     -15.719 -17.964  -0.904  1.00  0.00           H  
ATOM    201 1HG2 ILE   174     -14.347 -15.771  -3.624  1.00  0.00           H  
ATOM    202 2HG2 ILE   174     -13.336 -17.252  -3.633  1.00  0.00           H  
ATOM    203 3HG2 ILE   174     -14.463 -17.036  -4.895  1.00  0.00           H  
ATOM    204 1HD1 ILE   174     -13.524 -19.251  -1.599  1.00  0.00           H  
ATOM    205 2HD1 ILE   174     -12.660 -17.684  -1.554  1.00  0.00           H  
ATOM    206 3HD1 ILE   174     -13.544 -18.317  -0.129  1.00  0.00           H  
ATOM    207  N   PRO   175     -17.123 -16.132  -5.622  1.00  0.00           N  
ATOM    208  CA  PRO   175     -17.523 -16.154  -6.995  1.00  0.00           C  
ATOM    209  C   PRO   175     -16.431 -16.630  -8.009  1.00  0.00           C  
ATOM    210  O   PRO   175     -15.332 -16.920  -7.588  1.00  0.00           O  
ATOM    211  CB  PRO   175     -17.955 -14.674  -7.300  1.00  0.00           C  
ATOM    212  CG  PRO   175     -16.865 -13.869  -6.575  1.00  0.00           C  
ATOM    213  CD  PRO   175     -16.728 -14.728  -5.322  1.00  0.00           C  
ATOM    214  HA  PRO   175     -18.415 -16.779  -7.030  1.00  0.00           H  
ATOM    215 1HB  PRO   175     -17.947 -14.463  -8.369  1.00  0.00           H  
ATOM    216 2HB  PRO   175     -18.898 -14.376  -6.840  1.00  0.00           H  
ATOM    217 1HG  PRO   175     -15.931 -13.753  -7.125  1.00  0.00           H  
ATOM    218 2HG  PRO   175     -17.229 -12.854  -6.420  1.00  0.00           H  
ATOM    219 1HD  PRO   175     -15.729 -14.622  -4.898  1.00  0.00           H  
ATOM    220 2HD  PRO   175     -17.449 -14.369  -4.587  1.00  0.00           H  
ATOM    221  N   SER   176     -16.676 -16.766  -9.316  1.00  0.00           N  
ATOM    222  CA  SER   176     -15.825 -17.072 -10.405  1.00  0.00           C  
ATOM    223  C   SER   176     -15.932 -15.939 -11.469  1.00  0.00           C  
ATOM    224  O   SER   176     -17.013 -15.380 -11.774  1.00  0.00           O  
ATOM    225  CB  SER   176     -16.113 -18.445 -11.138  1.00  0.00           C  
ATOM    226  OG  SER   176     -15.063 -18.558 -12.106  1.00  0.00           O  
ATOM    227  H   SER   176     -17.600 -16.542  -9.659  1.00  0.00           H  
ATOM    228  HA  SER   176     -14.766 -17.069 -10.147  1.00  0.00           H  
ATOM    229 1HB  SER   176     -16.107 -19.380 -10.576  1.00  0.00           H  
ATOM    230 2HB  SER   176     -17.094 -18.402 -11.608  1.00  0.00           H  
ATOM    231  HG  SER   176     -14.431 -19.215 -11.803  1.00  0.00           H  
ATOM    232  N   GLY   177     -14.807 -15.585 -12.072  1.00  0.00           N  
ATOM    233  CA  GLY   177     -14.855 -14.841 -13.305  1.00  0.00           C  
ATOM    234  C   GLY   177     -13.457 -14.221 -13.586  1.00  0.00           C  
ATOM    235  O   GLY   177     -12.607 -13.809 -12.781  1.00  0.00           O  
ATOM    236  H   GLY   177     -13.946 -16.050 -11.820  1.00  0.00           H  
ATOM    237 1HA  GLY   177     -15.119 -15.518 -14.117  1.00  0.00           H  
ATOM    238 2HA  GLY   177     -15.614 -14.059 -13.277  1.00  0.00           H  
ATOM    239  N   SER   178     -13.177 -14.081 -14.851  1.00  0.00           N  
ATOM    240  CA  SER   178     -11.854 -13.706 -15.388  1.00  0.00           C  
ATOM    241  C   SER   178     -11.503 -12.199 -15.330  1.00  0.00           C  
ATOM    242  O   SER   178     -10.367 -11.791 -15.416  1.00  0.00           O  
ATOM    243  CB  SER   178     -11.583 -14.108 -16.730  1.00  0.00           C  
ATOM    244  OG  SER   178     -12.724 -13.816 -17.548  1.00  0.00           O  
ATOM    245  H   SER   178     -13.894 -14.387 -15.494  1.00  0.00           H  
ATOM    246  HA  SER   178     -11.072 -14.210 -14.820  1.00  0.00           H  
ATOM    247 1HB  SER   178     -10.719 -13.564 -17.112  1.00  0.00           H  
ATOM    248 2HB  SER   178     -11.266 -15.150 -16.762  1.00  0.00           H  
ATOM    249  HG  SER   178     -13.443 -14.414 -17.329  1.00  0.00           H  
ATOM    250  N   HIE   179     -12.436 -11.365 -14.880  1.00  0.00           N  
ATOM    251  CA  HIE   179     -12.366  -9.888 -14.879  1.00  0.00           C  
ATOM    252  C   HIE   179     -13.273  -9.091 -13.984  1.00  0.00           C  
ATOM    253  O   HIE   179     -14.474  -9.183 -14.150  1.00  0.00           O  
ATOM    254  CB  HIE   179     -12.591  -9.404 -16.366  1.00  0.00           C  
ATOM    255  CG  HIE   179     -12.442  -7.950 -16.589  1.00  0.00           C  
ATOM    256  CD2 HIE   179     -13.445  -6.993 -16.833  1.00  0.00           C  
ATOM    257  ND1 HIE   179     -11.248  -7.281 -16.429  1.00  0.00           N  
ATOM    258  CE1 HIE   179     -11.502  -5.959 -16.529  1.00  0.00           C  
ATOM    259  NE2 HIE   179     -12.801  -5.777 -16.802  1.00  0.00           N  
ATOM    260  H   HIE   179     -13.329 -11.825 -14.778  1.00  0.00           H  
ATOM    261  HA  HIE   179     -11.332  -9.584 -14.713  1.00  0.00           H  
ATOM    262 1HB  HIE   179     -11.957 -10.088 -16.928  1.00  0.00           H  
ATOM    263 2HB  HIE   179     -13.650  -9.562 -16.572  1.00  0.00           H  
ATOM    264  HD2 HIE   179     -14.473  -7.296 -16.971  1.00  0.00           H  
ATOM    265  HE2 HIE   179     -13.102  -4.828 -16.964  1.00  0.00           H  
ATOM    266  HE1 HIE   179     -10.741  -5.193 -16.513  1.00  0.00           H  
ATOM    267  N   LYS   180     -12.734  -8.351 -13.052  1.00  0.00           N  
ATOM    268  CA  LYS   180     -13.387  -7.302 -12.164  1.00  0.00           C  
ATOM    269  C   LYS   180     -14.750  -7.780 -11.548  1.00  0.00           C  
ATOM    270  O   LYS   180     -15.705  -7.001 -11.402  1.00  0.00           O  
ATOM    271  CB  LYS   180     -13.582  -6.157 -13.113  1.00  0.00           C  
ATOM    272  CG  LYS   180     -13.955  -4.763 -12.495  1.00  0.00           C  
ATOM    273  CD  LYS   180     -13.891  -3.731 -13.615  1.00  0.00           C  
ATOM    274  CE  LYS   180     -14.294  -2.324 -12.989  1.00  0.00           C  
ATOM    275  NZ  LYS   180     -15.784  -2.297 -12.716  1.00  0.00           N1+
ATOM    276  H   LYS   180     -11.725  -8.383 -13.023  1.00  0.00           H  
ATOM    277  HA  LYS   180     -12.680  -7.164 -11.346  1.00  0.00           H  
ATOM    278 1HB  LYS   180     -12.661  -5.947 -13.657  1.00  0.00           H  
ATOM    279 2HB  LYS   180     -14.399  -6.593 -13.689  1.00  0.00           H  
ATOM    280 1HG  LYS   180     -14.903  -4.740 -11.957  1.00  0.00           H  
ATOM    281 2HG  LYS   180     -13.183  -4.477 -11.781  1.00  0.00           H  
ATOM    282 1HD  LYS   180     -12.872  -3.680 -13.999  1.00  0.00           H  
ATOM    283 2HD  LYS   180     -14.552  -3.990 -14.443  1.00  0.00           H  
ATOM    284 1HE  LYS   180     -13.680  -2.131 -12.110  1.00  0.00           H  
ATOM    285 2HE  LYS   180     -14.170  -1.553 -13.750  1.00  0.00           H  
ATOM    286 1HZ  LYS   180     -16.297  -2.631 -13.519  1.00  0.00           H  
ATOM    287 2HZ  LYS   180     -15.970  -2.867 -11.904  1.00  0.00           H  
ATOM    288 3HZ  LYS   180     -16.166  -1.386 -12.506  1.00  0.00           H  
ATOM    289  N   VAL   181     -14.766  -8.979 -11.136  1.00  0.00           N  
ATOM    290  CA  VAL   181     -15.866  -9.708 -10.446  1.00  0.00           C  
ATOM    291  C   VAL   181     -16.042  -8.984  -9.063  1.00  0.00           C  
ATOM    292  O   VAL   181     -15.150  -8.727  -8.276  1.00  0.00           O  
ATOM    293  CB  VAL   181     -15.616 -11.219 -10.175  1.00  0.00           C  
ATOM    294  CG1 VAL   181     -16.802 -11.844  -9.453  1.00  0.00           C  
ATOM    295  CG2 VAL   181     -15.398 -11.946 -11.538  1.00  0.00           C  
ATOM    296  H   VAL   181     -13.859  -9.423 -11.115  1.00  0.00           H  
ATOM    297  HA  VAL   181     -16.744  -9.611 -11.083  1.00  0.00           H  
ATOM    298  HB  VAL   181     -14.679 -11.341  -9.632  1.00  0.00           H  
ATOM    299 1HG1 VAL   181     -17.702 -11.651 -10.037  1.00  0.00           H  
ATOM    300 2HG1 VAL   181     -16.535 -12.900  -9.444  1.00  0.00           H  
ATOM    301 3HG1 VAL   181     -16.799 -11.521  -8.412  1.00  0.00           H  
ATOM    302 1HG2 VAL   181     -14.903 -12.891 -11.314  1.00  0.00           H  
ATOM    303 2HG2 VAL   181     -16.348 -12.150 -12.031  1.00  0.00           H  
ATOM    304 3HG2 VAL   181     -14.843 -11.310 -12.229  1.00  0.00           H  
ATOM    305  N   THR   182     -17.283  -8.493  -8.799  1.00  0.00           N  
ATOM    306  CA  THR   182     -17.593  -7.735  -7.560  1.00  0.00           C  
ATOM    307  C   THR   182     -17.754  -8.671  -6.306  1.00  0.00           C  
ATOM    308  O   THR   182     -18.747  -9.380  -6.162  1.00  0.00           O  
ATOM    309  CB  THR   182     -18.897  -6.922  -7.670  1.00  0.00           C  
ATOM    310  CG2 THR   182     -19.334  -6.128  -6.414  1.00  0.00           C  
ATOM    311  OG1 THR   182     -18.595  -6.091  -8.680  1.00  0.00           O  
ATOM    312  H   THR   182     -18.035  -8.567  -9.468  1.00  0.00           H  
ATOM    313  HA  THR   182     -16.808  -6.989  -7.435  1.00  0.00           H  
ATOM    314  HB  THR   182     -19.809  -7.431  -7.978  1.00  0.00           H  
ATOM    315 1HG2 THR   182     -19.775  -6.758  -5.641  1.00  0.00           H  
ATOM    316 2HG2 THR   182     -18.451  -5.620  -6.024  1.00  0.00           H  
ATOM    317 3HG2 THR   182     -20.026  -5.306  -6.598  1.00  0.00           H  
ATOM    318  HG1 THR   182     -18.426  -6.612  -9.469  1.00  0.00           H  
ATOM    319  N   LEU   183     -16.891  -8.618  -5.372  1.00  0.00           N  
ATOM    320  CA  LEU   183     -16.959  -9.490  -4.174  1.00  0.00           C  
ATOM    321  C   LEU   183     -17.964  -9.038  -3.101  1.00  0.00           C  
ATOM    322  O   LEU   183     -18.041  -7.881  -2.700  1.00  0.00           O  
ATOM    323  CB  LEU   183     -15.632  -9.693  -3.542  1.00  0.00           C  
ATOM    324  CG  LEU   183     -14.478  -9.957  -4.531  1.00  0.00           C  
ATOM    325  CD1 LEU   183     -13.226 -10.119  -3.635  1.00  0.00           C  
ATOM    326  CD2 LEU   183     -14.669 -11.244  -5.321  1.00  0.00           C  
ATOM    327  H   LEU   183     -16.217  -7.870  -5.294  1.00  0.00           H  
ATOM    328  HA  LEU   183     -17.463 -10.361  -4.593  1.00  0.00           H  
ATOM    329 1HB  LEU   183     -15.436  -8.747  -3.038  1.00  0.00           H  
ATOM    330 2HB  LEU   183     -15.681 -10.336  -2.663  1.00  0.00           H  
ATOM    331  HG  LEU   183     -14.376  -9.122  -5.225  1.00  0.00           H  
ATOM    332 1HD1 LEU   183     -12.950  -9.136  -3.251  1.00  0.00           H  
ATOM    333 2HD1 LEU   183     -13.293 -10.934  -2.914  1.00  0.00           H  
ATOM    334 3HD1 LEU   183     -12.416 -10.414  -4.301  1.00  0.00           H  
ATOM    335 1HD2 LEU   183     -15.535 -11.175  -5.980  1.00  0.00           H  
ATOM    336 2HD2 LEU   183     -13.863 -11.374  -6.042  1.00  0.00           H  
ATOM    337 3HD2 LEU   183     -14.661 -12.178  -4.760  1.00  0.00           H  
ATOM    338  N   SER   184     -18.665  -9.995  -2.503  1.00  0.00           N  
ATOM    339  CA  SER   184     -19.936  -9.710  -1.760  1.00  0.00           C  
ATOM    340  C   SER   184     -20.227 -10.489  -0.465  1.00  0.00           C  
ATOM    341  O   SER   184     -21.321 -10.341   0.054  1.00  0.00           O  
ATOM    342  CB  SER   184     -21.075  -9.714  -2.806  1.00  0.00           C  
ATOM    343  OG  SER   184     -20.815  -8.955  -3.985  1.00  0.00           O  
ATOM    344  H   SER   184     -18.574 -10.927  -2.880  1.00  0.00           H  
ATOM    345  HA  SER   184     -19.921  -8.670  -1.435  1.00  0.00           H  
ATOM    346 1HB  SER   184     -21.279 -10.755  -3.054  1.00  0.00           H  
ATOM    347 2HB  SER   184     -21.923  -9.229  -2.324  1.00  0.00           H  
ATOM    348  HG  SER   184     -20.095  -9.284  -4.529  1.00  0.00           H  
ATOM    349  N   SER   185     -19.251 -11.277   0.132  1.00  0.00           N  
ATOM    350  CA  SER   185     -19.530 -11.877   1.509  1.00  0.00           C  
ATOM    351  C   SER   185     -18.346 -11.567   2.461  1.00  0.00           C  
ATOM    352  O   SER   185     -17.202 -11.863   2.304  1.00  0.00           O  
ATOM    353  CB  SER   185     -19.806 -13.345   1.315  1.00  0.00           C  
ATOM    354  OG  SER   185     -19.740 -13.866   2.605  1.00  0.00           O  
ATOM    355  H   SER   185     -18.299 -11.333  -0.201  1.00  0.00           H  
ATOM    356  HA  SER   185     -20.392 -11.401   1.977  1.00  0.00           H  
ATOM    357 1HB  SER   185     -20.658 -13.585   0.678  1.00  0.00           H  
ATOM    358 2HB  SER   185     -18.974 -13.696   0.706  1.00  0.00           H  
ATOM    359  HG  SER   185     -18.953 -14.385   2.785  1.00  0.00           H  
ATOM    360  N   TRP   186     -18.713 -11.037   3.638  1.00  0.00           N  
ATOM    361  CA  TRP   186     -17.792 -10.329   4.537  1.00  0.00           C  
ATOM    362  C   TRP   186     -18.397 -10.194   6.007  1.00  0.00           C  
ATOM    363  O   TRP   186     -19.567 -10.116   6.194  1.00  0.00           O  
ATOM    364  CB  TRP   186     -17.764  -8.865   4.096  1.00  0.00           C  
ATOM    365  CG  TRP   186     -17.283  -8.575   2.624  1.00  0.00           C  
ATOM    366  CD1 TRP   186     -18.128  -8.264   1.611  1.00  0.00           C  
ATOM    367  CD2 TRP   186     -15.981  -8.568   1.984  1.00  0.00           C  
ATOM    368  CE2 TRP   186     -16.127  -8.310   0.598  1.00  0.00           C  
ATOM    369  CE3 TRP   186     -14.638  -8.843   2.492  1.00  0.00           C  
ATOM    370  NE1 TRP   186     -17.461  -8.078   0.428  1.00  0.00           N  
ATOM    371  CZ2 TRP   186     -15.010  -8.194  -0.296  1.00  0.00           C  
ATOM    372  CZ3 TRP   186     -13.537  -8.845   1.584  1.00  0.00           C  
ATOM    373  CH2 TRP   186     -13.735  -8.450   0.246  1.00  0.00           C  
ATOM    374  H   TRP   186     -19.715 -10.998   3.763  1.00  0.00           H  
ATOM    375  HA  TRP   186     -16.791 -10.760   4.558  1.00  0.00           H  
ATOM    376 1HB  TRP   186     -18.659  -8.302   4.360  1.00  0.00           H  
ATOM    377 2HB  TRP   186     -16.990  -8.375   4.686  1.00  0.00           H  
ATOM    378  HD1 TRP   186     -19.180  -8.130   1.815  1.00  0.00           H  
ATOM    379  HE1 TRP   186     -17.980  -7.721  -0.363  1.00  0.00           H  
ATOM    380  HE3 TRP   186     -14.509  -8.912   3.563  1.00  0.00           H  
ATOM    381  HZ2 TRP   186     -15.217  -7.759  -1.262  1.00  0.00           H  
ATOM    382  HZ3 TRP   186     -12.549  -8.807   2.017  1.00  0.00           H  
ATOM    383  HH2 TRP   186     -12.860  -8.325  -0.374  1.00  0.00           H  
ATOM    384  N   TYR   187     -17.579 -10.430   7.025  1.00  0.00           N  
ATOM    385  CA  TYR   187     -17.805 -10.196   8.411  1.00  0.00           C  
ATOM    386  C   TYR   187     -17.685  -8.684   8.602  1.00  0.00           C  
ATOM    387  O   TYR   187     -16.935  -7.861   8.015  1.00  0.00           O  
ATOM    388  CB  TYR   187     -16.834 -10.924   9.330  1.00  0.00           C  
ATOM    389  CG  TYR   187     -16.853 -12.426   9.181  1.00  0.00           C  
ATOM    390  CD1 TYR   187     -15.782 -12.940   8.525  1.00  0.00           C  
ATOM    391  CD2 TYR   187     -17.916 -13.247   9.691  1.00  0.00           C  
ATOM    392  CE1 TYR   187     -15.616 -14.341   8.482  1.00  0.00           C  
ATOM    393  CE2 TYR   187     -17.744 -14.632   9.677  1.00  0.00           C  
ATOM    394  CZ  TYR   187     -16.530 -15.168   9.156  1.00  0.00           C  
ATOM    395  OH  TYR   187     -16.328 -16.503   9.060  1.00  0.00           O  
ATOM    396  H   TYR   187     -16.601 -10.593   6.827  1.00  0.00           H  
ATOM    397  HA  TYR   187     -18.847 -10.445   8.610  1.00  0.00           H  
ATOM    398 1HB  TYR   187     -15.892 -10.437   9.076  1.00  0.00           H  
ATOM    399 2HB  TYR   187     -17.094 -10.668  10.357  1.00  0.00           H  
ATOM    400  HD1 TYR   187     -15.118 -12.302   7.962  1.00  0.00           H  
ATOM    401  HD2 TYR   187     -18.778 -12.798  10.161  1.00  0.00           H  
ATOM    402  HE1 TYR   187     -14.698 -14.763   8.102  1.00  0.00           H  
ATOM    403  HE2 TYR   187     -18.526 -15.256  10.083  1.00  0.00           H  
ATOM    404  HH  TYR   187     -16.821 -16.997   9.719  1.00  0.00           H  
ATOM    405  N   HIE   188     -18.484  -8.288   9.640  1.00  0.00           N  
ATOM    406  CA  HIE   188     -18.660  -6.990  10.235  1.00  0.00           C  
ATOM    407  C   HIE   188     -18.634  -6.915  11.755  1.00  0.00           C  
ATOM    408  O   HIE   188     -18.715  -5.779  12.299  1.00  0.00           O  
ATOM    409  CB  HIE   188     -20.013  -6.400   9.681  1.00  0.00           C  
ATOM    410  CG  HIE   188     -21.294  -6.774  10.334  1.00  0.00           C  
ATOM    411  CD2 HIE   188     -21.741  -6.208  11.507  1.00  0.00           C  
ATOM    412  ND1 HIE   188     -22.187  -7.782   9.918  1.00  0.00           N  
ATOM    413  CE1 HIE   188     -23.063  -7.913  10.947  1.00  0.00           C  
ATOM    414  NE2 HIE   188     -22.852  -6.905  11.850  1.00  0.00           N  
ATOM    415  H   HIE   188     -19.247  -8.903   9.883  1.00  0.00           H  
ATOM    416  HA  HIE   188     -17.790  -6.376  10.000  1.00  0.00           H  
ATOM    417 1HB  HIE   188     -19.924  -5.314   9.704  1.00  0.00           H  
ATOM    418 2HB  HIE   188     -20.178  -6.677   8.640  1.00  0.00           H  
ATOM    419  HD2 HIE   188     -21.194  -5.489  12.099  1.00  0.00           H  
ATOM    420  HE2 HIE   188     -23.404  -6.801  12.689  1.00  0.00           H  
ATOM    421  HE1 HIE   188     -23.867  -8.632  10.987  1.00  0.00           H  
ATOM    422  N   ASP   189     -18.556  -8.012  12.433  1.00  0.00           N  
ATOM    423  CA  ASP   189     -18.447  -8.176  13.957  1.00  0.00           C  
ATOM    424  C   ASP   189     -17.727  -9.392  14.462  1.00  0.00           C  
ATOM    425  O   ASP   189     -17.326  -9.370  15.612  1.00  0.00           O  
ATOM    426  CB  ASP   189     -19.745  -8.060  14.655  1.00  0.00           C  
ATOM    427  CG  ASP   189     -20.998  -8.881  14.195  1.00  0.00           C  
ATOM    428  OD1 ASP   189     -22.064  -8.681  14.759  1.00  0.00           O  
ATOM    429  OD2 ASP   189     -20.751  -9.869  13.507  1.00  0.00           O1-
ATOM    430  H   ASP   189     -18.731  -8.843  11.888  1.00  0.00           H  
ATOM    431  HA  ASP   189     -17.899  -7.343  14.399  1.00  0.00           H  
ATOM    432 1HB  ASP   189     -19.540  -8.286  15.701  1.00  0.00           H  
ATOM    433 2HB  ASP   189     -20.152  -7.057  14.771  1.00  0.00           H  
ATOM    434  N   ARG   190     -17.518 -10.402  13.646  1.00  0.00           N  
ATOM    435  CA  ARG   190     -16.631 -11.547  13.959  1.00  0.00           C  
ATOM    436  C   ARG   190     -15.180 -11.066  13.839  1.00  0.00           C  
ATOM    437  O   ARG   190     -14.834 -10.498  12.753  1.00  0.00           O  
ATOM    438  CB  ARG   190     -16.929 -12.717  13.004  1.00  0.00           C  
ATOM    439  CG  ARG   190     -16.900 -13.958  13.773  1.00  0.00           C  
ATOM    440  CD  ARG   190     -17.261 -15.199  12.919  1.00  0.00           C  
ATOM    441  NE  ARG   190     -17.403 -16.338  13.796  1.00  0.00           N  
ATOM    442  CZ  ARG   190     -16.581 -17.340  14.087  1.00  0.00           C  
ATOM    443  NH1 ARG   190     -15.401 -17.426  13.611  1.00  0.00           N  
ATOM    444  NH2 ARG   190     -16.945 -18.231  14.948  1.00  0.00           N1+
ATOM    445  H   ARG   190     -17.785 -10.410  12.672  1.00  0.00           H  
ATOM    446  HA  ARG   190     -16.869 -11.735  15.007  1.00  0.00           H  
ATOM    447 1HB  ARG   190     -17.933 -12.497  12.642  1.00  0.00           H  
ATOM    448 2HB  ARG   190     -16.335 -12.784  12.093  1.00  0.00           H  
ATOM    449 1HG  ARG   190     -15.906 -14.190  14.155  1.00  0.00           H  
ATOM    450 2HG  ARG   190     -17.673 -13.833  14.530  1.00  0.00           H  
ATOM    451 1HD  ARG   190     -18.213 -14.922  12.467  1.00  0.00           H  
ATOM    452 2HD  ARG   190     -16.549 -15.414  12.123  1.00  0.00           H  
ATOM    453  HE  ARG   190     -18.323 -16.293  14.209  1.00  0.00           H  
ATOM    454 1HH1 ARG   190     -15.163 -16.743  12.905  1.00  0.00           H  
ATOM    455 2HH1 ARG   190     -14.767 -18.154  13.910  1.00  0.00           H  
ATOM    456 1HH2 ARG   190     -17.753 -18.127  15.545  1.00  0.00           H  
ATOM    457 2HH2 ARG   190     -16.327 -18.970  15.250  1.00  0.00           H  
ATOM    458  N   GLY   191     -14.301 -11.486  14.773  1.00  0.00           N  
ATOM    459  CA  GLY   191     -12.868 -11.162  14.833  1.00  0.00           C  
ATOM    460  C   GLY   191     -12.546  -9.679  14.480  1.00  0.00           C  
ATOM    461  O   GLY   191     -13.092  -8.752  15.095  1.00  0.00           O  
ATOM    462  H   GLY   191     -14.698 -11.985  15.555  1.00  0.00           H  
ATOM    463 1HA  GLY   191     -12.356 -11.519  15.727  1.00  0.00           H  
ATOM    464 2HA  GLY   191     -12.344 -11.823  14.142  1.00  0.00           H  
ATOM    465  N   TRP   192     -11.555  -9.499  13.613  1.00  0.00           N  
ATOM    466  CA  TRP   192     -10.944  -8.202  13.484  1.00  0.00           C  
ATOM    467  C   TRP   192     -11.875  -7.256  12.750  1.00  0.00           C  
ATOM    468  O   TRP   192     -11.760  -6.061  12.985  1.00  0.00           O  
ATOM    469  CB  TRP   192      -9.576  -8.421  12.889  1.00  0.00           C  
ATOM    470  CG  TRP   192      -8.716  -9.423  13.589  1.00  0.00           C  
ATOM    471  CD1 TRP   192      -7.655 -10.078  13.060  1.00  0.00           C  
ATOM    472  CD2 TRP   192      -8.700  -9.787  15.029  1.00  0.00           C  
ATOM    473  CE2 TRP   192      -7.578 -10.664  15.252  1.00  0.00           C  
ATOM    474  CE3 TRP   192      -9.479  -9.650  16.181  1.00  0.00           C  
ATOM    475  NE1 TRP   192      -6.986 -10.871  14.010  1.00  0.00           N  
ATOM    476  CZ2 TRP   192      -7.277 -11.209  16.527  1.00  0.00           C  
ATOM    477  CZ3 TRP   192      -9.116 -10.190  17.444  1.00  0.00           C  
ATOM    478  CH2 TRP   192      -8.008 -10.944  17.636  1.00  0.00           C  
ATOM    479  H   TRP   192     -10.987 -10.262  13.274  1.00  0.00           H  
ATOM    480  HA  TRP   192     -10.701  -7.825  14.477  1.00  0.00           H  
ATOM    481 1HB  TRP   192      -9.724  -8.801  11.879  1.00  0.00           H  
ATOM    482 2HB  TRP   192      -8.969  -7.517  12.863  1.00  0.00           H  
ATOM    483  HD1 TRP   192      -7.354 -10.092  12.023  1.00  0.00           H  
ATOM    484  HE1 TRP   192      -6.102 -11.326  13.826  1.00  0.00           H  
ATOM    485  HE3 TRP   192     -10.350  -9.013  16.228  1.00  0.00           H  
ATOM    486  HZ2 TRP   192      -6.407 -11.848  16.506  1.00  0.00           H  
ATOM    487  HZ3 TRP   192      -9.697  -9.989  18.332  1.00  0.00           H  
ATOM    488  HH2 TRP   192      -7.738 -11.396  18.579  1.00  0.00           H  
ATOM    489  N   ALA   193     -12.782  -7.786  11.933  1.00  0.00           N  
ATOM    490  CA  ALA   193     -13.842  -6.985  11.344  1.00  0.00           C  
ATOM    491  C   ALA   193     -14.822  -6.324  12.328  1.00  0.00           C  
ATOM    492  O   ALA   193     -15.292  -6.904  13.351  1.00  0.00           O  
ATOM    493  CB  ALA   193     -14.571  -7.840  10.339  1.00  0.00           C  
ATOM    494  H   ALA   193     -12.816  -8.793  11.872  1.00  0.00           H  
ATOM    495  HA  ALA   193     -13.246  -6.216  10.853  1.00  0.00           H  
ATOM    496 1HB  ALA   193     -15.267  -7.196   9.800  1.00  0.00           H  
ATOM    497 2HB  ALA   193     -13.924  -8.342   9.621  1.00  0.00           H  
ATOM    498 3HB  ALA   193     -15.207  -8.602  10.788  1.00  0.00           H  
ATOM    499  N   LYS   194     -15.070  -5.036  12.023  1.00  0.00           N  
ATOM    500  CA  LYS   194     -15.884  -4.076  12.840  1.00  0.00           C  
ATOM    501  C   LYS   194     -16.514  -2.890  12.020  1.00  0.00           C  
ATOM    502  O   LYS   194     -16.024  -2.658  10.921  1.00  0.00           O  
ATOM    503  CB  LYS   194     -14.940  -3.445  13.912  1.00  0.00           C  
ATOM    504  CG  LYS   194     -14.288  -4.337  15.013  1.00  0.00           C  
ATOM    505  CD  LYS   194     -15.326  -4.964  15.974  1.00  0.00           C  
ATOM    506  CE  LYS   194     -14.809  -6.194  16.636  1.00  0.00           C  
ATOM    507  NZ  LYS   194     -15.337  -7.481  16.163  1.00  0.00           N1+
ATOM    508  H   LYS   194     -14.883  -4.795  11.060  1.00  0.00           H  
ATOM    509  HA  LYS   194     -16.729  -4.551  13.339  1.00  0.00           H  
ATOM    510 1HB  LYS   194     -14.148  -2.967  13.335  1.00  0.00           H  
ATOM    511 2HB  LYS   194     -15.560  -2.716  14.433  1.00  0.00           H  
ATOM    512 1HG  LYS   194     -13.632  -5.120  14.632  1.00  0.00           H  
ATOM    513 2HG  LYS   194     -13.622  -3.740  15.637  1.00  0.00           H  
ATOM    514 1HD  LYS   194     -15.413  -4.251  16.794  1.00  0.00           H  
ATOM    515 2HD  LYS   194     -16.317  -5.102  15.544  1.00  0.00           H  
ATOM    516 1HE  LYS   194     -13.730  -6.241  16.493  1.00  0.00           H  
ATOM    517 2HE  LYS   194     -15.028  -6.112  17.701  1.00  0.00           H  
ATOM    518 1HZ  LYS   194     -14.844  -8.297  16.494  1.00  0.00           H  
ATOM    519 2HZ  LYS   194     -16.265  -7.589  16.549  1.00  0.00           H  
ATOM    520 3HZ  LYS   194     -15.380  -7.487  15.154  1.00  0.00           H  
ATOM    521  N   ILE   195     -17.496  -2.170  12.584  1.00  0.00           N  
ATOM    522  CA  ILE   195     -18.063  -0.995  11.918  1.00  0.00           C  
ATOM    523  C   ILE   195     -18.704  -0.045  12.920  1.00  0.00           C  
ATOM    524  O   ILE   195     -19.140  -0.358  14.006  1.00  0.00           O  
ATOM    525  CB  ILE   195     -19.135  -1.553  10.923  1.00  0.00           C  
ATOM    526  CG1 ILE   195     -19.561  -0.624   9.711  1.00  0.00           C  
ATOM    527  CG2 ILE   195     -20.394  -1.973  11.823  1.00  0.00           C  
ATOM    528  CD1 ILE   195     -20.348  -1.308   8.561  1.00  0.00           C  
ATOM    529  H   ILE   195     -17.958  -2.495  13.422  1.00  0.00           H  
ATOM    530  HA  ILE   195     -17.308  -0.508  11.299  1.00  0.00           H  
ATOM    531  HB  ILE   195     -18.656  -2.409  10.448  1.00  0.00           H  
ATOM    532 1HG1 ILE   195     -20.164   0.213  10.061  1.00  0.00           H  
ATOM    533 2HG1 ILE   195     -18.686  -0.175   9.242  1.00  0.00           H  
ATOM    534 1HG2 ILE   195     -20.222  -2.706  12.611  1.00  0.00           H  
ATOM    535 2HG2 ILE   195     -20.904  -1.059  12.122  1.00  0.00           H  
ATOM    536 3HG2 ILE   195     -21.125  -2.468  11.184  1.00  0.00           H  
ATOM    537 1HD1 ILE   195     -19.990  -2.312   8.334  1.00  0.00           H  
ATOM    538 2HD1 ILE   195     -21.347  -1.578   8.903  1.00  0.00           H  
ATOM    539 3HD1 ILE   195     -20.459  -0.624   7.719  1.00  0.00           H  
ATOM    540  N   SER   196     -18.688   1.272  12.585  1.00  0.00           N  
ATOM    541  CA  SER   196     -19.209   2.422  13.339  1.00  0.00           C  
ATOM    542  C   SER   196     -19.895   3.371  12.345  1.00  0.00           C  
ATOM    543  O   SER   196     -19.289   3.780  11.390  1.00  0.00           O  
ATOM    544  CB  SER   196     -17.986   3.038  14.106  1.00  0.00           C  
ATOM    545  OG  SER   196     -18.427   4.227  14.697  1.00  0.00           O  
ATOM    546  H   SER   196     -18.384   1.471  11.643  1.00  0.00           H  
ATOM    547  HA  SER   196     -19.895   2.078  14.113  1.00  0.00           H  
ATOM    548 1HB  SER   196     -17.626   2.342  14.865  1.00  0.00           H  
ATOM    549 2HB  SER   196     -17.260   3.291  13.334  1.00  0.00           H  
ATOM    550  HG  SER   196     -17.784   4.863  14.376  1.00  0.00           H  
ATOM    551  N   ASN   197     -21.172   3.794  12.501  1.00  0.00           N  
ATOM    552  CA  ASN   197     -21.942   4.652  11.552  1.00  0.00           C  
ATOM    553  C   ASN   197     -22.179   4.168  10.118  1.00  0.00           C  
ATOM    554  O   ASN   197     -23.332   4.105   9.670  1.00  0.00           O  
ATOM    555  CB  ASN   197     -21.425   6.064  11.638  1.00  0.00           C  
ATOM    556  CG  ASN   197     -22.281   6.955  10.807  1.00  0.00           C  
ATOM    557  ND2 ASN   197     -23.449   7.143  11.340  1.00  0.00           N  
ATOM    558  OD1 ASN   197     -21.904   7.276   9.710  1.00  0.00           O  
ATOM    559  H   ASN   197     -21.542   3.724  13.437  1.00  0.00           H  
ATOM    560  HA  ASN   197     -22.948   4.679  11.973  1.00  0.00           H  
ATOM    561 1HB  ASN   197     -21.387   6.327  12.694  1.00  0.00           H  
ATOM    562 2HB  ASN   197     -20.410   6.099  11.244  1.00  0.00           H  
ATOM    563 1HD2 ASN   197     -24.157   7.699  10.882  1.00  0.00           H  
ATOM    564 2HD2 ASN   197     -23.654   6.797  12.266  1.00  0.00           H  
ATOM    565  N   MET   198     -21.170   3.693   9.381  1.00  0.00           N  
ATOM    566  CA  MET   198     -21.306   3.046   8.032  1.00  0.00           C  
ATOM    567  C   MET   198     -22.220   1.836   8.114  1.00  0.00           C  
ATOM    568  O   MET   198     -22.530   1.338   9.179  1.00  0.00           O  
ATOM    569  CB  MET   198     -19.890   2.662   7.458  1.00  0.00           C  
ATOM    570  CG  MET   198     -18.900   3.855   7.405  1.00  0.00           C  
ATOM    571  SD  MET   198     -17.584   3.694   6.192  1.00  0.00           S  
ATOM    572  CE  MET   198     -18.385   4.316   4.701  1.00  0.00           C  
ATOM    573  H   MET   198     -20.250   3.715   9.797  1.00  0.00           H  
ATOM    574  HA  MET   198     -21.844   3.756   7.403  1.00  0.00           H  
ATOM    575 1HB  MET   198     -19.539   1.742   7.925  1.00  0.00           H  
ATOM    576 2HB  MET   198     -20.037   2.253   6.459  1.00  0.00           H  
ATOM    577 1HG  MET   198     -19.461   4.778   7.260  1.00  0.00           H  
ATOM    578 2HG  MET   198     -18.435   3.919   8.388  1.00  0.00           H  
ATOM    579 1HE  MET   198     -18.560   5.391   4.666  1.00  0.00           H  
ATOM    580 2HE  MET   198     -17.648   4.132   3.919  1.00  0.00           H  
ATOM    581 3HE  MET   198     -19.378   3.874   4.616  1.00  0.00           H  
ATOM    582  N   THR   199     -22.648   1.233   6.968  1.00  0.00           N  
ATOM    583  CA  THR   199     -23.493   0.014   6.985  1.00  0.00           C  
ATOM    584  C   THR   199     -23.022  -0.964   5.895  1.00  0.00           C  
ATOM    585  O   THR   199     -22.545  -0.575   4.821  1.00  0.00           O  
ATOM    586  CB  THR   199     -24.979   0.459   6.694  1.00  0.00           C  
ATOM    587  CG2 THR   199     -25.887  -0.724   6.496  1.00  0.00           C  
ATOM    588  OG1 THR   199     -25.435   1.247   7.778  1.00  0.00           O  
ATOM    589  H   THR   199     -22.403   1.640   6.076  1.00  0.00           H  
ATOM    590  HA  THR   199     -23.413  -0.504   7.940  1.00  0.00           H  
ATOM    591  HB  THR   199     -25.006   1.092   5.806  1.00  0.00           H  
ATOM    592 1HG2 THR   199     -25.564  -1.329   5.649  1.00  0.00           H  
ATOM    593 2HG2 THR   199     -25.746  -1.353   7.373  1.00  0.00           H  
ATOM    594 3HG2 THR   199     -26.931  -0.413   6.441  1.00  0.00           H  
ATOM    595  HG1 THR   199     -25.328   0.721   8.573  1.00  0.00           H  
ATOM    596  N   LEU   200     -23.150  -2.292   6.171  1.00  0.00           N  
ATOM    597  CA  LEU   200     -22.852  -3.293   5.148  1.00  0.00           C  
ATOM    598  C   LEU   200     -24.186  -3.717   4.565  1.00  0.00           C  
ATOM    599  O   LEU   200     -24.997  -4.099   5.380  1.00  0.00           O  
ATOM    600  CB  LEU   200     -22.048  -4.430   5.825  1.00  0.00           C  
ATOM    601  CG  LEU   200     -22.134  -5.813   5.115  1.00  0.00           C  
ATOM    602  CD1 LEU   200     -21.508  -5.775   3.681  1.00  0.00           C  
ATOM    603  CD2 LEU   200     -21.364  -6.772   6.006  1.00  0.00           C  
ATOM    604  H   LEU   200     -23.629  -2.631   6.993  1.00  0.00           H  
ATOM    605  HA  LEU   200     -22.359  -2.874   4.271  1.00  0.00           H  
ATOM    606 1HB  LEU   200     -21.016  -4.114   5.978  1.00  0.00           H  
ATOM    607 2HB  LEU   200     -22.523  -4.612   6.789  1.00  0.00           H  
ATOM    608  HG  LEU   200     -23.189  -6.071   5.026  1.00  0.00           H  
ATOM    609 1HD1 LEU   200     -21.228  -6.783   3.373  1.00  0.00           H  
ATOM    610 2HD1 LEU   200     -22.361  -5.510   3.055  1.00  0.00           H  
ATOM    611 3HD1 LEU   200     -20.581  -5.205   3.626  1.00  0.00           H  
ATOM    612 1HD2 LEU   200     -21.463  -7.764   5.564  1.00  0.00           H  
ATOM    613 2HD2 LEU   200     -20.287  -6.620   6.068  1.00  0.00           H  
ATOM    614 3HD2 LEU   200     -21.808  -6.779   7.002  1.00  0.00           H  
ATOM    615  N   SER   201     -24.384  -3.679   3.263  1.00  0.00           N  
ATOM    616  CA  SER   201     -25.499  -4.447   2.640  1.00  0.00           C  
ATOM    617  C   SER   201     -25.349  -4.841   1.179  1.00  0.00           C  
ATOM    618  O   SER   201     -24.722  -4.154   0.402  1.00  0.00           O  
ATOM    619  CB  SER   201     -26.683  -3.486   2.669  1.00  0.00           C  
ATOM    620  OG  SER   201     -27.922  -4.174   2.397  1.00  0.00           O  
ATOM    621  H   SER   201     -23.574  -3.425   2.717  1.00  0.00           H  
ATOM    622  HA  SER   201     -25.786  -5.318   3.229  1.00  0.00           H  
ATOM    623 1HB  SER   201     -26.854  -3.069   3.661  1.00  0.00           H  
ATOM    624 2HB  SER   201     -26.494  -2.712   1.926  1.00  0.00           H  
ATOM    625  HG  SER   201     -28.650  -3.550   2.342  1.00  0.00           H  
ATOM    626  N   ASN   202     -25.886  -6.016   0.793  1.00  0.00           N  
ATOM    627  CA  ASN   202     -25.715  -6.615  -0.547  1.00  0.00           C  
ATOM    628  C   ASN   202     -24.224  -6.848  -0.860  1.00  0.00           C  
ATOM    629  O   ASN   202     -23.818  -7.054  -2.016  1.00  0.00           O  
ATOM    630  CB  ASN   202     -26.563  -5.878  -1.607  1.00  0.00           C  
ATOM    631  CG  ASN   202     -28.024  -5.866  -1.295  1.00  0.00           C  
ATOM    632  ND2 ASN   202     -28.551  -4.701  -1.119  1.00  0.00           N  
ATOM    633  OD1 ASN   202     -28.721  -6.866  -1.051  1.00  0.00           O  
ATOM    634  H   ASN   202     -26.380  -6.568   1.480  1.00  0.00           H  
ATOM    635  HA  ASN   202     -26.028  -7.659  -0.523  1.00  0.00           H  
ATOM    636 1HB  ASN   202     -26.151  -4.878  -1.736  1.00  0.00           H  
ATOM    637 2HB  ASN   202     -26.548  -6.494  -2.506  1.00  0.00           H  
ATOM    638 1HD2 ASN   202     -29.545  -4.544  -1.198  1.00  0.00           H  
ATOM    639 2HD2 ASN   202     -27.861  -3.966  -1.082  1.00  0.00           H  
ATOM    640  N   GLY   203     -23.371  -7.033   0.194  1.00  0.00           N  
ATOM    641  CA  GLY   203     -21.901  -7.224   0.188  1.00  0.00           C  
ATOM    642  C   GLY   203     -21.115  -5.964  -0.095  1.00  0.00           C  
ATOM    643  O   GLY   203     -19.872  -5.995  -0.330  1.00  0.00           O  
ATOM    644  H   GLY   203     -23.677  -7.038   1.156  1.00  0.00           H  
ATOM    645 1HA  GLY   203     -21.560  -7.721   1.097  1.00  0.00           H  
ATOM    646 2HA  GLY   203     -21.639  -7.721  -0.745  1.00  0.00           H  
ATOM    647  N   LYS   204     -21.786  -4.793  -0.089  1.00  0.00           N  
ATOM    648  CA  LYS   204     -21.253  -3.501  -0.569  1.00  0.00           C  
ATOM    649  C   LYS   204     -21.378  -2.566   0.655  1.00  0.00           C  
ATOM    650  O   LYS   204     -22.278  -2.848   1.507  1.00  0.00           O  
ATOM    651  CB  LYS   204     -22.106  -3.080  -1.768  1.00  0.00           C  
ATOM    652  CG  LYS   204     -21.977  -4.089  -3.012  1.00  0.00           C  
ATOM    653  CD  LYS   204     -22.801  -3.558  -4.163  1.00  0.00           C  
ATOM    654  CE  LYS   204     -24.305  -3.615  -3.856  1.00  0.00           C  
ATOM    655  NZ  LYS   204     -25.186  -3.235  -5.036  1.00  0.00           N1+
ATOM    656  H   LYS   204     -22.779  -4.766   0.093  1.00  0.00           H  
ATOM    657  HA  LYS   204     -20.205  -3.611  -0.847  1.00  0.00           H  
ATOM    658 1HB  LYS   204     -23.131  -2.895  -1.446  1.00  0.00           H  
ATOM    659 2HB  LYS   204     -21.774  -2.077  -2.032  1.00  0.00           H  
ATOM    660 1HG  LYS   204     -20.941  -4.032  -3.344  1.00  0.00           H  
ATOM    661 2HG  LYS   204     -22.356  -5.077  -2.748  1.00  0.00           H  
ATOM    662 1HD  LYS   204     -22.584  -2.507  -4.358  1.00  0.00           H  
ATOM    663 2HD  LYS   204     -22.582  -4.187  -5.025  1.00  0.00           H  
ATOM    664 1HE  LYS   204     -24.597  -4.643  -3.640  1.00  0.00           H  
ATOM    665 2HE  LYS   204     -24.579  -2.945  -3.042  1.00  0.00           H  
ATOM    666 1HZ  LYS   204     -25.022  -3.663  -5.937  1.00  0.00           H  
ATOM    667 2HZ  LYS   204     -26.162  -3.364  -4.808  1.00  0.00           H  
ATOM    668 3HZ  LYS   204     -24.983  -2.265  -5.228  1.00  0.00           H  
ATOM    669  N   LEU   205     -20.627  -1.489   0.803  1.00  0.00           N  
ATOM    670  CA  LEU   205     -20.482  -0.646   2.019  1.00  0.00           C  
ATOM    671  C   LEU   205     -21.113   0.695   1.849  1.00  0.00           C  
ATOM    672  O   LEU   205     -20.519   1.505   1.175  1.00  0.00           O  
ATOM    673  CB  LEU   205     -18.934  -0.771   2.278  1.00  0.00           C  
ATOM    674  CG  LEU   205     -18.438   0.171   3.368  1.00  0.00           C  
ATOM    675  CD1 LEU   205     -19.002  -0.146   4.760  1.00  0.00           C  
ATOM    676  CD2 LEU   205     -16.942   0.253   3.447  1.00  0.00           C  
ATOM    677  H   LEU   205     -20.046  -1.297   0.000  1.00  0.00           H  
ATOM    678  HA  LEU   205     -20.991  -1.097   2.871  1.00  0.00           H  
ATOM    679 1HB  LEU   205     -18.701  -1.792   2.580  1.00  0.00           H  
ATOM    680 2HB  LEU   205     -18.391  -0.621   1.344  1.00  0.00           H  
ATOM    681  HG  LEU   205     -18.722   1.187   3.094  1.00  0.00           H  
ATOM    682 1HD1 LEU   205     -18.512   0.479   5.507  1.00  0.00           H  
ATOM    683 2HD1 LEU   205     -20.057   0.127   4.788  1.00  0.00           H  
ATOM    684 3HD1 LEU   205     -18.903  -1.224   4.883  1.00  0.00           H  
ATOM    685 1HD2 LEU   205     -16.354  -0.622   3.722  1.00  0.00           H  
ATOM    686 2HD2 LEU   205     -16.501   0.840   2.641  1.00  0.00           H  
ATOM    687 3HD2 LEU   205     -16.870   1.011   4.226  1.00  0.00           H  
ATOM    688  N   ARG   206     -22.301   0.905   2.444  1.00  0.00           N  
ATOM    689  CA  ARG   206     -23.174   2.091   2.299  1.00  0.00           C  
ATOM    690  C   ARG   206     -22.517   3.153   3.174  1.00  0.00           C  
ATOM    691  O   ARG   206     -22.468   2.924   4.384  1.00  0.00           O  
ATOM    692  CB  ARG   206     -24.647   1.758   2.716  1.00  0.00           C  
ATOM    693  CG  ARG   206     -25.352   0.915   1.693  1.00  0.00           C  
ATOM    694  CD  ARG   206     -26.873   0.945   1.987  1.00  0.00           C  
ATOM    695  NE  ARG   206     -27.464  -0.059   1.123  1.00  0.00           N  
ATOM    696  CZ  ARG   206     -28.697  -0.189   0.698  1.00  0.00           C  
ATOM    697  NH1 ARG   206     -29.728   0.317   1.294  1.00  0.00           N  
ATOM    698  NH2 ARG   206     -28.880  -0.850  -0.354  1.00  0.00           N1+
ATOM    699  H   ARG   206     -22.600   0.109   2.988  1.00  0.00           H  
ATOM    700  HA  ARG   206     -23.146   2.402   1.254  1.00  0.00           H  
ATOM    701 1HB  ARG   206     -24.718   1.354   3.727  1.00  0.00           H  
ATOM    702 2HB  ARG   206     -25.211   2.690   2.738  1.00  0.00           H  
ATOM    703 1HG  ARG   206     -25.071   1.282   0.706  1.00  0.00           H  
ATOM    704 2HG  ARG   206     -24.987  -0.108   1.778  1.00  0.00           H  
ATOM    705 1HD  ARG   206     -27.028   0.773   3.052  1.00  0.00           H  
ATOM    706 2HD  ARG   206     -27.196   1.984   1.936  1.00  0.00           H  
ATOM    707  HE  ARG   206     -26.781  -0.630   0.647  1.00  0.00           H  
ATOM    708 1HH1 ARG   206     -29.680   0.698   2.229  1.00  0.00           H  
ATOM    709 2HH1 ARG   206     -30.636   0.086   0.918  1.00  0.00           H  
ATOM    710 1HH2 ARG   206     -28.076  -1.255  -0.814  1.00  0.00           H  
ATOM    711 2HH2 ARG   206     -29.797  -1.048  -0.728  1.00  0.00           H  
ATOM    712  N   VAL   207     -22.283   4.394   2.669  1.00  0.00           N  
ATOM    713  CA  VAL   207     -22.094   5.606   3.411  1.00  0.00           C  
ATOM    714  C   VAL   207     -23.347   6.248   4.044  1.00  0.00           C  
ATOM    715  O   VAL   207     -24.308   6.558   3.342  1.00  0.00           O  
ATOM    716  CB  VAL   207     -21.537   6.660   2.418  1.00  0.00           C  
ATOM    717  CG1 VAL   207     -21.066   7.954   3.073  1.00  0.00           C  
ATOM    718  CG2 VAL   207     -20.315   6.139   1.668  1.00  0.00           C  
ATOM    719  H   VAL   207     -22.448   4.488   1.677  1.00  0.00           H  
ATOM    720  HA  VAL   207     -21.332   5.508   4.183  1.00  0.00           H  
ATOM    721  HB  VAL   207     -22.295   6.942   1.688  1.00  0.00           H  
ATOM    722 1HG1 VAL   207     -20.940   8.697   2.285  1.00  0.00           H  
ATOM    723 2HG1 VAL   207     -21.843   8.349   3.728  1.00  0.00           H  
ATOM    724 3HG1 VAL   207     -20.191   7.797   3.703  1.00  0.00           H  
ATOM    725 1HG2 VAL   207     -20.621   5.259   1.102  1.00  0.00           H  
ATOM    726 2HG2 VAL   207     -19.949   6.915   0.997  1.00  0.00           H  
ATOM    727 3HG2 VAL   207     -19.493   5.985   2.367  1.00  0.00           H  
ATOM    728  N   ASN   208     -23.329   6.540   5.348  1.00  0.00           N  
ATOM    729  CA  ASN   208     -24.500   7.191   6.061  1.00  0.00           C  
ATOM    730  C   ASN   208     -24.304   8.657   6.486  1.00  0.00           C  
ATOM    731  O   ASN   208     -25.164   9.325   7.055  1.00  0.00           O  
ATOM    732  CB  ASN   208     -24.998   6.364   7.245  1.00  0.00           C  
ATOM    733  CG  ASN   208     -25.474   5.024   6.838  1.00  0.00           C  
ATOM    734  ND2 ASN   208     -25.216   4.009   7.635  1.00  0.00           N  
ATOM    735  OD1 ASN   208     -26.208   4.839   5.888  1.00  0.00           O  
ATOM    736  H   ASN   208     -22.480   6.313   5.844  1.00  0.00           H  
ATOM    737  HA  ASN   208     -25.337   7.176   5.363  1.00  0.00           H  
ATOM    738 1HB  ASN   208     -24.166   6.210   7.932  1.00  0.00           H  
ATOM    739 2HB  ASN   208     -25.868   6.811   7.726  1.00  0.00           H  
ATOM    740 1HD2 ASN   208     -25.658   3.101   7.626  1.00  0.00           H  
ATOM    741 2HD2 ASN   208     -24.600   4.225   8.406  1.00  0.00           H  
ATOM    742  N   GLN   209     -23.190   9.210   6.151  1.00  0.00           N  
ATOM    743  CA  GLN   209     -22.690  10.415   6.718  1.00  0.00           C  
ATOM    744  C   GLN   209     -21.631  11.066   5.806  1.00  0.00           C  
ATOM    745  O   GLN   209     -20.738  10.310   5.324  1.00  0.00           O  
ATOM    746  CB  GLN   209     -21.917  10.045   7.954  1.00  0.00           C  
ATOM    747  CG  GLN   209     -21.644  11.317   8.725  1.00  0.00           C  
ATOM    748  CD  GLN   209     -21.003  11.112  10.090  1.00  0.00           C  
ATOM    749  NE2 GLN   209     -21.460  10.185  10.926  1.00  0.00           N  
ATOM    750  OE1 GLN   209     -20.100  11.802  10.416  1.00  0.00           O  
ATOM    751  H   GLN   209     -22.508   8.686   5.621  1.00  0.00           H  
ATOM    752  HA  GLN   209     -23.523  11.081   6.946  1.00  0.00           H  
ATOM    753 1HB  GLN   209     -22.541   9.339   8.502  1.00  0.00           H  
ATOM    754 2HB  GLN   209     -21.002   9.495   7.736  1.00  0.00           H  
ATOM    755 1HG  GLN   209     -21.031  11.993   8.129  1.00  0.00           H  
ATOM    756 2HG  GLN   209     -22.516  11.938   8.931  1.00  0.00           H  
ATOM    757 1HE2 GLN   209     -20.822  10.099  11.705  1.00  0.00           H  
ATOM    758 2HE2 GLN   209     -22.366   9.739  10.943  1.00  0.00           H  
ATOM    759  N   ASP   210     -21.792  12.304   5.369  1.00  0.00           N  
ATOM    760  CA  ASP   210     -20.830  13.053   4.579  1.00  0.00           C  
ATOM    761  C   ASP   210     -19.537  13.297   5.367  1.00  0.00           C  
ATOM    762  O   ASP   210     -19.559  13.549   6.546  1.00  0.00           O  
ATOM    763  CB  ASP   210     -21.383  14.438   4.123  1.00  0.00           C  
ATOM    764  CG  ASP   210     -22.712  14.387   3.276  1.00  0.00           C  
ATOM    765  OD1 ASP   210     -23.050  15.486   2.831  1.00  0.00           O  
ATOM    766  OD2 ASP   210     -23.304  13.337   3.039  1.00  0.00           O1-
ATOM    767  H   ASP   210     -22.453  12.906   5.838  1.00  0.00           H  
ATOM    768  HA  ASP   210     -20.606  12.482   3.677  1.00  0.00           H  
ATOM    769 1HB  ASP   210     -21.497  15.059   5.011  1.00  0.00           H  
ATOM    770 2HB  ASP   210     -20.550  14.748   3.493  1.00  0.00           H  
ATOM    771  N   GLY   211     -18.479  13.386   4.571  1.00  0.00           N  
ATOM    772  CA  GLY   211     -17.204  13.917   5.008  1.00  0.00           C  
ATOM    773  C   GLY   211     -16.083  13.637   4.058  1.00  0.00           C  
ATOM    774  O   GLY   211     -16.339  13.447   2.827  1.00  0.00           O  
ATOM    775  H   GLY   211     -18.536  13.187   3.582  1.00  0.00           H  
ATOM    776 1HA  GLY   211     -17.193  14.929   5.411  1.00  0.00           H  
ATOM    777 2HA  GLY   211     -16.819  13.268   5.794  1.00  0.00           H  
ATOM    778  N   PHE   212     -14.859  13.512   4.527  1.00  0.00           N  
ATOM    779  CA  PHE   212     -13.716  13.004   3.829  1.00  0.00           C  
ATOM    780  C   PHE   212     -13.259  11.836   4.649  1.00  0.00           C  
ATOM    781  O   PHE   212     -13.167  11.893   5.879  1.00  0.00           O  
ATOM    782  CB  PHE   212     -12.615  14.066   3.705  1.00  0.00           C  
ATOM    783  CG  PHE   212     -13.023  15.301   2.897  1.00  0.00           C  
ATOM    784  CD1 PHE   212     -13.848  16.284   3.422  1.00  0.00           C  
ATOM    785  CD2 PHE   212     -12.544  15.462   1.581  1.00  0.00           C  
ATOM    786  CE1 PHE   212     -14.051  17.527   2.728  1.00  0.00           C  
ATOM    787  CE2 PHE   212     -12.717  16.676   0.867  1.00  0.00           C  
ATOM    788  CZ  PHE   212     -13.435  17.762   1.488  1.00  0.00           C  
ATOM    789  H   PHE   212     -14.797  13.900   5.457  1.00  0.00           H  
ATOM    790  HA  PHE   212     -13.998  12.642   2.840  1.00  0.00           H  
ATOM    791 1HB  PHE   212     -12.241  14.512   4.627  1.00  0.00           H  
ATOM    792 2HB  PHE   212     -11.776  13.554   3.234  1.00  0.00           H  
ATOM    793  HD1 PHE   212     -14.194  16.179   4.440  1.00  0.00           H  
ATOM    794  HD2 PHE   212     -11.954  14.662   1.156  1.00  0.00           H  
ATOM    795  HE1 PHE   212     -14.629  18.352   3.116  1.00  0.00           H  
ATOM    796  HE2 PHE   212     -12.090  16.841   0.004  1.00  0.00           H  
ATOM    797  HZ  PHE   212     -13.569  18.733   1.032  1.00  0.00           H  
ATOM    798  N   TYR   213     -12.908  10.732   3.934  1.00  0.00           N  
ATOM    799  CA  TYR   213     -12.447   9.404   4.478  1.00  0.00           C  
ATOM    800  C   TYR   213     -11.077   8.924   3.841  1.00  0.00           C  
ATOM    801  O   TYR   213     -10.887   9.046   2.620  1.00  0.00           O  
ATOM    802  CB  TYR   213     -13.566   8.369   4.180  1.00  0.00           C  
ATOM    803  CG  TYR   213     -14.985   8.556   4.708  1.00  0.00           C  
ATOM    804  CD1 TYR   213     -15.831   9.563   4.203  1.00  0.00           C  
ATOM    805  CD2 TYR   213     -15.488   7.551   5.515  1.00  0.00           C  
ATOM    806  CE1 TYR   213     -17.122   9.646   4.761  1.00  0.00           C  
ATOM    807  CE2 TYR   213     -16.749   7.634   6.126  1.00  0.00           C  
ATOM    808  CZ  TYR   213     -17.480   8.755   5.825  1.00  0.00           C  
ATOM    809  OH  TYR   213     -18.682   8.826   6.389  1.00  0.00           O  
ATOM    810  H   TYR   213     -13.049  10.828   2.938  1.00  0.00           H  
ATOM    811  HA  TYR   213     -12.274   9.487   5.551  1.00  0.00           H  
ATOM    812 1HB  TYR   213     -13.615   8.306   3.092  1.00  0.00           H  
ATOM    813 2HB  TYR   213     -13.015   7.499   4.539  1.00  0.00           H  
ATOM    814  HD1 TYR   213     -15.553  10.283   3.446  1.00  0.00           H  
ATOM    815  HD2 TYR   213     -14.990   6.598   5.611  1.00  0.00           H  
ATOM    816  HE1 TYR   213     -17.696  10.528   4.518  1.00  0.00           H  
ATOM    817  HE2 TYR   213     -17.139   6.916   6.832  1.00  0.00           H  
ATOM    818  HH  TYR   213     -19.249   9.406   5.874  1.00  0.00           H  
ATOM    819  N   TYR   214     -10.125   8.371   4.580  1.00  0.00           N  
ATOM    820  CA  TYR   214      -9.180   7.422   3.986  1.00  0.00           C  
ATOM    821  C   TYR   214      -9.959   6.080   3.692  1.00  0.00           C  
ATOM    822  O   TYR   214     -10.670   5.647   4.535  1.00  0.00           O  
ATOM    823  CB  TYR   214      -8.092   7.177   5.064  1.00  0.00           C  
ATOM    824  CG  TYR   214      -6.947   6.301   4.608  1.00  0.00           C  
ATOM    825  CD1 TYR   214      -5.974   6.743   3.706  1.00  0.00           C  
ATOM    826  CD2 TYR   214      -6.752   5.056   5.171  1.00  0.00           C  
ATOM    827  CE1 TYR   214      -4.904   6.004   3.218  1.00  0.00           C  
ATOM    828  CE2 TYR   214      -5.662   4.238   4.598  1.00  0.00           C  
ATOM    829  CZ  TYR   214      -4.789   4.680   3.645  1.00  0.00           C  
ATOM    830  OH  TYR   214      -3.864   3.871   2.989  1.00  0.00           O  
ATOM    831  H   TYR   214     -10.374   8.265   5.553  1.00  0.00           H  
ATOM    832  HA  TYR   214      -8.812   7.888   3.072  1.00  0.00           H  
ATOM    833 1HB  TYR   214      -7.645   8.162   5.199  1.00  0.00           H  
ATOM    834 2HB  TYR   214      -8.518   6.731   5.963  1.00  0.00           H  
ATOM    835  HD1 TYR   214      -6.042   7.717   3.246  1.00  0.00           H  
ATOM    836  HD2 TYR   214      -7.431   4.707   5.934  1.00  0.00           H  
ATOM    837  HE1 TYR   214      -4.269   6.393   2.436  1.00  0.00           H  
ATOM    838  HE2 TYR   214      -5.518   3.185   4.788  1.00  0.00           H  
ATOM    839  HH  TYR   214      -3.653   3.161   3.599  1.00  0.00           H  
ATOM    840  N   LEU   215      -9.640   5.463   2.583  1.00  0.00           N  
ATOM    841  CA  LEU   215     -10.039   4.138   2.137  1.00  0.00           C  
ATOM    842  C   LEU   215      -8.749   3.293   1.886  1.00  0.00           C  
ATOM    843  O   LEU   215      -7.722   3.874   1.500  1.00  0.00           O  
ATOM    844  CB  LEU   215     -10.809   4.249   0.771  1.00  0.00           C  
ATOM    845  CG  LEU   215     -12.257   4.683   0.765  1.00  0.00           C  
ATOM    846  CD1 LEU   215     -12.482   5.997   1.395  1.00  0.00           C  
ATOM    847  CD2 LEU   215     -12.777   4.698  -0.737  1.00  0.00           C  
ATOM    848  H   LEU   215      -9.000   5.944   1.967  1.00  0.00           H  
ATOM    849  HA  LEU   215     -10.741   3.664   2.822  1.00  0.00           H  
ATOM    850 1HB  LEU   215     -10.236   4.704  -0.037  1.00  0.00           H  
ATOM    851 2HB  LEU   215     -10.861   3.258   0.322  1.00  0.00           H  
ATOM    852  HG  LEU   215     -12.855   3.932   1.280  1.00  0.00           H  
ATOM    853 1HD1 LEU   215     -12.616   5.926   2.474  1.00  0.00           H  
ATOM    854 2HD1 LEU   215     -11.657   6.688   1.225  1.00  0.00           H  
ATOM    855 3HD1 LEU   215     -13.355   6.459   0.935  1.00  0.00           H  
ATOM    856 1HD2 LEU   215     -12.529   3.761  -1.235  1.00  0.00           H  
ATOM    857 2HD2 LEU   215     -13.860   4.811  -0.802  1.00  0.00           H  
ATOM    858 3HD2 LEU   215     -12.324   5.577  -1.194  1.00  0.00           H  
ATOM    859  N   TYR   216      -8.769   2.018   2.241  1.00  0.00           N  
ATOM    860  CA  TYR   216      -7.790   1.025   1.952  1.00  0.00           C  
ATOM    861  C   TYR   216      -8.408  -0.282   1.386  1.00  0.00           C  
ATOM    862  O   TYR   216      -9.589  -0.549   1.624  1.00  0.00           O  
ATOM    863  CB  TYR   216      -6.976   0.804   3.145  1.00  0.00           C  
ATOM    864  CG  TYR   216      -7.668   0.483   4.449  1.00  0.00           C  
ATOM    865  CD1 TYR   216      -7.764  -0.879   4.785  1.00  0.00           C  
ATOM    866  CD2 TYR   216      -8.155   1.481   5.298  1.00  0.00           C  
ATOM    867  CE1 TYR   216      -8.506  -1.299   5.904  1.00  0.00           C  
ATOM    868  CE2 TYR   216      -8.897   1.136   6.450  1.00  0.00           C  
ATOM    869  CZ  TYR   216      -9.068  -0.269   6.652  1.00  0.00           C  
ATOM    870  OH  TYR   216      -9.862  -0.695   7.691  1.00  0.00           O  
ATOM    871  H   TYR   216      -9.639   1.729   2.667  1.00  0.00           H  
ATOM    872  HA  TYR   216      -7.083   1.406   1.216  1.00  0.00           H  
ATOM    873 1HB  TYR   216      -6.296  -0.024   2.944  1.00  0.00           H  
ATOM    874 2HB  TYR   216      -6.297   1.648   3.275  1.00  0.00           H  
ATOM    875  HD1 TYR   216      -7.317  -1.649   4.173  1.00  0.00           H  
ATOM    876  HD2 TYR   216      -8.098   2.532   5.053  1.00  0.00           H  
ATOM    877  HE1 TYR   216      -8.626  -2.365   6.029  1.00  0.00           H  
ATOM    878  HE2 TYR   216      -9.315   1.861   7.132  1.00  0.00           H  
ATOM    879  HH  TYR   216      -9.857  -1.654   7.658  1.00  0.00           H  
ATOM    880  N   ALA   217      -7.599  -1.183   0.779  1.00  0.00           N  
ATOM    881  CA  ALA   217      -8.013  -2.572   0.546  1.00  0.00           C  
ATOM    882  C   ALA   217      -6.817  -3.481   0.343  1.00  0.00           C  
ATOM    883  O   ALA   217      -5.877  -3.117  -0.334  1.00  0.00           O  
ATOM    884  CB  ALA   217      -8.889  -2.606  -0.687  1.00  0.00           C  
ATOM    885  H   ALA   217      -6.703  -0.846   0.458  1.00  0.00           H  
ATOM    886  HA  ALA   217      -8.503  -3.032   1.405  1.00  0.00           H  
ATOM    887 1HB  ALA   217      -9.264  -3.592  -0.960  1.00  0.00           H  
ATOM    888 2HB  ALA   217      -9.757  -1.955  -0.598  1.00  0.00           H  
ATOM    889 3HB  ALA   217      -8.304  -2.196  -1.510  1.00  0.00           H  
ATOM    890  N   ASN   218      -6.803  -4.634   0.948  1.00  0.00           N  
ATOM    891  CA  ASN   218      -5.788  -5.744   0.758  1.00  0.00           C  
ATOM    892  C   ASN   218      -6.427  -6.957   0.136  1.00  0.00           C  
ATOM    893  O   ASN   218      -7.461  -7.397   0.578  1.00  0.00           O  
ATOM    894  CB  ASN   218      -5.286  -6.098   2.156  1.00  0.00           C  
ATOM    895  CG  ASN   218      -3.907  -6.781   1.979  1.00  0.00           C  
ATOM    896  ND2 ASN   218      -3.949  -8.109   1.862  1.00  0.00           N  
ATOM    897  OD1 ASN   218      -2.884  -6.229   1.963  1.00  0.00           O  
ATOM    898  H   ASN   218      -7.624  -4.984   1.421  1.00  0.00           H  
ATOM    899  HA  ASN   218      -4.988  -5.332   0.142  1.00  0.00           H  
ATOM    900 1HB  ASN   218      -5.095  -5.218   2.769  1.00  0.00           H  
ATOM    901 2HB  ASN   218      -5.907  -6.770   2.749  1.00  0.00           H  
ATOM    902 1HD2 ASN   218      -3.072  -8.603   1.943  1.00  0.00           H  
ATOM    903 2HD2 ASN   218      -4.776  -8.688   1.901  1.00  0.00           H  
ATOM    904  N   ILE   219      -5.639  -7.619  -0.709  1.00  0.00           N  
ATOM    905  CA  ILE   219      -5.988  -8.798  -1.546  1.00  0.00           C  
ATOM    906  C   ILE   219      -4.789  -9.656  -1.560  1.00  0.00           C  
ATOM    907  O   ILE   219      -3.623  -9.240  -1.777  1.00  0.00           O  
ATOM    908  CB  ILE   219      -6.461  -8.508  -2.942  1.00  0.00           C  
ATOM    909  CG1 ILE   219      -7.719  -7.550  -3.104  1.00  0.00           C  
ATOM    910  CG2 ILE   219      -6.997  -9.816  -3.695  1.00  0.00           C  
ATOM    911  CD1 ILE   219      -9.049  -8.121  -2.471  1.00  0.00           C  
ATOM    912  H   ILE   219      -4.705  -7.253  -0.821  1.00  0.00           H  
ATOM    913  HA  ILE   219      -6.812  -9.391  -1.150  1.00  0.00           H  
ATOM    914  HB  ILE   219      -5.653  -8.023  -3.491  1.00  0.00           H  
ATOM    915 1HG1 ILE   219      -7.600  -6.613  -2.559  1.00  0.00           H  
ATOM    916 2HG1 ILE   219      -7.846  -7.344  -4.167  1.00  0.00           H  
ATOM    917 1HG2 ILE   219      -6.269 -10.606  -3.877  1.00  0.00           H  
ATOM    918 2HG2 ILE   219      -7.768 -10.321  -3.114  1.00  0.00           H  
ATOM    919 3HG2 ILE   219      -7.362  -9.484  -4.666  1.00  0.00           H  
ATOM    920 1HD1 ILE   219      -9.004  -8.448  -1.432  1.00  0.00           H  
ATOM    921 2HD1 ILE   219      -9.842  -7.383  -2.349  1.00  0.00           H  
ATOM    922 3HD1 ILE   219      -9.543  -8.785  -3.179  1.00  0.00           H  
ATOM    923  N   CYS   220      -4.983 -10.959  -1.405  1.00  0.00           N  
ATOM    924  CA  CYS   220      -3.925 -11.949  -1.424  1.00  0.00           C  
ATOM    925  C   CYS   220      -4.402 -13.024  -2.339  1.00  0.00           C  
ATOM    926  O   CYS   220      -5.579 -13.378  -2.410  1.00  0.00           O  
ATOM    927  CB  CYS   220      -3.751 -12.514  -0.016  1.00  0.00           C  
ATOM    928  SG  CYS   220      -2.962 -11.407   1.139  1.00  0.00           S  
ATOM    929  H   CYS   220      -5.910 -11.304  -1.201  1.00  0.00           H  
ATOM    930  HA  CYS   220      -2.985 -11.664  -1.897  1.00  0.00           H  
ATOM    931 1HB  CYS   220      -4.752 -12.767   0.333  1.00  0.00           H  
ATOM    932 2HB  CYS   220      -3.199 -13.454   0.033  1.00  0.00           H  
ATOM    933  HG  CYS   220      -3.999 -10.629   1.461  1.00  0.00           H  
ATOM    934  N   PHE   221      -3.453 -13.676  -3.066  1.00  0.00           N  
ATOM    935  CA  PHE   221      -3.757 -14.823  -3.918  1.00  0.00           C  
ATOM    936  C   PHE   221      -2.727 -15.899  -3.658  1.00  0.00           C  
ATOM    937  O   PHE   221      -1.686 -15.726  -3.047  1.00  0.00           O  
ATOM    938  CB  PHE   221      -3.578 -14.395  -5.357  1.00  0.00           C  
ATOM    939  CG  PHE   221      -4.421 -13.235  -5.834  1.00  0.00           C  
ATOM    940  CD1 PHE   221      -3.980 -11.873  -5.755  1.00  0.00           C  
ATOM    941  CD2 PHE   221      -5.639 -13.491  -6.531  1.00  0.00           C  
ATOM    942  CE1 PHE   221      -4.641 -10.847  -6.427  1.00  0.00           C  
ATOM    943  CE2 PHE   221      -6.365 -12.405  -7.070  1.00  0.00           C  
ATOM    944  CZ  PHE   221      -5.881 -11.102  -6.984  1.00  0.00           C  
ATOM    945  H   PHE   221      -2.473 -13.447  -2.984  1.00  0.00           H  
ATOM    946  HA  PHE   221      -4.762 -15.166  -3.669  1.00  0.00           H  
ATOM    947 1HB  PHE   221      -2.539 -14.078  -5.450  1.00  0.00           H  
ATOM    948 2HB  PHE   221      -3.737 -15.244  -6.022  1.00  0.00           H  
ATOM    949  HD1 PHE   221      -3.033 -11.660  -5.281  1.00  0.00           H  
ATOM    950  HD2 PHE   221      -5.957 -14.520  -6.614  1.00  0.00           H  
ATOM    951  HE1 PHE   221      -4.325  -9.815  -6.476  1.00  0.00           H  
ATOM    952  HE2 PHE   221      -7.314 -12.634  -7.529  1.00  0.00           H  
ATOM    953  HZ  PHE   221      -6.552 -10.318  -7.306  1.00  0.00           H  
ATOM    954  N   ARG   222      -3.030 -17.123  -4.129  1.00  0.00           N  
ATOM    955  CA  ARG   222      -2.101 -18.279  -4.145  1.00  0.00           C  
ATOM    956  C   ARG   222      -2.315 -19.233  -5.353  1.00  0.00           C  
ATOM    957  O   ARG   222      -3.387 -19.180  -5.979  1.00  0.00           O  
ATOM    958  CB  ARG   222      -2.269 -18.942  -2.815  1.00  0.00           C  
ATOM    959  CG  ARG   222      -3.310 -20.038  -2.792  1.00  0.00           C  
ATOM    960  CD  ARG   222      -4.812 -19.742  -3.080  1.00  0.00           C  
ATOM    961  NE  ARG   222      -5.559 -21.032  -3.236  1.00  0.00           N  
ATOM    962  CZ  ARG   222      -5.811 -21.723  -4.358  1.00  0.00           C  
ATOM    963  NH1 ARG   222      -6.351 -22.919  -4.209  1.00  0.00           N  
ATOM    964  NH2 ARG   222      -5.431 -21.347  -5.575  1.00  0.00           N1+
ATOM    965  H   ARG   222      -3.904 -17.222  -4.624  1.00  0.00           H  
ATOM    966  HA  ARG   222      -1.057 -17.970  -4.093  1.00  0.00           H  
ATOM    967 1HB  ARG   222      -1.415 -19.489  -2.413  1.00  0.00           H  
ATOM    968 2HB  ARG   222      -2.516 -18.206  -2.049  1.00  0.00           H  
ATOM    969 1HG  ARG   222      -2.987 -20.824  -3.475  1.00  0.00           H  
ATOM    970 2HG  ARG   222      -3.246 -20.555  -1.835  1.00  0.00           H  
ATOM    971 1HD  ARG   222      -5.170 -19.236  -2.185  1.00  0.00           H  
ATOM    972 2HD  ARG   222      -4.958 -19.071  -3.926  1.00  0.00           H  
ATOM    973  HE  ARG   222      -6.046 -21.470  -2.468  1.00  0.00           H  
ATOM    974 1HH1 ARG   222      -6.706 -23.122  -3.286  1.00  0.00           H  
ATOM    975 2HH1 ARG   222      -6.633 -23.475  -5.004  1.00  0.00           H  
ATOM    976 1HH2 ARG   222      -4.932 -20.481  -5.711  1.00  0.00           H  
ATOM    977 2HH2 ARG   222      -5.521 -22.041  -6.304  1.00  0.00           H  
ATOM    978  N   HIE   223      -1.397 -20.217  -5.525  1.00  0.00           N  
ATOM    979  CA  HIE   223      -1.455 -21.526  -6.318  1.00  0.00           C  
ATOM    980  C   HIE   223      -0.633 -22.488  -5.512  1.00  0.00           C  
ATOM    981  O   HIE   223       0.193 -22.166  -4.697  1.00  0.00           O  
ATOM    982  CB  HIE   223      -1.019 -21.362  -7.813  1.00  0.00           C  
ATOM    983  CG  HIE   223      -1.088 -22.660  -8.539  1.00  0.00           C  
ATOM    984  CD2 HIE   223      -0.087 -23.554  -8.730  1.00  0.00           C  
ATOM    985  ND1 HIE   223      -2.225 -23.115  -9.102  1.00  0.00           N  
ATOM    986  CE1 HIE   223      -1.961 -24.324  -9.551  1.00  0.00           C  
ATOM    987  NE2 HIE   223      -0.680 -24.562  -9.412  1.00  0.00           N  
ATOM    988  H   HIE   223      -0.611 -20.227  -4.890  1.00  0.00           H  
ATOM    989  HA  HIE   223      -2.498 -21.842  -6.343  1.00  0.00           H  
ATOM    990 1HB  HIE   223      -1.640 -20.652  -8.358  1.00  0.00           H  
ATOM    991 2HB  HIE   223       0.035 -21.089  -7.886  1.00  0.00           H  
ATOM    992  HD2 HIE   223       0.878 -23.574  -8.248  1.00  0.00           H  
ATOM    993  HE2 HIE   223      -0.216 -25.442  -9.584  1.00  0.00           H  
ATOM    994  HE1 HIE   223      -2.687 -24.958 -10.039  1.00  0.00           H  
ATOM    995  N   HIE   224      -0.853 -23.785  -5.725  1.00  0.00           N  
ATOM    996  CA  HIE   224      -0.007 -24.850  -5.129  1.00  0.00           C  
ATOM    997  C   HIE   224      -0.151 -26.158  -5.942  1.00  0.00           C  
ATOM    998  O   HIE   224      -1.270 -26.547  -6.322  1.00  0.00           O  
ATOM    999  CB  HIE   224      -0.300 -24.973  -3.657  1.00  0.00           C  
ATOM   1000  CG  HIE   224      -1.762 -24.730  -3.382  1.00  0.00           C  
ATOM   1001  CD2 HIE   224      -2.755 -25.685  -3.413  1.00  0.00           C  
ATOM   1002  ND1 HIE   224      -2.300 -23.556  -2.788  1.00  0.00           N  
ATOM   1003  CE1 HIE   224      -3.613 -23.803  -2.543  1.00  0.00           C  
ATOM   1004  NE2 HIE   224      -3.911 -25.081  -2.884  1.00  0.00           N  
ATOM   1005  H   HIE   224      -1.404 -23.930  -6.559  1.00  0.00           H  
ATOM   1006  HA  HIE   224       1.049 -24.606  -5.250  1.00  0.00           H  
ATOM   1007 1HB  HIE   224      -0.085 -25.982  -3.306  1.00  0.00           H  
ATOM   1008 2HB  HIE   224       0.319 -24.373  -2.989  1.00  0.00           H  
ATOM   1009  HD2 HIE   224      -2.728 -26.626  -3.942  1.00  0.00           H  
ATOM   1010  HE2 HIE   224      -4.767 -25.598  -2.748  1.00  0.00           H  
ATOM   1011  HE1 HIE   224      -4.370 -23.113  -2.200  1.00  0.00           H  
ATOM   1012  N   GLU   225       0.928 -26.958  -6.085  1.00  0.00           N  
ATOM   1013  CA  GLU   225       0.976 -28.313  -6.740  1.00  0.00           C  
ATOM   1014  C   GLU   225       0.059 -29.447  -6.228  1.00  0.00           C  
ATOM   1015  O   GLU   225      -0.223 -30.402  -6.979  1.00  0.00           O  
ATOM   1016  CB  GLU   225       2.420 -28.905  -6.723  1.00  0.00           C  
ATOM   1017  CG  GLU   225       3.485 -28.192  -7.597  1.00  0.00           C  
ATOM   1018  CD  GLU   225       4.593 -29.129  -8.045  1.00  0.00           C  
ATOM   1019  OE1 GLU   225       4.824 -29.267  -9.247  1.00  0.00           O  
ATOM   1020  OE2 GLU   225       5.311 -29.694  -7.146  1.00  0.00           O1-
ATOM   1021  H   GLU   225       1.808 -26.665  -5.684  1.00  0.00           H  
ATOM   1022  HA  GLU   225       0.755 -28.071  -7.779  1.00  0.00           H  
ATOM   1023 1HB  GLU   225       2.778 -29.010  -5.699  1.00  0.00           H  
ATOM   1024 2HB  GLU   225       2.364 -29.882  -7.201  1.00  0.00           H  
ATOM   1025 1HG  GLU   225       3.164 -27.750  -8.540  1.00  0.00           H  
ATOM   1026 2HG  GLU   225       3.858 -27.352  -7.011  1.00  0.00           H  
ATOM   1027  N   THR   226      -0.575 -29.316  -5.042  1.00  0.00           N  
ATOM   1028  CA  THR   226      -1.661 -30.205  -4.544  1.00  0.00           C  
ATOM   1029  C   THR   226      -3.092 -29.798  -5.081  1.00  0.00           C  
ATOM   1030  O   THR   226      -3.983 -30.614  -5.034  1.00  0.00           O  
ATOM   1031  CB  THR   226      -1.743 -30.126  -3.005  1.00  0.00           C  
ATOM   1032  CG2 THR   226      -0.442 -30.699  -2.466  1.00  0.00           C  
ATOM   1033  OG1 THR   226      -1.658 -28.743  -2.554  1.00  0.00           O  
ATOM   1034  H   THR   226      -0.345 -28.586  -4.384  1.00  0.00           H  
ATOM   1035  HA  THR   226      -1.568 -31.239  -4.880  1.00  0.00           H  
ATOM   1036  HB  THR   226      -2.608 -30.681  -2.642  1.00  0.00           H  
ATOM   1037 1HG2 THR   226       0.463 -30.223  -2.847  1.00  0.00           H  
ATOM   1038 2HG2 THR   226      -0.469 -30.628  -1.380  1.00  0.00           H  
ATOM   1039 3HG2 THR   226      -0.375 -31.758  -2.713  1.00  0.00           H  
ATOM   1040  HG1 THR   226      -2.528 -28.410  -2.324  1.00  0.00           H  
ATOM   1041  N   SER   227      -3.212 -28.574  -5.749  1.00  0.00           N  
ATOM   1042  CA  SER   227      -4.436 -28.130  -6.386  1.00  0.00           C  
ATOM   1043  C   SER   227      -4.401 -28.385  -7.911  1.00  0.00           C  
ATOM   1044  O   SER   227      -5.229 -27.837  -8.703  1.00  0.00           O  
ATOM   1045  CB  SER   227      -4.784 -26.670  -6.073  1.00  0.00           C  
ATOM   1046  OG  SER   227      -3.955 -25.623  -6.604  1.00  0.00           O  
ATOM   1047  H   SER   227      -2.349 -28.081  -5.927  1.00  0.00           H  
ATOM   1048  HA  SER   227      -5.188 -28.820  -6.005  1.00  0.00           H  
ATOM   1049 1HB  SER   227      -5.825 -26.507  -6.352  1.00  0.00           H  
ATOM   1050 2HB  SER   227      -4.773 -26.445  -5.007  1.00  0.00           H  
ATOM   1051  HG  SER   227      -3.071 -25.988  -6.681  1.00  0.00           H  
ATOM   1052  N   GLY   228      -3.479 -29.222  -8.426  1.00  0.00           N  
ATOM   1053  CA  GLY   228      -3.237 -29.465  -9.820  1.00  0.00           C  
ATOM   1054  C   GLY   228      -2.226 -28.383 -10.325  1.00  0.00           C  
ATOM   1055  O   GLY   228      -1.572 -27.640  -9.573  1.00  0.00           O  
ATOM   1056  H   GLY   228      -2.760 -29.637  -7.851  1.00  0.00           H  
ATOM   1057 1HA  GLY   228      -2.845 -30.476  -9.933  1.00  0.00           H  
ATOM   1058 2HA  GLY   228      -4.184 -29.431 -10.358  1.00  0.00           H  
ATOM   1059  N   SER   229      -2.049 -28.307 -11.663  1.00  0.00           N  
ATOM   1060  CA  SER   229      -1.232 -27.399 -12.422  1.00  0.00           C  
ATOM   1061  C   SER   229      -2.120 -26.134 -12.542  1.00  0.00           C  
ATOM   1062  O   SER   229      -3.223 -26.086 -12.114  1.00  0.00           O  
ATOM   1063  CB  SER   229      -0.700 -27.903 -13.770  1.00  0.00           C  
ATOM   1064  OG  SER   229       0.331 -27.082 -14.257  1.00  0.00           O  
ATOM   1065  H   SER   229      -2.491 -29.039 -12.202  1.00  0.00           H  
ATOM   1066  HA  SER   229      -0.424 -27.068 -11.769  1.00  0.00           H  
ATOM   1067 1HB  SER   229      -0.408 -28.946 -13.653  1.00  0.00           H  
ATOM   1068 2HB  SER   229      -1.523 -27.969 -14.482  1.00  0.00           H  
ATOM   1069  HG  SER   229       1.075 -27.174 -13.657  1.00  0.00           H  
ATOM   1070  N   VAL   230      -1.488 -25.117 -13.155  1.00  0.00           N  
ATOM   1071  CA  VAL   230      -2.129 -23.820 -13.460  1.00  0.00           C  
ATOM   1072  C   VAL   230      -3.096 -23.846 -14.596  1.00  0.00           C  
ATOM   1073  O   VAL   230      -2.988 -24.857 -15.355  1.00  0.00           O  
ATOM   1074  CB  VAL   230      -1.096 -22.734 -13.715  1.00  0.00           C  
ATOM   1075  CG1 VAL   230      -0.524 -22.339 -12.335  1.00  0.00           C  
ATOM   1076  CG2 VAL   230       0.094 -23.115 -14.569  1.00  0.00           C  
ATOM   1077  H   VAL   230      -0.607 -25.352 -13.590  1.00  0.00           H  
ATOM   1078  HA  VAL   230      -2.655 -23.536 -12.548  1.00  0.00           H  
ATOM   1079  HB  VAL   230      -1.578 -21.866 -14.164  1.00  0.00           H  
ATOM   1080 1HG1 VAL   230       0.348 -21.692 -12.429  1.00  0.00           H  
ATOM   1081 2HG1 VAL   230      -1.298 -21.917 -11.693  1.00  0.00           H  
ATOM   1082 3HG1 VAL   230      -0.256 -23.269 -11.833  1.00  0.00           H  
ATOM   1083 1HG2 VAL   230       0.662 -22.245 -14.900  1.00  0.00           H  
ATOM   1084 2HG2 VAL   230       0.794 -23.648 -13.926  1.00  0.00           H  
ATOM   1085 3HG2 VAL   230      -0.254 -23.729 -15.399  1.00  0.00           H  
ATOM   1086  N   PRO   231      -4.168 -22.991 -14.602  1.00  0.00           N  
ATOM   1087  CA  PRO   231      -5.249 -23.080 -15.601  1.00  0.00           C  
ATOM   1088  C   PRO   231      -4.796 -22.492 -16.973  1.00  0.00           C  
ATOM   1089  O   PRO   231      -5.225 -22.953 -18.001  1.00  0.00           O  
ATOM   1090  CB  PRO   231      -6.442 -22.344 -15.034  1.00  0.00           C  
ATOM   1091  CG  PRO   231      -5.867 -21.402 -13.993  1.00  0.00           C  
ATOM   1092  CD  PRO   231      -4.627 -22.139 -13.506  1.00  0.00           C  
ATOM   1093  HA  PRO   231      -5.561 -24.107 -15.789  1.00  0.00           H  
ATOM   1094 1HB  PRO   231      -6.849 -21.744 -15.848  1.00  0.00           H  
ATOM   1095 2HB  PRO   231      -7.225 -23.025 -14.699  1.00  0.00           H  
ATOM   1096 1HG  PRO   231      -5.595 -20.476 -14.498  1.00  0.00           H  
ATOM   1097 2HG  PRO   231      -6.612 -21.270 -13.208  1.00  0.00           H  
ATOM   1098 1HD  PRO   231      -3.857 -21.472 -13.121  1.00  0.00           H  
ATOM   1099 2HD  PRO   231      -4.926 -22.803 -12.695  1.00  0.00           H  
ATOM   1100  N   THR   232      -3.878 -21.509 -16.936  1.00  0.00           N  
ATOM   1101  CA  THR   232      -3.341 -20.735 -18.075  1.00  0.00           C  
ATOM   1102  C   THR   232      -1.912 -20.320 -17.986  1.00  0.00           C  
ATOM   1103  O   THR   232      -1.419 -20.220 -16.861  1.00  0.00           O  
ATOM   1104  CB  THR   232      -4.173 -19.510 -18.501  1.00  0.00           C  
ATOM   1105  CG2 THR   232      -5.550 -19.965 -18.910  1.00  0.00           C  
ATOM   1106  OG1 THR   232      -4.335 -18.511 -17.501  1.00  0.00           O  
ATOM   1107  H   THR   232      -3.530 -21.202 -16.039  1.00  0.00           H  
ATOM   1108  HA  THR   232      -3.352 -21.467 -18.882  1.00  0.00           H  
ATOM   1109  HB  THR   232      -3.771 -19.012 -19.383  1.00  0.00           H  
ATOM   1110 1HG2 THR   232      -6.116 -20.236 -18.019  1.00  0.00           H  
ATOM   1111 2HG2 THR   232      -5.945 -19.101 -19.444  1.00  0.00           H  
ATOM   1112 3HG2 THR   232      -5.439 -20.813 -19.587  1.00  0.00           H  
ATOM   1113  HG1 THR   232      -3.746 -17.807 -17.782  1.00  0.00           H  
ATOM   1114  N   ASP   233      -1.235 -20.058 -19.099  1.00  0.00           N  
ATOM   1115  CA  ASP   233       0.240 -19.659 -19.216  1.00  0.00           C  
ATOM   1116  C   ASP   233       0.461 -18.210 -18.566  1.00  0.00           C  
ATOM   1117  O   ASP   233       1.532 -17.849 -18.051  1.00  0.00           O  
ATOM   1118  CB  ASP   233       0.625 -19.775 -20.759  1.00  0.00           C  
ATOM   1119  CG  ASP   233      -0.212 -18.783 -21.641  1.00  0.00           C  
ATOM   1120  OD1 ASP   233       0.096 -18.715 -22.858  1.00  0.00           O  
ATOM   1121  OD2 ASP   233      -1.244 -18.167 -21.240  1.00  0.00           O1-
ATOM   1122  H   ASP   233      -1.738 -20.180 -19.967  1.00  0.00           H  
ATOM   1123  HA  ASP   233       0.814 -20.341 -18.591  1.00  0.00           H  
ATOM   1124 1HB  ASP   233       1.645 -19.404 -20.860  1.00  0.00           H  
ATOM   1125 2HB  ASP   233       0.597 -20.831 -21.028  1.00  0.00           H  
ATOM   1126  N   TYR   234      -0.573 -17.370 -18.485  1.00  0.00           N  
ATOM   1127  CA  TYR   234      -0.532 -16.053 -17.906  1.00  0.00           C  
ATOM   1128  C   TYR   234      -1.887 -15.809 -17.224  1.00  0.00           C  
ATOM   1129  O   TYR   234      -2.950 -16.118 -17.811  1.00  0.00           O  
ATOM   1130  CB  TYR   234      -0.155 -15.053 -18.961  1.00  0.00           C  
ATOM   1131  CG  TYR   234       0.585 -13.837 -18.452  1.00  0.00           C  
ATOM   1132  CD1 TYR   234       1.768 -14.075 -17.752  1.00  0.00           C  
ATOM   1133  CD2 TYR   234       0.266 -12.566 -18.811  1.00  0.00           C  
ATOM   1134  CE1 TYR   234       2.582 -13.014 -17.376  1.00  0.00           C  
ATOM   1135  CE2 TYR   234       1.050 -11.459 -18.445  1.00  0.00           C  
ATOM   1136  CZ  TYR   234       2.244 -11.725 -17.748  1.00  0.00           C  
ATOM   1137  OH  TYR   234       3.103 -10.715 -17.446  1.00  0.00           O  
ATOM   1138  H   TYR   234      -1.438 -17.696 -18.892  1.00  0.00           H  
ATOM   1139  HA  TYR   234       0.201 -15.959 -17.105  1.00  0.00           H  
ATOM   1140 1HB  TYR   234       0.471 -15.499 -19.735  1.00  0.00           H  
ATOM   1141 2HB  TYR   234      -1.067 -14.740 -19.469  1.00  0.00           H  
ATOM   1142  HD1 TYR   234       2.007 -15.034 -17.316  1.00  0.00           H  
ATOM   1143  HD2 TYR   234      -0.680 -12.384 -19.301  1.00  0.00           H  
ATOM   1144  HE1 TYR   234       3.474 -13.113 -16.775  1.00  0.00           H  
ATOM   1145  HE2 TYR   234       0.841 -10.448 -18.765  1.00  0.00           H  
ATOM   1146  HH  TYR   234       2.987 -10.042 -18.120  1.00  0.00           H  
ATOM   1147  N   LEU   235      -1.796 -15.052 -16.146  1.00  0.00           N  
ATOM   1148  CA  LEU   235      -2.901 -14.874 -15.145  1.00  0.00           C  
ATOM   1149  C   LEU   235      -3.094 -13.409 -14.720  1.00  0.00           C  
ATOM   1150  O   LEU   235      -2.150 -12.733 -14.353  1.00  0.00           O  
ATOM   1151  CB  LEU   235      -2.449 -15.627 -13.865  1.00  0.00           C  
ATOM   1152  CG  LEU   235      -2.291 -17.164 -13.932  1.00  0.00           C  
ATOM   1153  CD1 LEU   235      -1.786 -17.765 -12.591  1.00  0.00           C  
ATOM   1154  CD2 LEU   235      -3.668 -17.845 -14.179  1.00  0.00           C  
ATOM   1155  H   LEU   235      -0.881 -14.995 -15.721  1.00  0.00           H  
ATOM   1156  HA  LEU   235      -3.813 -15.299 -15.563  1.00  0.00           H  
ATOM   1157 1HB  LEU   235      -1.496 -15.222 -13.526  1.00  0.00           H  
ATOM   1158 2HB  LEU   235      -3.145 -15.385 -13.062  1.00  0.00           H  
ATOM   1159  HG  LEU   235      -1.591 -17.452 -14.715  1.00  0.00           H  
ATOM   1160 1HD1 LEU   235      -0.814 -17.307 -12.411  1.00  0.00           H  
ATOM   1161 2HD1 LEU   235      -2.495 -17.437 -11.830  1.00  0.00           H  
ATOM   1162 3HD1 LEU   235      -1.512 -18.807 -12.758  1.00  0.00           H  
ATOM   1163 1HD2 LEU   235      -4.336 -17.791 -13.320  1.00  0.00           H  
ATOM   1164 2HD2 LEU   235      -4.251 -17.518 -15.039  1.00  0.00           H  
ATOM   1165 3HD2 LEU   235      -3.481 -18.874 -14.485  1.00  0.00           H  
ATOM   1166  N   GLN   236      -4.368 -12.980 -14.620  1.00  0.00           N  
ATOM   1167  CA  GLN   236      -4.784 -11.667 -14.209  1.00  0.00           C  
ATOM   1168  C   GLN   236      -5.130 -11.664 -12.753  1.00  0.00           C  
ATOM   1169  O   GLN   236      -6.295 -11.550 -12.359  1.00  0.00           O  
ATOM   1170  CB  GLN   236      -5.919 -11.170 -15.129  1.00  0.00           C  
ATOM   1171  CG  GLN   236      -5.566 -10.945 -16.552  1.00  0.00           C  
ATOM   1172  CD  GLN   236      -6.472 -10.101 -17.365  1.00  0.00           C  
ATOM   1173  NE2 GLN   236      -6.205  -9.815 -18.595  1.00  0.00           N  
ATOM   1174  OE1 GLN   236      -7.438  -9.615 -16.848  1.00  0.00           O  
ATOM   1175  H   GLN   236      -5.098 -13.607 -14.926  1.00  0.00           H  
ATOM   1176  HA  GLN   236      -4.006 -10.924 -14.385  1.00  0.00           H  
ATOM   1177 1HB  GLN   236      -6.771 -11.838 -15.000  1.00  0.00           H  
ATOM   1178 2HB  GLN   236      -6.167 -10.180 -14.746  1.00  0.00           H  
ATOM   1179 1HG  GLN   236      -4.540 -10.579 -16.520  1.00  0.00           H  
ATOM   1180 2HG  GLN   236      -5.540 -11.939 -17.000  1.00  0.00           H  
ATOM   1181 1HE2 GLN   236      -6.878  -9.349 -19.187  1.00  0.00           H  
ATOM   1182 2HE2 GLN   236      -5.465 -10.423 -18.917  1.00  0.00           H  
ATOM   1183  N   LEU   237      -4.184 -11.766 -11.829  1.00  0.00           N  
ATOM   1184  CA  LEU   237      -4.334 -11.518 -10.346  1.00  0.00           C  
ATOM   1185  C   LEU   237      -4.421  -9.960 -10.049  1.00  0.00           C  
ATOM   1186  O   LEU   237      -3.676  -9.343  -9.226  1.00  0.00           O  
ATOM   1187  CB  LEU   237      -3.252 -12.230  -9.541  1.00  0.00           C  
ATOM   1188  CG  LEU   237      -2.893 -13.629 -10.128  1.00  0.00           C  
ATOM   1189  CD1 LEU   237      -1.726 -14.118  -9.253  1.00  0.00           C  
ATOM   1190  CD2 LEU   237      -3.948 -14.778 -10.176  1.00  0.00           C  
ATOM   1191  H   LEU   237      -3.253 -12.081 -12.061  1.00  0.00           H  
ATOM   1192  HA  LEU   237      -5.334 -11.858 -10.075  1.00  0.00           H  
ATOM   1193 1HB  LEU   237      -2.350 -11.619  -9.559  1.00  0.00           H  
ATOM   1194 2HB  LEU   237      -3.586 -12.367  -8.512  1.00  0.00           H  
ATOM   1195  HG  LEU   237      -2.529 -13.568 -11.154  1.00  0.00           H  
ATOM   1196 1HD1 LEU   237      -1.272 -15.024  -9.655  1.00  0.00           H  
ATOM   1197 2HD1 LEU   237      -0.960 -13.361  -9.085  1.00  0.00           H  
ATOM   1198 3HD1 LEU   237      -2.203 -14.292  -8.288  1.00  0.00           H  
ATOM   1199 1HD2 LEU   237      -4.625 -14.691 -11.026  1.00  0.00           H  
ATOM   1200 2HD2 LEU   237      -3.446 -15.740 -10.277  1.00  0.00           H  
ATOM   1201 3HD2 LEU   237      -4.515 -14.781  -9.246  1.00  0.00           H  
ATOM   1202  N   MET   238      -5.362  -9.263 -10.686  1.00  0.00           N  
ATOM   1203  CA  MET   238      -5.603  -7.765 -10.562  1.00  0.00           C  
ATOM   1204  C   MET   238      -6.817  -7.355  -9.736  1.00  0.00           C  
ATOM   1205  O   MET   238      -7.696  -8.122  -9.430  1.00  0.00           O  
ATOM   1206  CB  MET   238      -5.620  -7.215 -11.994  1.00  0.00           C  
ATOM   1207  CG  MET   238      -4.235  -7.303 -12.679  1.00  0.00           C  
ATOM   1208  SD  MET   238      -4.443  -7.772 -14.429  1.00  0.00           S  
ATOM   1209  CE  MET   238      -5.155  -6.202 -14.922  1.00  0.00           C  
ATOM   1210  H   MET   238      -6.009  -9.818 -11.227  1.00  0.00           H  
ATOM   1211  HA  MET   238      -4.787  -7.352  -9.969  1.00  0.00           H  
ATOM   1212 1HB  MET   238      -6.448  -7.685 -12.524  1.00  0.00           H  
ATOM   1213 2HB  MET   238      -5.883  -6.160 -11.919  1.00  0.00           H  
ATOM   1214 1HG  MET   238      -3.617  -6.407 -12.623  1.00  0.00           H  
ATOM   1215 2HG  MET   238      -3.709  -8.116 -12.179  1.00  0.00           H  
ATOM   1216 1HE  MET   238      -6.053  -5.976 -14.346  1.00  0.00           H  
ATOM   1217 2HE  MET   238      -4.430  -5.403 -14.765  1.00  0.00           H  
ATOM   1218 3HE  MET   238      -5.367  -6.251 -15.990  1.00  0.00           H  
ATOM   1219  N   VAL   239      -6.821  -6.052  -9.253  1.00  0.00           N  
ATOM   1220  CA  VAL   239      -7.890  -5.451  -8.419  1.00  0.00           C  
ATOM   1221  C   VAL   239      -8.278  -3.971  -8.736  1.00  0.00           C  
ATOM   1222  O   VAL   239      -7.496  -3.059  -8.988  1.00  0.00           O  
ATOM   1223  CB  VAL   239      -7.654  -5.662  -6.917  1.00  0.00           C  
ATOM   1224  CG1 VAL   239      -6.211  -5.246  -6.416  1.00  0.00           C  
ATOM   1225  CG2 VAL   239      -8.662  -5.039  -5.960  1.00  0.00           C  
ATOM   1226  H   VAL   239      -6.048  -5.441  -9.476  1.00  0.00           H  
ATOM   1227  HA  VAL   239      -8.800  -6.007  -8.647  1.00  0.00           H  
ATOM   1228  HB  VAL   239      -7.613  -6.748  -6.830  1.00  0.00           H  
ATOM   1229 1HG1 VAL   239      -6.162  -5.387  -5.337  1.00  0.00           H  
ATOM   1230 2HG1 VAL   239      -5.549  -6.005  -6.835  1.00  0.00           H  
ATOM   1231 3HG1 VAL   239      -5.905  -4.268  -6.788  1.00  0.00           H  
ATOM   1232 1HG2 VAL   239      -8.412  -5.390  -4.958  1.00  0.00           H  
ATOM   1233 2HG2 VAL   239      -8.504  -3.961  -5.999  1.00  0.00           H  
ATOM   1234 3HG2 VAL   239      -9.670  -5.255  -6.312  1.00  0.00           H  
ATOM   1235  N   TYR   240      -9.600  -3.711  -8.594  1.00  0.00           N  
ATOM   1236  CA  TYR   240     -10.322  -2.475  -8.793  1.00  0.00           C  
ATOM   1237  C   TYR   240     -11.157  -2.155  -7.529  1.00  0.00           C  
ATOM   1238  O   TYR   240     -11.528  -3.023  -6.717  1.00  0.00           O  
ATOM   1239  CB  TYR   240     -11.220  -2.506 -10.140  1.00  0.00           C  
ATOM   1240  CG  TYR   240     -10.554  -3.007 -11.415  1.00  0.00           C  
ATOM   1241  CD1 TYR   240     -10.015  -2.125 -12.398  1.00  0.00           C  
ATOM   1242  CD2 TYR   240     -10.600  -4.437 -11.677  1.00  0.00           C  
ATOM   1243  CE1 TYR   240      -9.534  -2.688 -13.613  1.00  0.00           C  
ATOM   1244  CE2 TYR   240     -10.059  -4.935 -12.925  1.00  0.00           C  
ATOM   1245  CZ  TYR   240      -9.516  -4.071 -13.844  1.00  0.00           C  
ATOM   1246  OH  TYR   240      -8.975  -4.554 -14.962  1.00  0.00           O  
ATOM   1247  H   TYR   240     -10.215  -4.488  -8.397  1.00  0.00           H  
ATOM   1248  HA  TYR   240      -9.575  -1.698  -8.954  1.00  0.00           H  
ATOM   1249 1HB  TYR   240     -12.021  -3.228  -9.976  1.00  0.00           H  
ATOM   1250 2HB  TYR   240     -11.751  -1.564 -10.276  1.00  0.00           H  
ATOM   1251  HD1 TYR   240     -10.228  -1.086 -12.197  1.00  0.00           H  
ATOM   1252  HD2 TYR   240     -11.201  -5.116 -11.091  1.00  0.00           H  
ATOM   1253  HE1 TYR   240      -9.243  -1.995 -14.390  1.00  0.00           H  
ATOM   1254  HE2 TYR   240     -10.010  -5.989 -13.158  1.00  0.00           H  
ATOM   1255  HH  TYR   240      -8.625  -5.447 -14.972  1.00  0.00           H  
ATOM   1256  N   VAL   241     -11.533  -0.843  -7.420  1.00  0.00           N  
ATOM   1257  CA  VAL   241     -12.410  -0.440  -6.306  1.00  0.00           C  
ATOM   1258  C   VAL   241     -13.315   0.711  -6.739  1.00  0.00           C  
ATOM   1259  O   VAL   241     -12.952   1.579  -7.549  1.00  0.00           O  
ATOM   1260  CB  VAL   241     -11.672  -0.063  -4.960  1.00  0.00           C  
ATOM   1261  CG1 VAL   241     -12.682   0.082  -3.814  1.00  0.00           C  
ATOM   1262  CG2 VAL   241     -10.657  -1.102  -4.661  1.00  0.00           C  
ATOM   1263  H   VAL   241     -11.015  -0.156  -7.948  1.00  0.00           H  
ATOM   1264  HA  VAL   241     -13.096  -1.261  -6.102  1.00  0.00           H  
ATOM   1265  HB  VAL   241     -11.098   0.864  -4.992  1.00  0.00           H  
ATOM   1266 1HG1 VAL   241     -12.161   0.029  -2.858  1.00  0.00           H  
ATOM   1267 2HG1 VAL   241     -13.193   1.044  -3.786  1.00  0.00           H  
ATOM   1268 3HG1 VAL   241     -13.482  -0.652  -3.911  1.00  0.00           H  
ATOM   1269 1HG2 VAL   241     -11.108  -2.067  -4.430  1.00  0.00           H  
ATOM   1270 2HG2 VAL   241      -9.887  -1.188  -5.429  1.00  0.00           H  
ATOM   1271 3HG2 VAL   241     -10.113  -0.835  -3.756  1.00  0.00           H  
ATOM   1272  N   VAL   242     -14.585   0.658  -6.336  1.00  0.00           N  
ATOM   1273  CA  VAL   242     -15.672   1.357  -6.949  1.00  0.00           C  
ATOM   1274  C   VAL   242     -16.771   1.857  -5.947  1.00  0.00           C  
ATOM   1275  O   VAL   242     -17.202   1.053  -5.118  1.00  0.00           O  
ATOM   1276  CB  VAL   242     -16.400   0.402  -8.013  1.00  0.00           C  
ATOM   1277  CG1 VAL   242     -17.490   1.000  -8.923  1.00  0.00           C  
ATOM   1278  CG2 VAL   242     -15.362   0.102  -9.007  1.00  0.00           C  
ATOM   1279  H   VAL   242     -14.912  -0.217  -5.950  1.00  0.00           H  
ATOM   1280  HA  VAL   242     -15.333   2.246  -7.480  1.00  0.00           H  
ATOM   1281  HB  VAL   242     -16.655  -0.530  -7.511  1.00  0.00           H  
ATOM   1282 1HG1 VAL   242     -18.450   0.986  -8.406  1.00  0.00           H  
ATOM   1283 2HG1 VAL   242     -17.207   2.020  -9.183  1.00  0.00           H  
ATOM   1284 3HG1 VAL   242     -17.710   0.407  -9.811  1.00  0.00           H  
ATOM   1285 1HG2 VAL   242     -14.545  -0.490  -8.595  1.00  0.00           H  
ATOM   1286 2HG2 VAL   242     -15.740  -0.468  -9.857  1.00  0.00           H  
ATOM   1287 3HG2 VAL   242     -14.922   1.012  -9.415  1.00  0.00           H  
ATOM   1288  N   LYS   243     -17.336   3.053  -6.244  1.00  0.00           N  
ATOM   1289  CA  LYS   243     -18.555   3.606  -5.652  1.00  0.00           C  
ATOM   1290  C   LYS   243     -19.756   3.639  -6.675  1.00  0.00           C  
ATOM   1291  O   LYS   243     -19.609   3.973  -7.840  1.00  0.00           O  
ATOM   1292  CB  LYS   243     -18.364   5.038  -5.142  1.00  0.00           C  
ATOM   1293  CG  LYS   243     -18.249   6.160  -6.183  1.00  0.00           C  
ATOM   1294  CD  LYS   243     -17.664   7.480  -5.673  1.00  0.00           C  
ATOM   1295  CE  LYS   243     -17.916   8.681  -6.540  1.00  0.00           C  
ATOM   1296  NZ  LYS   243     -19.255   9.219  -6.363  1.00  0.00           N1+
ATOM   1297  H   LYS   243     -16.897   3.556  -7.002  1.00  0.00           H  
ATOM   1298  HA  LYS   243     -18.881   3.034  -4.783  1.00  0.00           H  
ATOM   1299 1HB  LYS   243     -19.061   5.366  -4.370  1.00  0.00           H  
ATOM   1300 2HB  LYS   243     -17.454   4.971  -4.548  1.00  0.00           H  
ATOM   1301 1HG  LYS   243     -17.614   5.917  -7.036  1.00  0.00           H  
ATOM   1302 2HG  LYS   243     -19.219   6.388  -6.624  1.00  0.00           H  
ATOM   1303 1HD  LYS   243     -18.078   7.780  -4.710  1.00  0.00           H  
ATOM   1304 2HD  LYS   243     -16.593   7.282  -5.638  1.00  0.00           H  
ATOM   1305 1HE  LYS   243     -17.222   9.488  -6.301  1.00  0.00           H  
ATOM   1306 2HE  LYS   243     -17.643   8.341  -7.538  1.00  0.00           H  
ATOM   1307 1HZ  LYS   243     -19.983   8.519  -6.341  1.00  0.00           H  
ATOM   1308 2HZ  LYS   243     -19.259   9.759  -5.509  1.00  0.00           H  
ATOM   1309 3HZ  LYS   243     -19.442   9.950  -7.034  1.00  0.00           H  
ATOM   1310  N   THR   244     -20.910   3.575  -6.116  1.00  0.00           N  
ATOM   1311  CA  THR   244     -22.283   3.718  -6.746  1.00  0.00           C  
ATOM   1312  C   THR   244     -23.342   4.326  -5.792  1.00  0.00           C  
ATOM   1313  O   THR   244     -23.464   3.944  -4.667  1.00  0.00           O  
ATOM   1314  CB  THR   244     -22.816   2.282  -7.027  1.00  0.00           C  
ATOM   1315  CG2 THR   244     -24.105   2.203  -7.903  1.00  0.00           C  
ATOM   1316  OG1 THR   244     -21.877   1.605  -7.786  1.00  0.00           O  
ATOM   1317  H   THR   244     -20.875   3.176  -5.189  1.00  0.00           H  
ATOM   1318  HA  THR   244     -22.340   4.228  -7.708  1.00  0.00           H  
ATOM   1319  HB  THR   244     -22.878   1.588  -6.189  1.00  0.00           H  
ATOM   1320 1HG2 THR   244     -25.018   2.406  -7.343  1.00  0.00           H  
ATOM   1321 2HG2 THR   244     -23.977   2.845  -8.774  1.00  0.00           H  
ATOM   1322 3HG2 THR   244     -24.161   1.238  -8.406  1.00  0.00           H  
ATOM   1323  HG1 THR   244     -21.307   1.159  -7.156  1.00  0.00           H  
ATOM   1324  N   SER   245     -24.192   5.239  -6.348  1.00  0.00           N  
ATOM   1325  CA  SER   245     -25.342   5.819  -5.631  1.00  0.00           C  
ATOM   1326  C   SER   245     -26.483   4.779  -5.491  1.00  0.00           C  
ATOM   1327  O   SER   245     -26.965   4.206  -6.474  1.00  0.00           O  
ATOM   1328  CB  SER   245     -25.807   7.068  -6.329  1.00  0.00           C  
ATOM   1329  OG  SER   245     -26.933   7.640  -5.708  1.00  0.00           O  
ATOM   1330  H   SER   245     -24.050   5.482  -7.319  1.00  0.00           H  
ATOM   1331  HA  SER   245     -25.072   6.087  -4.609  1.00  0.00           H  
ATOM   1332 1HB  SER   245     -25.002   7.801  -6.291  1.00  0.00           H  
ATOM   1333 2HB  SER   245     -25.950   6.908  -7.398  1.00  0.00           H  
ATOM   1334  HG  SER   245     -26.723   8.469  -5.271  1.00  0.00           H  
ATOM   1335  N   ILE   246     -27.111   4.566  -4.332  1.00  0.00           N  
ATOM   1336  CA  ILE   246     -28.477   3.847  -4.109  1.00  0.00           C  
ATOM   1337  C   ILE   246     -29.588   4.794  -4.609  1.00  0.00           C  
ATOM   1338  O   ILE   246     -30.641   4.316  -5.003  1.00  0.00           O  
ATOM   1339  CB  ILE   246     -28.804   3.594  -2.622  1.00  0.00           C  
ATOM   1340  CG1 ILE   246     -27.936   2.455  -2.073  1.00  0.00           C  
ATOM   1341  CG2 ILE   246     -30.222   3.150  -2.277  1.00  0.00           C  
ATOM   1342  CD1 ILE   246     -26.434   2.540  -1.966  1.00  0.00           C  
ATOM   1343  H   ILE   246     -26.648   4.921  -3.508  1.00  0.00           H  
ATOM   1344  HA  ILE   246     -28.417   2.895  -4.636  1.00  0.00           H  
ATOM   1345  HB  ILE   246     -28.592   4.440  -1.967  1.00  0.00           H  
ATOM   1346 1HG1 ILE   246     -28.264   2.145  -1.080  1.00  0.00           H  
ATOM   1347 2HG1 ILE   246     -28.081   1.632  -2.772  1.00  0.00           H  
ATOM   1348 1HG2 ILE   246     -30.439   2.163  -2.685  1.00  0.00           H  
ATOM   1349 2HG2 ILE   246     -30.293   3.167  -1.189  1.00  0.00           H  
ATOM   1350 3HG2 ILE   246     -30.924   3.949  -2.520  1.00  0.00           H  
ATOM   1351 1HD1 ILE   246     -25.933   1.678  -1.525  1.00  0.00           H  
ATOM   1352 2HD1 ILE   246     -25.957   2.477  -2.944  1.00  0.00           H  
ATOM   1353 3HD1 ILE   246     -26.156   3.478  -1.485  1.00  0.00           H  
ATOM   1354  N   LYS   247     -29.370   6.109  -4.555  1.00  0.00           N  
ATOM   1355  CA  LYS   247     -30.416   7.077  -4.958  1.00  0.00           C  
ATOM   1356  C   LYS   247     -30.625   7.041  -6.471  1.00  0.00           C  
ATOM   1357  O   LYS   247     -31.761   7.195  -6.908  1.00  0.00           O  
ATOM   1358  CB  LYS   247     -30.159   8.519  -4.339  1.00  0.00           C  
ATOM   1359  CG  LYS   247     -30.101   8.358  -2.789  1.00  0.00           C  
ATOM   1360  CD  LYS   247     -30.156   9.789  -2.218  1.00  0.00           C  
ATOM   1361  CE  LYS   247     -29.577   9.732  -0.816  1.00  0.00           C  
ATOM   1362  NZ  LYS   247     -30.377   8.867   0.127  1.00  0.00           N1+
ATOM   1363  H   LYS   247     -28.562   6.481  -4.078  1.00  0.00           H  
ATOM   1364  HA  LYS   247     -31.407   6.750  -4.642  1.00  0.00           H  
ATOM   1365 1HB  LYS   247     -29.219   8.894  -4.740  1.00  0.00           H  
ATOM   1366 2HB  LYS   247     -30.953   9.216  -4.604  1.00  0.00           H  
ATOM   1367 1HG  LYS   247     -30.996   7.806  -2.502  1.00  0.00           H  
ATOM   1368 2HG  LYS   247     -29.126   7.947  -2.525  1.00  0.00           H  
ATOM   1369 1HD  LYS   247     -29.537  10.418  -2.857  1.00  0.00           H  
ATOM   1370 2HD  LYS   247     -31.174  10.174  -2.160  1.00  0.00           H  
ATOM   1371 1HE  LYS   247     -28.532   9.421  -0.788  1.00  0.00           H  
ATOM   1372 2HE  LYS   247     -29.558  10.692  -0.301  1.00  0.00           H  
ATOM   1373 1HZ  LYS   247     -30.647   7.972  -0.255  1.00  0.00           H  
ATOM   1374 2HZ  LYS   247     -29.863   8.655   0.970  1.00  0.00           H  
ATOM   1375 3HZ  LYS   247     -31.281   9.260   0.347  1.00  0.00           H  
ATOM   1376  N   ILE   248     -29.606   7.181  -7.316  1.00  0.00           N  
ATOM   1377  CA  ILE   248     -29.651   7.367  -8.741  1.00  0.00           C  
ATOM   1378  C   ILE   248     -28.755   6.351  -9.516  1.00  0.00           C  
ATOM   1379  O   ILE   248     -27.713   5.969  -8.945  1.00  0.00           O  
ATOM   1380  CB  ILE   248     -29.323   8.839  -9.139  1.00  0.00           C  
ATOM   1381  CG1 ILE   248     -27.859   9.240  -8.657  1.00  0.00           C  
ATOM   1382  CG2 ILE   248     -30.360   9.807  -8.443  1.00  0.00           C  
ATOM   1383  CD1 ILE   248     -27.445  10.726  -9.008  1.00  0.00           C  
ATOM   1384  H   ILE   248     -28.716   7.246  -6.843  1.00  0.00           H  
ATOM   1385  HA  ILE   248     -30.672   7.180  -9.074  1.00  0.00           H  
ATOM   1386  HB  ILE   248     -29.356   9.031 -10.211  1.00  0.00           H  
ATOM   1387 1HG1 ILE   248     -27.810   9.269  -7.569  1.00  0.00           H  
ATOM   1388 2HG1 ILE   248     -27.283   8.457  -9.152  1.00  0.00           H  
ATOM   1389 1HG2 ILE   248     -31.406   9.606  -8.676  1.00  0.00           H  
ATOM   1390 2HG2 ILE   248     -30.217   9.665  -7.371  1.00  0.00           H  
ATOM   1391 3HG2 ILE   248     -30.238  10.860  -8.694  1.00  0.00           H  
ATOM   1392 1HD1 ILE   248     -26.410  10.859  -8.692  1.00  0.00           H  
ATOM   1393 2HD1 ILE   248     -27.650  10.983 -10.047  1.00  0.00           H  
ATOM   1394 3HD1 ILE   248     -28.056  11.366  -8.371  1.00  0.00           H  
ATOM   1395  N   PRO   249     -29.021   6.155 -10.821  1.00  0.00           N  
ATOM   1396  CA  PRO   249     -28.016   5.493 -11.699  1.00  0.00           C  
ATOM   1397  C   PRO   249     -26.761   6.360 -11.838  1.00  0.00           C  
ATOM   1398  O   PRO   249     -26.775   7.246 -12.626  1.00  0.00           O  
ATOM   1399  CB  PRO   249     -28.782   5.052 -13.025  1.00  0.00           C  
ATOM   1400  CG  PRO   249     -30.008   5.966 -13.035  1.00  0.00           C  
ATOM   1401  CD  PRO   249     -30.272   6.447 -11.620  1.00  0.00           C  
ATOM   1402  HA  PRO   249     -27.596   4.575 -11.286  1.00  0.00           H  
ATOM   1403 1HB  PRO   249     -28.193   5.091 -13.941  1.00  0.00           H  
ATOM   1404 2HB  PRO   249     -29.205   4.059 -12.870  1.00  0.00           H  
ATOM   1405 1HG  PRO   249     -29.827   6.868 -13.620  1.00  0.00           H  
ATOM   1406 2HG  PRO   249     -30.916   5.563 -13.482  1.00  0.00           H  
ATOM   1407 1HD  PRO   249     -30.610   7.480 -11.550  1.00  0.00           H  
ATOM   1408 2HD  PRO   249     -30.928   5.788 -11.050  1.00  0.00           H  
ATOM   1409  N   SER   250     -25.678   6.037 -11.137  1.00  0.00           N  
ATOM   1410  CA  SER   250     -24.357   6.644 -11.385  1.00  0.00           C  
ATOM   1411  C   SER   250     -23.294   5.808 -10.701  1.00  0.00           C  
ATOM   1412  O   SER   250     -23.553   5.415  -9.558  1.00  0.00           O  
ATOM   1413  CB  SER   250     -24.284   8.145 -10.920  1.00  0.00           C  
ATOM   1414  OG  SER   250     -23.064   8.670 -11.457  1.00  0.00           O  
ATOM   1415  H   SER   250     -25.767   5.391 -10.365  1.00  0.00           H  
ATOM   1416  HA  SER   250     -24.111   6.611 -12.446  1.00  0.00           H  
ATOM   1417 1HB  SER   250     -25.147   8.717 -11.260  1.00  0.00           H  
ATOM   1418 2HB  SER   250     -24.285   8.257  -9.836  1.00  0.00           H  
ATOM   1419  HG  SER   250     -22.905   9.466 -10.943  1.00  0.00           H  
ATOM   1420  N   SER   251     -22.146   5.632 -11.312  1.00  0.00           N  
ATOM   1421  CA  SER   251     -21.053   4.838 -10.627  1.00  0.00           C  
ATOM   1422  C   SER   251     -19.595   5.103 -11.193  1.00  0.00           C  
ATOM   1423  O   SER   251     -19.402   5.390 -12.348  1.00  0.00           O  
ATOM   1424  CB  SER   251     -21.493   3.432 -10.730  1.00  0.00           C  
ATOM   1425  OG  SER   251     -20.388   2.640 -10.379  1.00  0.00           O  
ATOM   1426  H   SER   251     -21.911   6.186 -12.124  1.00  0.00           H  
ATOM   1427  HA  SER   251     -21.116   5.049  -9.560  1.00  0.00           H  
ATOM   1428 1HB  SER   251     -22.314   3.288 -10.027  1.00  0.00           H  
ATOM   1429 2HB  SER   251     -21.902   3.281 -11.729  1.00  0.00           H  
ATOM   1430  HG  SER   251     -20.385   2.681  -9.420  1.00  0.00           H  
ATOM   1431  N   HIE   252     -18.609   5.145 -10.311  1.00  0.00           N  
ATOM   1432  CA  HIE   252     -17.270   5.626 -10.577  1.00  0.00           C  
ATOM   1433  C   HIE   252     -16.170   4.933  -9.790  1.00  0.00           C  
ATOM   1434  O   HIE   252     -16.355   4.338  -8.736  1.00  0.00           O  
ATOM   1435  CB  HIE   252     -17.166   7.140 -10.296  1.00  0.00           C  
ATOM   1436  CG  HIE   252     -18.051   7.987 -11.192  1.00  0.00           C  
ATOM   1437  CD2 HIE   252     -19.248   8.571 -10.869  1.00  0.00           C  
ATOM   1438  ND1 HIE   252     -17.707   8.382 -12.488  1.00  0.00           N  
ATOM   1439  CE1 HIE   252     -18.694   9.170 -12.918  1.00  0.00           C  
ATOM   1440  NE2 HIE   252     -19.664   9.276 -12.007  1.00  0.00           N  
ATOM   1441  H   HIE   252     -18.933   4.988  -9.367  1.00  0.00           H  
ATOM   1442  HA  HIE   252     -17.203   5.492 -11.657  1.00  0.00           H  
ATOM   1443 1HB  HIE   252     -17.448   7.338  -9.263  1.00  0.00           H  
ATOM   1444 2HB  HIE   252     -16.108   7.371 -10.417  1.00  0.00           H  
ATOM   1445  HD2 HIE   252     -19.749   8.487  -9.916  1.00  0.00           H  
ATOM   1446  HE2 HIE   252     -20.523   9.789 -12.148  1.00  0.00           H  
ATOM   1447  HE1 HIE   252     -18.669   9.623 -13.899  1.00  0.00           H  
ATOM   1448  N   ASN   253     -15.079   4.935 -10.516  1.00  0.00           N  
ATOM   1449  CA  ASN   253     -13.817   4.323 -10.156  1.00  0.00           C  
ATOM   1450  C   ASN   253     -13.090   5.066  -8.967  1.00  0.00           C  
ATOM   1451  O   ASN   253     -12.900   6.266  -9.038  1.00  0.00           O  
ATOM   1452  CB  ASN   253     -12.880   4.084 -11.383  1.00  0.00           C  
ATOM   1453  CG  ASN   253     -13.607   3.205 -12.410  1.00  0.00           C  
ATOM   1454  ND2 ASN   253     -13.663   3.576 -13.680  1.00  0.00           N  
ATOM   1455  OD1 ASN   253     -14.200   2.174 -12.044  1.00  0.00           O  
ATOM   1456  H   ASN   253     -15.091   5.410 -11.407  1.00  0.00           H  
ATOM   1457  HA  ASN   253     -14.128   3.362  -9.748  1.00  0.00           H  
ATOM   1458 1HB  ASN   253     -12.541   5.043 -11.773  1.00  0.00           H  
ATOM   1459 2HB  ASN   253     -11.988   3.623 -10.960  1.00  0.00           H  
ATOM   1460 1HD2 ASN   253     -14.169   2.985 -14.324  1.00  0.00           H  
ATOM   1461 2HD2 ASN   253     -12.947   4.169 -14.073  1.00  0.00           H  
ATOM   1462  N   LEU   254     -12.641   4.373  -7.901  1.00  0.00           N  
ATOM   1463  CA  LEU   254     -11.918   5.020  -6.814  1.00  0.00           C  
ATOM   1464  C   LEU   254     -10.429   4.773  -6.950  1.00  0.00           C  
ATOM   1465  O   LEU   254      -9.718   5.724  -7.027  1.00  0.00           O  
ATOM   1466  CB  LEU   254     -12.377   4.458  -5.442  1.00  0.00           C  
ATOM   1467  CG  LEU   254     -13.786   4.969  -5.000  1.00  0.00           C  
ATOM   1468  CD1 LEU   254     -14.458   4.028  -3.970  1.00  0.00           C  
ATOM   1469  CD2 LEU   254     -13.628   6.293  -4.262  1.00  0.00           C  
ATOM   1470  H   LEU   254     -12.927   3.408  -7.804  1.00  0.00           H  
ATOM   1471  HA  LEU   254     -11.957   6.105  -6.735  1.00  0.00           H  
ATOM   1472 1HB  LEU   254     -12.327   3.369  -5.450  1.00  0.00           H  
ATOM   1473 2HB  LEU   254     -11.650   4.710  -4.670  1.00  0.00           H  
ATOM   1474  HG  LEU   254     -14.435   5.083  -5.869  1.00  0.00           H  
ATOM   1475 1HD1 LEU   254     -13.678   3.868  -3.226  1.00  0.00           H  
ATOM   1476 2HD1 LEU   254     -15.365   4.527  -3.625  1.00  0.00           H  
ATOM   1477 3HD1 LEU   254     -14.679   3.052  -4.400  1.00  0.00           H  
ATOM   1478 1HD2 LEU   254     -14.563   6.618  -3.806  1.00  0.00           H  
ATOM   1479 2HD2 LEU   254     -12.855   6.244  -3.495  1.00  0.00           H  
ATOM   1480 3HD2 LEU   254     -13.318   7.010  -5.021  1.00  0.00           H  
ATOM   1481  N   MET   255      -9.981   3.505  -7.090  1.00  0.00           N  
ATOM   1482  CA  MET   255      -8.538   3.160  -7.109  1.00  0.00           C  
ATOM   1483  C   MET   255      -8.333   1.762  -7.708  1.00  0.00           C  
ATOM   1484  O   MET   255      -9.286   0.950  -7.764  1.00  0.00           O  
ATOM   1485  CB  MET   255      -7.796   3.376  -5.802  1.00  0.00           C  
ATOM   1486  CG  MET   255      -8.004   2.311  -4.654  1.00  0.00           C  
ATOM   1487  SD  MET   255      -9.453   2.731  -3.612  1.00  0.00           S  
ATOM   1488  CE  MET   255      -8.970   1.747  -2.123  1.00  0.00           C  
ATOM   1489  H   MET   255     -10.640   2.747  -6.990  1.00  0.00           H  
ATOM   1490  HA  MET   255      -8.147   3.953  -7.748  1.00  0.00           H  
ATOM   1491 1HB  MET   255      -6.731   3.535  -5.967  1.00  0.00           H  
ATOM   1492 2HB  MET   255      -8.026   4.367  -5.413  1.00  0.00           H  
ATOM   1493 1HG  MET   255      -8.118   1.346  -5.149  1.00  0.00           H  
ATOM   1494 2HG  MET   255      -7.164   2.278  -3.960  1.00  0.00           H  
ATOM   1495 1HE  MET   255      -9.151   0.675  -2.192  1.00  0.00           H  
ATOM   1496 2HE  MET   255      -7.910   1.895  -1.918  1.00  0.00           H  
ATOM   1497 3HE  MET   255      -9.555   2.129  -1.286  1.00  0.00           H  
ATOM   1498  N   LYS   256      -7.014   1.426  -8.044  1.00  0.00           N  
ATOM   1499  CA  LYS   256      -6.702   0.321  -8.956  1.00  0.00           C  
ATOM   1500  C   LYS   256      -5.260  -0.292  -8.803  1.00  0.00           C  
ATOM   1501  O   LYS   256      -4.357   0.460  -8.361  1.00  0.00           O  
ATOM   1502  CB  LYS   256      -7.046   0.778 -10.373  1.00  0.00           C  
ATOM   1503  CG  LYS   256      -6.918  -0.349 -11.416  1.00  0.00           C  
ATOM   1504  CD  LYS   256      -7.148   0.109 -12.869  1.00  0.00           C  
ATOM   1505  CE  LYS   256      -5.968   0.845 -13.489  1.00  0.00           C  
ATOM   1506  NZ  LYS   256      -6.121   1.245 -14.884  1.00  0.00           N1+
ATOM   1507  H   LYS   256      -6.303   2.106  -7.814  1.00  0.00           H  
ATOM   1508  HA  LYS   256      -7.407  -0.493  -8.783  1.00  0.00           H  
ATOM   1509 1HB  LYS   256      -8.048   1.205 -10.407  1.00  0.00           H  
ATOM   1510 2HB  LYS   256      -6.386   1.600 -10.652  1.00  0.00           H  
ATOM   1511 1HG  LYS   256      -5.910  -0.751 -11.316  1.00  0.00           H  
ATOM   1512 2HG  LYS   256      -7.698  -1.102 -11.295  1.00  0.00           H  
ATOM   1513 1HD  LYS   256      -7.349  -0.799 -13.438  1.00  0.00           H  
ATOM   1514 2HD  LYS   256      -8.060   0.699 -12.956  1.00  0.00           H  
ATOM   1515 1HE  LYS   256      -5.769   1.703 -12.848  1.00  0.00           H  
ATOM   1516 2HE  LYS   256      -5.109   0.176 -13.446  1.00  0.00           H  
ATOM   1517 1HZ  LYS   256      -6.724   2.055 -14.923  1.00  0.00           H  
ATOM   1518 2HZ  LYS   256      -5.292   1.684 -15.258  1.00  0.00           H  
ATOM   1519 3HZ  LYS   256      -6.343   0.496 -15.524  1.00  0.00           H  
ATOM   1520  N   GLY   257      -5.098  -1.668  -8.756  1.00  0.00           N  
ATOM   1521  CA  GLY   257      -3.813  -2.271  -8.592  1.00  0.00           C  
ATOM   1522  C   GLY   257      -3.607  -3.724  -8.859  1.00  0.00           C  
ATOM   1523  O   GLY   257      -4.499  -4.400  -9.330  1.00  0.00           O  
ATOM   1524  H   GLY   257      -5.981  -2.156  -8.772  1.00  0.00           H  
ATOM   1525 1HA  GLY   257      -3.092  -1.778  -9.243  1.00  0.00           H  
ATOM   1526 2HA  GLY   257      -3.595  -2.167  -7.530  1.00  0.00           H  
ATOM   1527  N   GLY   258      -2.461  -4.288  -8.620  1.00  0.00           N  
ATOM   1528  CA  GLY   258      -2.232  -5.748  -8.719  1.00  0.00           C  
ATOM   1529  C   GLY   258      -1.251  -6.086  -9.851  1.00  0.00           C  
ATOM   1530  O   GLY   258      -0.501  -5.243 -10.349  1.00  0.00           O  
ATOM   1531  H   GLY   258      -1.716  -3.717  -8.249  1.00  0.00           H  
ATOM   1532 1HA  GLY   258      -1.785  -6.065  -7.776  1.00  0.00           H  
ATOM   1533 2HA  GLY   258      -3.106  -6.368  -8.921  1.00  0.00           H  
ATOM   1534  N   SER   259      -1.199  -7.331 -10.371  1.00  0.00           N  
ATOM   1535  CA  SER   259      -0.232  -7.755 -11.355  1.00  0.00           C  
ATOM   1536  C   SER   259      -0.805  -8.872 -12.206  1.00  0.00           C  
ATOM   1537  O   SER   259      -1.334  -9.819 -11.655  1.00  0.00           O  
ATOM   1538  CB  SER   259       0.975  -8.313 -10.522  1.00  0.00           C  
ATOM   1539  OG  SER   259       1.994  -8.806 -11.338  1.00  0.00           O  
ATOM   1540  H   SER   259      -1.902  -8.018 -10.138  1.00  0.00           H  
ATOM   1541  HA  SER   259       0.049  -6.950 -12.035  1.00  0.00           H  
ATOM   1542 1HB  SER   259       1.237  -7.633  -9.711  1.00  0.00           H  
ATOM   1543 2HB  SER   259       0.677  -9.213  -9.983  1.00  0.00           H  
ATOM   1544  HG  SER   259       1.744  -9.678 -11.656  1.00  0.00           H  
ATOM   1545  N   THR   260      -0.522  -8.842 -13.548  1.00  0.00           N  
ATOM   1546  CA  THR   260      -0.354 -10.056 -14.399  1.00  0.00           C  
ATOM   1547  C   THR   260       0.790 -10.941 -13.889  1.00  0.00           C  
ATOM   1548  O   THR   260       1.830 -10.446 -13.518  1.00  0.00           O  
ATOM   1549  CB  THR   260      -0.144  -9.676 -15.884  1.00  0.00           C  
ATOM   1550  CG2 THR   260      -1.374  -9.244 -16.608  1.00  0.00           C  
ATOM   1551  OG1 THR   260       0.753  -8.654 -16.081  1.00  0.00           O  
ATOM   1552  H   THR   260      -0.138  -7.965 -13.870  1.00  0.00           H  
ATOM   1553  HA  THR   260      -1.252 -10.659 -14.272  1.00  0.00           H  
ATOM   1554  HB  THR   260       0.210 -10.565 -16.404  1.00  0.00           H  
ATOM   1555 1HG2 THR   260      -1.871 -10.171 -16.891  1.00  0.00           H  
ATOM   1556 2HG2 THR   260      -1.965  -8.535 -16.027  1.00  0.00           H  
ATOM   1557 3HG2 THR   260      -1.111  -8.884 -17.603  1.00  0.00           H  
ATOM   1558  HG1 THR   260       1.494  -8.756 -15.479  1.00  0.00           H  
ATOM   1559  N   LYS   261       0.590 -12.283 -14.002  1.00  0.00           N  
ATOM   1560  CA  LYS   261       1.590 -13.238 -13.425  1.00  0.00           C  
ATOM   1561  C   LYS   261       1.753 -14.527 -14.323  1.00  0.00           C  
ATOM   1562  O   LYS   261       0.746 -15.071 -14.771  1.00  0.00           O  
ATOM   1563  CB  LYS   261       1.114 -13.750 -12.070  1.00  0.00           C  
ATOM   1564  CG  LYS   261       1.541 -13.055 -10.744  1.00  0.00           C  
ATOM   1565  CD  LYS   261       3.057 -12.688 -10.573  1.00  0.00           C  
ATOM   1566  CE  LYS   261       3.913 -13.941 -10.534  1.00  0.00           C  
ATOM   1567  NZ  LYS   261       5.349 -13.561 -10.517  1.00  0.00           N1+
ATOM   1568  H   LYS   261      -0.256 -12.545 -14.488  1.00  0.00           H  
ATOM   1569  HA  LYS   261       2.568 -12.778 -13.280  1.00  0.00           H  
ATOM   1570 1HB  LYS   261       0.030 -13.870 -12.103  1.00  0.00           H  
ATOM   1571 2HB  LYS   261       1.460 -14.773 -11.925  1.00  0.00           H  
ATOM   1572 1HG  LYS   261       0.970 -12.142 -10.567  1.00  0.00           H  
ATOM   1573 2HG  LYS   261       1.255 -13.730  -9.937  1.00  0.00           H  
ATOM   1574 1HD  LYS   261       3.444 -12.085 -11.394  1.00  0.00           H  
ATOM   1575 2HD  LYS   261       3.230 -12.159  -9.637  1.00  0.00           H  
ATOM   1576 1HE  LYS   261       3.622 -14.523  -9.659  1.00  0.00           H  
ATOM   1577 2HE  LYS   261       3.650 -14.426 -11.475  1.00  0.00           H  
ATOM   1578 1HZ  LYS   261       5.625 -12.945 -11.268  1.00  0.00           H  
ATOM   1579 2HZ  LYS   261       5.447 -12.945  -9.722  1.00  0.00           H  
ATOM   1580 3HZ  LYS   261       5.901 -14.397 -10.394  1.00  0.00           H  
ATOM   1581  N   ASN   262       2.946 -15.049 -14.550  1.00  0.00           N  
ATOM   1582  CA  ASN   262       3.197 -16.419 -14.836  1.00  0.00           C  
ATOM   1583  C   ASN   262       3.381 -17.231 -13.494  1.00  0.00           C  
ATOM   1584  O   ASN   262       3.962 -16.789 -12.558  1.00  0.00           O  
ATOM   1585  CB  ASN   262       4.370 -16.516 -15.773  1.00  0.00           C  
ATOM   1586  CG  ASN   262       4.741 -17.990 -16.026  1.00  0.00           C  
ATOM   1587  ND2 ASN   262       3.904 -18.620 -16.720  1.00  0.00           N  
ATOM   1588  OD1 ASN   262       5.714 -18.578 -15.526  1.00  0.00           O  
ATOM   1589  H   ASN   262       3.727 -14.519 -14.191  1.00  0.00           H  
ATOM   1590  HA  ASN   262       2.322 -16.822 -15.346  1.00  0.00           H  
ATOM   1591 1HB  ASN   262       4.115 -15.994 -16.694  1.00  0.00           H  
ATOM   1592 2HB  ASN   262       5.239 -15.977 -15.396  1.00  0.00           H  
ATOM   1593 1HD2 ASN   262       4.254 -19.506 -17.057  1.00  0.00           H  
ATOM   1594 2HD2 ASN   262       3.223 -18.135 -17.285  1.00  0.00           H  
ATOM   1595  N   TRP   263       2.861 -18.439 -13.403  1.00  0.00           N  
ATOM   1596  CA  TRP   263       3.011 -19.386 -12.288  1.00  0.00           C  
ATOM   1597  C   TRP   263       3.307 -20.910 -12.797  1.00  0.00           C  
ATOM   1598  O   TRP   263       3.306 -21.865 -12.022  1.00  0.00           O  
ATOM   1599  CB  TRP   263       1.767 -19.312 -11.282  1.00  0.00           C  
ATOM   1600  CG  TRP   263       1.747 -18.193 -10.262  1.00  0.00           C  
ATOM   1601  CD1 TRP   263       2.872 -17.587  -9.834  1.00  0.00           C  
ATOM   1602  CD2 TRP   263       0.664 -17.646  -9.435  1.00  0.00           C  
ATOM   1603  CE2 TRP   263       1.307 -16.737  -8.469  1.00  0.00           C  
ATOM   1604  CE3 TRP   263      -0.696 -17.912  -9.205  1.00  0.00           C  
ATOM   1605  NE1 TRP   263       2.616 -16.676  -8.863  1.00  0.00           N  
ATOM   1606  CZ2 TRP   263       0.660 -16.121  -7.386  1.00  0.00           C  
ATOM   1607  CZ3 TRP   263      -1.358 -17.254  -8.126  1.00  0.00           C  
ATOM   1608  CH2 TRP   263      -0.662 -16.491  -7.157  1.00  0.00           C  
ATOM   1609  H   TRP   263       2.370 -18.815 -14.202  1.00  0.00           H  
ATOM   1610  HA  TRP   263       3.905 -19.073 -11.748  1.00  0.00           H  
ATOM   1611 1HB  TRP   263       0.832 -19.164 -11.823  1.00  0.00           H  
ATOM   1612 2HB  TRP   263       1.685 -20.235 -10.710  1.00  0.00           H  
ATOM   1613  HD1 TRP   263       3.864 -17.809 -10.201  1.00  0.00           H  
ATOM   1614  HE1 TRP   263       3.336 -16.133  -8.409  1.00  0.00           H  
ATOM   1615  HE3 TRP   263      -1.180 -18.580  -9.902  1.00  0.00           H  
ATOM   1616  HZ2 TRP   263       1.148 -15.486  -6.660  1.00  0.00           H  
ATOM   1617  HZ3 TRP   263      -2.405 -17.409  -7.911  1.00  0.00           H  
ATOM   1618  HH2 TRP   263      -1.275 -16.099  -6.359  1.00  0.00           H  
ATOM   1619  N   SER   264       3.486 -21.093 -14.115  1.00  0.00           N  
ATOM   1620  CA  SER   264       3.675 -22.406 -14.814  1.00  0.00           C  
ATOM   1621  C   SER   264       5.046 -23.081 -14.528  1.00  0.00           C  
ATOM   1622  O   SER   264       5.259 -24.268 -14.759  1.00  0.00           O  
ATOM   1623  CB  SER   264       3.547 -22.206 -16.337  1.00  0.00           C  
ATOM   1624  OG  SER   264       4.496 -21.331 -16.773  1.00  0.00           O  
ATOM   1625  H   SER   264       3.323 -20.261 -14.664  1.00  0.00           H  
ATOM   1626  HA  SER   264       2.899 -23.101 -14.493  1.00  0.00           H  
ATOM   1627 1HB  SER   264       3.857 -23.129 -16.825  1.00  0.00           H  
ATOM   1628 2HB  SER   264       2.515 -21.887 -16.488  1.00  0.00           H  
ATOM   1629  HG  SER   264       4.244 -21.186 -17.687  1.00  0.00           H  
ATOM   1630  N   GLY   265       5.980 -22.333 -14.007  1.00  0.00           N  
ATOM   1631  CA  GLY   265       7.275 -22.798 -13.564  1.00  0.00           C  
ATOM   1632  C   GLY   265       7.305 -23.535 -12.275  1.00  0.00           C  
ATOM   1633  O   GLY   265       6.587 -23.230 -11.318  1.00  0.00           O  
ATOM   1634  H   GLY   265       5.655 -21.413 -13.749  1.00  0.00           H  
ATOM   1635 1HA  GLY   265       7.668 -23.444 -14.349  1.00  0.00           H  
ATOM   1636 2HA  GLY   265       7.951 -21.944 -13.525  1.00  0.00           H  
ATOM   1637  N   ASN   266       8.079 -24.603 -12.195  1.00  0.00           N  
ATOM   1638  CA  ASN   266       7.834 -25.664 -11.215  1.00  0.00           C  
ATOM   1639  C   ASN   266       8.354 -25.373  -9.789  1.00  0.00           C  
ATOM   1640  O   ASN   266       9.571 -25.261  -9.573  1.00  0.00           O  
ATOM   1641  CB  ASN   266       8.543 -26.915 -11.743  1.00  0.00           C  
ATOM   1642  CG  ASN   266       7.885 -27.622 -12.901  1.00  0.00           C  
ATOM   1643  ND2 ASN   266       8.418 -27.461 -14.081  1.00  0.00           N  
ATOM   1644  OD1 ASN   266       6.855 -28.292 -12.766  1.00  0.00           O  
ATOM   1645  H   ASN   266       8.656 -24.802 -12.999  1.00  0.00           H  
ATOM   1646  HA  ASN   266       6.771 -25.908 -11.198  1.00  0.00           H  
ATOM   1647 1HB  ASN   266       9.625 -26.838 -11.844  1.00  0.00           H  
ATOM   1648 2HB  ASN   266       8.482 -27.664 -10.953  1.00  0.00           H  
ATOM   1649 1HD2 ASN   266       8.112 -27.953 -14.908  1.00  0.00           H  
ATOM   1650 2HD2 ASN   266       9.167 -26.784 -14.115  1.00  0.00           H  
ATOM   1651  N   SER   267       7.416 -25.187  -8.865  1.00  0.00           N  
ATOM   1652  CA  SER   267       7.579 -24.901  -7.444  1.00  0.00           C  
ATOM   1653  C   SER   267       6.434 -25.317  -6.571  1.00  0.00           C  
ATOM   1654  O   SER   267       5.334 -25.434  -7.071  1.00  0.00           O  
ATOM   1655  CB  SER   267       7.808 -23.363  -7.378  1.00  0.00           C  
ATOM   1656  OG  SER   267       8.241 -23.047  -6.086  1.00  0.00           O  
ATOM   1657  H   SER   267       6.469 -25.110  -9.204  1.00  0.00           H  
ATOM   1658  HA  SER   267       8.495 -25.399  -7.124  1.00  0.00           H  
ATOM   1659 1HB  SER   267       8.641 -22.969  -7.961  1.00  0.00           H  
ATOM   1660 2HB  SER   267       6.884 -22.849  -7.643  1.00  0.00           H  
ATOM   1661  HG  SER   267       8.074 -22.127  -5.864  1.00  0.00           H  
ATOM   1662  N   GLU   268       6.732 -25.488  -5.276  1.00  0.00           N  
ATOM   1663  CA  GLU   268       5.874 -26.299  -4.414  1.00  0.00           C  
ATOM   1664  C   GLU   268       4.465 -25.582  -4.351  1.00  0.00           C  
ATOM   1665  O   GLU   268       3.463 -26.257  -4.413  1.00  0.00           O  
ATOM   1666  CB  GLU   268       6.528 -26.494  -2.990  1.00  0.00           C  
ATOM   1667  CG  GLU   268       5.583 -27.320  -2.129  1.00  0.00           C  
ATOM   1668  CD  GLU   268       6.183 -27.654  -0.768  1.00  0.00           C  
ATOM   1669  OE1 GLU   268       6.231 -26.760   0.108  1.00  0.00           O  
ATOM   1670  OE2 GLU   268       6.646 -28.785  -0.486  1.00  0.00           O1-
ATOM   1671  H   GLU   268       7.696 -25.350  -5.009  1.00  0.00           H  
ATOM   1672  HA  GLU   268       5.841 -27.263  -4.922  1.00  0.00           H  
ATOM   1673 1HB  GLU   268       7.478 -27.027  -3.036  1.00  0.00           H  
ATOM   1674 2HB  GLU   268       6.713 -25.551  -2.475  1.00  0.00           H  
ATOM   1675 1HG  GLU   268       4.660 -26.757  -1.990  1.00  0.00           H  
ATOM   1676 2HG  GLU   268       5.443 -28.302  -2.582  1.00  0.00           H  
ATOM   1677  N   PHE   269       4.479 -24.204  -4.301  1.00  0.00           N  
ATOM   1678  CA  PHE   269       3.380 -23.249  -4.277  1.00  0.00           C  
ATOM   1679  C   PHE   269       3.783 -21.872  -4.699  1.00  0.00           C  
ATOM   1680  O   PHE   269       4.974 -21.574  -4.656  1.00  0.00           O  
ATOM   1681  CB  PHE   269       2.756 -23.198  -2.884  1.00  0.00           C  
ATOM   1682  CG  PHE   269       3.575 -22.458  -1.833  1.00  0.00           C  
ATOM   1683  CD1 PHE   269       3.473 -21.036  -1.695  1.00  0.00           C  
ATOM   1684  CD2 PHE   269       4.463 -23.199  -1.019  1.00  0.00           C  
ATOM   1685  CE1 PHE   269       4.214 -20.323  -0.736  1.00  0.00           C  
ATOM   1686  CE2 PHE   269       5.217 -22.480  -0.092  1.00  0.00           C  
ATOM   1687  CZ  PHE   269       5.100 -21.078   0.060  1.00  0.00           C  
ATOM   1688  H   PHE   269       5.416 -23.825  -4.283  1.00  0.00           H  
ATOM   1689  HA  PHE   269       2.647 -23.621  -4.993  1.00  0.00           H  
ATOM   1690 1HB  PHE   269       1.780 -22.726  -3.000  1.00  0.00           H  
ATOM   1691 2HB  PHE   269       2.490 -24.187  -2.507  1.00  0.00           H  
ATOM   1692  HD1 PHE   269       2.737 -20.487  -2.263  1.00  0.00           H  
ATOM   1693  HD2 PHE   269       4.623 -24.263  -1.115  1.00  0.00           H  
ATOM   1694  HE1 PHE   269       4.285 -19.252  -0.617  1.00  0.00           H  
ATOM   1695  HE2 PHE   269       5.913 -23.074   0.481  1.00  0.00           H  
ATOM   1696  HZ  PHE   269       5.679 -20.704   0.891  1.00  0.00           H  
ATOM   1697  N   HIE   270       2.809 -21.069  -5.085  1.00  0.00           N  
ATOM   1698  CA  HIE   270       2.937 -19.674  -5.342  1.00  0.00           C  
ATOM   1699  C   HIE   270       2.073 -18.745  -4.478  1.00  0.00           C  
ATOM   1700  O   HIE   270       0.971 -19.116  -4.157  1.00  0.00           O  
ATOM   1701  CB  HIE   270       2.815 -19.545  -6.833  1.00  0.00           C  
ATOM   1702  CG  HIE   270       3.745 -20.382  -7.685  1.00  0.00           C  
ATOM   1703  CD2 HIE   270       3.337 -21.294  -8.596  1.00  0.00           C  
ATOM   1704  ND1 HIE   270       5.158 -20.171  -7.991  1.00  0.00           N  
ATOM   1705  CE1 HIE   270       5.432 -20.939  -9.041  1.00  0.00           C  
ATOM   1706  NE2 HIE   270       4.337 -21.569  -9.498  1.00  0.00           N  
ATOM   1707  H   HIE   270       1.878 -21.459  -5.056  1.00  0.00           H  
ATOM   1708  HA  HIE   270       3.949 -19.323  -5.143  1.00  0.00           H  
ATOM   1709 1HB  HIE   270       1.769 -19.797  -7.008  1.00  0.00           H  
ATOM   1710 2HB  HIE   270       2.916 -18.470  -6.990  1.00  0.00           H  
ATOM   1711  HD2 HIE   270       2.327 -21.636  -8.766  1.00  0.00           H  
ATOM   1712  HE2 HIE   270       4.182 -22.010 -10.393  1.00  0.00           H  
ATOM   1713  HE1 HIE   270       6.339 -20.893  -9.625  1.00  0.00           H  
ATOM   1714  N   PHE   271       2.540 -17.508  -4.228  1.00  0.00           N  
ATOM   1715  CA  PHE   271       1.855 -16.441  -3.470  1.00  0.00           C  
ATOM   1716  C   PHE   271       1.988 -15.005  -4.128  1.00  0.00           C  
ATOM   1717  O   PHE   271       3.040 -14.775  -4.745  1.00  0.00           O  
ATOM   1718  CB  PHE   271       2.222 -16.451  -1.978  1.00  0.00           C  
ATOM   1719  CG  PHE   271       1.496 -15.474  -1.089  1.00  0.00           C  
ATOM   1720  CD1 PHE   271       0.172 -15.745  -0.697  1.00  0.00           C  
ATOM   1721  CD2 PHE   271       2.063 -14.217  -0.836  1.00  0.00           C  
ATOM   1722  CE1 PHE   271      -0.529 -14.754  -0.031  1.00  0.00           C  
ATOM   1723  CE2 PHE   271       1.333 -13.242  -0.239  1.00  0.00           C  
ATOM   1724  CZ  PHE   271       0.105 -13.544   0.257  1.00  0.00           C  
ATOM   1725  H   PHE   271       3.499 -17.344  -4.499  1.00  0.00           H  
ATOM   1726  HA  PHE   271       0.776 -16.589  -3.491  1.00  0.00           H  
ATOM   1727 1HB  PHE   271       1.991 -17.460  -1.636  1.00  0.00           H  
ATOM   1728 2HB  PHE   271       3.284 -16.289  -1.796  1.00  0.00           H  
ATOM   1729  HD1 PHE   271      -0.279 -16.709  -0.881  1.00  0.00           H  
ATOM   1730  HD2 PHE   271       3.012 -14.007  -1.306  1.00  0.00           H  
ATOM   1731  HE1 PHE   271      -1.531 -14.959   0.315  1.00  0.00           H  
ATOM   1732  HE2 PHE   271       1.852 -12.299  -0.158  1.00  0.00           H  
ATOM   1733  HZ  PHE   271      -0.493 -12.891   0.876  1.00  0.00           H  
ATOM   1734  N   TYR   272       0.998 -14.122  -3.981  1.00  0.00           N  
ATOM   1735  CA  TYR   272       1.102 -12.706  -4.304  1.00  0.00           C  
ATOM   1736  C   TYR   272       0.134 -11.916  -3.500  1.00  0.00           C  
ATOM   1737  O   TYR   272      -0.917 -12.483  -3.225  1.00  0.00           O  
ATOM   1738  CB  TYR   272       0.915 -12.518  -5.870  1.00  0.00           C  
ATOM   1739  CG  TYR   272       0.884 -11.093  -6.278  1.00  0.00           C  
ATOM   1740  CD1 TYR   272       2.077 -10.390  -6.518  1.00  0.00           C  
ATOM   1741  CD2 TYR   272      -0.367 -10.453  -6.480  1.00  0.00           C  
ATOM   1742  CE1 TYR   272       2.082  -9.096  -6.888  1.00  0.00           C  
ATOM   1743  CE2 TYR   272      -0.371  -9.106  -6.949  1.00  0.00           C  
ATOM   1744  CZ  TYR   272       0.863  -8.386  -6.928  1.00  0.00           C  
ATOM   1745  OH  TYR   272       0.821  -7.072  -7.268  1.00  0.00           O  
ATOM   1746  H   TYR   272       0.176 -14.374  -3.452  1.00  0.00           H  
ATOM   1747  HA  TYR   272       2.113 -12.378  -4.062  1.00  0.00           H  
ATOM   1748 1HB  TYR   272       1.724 -13.062  -6.358  1.00  0.00           H  
ATOM   1749 2HB  TYR   272       0.000 -13.053  -6.121  1.00  0.00           H  
ATOM   1750  HD1 TYR   272       3.012 -10.873  -6.279  1.00  0.00           H  
ATOM   1751  HD2 TYR   272      -1.311 -10.964  -6.381  1.00  0.00           H  
ATOM   1752  HE1 TYR   272       3.003  -8.579  -7.116  1.00  0.00           H  
ATOM   1753  HE2 TYR   272      -1.262  -8.595  -7.284  1.00  0.00           H  
ATOM   1754  HH  TYR   272       1.614  -6.559  -7.094  1.00  0.00           H  
ATOM   1755  N   SER   273       0.477 -10.759  -3.001  1.00  0.00           N  
ATOM   1756  CA  SER   273      -0.466  -9.776  -2.430  1.00  0.00           C  
ATOM   1757  C   SER   273      -0.231  -8.371  -2.981  1.00  0.00           C  
ATOM   1758  O   SER   273       0.811  -8.118  -3.604  1.00  0.00           O  
ATOM   1759  CB  SER   273      -0.342  -9.779  -0.967  1.00  0.00           C  
ATOM   1760  OG  SER   273       0.832  -9.034  -0.624  1.00  0.00           O  
ATOM   1761  H   SER   273       1.402 -10.359  -3.070  1.00  0.00           H  
ATOM   1762  HA  SER   273      -1.487 -10.098  -2.635  1.00  0.00           H  
ATOM   1763 1HB  SER   273      -1.239  -9.450  -0.443  1.00  0.00           H  
ATOM   1764 2HB  SER   273      -0.268 -10.812  -0.627  1.00  0.00           H  
ATOM   1765  HG  SER   273       0.577  -8.177  -0.276  1.00  0.00           H  
ATOM   1766  N   ILE   274      -1.174  -7.501  -2.678  1.00  0.00           N  
ATOM   1767  CA  ILE   274      -1.150  -6.075  -2.902  1.00  0.00           C  
ATOM   1768  C   ILE   274      -2.042  -5.395  -1.877  1.00  0.00           C  
ATOM   1769  O   ILE   274      -2.991  -6.053  -1.416  1.00  0.00           O  
ATOM   1770  CB  ILE   274      -1.531  -5.886  -4.399  1.00  0.00           C  
ATOM   1771  CG1 ILE   274      -1.657  -4.373  -4.723  1.00  0.00           C  
ATOM   1772  CG2 ILE   274      -2.860  -6.556  -4.763  1.00  0.00           C  
ATOM   1773  CD1 ILE   274      -0.427  -3.480  -4.568  1.00  0.00           C  
ATOM   1774  H   ILE   274      -2.009  -7.852  -2.230  1.00  0.00           H  
ATOM   1775  HA  ILE   274      -0.157  -5.626  -2.955  1.00  0.00           H  
ATOM   1776  HB  ILE   274      -0.737  -6.273  -5.038  1.00  0.00           H  
ATOM   1777 1HG1 ILE   274      -2.000  -4.258  -5.751  1.00  0.00           H  
ATOM   1778 2HG1 ILE   274      -2.459  -3.985  -4.095  1.00  0.00           H  
ATOM   1779 1HG2 ILE   274      -2.718  -7.636  -4.718  1.00  0.00           H  
ATOM   1780 2HG2 ILE   274      -3.635  -6.351  -4.024  1.00  0.00           H  
ATOM   1781 3HG2 ILE   274      -3.072  -6.331  -5.808  1.00  0.00           H  
ATOM   1782 1HD1 ILE   274      -0.794  -2.555  -5.015  1.00  0.00           H  
ATOM   1783 2HD1 ILE   274      -0.027  -3.351  -3.563  1.00  0.00           H  
ATOM   1784 3HD1 ILE   274       0.369  -4.000  -5.099  1.00  0.00           H  
ATOM   1785  N   ASN   275      -1.711  -4.162  -1.542  1.00  0.00           N  
ATOM   1786  CA  ASN   275      -2.473  -3.339  -0.581  1.00  0.00           C  
ATOM   1787  C   ASN   275      -2.600  -1.912  -1.182  1.00  0.00           C  
ATOM   1788  O   ASN   275      -1.572  -1.281  -1.608  1.00  0.00           O  
ATOM   1789  CB  ASN   275      -1.764  -3.316   0.768  1.00  0.00           C  
ATOM   1790  CG  ASN   275      -2.527  -2.689   1.866  1.00  0.00           C  
ATOM   1791  ND2 ASN   275      -2.909  -3.541   2.860  1.00  0.00           N  
ATOM   1792  OD1 ASN   275      -2.743  -1.469   1.863  1.00  0.00           O  
ATOM   1793  H   ASN   275      -0.928  -3.748  -2.026  1.00  0.00           H  
ATOM   1794  HA  ASN   275      -3.455  -3.799  -0.468  1.00  0.00           H  
ATOM   1795 1HB  ASN   275      -1.390  -4.295   1.069  1.00  0.00           H  
ATOM   1796 2HB  ASN   275      -0.809  -2.813   0.615  1.00  0.00           H  
ATOM   1797 1HD2 ASN   275      -3.405  -3.116   3.630  1.00  0.00           H  
ATOM   1798 2HD2 ASN   275      -2.760  -4.530   2.724  1.00  0.00           H  
ATOM   1799  N   VAL   276      -3.846  -1.352  -1.402  1.00  0.00           N  
ATOM   1800  CA  VAL   276      -4.056  -0.110  -2.097  1.00  0.00           C  
ATOM   1801  C   VAL   276      -4.842   0.839  -1.210  1.00  0.00           C  
ATOM   1802  O   VAL   276      -5.635   0.408  -0.393  1.00  0.00           O  
ATOM   1803  CB  VAL   276      -4.702  -0.289  -3.486  1.00  0.00           C  
ATOM   1804  CG1 VAL   276      -3.676  -0.742  -4.497  1.00  0.00           C  
ATOM   1805  CG2 VAL   276      -5.964  -1.162  -3.581  1.00  0.00           C  
ATOM   1806  H   VAL   276      -4.687  -1.845  -1.137  1.00  0.00           H  
ATOM   1807  HA  VAL   276      -3.064   0.303  -2.283  1.00  0.00           H  
ATOM   1808  HB  VAL   276      -5.007   0.690  -3.857  1.00  0.00           H  
ATOM   1809 1HG1 VAL   276      -4.111  -0.679  -5.494  1.00  0.00           H  
ATOM   1810 2HG1 VAL   276      -2.792  -0.154  -4.251  1.00  0.00           H  
ATOM   1811 3HG1 VAL   276      -3.512  -1.781  -4.215  1.00  0.00           H  
ATOM   1812 1HG2 VAL   276      -6.391  -1.210  -4.582  1.00  0.00           H  
ATOM   1813 2HG2 VAL   276      -5.744  -2.200  -3.331  1.00  0.00           H  
ATOM   1814 3HG2 VAL   276      -6.708  -0.693  -2.937  1.00  0.00           H  
ATOM   1815  N   GLY   277      -4.608   2.094  -1.472  1.00  0.00           N  
ATOM   1816  CA  GLY   277      -5.371   3.085  -0.688  1.00  0.00           C  
ATOM   1817  C   GLY   277      -5.136   4.578  -0.975  1.00  0.00           C  
ATOM   1818  O   GLY   277      -4.307   5.047  -1.759  1.00  0.00           O  
ATOM   1819  H   GLY   277      -3.753   2.362  -1.937  1.00  0.00           H  
ATOM   1820 1HA  GLY   277      -6.434   2.844  -0.729  1.00  0.00           H  
ATOM   1821 2HA  GLY   277      -4.946   2.901   0.297  1.00  0.00           H  
ATOM   1822  N   GLY   278      -5.943   5.420  -0.282  1.00  0.00           N  
ATOM   1823  CA  GLY   278      -6.094   6.833  -0.670  1.00  0.00           C  
ATOM   1824  C   GLY   278      -7.195   7.569   0.100  1.00  0.00           C  
ATOM   1825  O   GLY   278      -8.031   7.074   0.839  1.00  0.00           O  
ATOM   1826  H   GLY   278      -6.646   5.002   0.311  1.00  0.00           H  
ATOM   1827 1HA  GLY   278      -5.219   7.405  -0.366  1.00  0.00           H  
ATOM   1828 2HA  GLY   278      -6.142   6.950  -1.753  1.00  0.00           H  
ATOM   1829  N   PHE   279      -7.227   8.822  -0.018  1.00  0.00           N  
ATOM   1830  CA  PHE   279      -8.135   9.829   0.602  1.00  0.00           C  
ATOM   1831  C   PHE   279      -9.134  10.502  -0.349  1.00  0.00           C  
ATOM   1832  O   PHE   279      -8.712  11.159  -1.367  1.00  0.00           O  
ATOM   1833  CB  PHE   279      -7.290  10.728   1.519  1.00  0.00           C  
ATOM   1834  CG  PHE   279      -7.955  11.921   2.137  1.00  0.00           C  
ATOM   1835  CD1 PHE   279      -8.514  11.828   3.425  1.00  0.00           C  
ATOM   1836  CD2 PHE   279      -8.047  13.161   1.419  1.00  0.00           C  
ATOM   1837  CE1 PHE   279      -9.127  12.949   3.972  1.00  0.00           C  
ATOM   1838  CE2 PHE   279      -8.830  14.231   1.922  1.00  0.00           C  
ATOM   1839  CZ  PHE   279      -9.312  14.126   3.232  1.00  0.00           C  
ATOM   1840  H   PHE   279      -6.442   9.239  -0.497  1.00  0.00           H  
ATOM   1841  HA  PHE   279      -8.773   9.256   1.275  1.00  0.00           H  
ATOM   1842 1HB  PHE   279      -6.714  10.097   2.197  1.00  0.00           H  
ATOM   1843 2HB  PHE   279      -6.500  11.091   0.863  1.00  0.00           H  
ATOM   1844  HD1 PHE   279      -8.354  10.937   4.015  1.00  0.00           H  
ATOM   1845  HD2 PHE   279      -7.535  13.334   0.484  1.00  0.00           H  
ATOM   1846  HE1 PHE   279      -9.409  12.955   5.015  1.00  0.00           H  
ATOM   1847  HE2 PHE   279      -8.860  15.192   1.430  1.00  0.00           H  
ATOM   1848  HZ  PHE   279      -9.786  14.938   3.764  1.00  0.00           H  
ATOM   1849  N   PHE   280     -10.391  10.490   0.106  1.00  0.00           N  
ATOM   1850  CA  PHE   280     -11.529  10.891  -0.854  1.00  0.00           C  
ATOM   1851  C   PHE   280     -12.638  11.752  -0.195  1.00  0.00           C  
ATOM   1852  O   PHE   280     -12.868  11.581   0.970  1.00  0.00           O  
ATOM   1853  CB  PHE   280     -12.160   9.601  -1.529  1.00  0.00           C  
ATOM   1854  CG  PHE   280     -11.236   8.649  -2.306  1.00  0.00           C  
ATOM   1855  CD1 PHE   280     -10.474   7.644  -1.653  1.00  0.00           C  
ATOM   1856  CD2 PHE   280     -11.117   8.708  -3.682  1.00  0.00           C  
ATOM   1857  CE1 PHE   280      -9.601   6.793  -2.319  1.00  0.00           C  
ATOM   1858  CE2 PHE   280     -10.230   7.935  -4.379  1.00  0.00           C  
ATOM   1859  CZ  PHE   280      -9.533   6.913  -3.714  1.00  0.00           C  
ATOM   1860  H   PHE   280     -10.590  10.152   1.038  1.00  0.00           H  
ATOM   1861  HA  PHE   280     -11.208  11.456  -1.729  1.00  0.00           H  
ATOM   1862 1HB  PHE   280     -12.683   9.034  -0.760  1.00  0.00           H  
ATOM   1863 2HB  PHE   280     -12.928   9.993  -2.195  1.00  0.00           H  
ATOM   1864  HD1 PHE   280     -10.439   7.450  -0.591  1.00  0.00           H  
ATOM   1865  HD2 PHE   280     -11.732   9.456  -4.162  1.00  0.00           H  
ATOM   1866  HE1 PHE   280      -9.013   6.079  -1.763  1.00  0.00           H  
ATOM   1867  HE2 PHE   280     -10.166   8.193  -5.426  1.00  0.00           H  
ATOM   1868  HZ  PHE   280      -8.977   6.160  -4.253  1.00  0.00           H  
ATOM   1869  N   LYS   281     -13.365  12.586  -0.916  1.00  0.00           N  
ATOM   1870  CA  LYS   281     -14.671  13.233  -0.484  1.00  0.00           C  
ATOM   1871  C   LYS   281     -15.843  12.324  -0.812  1.00  0.00           C  
ATOM   1872  O   LYS   281     -15.896  11.845  -1.980  1.00  0.00           O  
ATOM   1873  CB  LYS   281     -14.660  14.560  -1.241  1.00  0.00           C  
ATOM   1874  CG  LYS   281     -15.770  15.505  -0.858  1.00  0.00           C  
ATOM   1875  CD  LYS   281     -16.080  16.505  -1.967  1.00  0.00           C  
ATOM   1876  CE  LYS   281     -17.203  17.373  -1.478  1.00  0.00           C  
ATOM   1877  NZ  LYS   281     -17.827  18.080  -2.611  1.00  0.00           N1+
ATOM   1878  H   LYS   281     -13.133  12.650  -1.897  1.00  0.00           H  
ATOM   1879  HA  LYS   281     -14.669  13.478   0.578  1.00  0.00           H  
ATOM   1880 1HB  LYS   281     -13.710  15.059  -1.052  1.00  0.00           H  
ATOM   1881 2HB  LYS   281     -14.832  14.363  -2.299  1.00  0.00           H  
ATOM   1882 1HG  LYS   281     -16.701  15.013  -0.577  1.00  0.00           H  
ATOM   1883 2HG  LYS   281     -15.563  15.925   0.126  1.00  0.00           H  
ATOM   1884 1HD  LYS   281     -15.247  17.187  -2.136  1.00  0.00           H  
ATOM   1885 2HD  LYS   281     -16.372  15.906  -2.830  1.00  0.00           H  
ATOM   1886 1HE  LYS   281     -17.913  16.667  -1.046  1.00  0.00           H  
ATOM   1887 2HE  LYS   281     -16.761  18.031  -0.729  1.00  0.00           H  
ATOM   1888 1HZ  LYS   281     -18.604  18.609  -2.238  1.00  0.00           H  
ATOM   1889 2HZ  LYS   281     -17.238  18.727  -3.117  1.00  0.00           H  
ATOM   1890 3HZ  LYS   281     -18.178  17.423  -3.292  1.00  0.00           H  
ATOM   1891  N   LEU   282     -16.677  11.933   0.194  1.00  0.00           N  
ATOM   1892  CA  LEU   282     -17.899  11.119  -0.042  1.00  0.00           C  
ATOM   1893  C   LEU   282     -19.056  11.657   0.766  1.00  0.00           C  
ATOM   1894  O   LEU   282     -18.952  11.958   1.921  1.00  0.00           O  
ATOM   1895  CB  LEU   282     -17.712   9.657   0.390  1.00  0.00           C  
ATOM   1896  CG  LEU   282     -16.639   8.791  -0.390  1.00  0.00           C  
ATOM   1897  CD1 LEU   282     -16.441   7.409   0.299  1.00  0.00           C  
ATOM   1898  CD2 LEU   282     -17.221   8.583  -1.738  1.00  0.00           C  
ATOM   1899  H   LEU   282     -16.553  12.397   1.082  1.00  0.00           H  
ATOM   1900  HA  LEU   282     -18.156  11.155  -1.101  1.00  0.00           H  
ATOM   1901 1HB  LEU   282     -17.474   9.551   1.448  1.00  0.00           H  
ATOM   1902 2HB  LEU   282     -18.696   9.211   0.245  1.00  0.00           H  
ATOM   1903  HG  LEU   282     -15.654   9.253  -0.450  1.00  0.00           H  
ATOM   1904 1HD1 LEU   282     -16.019   7.458   1.303  1.00  0.00           H  
ATOM   1905 2HD1 LEU   282     -17.467   7.087   0.477  1.00  0.00           H  
ATOM   1906 3HD1 LEU   282     -15.874   6.733  -0.341  1.00  0.00           H  
ATOM   1907 1HD2 LEU   282     -17.184   9.493  -2.338  1.00  0.00           H  
ATOM   1908 2HD2 LEU   282     -16.517   7.903  -2.217  1.00  0.00           H  
ATOM   1909 3HD2 LEU   282     -18.156   8.023  -1.716  1.00  0.00           H  
ATOM   1910  N   ARG   283     -20.190  11.843   0.105  1.00  0.00           N  
ATOM   1911  CA  ARG   283     -21.505  12.098   0.690  1.00  0.00           C  
ATOM   1912  C   ARG   283     -22.385  10.912   0.790  1.00  0.00           C  
ATOM   1913  O   ARG   283     -22.258  10.004  -0.011  1.00  0.00           O  
ATOM   1914  CB  ARG   283     -22.182  13.183  -0.213  1.00  0.00           C  
ATOM   1915  CG  ARG   283     -21.336  14.519  -0.086  1.00  0.00           C  
ATOM   1916  CD  ARG   283     -22.166  15.700  -0.655  1.00  0.00           C  
ATOM   1917  NE  ARG   283     -23.407  15.988   0.088  1.00  0.00           N  
ATOM   1918  CZ  ARG   283     -24.317  16.861  -0.283  1.00  0.00           C  
ATOM   1919  NH1 ARG   283     -24.342  17.301  -1.463  1.00  0.00           N  
ATOM   1920  NH2 ARG   283     -25.185  17.322   0.490  1.00  0.00           N1+
ATOM   1921  H   ARG   283     -20.153  11.556  -0.863  1.00  0.00           H  
ATOM   1922  HA  ARG   283     -21.467  12.385   1.741  1.00  0.00           H  
ATOM   1923 1HB  ARG   283     -22.346  12.894  -1.250  1.00  0.00           H  
ATOM   1924 2HB  ARG   283     -23.199  13.292   0.162  1.00  0.00           H  
ATOM   1925 1HG  ARG   283     -21.105  14.675   0.968  1.00  0.00           H  
ATOM   1926 2HG  ARG   283     -20.425  14.459  -0.680  1.00  0.00           H  
ATOM   1927 1HD  ARG   283     -21.609  16.636  -0.600  1.00  0.00           H  
ATOM   1928 2HD  ARG   283     -22.357  15.442  -1.697  1.00  0.00           H  
ATOM   1929  HE  ARG   283     -23.514  15.672   1.041  1.00  0.00           H  
ATOM   1930 1HH1 ARG   283     -23.475  17.292  -1.981  1.00  0.00           H  
ATOM   1931 2HH1 ARG   283     -25.129  17.870  -1.738  1.00  0.00           H  
ATOM   1932 1HH2 ARG   283     -25.312  16.907   1.402  1.00  0.00           H  
ATOM   1933 2HH2 ARG   283     -25.937  17.818   0.032  1.00  0.00           H  
ATOM   1934  N   ALA   284     -23.342  10.922   1.659  1.00  0.00           N  
ATOM   1935  CA  ALA   284     -24.205   9.796   2.070  1.00  0.00           C  
ATOM   1936  C   ALA   284     -25.101   9.204   0.935  1.00  0.00           C  
ATOM   1937  O   ALA   284     -25.279   9.826  -0.150  1.00  0.00           O  
ATOM   1938  CB  ALA   284     -24.945  10.156   3.383  1.00  0.00           C  
ATOM   1939  H   ALA   284     -23.283  11.701   2.299  1.00  0.00           H  
ATOM   1940  HA  ALA   284     -23.581   8.944   2.336  1.00  0.00           H  
ATOM   1941 1HB  ALA   284     -25.131   9.223   3.915  1.00  0.00           H  
ATOM   1942 2HB  ALA   284     -24.258  10.734   4.000  1.00  0.00           H  
ATOM   1943 3HB  ALA   284     -25.847  10.760   3.280  1.00  0.00           H  
ATOM   1944  N   GLY   285     -25.592   7.967   1.117  1.00  0.00           N  
ATOM   1945  CA  GLY   285     -26.425   7.258   0.162  1.00  0.00           C  
ATOM   1946  C   GLY   285     -25.742   6.625  -1.007  1.00  0.00           C  
ATOM   1947  O   GLY   285     -26.424   6.111  -1.939  1.00  0.00           O  
ATOM   1948  H   GLY   285     -25.184   7.453   1.885  1.00  0.00           H  
ATOM   1949 1HA  GLY   285     -26.990   6.509   0.718  1.00  0.00           H  
ATOM   1950 2HA  GLY   285     -27.184   7.962  -0.176  1.00  0.00           H  
ATOM   1951  N   GLU   286     -24.440   6.577  -0.974  1.00  0.00           N  
ATOM   1952  CA  GLU   286     -23.612   5.896  -1.943  1.00  0.00           C  
ATOM   1953  C   GLU   286     -23.088   4.602  -1.228  1.00  0.00           C  
ATOM   1954  O   GLU   286     -23.187   4.457   0.007  1.00  0.00           O  
ATOM   1955  CB  GLU   286     -22.520   6.825  -2.373  1.00  0.00           C  
ATOM   1956  CG  GLU   286     -23.039   7.986  -3.250  1.00  0.00           C  
ATOM   1957  CD  GLU   286     -22.113   8.341  -4.448  1.00  0.00           C  
ATOM   1958  OE1 GLU   286     -22.702   8.623  -5.501  1.00  0.00           O  
ATOM   1959  OE2 GLU   286     -20.823   8.351  -4.339  1.00  0.00           O1-
ATOM   1960  H   GLU   286     -23.911   6.837  -0.154  1.00  0.00           H  
ATOM   1961  HA  GLU   286     -24.113   5.611  -2.869  1.00  0.00           H  
ATOM   1962 1HB  GLU   286     -22.005   7.172  -1.476  1.00  0.00           H  
ATOM   1963 2HB  GLU   286     -21.816   6.278  -3.000  1.00  0.00           H  
ATOM   1964 1HG  GLU   286     -24.045   7.851  -3.647  1.00  0.00           H  
ATOM   1965 2HG  GLU   286     -23.124   8.820  -2.554  1.00  0.00           H  
ATOM   1966  N   GLU   287     -22.749   3.520  -1.998  1.00  0.00           N  
ATOM   1967  CA  GLU   287     -22.065   2.294  -1.548  1.00  0.00           C  
ATOM   1968  C   GLU   287     -20.723   2.010  -2.244  1.00  0.00           C  
ATOM   1969  O   GLU   287     -20.659   2.063  -3.492  1.00  0.00           O  
ATOM   1970  CB  GLU   287     -23.039   1.125  -1.662  1.00  0.00           C  
ATOM   1971  CG  GLU   287     -23.323   0.733  -3.147  1.00  0.00           C  
ATOM   1972  CD  GLU   287     -24.416  -0.311  -3.274  1.00  0.00           C  
ATOM   1973  OE1 GLU   287     -24.953  -0.816  -2.281  1.00  0.00           O  
ATOM   1974  OE2 GLU   287     -24.853  -0.628  -4.407  1.00  0.00           O1-
ATOM   1975  H   GLU   287     -22.903   3.640  -2.988  1.00  0.00           H  
ATOM   1976  HA  GLU   287     -21.847   2.485  -0.497  1.00  0.00           H  
ATOM   1977 1HB  GLU   287     -22.532   0.359  -1.074  1.00  0.00           H  
ATOM   1978 2HB  GLU   287     -23.952   1.411  -1.138  1.00  0.00           H  
ATOM   1979 1HG  GLU   287     -23.670   1.605  -3.702  1.00  0.00           H  
ATOM   1980 2HG  GLU   287     -22.392   0.394  -3.599  1.00  0.00           H  
ATOM   1981  N   ILE   288     -19.724   1.670  -1.513  1.00  0.00           N  
ATOM   1982  CA  ILE   288     -18.484   1.062  -1.966  1.00  0.00           C  
ATOM   1983  C   ILE   288     -18.530  -0.480  -2.262  1.00  0.00           C  
ATOM   1984  O   ILE   288     -19.154  -1.246  -1.552  1.00  0.00           O  
ATOM   1985  CB  ILE   288     -17.314   1.337  -0.962  1.00  0.00           C  
ATOM   1986  CG1 ILE   288     -17.124   2.874  -0.715  1.00  0.00           C  
ATOM   1987  CG2 ILE   288     -15.964   0.771  -1.581  1.00  0.00           C  
ATOM   1988  CD1 ILE   288     -17.464   3.393   0.713  1.00  0.00           C  
ATOM   1989  H   ILE   288     -20.025   1.488  -0.565  1.00  0.00           H  
ATOM   1990  HA  ILE   288     -18.312   1.588  -2.906  1.00  0.00           H  
ATOM   1991  HB  ILE   288     -17.443   0.812  -0.015  1.00  0.00           H  
ATOM   1992 1HG1 ILE   288     -16.108   3.121  -1.023  1.00  0.00           H  
ATOM   1993 2HG1 ILE   288     -17.793   3.420  -1.379  1.00  0.00           H  
ATOM   1994 1HG2 ILE   288     -16.072  -0.313  -1.628  1.00  0.00           H  
ATOM   1995 2HG2 ILE   288     -15.859   1.120  -2.608  1.00  0.00           H  
ATOM   1996 3HG2 ILE   288     -15.145   1.046  -0.917  1.00  0.00           H  
ATOM   1997 1HD1 ILE   288     -16.803   3.020   1.496  1.00  0.00           H  
ATOM   1998 2HD1 ILE   288     -17.466   4.482   0.687  1.00  0.00           H  
ATOM   1999 3HD1 ILE   288     -18.483   3.112   0.978  1.00  0.00           H  
ATOM   2000  N   SER   289     -17.854  -0.905  -3.378  1.00  0.00           N  
ATOM   2001  CA  SER   289     -17.687  -2.283  -3.672  1.00  0.00           C  
ATOM   2002  C   SER   289     -16.297  -2.710  -4.233  1.00  0.00           C  
ATOM   2003  O   SER   289     -15.699  -1.967  -4.980  1.00  0.00           O  
ATOM   2004  CB  SER   289     -18.791  -2.781  -4.689  1.00  0.00           C  
ATOM   2005  OG  SER   289     -18.525  -2.130  -5.866  1.00  0.00           O  
ATOM   2006  H   SER   289     -17.435  -0.179  -3.942  1.00  0.00           H  
ATOM   2007  HA  SER   289     -17.846  -2.848  -2.753  1.00  0.00           H  
ATOM   2008 1HB  SER   289     -18.711  -3.864  -4.770  1.00  0.00           H  
ATOM   2009 2HB  SER   289     -19.810  -2.568  -4.363  1.00  0.00           H  
ATOM   2010  HG  SER   289     -17.671  -2.329  -6.258  1.00  0.00           H  
ATOM   2011  N   ILE   290     -15.814  -3.834  -3.796  1.00  0.00           N  
ATOM   2012  CA  ILE   290     -14.509  -4.524  -4.138  1.00  0.00           C  
ATOM   2013  C   ILE   290     -14.756  -5.372  -5.381  1.00  0.00           C  
ATOM   2014  O   ILE   290     -15.754  -6.066  -5.454  1.00  0.00           O  
ATOM   2015  CB  ILE   290     -14.002  -5.321  -2.866  1.00  0.00           C  
ATOM   2016  CG1 ILE   290     -13.410  -4.450  -1.781  1.00  0.00           C  
ATOM   2017  CG2 ILE   290     -12.986  -6.430  -3.357  1.00  0.00           C  
ATOM   2018  CD1 ILE   290     -12.121  -3.645  -2.015  1.00  0.00           C  
ATOM   2019  H   ILE   290     -16.520  -4.443  -3.406  1.00  0.00           H  
ATOM   2020  HA  ILE   290     -13.780  -3.732  -4.307  1.00  0.00           H  
ATOM   2021  HB  ILE   290     -14.842  -5.799  -2.360  1.00  0.00           H  
ATOM   2022 1HG1 ILE   290     -14.237  -3.773  -1.569  1.00  0.00           H  
ATOM   2023 2HG1 ILE   290     -13.402  -5.092  -0.899  1.00  0.00           H  
ATOM   2024 1HG2 ILE   290     -12.633  -6.905  -2.442  1.00  0.00           H  
ATOM   2025 2HG2 ILE   290     -13.565  -7.111  -3.983  1.00  0.00           H  
ATOM   2026 3HG2 ILE   290     -12.055  -6.067  -3.791  1.00  0.00           H  
ATOM   2027 1HD1 ILE   290     -11.273  -4.330  -1.981  1.00  0.00           H  
ATOM   2028 2HD1 ILE   290     -12.267  -3.073  -2.931  1.00  0.00           H  
ATOM   2029 3HD1 ILE   290     -12.009  -2.885  -1.242  1.00  0.00           H  
ATOM   2030  N   GLN   291     -13.859  -5.251  -6.348  1.00  0.00           N  
ATOM   2031  CA  GLN   291     -13.962  -5.839  -7.659  1.00  0.00           C  
ATOM   2032  C   GLN   291     -12.665  -6.467  -8.089  1.00  0.00           C  
ATOM   2033  O   GLN   291     -11.711  -5.735  -8.218  1.00  0.00           O  
ATOM   2034  CB  GLN   291     -14.580  -4.941  -8.742  1.00  0.00           C  
ATOM   2035  CG  GLN   291     -15.800  -4.163  -8.135  1.00  0.00           C  
ATOM   2036  CD  GLN   291     -16.595  -3.300  -9.125  1.00  0.00           C  
ATOM   2037  NE2 GLN   291     -17.844  -3.170  -8.820  1.00  0.00           N  
ATOM   2038  OE1 GLN   291     -16.255  -2.810 -10.186  1.00  0.00           O  
ATOM   2039  H   GLN   291     -13.167  -4.517  -6.294  1.00  0.00           H  
ATOM   2040  HA  GLN   291     -14.669  -6.669  -7.640  1.00  0.00           H  
ATOM   2041 1HB  GLN   291     -13.900  -4.177  -9.120  1.00  0.00           H  
ATOM   2042 2HB  GLN   291     -14.905  -5.610  -9.538  1.00  0.00           H  
ATOM   2043 1HG  GLN   291     -16.502  -4.770  -7.564  1.00  0.00           H  
ATOM   2044 2HG  GLN   291     -15.355  -3.454  -7.436  1.00  0.00           H  
ATOM   2045 1HE2 GLN   291     -18.402  -2.525  -9.360  1.00  0.00           H  
ATOM   2046 2HE2 GLN   291     -18.236  -3.577  -7.983  1.00  0.00           H  
ATOM   2047  N   VAL   292     -12.616  -7.730  -8.439  1.00  0.00           N  
ATOM   2048  CA  VAL   292     -11.356  -8.548  -8.538  1.00  0.00           C  
ATOM   2049  C   VAL   292     -11.450  -9.598  -9.681  1.00  0.00           C  
ATOM   2050  O   VAL   292     -12.479 -10.214  -9.925  1.00  0.00           O  
ATOM   2051  CB  VAL   292     -11.044  -9.274  -7.204  1.00  0.00           C  
ATOM   2052  CG1 VAL   292     -10.098 -10.430  -7.393  1.00  0.00           C  
ATOM   2053  CG2 VAL   292     -10.516  -8.307  -6.134  1.00  0.00           C  
ATOM   2054  H   VAL   292     -13.449  -8.294  -8.342  1.00  0.00           H  
ATOM   2055  HA  VAL   292     -10.608  -7.871  -8.950  1.00  0.00           H  
ATOM   2056  HB  VAL   292     -12.016  -9.684  -6.929  1.00  0.00           H  
ATOM   2057 1HG1 VAL   292     -10.554 -11.214  -7.998  1.00  0.00           H  
ATOM   2058 2HG1 VAL   292      -9.150 -10.187  -7.873  1.00  0.00           H  
ATOM   2059 3HG1 VAL   292      -9.981 -10.943  -6.440  1.00  0.00           H  
ATOM   2060 1HG2 VAL   292     -10.776  -8.632  -5.126  1.00  0.00           H  
ATOM   2061 2HG2 VAL   292      -9.499  -7.932  -6.246  1.00  0.00           H  
ATOM   2062 3HG2 VAL   292     -11.208  -7.466  -6.165  1.00  0.00           H  
ATOM   2063  N   SER   293     -10.354  -9.741 -10.351  1.00  0.00           N  
ATOM   2064  CA  SER   293     -10.127 -10.728 -11.447  1.00  0.00           C  
ATOM   2065  C   SER   293      -9.561 -12.021 -10.878  1.00  0.00           C  
ATOM   2066  O   SER   293      -8.625 -12.051 -10.120  1.00  0.00           O  
ATOM   2067  CB  SER   293      -9.153 -10.180 -12.495  1.00  0.00           C  
ATOM   2068  OG  SER   293      -9.742  -8.936 -12.767  1.00  0.00           O  
ATOM   2069  H   SER   293      -9.556  -9.185 -10.081  1.00  0.00           H  
ATOM   2070  HA  SER   293     -11.073 -10.904 -11.959  1.00  0.00           H  
ATOM   2071 1HB  SER   293      -8.165 -10.152 -12.034  1.00  0.00           H  
ATOM   2072 2HB  SER   293      -9.191 -10.841 -13.361  1.00  0.00           H  
ATOM   2073  HG  SER   293      -9.122  -8.388 -13.253  1.00  0.00           H  
ATOM   2074  N   ASN   294     -10.180 -13.182 -11.270  1.00  0.00           N  
ATOM   2075  CA  ASN   294      -9.798 -14.560 -10.939  1.00  0.00           C  
ATOM   2076  C   ASN   294     -10.115 -14.916  -9.473  1.00  0.00           C  
ATOM   2077  O   ASN   294      -9.245 -15.378  -8.656  1.00  0.00           O  
ATOM   2078  CB  ASN   294      -8.388 -14.972 -11.428  1.00  0.00           C  
ATOM   2079  CG  ASN   294      -8.202 -14.960 -12.982  1.00  0.00           C  
ATOM   2080  ND2 ASN   294      -7.454 -14.106 -13.529  1.00  0.00           N  
ATOM   2081  OD1 ASN   294      -8.740 -15.837 -13.641  1.00  0.00           O  
ATOM   2082  H   ASN   294     -10.893 -13.095 -11.980  1.00  0.00           H  
ATOM   2083  HA  ASN   294     -10.489 -15.062 -11.615  1.00  0.00           H  
ATOM   2084 1HB  ASN   294      -7.648 -14.296 -10.998  1.00  0.00           H  
ATOM   2085 2HB  ASN   294      -8.094 -15.898 -10.933  1.00  0.00           H  
ATOM   2086 1HD2 ASN   294      -7.732 -13.967 -14.490  1.00  0.00           H  
ATOM   2087 2HD2 ASN   294      -6.987 -13.412 -12.962  1.00  0.00           H  
ATOM   2088  N   PRO   295     -11.291 -14.494  -8.904  1.00  0.00           N  
ATOM   2089  CA  PRO   295     -11.565 -14.644  -7.534  1.00  0.00           C  
ATOM   2090  C   PRO   295     -11.406 -16.078  -7.009  1.00  0.00           C  
ATOM   2091  O   PRO   295     -11.211 -16.345  -5.808  1.00  0.00           O  
ATOM   2092  CB  PRO   295     -13.007 -14.228  -7.312  1.00  0.00           C  
ATOM   2093  CG  PRO   295     -13.625 -14.336  -8.640  1.00  0.00           C  
ATOM   2094  CD  PRO   295     -12.432 -13.993  -9.596  1.00  0.00           C  
ATOM   2095  HA  PRO   295     -11.069 -13.985  -6.821  1.00  0.00           H  
ATOM   2096 1HB  PRO   295     -13.435 -14.842  -6.518  1.00  0.00           H  
ATOM   2097 2HB  PRO   295     -13.050 -13.202  -6.944  1.00  0.00           H  
ATOM   2098 1HG  PRO   295     -13.859 -15.342  -8.989  1.00  0.00           H  
ATOM   2099 2HG  PRO   295     -14.508 -13.705  -8.745  1.00  0.00           H  
ATOM   2100 1HD  PRO   295     -12.618 -14.462 -10.563  1.00  0.00           H  
ATOM   2101 2HD  PRO   295     -12.405 -12.913  -9.742  1.00  0.00           H  
ATOM   2102  N   SER   296     -11.440 -17.094  -7.911  1.00  0.00           N  
ATOM   2103  CA  SER   296     -11.239 -18.458  -7.466  1.00  0.00           C  
ATOM   2104  C   SER   296      -9.746 -18.769  -7.135  1.00  0.00           C  
ATOM   2105  O   SER   296      -9.479 -19.864  -6.576  1.00  0.00           O  
ATOM   2106  CB  SER   296     -11.682 -19.379  -8.609  1.00  0.00           C  
ATOM   2107  OG  SER   296     -10.777 -19.342  -9.674  1.00  0.00           O  
ATOM   2108  H   SER   296     -11.558 -16.947  -8.903  1.00  0.00           H  
ATOM   2109  HA  SER   296     -11.870 -18.660  -6.601  1.00  0.00           H  
ATOM   2110 1HB  SER   296     -11.720 -20.409  -8.251  1.00  0.00           H  
ATOM   2111 2HB  SER   296     -12.684 -19.130  -8.957  1.00  0.00           H  
ATOM   2112  HG  SER   296     -10.455 -20.245  -9.733  1.00  0.00           H  
ATOM   2113  N   LEU   297      -8.799 -17.918  -7.415  1.00  0.00           N  
ATOM   2114  CA  LEU   297      -7.379 -17.936  -7.104  1.00  0.00           C  
ATOM   2115  C   LEU   297      -7.103 -17.196  -5.767  1.00  0.00           C  
ATOM   2116  O   LEU   297      -5.967 -17.090  -5.356  1.00  0.00           O  
ATOM   2117  CB  LEU   297      -6.536 -17.440  -8.282  1.00  0.00           C  
ATOM   2118  CG  LEU   297      -6.630 -18.335  -9.517  1.00  0.00           C  
ATOM   2119  CD1 LEU   297      -5.707 -17.747 -10.529  1.00  0.00           C  
ATOM   2120  CD2 LEU   297      -6.242 -19.745  -9.268  1.00  0.00           C  
ATOM   2121  H   LEU   297      -9.189 -17.122  -7.899  1.00  0.00           H  
ATOM   2122  HA  LEU   297      -7.072 -18.972  -6.961  1.00  0.00           H  
ATOM   2123 1HB  LEU   297      -6.884 -16.433  -8.512  1.00  0.00           H  
ATOM   2124 2HB  LEU   297      -5.461 -17.478  -8.103  1.00  0.00           H  
ATOM   2125  HG  LEU   297      -7.647 -18.381  -9.906  1.00  0.00           H  
ATOM   2126 1HD1 LEU   297      -4.673 -17.793 -10.188  1.00  0.00           H  
ATOM   2127 2HD1 LEU   297      -5.749 -18.317 -11.457  1.00  0.00           H  
ATOM   2128 3HD1 LEU   297      -5.918 -16.697 -10.733  1.00  0.00           H  
ATOM   2129 1HD2 LEU   297      -5.234 -19.788  -8.856  1.00  0.00           H  
ATOM   2130 2HD2 LEU   297      -6.988 -20.134  -8.575  1.00  0.00           H  
ATOM   2131 3HD2 LEU   297      -6.300 -20.438 -10.107  1.00  0.00           H  
ATOM   2132  N   LEU   298      -8.099 -16.673  -4.978  1.00  0.00           N  
ATOM   2133  CA  LEU   298      -7.863 -15.881  -3.750  1.00  0.00           C  
ATOM   2134  C   LEU   298      -7.389 -16.725  -2.597  1.00  0.00           C  
ATOM   2135  O   LEU   298      -7.723 -17.922  -2.485  1.00  0.00           O  
ATOM   2136  CB  LEU   298      -9.142 -15.133  -3.346  1.00  0.00           C  
ATOM   2137  CG  LEU   298      -9.493 -13.922  -4.241  1.00  0.00           C  
ATOM   2138  CD1 LEU   298     -10.816 -13.197  -4.063  1.00  0.00           C  
ATOM   2139  CD2 LEU   298      -8.559 -12.826  -4.084  1.00  0.00           C  
ATOM   2140  H   LEU   298      -9.025 -16.669  -5.382  1.00  0.00           H  
ATOM   2141  HA  LEU   298      -7.134 -15.108  -3.992  1.00  0.00           H  
ATOM   2142 1HB  LEU   298      -9.956 -15.843  -3.496  1.00  0.00           H  
ATOM   2143 2HB  LEU   298      -9.069 -14.800  -2.311  1.00  0.00           H  
ATOM   2144  HG  LEU   298      -9.362 -14.213  -5.283  1.00  0.00           H  
ATOM   2145 1HD1 LEU   298     -11.600 -13.898  -4.349  1.00  0.00           H  
ATOM   2146 2HD1 LEU   298     -10.769 -12.781  -3.058  1.00  0.00           H  
ATOM   2147 3HD1 LEU   298     -10.862 -12.438  -4.845  1.00  0.00           H  
ATOM   2148 1HD2 LEU   298      -7.565 -13.133  -4.409  1.00  0.00           H  
ATOM   2149 2HD2 LEU   298      -8.822 -11.877  -4.552  1.00  0.00           H  
ATOM   2150 3HD2 LEU   298      -8.571 -12.477  -3.051  1.00  0.00           H  
ATOM   2151  N   ASP   299      -6.682 -16.072  -1.615  1.00  0.00           N  
ATOM   2152  CA  ASP   299      -6.512 -16.517  -0.240  1.00  0.00           C  
ATOM   2153  C   ASP   299      -7.700 -15.940   0.663  1.00  0.00           C  
ATOM   2154  O   ASP   299      -7.752 -14.732   0.795  1.00  0.00           O  
ATOM   2155  CB  ASP   299      -5.194 -16.030   0.264  1.00  0.00           C  
ATOM   2156  CG  ASP   299      -4.879 -16.921   1.523  1.00  0.00           C  
ATOM   2157  OD1 ASP   299      -5.566 -17.888   1.916  1.00  0.00           O  
ATOM   2158  OD2 ASP   299      -4.010 -16.527   2.380  1.00  0.00           O1-
ATOM   2159  H   ASP   299      -6.387 -15.128  -1.815  1.00  0.00           H  
ATOM   2160  HA  ASP   299      -6.531 -17.607  -0.262  1.00  0.00           H  
ATOM   2161 1HB  ASP   299      -4.463 -16.180  -0.530  1.00  0.00           H  
ATOM   2162 2HB  ASP   299      -5.212 -15.003   0.629  1.00  0.00           H  
ATOM   2163  N   PRO   300      -8.772 -16.693   1.026  1.00  0.00           N  
ATOM   2164  CA  PRO   300      -9.959 -16.112   1.600  1.00  0.00           C  
ATOM   2165  C   PRO   300      -9.792 -16.243   3.105  1.00  0.00           C  
ATOM   2166  O   PRO   300     -10.628 -16.900   3.798  1.00  0.00           O  
ATOM   2167  CB  PRO   300     -11.194 -16.892   1.107  1.00  0.00           C  
ATOM   2168  CG  PRO   300     -10.609 -18.256   1.005  1.00  0.00           C  
ATOM   2169  CD  PRO   300      -9.108 -18.060   0.549  1.00  0.00           C  
ATOM   2170  HA  PRO   300      -9.957 -15.046   1.372  1.00  0.00           H  
ATOM   2171 1HB  PRO   300     -12.014 -16.729   1.805  1.00  0.00           H  
ATOM   2172 2HB  PRO   300     -11.497 -16.492   0.139  1.00  0.00           H  
ATOM   2173 1HG  PRO   300     -10.582 -18.745   1.978  1.00  0.00           H  
ATOM   2174 2HG  PRO   300     -10.980 -18.858   0.174  1.00  0.00           H  
ATOM   2175 1HD  PRO   300      -8.446 -18.752   1.068  1.00  0.00           H  
ATOM   2176 2HD  PRO   300      -9.017 -18.176  -0.530  1.00  0.00           H  
ATOM   2177  N   ASP   301      -8.852 -15.612   3.729  1.00  0.00           N  
ATOM   2178  CA  ASP   301      -8.562 -15.673   5.173  1.00  0.00           C  
ATOM   2179  C   ASP   301      -8.587 -14.209   5.821  1.00  0.00           C  
ATOM   2180  O   ASP   301      -8.495 -13.225   5.066  1.00  0.00           O  
ATOM   2181  CB  ASP   301      -7.202 -16.383   5.335  1.00  0.00           C  
ATOM   2182  CG  ASP   301      -6.946 -16.780   6.853  1.00  0.00           C  
ATOM   2183  OD1 ASP   301      -5.930 -17.466   7.171  1.00  0.00           O  
ATOM   2184  OD2 ASP   301      -7.832 -16.557   7.724  1.00  0.00           O1-
ATOM   2185  H   ASP   301      -8.338 -14.912   3.213  1.00  0.00           H  
ATOM   2186  HA  ASP   301      -9.355 -16.253   5.645  1.00  0.00           H  
ATOM   2187 1HB  ASP   301      -7.031 -17.295   4.762  1.00  0.00           H  
ATOM   2188 2HB  ASP   301      -6.427 -15.684   5.020  1.00  0.00           H  
ATOM   2189  N   GLN   302      -8.841 -14.094   7.154  1.00  0.00           N  
ATOM   2190  CA  GLN   302      -9.139 -12.893   7.924  1.00  0.00           C  
ATOM   2191  C   GLN   302      -7.979 -11.860   7.676  1.00  0.00           C  
ATOM   2192  O   GLN   302      -8.170 -10.643   7.649  1.00  0.00           O  
ATOM   2193  CB  GLN   302      -9.270 -13.227   9.417  1.00  0.00           C  
ATOM   2194  CG  GLN   302      -9.545 -12.076  10.349  1.00  0.00           C  
ATOM   2195  CD  GLN   302      -9.978 -12.295  11.743  1.00  0.00           C  
ATOM   2196  NE2 GLN   302      -9.284 -13.102  12.522  1.00  0.00           N  
ATOM   2197  OE1 GLN   302     -10.983 -11.814  12.206  1.00  0.00           O  
ATOM   2198  H   GLN   302      -8.752 -14.983   7.625  1.00  0.00           H  
ATOM   2199  HA  GLN   302     -10.123 -12.516   7.643  1.00  0.00           H  
ATOM   2200 1HB  GLN   302      -9.990 -14.025   9.606  1.00  0.00           H  
ATOM   2201 2HB  GLN   302      -8.316 -13.651   9.728  1.00  0.00           H  
ATOM   2202 1HG  GLN   302      -8.665 -11.433  10.378  1.00  0.00           H  
ATOM   2203 2HG  GLN   302     -10.324 -11.576   9.774  1.00  0.00           H  
ATOM   2204 1HE2 GLN   302      -9.654 -13.384  13.419  1.00  0.00           H  
ATOM   2205 2HE2 GLN   302      -8.392 -13.422  12.176  1.00  0.00           H  
ATOM   2206  N   ASP   303      -6.707 -12.292   7.452  1.00  0.00           N  
ATOM   2207  CA  ASP   303      -5.569 -11.403   7.328  1.00  0.00           C  
ATOM   2208  C   ASP   303      -5.263 -11.084   5.872  1.00  0.00           C  
ATOM   2209  O   ASP   303      -4.377 -10.308   5.576  1.00  0.00           O  
ATOM   2210  CB  ASP   303      -4.295 -11.952   8.030  1.00  0.00           C  
ATOM   2211  CG  ASP   303      -4.137 -13.427   7.710  1.00  0.00           C  
ATOM   2212  OD1 ASP   303      -4.562 -13.971   6.704  1.00  0.00           O  
ATOM   2213  OD2 ASP   303      -3.496 -14.202   8.482  1.00  0.00           O1-
ATOM   2214  H   ASP   303      -6.551 -13.286   7.365  1.00  0.00           H  
ATOM   2215  HA  ASP   303      -5.820 -10.404   7.686  1.00  0.00           H  
ATOM   2216 1HB  ASP   303      -3.397 -11.468   7.646  1.00  0.00           H  
ATOM   2217 2HB  ASP   303      -4.369 -11.820   9.110  1.00  0.00           H  
ATOM   2218  N   ALA   304      -5.944 -11.763   4.945  1.00  0.00           N  
ATOM   2219  CA  ALA   304      -5.621 -11.895   3.509  1.00  0.00           C  
ATOM   2220  C   ALA   304      -6.440 -10.940   2.635  1.00  0.00           C  
ATOM   2221  O   ALA   304      -5.944 -10.198   1.819  1.00  0.00           O  
ATOM   2222  CB  ALA   304      -5.926 -13.338   3.131  1.00  0.00           C  
ATOM   2223  H   ALA   304      -6.640 -12.430   5.251  1.00  0.00           H  
ATOM   2224  HA  ALA   304      -4.561 -11.662   3.412  1.00  0.00           H  
ATOM   2225 1HB  ALA   304      -5.350 -13.981   3.796  1.00  0.00           H  
ATOM   2226 2HB  ALA   304      -6.986 -13.585   3.195  1.00  0.00           H  
ATOM   2227 3HB  ALA   304      -5.644 -13.614   2.114  1.00  0.00           H  
ATOM   2228  N   THR   305      -7.725 -11.004   2.793  1.00  0.00           N  
ATOM   2229  CA  THR   305      -8.636 -10.399   1.843  1.00  0.00           C  
ATOM   2230  C   THR   305      -9.658  -9.492   2.572  1.00  0.00           C  
ATOM   2231  O   THR   305     -10.595  -9.936   3.196  1.00  0.00           O  
ATOM   2232  CB  THR   305      -9.198 -11.472   0.982  1.00  0.00           C  
ATOM   2233  CG2 THR   305     -10.235 -10.965  -0.062  1.00  0.00           C  
ATOM   2234  OG1 THR   305      -8.167 -12.027   0.218  1.00  0.00           O  
ATOM   2235  H   THR   305      -8.119 -11.573   3.529  1.00  0.00           H  
ATOM   2236  HA  THR   305      -8.103  -9.779   1.122  1.00  0.00           H  
ATOM   2237  HB  THR   305      -9.515 -12.186   1.743  1.00  0.00           H  
ATOM   2238 1HG2 THR   305     -10.701 -11.804  -0.577  1.00  0.00           H  
ATOM   2239 2HG2 THR   305     -10.971 -10.271   0.345  1.00  0.00           H  
ATOM   2240 3HG2 THR   305      -9.685 -10.551  -0.906  1.00  0.00           H  
ATOM   2241  HG1 THR   305      -7.946 -12.832   0.693  1.00  0.00           H  
ATOM   2242  N   TYR   306      -9.363  -8.218   2.715  1.00  0.00           N  
ATOM   2243  CA  TYR   306     -10.183  -7.239   3.453  1.00  0.00           C  
ATOM   2244  C   TYR   306     -10.288  -5.873   2.787  1.00  0.00           C  
ATOM   2245  O   TYR   306      -9.396  -5.532   2.032  1.00  0.00           O  
ATOM   2246  CB  TYR   306      -9.781  -7.224   4.910  1.00  0.00           C  
ATOM   2247  CG  TYR   306      -8.335  -6.688   5.178  1.00  0.00           C  
ATOM   2248  CD1 TYR   306      -8.114  -5.284   5.168  1.00  0.00           C  
ATOM   2249  CD2 TYR   306      -7.306  -7.669   5.308  1.00  0.00           C  
ATOM   2250  CE1 TYR   306      -6.832  -4.843   5.447  1.00  0.00           C  
ATOM   2251  CE2 TYR   306      -5.992  -7.151   5.496  1.00  0.00           C  
ATOM   2252  CZ  TYR   306      -5.756  -5.759   5.627  1.00  0.00           C  
ATOM   2253  OH  TYR   306      -4.483  -5.361   5.934  1.00  0.00           O  
ATOM   2254  H   TYR   306      -8.657  -7.892   2.071  1.00  0.00           H  
ATOM   2255  HA  TYR   306     -11.193  -7.620   3.304  1.00  0.00           H  
ATOM   2256 1HB  TYR   306     -10.434  -6.528   5.438  1.00  0.00           H  
ATOM   2257 2HB  TYR   306      -9.920  -8.213   5.344  1.00  0.00           H  
ATOM   2258  HD1 TYR   306      -8.871  -4.561   4.901  1.00  0.00           H  
ATOM   2259  HD2 TYR   306      -7.512  -8.717   5.153  1.00  0.00           H  
ATOM   2260  HE1 TYR   306      -6.712  -3.777   5.573  1.00  0.00           H  
ATOM   2261  HE2 TYR   306      -5.235  -7.921   5.497  1.00  0.00           H  
ATOM   2262  HH  TYR   306      -4.347  -4.411   5.936  1.00  0.00           H  
ATOM   2263  N   PHE   307     -11.260  -5.120   3.246  1.00  0.00           N  
ATOM   2264  CA  PHE   307     -11.516  -3.715   2.808  1.00  0.00           C  
ATOM   2265  C   PHE   307     -12.012  -2.803   3.932  1.00  0.00           C  
ATOM   2266  O   PHE   307     -12.585  -3.298   4.919  1.00  0.00           O  
ATOM   2267  CB  PHE   307     -12.419  -3.659   1.538  1.00  0.00           C  
ATOM   2268  CG  PHE   307     -13.935  -3.544   1.544  1.00  0.00           C  
ATOM   2269  CD1 PHE   307     -14.586  -2.326   1.306  1.00  0.00           C  
ATOM   2270  CD2 PHE   307     -14.793  -4.678   1.600  1.00  0.00           C  
ATOM   2271  CE1 PHE   307     -15.963  -2.214   0.996  1.00  0.00           C  
ATOM   2272  CE2 PHE   307     -16.136  -4.581   1.306  1.00  0.00           C  
ATOM   2273  CZ  PHE   307     -16.786  -3.376   1.022  1.00  0.00           C  
ATOM   2274  H   PHE   307     -11.852  -5.540   3.948  1.00  0.00           H  
ATOM   2275  HA  PHE   307     -10.532  -3.359   2.499  1.00  0.00           H  
ATOM   2276 1HB  PHE   307     -12.002  -2.808   0.998  1.00  0.00           H  
ATOM   2277 2HB  PHE   307     -12.149  -4.547   0.966  1.00  0.00           H  
ATOM   2278  HD1 PHE   307     -13.951  -1.458   1.410  1.00  0.00           H  
ATOM   2279  HD2 PHE   307     -14.520  -5.720   1.662  1.00  0.00           H  
ATOM   2280  HE1 PHE   307     -16.386  -1.251   0.752  1.00  0.00           H  
ATOM   2281  HE2 PHE   307     -16.749  -5.468   1.375  1.00  0.00           H  
ATOM   2282  HZ  PHE   307     -17.846  -3.294   0.838  1.00  0.00           H  
ATOM   2283  N   GLY   308     -11.612  -1.534   3.849  1.00  0.00           N  
ATOM   2284  CA  GLY   308     -12.175  -0.575   4.786  1.00  0.00           C  
ATOM   2285  C   GLY   308     -11.762   0.917   4.668  1.00  0.00           C  
ATOM   2286  O   GLY   308     -11.303   1.430   3.629  1.00  0.00           O  
ATOM   2287  H   GLY   308     -11.059  -1.194   3.075  1.00  0.00           H  
ATOM   2288 1HA  GLY   308     -13.263  -0.579   4.717  1.00  0.00           H  
ATOM   2289 2HA  GLY   308     -11.879  -0.841   5.801  1.00  0.00           H  
ATOM   2290  N   ALA   309     -12.279   1.685   5.606  1.00  0.00           N  
ATOM   2291  CA  ALA   309     -12.300   3.109   5.600  1.00  0.00           C  
ATOM   2292  C   ALA   309     -12.449   3.738   7.054  1.00  0.00           C  
ATOM   2293  O   ALA   309     -12.866   2.982   7.953  1.00  0.00           O  
ATOM   2294  CB  ALA   309     -13.526   3.564   4.777  1.00  0.00           C  
ATOM   2295  H   ALA   309     -12.688   1.173   6.374  1.00  0.00           H  
ATOM   2296  HA  ALA   309     -11.397   3.511   5.140  1.00  0.00           H  
ATOM   2297 1HB  ALA   309     -14.375   2.999   5.162  1.00  0.00           H  
ATOM   2298 2HB  ALA   309     -13.628   4.637   4.945  1.00  0.00           H  
ATOM   2299 3HB  ALA   309     -13.435   3.534   3.692  1.00  0.00           H  
ATOM   2300  N   PHE   310     -12.063   4.996   7.119  1.00  0.00           N  
ATOM   2301  CA  PHE   310     -12.376   5.737   8.304  1.00  0.00           C  
ATOM   2302  C   PHE   310     -12.489   7.243   7.896  1.00  0.00           C  
ATOM   2303  O   PHE   310     -11.657   7.635   7.026  1.00  0.00           O  
ATOM   2304  CB  PHE   310     -11.363   5.474   9.450  1.00  0.00           C  
ATOM   2305  CG  PHE   310     -10.031   6.136   9.448  1.00  0.00           C  
ATOM   2306  CD1 PHE   310      -9.810   7.461   9.811  1.00  0.00           C  
ATOM   2307  CD2 PHE   310      -8.919   5.412   9.038  1.00  0.00           C  
ATOM   2308  CE1 PHE   310      -8.476   7.967   9.900  1.00  0.00           C  
ATOM   2309  CE2 PHE   310      -7.632   5.912   9.055  1.00  0.00           C  
ATOM   2310  CZ  PHE   310      -7.397   7.184   9.458  1.00  0.00           C  
ATOM   2311  H   PHE   310     -11.452   5.409   6.428  1.00  0.00           H  
ATOM   2312  HA  PHE   310     -13.347   5.390   8.657  1.00  0.00           H  
ATOM   2313 1HB  PHE   310     -11.837   5.816  10.370  1.00  0.00           H  
ATOM   2314 2HB  PHE   310     -11.262   4.401   9.616  1.00  0.00           H  
ATOM   2315  HD1 PHE   310     -10.608   8.045  10.248  1.00  0.00           H  
ATOM   2316  HD2 PHE   310      -9.279   4.510   8.565  1.00  0.00           H  
ATOM   2317  HE1 PHE   310      -8.401   8.968  10.298  1.00  0.00           H  
ATOM   2318  HE2 PHE   310      -6.821   5.306   8.678  1.00  0.00           H  
ATOM   2319  HZ  PHE   310      -6.366   7.502   9.427  1.00  0.00           H  
ATOM   2320  N   LYS   311     -13.345   8.061   8.508  1.00  0.00           N  
ATOM   2321  CA  LYS   311     -13.525   9.506   8.242  1.00  0.00           C  
ATOM   2322  C   LYS   311     -12.394  10.292   8.933  1.00  0.00           C  
ATOM   2323  O   LYS   311     -12.178  10.169  10.133  1.00  0.00           O  
ATOM   2324  CB  LYS   311     -14.911   9.935   8.747  1.00  0.00           C  
ATOM   2325  CG  LYS   311     -15.285  11.349   8.419  1.00  0.00           C  
ATOM   2326  CD  LYS   311     -16.696  11.699   8.908  1.00  0.00           C  
ATOM   2327  CE  LYS   311     -16.911  13.195   8.825  1.00  0.00           C  
ATOM   2328  NZ  LYS   311     -18.072  13.502   9.698  1.00  0.00           N1+
ATOM   2329  H   LYS   311     -13.942   7.614   9.189  1.00  0.00           H  
ATOM   2330  HA  LYS   311     -13.453   9.584   7.157  1.00  0.00           H  
ATOM   2331 1HB  LYS   311     -15.530   9.320   8.095  1.00  0.00           H  
ATOM   2332 2HB  LYS   311     -14.839   9.680   9.804  1.00  0.00           H  
ATOM   2333 1HG  LYS   311     -14.576  11.983   8.949  1.00  0.00           H  
ATOM   2334 2HG  LYS   311     -15.193  11.536   7.349  1.00  0.00           H  
ATOM   2335 1HD  LYS   311     -17.422  11.135   8.322  1.00  0.00           H  
ATOM   2336 2HD  LYS   311     -16.694  11.394   9.954  1.00  0.00           H  
ATOM   2337 1HE  LYS   311     -16.008  13.658   9.221  1.00  0.00           H  
ATOM   2338 2HE  LYS   311     -17.055  13.582   7.816  1.00  0.00           H  
ATOM   2339 1HZ  LYS   311     -18.405  14.430   9.482  1.00  0.00           H  
ATOM   2340 2HZ  LYS   311     -18.809  12.824   9.829  1.00  0.00           H  
ATOM   2341 3HZ  LYS   311     -17.701  13.606  10.632  1.00  0.00           H  
ATOM   2342  N   VAL   312     -11.752  11.244   8.230  1.00  0.00           N  
ATOM   2343  CA  VAL   312     -10.819  12.197   8.802  1.00  0.00           C  
ATOM   2344  C   VAL   312     -11.520  13.427   9.288  1.00  0.00           C  
ATOM   2345  O   VAL   312     -11.141  13.982  10.295  1.00  0.00           O  
ATOM   2346  CB  VAL   312      -9.682  12.518   7.746  1.00  0.00           C  
ATOM   2347  CG1 VAL   312      -8.510  13.291   8.445  1.00  0.00           C  
ATOM   2348  CG2 VAL   312      -9.190  11.181   7.182  1.00  0.00           C  
ATOM   2349  H   VAL   312     -12.067  11.381   7.280  1.00  0.00           H  
ATOM   2350  HA  VAL   312     -10.316  11.744   9.656  1.00  0.00           H  
ATOM   2351  HB  VAL   312     -10.100  13.152   6.963  1.00  0.00           H  
ATOM   2352 1HG1 VAL   312      -7.711  13.484   7.728  1.00  0.00           H  
ATOM   2353 2HG1 VAL   312      -8.855  14.267   8.785  1.00  0.00           H  
ATOM   2354 3HG1 VAL   312      -8.204  12.784   9.360  1.00  0.00           H  
ATOM   2355 1HG2 VAL   312      -9.918  10.845   6.441  1.00  0.00           H  
ATOM   2356 2HG2 VAL   312      -8.274  11.341   6.614  1.00  0.00           H  
ATOM   2357 3HG2 VAL   312      -9.236  10.497   8.028  1.00  0.00           H  
ATOM   2358  N   GLN   313     -12.464  13.901   8.549  1.00  0.00           N  
ATOM   2359  CA  GLN   313     -13.024  15.234   8.743  1.00  0.00           C  
ATOM   2360  C   GLN   313     -14.413  15.400   8.118  1.00  0.00           C  
ATOM   2361  O   GLN   313     -14.685  14.738   7.129  1.00  0.00           O  
ATOM   2362  CB  GLN   313     -12.131  16.453   8.280  1.00  0.00           C  
ATOM   2363  CG  GLN   313     -11.897  16.419   6.811  1.00  0.00           C  
ATOM   2364  CD  GLN   313     -11.473  17.799   6.291  1.00  0.00           C  
ATOM   2365  NE2 GLN   313     -11.608  18.092   5.079  1.00  0.00           N  
ATOM   2366  OE1 GLN   313     -11.042  18.686   7.034  1.00  0.00           O  
ATOM   2367  H   GLN   313     -12.680  13.478   7.658  1.00  0.00           H  
ATOM   2368  HA  GLN   313     -13.212  15.354   9.810  1.00  0.00           H  
ATOM   2369 1HB  GLN   313     -12.692  17.345   8.556  1.00  0.00           H  
ATOM   2370 2HB  GLN   313     -11.161  16.546   8.768  1.00  0.00           H  
ATOM   2371 1HG  GLN   313     -11.106  15.725   6.528  1.00  0.00           H  
ATOM   2372 2HG  GLN   313     -12.804  16.140   6.273  1.00  0.00           H  
ATOM   2373 1HE2 GLN   313     -11.151  18.916   4.713  1.00  0.00           H  
ATOM   2374 2HE2 GLN   313     -12.174  17.484   4.504  1.00  0.00           H  
ATOM   2375  N   ASP   314     -15.252  16.290   8.704  1.00  0.00           N  
ATOM   2376  CA  ASP   314     -16.523  16.717   8.236  1.00  0.00           C  
ATOM   2377  C   ASP   314     -16.376  17.392   6.850  1.00  0.00           C  
ATOM   2378  O   ASP   314     -15.322  17.745   6.311  1.00  0.00           O  
ATOM   2379  CB  ASP   314     -17.217  17.730   9.249  1.00  0.00           C  
ATOM   2380  CG  ASP   314     -17.451  17.084  10.604  1.00  0.00           C  
ATOM   2381  OD1 ASP   314     -17.932  17.738  11.513  1.00  0.00           O  
ATOM   2382  OD2 ASP   314     -17.103  15.859  10.722  1.00  0.00           O1-
ATOM   2383  H   ASP   314     -15.026  16.603   9.637  1.00  0.00           H  
ATOM   2384  HA  ASP   314     -17.158  15.841   8.100  1.00  0.00           H  
ATOM   2385 1HB  ASP   314     -16.649  18.647   9.400  1.00  0.00           H  
ATOM   2386 2HB  ASP   314     -18.219  18.032   8.946  1.00  0.00           H  
ATOM   2387  N   ILE   315     -17.503  17.570   6.186  1.00  0.00           N  
ATOM   2388  CA  ILE   315     -17.670  18.018   4.794  1.00  0.00           C  
ATOM   2389  C   ILE   315     -17.651  19.560   4.581  1.00  0.00           C  
ATOM   2390  O   ILE   315     -17.624  19.947   3.394  1.00  0.00           O  
ATOM   2391  CB  ILE   315     -19.026  17.428   4.213  1.00  0.00           C  
ATOM   2392  CG1 ILE   315     -19.135  17.269   2.741  1.00  0.00           C  
ATOM   2393  CG2 ILE   315     -20.312  18.063   4.697  1.00  0.00           C  
ATOM   2394  CD1 ILE   315     -18.241  16.228   2.080  1.00  0.00           C  
ATOM   2395  H   ILE   315     -18.337  17.249   6.656  1.00  0.00           H  
ATOM   2396  HA  ILE   315     -16.791  17.592   4.311  1.00  0.00           H  
ATOM   2397  HB  ILE   315     -19.106  16.408   4.590  1.00  0.00           H  
ATOM   2398 1HG1 ILE   315     -20.185  17.008   2.608  1.00  0.00           H  
ATOM   2399 2HG1 ILE   315     -18.896  18.214   2.254  1.00  0.00           H  
ATOM   2400 1HG2 ILE   315     -20.312  18.345   5.749  1.00  0.00           H  
ATOM   2401 2HG2 ILE   315     -20.369  18.943   4.054  1.00  0.00           H  
ATOM   2402 3HG2 ILE   315     -21.131  17.362   4.532  1.00  0.00           H  
ATOM   2403 1HD1 ILE   315     -18.330  15.282   2.612  1.00  0.00           H  
ATOM   2404 2HD1 ILE   315     -18.500  16.118   1.027  1.00  0.00           H  
ATOM   2405 3HD1 ILE   315     -17.173  16.363   2.248  1.00  0.00           H  
ATOM   2406  N   ASP   316     -17.605  20.275   5.699  1.00  0.00           N  
ATOM   2407  CA  ASP   316     -17.671  21.694   5.961  1.00  0.00           C  
ATOM   2408  C   ASP   316     -16.439  22.517   5.548  1.00  0.00           C  
ATOM   2409  O   ASP   316     -15.301  22.067   5.736  1.00  0.00           O  
ATOM   2410  CB  ASP   316     -18.166  21.972   7.386  1.00  0.00           C  
ATOM   2411  CG  ASP   316     -19.561  21.499   7.783  1.00  0.00           C  
ATOM   2412  OD1 ASP   316     -20.578  22.076   7.304  1.00  0.00           O  
ATOM   2413  OD2 ASP   316     -19.681  20.411   8.362  1.00  0.00           O1-
ATOM   2414  OXT ASP   316     -16.618  23.601   4.980  1.00  0.00           O1-
ATOM   2415  H   ASP   316     -17.595  19.704   6.532  1.00  0.00           H  
ATOM   2416  HA  ASP   316     -18.484  22.054   5.331  1.00  0.00           H  
ATOM   2417 1HB  ASP   316     -17.389  21.541   8.017  1.00  0.00           H  
ATOM   2418 2HB  ASP   316     -18.094  23.025   7.657  1.00  0.00           H  
TER    2419      ASP   316 
ATOM   2420  N   ALA   161     -11.570  21.211   6.801  1.00  0.00           N1+
ATOM   2421  CA  ALA   161     -11.034  21.851   8.009  1.00  0.00           C  
ATOM   2422  C   ALA   161      -9.532  21.575   8.117  1.00  0.00           C  
ATOM   2423  O   ALA   161      -8.820  22.480   8.465  1.00  0.00           O  
ATOM   2424  CB  ALA   161     -11.741  21.324   9.239  1.00  0.00           C  
ATOM   2425 1H   ALA   161     -11.018  21.492   6.002  1.00  0.00           H  
ATOM   2426 2H   ALA   161     -12.504  21.524   6.578  1.00  0.00           H  
ATOM   2427 3H   ALA   161     -11.508  20.203   6.811  1.00  0.00           H  
ATOM   2428  HA  ALA   161     -11.139  22.933   7.923  1.00  0.00           H  
ATOM   2429 1HB  ALA   161     -11.426  20.298   9.429  1.00  0.00           H  
ATOM   2430 2HB  ALA   161     -11.362  21.885  10.093  1.00  0.00           H  
ATOM   2431 3HB  ALA   161     -12.827  21.382   9.172  1.00  0.00           H  
ATOM   2432  N   GLN   162      -9.039  20.295   7.904  1.00  0.00           N  
ATOM   2433  CA  GLN   162      -7.660  19.915   7.891  1.00  0.00           C  
ATOM   2434  C   GLN   162      -6.948  20.074   6.492  1.00  0.00           C  
ATOM   2435  O   GLN   162      -7.546  19.749   5.451  1.00  0.00           O  
ATOM   2436  CB  GLN   162      -7.565  18.388   8.262  1.00  0.00           C  
ATOM   2437  CG  GLN   162      -8.058  18.206   9.682  1.00  0.00           C  
ATOM   2438  CD  GLN   162      -7.011  18.519  10.767  1.00  0.00           C  
ATOM   2439  NE2 GLN   162      -6.041  17.676  11.152  1.00  0.00           N  
ATOM   2440  OE1 GLN   162      -6.876  19.663  11.179  1.00  0.00           O  
ATOM   2441  H   GLN   162      -9.708  19.542   7.852  1.00  0.00           H  
ATOM   2442  HA  GLN   162      -7.110  20.478   8.646  1.00  0.00           H  
ATOM   2443 1HB  GLN   162      -8.189  17.723   7.664  1.00  0.00           H  
ATOM   2444 2HB  GLN   162      -6.569  18.013   8.030  1.00  0.00           H  
ATOM   2445 1HG  GLN   162      -8.957  18.762   9.947  1.00  0.00           H  
ATOM   2446 2HG  GLN   162      -8.403  17.177   9.784  1.00  0.00           H  
ATOM   2447 1HE2 GLN   162      -5.577  17.983  11.996  1.00  0.00           H  
ATOM   2448 2HE2 GLN   162      -6.138  16.698  10.924  1.00  0.00           H  
ATOM   2449  N   PRO   163      -5.689  20.514   6.375  1.00  0.00           N  
ATOM   2450  CA  PRO   163      -4.873  20.448   5.150  1.00  0.00           C  
ATOM   2451  C   PRO   163      -4.770  19.070   4.542  1.00  0.00           C  
ATOM   2452  O   PRO   163      -4.581  18.064   5.263  1.00  0.00           O  
ATOM   2453  CB  PRO   163      -3.417  20.966   5.506  1.00  0.00           C  
ATOM   2454  CG  PRO   163      -3.637  21.706   6.808  1.00  0.00           C  
ATOM   2455  CD  PRO   163      -4.839  21.023   7.492  1.00  0.00           C  
ATOM   2456  HA  PRO   163      -5.319  21.181   4.478  1.00  0.00           H  
ATOM   2457 1HB  PRO   163      -2.800  20.099   5.739  1.00  0.00           H  
ATOM   2458 2HB  PRO   163      -3.113  21.741   4.802  1.00  0.00           H  
ATOM   2459 1HG  PRO   163      -2.714  21.618   7.382  1.00  0.00           H  
ATOM   2460 2HG  PRO   163      -3.934  22.738   6.625  1.00  0.00           H  
ATOM   2461 1HD  PRO   163      -4.581  20.242   8.207  1.00  0.00           H  
ATOM   2462 2HD  PRO   163      -5.385  21.810   8.013  1.00  0.00           H  
ATOM   2463  N   PHE   164      -5.000  19.051   3.246  1.00  0.00           N  
ATOM   2464  CA  PHE   164      -4.936  17.871   2.340  1.00  0.00           C  
ATOM   2465  C   PHE   164      -4.563  18.098   0.851  1.00  0.00           C  
ATOM   2466  O   PHE   164      -4.714  19.212   0.302  1.00  0.00           O  
ATOM   2467  CB  PHE   164      -6.256  17.059   2.437  1.00  0.00           C  
ATOM   2468  CG  PHE   164      -7.531  17.704   1.896  1.00  0.00           C  
ATOM   2469  CD1 PHE   164      -7.766  17.733   0.478  1.00  0.00           C  
ATOM   2470  CD2 PHE   164      -8.532  18.228   2.777  1.00  0.00           C  
ATOM   2471  CE1 PHE   164      -8.904  18.339  -0.037  1.00  0.00           C  
ATOM   2472  CE2 PHE   164      -9.783  18.727   2.204  1.00  0.00           C  
ATOM   2473  CZ  PHE   164      -9.898  18.857   0.799  1.00  0.00           C  
ATOM   2474  H   PHE   164      -5.217  19.927   2.793  1.00  0.00           H  
ATOM   2475  HA  PHE   164      -4.185  17.187   2.734  1.00  0.00           H  
ATOM   2476 1HB  PHE   164      -6.217  16.115   1.891  1.00  0.00           H  
ATOM   2477 2HB  PHE   164      -6.411  16.891   3.502  1.00  0.00           H  
ATOM   2478  HD1 PHE   164      -7.085  17.195  -0.164  1.00  0.00           H  
ATOM   2479  HD2 PHE   164      -8.375  18.308   3.843  1.00  0.00           H  
ATOM   2480  HE1 PHE   164      -9.133  18.224  -1.087  1.00  0.00           H  
ATOM   2481  HE2 PHE   164     -10.472  19.277   2.829  1.00  0.00           H  
ATOM   2482  HZ  PHE   164     -10.833  19.211   0.386  1.00  0.00           H  
ATOM   2483  N   ALA   165      -4.224  17.001   0.177  1.00  0.00           N  
ATOM   2484  CA  ALA   165      -3.905  16.938  -1.283  1.00  0.00           C  
ATOM   2485  C   ALA   165      -4.199  15.547  -1.974  1.00  0.00           C  
ATOM   2486  O   ALA   165      -3.736  14.497  -1.458  1.00  0.00           O  
ATOM   2487  CB  ALA   165      -2.472  17.378  -1.540  1.00  0.00           C  
ATOM   2488  H   ALA   165      -4.227  16.160   0.735  1.00  0.00           H  
ATOM   2489  HA  ALA   165      -4.557  17.695  -1.718  1.00  0.00           H  
ATOM   2490 1HB  ALA   165      -2.234  18.324  -1.053  1.00  0.00           H  
ATOM   2491 2HB  ALA   165      -1.865  16.644  -1.010  1.00  0.00           H  
ATOM   2492 3HB  ALA   165      -2.195  17.377  -2.595  1.00  0.00           H  
ATOM   2493  N   HIE   166      -4.836  15.613  -3.174  1.00  0.00           N  
ATOM   2494  CA  HIE   166      -5.025  14.494  -4.077  1.00  0.00           C  
ATOM   2495  C   HIE   166      -4.921  14.904  -5.503  1.00  0.00           C  
ATOM   2496  O   HIE   166      -5.701  15.704  -6.042  1.00  0.00           O  
ATOM   2497  CB  HIE   166      -6.397  13.804  -3.738  1.00  0.00           C  
ATOM   2498  CG  HIE   166      -6.461  12.568  -4.440  1.00  0.00           C  
ATOM   2499  CD2 HIE   166      -7.167  12.360  -5.520  1.00  0.00           C  
ATOM   2500  ND1 HIE   166      -5.986  11.369  -3.955  1.00  0.00           N  
ATOM   2501  CE1 HIE   166      -6.431  10.399  -4.747  1.00  0.00           C  
ATOM   2502  NE2 HIE   166      -7.194  10.972  -5.695  1.00  0.00           N  
ATOM   2503  H   HIE   166      -5.228  16.515  -3.404  1.00  0.00           H  
ATOM   2504  HA  HIE   166      -4.178  13.861  -3.815  1.00  0.00           H  
ATOM   2505 1HB  HIE   166      -6.389  13.599  -2.667  1.00  0.00           H  
ATOM   2506 2HB  HIE   166      -7.231  14.482  -3.919  1.00  0.00           H  
ATOM   2507  HD2 HIE   166      -7.831  13.107  -5.929  1.00  0.00           H  
ATOM   2508  HE2 HIE   166      -7.442  10.429  -6.510  1.00  0.00           H  
ATOM   2509  HE1 HIE   166      -5.949   9.436  -4.828  1.00  0.00           H  
ATOM   2510  N   LEU   167      -3.833  14.439  -6.118  1.00  0.00           N  
ATOM   2511  CA  LEU   167      -3.320  15.018  -7.357  1.00  0.00           C  
ATOM   2512  C   LEU   167      -3.179  13.969  -8.437  1.00  0.00           C  
ATOM   2513  O   LEU   167      -2.687  12.884  -8.185  1.00  0.00           O  
ATOM   2514  CB  LEU   167      -1.931  15.603  -6.975  1.00  0.00           C  
ATOM   2515  CG  LEU   167      -1.797  16.801  -6.023  1.00  0.00           C  
ATOM   2516  CD1 LEU   167      -0.385  17.177  -5.605  1.00  0.00           C  
ATOM   2517  CD2 LEU   167      -2.443  18.123  -6.552  1.00  0.00           C  
ATOM   2518  H   LEU   167      -3.240  13.717  -5.736  1.00  0.00           H  
ATOM   2519  HA  LEU   167      -3.930  15.814  -7.785  1.00  0.00           H  
ATOM   2520 1HB  LEU   167      -1.368  14.764  -6.565  1.00  0.00           H  
ATOM   2521 2HB  LEU   167      -1.322  15.869  -7.838  1.00  0.00           H  
ATOM   2522  HG  LEU   167      -2.349  16.582  -5.110  1.00  0.00           H  
ATOM   2523 1HD1 LEU   167       0.068  16.287  -5.168  1.00  0.00           H  
ATOM   2524 2HD1 LEU   167       0.238  17.631  -6.376  1.00  0.00           H  
ATOM   2525 3HD1 LEU   167      -0.488  17.919  -4.812  1.00  0.00           H  
ATOM   2526 1HD2 LEU   167      -3.511  18.063  -6.345  1.00  0.00           H  
ATOM   2527 2HD2 LEU   167      -2.140  19.021  -6.013  1.00  0.00           H  
ATOM   2528 3HD2 LEU   167      -2.154  18.252  -7.595  1.00  0.00           H  
ATOM   2529  N   THR   168      -3.513  14.329  -9.675  1.00  0.00           N  
ATOM   2530  CA  THR   168      -3.501  13.478 -10.839  1.00  0.00           C  
ATOM   2531  C   THR   168      -2.966  14.196 -12.026  1.00  0.00           C  
ATOM   2532  O   THR   168      -3.159  15.393 -12.069  1.00  0.00           O  
ATOM   2533  CB  THR   168      -4.896  12.861 -11.119  1.00  0.00           C  
ATOM   2534  CG2 THR   168      -5.426  12.291  -9.786  1.00  0.00           C  
ATOM   2535  OG1 THR   168      -5.719  13.911 -11.517  1.00  0.00           O  
ATOM   2536  H   THR   168      -3.757  15.286  -9.891  1.00  0.00           H  
ATOM   2537  HA  THR   168      -2.827  12.703 -10.472  1.00  0.00           H  
ATOM   2538  HB  THR   168      -4.803  12.130 -11.922  1.00  0.00           H  
ATOM   2539 1HG2 THR   168      -5.784  13.061  -9.103  1.00  0.00           H  
ATOM   2540 2HG2 THR   168      -6.208  11.579 -10.049  1.00  0.00           H  
ATOM   2541 3HG2 THR   168      -4.619  11.731  -9.311  1.00  0.00           H  
ATOM   2542  HG1 THR   168      -5.552  13.932 -12.462  1.00  0.00           H  
ATOM   2543  N   ILE   169      -2.171  13.557 -12.915  1.00  0.00           N  
ATOM   2544  CA  ILE   169      -1.435  14.147 -14.002  1.00  0.00           C  
ATOM   2545  C   ILE   169      -2.370  14.625 -15.039  1.00  0.00           C  
ATOM   2546  O   ILE   169      -3.175  13.833 -15.480  1.00  0.00           O  
ATOM   2547  CB  ILE   169      -0.388  13.152 -14.571  1.00  0.00           C  
ATOM   2548  CG1 ILE   169       0.585  12.724 -13.448  1.00  0.00           C  
ATOM   2549  CG2 ILE   169       0.244  13.772 -15.795  1.00  0.00           C  
ATOM   2550  CD1 ILE   169       1.274  11.358 -13.572  1.00  0.00           C  
ATOM   2551  H   ILE   169      -2.068  12.557 -12.811  1.00  0.00           H  
ATOM   2552  HA  ILE   169      -0.881  15.046 -13.737  1.00  0.00           H  
ATOM   2553  HB  ILE   169      -0.897  12.238 -14.878  1.00  0.00           H  
ATOM   2554 1HG1 ILE   169       1.430  13.411 -13.400  1.00  0.00           H  
ATOM   2555 2HG1 ILE   169      -0.048  12.698 -12.561  1.00  0.00           H  
ATOM   2556 1HG2 ILE   169      -0.339  13.780 -16.715  1.00  0.00           H  
ATOM   2557 2HG2 ILE   169       0.566  14.786 -15.559  1.00  0.00           H  
ATOM   2558 3HG2 ILE   169       1.144  13.189 -15.995  1.00  0.00           H  
ATOM   2559 1HD1 ILE   169       0.627  10.583 -13.985  1.00  0.00           H  
ATOM   2560 2HD1 ILE   169       2.207  11.578 -14.089  1.00  0.00           H  
ATOM   2561 3HD1 ILE   169       1.583  10.848 -12.658  1.00  0.00           H  
ATOM   2562  N   ASN   170      -2.182  15.883 -15.486  1.00  0.00           N  
ATOM   2563  CA  ASN   170      -2.860  16.499 -16.574  1.00  0.00           C  
ATOM   2564  C   ASN   170      -2.885  15.713 -17.862  1.00  0.00           C  
ATOM   2565  O   ASN   170      -1.882  15.335 -18.423  1.00  0.00           O  
ATOM   2566  CB  ASN   170      -2.387  17.896 -16.664  1.00  0.00           C  
ATOM   2567  CG  ASN   170      -3.183  18.761 -17.608  1.00  0.00           C  
ATOM   2568  ND2 ASN   170      -3.276  20.063 -17.323  1.00  0.00           N  
ATOM   2569  OD1 ASN   170      -3.783  18.309 -18.565  1.00  0.00           O  
ATOM   2570  H   ASN   170      -1.568  16.449 -14.917  1.00  0.00           H  
ATOM   2571  HA  ASN   170      -3.881  16.480 -16.196  1.00  0.00           H  
ATOM   2572 1HB  ASN   170      -2.400  18.327 -15.662  1.00  0.00           H  
ATOM   2573 2HB  ASN   170      -1.325  17.945 -16.904  1.00  0.00           H  
ATOM   2574 1HD2 ASN   170      -3.746  20.776 -17.863  1.00  0.00           H  
ATOM   2575 2HD2 ASN   170      -2.953  20.351 -16.411  1.00  0.00           H  
ATOM   2576  N   ALA   171      -4.074  15.574 -18.392  1.00  0.00           N  
ATOM   2577  CA  ALA   171      -4.385  14.620 -19.557  1.00  0.00           C  
ATOM   2578  C   ALA   171      -3.932  15.217 -20.872  1.00  0.00           C  
ATOM   2579  O   ALA   171      -3.715  14.525 -21.906  1.00  0.00           O  
ATOM   2580  CB  ALA   171      -5.877  14.309 -19.675  1.00  0.00           C  
ATOM   2581  H   ALA   171      -4.838  16.161 -18.088  1.00  0.00           H  
ATOM   2582  HA  ALA   171      -3.801  13.704 -19.456  1.00  0.00           H  
ATOM   2583 1HB  ALA   171      -6.205  13.649 -18.873  1.00  0.00           H  
ATOM   2584 2HB  ALA   171      -6.340  15.277 -19.484  1.00  0.00           H  
ATOM   2585 3HB  ALA   171      -6.246  13.895 -20.614  1.00  0.00           H  
ATOM   2586  N   ALA   172      -3.708  16.523 -21.024  1.00  0.00           N  
ATOM   2587  CA  ALA   172      -2.940  17.248 -22.084  1.00  0.00           C  
ATOM   2588  C   ALA   172      -1.363  17.207 -21.921  1.00  0.00           C  
ATOM   2589  O   ALA   172      -0.625  17.826 -22.674  1.00  0.00           O  
ATOM   2590  CB  ALA   172      -3.511  18.665 -22.156  1.00  0.00           C  
ATOM   2591  H   ALA   172      -4.008  17.178 -20.316  1.00  0.00           H  
ATOM   2592  HA  ALA   172      -3.273  16.719 -22.977  1.00  0.00           H  
ATOM   2593 1HB  ALA   172      -3.313  19.018 -23.168  1.00  0.00           H  
ATOM   2594 2HB  ALA   172      -4.582  18.717 -21.961  1.00  0.00           H  
ATOM   2595 3HB  ALA   172      -3.089  19.391 -21.462  1.00  0.00           H  
ATOM   2596  N   SER   173      -0.909  16.565 -20.854  1.00  0.00           N  
ATOM   2597  CA  SER   173       0.493  16.821 -20.358  1.00  0.00           C  
ATOM   2598  C   SER   173       1.107  15.603 -19.815  1.00  0.00           C  
ATOM   2599  O   SER   173       2.084  15.585 -19.071  1.00  0.00           O  
ATOM   2600  CB  SER   173       0.498  18.021 -19.306  1.00  0.00           C  
ATOM   2601  OG  SER   173      -0.319  19.104 -19.655  1.00  0.00           O  
ATOM   2602  H   SER   173      -1.562  16.332 -20.120  1.00  0.00           H  
ATOM   2603  HA  SER   173       1.110  17.084 -21.218  1.00  0.00           H  
ATOM   2604 1HB  SER   173       0.117  17.581 -18.385  1.00  0.00           H  
ATOM   2605 2HB  SER   173       1.534  18.319 -19.147  1.00  0.00           H  
ATOM   2606  HG  SER   173      -0.188  19.879 -19.102  1.00  0.00           H  
ATOM   2607  N   ILE   174       0.584  14.426 -20.264  1.00  0.00           N  
ATOM   2608  CA  ILE   174       1.064  13.086 -19.929  1.00  0.00           C  
ATOM   2609  C   ILE   174       2.530  12.910 -20.422  1.00  0.00           C  
ATOM   2610  O   ILE   174       2.702  12.970 -21.678  1.00  0.00           O  
ATOM   2611  CB  ILE   174       0.151  11.955 -20.569  1.00  0.00           C  
ATOM   2612  CG1 ILE   174      -1.336  12.038 -20.163  1.00  0.00           C  
ATOM   2613  CG2 ILE   174       0.712  10.617 -20.153  1.00  0.00           C  
ATOM   2614  CD1 ILE   174      -2.298  11.152 -20.920  1.00  0.00           C  
ATOM   2615  H   ILE   174      -0.046  14.592 -21.037  1.00  0.00           H  
ATOM   2616  HA  ILE   174       0.925  12.866 -18.871  1.00  0.00           H  
ATOM   2617  HB  ILE   174       0.155  12.053 -21.655  1.00  0.00           H  
ATOM   2618 1HG1 ILE   174      -1.420  11.651 -19.147  1.00  0.00           H  
ATOM   2619 2HG1 ILE   174      -1.669  13.065 -20.315  1.00  0.00           H  
ATOM   2620 1HG2 ILE   174       0.583  10.484 -19.079  1.00  0.00           H  
ATOM   2621 2HG2 ILE   174       0.182   9.826 -20.682  1.00  0.00           H  
ATOM   2622 3HG2 ILE   174       1.755  10.583 -20.469  1.00  0.00           H  
ATOM   2623 1HD1 ILE   174      -2.126  10.104 -20.678  1.00  0.00           H  
ATOM   2624 2HD1 ILE   174      -3.328  11.427 -20.695  1.00  0.00           H  
ATOM   2625 3HD1 ILE   174      -2.236  11.273 -22.001  1.00  0.00           H  
ATOM   2626  N   PRO   175       3.508  12.604 -19.508  1.00  0.00           N  
ATOM   2627  CA  PRO   175       4.885  12.393 -19.907  1.00  0.00           C  
ATOM   2628  C   PRO   175       5.240  10.974 -20.567  1.00  0.00           C  
ATOM   2629  O   PRO   175       4.373  10.108 -20.492  1.00  0.00           O  
ATOM   2630  CB  PRO   175       5.695  12.506 -18.647  1.00  0.00           C  
ATOM   2631  CG  PRO   175       4.693  12.138 -17.507  1.00  0.00           C  
ATOM   2632  CD  PRO   175       3.357  12.510 -18.095  1.00  0.00           C  
ATOM   2633  HA  PRO   175       5.148  13.135 -20.662  1.00  0.00           H  
ATOM   2634 1HB  PRO   175       6.603  11.904 -18.690  1.00  0.00           H  
ATOM   2635 2HB  PRO   175       6.120  13.507 -18.572  1.00  0.00           H  
ATOM   2636 1HG  PRO   175       4.625  11.083 -17.245  1.00  0.00           H  
ATOM   2637 2HG  PRO   175       5.002  12.857 -16.750  1.00  0.00           H  
ATOM   2638 1HD  PRO   175       2.599  11.792 -17.783  1.00  0.00           H  
ATOM   2639 2HD  PRO   175       3.044  13.484 -17.720  1.00  0.00           H  
ATOM   2640  N   SER   176       6.459  10.784 -21.149  1.00  0.00           N  
ATOM   2641  CA  SER   176       6.941   9.507 -21.709  1.00  0.00           C  
ATOM   2642  C   SER   176       8.448   9.487 -21.866  1.00  0.00           C  
ATOM   2643  O   SER   176       9.094  10.541 -21.895  1.00  0.00           O  
ATOM   2644  CB  SER   176       6.209   9.454 -23.096  1.00  0.00           C  
ATOM   2645  OG  SER   176       6.441   8.132 -23.628  1.00  0.00           O  
ATOM   2646  H   SER   176       7.152  11.511 -21.057  1.00  0.00           H  
ATOM   2647  HA  SER   176       6.575   8.737 -21.031  1.00  0.00           H  
ATOM   2648 1HB  SER   176       5.146   9.568 -22.885  1.00  0.00           H  
ATOM   2649 2HB  SER   176       6.556  10.225 -23.783  1.00  0.00           H  
ATOM   2650  HG  SER   176       5.872   7.873 -24.357  1.00  0.00           H  
ATOM   2651  N   GLY   177       9.028   8.274 -22.041  1.00  0.00           N  
ATOM   2652  CA  GLY   177      10.480   7.943 -22.186  1.00  0.00           C  
ATOM   2653  C   GLY   177      10.862   6.839 -21.186  1.00  0.00           C  
ATOM   2654  O   GLY   177      10.118   6.655 -20.236  1.00  0.00           O  
ATOM   2655  H   GLY   177       8.388   7.495 -21.967  1.00  0.00           H  
ATOM   2656 1HA  GLY   177      10.707   7.437 -23.125  1.00  0.00           H  
ATOM   2657 2HA  GLY   177      11.091   8.844 -22.145  1.00  0.00           H  
ATOM   2658  N   SER   178      11.930   6.085 -21.407  1.00  0.00           N  
ATOM   2659  CA  SER   178      12.373   4.943 -20.517  1.00  0.00           C  
ATOM   2660  C   SER   178      13.159   5.344 -19.301  1.00  0.00           C  
ATOM   2661  O   SER   178      13.501   4.528 -18.409  1.00  0.00           O  
ATOM   2662  CB  SER   178      13.225   4.046 -21.391  1.00  0.00           C  
ATOM   2663  OG  SER   178      14.311   4.765 -21.985  1.00  0.00           O  
ATOM   2664  H   SER   178      12.314   6.091 -22.341  1.00  0.00           H  
ATOM   2665  HA  SER   178      11.513   4.383 -20.148  1.00  0.00           H  
ATOM   2666 1HB  SER   178      13.512   3.166 -20.815  1.00  0.00           H  
ATOM   2667 2HB  SER   178      12.521   3.701 -22.148  1.00  0.00           H  
ATOM   2668  HG  SER   178      14.759   4.101 -22.515  1.00  0.00           H  
ATOM   2669  N   HIE   179      13.478   6.643 -19.157  1.00  0.00           N  
ATOM   2670  CA  HIE   179      14.357   7.181 -18.079  1.00  0.00           C  
ATOM   2671  C   HIE   179      13.630   7.340 -16.728  1.00  0.00           C  
ATOM   2672  O   HIE   179      12.426   7.025 -16.597  1.00  0.00           O  
ATOM   2673  CB  HIE   179      15.045   8.543 -18.528  1.00  0.00           C  
ATOM   2674  CG  HIE   179      14.168   9.645 -19.195  1.00  0.00           C  
ATOM   2675  CD2 HIE   179      14.257  10.955 -18.850  1.00  0.00           C  
ATOM   2676  ND1 HIE   179      13.414   9.524 -20.390  1.00  0.00           N  
ATOM   2677  CE1 HIE   179      13.029  10.777 -20.616  1.00  0.00           C  
ATOM   2678  NE2 HIE   179      13.383  11.625 -19.629  1.00  0.00           N  
ATOM   2679  H   HIE   179      13.269   7.241 -19.945  1.00  0.00           H  
ATOM   2680  HA  HIE   179      15.186   6.515 -17.845  1.00  0.00           H  
ATOM   2681 1HB  HIE   179      15.597   9.025 -17.722  1.00  0.00           H  
ATOM   2682 2HB  HIE   179      15.815   8.301 -19.260  1.00  0.00           H  
ATOM   2683  HD2 HIE   179      14.751  11.306 -17.957  1.00  0.00           H  
ATOM   2684  HE2 HIE   179      13.134  12.601 -19.558  1.00  0.00           H  
ATOM   2685  HE1 HIE   179      12.379  10.979 -21.455  1.00  0.00           H  
ATOM   2686  N   LYS   180      14.275   7.807 -15.639  1.00  0.00           N  
ATOM   2687  CA  LYS   180      13.599   8.391 -14.484  1.00  0.00           C  
ATOM   2688  C   LYS   180      13.285   9.867 -14.688  1.00  0.00           C  
ATOM   2689  O   LYS   180      14.100  10.642 -15.220  1.00  0.00           O  
ATOM   2690  CB  LYS   180      14.476   8.218 -13.174  1.00  0.00           C  
ATOM   2691  CG  LYS   180      13.736   8.549 -11.920  1.00  0.00           C  
ATOM   2692  CD  LYS   180      14.588   8.741 -10.647  1.00  0.00           C  
ATOM   2693  CE  LYS   180      15.694   9.865 -10.584  1.00  0.00           C  
ATOM   2694  NZ  LYS   180      16.103  10.109  -9.136  1.00  0.00           N1+
ATOM   2695  H   LYS   180      15.271   7.947 -15.727  1.00  0.00           H  
ATOM   2696  HA  LYS   180      12.628   7.919 -14.336  1.00  0.00           H  
ATOM   2697 1HB  LYS   180      14.772   7.171 -13.109  1.00  0.00           H  
ATOM   2698 2HB  LYS   180      15.429   8.746 -13.140  1.00  0.00           H  
ATOM   2699 1HG  LYS   180      13.204   9.490 -12.052  1.00  0.00           H  
ATOM   2700 2HG  LYS   180      13.021   7.756 -11.703  1.00  0.00           H  
ATOM   2701 1HD  LYS   180      13.798   9.045  -9.960  1.00  0.00           H  
ATOM   2702 2HD  LYS   180      15.115   7.867 -10.264  1.00  0.00           H  
ATOM   2703 1HE  LYS   180      16.588   9.547 -11.120  1.00  0.00           H  
ATOM   2704 2HE  LYS   180      15.236  10.752 -11.022  1.00  0.00           H  
ATOM   2705 1HZ  LYS   180      15.377  10.307  -8.462  1.00  0.00           H  
ATOM   2706 2HZ  LYS   180      16.573   9.269  -8.829  1.00  0.00           H  
ATOM   2707 3HZ  LYS   180      16.747  10.887  -9.117  1.00  0.00           H  
ATOM   2708  N   VAL   181      12.038  10.162 -14.434  1.00  0.00           N  
ATOM   2709  CA  VAL   181      11.361  11.473 -14.511  1.00  0.00           C  
ATOM   2710  C   VAL   181      10.591  11.998 -13.221  1.00  0.00           C  
ATOM   2711  O   VAL   181       9.887  11.197 -12.589  1.00  0.00           O  
ATOM   2712  CB  VAL   181      10.463  11.552 -15.772  1.00  0.00           C  
ATOM   2713  CG1 VAL   181       9.577  12.787 -15.878  1.00  0.00           C  
ATOM   2714  CG2 VAL   181      11.328  11.303 -17.040  1.00  0.00           C  
ATOM   2715  H   VAL   181      11.364   9.423 -14.300  1.00  0.00           H  
ATOM   2716  HA  VAL   181      12.125  12.199 -14.791  1.00  0.00           H  
ATOM   2717  HB  VAL   181       9.774  10.708 -15.770  1.00  0.00           H  
ATOM   2718 1HG1 VAL   181       8.842  12.802 -15.075  1.00  0.00           H  
ATOM   2719 2HG1 VAL   181      10.231  13.659 -15.858  1.00  0.00           H  
ATOM   2720 3HG1 VAL   181       9.079  12.722 -16.845  1.00  0.00           H  
ATOM   2721 1HG2 VAL   181      11.537  10.243 -17.182  1.00  0.00           H  
ATOM   2722 2HG2 VAL   181      10.775  11.810 -17.831  1.00  0.00           H  
ATOM   2723 3HG2 VAL   181      12.240  11.897 -16.983  1.00  0.00           H  
ATOM   2724  N   THR   182      10.676  13.303 -12.941  1.00  0.00           N  
ATOM   2725  CA  THR   182       9.856  13.951 -11.920  1.00  0.00           C  
ATOM   2726  C   THR   182       8.464  14.368 -12.442  1.00  0.00           C  
ATOM   2727  O   THR   182       8.368  15.031 -13.442  1.00  0.00           O  
ATOM   2728  CB  THR   182      10.540  15.243 -11.380  1.00  0.00           C  
ATOM   2729  CG2 THR   182       9.659  15.978 -10.427  1.00  0.00           C  
ATOM   2730  OG1 THR   182      11.613  14.976 -10.557  1.00  0.00           O  
ATOM   2731  H   THR   182      11.178  13.934 -13.549  1.00  0.00           H  
ATOM   2732  HA  THR   182       9.716  13.315 -11.046  1.00  0.00           H  
ATOM   2733  HB  THR   182      10.925  15.867 -12.187  1.00  0.00           H  
ATOM   2734 1HG2 THR   182      10.197  16.780  -9.923  1.00  0.00           H  
ATOM   2735 2HG2 THR   182       8.908  16.553 -10.967  1.00  0.00           H  
ATOM   2736 3HG2 THR   182       9.157  15.290  -9.745  1.00  0.00           H  
ATOM   2737  HG1 THR   182      12.143  14.373 -11.083  1.00  0.00           H  
ATOM   2738  N   LEU   183       7.442  13.943 -11.717  1.00  0.00           N  
ATOM   2739  CA  LEU   183       6.025  14.342 -11.866  1.00  0.00           C  
ATOM   2740  C   LEU   183       5.730  15.825 -11.458  1.00  0.00           C  
ATOM   2741  O   LEU   183       5.967  16.257 -10.323  1.00  0.00           O  
ATOM   2742  CB  LEU   183       5.186  13.251 -11.129  1.00  0.00           C  
ATOM   2743  CG  LEU   183       5.376  11.754 -11.632  1.00  0.00           C  
ATOM   2744  CD1 LEU   183       4.339  10.799 -11.078  1.00  0.00           C  
ATOM   2745  CD2 LEU   183       5.393  11.679 -13.186  1.00  0.00           C  
ATOM   2746  H   LEU   183       7.536  13.305 -10.939  1.00  0.00           H  
ATOM   2747  HA  LEU   183       5.759  14.349 -12.923  1.00  0.00           H  
ATOM   2748 1HB  LEU   183       5.465  13.229 -10.076  1.00  0.00           H  
ATOM   2749 2HB  LEU   183       4.160  13.611 -11.214  1.00  0.00           H  
ATOM   2750  HG  LEU   183       6.308  11.383 -11.204  1.00  0.00           H  
ATOM   2751 1HD1 LEU   183       4.458  10.559 -10.022  1.00  0.00           H  
ATOM   2752 2HD1 LEU   183       3.358  11.132 -11.415  1.00  0.00           H  
ATOM   2753 3HD1 LEU   183       4.471   9.854 -11.605  1.00  0.00           H  
ATOM   2754 1HD2 LEU   183       6.006  12.436 -13.676  1.00  0.00           H  
ATOM   2755 2HD2 LEU   183       5.578  10.674 -13.565  1.00  0.00           H  
ATOM   2756 3HD2 LEU   183       4.440  12.017 -13.592  1.00  0.00           H  
ATOM   2757  N   SER   184       5.048  16.583 -12.320  1.00  0.00           N  
ATOM   2758  CA  SER   184       4.700  18.051 -12.016  1.00  0.00           C  
ATOM   2759  C   SER   184       3.408  18.657 -12.552  1.00  0.00           C  
ATOM   2760  O   SER   184       2.746  19.502 -11.951  1.00  0.00           O  
ATOM   2761  CB  SER   184       5.861  18.907 -12.517  1.00  0.00           C  
ATOM   2762  OG  SER   184       6.044  18.870 -13.946  1.00  0.00           O  
ATOM   2763  H   SER   184       4.827  16.262 -13.252  1.00  0.00           H  
ATOM   2764  HA  SER   184       4.584  18.244 -10.949  1.00  0.00           H  
ATOM   2765 1HB  SER   184       5.744  19.970 -12.310  1.00  0.00           H  
ATOM   2766 2HB  SER   184       6.740  18.453 -12.058  1.00  0.00           H  
ATOM   2767  HG  SER   184       6.374  18.004 -14.194  1.00  0.00           H  
ATOM   2768  N   SER   185       3.026  18.179 -13.708  1.00  0.00           N  
ATOM   2769  CA  SER   185       1.908  18.660 -14.564  1.00  0.00           C  
ATOM   2770  C   SER   185       0.561  18.124 -13.946  1.00  0.00           C  
ATOM   2771  O   SER   185      -0.055  17.367 -14.669  1.00  0.00           O  
ATOM   2772  CB  SER   185       2.029  18.170 -16.048  1.00  0.00           C  
ATOM   2773  OG  SER   185       3.146  18.664 -16.722  1.00  0.00           O  
ATOM   2774  H   SER   185       3.583  17.389 -14.000  1.00  0.00           H  
ATOM   2775  HA  SER   185       1.890  19.750 -14.573  1.00  0.00           H  
ATOM   2776 1HB  SER   185       2.062  17.081 -16.067  1.00  0.00           H  
ATOM   2777 2HB  SER   185       1.232  18.461 -16.732  1.00  0.00           H  
ATOM   2778  HG  SER   185       3.059  19.614 -16.822  1.00  0.00           H  
ATOM   2779  N   TRP   186       0.218  18.544 -12.697  1.00  0.00           N  
ATOM   2780  CA  TRP   186      -0.978  18.106 -11.977  1.00  0.00           C  
ATOM   2781  C   TRP   186      -2.285  18.765 -12.561  1.00  0.00           C  
ATOM   2782  O   TRP   186      -2.210  19.853 -13.123  1.00  0.00           O  
ATOM   2783  CB  TRP   186      -0.901  18.154 -10.441  1.00  0.00           C  
ATOM   2784  CG  TRP   186       0.426  17.693  -9.907  1.00  0.00           C  
ATOM   2785  CD1 TRP   186       1.499  18.498  -9.558  1.00  0.00           C  
ATOM   2786  CD2 TRP   186       0.979  16.344  -9.728  1.00  0.00           C  
ATOM   2787  CE2 TRP   186       2.307  16.373  -9.236  1.00  0.00           C  
ATOM   2788  CE3 TRP   186       0.395  15.095 -10.012  1.00  0.00           C  
ATOM   2789  NE1 TRP   186       2.532  17.762  -9.073  1.00  0.00           N  
ATOM   2790  CZ2 TRP   186       3.000  15.256  -8.828  1.00  0.00           C  
ATOM   2791  CZ3 TRP   186       1.079  13.924  -9.599  1.00  0.00           C  
ATOM   2792  CH2 TRP   186       2.398  14.020  -9.004  1.00  0.00           C  
ATOM   2793  H   TRP   186       0.870  19.094 -12.157  1.00  0.00           H  
ATOM   2794  HA  TRP   186      -1.079  17.042 -12.188  1.00  0.00           H  
ATOM   2795 1HB  TRP   186      -1.013  19.184 -10.103  1.00  0.00           H  
ATOM   2796 2HB  TRP   186      -1.682  17.537  -9.999  1.00  0.00           H  
ATOM   2797  HD1 TRP   186       1.478  19.578  -9.541  1.00  0.00           H  
ATOM   2798  HE1 TRP   186       3.469  18.092  -8.893  1.00  0.00           H  
ATOM   2799  HE3 TRP   186      -0.612  15.003 -10.391  1.00  0.00           H  
ATOM   2800  HZ2 TRP   186       4.013  15.308  -8.455  1.00  0.00           H  
ATOM   2801  HZ3 TRP   186       0.631  12.949  -9.723  1.00  0.00           H  
ATOM   2802  HH2 TRP   186       3.073  13.180  -8.925  1.00  0.00           H  
ATOM   2803  N   TYR   187      -3.391  18.077 -12.245  1.00  0.00           N  
ATOM   2804  CA  TYR   187      -4.753  18.667 -12.004  1.00  0.00           C  
ATOM   2805  C   TYR   187      -5.142  18.622 -10.520  1.00  0.00           C  
ATOM   2806  O   TYR   187      -4.548  17.885  -9.739  1.00  0.00           O  
ATOM   2807  CB  TYR   187      -5.731  17.695 -12.696  1.00  0.00           C  
ATOM   2808  CG  TYR   187      -6.079  17.893 -14.134  1.00  0.00           C  
ATOM   2809  CD1 TYR   187      -6.517  16.805 -14.921  1.00  0.00           C  
ATOM   2810  CD2 TYR   187      -5.997  19.106 -14.777  1.00  0.00           C  
ATOM   2811  CE1 TYR   187      -6.869  16.928 -16.286  1.00  0.00           C  
ATOM   2812  CE2 TYR   187      -6.267  19.270 -16.151  1.00  0.00           C  
ATOM   2813  CZ  TYR   187      -6.709  18.127 -16.870  1.00  0.00           C  
ATOM   2814  OH  TYR   187      -7.039  18.213 -18.193  1.00  0.00           O  
ATOM   2815  H   TYR   187      -3.169  17.129 -11.976  1.00  0.00           H  
ATOM   2816  HA  TYR   187      -4.910  19.716 -12.254  1.00  0.00           H  
ATOM   2817 1HB  TYR   187      -5.374  16.685 -12.493  1.00  0.00           H  
ATOM   2818 2HB  TYR   187      -6.680  17.644 -12.164  1.00  0.00           H  
ATOM   2819  HD1 TYR   187      -6.496  15.822 -14.476  1.00  0.00           H  
ATOM   2820  HD2 TYR   187      -5.649  20.002 -14.284  1.00  0.00           H  
ATOM   2821  HE1 TYR   187      -7.223  16.081 -16.852  1.00  0.00           H  
ATOM   2822  HE2 TYR   187      -6.288  20.243 -16.619  1.00  0.00           H  
ATOM   2823  HH  TYR   187      -6.682  19.019 -18.574  1.00  0.00           H  
ATOM   2824  N   HIE   188      -6.116  19.389 -10.067  1.00  0.00           N  
ATOM   2825  CA  HIE   188      -6.251  19.719  -8.662  1.00  0.00           C  
ATOM   2826  C   HIE   188      -7.660  19.951  -8.191  1.00  0.00           C  
ATOM   2827  O   HIE   188      -7.807  20.282  -7.040  1.00  0.00           O  
ATOM   2828  CB  HIE   188      -5.332  20.933  -8.333  1.00  0.00           C  
ATOM   2829  CG  HIE   188      -5.750  22.231  -9.080  1.00  0.00           C  
ATOM   2830  CD2 HIE   188      -6.393  23.314  -8.506  1.00  0.00           C  
ATOM   2831  ND1 HIE   188      -5.332  22.592 -10.386  1.00  0.00           N  
ATOM   2832  CE1 HIE   188      -5.854  23.840 -10.493  1.00  0.00           C  
ATOM   2833  NE2 HIE   188      -6.558  24.309  -9.442  1.00  0.00           N  
ATOM   2834  H   HIE   188      -6.511  20.082 -10.688  1.00  0.00           H  
ATOM   2835  HA  HIE   188      -5.910  18.894  -8.036  1.00  0.00           H  
ATOM   2836 1HB  HIE   188      -5.382  21.143  -7.264  1.00  0.00           H  
ATOM   2837 2HB  HIE   188      -4.328  20.627  -8.629  1.00  0.00           H  
ATOM   2838  HD2 HIE   188      -6.793  23.334  -7.503  1.00  0.00           H  
ATOM   2839  HE2 HIE   188      -6.957  25.236  -9.407  1.00  0.00           H  
ATOM   2840  HE1 HIE   188      -5.695  24.502 -11.330  1.00  0.00           H  
ATOM   2841  N   ASP   189      -8.599  20.080  -9.138  1.00  0.00           N  
ATOM   2842  CA  ASP   189      -9.982  20.413  -8.949  1.00  0.00           C  
ATOM   2843  C   ASP   189     -10.962  19.790 -10.017  1.00  0.00           C  
ATOM   2844  O   ASP   189     -12.185  19.872  -9.919  1.00  0.00           O  
ATOM   2845  CB  ASP   189     -10.180  21.995  -8.822  1.00  0.00           C  
ATOM   2846  CG  ASP   189     -10.105  22.813 -10.055  1.00  0.00           C  
ATOM   2847  OD1 ASP   189      -9.555  22.486 -11.141  1.00  0.00           O  
ATOM   2848  OD2 ASP   189     -10.662  23.973  -9.948  1.00  0.00           O1-
ATOM   2849  H   ASP   189      -8.228  20.351 -10.036  1.00  0.00           H  
ATOM   2850  HA  ASP   189     -10.275  19.953  -8.005  1.00  0.00           H  
ATOM   2851 1HB  ASP   189     -11.071  22.176  -8.221  1.00  0.00           H  
ATOM   2852 2HB  ASP   189      -9.484  22.395  -8.086  1.00  0.00           H  
ATOM   2853  N   ARG   190     -10.381  19.055 -11.004  1.00  0.00           N  
ATOM   2854  CA  ARG   190     -11.142  18.247 -11.966  1.00  0.00           C  
ATOM   2855  C   ARG   190     -11.545  16.816 -11.396  1.00  0.00           C  
ATOM   2856  O   ARG   190     -10.688  16.116 -10.848  1.00  0.00           O  
ATOM   2857  CB  ARG   190     -10.449  18.138 -13.378  1.00  0.00           C  
ATOM   2858  CG  ARG   190     -10.572  19.448 -14.114  1.00  0.00           C  
ATOM   2859  CD  ARG   190      -9.971  19.453 -15.540  1.00  0.00           C  
ATOM   2860  NE  ARG   190     -10.222  20.703 -16.242  1.00  0.00           N  
ATOM   2861  CZ  ARG   190     -10.761  20.945 -17.408  1.00  0.00           C  
ATOM   2862  NH1 ARG   190     -11.071  19.985 -18.195  1.00  0.00           N  
ATOM   2863  NH2 ARG   190     -11.118  22.141 -17.686  1.00  0.00           N1+
ATOM   2864  H   ARG   190      -9.394  19.187 -11.172  1.00  0.00           H  
ATOM   2865  HA  ARG   190     -12.111  18.733 -12.080  1.00  0.00           H  
ATOM   2866 1HB  ARG   190      -9.426  17.819 -13.180  1.00  0.00           H  
ATOM   2867 2HB  ARG   190     -10.967  17.339 -13.909  1.00  0.00           H  
ATOM   2868 1HG  ARG   190     -11.650  19.592 -14.182  1.00  0.00           H  
ATOM   2869 2HG  ARG   190     -10.109  20.188 -13.460  1.00  0.00           H  
ATOM   2870 1HD  ARG   190      -8.902  19.261 -15.456  1.00  0.00           H  
ATOM   2871 2HD  ARG   190     -10.479  18.633 -16.047  1.00  0.00           H  
ATOM   2872  HE  ARG   190      -9.854  21.547 -15.828  1.00  0.00           H  
ATOM   2873 1HH1 ARG   190     -10.760  19.042 -18.008  1.00  0.00           H  
ATOM   2874 2HH1 ARG   190     -11.446  20.125 -19.122  1.00  0.00           H  
ATOM   2875 1HH2 ARG   190     -11.009  22.833 -16.959  1.00  0.00           H  
ATOM   2876 2HH2 ARG   190     -11.689  22.281 -18.507  1.00  0.00           H  
ATOM   2877  N   GLY   191     -12.764  16.399 -11.616  1.00  0.00           N  
ATOM   2878  CA  GLY   191     -13.325  15.142 -11.109  1.00  0.00           C  
ATOM   2879  C   GLY   191     -13.033  14.918  -9.671  1.00  0.00           C  
ATOM   2880  O   GLY   191     -13.595  15.541  -8.805  1.00  0.00           O  
ATOM   2881  H   GLY   191     -13.392  16.920 -12.211  1.00  0.00           H  
ATOM   2882 1HA  GLY   191     -14.379  15.080 -11.384  1.00  0.00           H  
ATOM   2883 2HA  GLY   191     -12.896  14.344 -11.714  1.00  0.00           H  
ATOM   2884  N   TRP   192     -12.044  13.989  -9.379  1.00  0.00           N  
ATOM   2885  CA  TRP   192     -11.534  13.528  -8.081  1.00  0.00           C  
ATOM   2886  C   TRP   192     -10.333  14.235  -7.553  1.00  0.00           C  
ATOM   2887  O   TRP   192     -10.162  14.198  -6.315  1.00  0.00           O  
ATOM   2888  CB  TRP   192     -11.393  11.986  -8.161  1.00  0.00           C  
ATOM   2889  CG  TRP   192     -12.496  11.261  -8.882  1.00  0.00           C  
ATOM   2890  CD1 TRP   192     -12.270  10.718 -10.049  1.00  0.00           C  
ATOM   2891  CD2 TRP   192     -13.819  10.979  -8.513  1.00  0.00           C  
ATOM   2892  CE2 TRP   192     -14.421  10.254  -9.606  1.00  0.00           C  
ATOM   2893  CE3 TRP   192     -14.698  11.269  -7.391  1.00  0.00           C  
ATOM   2894  NE1 TRP   192     -13.396  10.104 -10.514  1.00  0.00           N  
ATOM   2895  CZ2 TRP   192     -15.743   9.976  -9.605  1.00  0.00           C  
ATOM   2896  CZ3 TRP   192     -16.029  10.811  -7.371  1.00  0.00           C  
ATOM   2897  CH2 TRP   192     -16.553  10.150  -8.500  1.00  0.00           C  
ATOM   2898  H   TRP   192     -11.726  13.415 -10.148  1.00  0.00           H  
ATOM   2899  HA  TRP   192     -12.419  13.747  -7.484  1.00  0.00           H  
ATOM   2900 1HB  TRP   192     -10.417  11.738  -8.577  1.00  0.00           H  
ATOM   2901 2HB  TRP   192     -11.301  11.724  -7.108  1.00  0.00           H  
ATOM   2902  HD1 TRP   192     -11.288  10.725 -10.502  1.00  0.00           H  
ATOM   2903  HE1 TRP   192     -13.440   9.552 -11.358  1.00  0.00           H  
ATOM   2904  HE3 TRP   192     -14.350  11.934  -6.614  1.00  0.00           H  
ATOM   2905  HZ2 TRP   192     -16.165   9.446 -10.445  1.00  0.00           H  
ATOM   2906  HZ3 TRP   192     -16.700  10.980  -6.541  1.00  0.00           H  
ATOM   2907  HH2 TRP   192     -17.605   9.928  -8.597  1.00  0.00           H  
ATOM   2908  N   ALA   193      -9.563  14.839  -8.452  1.00  0.00           N  
ATOM   2909  CA  ALA   193      -8.440  15.642  -8.028  1.00  0.00           C  
ATOM   2910  C   ALA   193      -8.895  16.747  -7.089  1.00  0.00           C  
ATOM   2911  O   ALA   193      -9.812  17.510  -7.417  1.00  0.00           O  
ATOM   2912  CB  ALA   193      -7.641  16.177  -9.233  1.00  0.00           C  
ATOM   2913  H   ALA   193      -9.854  14.780  -9.417  1.00  0.00           H  
ATOM   2914  HA  ALA   193      -7.845  14.947  -7.436  1.00  0.00           H  
ATOM   2915 1HB  ALA   193      -8.366  16.747  -9.814  1.00  0.00           H  
ATOM   2916 2HB  ALA   193      -6.831  16.809  -8.868  1.00  0.00           H  
ATOM   2917 3HB  ALA   193      -7.312  15.389  -9.911  1.00  0.00           H  
ATOM   2918  N   LYS   194      -8.276  16.951  -5.944  1.00  0.00           N  
ATOM   2919  CA  LYS   194      -8.672  17.878  -4.896  1.00  0.00           C  
ATOM   2920  C   LYS   194      -7.462  18.363  -4.031  1.00  0.00           C  
ATOM   2921  O   LYS   194      -6.639  17.557  -3.648  1.00  0.00           O  
ATOM   2922  CB  LYS   194      -9.768  17.248  -3.968  1.00  0.00           C  
ATOM   2923  CG  LYS   194      -9.335  16.073  -3.122  1.00  0.00           C  
ATOM   2924  CD  LYS   194     -10.432  15.524  -2.158  1.00  0.00           C  
ATOM   2925  CE  LYS   194     -11.701  14.865  -2.705  1.00  0.00           C  
ATOM   2926  NZ  LYS   194     -11.355  13.856  -3.713  1.00  0.00           N1+
ATOM   2927  H   LYS   194      -7.456  16.392  -5.757  1.00  0.00           H  
ATOM   2928  HA  LYS   194      -9.191  18.797  -5.170  1.00  0.00           H  
ATOM   2929 1HB  LYS   194     -10.173  18.010  -3.302  1.00  0.00           H  
ATOM   2930 2HB  LYS   194     -10.600  16.946  -4.602  1.00  0.00           H  
ATOM   2931 1HG  LYS   194      -9.105  15.316  -3.872  1.00  0.00           H  
ATOM   2932 2HG  LYS   194      -8.475  16.454  -2.572  1.00  0.00           H  
ATOM   2933 1HD  LYS   194      -9.883  14.942  -1.418  1.00  0.00           H  
ATOM   2934 2HD  LYS   194     -10.858  16.372  -1.623  1.00  0.00           H  
ATOM   2935 1HE  LYS   194     -12.351  14.401  -1.962  1.00  0.00           H  
ATOM   2936 2HE  LYS   194     -12.308  15.653  -3.150  1.00  0.00           H  
ATOM   2937 1HZ  LYS   194     -12.228  13.396  -3.924  1.00  0.00           H  
ATOM   2938 2HZ  LYS   194     -11.036  14.311  -4.558  1.00  0.00           H  
ATOM   2939 3HZ  LYS   194     -10.844  13.059  -3.366  1.00  0.00           H  
ATOM   2940  N   ILE   195      -7.593  19.609  -3.555  1.00  0.00           N  
ATOM   2941  CA  ILE   195      -6.624  20.132  -2.666  1.00  0.00           C  
ATOM   2942  C   ILE   195      -7.172  21.094  -1.679  1.00  0.00           C  
ATOM   2943  O   ILE   195      -8.190  21.771  -1.990  1.00  0.00           O  
ATOM   2944  CB  ILE   195      -5.377  20.667  -3.469  1.00  0.00           C  
ATOM   2945  CG1 ILE   195      -4.155  20.860  -2.520  1.00  0.00           C  
ATOM   2946  CG2 ILE   195      -5.699  22.010  -4.196  1.00  0.00           C  
ATOM   2947  CD1 ILE   195      -2.782  21.034  -3.212  1.00  0.00           C  
ATOM   2948  H   ILE   195      -8.316  20.192  -3.951  1.00  0.00           H  
ATOM   2949  HA  ILE   195      -6.299  19.345  -1.986  1.00  0.00           H  
ATOM   2950  HB  ILE   195      -5.039  19.892  -4.158  1.00  0.00           H  
ATOM   2951 1HG1 ILE   195      -4.327  21.625  -1.763  1.00  0.00           H  
ATOM   2952 2HG1 ILE   195      -4.075  19.957  -1.914  1.00  0.00           H  
ATOM   2953 1HG2 ILE   195      -6.345  22.695  -3.646  1.00  0.00           H  
ATOM   2954 2HG2 ILE   195      -4.848  22.603  -4.530  1.00  0.00           H  
ATOM   2955 3HG2 ILE   195      -6.204  21.753  -5.127  1.00  0.00           H  
ATOM   2956 1HD1 ILE   195      -2.693  22.061  -3.565  1.00  0.00           H  
ATOM   2957 2HD1 ILE   195      -2.056  20.736  -2.456  1.00  0.00           H  
ATOM   2958 3HD1 ILE   195      -2.590  20.296  -3.991  1.00  0.00           H  
ATOM   2959  N   SER   196      -6.623  21.193  -0.496  1.00  0.00           N  
ATOM   2960  CA  SER   196      -6.985  22.111   0.634  1.00  0.00           C  
ATOM   2961  C   SER   196      -5.871  22.499   1.527  1.00  0.00           C  
ATOM   2962  O   SER   196      -5.212  21.655   2.151  1.00  0.00           O  
ATOM   2963  CB  SER   196      -8.223  21.565   1.333  1.00  0.00           C  
ATOM   2964  OG  SER   196      -8.896  22.407   2.226  1.00  0.00           O  
ATOM   2965  H   SER   196      -5.933  20.500  -0.243  1.00  0.00           H  
ATOM   2966  HA  SER   196      -7.258  22.994   0.055  1.00  0.00           H  
ATOM   2967 1HB  SER   196      -8.984  21.407   0.568  1.00  0.00           H  
ATOM   2968 2HB  SER   196      -7.922  20.632   1.808  1.00  0.00           H  
ATOM   2969  HG  SER   196      -9.749  22.592   1.826  1.00  0.00           H  
ATOM   2970  N   ASN   197      -5.665  23.836   1.643  1.00  0.00           N  
ATOM   2971  CA  ASN   197      -4.598  24.590   2.357  1.00  0.00           C  
ATOM   2972  C   ASN   197      -3.158  24.258   1.818  1.00  0.00           C  
ATOM   2973  O   ASN   197      -2.360  25.207   1.628  1.00  0.00           O  
ATOM   2974  CB  ASN   197      -4.677  24.389   3.914  1.00  0.00           C  
ATOM   2975  CG  ASN   197      -3.427  24.928   4.623  1.00  0.00           C  
ATOM   2976  ND2 ASN   197      -3.583  26.205   5.045  1.00  0.00           N  
ATOM   2977  OD1 ASN   197      -2.459  24.238   4.819  1.00  0.00           O  
ATOM   2978  H   ASN   197      -6.281  24.354   1.034  1.00  0.00           H  
ATOM   2979  HA  ASN   197      -4.754  25.641   2.112  1.00  0.00           H  
ATOM   2980 1HB  ASN   197      -5.570  24.910   4.259  1.00  0.00           H  
ATOM   2981 2HB  ASN   197      -4.718  23.315   4.093  1.00  0.00           H  
ATOM   2982 1HD2 ASN   197      -2.865  26.729   5.525  1.00  0.00           H  
ATOM   2983 2HD2 ASN   197      -4.467  26.691   4.987  1.00  0.00           H  
ATOM   2984  N   MET   198      -2.791  23.011   1.447  1.00  0.00           N  
ATOM   2985  CA  MET   198      -1.570  22.668   0.705  1.00  0.00           C  
ATOM   2986  C   MET   198      -1.668  23.168  -0.733  1.00  0.00           C  
ATOM   2987  O   MET   198      -2.679  23.269  -1.367  1.00  0.00           O  
ATOM   2988  CB  MET   198      -1.310  21.136   0.648  1.00  0.00           C  
ATOM   2989  CG  MET   198      -1.779  20.293   1.848  1.00  0.00           C  
ATOM   2990  SD  MET   198      -1.039  18.623   1.938  1.00  0.00           S  
ATOM   2991  CE  MET   198       0.648  19.086   2.397  1.00  0.00           C  
ATOM   2992  H   MET   198      -3.513  22.334   1.645  1.00  0.00           H  
ATOM   2993  HA  MET   198      -0.739  23.170   1.201  1.00  0.00           H  
ATOM   2994 1HB  MET   198      -1.924  20.844  -0.205  1.00  0.00           H  
ATOM   2995 2HB  MET   198      -0.246  20.987   0.461  1.00  0.00           H  
ATOM   2996 1HG  MET   198      -1.496  20.703   2.817  1.00  0.00           H  
ATOM   2997 2HG  MET   198      -2.864  20.188   1.810  1.00  0.00           H  
ATOM   2998 1HE  MET   198       0.520  19.866   3.147  1.00  0.00           H  
ATOM   2999 2HE  MET   198       1.163  18.232   2.836  1.00  0.00           H  
ATOM   3000 3HE  MET   198       1.249  19.459   1.568  1.00  0.00           H  
ATOM   3001  N   THR   199      -0.505  23.520  -1.310  1.00  0.00           N  
ATOM   3002  CA  THR   199      -0.430  24.046  -2.734  1.00  0.00           C  
ATOM   3003  C   THR   199       0.695  23.521  -3.598  1.00  0.00           C  
ATOM   3004  O   THR   199       1.596  22.824  -3.151  1.00  0.00           O  
ATOM   3005  CB  THR   199      -0.374  25.544  -2.721  1.00  0.00           C  
ATOM   3006  CG2 THR   199      -1.603  26.264  -2.412  1.00  0.00           C  
ATOM   3007  OG1 THR   199       0.699  26.027  -1.937  1.00  0.00           O  
ATOM   3008  H   THR   199       0.366  23.376  -0.818  1.00  0.00           H  
ATOM   3009  HA  THR   199      -1.313  23.738  -3.294  1.00  0.00           H  
ATOM   3010  HB  THR   199      -0.192  25.814  -3.761  1.00  0.00           H  
ATOM   3011 1HG2 THR   199      -1.724  26.061  -1.348  1.00  0.00           H  
ATOM   3012 2HG2 THR   199      -1.547  27.346  -2.525  1.00  0.00           H  
ATOM   3013 3HG2 THR   199      -2.454  25.823  -2.932  1.00  0.00           H  
ATOM   3014  HG1 THR   199       0.907  26.831  -2.419  1.00  0.00           H  
ATOM   3015  N   LEU   200       0.682  23.796  -4.934  1.00  0.00           N  
ATOM   3016  CA  LEU   200       1.604  23.460  -5.950  1.00  0.00           C  
ATOM   3017  C   LEU   200       2.815  24.391  -5.908  1.00  0.00           C  
ATOM   3018  O   LEU   200       2.608  25.573  -5.520  1.00  0.00           O  
ATOM   3019  CB  LEU   200       0.923  23.504  -7.363  1.00  0.00           C  
ATOM   3020  CG  LEU   200       0.330  22.215  -7.896  1.00  0.00           C  
ATOM   3021  CD1 LEU   200      -0.912  21.724  -7.206  1.00  0.00           C  
ATOM   3022  CD2 LEU   200      -0.102  22.433  -9.365  1.00  0.00           C  
ATOM   3023  H   LEU   200      -0.145  24.224  -5.325  1.00  0.00           H  
ATOM   3024  HA  LEU   200       2.044  22.481  -5.756  1.00  0.00           H  
ATOM   3025 1HB  LEU   200       0.112  24.230  -7.312  1.00  0.00           H  
ATOM   3026 2HB  LEU   200       1.684  23.753  -8.103  1.00  0.00           H  
ATOM   3027  HG  LEU   200       1.216  21.580  -7.912  1.00  0.00           H  
ATOM   3028 1HD1 LEU   200      -1.154  20.704  -7.502  1.00  0.00           H  
ATOM   3029 2HD1 LEU   200      -0.765  21.708  -6.126  1.00  0.00           H  
ATOM   3030 3HD1 LEU   200      -1.709  22.408  -7.494  1.00  0.00           H  
ATOM   3031 1HD2 LEU   200       0.657  23.007  -9.898  1.00  0.00           H  
ATOM   3032 2HD2 LEU   200      -0.416  21.542  -9.910  1.00  0.00           H  
ATOM   3033 3HD2 LEU   200      -0.906  23.163  -9.465  1.00  0.00           H  
ATOM   3034  N   SER   201       4.095  24.005  -6.315  1.00  0.00           N  
ATOM   3035  CA  SER   201       5.202  24.990  -6.521  1.00  0.00           C  
ATOM   3036  C   SER   201       6.140  24.385  -7.587  1.00  0.00           C  
ATOM   3037  O   SER   201       6.945  23.497  -7.304  1.00  0.00           O  
ATOM   3038  CB  SER   201       5.901  25.118  -5.157  1.00  0.00           C  
ATOM   3039  OG  SER   201       6.861  26.062  -5.190  1.00  0.00           O  
ATOM   3040  H   SER   201       4.182  23.007  -6.439  1.00  0.00           H  
ATOM   3041  HA  SER   201       4.907  25.932  -6.982  1.00  0.00           H  
ATOM   3042 1HB  SER   201       5.241  25.505  -4.381  1.00  0.00           H  
ATOM   3043 2HB  SER   201       6.373  24.191  -4.830  1.00  0.00           H  
ATOM   3044  HG  SER   201       7.284  25.973  -4.334  1.00  0.00           H  
ATOM   3045  N   ASN   202       6.043  24.764  -8.824  1.00  0.00           N  
ATOM   3046  CA  ASN   202       6.585  24.023 -10.012  1.00  0.00           C  
ATOM   3047  C   ASN   202       6.135  22.532  -9.986  1.00  0.00           C  
ATOM   3048  O   ASN   202       6.816  21.570 -10.310  1.00  0.00           O  
ATOM   3049  CB  ASN   202       8.079  24.156 -10.249  1.00  0.00           C  
ATOM   3050  CG  ASN   202       8.603  25.579 -10.508  1.00  0.00           C  
ATOM   3051  ND2 ASN   202       9.862  25.890 -10.399  1.00  0.00           N  
ATOM   3052  OD1 ASN   202       7.861  26.467 -10.840  1.00  0.00           O  
ATOM   3053  H   ASN   202       5.363  25.503  -8.927  1.00  0.00           H  
ATOM   3054  HA  ASN   202       6.187  24.454 -10.930  1.00  0.00           H  
ATOM   3055 1HB  ASN   202       8.696  23.711  -9.469  1.00  0.00           H  
ATOM   3056 2HB  ASN   202       8.315  23.506 -11.092  1.00  0.00           H  
ATOM   3057 1HD2 ASN   202      10.209  26.836 -10.458  1.00  0.00           H  
ATOM   3058 2HD2 ASN   202      10.509  25.159 -10.140  1.00  0.00           H  
ATOM   3059  N   GLY   203       4.955  22.380  -9.420  1.00  0.00           N  
ATOM   3060  CA  GLY   203       4.300  21.055  -9.217  1.00  0.00           C  
ATOM   3061  C   GLY   203       4.954  20.202  -8.090  1.00  0.00           C  
ATOM   3062  O   GLY   203       4.519  19.135  -7.850  1.00  0.00           O  
ATOM   3063  H   GLY   203       4.444  23.229  -9.226  1.00  0.00           H  
ATOM   3064 1HA  GLY   203       3.293  21.322  -8.896  1.00  0.00           H  
ATOM   3065 2HA  GLY   203       4.316  20.501 -10.157  1.00  0.00           H  
ATOM   3066  N   LYS   204       5.926  20.752  -7.292  1.00  0.00           N  
ATOM   3067  CA  LYS   204       6.145  20.238  -5.927  1.00  0.00           C  
ATOM   3068  C   LYS   204       4.847  20.346  -5.135  1.00  0.00           C  
ATOM   3069  O   LYS   204       4.104  21.280  -5.373  1.00  0.00           O  
ATOM   3070  CB  LYS   204       7.370  20.894  -5.259  1.00  0.00           C  
ATOM   3071  CG  LYS   204       8.715  20.626  -5.948  1.00  0.00           C  
ATOM   3072  CD  LYS   204       9.949  21.374  -5.455  1.00  0.00           C  
ATOM   3073  CE  LYS   204      10.489  22.586  -6.296  1.00  0.00           C  
ATOM   3074  NZ  LYS   204       9.567  23.763  -6.141  1.00  0.00           N1+
ATOM   3075  H   LYS   204       6.312  21.651  -7.544  1.00  0.00           H  
ATOM   3076  HA  LYS   204       6.347  19.170  -6.007  1.00  0.00           H  
ATOM   3077 1HB  LYS   204       7.227  21.971  -5.181  1.00  0.00           H  
ATOM   3078 2HB  LYS   204       7.650  20.528  -4.271  1.00  0.00           H  
ATOM   3079 1HG  LYS   204       8.853  19.584  -5.659  1.00  0.00           H  
ATOM   3080 2HG  LYS   204       8.555  20.681  -7.025  1.00  0.00           H  
ATOM   3081 1HD  LYS   204       9.836  21.650  -4.406  1.00  0.00           H  
ATOM   3082 2HD  LYS   204      10.735  20.619  -5.480  1.00  0.00           H  
ATOM   3083 1HE  LYS   204      11.482  22.815  -5.908  1.00  0.00           H  
ATOM   3084 2HE  LYS   204      10.557  22.249  -7.330  1.00  0.00           H  
ATOM   3085 1HZ  LYS   204       9.128  23.782  -5.232  1.00  0.00           H  
ATOM   3086 2HZ  LYS   204      10.031  24.651  -6.264  1.00  0.00           H  
ATOM   3087 3HZ  LYS   204       8.765  23.764  -6.757  1.00  0.00           H  
ATOM   3088  N   LEU   205       4.591  19.535  -4.101  1.00  0.00           N  
ATOM   3089  CA  LEU   205       3.498  19.830  -3.070  1.00  0.00           C  
ATOM   3090  C   LEU   205       4.059  20.711  -1.909  1.00  0.00           C  
ATOM   3091  O   LEU   205       4.597  20.240  -0.912  1.00  0.00           O  
ATOM   3092  CB  LEU   205       2.801  18.541  -2.652  1.00  0.00           C  
ATOM   3093  CG  LEU   205       1.633  18.583  -1.666  1.00  0.00           C  
ATOM   3094  CD1 LEU   205       0.379  19.409  -2.134  1.00  0.00           C  
ATOM   3095  CD2 LEU   205       1.204  17.156  -1.284  1.00  0.00           C  
ATOM   3096  H   LEU   205       5.286  18.811  -3.983  1.00  0.00           H  
ATOM   3097  HA  LEU   205       2.761  20.468  -3.557  1.00  0.00           H  
ATOM   3098 1HB  LEU   205       2.395  18.084  -3.555  1.00  0.00           H  
ATOM   3099 2HB  LEU   205       3.507  17.880  -2.149  1.00  0.00           H  
ATOM   3100  HG  LEU   205       1.908  19.080  -0.735  1.00  0.00           H  
ATOM   3101 1HD1 LEU   205       0.637  20.444  -2.361  1.00  0.00           H  
ATOM   3102 2HD1 LEU   205      -0.126  18.995  -3.008  1.00  0.00           H  
ATOM   3103 3HD1 LEU   205      -0.341  19.427  -1.317  1.00  0.00           H  
ATOM   3104 1HD2 LEU   205       1.003  16.592  -2.195  1.00  0.00           H  
ATOM   3105 2HD2 LEU   205       2.020  16.711  -0.715  1.00  0.00           H  
ATOM   3106 3HD2 LEU   205       0.412  17.130  -0.535  1.00  0.00           H  
ATOM   3107  N   ARG   206       3.914  22.060  -1.963  1.00  0.00           N  
ATOM   3108  CA  ARG   206       4.117  22.989  -0.834  1.00  0.00           C  
ATOM   3109  C   ARG   206       3.177  22.649   0.356  1.00  0.00           C  
ATOM   3110  O   ARG   206       1.964  22.814   0.190  1.00  0.00           O  
ATOM   3111  CB  ARG   206       3.852  24.400  -1.338  1.00  0.00           C  
ATOM   3112  CG  ARG   206       3.707  25.554  -0.295  1.00  0.00           C  
ATOM   3113  CD  ARG   206       5.088  25.861   0.298  1.00  0.00           C  
ATOM   3114  NE  ARG   206       5.965  26.387  -0.848  1.00  0.00           N  
ATOM   3115  CZ  ARG   206       5.991  27.625  -1.387  1.00  0.00           C  
ATOM   3116  NH1 ARG   206       5.336  28.598  -0.845  1.00  0.00           N  
ATOM   3117  NH2 ARG   206       6.733  27.900  -2.390  1.00  0.00           N1+
ATOM   3118  H   ARG   206       3.294  22.385  -2.691  1.00  0.00           H  
ATOM   3119  HA  ARG   206       5.097  22.926  -0.362  1.00  0.00           H  
ATOM   3120 1HB  ARG   206       4.483  24.695  -2.176  1.00  0.00           H  
ATOM   3121 2HB  ARG   206       2.904  24.369  -1.875  1.00  0.00           H  
ATOM   3122 1HG  ARG   206       3.280  26.415  -0.809  1.00  0.00           H  
ATOM   3123 2HG  ARG   206       3.037  25.265   0.514  1.00  0.00           H  
ATOM   3124 1HD  ARG   206       4.957  26.657   1.031  1.00  0.00           H  
ATOM   3125 2HD  ARG   206       5.489  24.981   0.801  1.00  0.00           H  
ATOM   3126  HE  ARG   206       6.617  25.776  -1.319  1.00  0.00           H  
ATOM   3127 1HH1 ARG   206       4.939  28.545   0.082  1.00  0.00           H  
ATOM   3128 2HH1 ARG   206       5.388  29.482  -1.330  1.00  0.00           H  
ATOM   3129 1HH2 ARG   206       7.299  27.154  -2.770  1.00  0.00           H  
ATOM   3130 2HH2 ARG   206       6.833  28.808  -2.822  1.00  0.00           H  
ATOM   3131  N   VAL   207       3.691  22.420   1.533  1.00  0.00           N  
ATOM   3132  CA  VAL   207       2.950  22.478   2.776  1.00  0.00           C  
ATOM   3133  C   VAL   207       2.810  23.912   3.211  1.00  0.00           C  
ATOM   3134  O   VAL   207       3.811  24.613   3.245  1.00  0.00           O  
ATOM   3135  CB  VAL   207       3.761  21.625   3.762  1.00  0.00           C  
ATOM   3136  CG1 VAL   207       3.189  21.670   5.138  1.00  0.00           C  
ATOM   3137  CG2 VAL   207       3.972  20.142   3.376  1.00  0.00           C  
ATOM   3138  H   VAL   207       4.689  22.290   1.612  1.00  0.00           H  
ATOM   3139  HA  VAL   207       1.944  22.062   2.721  1.00  0.00           H  
ATOM   3140  HB  VAL   207       4.767  22.046   3.765  1.00  0.00           H  
ATOM   3141 1HG1 VAL   207       3.688  20.985   5.825  1.00  0.00           H  
ATOM   3142 2HG1 VAL   207       3.397  22.665   5.530  1.00  0.00           H  
ATOM   3143 3HG1 VAL   207       2.143  21.366   5.141  1.00  0.00           H  
ATOM   3144 1HG2 VAL   207       4.572  20.062   2.469  1.00  0.00           H  
ATOM   3145 2HG2 VAL   207       4.584  19.642   4.127  1.00  0.00           H  
ATOM   3146 3HG2 VAL   207       3.022  19.620   3.268  1.00  0.00           H  
ATOM   3147  N   ASN   208       1.622  24.397   3.560  1.00  0.00           N  
ATOM   3148  CA  ASN   208       1.375  25.751   4.125  1.00  0.00           C  
ATOM   3149  C   ASN   208       1.014  25.754   5.657  1.00  0.00           C  
ATOM   3150  O   ASN   208       0.913  26.856   6.234  1.00  0.00           O  
ATOM   3151  CB  ASN   208       0.385  26.461   3.236  1.00  0.00           C  
ATOM   3152  CG  ASN   208       0.868  26.511   1.829  1.00  0.00           C  
ATOM   3153  ND2 ASN   208       0.213  25.937   0.869  1.00  0.00           N  
ATOM   3154  OD1 ASN   208       1.822  27.176   1.497  1.00  0.00           O  
ATOM   3155  H   ASN   208       0.839  23.759   3.546  1.00  0.00           H  
ATOM   3156  HA  ASN   208       2.310  26.290   3.972  1.00  0.00           H  
ATOM   3157 1HB  ASN   208      -0.523  25.861   3.295  1.00  0.00           H  
ATOM   3158 2HB  ASN   208       0.233  27.461   3.640  1.00  0.00           H  
ATOM   3159 1HD2 ASN   208       0.550  25.912  -0.082  1.00  0.00           H  
ATOM   3160 2HD2 ASN   208      -0.654  25.454   1.058  1.00  0.00           H  
ATOM   3161  N   GLN   209       0.970  24.678   6.374  1.00  0.00           N  
ATOM   3162  CA  GLN   209       0.720  24.693   7.777  1.00  0.00           C  
ATOM   3163  C   GLN   209       1.543  23.551   8.446  1.00  0.00           C  
ATOM   3164  O   GLN   209       1.613  22.420   7.940  1.00  0.00           O  
ATOM   3165  CB  GLN   209      -0.781  24.558   8.011  1.00  0.00           C  
ATOM   3166  CG  GLN   209      -1.151  24.522   9.511  1.00  0.00           C  
ATOM   3167  CD  GLN   209      -2.636  24.362   9.653  1.00  0.00           C  
ATOM   3168  NE2 GLN   209      -3.249  25.514   9.659  1.00  0.00           N  
ATOM   3169  OE1 GLN   209      -3.336  23.283   9.510  1.00  0.00           O  
ATOM   3170  H   GLN   209       0.978  23.803   5.870  1.00  0.00           H  
ATOM   3171  HA  GLN   209       1.115  25.638   8.151  1.00  0.00           H  
ATOM   3172 1HB  GLN   209      -1.295  25.408   7.562  1.00  0.00           H  
ATOM   3173 2HB  GLN   209      -1.156  23.646   7.546  1.00  0.00           H  
ATOM   3174 1HG  GLN   209      -0.742  23.594   9.911  1.00  0.00           H  
ATOM   3175 2HG  GLN   209      -0.770  25.397  10.038  1.00  0.00           H  
ATOM   3176 1HE2 GLN   209      -4.229  25.538   9.901  1.00  0.00           H  
ATOM   3177 2HE2 GLN   209      -2.702  26.353   9.525  1.00  0.00           H  
ATOM   3178  N   ASP   210       2.167  23.785   9.633  1.00  0.00           N  
ATOM   3179  CA  ASP   210       2.898  22.800  10.531  1.00  0.00           C  
ATOM   3180  C   ASP   210       1.911  21.721  11.012  1.00  0.00           C  
ATOM   3181  O   ASP   210       0.736  21.948  11.285  1.00  0.00           O  
ATOM   3182  CB  ASP   210       3.545  23.526  11.732  1.00  0.00           C  
ATOM   3183  CG  ASP   210       4.482  24.746  11.503  1.00  0.00           C  
ATOM   3184  OD1 ASP   210       4.810  25.118  10.349  1.00  0.00           O  
ATOM   3185  OD2 ASP   210       5.074  25.168  12.507  1.00  0.00           O1-
ATOM   3186  H   ASP   210       2.255  24.736   9.962  1.00  0.00           H  
ATOM   3187  HA  ASP   210       3.622  22.426   9.809  1.00  0.00           H  
ATOM   3188 1HB  ASP   210       2.724  23.937  12.318  1.00  0.00           H  
ATOM   3189 2HB  ASP   210       4.059  22.784  12.345  1.00  0.00           H  
ATOM   3190  N   GLY   211       2.383  20.456  10.950  1.00  0.00           N  
ATOM   3191  CA  GLY   211       1.552  19.248  11.293  1.00  0.00           C  
ATOM   3192  C   GLY   211       2.329  17.986  11.278  1.00  0.00           C  
ATOM   3193  O   GLY   211       3.387  17.895  10.613  1.00  0.00           O  
ATOM   3194  H   GLY   211       3.339  20.287  10.672  1.00  0.00           H  
ATOM   3195 1HA  GLY   211       1.036  19.400  12.242  1.00  0.00           H  
ATOM   3196 2HA  GLY   211       0.777  19.206  10.528  1.00  0.00           H  
ATOM   3197  N   PHE   212       1.893  16.950  11.991  1.00  0.00           N  
ATOM   3198  CA  PHE   212       2.124  15.581  11.599  1.00  0.00           C  
ATOM   3199  C   PHE   212       1.104  15.286  10.439  1.00  0.00           C  
ATOM   3200  O   PHE   212      -0.088  15.522  10.546  1.00  0.00           O  
ATOM   3201  CB  PHE   212       1.912  14.595  12.744  1.00  0.00           C  
ATOM   3202  CG  PHE   212       3.089  14.586  13.734  1.00  0.00           C  
ATOM   3203  CD1 PHE   212       3.001  15.343  14.886  1.00  0.00           C  
ATOM   3204  CD2 PHE   212       4.245  13.889  13.388  1.00  0.00           C  
ATOM   3205  CE1 PHE   212       4.099  15.359  15.736  1.00  0.00           C  
ATOM   3206  CE2 PHE   212       5.272  13.801  14.344  1.00  0.00           C  
ATOM   3207  CZ  PHE   212       5.183  14.575  15.506  1.00  0.00           C  
ATOM   3208  H   PHE   212       1.060  17.030  12.556  1.00  0.00           H  
ATOM   3209  HA  PHE   212       3.079  15.429  11.097  1.00  0.00           H  
ATOM   3210 1HB  PHE   212       0.958  14.685  13.264  1.00  0.00           H  
ATOM   3211 2HB  PHE   212       1.796  13.635  12.242  1.00  0.00           H  
ATOM   3212  HD1 PHE   212       2.125  15.968  14.983  1.00  0.00           H  
ATOM   3213  HD2 PHE   212       4.250  13.410  12.420  1.00  0.00           H  
ATOM   3214  HE1 PHE   212       3.966  16.026  16.575  1.00  0.00           H  
ATOM   3215  HE2 PHE   212       6.155  13.207  14.158  1.00  0.00           H  
ATOM   3216  HZ  PHE   212       6.006  14.540  16.204  1.00  0.00           H  
ATOM   3217  N   TYR   213       1.550  14.684   9.371  1.00  0.00           N  
ATOM   3218  CA  TYR   213       0.750  14.323   8.210  1.00  0.00           C  
ATOM   3219  C   TYR   213       0.852  12.768   7.961  1.00  0.00           C  
ATOM   3220  O   TYR   213       1.740  12.171   8.465  1.00  0.00           O  
ATOM   3221  CB  TYR   213       1.238  15.093   7.043  1.00  0.00           C  
ATOM   3222  CG  TYR   213       0.920  16.568   6.967  1.00  0.00           C  
ATOM   3223  CD1 TYR   213       1.530  17.462   7.835  1.00  0.00           C  
ATOM   3224  CD2 TYR   213       0.140  17.005   5.911  1.00  0.00           C  
ATOM   3225  CE1 TYR   213       1.133  18.806   7.732  1.00  0.00           C  
ATOM   3226  CE2 TYR   213      -0.197  18.322   5.779  1.00  0.00           C  
ATOM   3227  CZ  TYR   213       0.255  19.286   6.739  1.00  0.00           C  
ATOM   3228  OH  TYR   213      -0.032  20.587   6.606  1.00  0.00           O  
ATOM   3229  H   TYR   213       2.554  14.593   9.309  1.00  0.00           H  
ATOM   3230  HA  TYR   213      -0.310  14.505   8.390  1.00  0.00           H  
ATOM   3231 1HB  TYR   213       2.324  15.032   7.107  1.00  0.00           H  
ATOM   3232 2HB  TYR   213       0.920  14.656   6.097  1.00  0.00           H  
ATOM   3233  HD1 TYR   213       2.266  17.022   8.491  1.00  0.00           H  
ATOM   3234  HD2 TYR   213      -0.277  16.305   5.202  1.00  0.00           H  
ATOM   3235  HE1 TYR   213       1.581  19.573   8.347  1.00  0.00           H  
ATOM   3236  HE2 TYR   213      -0.957  18.669   5.093  1.00  0.00           H  
ATOM   3237  HH  TYR   213       0.582  21.171   7.059  1.00  0.00           H  
ATOM   3238  N   TYR   214      -0.188  12.271   7.251  1.00  0.00           N  
ATOM   3239  CA  TYR   214      -0.019  11.001   6.462  1.00  0.00           C  
ATOM   3240  C   TYR   214       0.100  11.312   4.980  1.00  0.00           C  
ATOM   3241  O   TYR   214      -0.622  12.120   4.420  1.00  0.00           O  
ATOM   3242  CB  TYR   214      -1.162   9.967   6.764  1.00  0.00           C  
ATOM   3243  CG  TYR   214      -0.852   8.608   6.351  1.00  0.00           C  
ATOM   3244  CD1 TYR   214      -0.127   7.784   7.188  1.00  0.00           C  
ATOM   3245  CD2 TYR   214      -1.119   8.202   5.002  1.00  0.00           C  
ATOM   3246  CE1 TYR   214       0.315   6.510   6.729  1.00  0.00           C  
ATOM   3247  CE2 TYR   214      -0.698   6.923   4.553  1.00  0.00           C  
ATOM   3248  CZ  TYR   214       0.027   6.053   5.415  1.00  0.00           C  
ATOM   3249  OH  TYR   214       0.324   4.787   5.084  1.00  0.00           O  
ATOM   3250  H   TYR   214      -0.905  12.908   6.936  1.00  0.00           H  
ATOM   3251  HA  TYR   214       0.933  10.509   6.659  1.00  0.00           H  
ATOM   3252 1HB  TYR   214      -1.275   9.921   7.848  1.00  0.00           H  
ATOM   3253 2HB  TYR   214      -2.077  10.293   6.271  1.00  0.00           H  
ATOM   3254  HD1 TYR   214       0.243   8.122   8.144  1.00  0.00           H  
ATOM   3255  HD2 TYR   214      -1.699   8.827   4.337  1.00  0.00           H  
ATOM   3256  HE1 TYR   214       0.860   5.858   7.395  1.00  0.00           H  
ATOM   3257  HE2 TYR   214      -1.127   6.516   3.648  1.00  0.00           H  
ATOM   3258  HH  TYR   214       0.367   4.731   4.127  1.00  0.00           H  
ATOM   3259  N   LEU   215       1.100  10.655   4.398  1.00  0.00           N  
ATOM   3260  CA  LEU   215       1.647  10.827   2.999  1.00  0.00           C  
ATOM   3261  C   LEU   215       1.481   9.504   2.186  1.00  0.00           C  
ATOM   3262  O   LEU   215       1.665   8.428   2.696  1.00  0.00           O  
ATOM   3263  CB  LEU   215       3.185  11.124   3.100  1.00  0.00           C  
ATOM   3264  CG  LEU   215       3.608  12.492   3.698  1.00  0.00           C  
ATOM   3265  CD1 LEU   215       5.007  12.801   3.224  1.00  0.00           C  
ATOM   3266  CD2 LEU   215       2.660  13.589   3.156  1.00  0.00           C  
ATOM   3267  H   LEU   215       1.697  10.084   4.979  1.00  0.00           H  
ATOM   3268  HA  LEU   215       1.103  11.566   2.410  1.00  0.00           H  
ATOM   3269 1HB  LEU   215       3.660  10.271   3.585  1.00  0.00           H  
ATOM   3270 2HB  LEU   215       3.485  11.181   2.054  1.00  0.00           H  
ATOM   3271  HG  LEU   215       3.464  12.435   4.777  1.00  0.00           H  
ATOM   3272 1HD1 LEU   215       5.346  13.746   3.647  1.00  0.00           H  
ATOM   3273 2HD1 LEU   215       5.662  12.027   3.625  1.00  0.00           H  
ATOM   3274 3HD1 LEU   215       4.998  12.877   2.137  1.00  0.00           H  
ATOM   3275 1HD2 LEU   215       1.725  13.650   3.713  1.00  0.00           H  
ATOM   3276 2HD2 LEU   215       2.991  14.628   3.132  1.00  0.00           H  
ATOM   3277 3HD2 LEU   215       2.347  13.458   2.120  1.00  0.00           H  
ATOM   3278  N   TYR   216       1.003   9.653   0.973  1.00  0.00           N  
ATOM   3279  CA  TYR   216       0.605   8.480   0.164  1.00  0.00           C  
ATOM   3280  C   TYR   216       0.622   8.690  -1.411  1.00  0.00           C  
ATOM   3281  O   TYR   216       0.790   9.815  -1.859  1.00  0.00           O  
ATOM   3282  CB  TYR   216      -0.836   8.007   0.556  1.00  0.00           C  
ATOM   3283  CG  TYR   216      -1.940   8.917   0.047  1.00  0.00           C  
ATOM   3284  CD1 TYR   216      -2.421   8.823  -1.282  1.00  0.00           C  
ATOM   3285  CD2 TYR   216      -2.554   9.886   0.950  1.00  0.00           C  
ATOM   3286  CE1 TYR   216      -3.575   9.523  -1.658  1.00  0.00           C  
ATOM   3287  CE2 TYR   216      -3.612  10.704   0.495  1.00  0.00           C  
ATOM   3288  CZ  TYR   216      -4.084  10.523  -0.810  1.00  0.00           C  
ATOM   3289  OH  TYR   216      -5.186  11.200  -1.202  1.00  0.00           O  
ATOM   3290  H   TYR   216       0.821  10.574   0.601  1.00  0.00           H  
ATOM   3291  HA  TYR   216       1.209   7.619   0.453  1.00  0.00           H  
ATOM   3292 1HB  TYR   216      -0.996   6.979   0.231  1.00  0.00           H  
ATOM   3293 2HB  TYR   216      -0.770   7.964   1.644  1.00  0.00           H  
ATOM   3294  HD1 TYR   216      -2.021   8.118  -1.996  1.00  0.00           H  
ATOM   3295  HD2 TYR   216      -2.168   9.961   1.957  1.00  0.00           H  
ATOM   3296  HE1 TYR   216      -3.978   9.293  -2.633  1.00  0.00           H  
ATOM   3297  HE2 TYR   216      -4.099  11.446   1.110  1.00  0.00           H  
ATOM   3298  HH  TYR   216      -5.488  11.017  -2.095  1.00  0.00           H  
ATOM   3299  N   ALA   217       0.630   7.591  -2.154  1.00  0.00           N  
ATOM   3300  CA  ALA   217       0.874   7.516  -3.588  1.00  0.00           C  
ATOM   3301  C   ALA   217       0.350   6.278  -4.192  1.00  0.00           C  
ATOM   3302  O   ALA   217       0.674   5.189  -3.674  1.00  0.00           O  
ATOM   3303  CB  ALA   217       2.364   7.770  -3.967  1.00  0.00           C  
ATOM   3304  H   ALA   217       0.661   6.706  -1.668  1.00  0.00           H  
ATOM   3305  HA  ALA   217       0.326   8.291  -4.125  1.00  0.00           H  
ATOM   3306 1HB  ALA   217       2.979   6.986  -3.527  1.00  0.00           H  
ATOM   3307 2HB  ALA   217       2.444   7.642  -5.047  1.00  0.00           H  
ATOM   3308 3HB  ALA   217       2.542   8.779  -3.596  1.00  0.00           H  
ATOM   3309  N   ASN   218      -0.407   6.311  -5.343  1.00  0.00           N  
ATOM   3310  CA  ASN   218      -0.522   5.115  -6.202  1.00  0.00           C  
ATOM   3311  C   ASN   218       0.006   5.435  -7.578  1.00  0.00           C  
ATOM   3312  O   ASN   218      -0.092   6.534  -8.120  1.00  0.00           O  
ATOM   3313  CB  ASN   218      -1.984   4.700  -6.236  1.00  0.00           C  
ATOM   3314  CG  ASN   218      -2.312   3.260  -6.557  1.00  0.00           C  
ATOM   3315  ND2 ASN   218      -2.427   2.833  -7.773  1.00  0.00           N  
ATOM   3316  OD1 ASN   218      -2.641   2.419  -5.722  1.00  0.00           O  
ATOM   3317  H   ASN   218      -0.694   7.180  -5.770  1.00  0.00           H  
ATOM   3318  HA  ASN   218      -0.008   4.241  -5.803  1.00  0.00           H  
ATOM   3319 1HB  ASN   218      -2.415   4.946  -5.265  1.00  0.00           H  
ATOM   3320 2HB  ASN   218      -2.418   5.345  -6.999  1.00  0.00           H  
ATOM   3321 1HD2 ASN   218      -3.005   2.017  -7.913  1.00  0.00           H  
ATOM   3322 2HD2 ASN   218      -2.221   3.387  -8.591  1.00  0.00           H  
ATOM   3323  N   ILE   219       0.401   4.333  -8.309  1.00  0.00           N  
ATOM   3324  CA  ILE   219       1.085   4.355  -9.638  1.00  0.00           C  
ATOM   3325  C   ILE   219       0.725   2.998 -10.367  1.00  0.00           C  
ATOM   3326  O   ILE   219       0.710   1.974  -9.721  1.00  0.00           O  
ATOM   3327  CB  ILE   219       2.665   4.362  -9.432  1.00  0.00           C  
ATOM   3328  CG1 ILE   219       3.221   5.517  -8.559  1.00  0.00           C  
ATOM   3329  CG2 ILE   219       3.438   4.310 -10.742  1.00  0.00           C  
ATOM   3330  CD1 ILE   219       3.449   6.838  -9.236  1.00  0.00           C  
ATOM   3331  H   ILE   219       0.378   3.481  -7.767  1.00  0.00           H  
ATOM   3332  HA  ILE   219       0.649   5.208 -10.158  1.00  0.00           H  
ATOM   3333  HB  ILE   219       2.859   3.511  -8.779  1.00  0.00           H  
ATOM   3334 1HG1 ILE   219       2.605   5.792  -7.702  1.00  0.00           H  
ATOM   3335 2HG1 ILE   219       4.181   5.163  -8.185  1.00  0.00           H  
ATOM   3336 1HG2 ILE   219       4.499   4.379 -10.503  1.00  0.00           H  
ATOM   3337 2HG2 ILE   219       3.391   3.256 -11.017  1.00  0.00           H  
ATOM   3338 3HG2 ILE   219       3.193   4.923 -11.609  1.00  0.00           H  
ATOM   3339 1HD1 ILE   219       2.504   7.161  -9.671  1.00  0.00           H  
ATOM   3340 2HD1 ILE   219       3.782   7.630  -8.566  1.00  0.00           H  
ATOM   3341 3HD1 ILE   219       4.198   6.662 -10.009  1.00  0.00           H  
ATOM   3342  N   CYS   220       0.478   3.024 -11.698  1.00  0.00           N  
ATOM   3343  CA  CYS   220       0.305   1.865 -12.537  1.00  0.00           C  
ATOM   3344  C   CYS   220       1.053   1.938 -13.913  1.00  0.00           C  
ATOM   3345  O   CYS   220       1.412   2.996 -14.464  1.00  0.00           O  
ATOM   3346  CB  CYS   220      -1.191   1.741 -12.793  1.00  0.00           C  
ATOM   3347  SG  CYS   220      -2.160   1.342 -11.319  1.00  0.00           S  
ATOM   3348  H   CYS   220       0.514   3.897 -12.201  1.00  0.00           H  
ATOM   3349  HA  CYS   220       0.535   0.902 -12.081  1.00  0.00           H  
ATOM   3350 1HB  CYS   220      -1.714   2.573 -13.264  1.00  0.00           H  
ATOM   3351 2HB  CYS   220      -1.363   0.928 -13.499  1.00  0.00           H  
ATOM   3352  HG  CYS   220      -2.139   2.541 -10.730  1.00  0.00           H  
ATOM   3353  N   PHE   221       1.307   0.795 -14.512  1.00  0.00           N  
ATOM   3354  CA  PHE   221       1.934   0.636 -15.809  1.00  0.00           C  
ATOM   3355  C   PHE   221       1.243  -0.517 -16.597  1.00  0.00           C  
ATOM   3356  O   PHE   221       0.976  -1.638 -16.089  1.00  0.00           O  
ATOM   3357  CB  PHE   221       3.361   0.101 -15.596  1.00  0.00           C  
ATOM   3358  CG  PHE   221       4.206   1.099 -14.834  1.00  0.00           C  
ATOM   3359  CD1 PHE   221       4.403   0.935 -13.457  1.00  0.00           C  
ATOM   3360  CD2 PHE   221       4.870   2.207 -15.437  1.00  0.00           C  
ATOM   3361  CE1 PHE   221       5.337   1.699 -12.724  1.00  0.00           C  
ATOM   3362  CE2 PHE   221       5.755   3.073 -14.743  1.00  0.00           C  
ATOM   3363  CZ  PHE   221       5.967   2.748 -13.388  1.00  0.00           C  
ATOM   3364  H   PHE   221       1.227  -0.038 -13.948  1.00  0.00           H  
ATOM   3365  HA  PHE   221       1.921   1.556 -16.394  1.00  0.00           H  
ATOM   3366 1HB  PHE   221       3.251  -0.823 -15.028  1.00  0.00           H  
ATOM   3367 2HB  PHE   221       3.784  -0.102 -16.579  1.00  0.00           H  
ATOM   3368  HD1 PHE   221       3.778   0.190 -12.986  1.00  0.00           H  
ATOM   3369  HD2 PHE   221       4.847   2.333 -16.509  1.00  0.00           H  
ATOM   3370  HE1 PHE   221       5.638   1.437 -11.720  1.00  0.00           H  
ATOM   3371  HE2 PHE   221       6.403   3.819 -15.181  1.00  0.00           H  
ATOM   3372  HZ  PHE   221       6.593   3.431 -12.833  1.00  0.00           H  
ATOM   3373  N   ARG   222       1.105  -0.247 -17.878  1.00  0.00           N  
ATOM   3374  CA  ARG   222       0.854  -1.233 -18.924  1.00  0.00           C  
ATOM   3375  C   ARG   222       1.570  -0.971 -20.205  1.00  0.00           C  
ATOM   3376  O   ARG   222       1.794   0.123 -20.703  1.00  0.00           O  
ATOM   3377  CB  ARG   222      -0.685  -1.342 -19.176  1.00  0.00           C  
ATOM   3378  CG  ARG   222      -1.666  -0.297 -18.536  1.00  0.00           C  
ATOM   3379  CD  ARG   222      -3.091  -0.675 -18.781  1.00  0.00           C  
ATOM   3380  NE  ARG   222      -3.948   0.369 -18.259  1.00  0.00           N  
ATOM   3381  CZ  ARG   222      -5.183   0.700 -18.701  1.00  0.00           C  
ATOM   3382  NH1 ARG   222      -5.800   0.103 -19.685  1.00  0.00           N  
ATOM   3383  NH2 ARG   222      -5.757   1.771 -18.206  1.00  0.00           N1+
ATOM   3384  H   ARG   222       1.350   0.678 -18.199  1.00  0.00           H  
ATOM   3385  HA  ARG   222       1.241  -2.154 -18.487  1.00  0.00           H  
ATOM   3386 1HB  ARG   222      -0.838  -1.216 -20.248  1.00  0.00           H  
ATOM   3387 2HB  ARG   222      -0.982  -2.351 -18.889  1.00  0.00           H  
ATOM   3388 1HG  ARG   222      -1.456  -0.184 -17.472  1.00  0.00           H  
ATOM   3389 2HG  ARG   222      -1.270   0.598 -19.015  1.00  0.00           H  
ATOM   3390 1HD  ARG   222      -3.121  -0.703 -19.870  1.00  0.00           H  
ATOM   3391 2HD  ARG   222      -3.359  -1.669 -18.424  1.00  0.00           H  
ATOM   3392  HE  ARG   222      -3.614   0.711 -17.370  1.00  0.00           H  
ATOM   3393 1HH1 ARG   222      -5.415  -0.728 -20.112  1.00  0.00           H  
ATOM   3394 2HH1 ARG   222      -6.602   0.503 -20.149  1.00  0.00           H  
ATOM   3395 1HH2 ARG   222      -5.358   2.519 -17.656  1.00  0.00           H  
ATOM   3396 2HH2 ARG   222      -6.690   1.948 -18.548  1.00  0.00           H  
ATOM   3397  N   HIE   223       1.846  -2.158 -20.880  1.00  0.00           N  
ATOM   3398  CA  HIE   223       2.308  -2.257 -22.235  1.00  0.00           C  
ATOM   3399  C   HIE   223       1.471  -3.250 -23.062  1.00  0.00           C  
ATOM   3400  O   HIE   223       0.871  -4.206 -22.585  1.00  0.00           O  
ATOM   3401  CB  HIE   223       3.797  -2.637 -22.191  1.00  0.00           C  
ATOM   3402  CG  HIE   223       4.494  -2.823 -23.512  1.00  0.00           C  
ATOM   3403  CD2 HIE   223       4.987  -4.067 -23.992  1.00  0.00           C  
ATOM   3404  ND1 HIE   223       4.805  -1.843 -24.472  1.00  0.00           N  
ATOM   3405  CE1 HIE   223       5.464  -2.444 -25.461  1.00  0.00           C  
ATOM   3406  NE2 HIE   223       5.593  -3.762 -25.237  1.00  0.00           N  
ATOM   3407  H   HIE   223       1.416  -2.985 -20.493  1.00  0.00           H  
ATOM   3408  HA  HIE   223       2.335  -1.263 -22.680  1.00  0.00           H  
ATOM   3409 1HB  HIE   223       4.301  -1.809 -21.692  1.00  0.00           H  
ATOM   3410 2HB  HIE   223       3.923  -3.418 -21.442  1.00  0.00           H  
ATOM   3411  HD2 HIE   223       4.794  -5.042 -23.566  1.00  0.00           H  
ATOM   3412  HE2 HIE   223       6.140  -4.384 -25.815  1.00  0.00           H  
ATOM   3413  HE1 HIE   223       5.782  -1.894 -26.335  1.00  0.00           H  
ATOM   3414  N   HIE   224       1.616  -3.032 -24.431  1.00  0.00           N  
ATOM   3415  CA  HIE   224       1.164  -3.910 -25.409  1.00  0.00           C  
ATOM   3416  C   HIE   224       2.130  -4.061 -26.563  1.00  0.00           C  
ATOM   3417  O   HIE   224       2.309  -3.107 -27.294  1.00  0.00           O  
ATOM   3418  CB  HIE   224      -0.254  -3.529 -25.875  1.00  0.00           C  
ATOM   3419  CG  HIE   224      -0.968  -4.786 -26.312  1.00  0.00           C  
ATOM   3420  CD2 HIE   224      -2.136  -5.218 -25.754  1.00  0.00           C  
ATOM   3421  ND1 HIE   224      -0.566  -5.732 -27.267  1.00  0.00           N  
ATOM   3422  CE1 HIE   224      -1.492  -6.727 -27.297  1.00  0.00           C  
ATOM   3423  NE2 HIE   224      -2.405  -6.446 -26.342  1.00  0.00           N  
ATOM   3424  H   HIE   224       2.153  -2.225 -24.716  1.00  0.00           H  
ATOM   3425  HA  HIE   224       0.984  -4.839 -24.869  1.00  0.00           H  
ATOM   3426 1HB  HIE   224      -0.706  -3.156 -24.955  1.00  0.00           H  
ATOM   3427 2HB  HIE   224      -0.128  -2.755 -26.632  1.00  0.00           H  
ATOM   3428  HD2 HIE   224      -2.680  -4.710 -24.971  1.00  0.00           H  
ATOM   3429  HE2 HIE   224      -3.143  -7.110 -26.151  1.00  0.00           H  
ATOM   3430  HE1 HIE   224      -1.410  -7.623 -27.895  1.00  0.00           H  
ATOM   3431  N   GLU   225       2.663  -5.265 -26.690  1.00  0.00           N  
ATOM   3432  CA  GLU   225       3.688  -5.541 -27.773  1.00  0.00           C  
ATOM   3433  C   GLU   225       3.121  -5.430 -29.148  1.00  0.00           C  
ATOM   3434  O   GLU   225       3.875  -5.133 -30.090  1.00  0.00           O  
ATOM   3435  CB  GLU   225       4.123  -7.016 -27.516  1.00  0.00           C  
ATOM   3436  CG  GLU   225       5.340  -7.453 -28.342  1.00  0.00           C  
ATOM   3437  CD  GLU   225       6.448  -6.364 -28.372  1.00  0.00           C  
ATOM   3438  OE1 GLU   225       6.795  -5.869 -27.266  1.00  0.00           O  
ATOM   3439  OE2 GLU   225       6.956  -6.131 -29.494  1.00  0.00           O1-
ATOM   3440  H   GLU   225       2.353  -6.047 -26.132  1.00  0.00           H  
ATOM   3441  HA  GLU   225       4.538  -4.876 -27.623  1.00  0.00           H  
ATOM   3442 1HB  GLU   225       4.333  -7.139 -26.454  1.00  0.00           H  
ATOM   3443 2HB  GLU   225       3.256  -7.665 -27.634  1.00  0.00           H  
ATOM   3444 1HG  GLU   225       5.662  -8.357 -27.825  1.00  0.00           H  
ATOM   3445 2HG  GLU   225       5.076  -7.659 -29.379  1.00  0.00           H  
ATOM   3446  N   THR   226       1.755  -5.552 -29.295  1.00  0.00           N  
ATOM   3447  CA  THR   226       1.206  -5.270 -30.608  1.00  0.00           C  
ATOM   3448  C   THR   226       1.383  -3.818 -31.084  1.00  0.00           C  
ATOM   3449  O   THR   226       1.395  -3.589 -32.290  1.00  0.00           O  
ATOM   3450  CB  THR   226      -0.259  -5.722 -30.828  1.00  0.00           C  
ATOM   3451  CG2 THR   226      -0.292  -7.261 -30.772  1.00  0.00           C  
ATOM   3452  OG1 THR   226      -1.214  -5.256 -29.901  1.00  0.00           O  
ATOM   3453  H   THR   226       1.226  -5.856 -28.490  1.00  0.00           H  
ATOM   3454  HA  THR   226       1.756  -5.738 -31.424  1.00  0.00           H  
ATOM   3455  HB  THR   226      -0.650  -5.395 -31.792  1.00  0.00           H  
ATOM   3456 1HG2 THR   226       0.285  -7.657 -31.607  1.00  0.00           H  
ATOM   3457 2HG2 THR   226       0.002  -7.538 -29.760  1.00  0.00           H  
ATOM   3458 3HG2 THR   226      -1.342  -7.514 -30.927  1.00  0.00           H  
ATOM   3459  HG1 THR   226      -0.802  -5.329 -29.038  1.00  0.00           H  
ATOM   3460  N   SER   227       1.572  -2.825 -30.140  1.00  0.00           N  
ATOM   3461  CA  SER   227       1.775  -1.417 -30.553  1.00  0.00           C  
ATOM   3462  C   SER   227       3.167  -1.139 -31.303  1.00  0.00           C  
ATOM   3463  O   SER   227       3.410   0.016 -31.683  1.00  0.00           O  
ATOM   3464  CB  SER   227       1.665  -0.514 -29.279  1.00  0.00           C  
ATOM   3465  OG  SER   227       2.766  -0.662 -28.330  1.00  0.00           O  
ATOM   3466  H   SER   227       1.608  -3.071 -29.161  1.00  0.00           H  
ATOM   3467  HA  SER   227       1.042  -1.184 -31.326  1.00  0.00           H  
ATOM   3468 1HB  SER   227       1.502   0.494 -29.661  1.00  0.00           H  
ATOM   3469 2HB  SER   227       0.759  -0.820 -28.754  1.00  0.00           H  
ATOM   3470  HG  SER   227       2.825  -1.542 -27.950  1.00  0.00           H  
ATOM   3471  N   GLY   228       4.152  -2.146 -31.095  1.00  0.00           N  
ATOM   3472  CA  GLY   228       5.526  -1.988 -31.558  1.00  0.00           C  
ATOM   3473  C   GLY   228       6.373  -0.856 -30.886  1.00  0.00           C  
ATOM   3474  O   GLY   228       7.485  -0.573 -31.309  1.00  0.00           O  
ATOM   3475  H   GLY   228       3.949  -3.063 -30.724  1.00  0.00           H  
ATOM   3476 1HA  GLY   228       6.016  -2.955 -31.443  1.00  0.00           H  
ATOM   3477 2HA  GLY   228       5.481  -1.776 -32.626  1.00  0.00           H  
ATOM   3478  N   SER   229       5.880  -0.292 -29.779  1.00  0.00           N  
ATOM   3479  CA  SER   229       6.368   1.002 -29.277  1.00  0.00           C  
ATOM   3480  C   SER   229       7.737   1.010 -28.526  1.00  0.00           C  
ATOM   3481  O   SER   229       8.341   2.072 -28.410  1.00  0.00           O  
ATOM   3482  CB  SER   229       5.327   1.563 -28.365  1.00  0.00           C  
ATOM   3483  OG  SER   229       5.059   0.854 -27.170  1.00  0.00           O  
ATOM   3484  H   SER   229       5.016  -0.635 -29.388  1.00  0.00           H  
ATOM   3485  HA  SER   229       6.634   1.690 -30.080  1.00  0.00           H  
ATOM   3486 1HB  SER   229       5.565   2.600 -28.127  1.00  0.00           H  
ATOM   3487 2HB  SER   229       4.339   1.622 -28.821  1.00  0.00           H  
ATOM   3488  HG  SER   229       4.201   0.435 -27.278  1.00  0.00           H  
ATOM   3489  N   VAL   230       8.273  -0.163 -28.098  1.00  0.00           N  
ATOM   3490  CA  VAL   230       9.465  -0.307 -27.233  1.00  0.00           C  
ATOM   3491  C   VAL   230       9.852  -1.773 -26.941  1.00  0.00           C  
ATOM   3492  O   VAL   230       8.949  -2.608 -26.899  1.00  0.00           O  
ATOM   3493  CB  VAL   230       9.169   0.416 -25.870  1.00  0.00           C  
ATOM   3494  CG1 VAL   230       7.968  -0.098 -25.058  1.00  0.00           C  
ATOM   3495  CG2 VAL   230      10.435   0.558 -24.927  1.00  0.00           C  
ATOM   3496  H   VAL   230       7.725  -0.997 -28.255  1.00  0.00           H  
ATOM   3497  HA  VAL   230      10.265   0.238 -27.735  1.00  0.00           H  
ATOM   3498  HB  VAL   230       8.910   1.448 -26.105  1.00  0.00           H  
ATOM   3499 1HG1 VAL   230       7.676   0.609 -24.282  1.00  0.00           H  
ATOM   3500 2HG1 VAL   230       7.173  -0.378 -25.748  1.00  0.00           H  
ATOM   3501 3HG1 VAL   230       8.372  -1.000 -24.599  1.00  0.00           H  
ATOM   3502 1HG2 VAL   230      11.231   1.049 -25.486  1.00  0.00           H  
ATOM   3503 2HG2 VAL   230      10.236   1.146 -24.031  1.00  0.00           H  
ATOM   3504 3HG2 VAL   230      10.700  -0.387 -24.452  1.00  0.00           H  
ATOM   3505  N   PRO   231      11.155  -2.025 -26.845  1.00  0.00           N  
ATOM   3506  CA  PRO   231      11.659  -3.308 -26.311  1.00  0.00           C  
ATOM   3507  C   PRO   231      11.519  -3.514 -24.793  1.00  0.00           C  
ATOM   3508  O   PRO   231      11.794  -2.577 -24.040  1.00  0.00           O  
ATOM   3509  CB  PRO   231      13.152  -3.399 -26.717  1.00  0.00           C  
ATOM   3510  CG  PRO   231      13.559  -1.945 -27.064  1.00  0.00           C  
ATOM   3511  CD  PRO   231      12.280  -1.346 -27.472  1.00  0.00           C  
ATOM   3512  HA  PRO   231      11.095  -4.053 -26.873  1.00  0.00           H  
ATOM   3513 1HB  PRO   231      13.736  -3.827 -25.903  1.00  0.00           H  
ATOM   3514 2HB  PRO   231      13.312  -3.994 -27.617  1.00  0.00           H  
ATOM   3515 1HG  PRO   231      13.914  -1.487 -26.140  1.00  0.00           H  
ATOM   3516 2HG  PRO   231      14.308  -1.819 -27.845  1.00  0.00           H  
ATOM   3517 1HD  PRO   231      12.346  -0.300 -27.173  1.00  0.00           H  
ATOM   3518 2HD  PRO   231      12.199  -1.554 -28.539  1.00  0.00           H  
ATOM   3519  N   THR   232      11.091  -4.687 -24.346  1.00  0.00           N  
ATOM   3520  CA  THR   232      10.561  -4.872 -22.935  1.00  0.00           C  
ATOM   3521  C   THR   232      11.095  -6.106 -22.163  1.00  0.00           C  
ATOM   3522  O   THR   232      10.444  -6.500 -21.156  1.00  0.00           O  
ATOM   3523  CB  THR   232       9.040  -4.901 -22.922  1.00  0.00           C  
ATOM   3524  CG2 THR   232       8.488  -3.571 -23.326  1.00  0.00           C  
ATOM   3525  OG1 THR   232       8.299  -5.765 -23.771  1.00  0.00           O  
ATOM   3526  H   THR   232      10.638  -5.241 -25.058  1.00  0.00           H  
ATOM   3527  HA  THR   232      10.786  -3.957 -22.390  1.00  0.00           H  
ATOM   3528  HB  THR   232       8.647  -5.035 -21.915  1.00  0.00           H  
ATOM   3529 1HG2 THR   232       8.679  -3.346 -24.376  1.00  0.00           H  
ATOM   3530 2HG2 THR   232       7.442  -3.596 -23.022  1.00  0.00           H  
ATOM   3531 3HG2 THR   232       8.993  -2.775 -22.778  1.00  0.00           H  
ATOM   3532  HG1 THR   232       8.188  -6.620 -23.348  1.00  0.00           H  
ATOM   3533  N   ASP   233      12.107  -6.887 -22.587  1.00  0.00           N  
ATOM   3534  CA  ASP   233      12.561  -8.158 -21.905  1.00  0.00           C  
ATOM   3535  C   ASP   233      13.231  -7.991 -20.521  1.00  0.00           C  
ATOM   3536  O   ASP   233      13.673  -8.933 -19.885  1.00  0.00           O  
ATOM   3537  CB  ASP   233      13.272  -9.162 -22.903  1.00  0.00           C  
ATOM   3538  CG  ASP   233      14.785  -8.946 -23.093  1.00  0.00           C  
ATOM   3539  OD1 ASP   233      15.431  -8.086 -22.471  1.00  0.00           O  
ATOM   3540  OD2 ASP   233      15.385  -9.767 -23.850  1.00  0.00           O1-
ATOM   3541  H   ASP   233      12.748  -6.499 -23.264  1.00  0.00           H  
ATOM   3542  HA  ASP   233      11.592  -8.624 -21.725  1.00  0.00           H  
ATOM   3543 1HB  ASP   233      13.038 -10.031 -22.289  1.00  0.00           H  
ATOM   3544 2HB  ASP   233      12.808  -8.997 -23.875  1.00  0.00           H  
ATOM   3545  N   TYR   234      13.356  -6.698 -20.063  1.00  0.00           N  
ATOM   3546  CA  TYR   234      13.781  -6.252 -18.743  1.00  0.00           C  
ATOM   3547  C   TYR   234      13.326  -4.869 -18.485  1.00  0.00           C  
ATOM   3548  O   TYR   234      13.430  -3.998 -19.374  1.00  0.00           O  
ATOM   3549  CB  TYR   234      15.350  -6.216 -18.705  1.00  0.00           C  
ATOM   3550  CG  TYR   234      15.953  -5.510 -17.545  1.00  0.00           C  
ATOM   3551  CD1 TYR   234      15.781  -6.088 -16.266  1.00  0.00           C  
ATOM   3552  CD2 TYR   234      16.411  -4.163 -17.656  1.00  0.00           C  
ATOM   3553  CE1 TYR   234      16.235  -5.434 -15.104  1.00  0.00           C  
ATOM   3554  CE2 TYR   234      16.902  -3.491 -16.504  1.00  0.00           C  
ATOM   3555  CZ  TYR   234      16.802  -4.154 -15.213  1.00  0.00           C  
ATOM   3556  OH  TYR   234      17.440  -3.614 -14.154  1.00  0.00           O  
ATOM   3557  H   TYR   234      12.917  -6.012 -20.659  1.00  0.00           H  
ATOM   3558  HA  TYR   234      13.245  -6.867 -18.020  1.00  0.00           H  
ATOM   3559 1HB  TYR   234      15.762  -7.222 -18.785  1.00  0.00           H  
ATOM   3560 2HB  TYR   234      15.712  -5.744 -19.619  1.00  0.00           H  
ATOM   3561  HD1 TYR   234      15.459  -7.118 -16.281  1.00  0.00           H  
ATOM   3562  HD2 TYR   234      16.551  -3.732 -18.636  1.00  0.00           H  
ATOM   3563  HE1 TYR   234      16.201  -5.928 -14.145  1.00  0.00           H  
ATOM   3564  HE2 TYR   234      17.435  -2.554 -16.578  1.00  0.00           H  
ATOM   3565  HH  TYR   234      17.428  -4.196 -13.391  1.00  0.00           H  
ATOM   3566  N   LEU   235      12.673  -4.582 -17.383  1.00  0.00           N  
ATOM   3567  CA  LEU   235      12.052  -3.267 -17.154  1.00  0.00           C  
ATOM   3568  C   LEU   235      12.500  -2.766 -15.727  1.00  0.00           C  
ATOM   3569  O   LEU   235      12.523  -3.572 -14.793  1.00  0.00           O  
ATOM   3570  CB  LEU   235      10.556  -3.357 -17.288  1.00  0.00           C  
ATOM   3571  CG  LEU   235       9.965  -3.659 -18.699  1.00  0.00           C  
ATOM   3572  CD1 LEU   235       8.500  -3.982 -18.558  1.00  0.00           C  
ATOM   3573  CD2 LEU   235      10.061  -2.421 -19.602  1.00  0.00           C  
ATOM   3574  H   LEU   235      12.492  -5.261 -16.657  1.00  0.00           H  
ATOM   3575  HA  LEU   235      12.386  -2.492 -17.843  1.00  0.00           H  
ATOM   3576 1HB  LEU   235      10.153  -4.110 -16.609  1.00  0.00           H  
ATOM   3577 2HB  LEU   235      10.137  -2.431 -16.895  1.00  0.00           H  
ATOM   3578  HG  LEU   235      10.411  -4.507 -19.219  1.00  0.00           H  
ATOM   3579 1HD1 LEU   235       8.001  -3.982 -19.527  1.00  0.00           H  
ATOM   3580 2HD1 LEU   235       8.521  -5.027 -18.251  1.00  0.00           H  
ATOM   3581 3HD1 LEU   235       7.951  -3.261 -17.953  1.00  0.00           H  
ATOM   3582 1HD2 LEU   235       9.586  -2.654 -20.555  1.00  0.00           H  
ATOM   3583 2HD2 LEU   235       9.628  -1.501 -19.210  1.00  0.00           H  
ATOM   3584 3HD2 LEU   235      11.078  -2.180 -19.913  1.00  0.00           H  
ATOM   3585  N   GLN   236      12.530  -1.458 -15.452  1.00  0.00           N  
ATOM   3586  CA  GLN   236      12.616  -0.858 -14.101  1.00  0.00           C  
ATOM   3587  C   GLN   236      11.324  -0.081 -13.750  1.00  0.00           C  
ATOM   3588  O   GLN   236      11.217   1.055 -14.155  1.00  0.00           O  
ATOM   3589  CB  GLN   236      13.868   0.106 -14.163  1.00  0.00           C  
ATOM   3590  CG  GLN   236      15.147  -0.687 -14.134  1.00  0.00           C  
ATOM   3591  CD  GLN   236      16.387  -0.037 -14.804  1.00  0.00           C  
ATOM   3592  NE2 GLN   236      17.492  -0.764 -14.897  1.00  0.00           N  
ATOM   3593  OE1 GLN   236      16.389   1.163 -15.146  1.00  0.00           O  
ATOM   3594  H   GLN   236      12.502  -0.809 -16.225  1.00  0.00           H  
ATOM   3595  HA  GLN   236      12.784  -1.538 -13.266  1.00  0.00           H  
ATOM   3596 1HB  GLN   236      13.786   0.718 -15.061  1.00  0.00           H  
ATOM   3597 2HB  GLN   236      13.870   0.758 -13.290  1.00  0.00           H  
ATOM   3598 1HG  GLN   236      15.428  -0.819 -13.089  1.00  0.00           H  
ATOM   3599 2HG  GLN   236      15.004  -1.677 -14.567  1.00  0.00           H  
ATOM   3600 1HE2 GLN   236      18.332  -0.375 -15.302  1.00  0.00           H  
ATOM   3601 2HE2 GLN   236      17.422  -1.758 -14.734  1.00  0.00           H  
ATOM   3602  N   LEU   237      10.345  -0.732 -13.069  1.00  0.00           N  
ATOM   3603  CA  LEU   237       9.023  -0.192 -12.888  1.00  0.00           C  
ATOM   3604  C   LEU   237       8.754   0.247 -11.402  1.00  0.00           C  
ATOM   3605  O   LEU   237       8.177  -0.420 -10.536  1.00  0.00           O  
ATOM   3606  CB  LEU   237       7.893  -1.156 -13.419  1.00  0.00           C  
ATOM   3607  CG  LEU   237       7.821  -1.419 -14.924  1.00  0.00           C  
ATOM   3608  CD1 LEU   237       6.440  -2.013 -15.364  1.00  0.00           C  
ATOM   3609  CD2 LEU   237       8.046  -0.200 -15.858  1.00  0.00           C  
ATOM   3610  H   LEU   237      10.517  -1.677 -12.758  1.00  0.00           H  
ATOM   3611  HA  LEU   237       8.860   0.713 -13.470  1.00  0.00           H  
ATOM   3612 1HB  LEU   237       7.877  -2.116 -12.902  1.00  0.00           H  
ATOM   3613 2HB  LEU   237       7.003  -0.584 -13.155  1.00  0.00           H  
ATOM   3614  HG  LEU   237       8.568  -2.196 -15.097  1.00  0.00           H  
ATOM   3615 1HD1 LEU   237       6.279  -2.892 -14.740  1.00  0.00           H  
ATOM   3616 2HD1 LEU   237       5.615  -1.301 -15.356  1.00  0.00           H  
ATOM   3617 3HD1 LEU   237       6.487  -2.488 -16.343  1.00  0.00           H  
ATOM   3618 1HD2 LEU   237       7.993  -0.592 -16.874  1.00  0.00           H  
ATOM   3619 2HD2 LEU   237       7.352   0.623 -15.692  1.00  0.00           H  
ATOM   3620 3HD2 LEU   237       9.040   0.214 -15.696  1.00  0.00           H  
ATOM   3621  N   MET   238       9.423   1.299 -11.057  1.00  0.00           N  
ATOM   3622  CA  MET   238       9.718   1.667  -9.646  1.00  0.00           C  
ATOM   3623  C   MET   238       9.321   3.130  -9.409  1.00  0.00           C  
ATOM   3624  O   MET   238       9.184   3.883 -10.315  1.00  0.00           O  
ATOM   3625  CB  MET   238      11.255   1.392  -9.507  1.00  0.00           C  
ATOM   3626  CG  MET   238      11.512  -0.058  -9.372  1.00  0.00           C  
ATOM   3627  SD  MET   238      13.094  -0.641 -10.085  1.00  0.00           S  
ATOM   3628  CE  MET   238      14.279   0.303  -9.100  1.00  0.00           C  
ATOM   3629  H   MET   238      10.012   1.656 -11.796  1.00  0.00           H  
ATOM   3630  HA  MET   238       9.075   1.077  -8.992  1.00  0.00           H  
ATOM   3631 1HB  MET   238      11.714   1.832 -10.392  1.00  0.00           H  
ATOM   3632 2HB  MET   238      11.540   1.902  -8.587  1.00  0.00           H  
ATOM   3633 1HG  MET   238      11.439  -0.272  -8.305  1.00  0.00           H  
ATOM   3634 2HG  MET   238      10.721  -0.580  -9.911  1.00  0.00           H  
ATOM   3635 1HE  MET   238      14.699   1.139  -9.660  1.00  0.00           H  
ATOM   3636 2HE  MET   238      13.831   0.658  -8.172  1.00  0.00           H  
ATOM   3637 3HE  MET   238      15.133  -0.336  -8.876  1.00  0.00           H  
ATOM   3638  N   VAL   239       9.086   3.605  -8.192  1.00  0.00           N  
ATOM   3639  CA  VAL   239       8.713   4.962  -7.757  1.00  0.00           C  
ATOM   3640  C   VAL   239       9.619   5.414  -6.523  1.00  0.00           C  
ATOM   3641  O   VAL   239       9.989   4.614  -5.687  1.00  0.00           O  
ATOM   3642  CB  VAL   239       7.250   5.180  -7.408  1.00  0.00           C  
ATOM   3643  CG1 VAL   239       6.871   4.800  -5.979  1.00  0.00           C  
ATOM   3644  CG2 VAL   239       6.888   6.591  -7.847  1.00  0.00           C  
ATOM   3645  H   VAL   239       9.255   2.982  -7.415  1.00  0.00           H  
ATOM   3646  HA  VAL   239       8.909   5.605  -8.614  1.00  0.00           H  
ATOM   3647  HB  VAL   239       6.661   4.548  -8.071  1.00  0.00           H  
ATOM   3648 1HG1 VAL   239       7.073   3.753  -5.758  1.00  0.00           H  
ATOM   3649 2HG1 VAL   239       7.436   5.443  -5.304  1.00  0.00           H  
ATOM   3650 3HG1 VAL   239       5.831   5.098  -5.846  1.00  0.00           H  
ATOM   3651 1HG2 VAL   239       7.318   7.296  -7.134  1.00  0.00           H  
ATOM   3652 2HG2 VAL   239       7.241   6.765  -8.863  1.00  0.00           H  
ATOM   3653 3HG2 VAL   239       5.810   6.755  -7.840  1.00  0.00           H  
ATOM   3654  N   TYR   240       9.939   6.732  -6.534  1.00  0.00           N  
ATOM   3655  CA  TYR   240      10.844   7.348  -5.490  1.00  0.00           C  
ATOM   3656  C   TYR   240      10.171   8.730  -5.093  1.00  0.00           C  
ATOM   3657  O   TYR   240       9.521   9.339  -5.934  1.00  0.00           O  
ATOM   3658  CB  TYR   240      12.241   7.653  -6.048  1.00  0.00           C  
ATOM   3659  CG  TYR   240      13.100   6.481  -6.471  1.00  0.00           C  
ATOM   3660  CD1 TYR   240      12.848   5.986  -7.765  1.00  0.00           C  
ATOM   3661  CD2 TYR   240      14.029   5.878  -5.636  1.00  0.00           C  
ATOM   3662  CE1 TYR   240      13.543   4.823  -8.254  1.00  0.00           C  
ATOM   3663  CE2 TYR   240      14.699   4.747  -6.060  1.00  0.00           C  
ATOM   3664  CZ  TYR   240      14.380   4.213  -7.334  1.00  0.00           C  
ATOM   3665  OH  TYR   240      15.161   3.213  -7.690  1.00  0.00           O  
ATOM   3666  H   TYR   240       9.461   7.334  -7.188  1.00  0.00           H  
ATOM   3667  HA  TYR   240      10.886   6.761  -4.572  1.00  0.00           H  
ATOM   3668 1HB  TYR   240      12.139   8.371  -6.862  1.00  0.00           H  
ATOM   3669 2HB  TYR   240      12.812   8.292  -5.375  1.00  0.00           H  
ATOM   3670  HD1 TYR   240      12.135   6.510  -8.386  1.00  0.00           H  
ATOM   3671  HD2 TYR   240      14.251   6.298  -4.666  1.00  0.00           H  
ATOM   3672  HE1 TYR   240      13.484   4.551  -9.298  1.00  0.00           H  
ATOM   3673  HE2 TYR   240      15.467   4.454  -5.360  1.00  0.00           H  
ATOM   3674  HH  TYR   240      15.507   3.510  -8.536  1.00  0.00           H  
ATOM   3675  N   VAL   241      10.187   9.180  -3.865  1.00  0.00           N  
ATOM   3676  CA  VAL   241       9.617  10.400  -3.265  1.00  0.00           C  
ATOM   3677  C   VAL   241      10.669  11.074  -2.328  1.00  0.00           C  
ATOM   3678  O   VAL   241      11.289  10.383  -1.516  1.00  0.00           O  
ATOM   3679  CB  VAL   241       8.353  10.081  -2.436  1.00  0.00           C  
ATOM   3680  CG1 VAL   241       7.398  11.274  -2.370  1.00  0.00           C  
ATOM   3681  CG2 VAL   241       7.539   8.894  -3.023  1.00  0.00           C  
ATOM   3682  H   VAL   241      10.646   8.496  -3.280  1.00  0.00           H  
ATOM   3683  HA  VAL   241       9.341  11.150  -4.007  1.00  0.00           H  
ATOM   3684  HB  VAL   241       8.617   9.785  -1.420  1.00  0.00           H  
ATOM   3685 1HG1 VAL   241       7.875  11.990  -1.702  1.00  0.00           H  
ATOM   3686 2HG1 VAL   241       7.188  11.636  -3.376  1.00  0.00           H  
ATOM   3687 3HG1 VAL   241       6.499  10.901  -1.878  1.00  0.00           H  
ATOM   3688 1HG2 VAL   241       6.510   8.842  -2.666  1.00  0.00           H  
ATOM   3689 2HG2 VAL   241       7.525   8.886  -4.112  1.00  0.00           H  
ATOM   3690 3HG2 VAL   241       8.159   8.043  -2.740  1.00  0.00           H  
ATOM   3691  N   VAL   242      10.792  12.371  -2.434  1.00  0.00           N  
ATOM   3692  CA  VAL   242      11.804  13.197  -1.832  1.00  0.00           C  
ATOM   3693  C   VAL   242      11.225  14.533  -1.375  1.00  0.00           C  
ATOM   3694  O   VAL   242      10.136  14.870  -1.810  1.00  0.00           O  
ATOM   3695  CB  VAL   242      12.863  13.482  -2.876  1.00  0.00           C  
ATOM   3696  CG1 VAL   242      13.567  12.158  -3.308  1.00  0.00           C  
ATOM   3697  CG2 VAL   242      12.298  14.171  -4.142  1.00  0.00           C  
ATOM   3698  H   VAL   242      10.147  12.877  -3.025  1.00  0.00           H  
ATOM   3699  HA  VAL   242      12.210  12.541  -1.062  1.00  0.00           H  
ATOM   3700  HB  VAL   242      13.656  14.084  -2.432  1.00  0.00           H  
ATOM   3701 1HG1 VAL   242      14.430  12.374  -3.936  1.00  0.00           H  
ATOM   3702 2HG1 VAL   242      13.925  11.668  -2.403  1.00  0.00           H  
ATOM   3703 3HG1 VAL   242      12.925  11.575  -3.970  1.00  0.00           H  
ATOM   3704 1HG2 VAL   242      13.196  14.372  -4.726  1.00  0.00           H  
ATOM   3705 2HG2 VAL   242      11.551  13.587  -4.680  1.00  0.00           H  
ATOM   3706 3HG2 VAL   242      11.767  15.082  -3.863  1.00  0.00           H  
ATOM   3707  N   LYS   243      11.931  15.310  -0.497  1.00  0.00           N  
ATOM   3708  CA  LYS   243      11.549  16.560   0.107  1.00  0.00           C  
ATOM   3709  C   LYS   243      12.643  17.653  -0.140  1.00  0.00           C  
ATOM   3710  O   LYS   243      13.834  17.338  -0.212  1.00  0.00           O  
ATOM   3711  CB  LYS   243      11.344  16.337   1.594  1.00  0.00           C  
ATOM   3712  CG  LYS   243      10.667  17.536   2.329  1.00  0.00           C  
ATOM   3713  CD  LYS   243      10.547  17.347   3.836  1.00  0.00           C  
ATOM   3714  CE  LYS   243      11.876  17.449   4.523  1.00  0.00           C  
ATOM   3715  NZ  LYS   243      11.663  17.531   5.986  1.00  0.00           N1+
ATOM   3716  H   LYS   243      12.832  14.891  -0.315  1.00  0.00           H  
ATOM   3717  HA  LYS   243      10.682  16.979  -0.402  1.00  0.00           H  
ATOM   3718 1HB  LYS   243      10.644  15.513   1.723  1.00  0.00           H  
ATOM   3719 2HB  LYS   243      12.284  16.083   2.084  1.00  0.00           H  
ATOM   3720 1HG  LYS   243      11.349  18.369   2.163  1.00  0.00           H  
ATOM   3721 2HG  LYS   243       9.693  17.817   1.927  1.00  0.00           H  
ATOM   3722 1HD  LYS   243       9.850  18.002   4.359  1.00  0.00           H  
ATOM   3723 2HD  LYS   243      10.142  16.354   4.028  1.00  0.00           H  
ATOM   3724 1HE  LYS   243      12.491  16.581   4.285  1.00  0.00           H  
ATOM   3725 2HE  LYS   243      12.260  18.369   4.084  1.00  0.00           H  
ATOM   3726 1HZ  LYS   243      11.035  16.838   6.371  1.00  0.00           H  
ATOM   3727 2HZ  LYS   243      12.507  17.447   6.535  1.00  0.00           H  
ATOM   3728 3HZ  LYS   243      11.212  18.422   6.135  1.00  0.00           H  
ATOM   3729  N   THR   244      12.161  18.857  -0.123  1.00  0.00           N  
ATOM   3730  CA  THR   244      12.914  20.146  -0.110  1.00  0.00           C  
ATOM   3731  C   THR   244      12.293  21.264   0.765  1.00  0.00           C  
ATOM   3732  O   THR   244      11.414  21.031   1.526  1.00  0.00           O  
ATOM   3733  CB  THR   244      13.336  20.523  -1.640  1.00  0.00           C  
ATOM   3734  CG2 THR   244      12.082  21.092  -2.314  1.00  0.00           C  
ATOM   3735  OG1 THR   244      14.417  21.375  -1.453  1.00  0.00           O  
ATOM   3736  H   THR   244      11.188  18.910   0.146  1.00  0.00           H  
ATOM   3737  HA  THR   244      13.865  19.886   0.356  1.00  0.00           H  
ATOM   3738  HB  THR   244      13.741  19.621  -2.097  1.00  0.00           H  
ATOM   3739 1HG2 THR   244      11.799  22.020  -1.815  1.00  0.00           H  
ATOM   3740 2HG2 THR   244      12.348  21.479  -3.298  1.00  0.00           H  
ATOM   3741 3HG2 THR   244      11.279  20.402  -2.572  1.00  0.00           H  
ATOM   3742  HG1 THR   244      15.019  20.738  -1.061  1.00  0.00           H  
ATOM   3743  N   SER   245      12.889  22.419   0.827  1.00  0.00           N  
ATOM   3744  CA  SER   245      12.176  23.575   1.459  1.00  0.00           C  
ATOM   3745  C   SER   245      12.633  24.845   0.806  1.00  0.00           C  
ATOM   3746  O   SER   245      13.705  24.925   0.181  1.00  0.00           O  
ATOM   3747  CB  SER   245      12.563  23.615   2.964  1.00  0.00           C  
ATOM   3748  OG  SER   245      12.250  24.765   3.741  1.00  0.00           O  
ATOM   3749  H   SER   245      13.450  22.689   0.032  1.00  0.00           H  
ATOM   3750  HA  SER   245      11.095  23.499   1.341  1.00  0.00           H  
ATOM   3751 1HB  SER   245      12.015  22.821   3.471  1.00  0.00           H  
ATOM   3752 2HB  SER   245      13.630  23.460   3.118  1.00  0.00           H  
ATOM   3753  HG  SER   245      12.323  24.441   4.642  1.00  0.00           H  
ATOM   3754  N   ILE   246      11.827  25.944   0.929  1.00  0.00           N  
ATOM   3755  CA  ILE   246      12.146  27.336   0.542  1.00  0.00           C  
ATOM   3756  C   ILE   246      13.068  28.147   1.506  1.00  0.00           C  
ATOM   3757  O   ILE   246      13.459  29.251   1.140  1.00  0.00           O  
ATOM   3758  CB  ILE   246      10.865  28.102   0.157  1.00  0.00           C  
ATOM   3759  CG1 ILE   246      10.172  28.560   1.440  1.00  0.00           C  
ATOM   3760  CG2 ILE   246      10.043  27.237  -0.903  1.00  0.00           C  
ATOM   3761  CD1 ILE   246       8.699  28.992   1.156  1.00  0.00           C  
ATOM   3762  H   ILE   246      10.930  25.726   1.338  1.00  0.00           H  
ATOM   3763  HA  ILE   246      12.748  27.180  -0.354  1.00  0.00           H  
ATOM   3764  HB  ILE   246      11.160  28.952  -0.457  1.00  0.00           H  
ATOM   3765 1HG1 ILE   246      10.242  27.917   2.318  1.00  0.00           H  
ATOM   3766 2HG1 ILE   246      10.642  29.476   1.797  1.00  0.00           H  
ATOM   3767 1HG2 ILE   246       9.421  28.014  -1.346  1.00  0.00           H  
ATOM   3768 2HG2 ILE   246      10.683  26.850  -1.697  1.00  0.00           H  
ATOM   3769 3HG2 ILE   246       9.443  26.463  -0.423  1.00  0.00           H  
ATOM   3770 1HD1 ILE   246       8.118  29.407   1.981  1.00  0.00           H  
ATOM   3771 2HD1 ILE   246       8.616  29.586   0.246  1.00  0.00           H  
ATOM   3772 3HD1 ILE   246       8.082  28.121   0.933  1.00  0.00           H  
ATOM   3773  N   LYS   247      13.431  27.655   2.731  1.00  0.00           N  
ATOM   3774  CA  LYS   247      14.155  28.416   3.795  1.00  0.00           C  
ATOM   3775  C   LYS   247      15.479  27.779   4.306  1.00  0.00           C  
ATOM   3776  O   LYS   247      16.291  28.549   4.846  1.00  0.00           O  
ATOM   3777  CB  LYS   247      13.265  28.809   4.979  1.00  0.00           C  
ATOM   3778  CG  LYS   247      12.530  27.625   5.529  1.00  0.00           C  
ATOM   3779  CD  LYS   247      11.698  28.047   6.754  1.00  0.00           C  
ATOM   3780  CE  LYS   247      10.434  28.707   6.314  1.00  0.00           C  
ATOM   3781  NZ  LYS   247       9.445  29.015   7.402  1.00  0.00           N1+
ATOM   3782  H   LYS   247      13.240  26.675   2.879  1.00  0.00           H  
ATOM   3783  HA  LYS   247      14.555  29.331   3.356  1.00  0.00           H  
ATOM   3784 1HB  LYS   247      13.900  29.297   5.719  1.00  0.00           H  
ATOM   3785 2HB  LYS   247      12.562  29.594   4.699  1.00  0.00           H  
ATOM   3786 1HG  LYS   247      11.857  27.274   4.746  1.00  0.00           H  
ATOM   3787 2HG  LYS   247      13.173  26.824   5.893  1.00  0.00           H  
ATOM   3788 1HD  LYS   247      11.339  27.201   7.340  1.00  0.00           H  
ATOM   3789 2HD  LYS   247      12.262  28.717   7.402  1.00  0.00           H  
ATOM   3790 1HE  LYS   247      10.798  29.591   5.791  1.00  0.00           H  
ATOM   3791 2HE  LYS   247      10.021  28.040   5.557  1.00  0.00           H  
ATOM   3792 1HZ  LYS   247       9.786  29.705   8.058  1.00  0.00           H  
ATOM   3793 2HZ  LYS   247       8.567  29.368   7.047  1.00  0.00           H  
ATOM   3794 3HZ  LYS   247       9.279  28.119   7.836  1.00  0.00           H  
ATOM   3795  N   ILE   248      15.666  26.471   4.210  1.00  0.00           N  
ATOM   3796  CA  ILE   248      16.798  25.662   4.650  1.00  0.00           C  
ATOM   3797  C   ILE   248      17.188  24.701   3.570  1.00  0.00           C  
ATOM   3798  O   ILE   248      16.253  24.152   2.860  1.00  0.00           O  
ATOM   3799  CB  ILE   248      16.364  24.922   5.939  1.00  0.00           C  
ATOM   3800  CG1 ILE   248      15.870  25.870   7.099  1.00  0.00           C  
ATOM   3801  CG2 ILE   248      17.473  24.082   6.543  1.00  0.00           C  
ATOM   3802  CD1 ILE   248      15.214  25.278   8.339  1.00  0.00           C  
ATOM   3803  H   ILE   248      15.001  25.964   3.643  1.00  0.00           H  
ATOM   3804  HA  ILE   248      17.662  26.313   4.782  1.00  0.00           H  
ATOM   3805  HB  ILE   248      15.487  24.296   5.774  1.00  0.00           H  
ATOM   3806 1HG1 ILE   248      16.662  26.579   7.343  1.00  0.00           H  
ATOM   3807 2HG1 ILE   248      15.146  26.572   6.687  1.00  0.00           H  
ATOM   3808 1HG2 ILE   248      17.688  23.210   5.925  1.00  0.00           H  
ATOM   3809 2HG2 ILE   248      18.436  24.571   6.696  1.00  0.00           H  
ATOM   3810 3HG2 ILE   248      17.068  23.678   7.470  1.00  0.00           H  
ATOM   3811 1HD1 ILE   248      15.954  24.752   8.943  1.00  0.00           H  
ATOM   3812 2HD1 ILE   248      14.869  26.039   9.039  1.00  0.00           H  
ATOM   3813 3HD1 ILE   248      14.392  24.602   8.108  1.00  0.00           H  
ATOM   3814  N   PRO   249      18.491  24.458   3.371  1.00  0.00           N  
ATOM   3815  CA  PRO   249      18.846  23.500   2.339  1.00  0.00           C  
ATOM   3816  C   PRO   249      18.327  22.073   2.644  1.00  0.00           C  
ATOM   3817  O   PRO   249      18.283  21.685   3.807  1.00  0.00           O  
ATOM   3818  CB  PRO   249      20.369  23.578   2.200  1.00  0.00           C  
ATOM   3819  CG  PRO   249      20.718  25.012   2.734  1.00  0.00           C  
ATOM   3820  CD  PRO   249      19.738  24.883   3.882  1.00  0.00           C  
ATOM   3821  HA  PRO   249      18.368  23.921   1.455  1.00  0.00           H  
ATOM   3822 1HB  PRO   249      20.705  22.728   2.792  1.00  0.00           H  
ATOM   3823 2HB  PRO   249      20.696  23.541   1.161  1.00  0.00           H  
ATOM   3824 1HG  PRO   249      21.726  25.118   3.134  1.00  0.00           H  
ATOM   3825 2HG  PRO   249      20.425  25.779   2.017  1.00  0.00           H  
ATOM   3826 1HD  PRO   249      19.993  24.097   4.594  1.00  0.00           H  
ATOM   3827 2HD  PRO   249      19.620  25.804   4.454  1.00  0.00           H  
ATOM   3828  N   SER   250      17.839  21.362   1.635  1.00  0.00           N  
ATOM   3829  CA  SER   250      17.203  20.050   1.836  1.00  0.00           C  
ATOM   3830  C   SER   250      17.101  19.289   0.487  1.00  0.00           C  
ATOM   3831  O   SER   250      16.610  19.850  -0.487  1.00  0.00           O  
ATOM   3832  CB  SER   250      15.736  20.353   2.345  1.00  0.00           C  
ATOM   3833  OG  SER   250      14.933  19.188   2.489  1.00  0.00           O  
ATOM   3834  H   SER   250      17.621  21.761   0.733  1.00  0.00           H  
ATOM   3835  HA  SER   250      17.774  19.458   2.552  1.00  0.00           H  
ATOM   3836 1HB  SER   250      15.736  20.772   3.351  1.00  0.00           H  
ATOM   3837 2HB  SER   250      15.198  21.060   1.714  1.00  0.00           H  
ATOM   3838  HG  SER   250      14.337  19.471   3.186  1.00  0.00           H  
ATOM   3839  N   SER   251      17.499  18.029   0.374  1.00  0.00           N  
ATOM   3840  CA  SER   251      17.313  17.144  -0.812  1.00  0.00           C  
ATOM   3841  C   SER   251      17.048  15.745  -0.291  1.00  0.00           C  
ATOM   3842  O   SER   251      17.545  14.713  -0.784  1.00  0.00           O  
ATOM   3843  CB  SER   251      18.572  17.189  -1.669  1.00  0.00           C  
ATOM   3844  OG  SER   251      19.739  16.858  -0.842  1.00  0.00           O  
ATOM   3845  H   SER   251      17.969  17.655   1.186  1.00  0.00           H  
ATOM   3846  HA  SER   251      16.387  17.412  -1.320  1.00  0.00           H  
ATOM   3847 1HB  SER   251      18.463  16.526  -2.528  1.00  0.00           H  
ATOM   3848 2HB  SER   251      18.804  18.194  -2.022  1.00  0.00           H  
ATOM   3849  HG  SER   251      19.662  15.916  -0.672  1.00  0.00           H  
ATOM   3850  N   HIE   252      16.156  15.619   0.751  1.00  0.00           N  
ATOM   3851  CA  HIE   252      15.941  14.341   1.441  1.00  0.00           C  
ATOM   3852  C   HIE   252      15.316  13.262   0.565  1.00  0.00           C  
ATOM   3853  O   HIE   252      14.413  13.554  -0.274  1.00  0.00           O  
ATOM   3854  CB  HIE   252      15.050  14.551   2.649  1.00  0.00           C  
ATOM   3855  CG  HIE   252      15.503  15.500   3.712  1.00  0.00           C  
ATOM   3856  CD2 HIE   252      16.763  15.913   3.895  1.00  0.00           C  
ATOM   3857  ND1 HIE   252      14.755  15.736   4.880  1.00  0.00           N  
ATOM   3858  CE1 HIE   252      15.627  16.320   5.679  1.00  0.00           C  
ATOM   3859  NE2 HIE   252      16.794  16.507   5.126  1.00  0.00           N  
ATOM   3860  H   HIE   252      15.716  16.479   1.046  1.00  0.00           H  
ATOM   3861  HA  HIE   252      16.936  14.025   1.752  1.00  0.00           H  
ATOM   3862 1HB  HIE   252      14.053  14.908   2.394  1.00  0.00           H  
ATOM   3863 2HB  HIE   252      14.744  13.627   3.141  1.00  0.00           H  
ATOM   3864  HD2 HIE   252      17.621  15.730   3.267  1.00  0.00           H  
ATOM   3865  HE2 HIE   252      17.614  16.941   5.525  1.00  0.00           H  
ATOM   3866  HE1 HIE   252      15.369  16.571   6.697  1.00  0.00           H  
ATOM   3867  N   ASN   253      15.619  12.008   0.942  1.00  0.00           N  
ATOM   3868  CA  ASN   253      14.898  10.801   0.536  1.00  0.00           C  
ATOM   3869  C   ASN   253      13.798  10.497   1.554  1.00  0.00           C  
ATOM   3870  O   ASN   253      14.171  10.164   2.674  1.00  0.00           O  
ATOM   3871  CB  ASN   253      15.735   9.552   0.290  1.00  0.00           C  
ATOM   3872  CG  ASN   253      16.776   9.649  -0.827  1.00  0.00           C  
ATOM   3873  ND2 ASN   253      17.918   9.102  -0.876  1.00  0.00           N  
ATOM   3874  OD1 ASN   253      16.497  10.262  -1.844  1.00  0.00           O  
ATOM   3875  H   ASN   253      16.445  11.949   1.518  1.00  0.00           H  
ATOM   3876  HA  ASN   253      14.358  11.026  -0.383  1.00  0.00           H  
ATOM   3877 1HB  ASN   253      16.207   9.316   1.243  1.00  0.00           H  
ATOM   3878 2HB  ASN   253      15.175   8.643   0.070  1.00  0.00           H  
ATOM   3879 1HD2 ASN   253      18.523   9.270  -1.667  1.00  0.00           H  
ATOM   3880 2HD2 ASN   253      18.216   8.463  -0.152  1.00  0.00           H  
ATOM   3881  N   LEU   254      12.539  10.500   1.164  1.00  0.00           N  
ATOM   3882  CA  LEU   254      11.419   9.981   1.955  1.00  0.00           C  
ATOM   3883  C   LEU   254      11.175   8.457   1.854  1.00  0.00           C  
ATOM   3884  O   LEU   254      11.069   7.816   2.922  1.00  0.00           O  
ATOM   3885  CB  LEU   254      10.142  10.877   1.749  1.00  0.00           C  
ATOM   3886  CG  LEU   254      10.168  12.416   1.858  1.00  0.00           C  
ATOM   3887  CD1 LEU   254       8.648  12.806   1.732  1.00  0.00           C  
ATOM   3888  CD2 LEU   254      10.579  12.934   3.169  1.00  0.00           C  
ATOM   3889  H   LEU   254      12.348  10.803   0.219  1.00  0.00           H  
ATOM   3890  HA  LEU   254      11.652  10.074   3.016  1.00  0.00           H  
ATOM   3891 1HB  LEU   254       9.648  10.537   0.839  1.00  0.00           H  
ATOM   3892 2HB  LEU   254       9.417  10.518   2.479  1.00  0.00           H  
ATOM   3893  HG  LEU   254      10.596  12.870   0.964  1.00  0.00           H  
ATOM   3894 1HD1 LEU   254       8.634  13.896   1.704  1.00  0.00           H  
ATOM   3895 2HD1 LEU   254       8.289  12.547   0.737  1.00  0.00           H  
ATOM   3896 3HD1 LEU   254       8.051  12.312   2.498  1.00  0.00           H  
ATOM   3897 1HD2 LEU   254      11.654  12.778   3.260  1.00  0.00           H  
ATOM   3898 2HD2 LEU   254      10.368  14.002   3.208  1.00  0.00           H  
ATOM   3899 3HD2 LEU   254      10.114  12.472   4.040  1.00  0.00           H  
ATOM   3900  N   MET   255      10.854   8.003   0.658  1.00  0.00           N  
ATOM   3901  CA  MET   255      10.148   6.718   0.447  1.00  0.00           C  
ATOM   3902  C   MET   255      10.362   6.131  -0.986  1.00  0.00           C  
ATOM   3903  O   MET   255      10.367   6.941  -1.935  1.00  0.00           O  
ATOM   3904  CB  MET   255       8.660   6.836   0.694  1.00  0.00           C  
ATOM   3905  CG  MET   255       8.146   7.607   1.929  1.00  0.00           C  
ATOM   3906  SD  MET   255       6.368   7.746   2.076  1.00  0.00           S  
ATOM   3907  CE  MET   255       5.688   8.460   0.569  1.00  0.00           C  
ATOM   3908  H   MET   255      11.249   8.477  -0.143  1.00  0.00           H  
ATOM   3909  HA  MET   255      10.502   6.003   1.189  1.00  0.00           H  
ATOM   3910 1HB  MET   255       8.198   7.244  -0.205  1.00  0.00           H  
ATOM   3911 2HB  MET   255       8.254   5.826   0.738  1.00  0.00           H  
ATOM   3912 1HG  MET   255       8.659   7.228   2.813  1.00  0.00           H  
ATOM   3913 2HG  MET   255       8.510   8.634   1.909  1.00  0.00           H  
ATOM   3914 1HE  MET   255       5.886   7.729  -0.215  1.00  0.00           H  
ATOM   3915 2HE  MET   255       4.600   8.524   0.583  1.00  0.00           H  
ATOM   3916 3HE  MET   255       6.164   9.385   0.244  1.00  0.00           H  
ATOM   3917  N   LYS   256      10.568   4.797  -1.067  1.00  0.00           N  
ATOM   3918  CA  LYS   256      10.728   4.133  -2.381  1.00  0.00           C  
ATOM   3919  C   LYS   256       9.952   2.820  -2.562  1.00  0.00           C  
ATOM   3920  O   LYS   256       9.767   2.115  -1.503  1.00  0.00           O  
ATOM   3921  CB  LYS   256      12.205   4.201  -2.829  1.00  0.00           C  
ATOM   3922  CG  LYS   256      13.078   3.129  -2.127  1.00  0.00           C  
ATOM   3923  CD  LYS   256      14.509   3.095  -2.547  1.00  0.00           C  
ATOM   3924  CE  LYS   256      15.228   1.828  -2.059  1.00  0.00           C  
ATOM   3925  NZ  LYS   256      16.656   2.039  -2.360  1.00  0.00           N1+
ATOM   3926  H   LYS   256      10.702   4.189  -0.272  1.00  0.00           H  
ATOM   3927  HA  LYS   256      10.262   4.817  -3.089  1.00  0.00           H  
ATOM   3928 1HB  LYS   256      12.268   4.032  -3.904  1.00  0.00           H  
ATOM   3929 2HB  LYS   256      12.732   5.147  -2.696  1.00  0.00           H  
ATOM   3930 1HG  LYS   256      12.989   3.357  -1.065  1.00  0.00           H  
ATOM   3931 2HG  LYS   256      12.660   2.174  -2.449  1.00  0.00           H  
ATOM   3932 1HD  LYS   256      14.571   3.143  -3.634  1.00  0.00           H  
ATOM   3933 2HD  LYS   256      15.065   3.958  -2.182  1.00  0.00           H  
ATOM   3934 1HE  LYS   256      15.068   1.656  -0.994  1.00  0.00           H  
ATOM   3935 2HE  LYS   256      14.789   1.009  -2.627  1.00  0.00           H  
ATOM   3936 1HZ  LYS   256      16.868   2.887  -1.855  1.00  0.00           H  
ATOM   3937 2HZ  LYS   256      17.108   1.250  -1.922  1.00  0.00           H  
ATOM   3938 3HZ  LYS   256      16.796   2.197  -3.348  1.00  0.00           H  
ATOM   3939  N   GLY   257       9.572   2.398  -3.746  1.00  0.00           N  
ATOM   3940  CA  GLY   257       8.795   1.257  -3.991  1.00  0.00           C  
ATOM   3941  C   GLY   257       8.943   0.655  -5.416  1.00  0.00           C  
ATOM   3942  O   GLY   257       9.519   1.189  -6.370  1.00  0.00           O  
ATOM   3943  H   GLY   257       9.939   3.018  -4.453  1.00  0.00           H  
ATOM   3944 1HA  GLY   257       9.046   0.458  -3.294  1.00  0.00           H  
ATOM   3945 2HA  GLY   257       7.779   1.519  -3.695  1.00  0.00           H  
ATOM   3946  N   GLY   258       8.270  -0.491  -5.621  1.00  0.00           N  
ATOM   3947  CA  GLY   258       8.126  -1.055  -6.989  1.00  0.00           C  
ATOM   3948  C   GLY   258       9.140  -2.128  -7.447  1.00  0.00           C  
ATOM   3949  O   GLY   258       9.808  -2.681  -6.589  1.00  0.00           O  
ATOM   3950  H   GLY   258       7.733  -0.948  -4.897  1.00  0.00           H  
ATOM   3951 1HA  GLY   258       7.125  -1.471  -7.100  1.00  0.00           H  
ATOM   3952 2HA  GLY   258       8.039  -0.239  -7.706  1.00  0.00           H  
ATOM   3953  N   SER   259       9.244  -2.434  -8.718  1.00  0.00           N  
ATOM   3954  CA  SER   259       9.924  -3.649  -9.202  1.00  0.00           C  
ATOM   3955  C   SER   259      10.687  -3.555 -10.477  1.00  0.00           C  
ATOM   3956  O   SER   259      10.253  -2.846 -11.352  1.00  0.00           O  
ATOM   3957  CB  SER   259       8.926  -4.769  -9.330  1.00  0.00           C  
ATOM   3958  OG  SER   259       9.639  -6.049  -9.333  1.00  0.00           O  
ATOM   3959  H   SER   259       8.639  -1.926  -9.347  1.00  0.00           H  
ATOM   3960  HA  SER   259      10.649  -4.031  -8.482  1.00  0.00           H  
ATOM   3961 1HB  SER   259       8.280  -4.810  -8.452  1.00  0.00           H  
ATOM   3962 2HB  SER   259       8.338  -4.462 -10.195  1.00  0.00           H  
ATOM   3963  HG  SER   259       9.948  -6.228 -10.224  1.00  0.00           H  
ATOM   3964  N   THR   260      11.810  -4.288 -10.602  1.00  0.00           N  
ATOM   3965  CA  THR   260      12.210  -4.636 -11.978  1.00  0.00           C  
ATOM   3966  C   THR   260      11.253  -5.739 -12.487  1.00  0.00           C  
ATOM   3967  O   THR   260      10.698  -6.545 -11.701  1.00  0.00           O  
ATOM   3968  CB  THR   260      13.711  -5.004 -12.179  1.00  0.00           C  
ATOM   3969  CG2 THR   260      14.527  -3.778 -11.924  1.00  0.00           C  
ATOM   3970  OG1 THR   260      14.129  -5.943 -11.310  1.00  0.00           O  
ATOM   3971  H   THR   260      12.165  -4.881  -9.866  1.00  0.00           H  
ATOM   3972  HA  THR   260      12.077  -3.714 -12.543  1.00  0.00           H  
ATOM   3973  HB  THR   260      13.867  -5.243 -13.231  1.00  0.00           H  
ATOM   3974 1HG2 THR   260      14.151  -3.276 -11.032  1.00  0.00           H  
ATOM   3975 2HG2 THR   260      15.589  -3.983 -11.791  1.00  0.00           H  
ATOM   3976 3HG2 THR   260      14.405  -3.192 -12.835  1.00  0.00           H  
ATOM   3977  HG1 THR   260      14.130  -6.719 -11.875  1.00  0.00           H  
ATOM   3978  N   LYN   261      10.968  -5.888 -13.779  1.00  0.00           N  
ATOM   3979  CA  LYN   261      10.164  -6.924 -14.365  1.00  0.00           C  
ATOM   3980  C   LYN   261      10.817  -7.320 -15.739  1.00  0.00           C  
ATOM   3981  O   LYN   261      11.840  -6.751 -16.077  1.00  0.00           O  
ATOM   3982  CB  LYN   261       8.726  -6.365 -14.593  1.00  0.00           C  
ATOM   3983  CG  LYN   261       7.709  -6.162 -13.378  1.00  0.00           C  
ATOM   3984  CD  LYN   261       7.373  -7.529 -12.693  1.00  0.00           C  
ATOM   3985  CE  LYN   261       6.153  -7.325 -11.750  1.00  0.00           C  
ATOM   3986  NZ  LYN   261       5.523  -8.654 -11.380  1.00  0.00           N1+
ATOM   3987  H   LYN   261      11.570  -5.304 -14.341  1.00  0.00           H  
ATOM   3988  HA  LYN   261      10.145  -7.812 -13.732  1.00  0.00           H  
ATOM   3989 1HB  LYN   261       8.737  -5.446 -15.178  1.00  0.00           H  
ATOM   3990 2HB  LYN   261       8.276  -7.049 -15.313  1.00  0.00           H  
ATOM   3991 1HG  LYN   261       8.039  -5.383 -12.691  1.00  0.00           H  
ATOM   3992 2HG  LYN   261       6.749  -5.845 -13.786  1.00  0.00           H  
ATOM   3993 1HD  LYN   261       7.043  -8.352 -13.329  1.00  0.00           H  
ATOM   3994 2HD  LYN   261       8.221  -7.846 -12.086  1.00  0.00           H  
ATOM   3995 1HE  LYN   261       6.356  -6.829 -10.802  1.00  0.00           H  
ATOM   3996 2HE  LYN   261       5.356  -6.762 -12.234  1.00  0.00           H  
ATOM   3997 1HZ  LYN   261       4.588  -8.495 -11.032  1.00  0.00           H  
ATOM   3998 2HZ  LYN   261       6.003  -9.028 -10.574  1.00  0.00           H  
ATOM   3999  N   ASN   262      10.207  -8.266 -16.413  1.00  0.00           N  
ATOM   4000  CA  ASN   262      10.675  -9.019 -17.608  1.00  0.00           C  
ATOM   4001  C   ASN   262       9.448  -9.294 -18.509  1.00  0.00           C  
ATOM   4002  O   ASN   262       8.988 -10.501 -18.639  1.00  0.00           O  
ATOM   4003  CB  ASN   262      11.336 -10.362 -17.292  1.00  0.00           C  
ATOM   4004  CG  ASN   262      12.680 -10.214 -16.683  1.00  0.00           C  
ATOM   4005  ND2 ASN   262      13.763 -10.069 -17.413  1.00  0.00           N  
ATOM   4006  OD1 ASN   262      12.774 -10.056 -15.503  1.00  0.00           O  
ATOM   4007  H   ASN   262       9.313  -8.534 -16.024  1.00  0.00           H  
ATOM   4008  HA  ASN   262      11.342  -8.365 -18.169  1.00  0.00           H  
ATOM   4009 1HB  ASN   262      10.823 -11.050 -16.622  1.00  0.00           H  
ATOM   4010 2HB  ASN   262      11.475 -10.938 -18.206  1.00  0.00           H  
ATOM   4011 1HD2 ASN   262      14.631  -9.818 -16.962  1.00  0.00           H  
ATOM   4012 2HD2 ASN   262      13.543 -10.142 -18.397  1.00  0.00           H  
ATOM   4013  N   TRP   263       8.940  -8.233 -19.134  1.00  0.00           N  
ATOM   4014  CA  TRP   263       7.826  -8.387 -20.078  1.00  0.00           C  
ATOM   4015  C   TRP   263       8.284  -8.773 -21.517  1.00  0.00           C  
ATOM   4016  O   TRP   263       7.832  -8.143 -22.500  1.00  0.00           O  
ATOM   4017  CB  TRP   263       7.028  -6.997 -20.032  1.00  0.00           C  
ATOM   4018  CG  TRP   263       6.263  -6.542 -18.819  1.00  0.00           C  
ATOM   4019  CD1 TRP   263       6.100  -7.264 -17.689  1.00  0.00           C  
ATOM   4020  CD2 TRP   263       5.502  -5.273 -18.580  1.00  0.00           C  
ATOM   4021  CE2 TRP   263       4.910  -5.371 -17.308  1.00  0.00           C  
ATOM   4022  CE3 TRP   263       5.293  -4.047 -19.287  1.00  0.00           C  
ATOM   4023  NE1 TRP   263       5.316  -6.610 -16.811  1.00  0.00           N  
ATOM   4024  CZ2 TRP   263       4.075  -4.404 -16.768  1.00  0.00           C  
ATOM   4025  CZ3 TRP   263       4.472  -3.040 -18.749  1.00  0.00           C  
ATOM   4026  CH2 TRP   263       3.810  -3.194 -17.518  1.00  0.00           C  
ATOM   4027  H   TRP   263       9.314  -7.297 -19.063  1.00  0.00           H  
ATOM   4028  HA  TRP   263       7.163  -9.147 -19.667  1.00  0.00           H  
ATOM   4029 1HB  TRP   263       7.780  -6.243 -20.267  1.00  0.00           H  
ATOM   4030 2HB  TRP   263       6.279  -7.059 -20.822  1.00  0.00           H  
ATOM   4031  HD1 TRP   263       6.492  -8.236 -17.432  1.00  0.00           H  
ATOM   4032  HE1 TRP   263       5.063  -7.098 -15.964  1.00  0.00           H  
ATOM   4033  HE3 TRP   263       5.777  -4.000 -20.251  1.00  0.00           H  
ATOM   4034  HZ2 TRP   263       3.704  -4.580 -15.770  1.00  0.00           H  
ATOM   4035  HZ3 TRP   263       4.381  -2.086 -19.247  1.00  0.00           H  
ATOM   4036  HH2 TRP   263       3.113  -2.446 -17.166  1.00  0.00           H  
ATOM   4037  N   SER   264       8.849  -9.913 -21.639  1.00  0.00           N  
ATOM   4038  CA  SER   264       8.879 -10.752 -22.834  1.00  0.00           C  
ATOM   4039  C   SER   264       8.212 -12.118 -22.645  1.00  0.00           C  
ATOM   4040  O   SER   264       8.315 -12.691 -21.547  1.00  0.00           O  
ATOM   4041  CB  SER   264      10.250 -10.761 -23.531  1.00  0.00           C  
ATOM   4042  OG  SER   264      10.360 -11.587 -24.748  1.00  0.00           O  
ATOM   4043  H   SER   264       9.057 -10.362 -20.759  1.00  0.00           H  
ATOM   4044  HA  SER   264       8.228 -10.261 -23.558  1.00  0.00           H  
ATOM   4045 1HB  SER   264      10.540  -9.758 -23.844  1.00  0.00           H  
ATOM   4046 2HB  SER   264      11.003 -11.044 -22.795  1.00  0.00           H  
ATOM   4047  HG  SER   264      10.521 -12.499 -24.496  1.00  0.00           H  
ATOM   4048  N   GLY   265       7.547 -12.634 -23.636  1.00  0.00           N  
ATOM   4049  CA  GLY   265       7.055 -14.037 -23.658  1.00  0.00           C  
ATOM   4050  C   GLY   265       5.654 -14.252 -23.088  1.00  0.00           C  
ATOM   4051  O   GLY   265       5.229 -13.359 -22.331  1.00  0.00           O  
ATOM   4052  H   GLY   265       7.677 -12.085 -24.474  1.00  0.00           H  
ATOM   4053 1HA  GLY   265       7.012 -14.328 -24.708  1.00  0.00           H  
ATOM   4054 2HA  GLY   265       7.788 -14.702 -23.204  1.00  0.00           H  
ATOM   4055  N   ASN   266       4.993 -15.410 -23.279  1.00  0.00           N  
ATOM   4056  CA  ASN   266       3.646 -15.774 -22.709  1.00  0.00           C  
ATOM   4057  C   ASN   266       2.465 -14.869 -23.152  1.00  0.00           C  
ATOM   4058  O   ASN   266       1.364 -15.302 -23.343  1.00  0.00           O  
ATOM   4059  CB  ASN   266       3.767 -15.913 -21.158  1.00  0.00           C  
ATOM   4060  CG  ASN   266       4.902 -16.774 -20.637  1.00  0.00           C  
ATOM   4061  ND2 ASN   266       5.740 -16.328 -19.709  1.00  0.00           N  
ATOM   4062  OD1 ASN   266       5.097 -17.883 -20.996  1.00  0.00           O  
ATOM   4063  H   ASN   266       5.335 -16.022 -24.005  1.00  0.00           H  
ATOM   4064  HA  ASN   266       3.513 -16.783 -23.101  1.00  0.00           H  
ATOM   4065 1HB  ASN   266       3.806 -14.910 -20.731  1.00  0.00           H  
ATOM   4066 2HB  ASN   266       2.821 -16.325 -20.808  1.00  0.00           H  
ATOM   4067 1HD2 ASN   266       6.372 -17.023 -19.337  1.00  0.00           H  
ATOM   4068 2HD2 ASN   266       5.791 -15.340 -19.502  1.00  0.00           H  
ATOM   4069  N   SER   267       2.606 -13.534 -23.340  1.00  0.00           N  
ATOM   4070  CA  SER   267       1.485 -12.623 -23.735  1.00  0.00           C  
ATOM   4071  C   SER   267       2.071 -11.351 -24.339  1.00  0.00           C  
ATOM   4072  O   SER   267       3.220 -11.047 -24.052  1.00  0.00           O  
ATOM   4073  CB  SER   267       0.602 -12.334 -22.447  1.00  0.00           C  
ATOM   4074  OG  SER   267      -0.178 -11.175 -22.454  1.00  0.00           O  
ATOM   4075  H   SER   267       3.504 -13.127 -23.125  1.00  0.00           H  
ATOM   4076  HA  SER   267       0.824 -13.145 -24.427  1.00  0.00           H  
ATOM   4077 1HB  SER   267      -0.037 -13.174 -22.177  1.00  0.00           H  
ATOM   4078 2HB  SER   267       1.237 -12.163 -21.578  1.00  0.00           H  
ATOM   4079  HG  SER   267       0.177 -10.570 -21.799  1.00  0.00           H  
ATOM   4080  N   GLU   268       1.261 -10.628 -25.089  1.00  0.00           N  
ATOM   4081  CA  GLU   268       1.514  -9.337 -25.652  1.00  0.00           C  
ATOM   4082  C   GLU   268       0.976  -8.215 -24.761  1.00  0.00           C  
ATOM   4083  O   GLU   268       1.472  -7.083 -24.948  1.00  0.00           O  
ATOM   4084  CB  GLU   268       1.092  -9.260 -27.111  1.00  0.00           C  
ATOM   4085  CG  GLU   268       1.761 -10.289 -28.057  1.00  0.00           C  
ATOM   4086  CD  GLU   268       1.402 -11.752 -27.785  1.00  0.00           C  
ATOM   4087  OE1 GLU   268       2.311 -12.602 -27.494  1.00  0.00           O  
ATOM   4088  OE2 GLU   268       0.216 -12.076 -27.636  1.00  0.00           O1-
ATOM   4089  H   GLU   268       0.366 -11.088 -25.175  1.00  0.00           H  
ATOM   4090  HA  GLU   268       2.591  -9.174 -25.692  1.00  0.00           H  
ATOM   4091 1HB  GLU   268       0.039  -9.525 -27.214  1.00  0.00           H  
ATOM   4092 2HB  GLU   268       1.266  -8.250 -27.482  1.00  0.00           H  
ATOM   4093 1HG  GLU   268       1.428 -10.101 -29.076  1.00  0.00           H  
ATOM   4094 2HG  GLU   268       2.839 -10.185 -28.185  1.00  0.00           H  
ATOM   4095  N   PHE   269       0.087  -8.476 -23.779  1.00  0.00           N  
ATOM   4096  CA  PHE   269      -0.536  -7.560 -22.831  1.00  0.00           C  
ATOM   4097  C   PHE   269       0.021  -7.789 -21.441  1.00  0.00           C  
ATOM   4098  O   PHE   269       0.241  -8.891 -20.916  1.00  0.00           O  
ATOM   4099  CB  PHE   269      -2.022  -7.685 -22.863  1.00  0.00           C  
ATOM   4100  CG  PHE   269      -2.662  -6.930 -21.662  1.00  0.00           C  
ATOM   4101  CD1 PHE   269      -2.670  -5.551 -21.523  1.00  0.00           C  
ATOM   4102  CD2 PHE   269      -3.008  -7.731 -20.530  1.00  0.00           C  
ATOM   4103  CE1 PHE   269      -3.020  -4.912 -20.365  1.00  0.00           C  
ATOM   4104  CE2 PHE   269      -3.443  -7.094 -19.340  1.00  0.00           C  
ATOM   4105  CZ  PHE   269      -3.516  -5.697 -19.258  1.00  0.00           C  
ATOM   4106  H   PHE   269      -0.157  -9.448 -23.654  1.00  0.00           H  
ATOM   4107  HA  PHE   269      -0.326  -6.511 -23.045  1.00  0.00           H  
ATOM   4108 1HB  PHE   269      -2.344  -7.287 -23.825  1.00  0.00           H  
ATOM   4109 2HB  PHE   269      -2.308  -8.737 -22.824  1.00  0.00           H  
ATOM   4110  HD1 PHE   269      -2.156  -5.054 -22.332  1.00  0.00           H  
ATOM   4111  HD2 PHE   269      -3.054  -8.810 -20.536  1.00  0.00           H  
ATOM   4112  HE1 PHE   269      -3.053  -3.836 -20.263  1.00  0.00           H  
ATOM   4113  HE2 PHE   269      -3.865  -7.686 -18.542  1.00  0.00           H  
ATOM   4114  HZ  PHE   269      -3.811  -5.104 -18.405  1.00  0.00           H  
ATOM   4115  N   HIE   270       0.383  -6.670 -20.801  1.00  0.00           N  
ATOM   4116  CA  HIE   270       1.098  -6.619 -19.554  1.00  0.00           C  
ATOM   4117  C   HIE   270       0.725  -5.459 -18.582  1.00  0.00           C  
ATOM   4118  O   HIE   270       0.424  -4.299 -19.067  1.00  0.00           O  
ATOM   4119  CB  HIE   270       2.629  -6.581 -19.848  1.00  0.00           C  
ATOM   4120  CG  HIE   270       3.172  -7.735 -20.677  1.00  0.00           C  
ATOM   4121  CD2 HIE   270       3.202  -7.735 -22.047  1.00  0.00           C  
ATOM   4122  ND1 HIE   270       3.696  -8.926 -20.253  1.00  0.00           N  
ATOM   4123  CE1 HIE   270       3.978  -9.708 -21.314  1.00  0.00           C  
ATOM   4124  NE2 HIE   270       3.732  -8.961 -22.446  1.00  0.00           N  
ATOM   4125  H   HIE   270       0.324  -5.813 -21.330  1.00  0.00           H  
ATOM   4126  HA  HIE   270       0.859  -7.489 -18.943  1.00  0.00           H  
ATOM   4127 1HB  HIE   270       2.883  -5.634 -20.325  1.00  0.00           H  
ATOM   4128 2HB  HIE   270       3.133  -6.550 -18.883  1.00  0.00           H  
ATOM   4129  HD2 HIE   270       2.939  -6.900 -22.679  1.00  0.00           H  
ATOM   4130  HE2 HIE   270       3.788  -9.276 -23.405  1.00  0.00           H  
ATOM   4131  HE1 HIE   270       4.325 -10.730 -21.293  1.00  0.00           H  
ATOM   4132  N   PHE   271       0.689  -5.715 -17.274  1.00  0.00           N  
ATOM   4133  CA  PHE   271       0.265  -4.795 -16.180  1.00  0.00           C  
ATOM   4134  C   PHE   271       1.095  -4.929 -14.892  1.00  0.00           C  
ATOM   4135  O   PHE   271       1.218  -5.998 -14.373  1.00  0.00           O  
ATOM   4136  CB  PHE   271      -1.273  -4.728 -16.079  1.00  0.00           C  
ATOM   4137  CG  PHE   271      -1.888  -3.771 -15.013  1.00  0.00           C  
ATOM   4138  CD1 PHE   271      -2.365  -2.458 -15.311  1.00  0.00           C  
ATOM   4139  CD2 PHE   271      -1.983  -4.128 -13.659  1.00  0.00           C  
ATOM   4140  CE1 PHE   271      -2.966  -1.614 -14.360  1.00  0.00           C  
ATOM   4141  CE2 PHE   271      -2.530  -3.277 -12.696  1.00  0.00           C  
ATOM   4142  CZ  PHE   271      -3.090  -2.028 -13.042  1.00  0.00           C  
ATOM   4143  H   PHE   271       0.982  -6.637 -16.981  1.00  0.00           H  
ATOM   4144  HA  PHE   271       0.564  -3.809 -16.537  1.00  0.00           H  
ATOM   4145 1HB  PHE   271      -1.681  -4.390 -17.031  1.00  0.00           H  
ATOM   4146 2HB  PHE   271      -1.640  -5.705 -15.761  1.00  0.00           H  
ATOM   4147  HD1 PHE   271      -2.365  -2.061 -16.314  1.00  0.00           H  
ATOM   4148  HD2 PHE   271      -1.617  -5.124 -13.450  1.00  0.00           H  
ATOM   4149  HE1 PHE   271      -3.358  -0.653 -14.660  1.00  0.00           H  
ATOM   4150  HE2 PHE   271      -2.555  -3.561 -11.654  1.00  0.00           H  
ATOM   4151  HZ  PHE   271      -3.581  -1.419 -12.296  1.00  0.00           H  
ATOM   4152  N   TYR   272       1.542  -3.806 -14.318  1.00  0.00           N  
ATOM   4153  CA  TYR   272       2.056  -3.715 -12.964  1.00  0.00           C  
ATOM   4154  C   TYR   272       1.674  -2.469 -12.216  1.00  0.00           C  
ATOM   4155  O   TYR   272       1.354  -1.423 -12.771  1.00  0.00           O  
ATOM   4156  CB  TYR   272       3.580  -3.887 -13.055  1.00  0.00           C  
ATOM   4157  CG  TYR   272       4.303  -3.801 -11.740  1.00  0.00           C  
ATOM   4158  CD1 TYR   272       4.129  -4.886 -10.864  1.00  0.00           C  
ATOM   4159  CD2 TYR   272       5.076  -2.650 -11.442  1.00  0.00           C  
ATOM   4160  CE1 TYR   272       4.745  -4.782  -9.571  1.00  0.00           C  
ATOM   4161  CE2 TYR   272       5.606  -2.587 -10.147  1.00  0.00           C  
ATOM   4162  CZ  TYR   272       5.490  -3.646  -9.218  1.00  0.00           C  
ATOM   4163  OH  TYR   272       6.201  -3.586  -8.073  1.00  0.00           O  
ATOM   4164  H   TYR   272       1.497  -2.978 -14.895  1.00  0.00           H  
ATOM   4165  HA  TYR   272       1.572  -4.528 -12.424  1.00  0.00           H  
ATOM   4166 1HB  TYR   272       3.807  -4.840 -13.533  1.00  0.00           H  
ATOM   4167 2HB  TYR   272       3.996  -3.097 -13.678  1.00  0.00           H  
ATOM   4168  HD1 TYR   272       3.643  -5.786 -11.213  1.00  0.00           H  
ATOM   4169  HD2 TYR   272       5.020  -1.768 -12.062  1.00  0.00           H  
ATOM   4170  HE1 TYR   272       4.496  -5.588  -8.896  1.00  0.00           H  
ATOM   4171  HE2 TYR   272       6.228  -1.747  -9.873  1.00  0.00           H  
ATOM   4172  HH  TYR   272       5.779  -3.986  -7.308  1.00  0.00           H  
ATOM   4173  N   SER   273       1.812  -2.507 -10.909  1.00  0.00           N  
ATOM   4174  CA  SER   273       1.567  -1.309 -10.031  1.00  0.00           C  
ATOM   4175  C   SER   273       2.446  -1.185  -8.808  1.00  0.00           C  
ATOM   4176  O   SER   273       3.034  -2.156  -8.418  1.00  0.00           O  
ATOM   4177  CB  SER   273       0.090  -1.243  -9.646  1.00  0.00           C  
ATOM   4178  OG  SER   273      -0.179  -1.878  -8.355  1.00  0.00           O  
ATOM   4179  H   SER   273       2.017  -3.343 -10.381  1.00  0.00           H  
ATOM   4180  HA  SER   273       1.738  -0.436 -10.662  1.00  0.00           H  
ATOM   4181 1HB  SER   273      -0.151  -0.182  -9.591  1.00  0.00           H  
ATOM   4182 2HB  SER   273      -0.591  -1.607 -10.415  1.00  0.00           H  
ATOM   4183  HG  SER   273      -0.284  -1.201  -7.684  1.00  0.00           H  
ATOM   4184  N   ILE   274       2.420   0.073  -8.230  1.00  0.00           N  
ATOM   4185  CA  ILE   274       3.009   0.428  -6.961  1.00  0.00           C  
ATOM   4186  C   ILE   274       2.027   1.273  -6.104  1.00  0.00           C  
ATOM   4187  O   ILE   274       1.319   2.122  -6.651  1.00  0.00           O  
ATOM   4188  CB  ILE   274       4.254   1.229  -7.174  1.00  0.00           C  
ATOM   4189  CG1 ILE   274       5.145   0.852  -8.410  1.00  0.00           C  
ATOM   4190  CG2 ILE   274       5.111   1.278  -5.856  1.00  0.00           C  
ATOM   4191  CD1 ILE   274       6.096   1.897  -8.844  1.00  0.00           C  
ATOM   4192  H   ILE   274       1.871   0.755  -8.734  1.00  0.00           H  
ATOM   4193  HA  ILE   274       3.350  -0.439  -6.396  1.00  0.00           H  
ATOM   4194  HB  ILE   274       3.901   2.252  -7.311  1.00  0.00           H  
ATOM   4195 1HG1 ILE   274       5.622  -0.092  -8.143  1.00  0.00           H  
ATOM   4196 2HG1 ILE   274       4.504   0.805  -9.290  1.00  0.00           H  
ATOM   4197 1HG2 ILE   274       5.266   0.270  -5.473  1.00  0.00           H  
ATOM   4198 2HG2 ILE   274       6.071   1.677  -6.184  1.00  0.00           H  
ATOM   4199 3HG2 ILE   274       4.673   1.835  -5.028  1.00  0.00           H  
ATOM   4200 1HD1 ILE   274       5.550   2.655  -9.405  1.00  0.00           H  
ATOM   4201 2HD1 ILE   274       6.638   2.326  -8.002  1.00  0.00           H  
ATOM   4202 3HD1 ILE   274       6.860   1.398  -9.441  1.00  0.00           H  
ATOM   4203  N   ASN   275       2.091   1.116  -4.747  1.00  0.00           N  
ATOM   4204  CA  ASN   275       1.660   2.153  -3.817  1.00  0.00           C  
ATOM   4205  C   ASN   275       2.643   2.252  -2.652  1.00  0.00           C  
ATOM   4206  O   ASN   275       3.391   1.291  -2.316  1.00  0.00           O  
ATOM   4207  CB  ASN   275       0.199   1.778  -3.447  1.00  0.00           C  
ATOM   4208  CG  ASN   275      -0.524   2.800  -2.619  1.00  0.00           C  
ATOM   4209  ND2 ASN   275      -1.679   3.248  -3.062  1.00  0.00           N  
ATOM   4210  OD1 ASN   275      -0.035   3.324  -1.603  1.00  0.00           O  
ATOM   4211  H   ASN   275       2.534   0.287  -4.378  1.00  0.00           H  
ATOM   4212  HA  ASN   275       1.701   3.141  -4.277  1.00  0.00           H  
ATOM   4213 1HB  ASN   275      -0.397   1.712  -4.357  1.00  0.00           H  
ATOM   4214 2HB  ASN   275       0.193   0.795  -2.978  1.00  0.00           H  
ATOM   4215 1HD2 ASN   275      -2.013   4.144  -2.736  1.00  0.00           H  
ATOM   4216 2HD2 ASN   275      -2.012   2.781  -3.893  1.00  0.00           H  
ATOM   4217  N   VAL   276       2.866   3.492  -2.168  1.00  0.00           N  
ATOM   4218  CA  VAL   276       3.780   3.851  -1.090  1.00  0.00           C  
ATOM   4219  C   VAL   276       3.419   5.083  -0.261  1.00  0.00           C  
ATOM   4220  O   VAL   276       2.966   6.064  -0.824  1.00  0.00           O  
ATOM   4221  CB  VAL   276       5.262   3.763  -1.521  1.00  0.00           C  
ATOM   4222  CG1 VAL   276       5.591   4.941  -2.497  1.00  0.00           C  
ATOM   4223  CG2 VAL   276       6.172   3.921  -0.321  1.00  0.00           C  
ATOM   4224  H   VAL   276       2.136   4.164  -2.355  1.00  0.00           H  
ATOM   4225  HA  VAL   276       3.554   3.042  -0.394  1.00  0.00           H  
ATOM   4226  HB  VAL   276       5.508   2.762  -1.875  1.00  0.00           H  
ATOM   4227 1HG1 VAL   276       6.637   4.903  -2.802  1.00  0.00           H  
ATOM   4228 2HG1 VAL   276       4.992   4.949  -3.409  1.00  0.00           H  
ATOM   4229 3HG1 VAL   276       5.340   5.945  -2.153  1.00  0.00           H  
ATOM   4230 1HG2 VAL   276       7.067   3.356  -0.579  1.00  0.00           H  
ATOM   4231 2HG2 VAL   276       6.505   4.937  -0.115  1.00  0.00           H  
ATOM   4232 3HG2 VAL   276       5.703   3.472   0.556  1.00  0.00           H  
ATOM   4233  N   GLY   277       3.557   5.017   1.054  1.00  0.00           N  
ATOM   4234  CA  GLY   277       3.129   6.028   1.935  1.00  0.00           C  
ATOM   4235  C   GLY   277       3.735   5.871   3.291  1.00  0.00           C  
ATOM   4236  O   GLY   277       4.452   4.871   3.569  1.00  0.00           O  
ATOM   4237  H   GLY   277       3.984   4.189   1.443  1.00  0.00           H  
ATOM   4238 1HA  GLY   277       3.333   6.994   1.474  1.00  0.00           H  
ATOM   4239 2HA  GLY   277       2.049   5.905   2.021  1.00  0.00           H  
ATOM   4240  N   GLY   278       3.453   6.722   4.255  1.00  0.00           N  
ATOM   4241  CA  GLY   278       3.761   6.581   5.727  1.00  0.00           C  
ATOM   4242  C   GLY   278       3.531   7.942   6.487  1.00  0.00           C  
ATOM   4243  O   GLY   278       3.219   8.969   5.859  1.00  0.00           O  
ATOM   4244  H   GLY   278       2.959   7.570   4.018  1.00  0.00           H  
ATOM   4245 1HA  GLY   278       3.018   5.899   6.141  1.00  0.00           H  
ATOM   4246 2HA  GLY   278       4.793   6.325   5.966  1.00  0.00           H  
ATOM   4247  N   PHE   279       3.591   7.985   7.817  1.00  0.00           N  
ATOM   4248  CA  PHE   279       3.329   9.187   8.634  1.00  0.00           C  
ATOM   4249  C   PHE   279       4.614  10.065   8.870  1.00  0.00           C  
ATOM   4250  O   PHE   279       5.647   9.524   9.340  1.00  0.00           O  
ATOM   4251  CB  PHE   279       2.883   8.596   9.996  1.00  0.00           C  
ATOM   4252  CG  PHE   279       2.709   9.578  11.136  1.00  0.00           C  
ATOM   4253  CD1 PHE   279       1.474  10.119  11.391  1.00  0.00           C  
ATOM   4254  CD2 PHE   279       3.767   9.843  11.924  1.00  0.00           C  
ATOM   4255  CE1 PHE   279       1.302  10.750  12.621  1.00  0.00           C  
ATOM   4256  CE2 PHE   279       3.608  10.464  13.143  1.00  0.00           C  
ATOM   4257  CZ  PHE   279       2.366  10.978  13.461  1.00  0.00           C  
ATOM   4258  H   PHE   279       4.085   7.192   8.198  1.00  0.00           H  
ATOM   4259  HA  PHE   279       2.521   9.768   8.187  1.00  0.00           H  
ATOM   4260 1HB  PHE   279       1.984   8.017   9.788  1.00  0.00           H  
ATOM   4261 2HB  PHE   279       3.619   7.872  10.347  1.00  0.00           H  
ATOM   4262  HD1 PHE   279       0.669  10.007  10.679  1.00  0.00           H  
ATOM   4263  HD2 PHE   279       4.762   9.488  11.701  1.00  0.00           H  
ATOM   4264  HE1 PHE   279       0.334  11.087  12.962  1.00  0.00           H  
ATOM   4265  HE2 PHE   279       4.427  10.742  13.789  1.00  0.00           H  
ATOM   4266  HZ  PHE   279       2.222  11.578  14.347  1.00  0.00           H  
ATOM   4267  N   PHE   280       4.622  11.366   8.507  1.00  0.00           N  
ATOM   4268  CA  PHE   280       5.815  12.213   8.463  1.00  0.00           C  
ATOM   4269  C   PHE   280       5.404  13.625   9.067  1.00  0.00           C  
ATOM   4270  O   PHE   280       4.367  14.193   8.683  1.00  0.00           O  
ATOM   4271  CB  PHE   280       6.320  12.529   7.024  1.00  0.00           C  
ATOM   4272  CG  PHE   280       6.927  11.234   6.462  1.00  0.00           C  
ATOM   4273  CD1 PHE   280       6.137  10.399   5.712  1.00  0.00           C  
ATOM   4274  CD2 PHE   280       8.230  10.943   6.738  1.00  0.00           C  
ATOM   4275  CE1 PHE   280       6.702   9.210   5.281  1.00  0.00           C  
ATOM   4276  CE2 PHE   280       8.850   9.732   6.319  1.00  0.00           C  
ATOM   4277  CZ  PHE   280       8.030   8.853   5.574  1.00  0.00           C  
ATOM   4278  H   PHE   280       3.709  11.755   8.327  1.00  0.00           H  
ATOM   4279  HA  PHE   280       6.683  11.865   9.021  1.00  0.00           H  
ATOM   4280 1HB  PHE   280       5.443  12.754   6.416  1.00  0.00           H  
ATOM   4281 2HB  PHE   280       7.100  13.280   6.898  1.00  0.00           H  
ATOM   4282  HD1 PHE   280       5.110  10.646   5.484  1.00  0.00           H  
ATOM   4283  HD2 PHE   280       8.781  11.645   7.347  1.00  0.00           H  
ATOM   4284  HE1 PHE   280       6.051   8.584   4.687  1.00  0.00           H  
ATOM   4285  HE2 PHE   280       9.877   9.537   6.590  1.00  0.00           H  
ATOM   4286  HZ  PHE   280       8.396   7.854   5.387  1.00  0.00           H  
ATOM   4287  N   LYS   281       6.381  14.227   9.774  1.00  0.00           N  
ATOM   4288  CA  LYS   281       6.219  15.513  10.420  1.00  0.00           C  
ATOM   4289  C   LYS   281       6.770  16.632   9.524  1.00  0.00           C  
ATOM   4290  O   LYS   281       7.819  16.582   8.867  1.00  0.00           O  
ATOM   4291  CB  LYS   281       6.998  15.425  11.715  1.00  0.00           C  
ATOM   4292  CG  LYS   281       6.748  16.600  12.686  1.00  0.00           C  
ATOM   4293  CD  LYS   281       7.807  16.515  13.818  1.00  0.00           C  
ATOM   4294  CE  LYS   281       7.479  17.669  14.701  1.00  0.00           C  
ATOM   4295  NZ  LYS   281       8.250  17.910  15.902  1.00  0.00           N1+
ATOM   4296  H   LYS   281       7.271  13.805   9.997  1.00  0.00           H  
ATOM   4297  HA  LYS   281       5.217  15.746  10.782  1.00  0.00           H  
ATOM   4298 1HB  LYS   281       6.722  14.559  12.317  1.00  0.00           H  
ATOM   4299 2HB  LYS   281       8.077  15.343  11.586  1.00  0.00           H  
ATOM   4300 1HG  LYS   281       6.895  17.565  12.201  1.00  0.00           H  
ATOM   4301 2HG  LYS   281       5.745  16.565  13.113  1.00  0.00           H  
ATOM   4302 1HD  LYS   281       7.642  15.549  14.296  1.00  0.00           H  
ATOM   4303 2HD  LYS   281       8.856  16.582  13.535  1.00  0.00           H  
ATOM   4304 1HE  LYS   281       7.663  18.511  14.035  1.00  0.00           H  
ATOM   4305 2HE  LYS   281       6.429  17.595  14.983  1.00  0.00           H  
ATOM   4306 1HZ  LYS   281       7.775  18.517  16.555  1.00  0.00           H  
ATOM   4307 2HZ  LYS   281       8.473  17.082  16.434  1.00  0.00           H  
ATOM   4308 3HZ  LYS   281       9.024  18.517  15.670  1.00  0.00           H  
ATOM   4309  N   LEU   282       5.931  17.663   9.329  1.00  0.00           N  
ATOM   4310  CA  LEU   282       6.064  18.694   8.317  1.00  0.00           C  
ATOM   4311  C   LEU   282       5.848  20.086   8.865  1.00  0.00           C  
ATOM   4312  O   LEU   282       5.253  20.289   9.954  1.00  0.00           O  
ATOM   4313  CB  LEU   282       5.321  18.487   7.023  1.00  0.00           C  
ATOM   4314  CG  LEU   282       5.588  17.122   6.308  1.00  0.00           C  
ATOM   4315  CD1 LEU   282       4.536  16.863   5.189  1.00  0.00           C  
ATOM   4316  CD2 LEU   282       6.878  17.060   5.516  1.00  0.00           C  
ATOM   4317  H   LEU   282       5.162  17.733   9.979  1.00  0.00           H  
ATOM   4318  HA  LEU   282       7.122  18.811   8.087  1.00  0.00           H  
ATOM   4319 1HB  LEU   282       4.249  18.594   7.184  1.00  0.00           H  
ATOM   4320 2HB  LEU   282       5.529  19.242   6.265  1.00  0.00           H  
ATOM   4321  HG  LEU   282       5.640  16.267   6.983  1.00  0.00           H  
ATOM   4322 1HD1 LEU   282       4.527  17.627   4.412  1.00  0.00           H  
ATOM   4323 2HD1 LEU   282       4.829  15.945   4.679  1.00  0.00           H  
ATOM   4324 3HD1 LEU   282       3.585  16.921   5.718  1.00  0.00           H  
ATOM   4325 1HD2 LEU   282       7.627  17.157   6.302  1.00  0.00           H  
ATOM   4326 2HD2 LEU   282       6.978  16.036   5.154  1.00  0.00           H  
ATOM   4327 3HD2 LEU   282       7.012  17.836   4.763  1.00  0.00           H  
ATOM   4328  N   ARG   283       6.396  21.106   8.178  1.00  0.00           N  
ATOM   4329  CA  ARG   283       6.282  22.510   8.523  1.00  0.00           C  
ATOM   4330  C   ARG   283       5.661  23.311   7.366  1.00  0.00           C  
ATOM   4331  O   ARG   283       5.934  22.984   6.240  1.00  0.00           O  
ATOM   4332  CB  ARG   283       7.646  23.134   8.870  1.00  0.00           C  
ATOM   4333  CG  ARG   283       8.348  22.513  10.127  1.00  0.00           C  
ATOM   4334  CD  ARG   283       7.467  22.545  11.377  1.00  0.00           C  
ATOM   4335  NE  ARG   283       8.079  22.017  12.597  1.00  0.00           N  
ATOM   4336  CZ  ARG   283       7.655  22.334  13.829  1.00  0.00           C  
ATOM   4337  NH1 ARG   283       6.737  23.191  14.046  1.00  0.00           N  
ATOM   4338  NH2 ARG   283       8.246  21.821  14.848  1.00  0.00           N1+
ATOM   4339  H   ARG   283       6.990  20.922   7.381  1.00  0.00           H  
ATOM   4340  HA  ARG   283       5.704  22.529   9.447  1.00  0.00           H  
ATOM   4341 1HB  ARG   283       8.356  22.955   8.062  1.00  0.00           H  
ATOM   4342 2HB  ARG   283       7.627  24.222   8.929  1.00  0.00           H  
ATOM   4343 1HG  ARG   283       8.586  21.452  10.051  1.00  0.00           H  
ATOM   4344 2HG  ARG   283       9.267  23.009  10.439  1.00  0.00           H  
ATOM   4345 1HD  ARG   283       7.248  23.607  11.474  1.00  0.00           H  
ATOM   4346 2HD  ARG   283       6.537  22.002  11.214  1.00  0.00           H  
ATOM   4347  HE  ARG   283       8.856  21.380  12.510  1.00  0.00           H  
ATOM   4348 1HH1 ARG   283       6.272  23.738  13.338  1.00  0.00           H  
ATOM   4349 2HH1 ARG   283       6.528  23.428  15.006  1.00  0.00           H  
ATOM   4350 1HH2 ARG   283       8.992  21.149  14.736  1.00  0.00           H  
ATOM   4351 2HH2 ARG   283       7.737  21.910  15.717  1.00  0.00           H  
ATOM   4352  N   ALA   284       5.020  24.404   7.629  1.00  0.00           N  
ATOM   4353  CA  ALA   284       4.705  25.410   6.653  1.00  0.00           C  
ATOM   4354  C   ALA   284       6.045  25.818   5.955  1.00  0.00           C  
ATOM   4355  O   ALA   284       7.016  26.091   6.634  1.00  0.00           O  
ATOM   4356  CB  ALA   284       4.049  26.525   7.354  1.00  0.00           C  
ATOM   4357  H   ALA   284       5.121  24.677   8.596  1.00  0.00           H  
ATOM   4358  HA  ALA   284       4.025  24.952   5.935  1.00  0.00           H  
ATOM   4359 1HB  ALA   284       3.765  27.302   6.644  1.00  0.00           H  
ATOM   4360 2HB  ALA   284       3.182  26.054   7.818  1.00  0.00           H  
ATOM   4361 3HB  ALA   284       4.698  26.884   8.152  1.00  0.00           H  
ATOM   4362  N   GLY   285       6.098  25.734   4.628  1.00  0.00           N  
ATOM   4363  CA  GLY   285       7.247  26.088   3.739  1.00  0.00           C  
ATOM   4364  C   GLY   285       8.133  24.918   3.222  1.00  0.00           C  
ATOM   4365  O   GLY   285       8.991  25.182   2.419  1.00  0.00           O  
ATOM   4366  H   GLY   285       5.295  25.424   4.100  1.00  0.00           H  
ATOM   4367 1HA  GLY   285       6.849  26.626   2.878  1.00  0.00           H  
ATOM   4368 2HA  GLY   285       7.964  26.703   4.280  1.00  0.00           H  
ATOM   4369  N   GLU   286       7.824  23.673   3.584  1.00  0.00           N  
ATOM   4370  CA  GLU   286       8.302  22.389   3.027  1.00  0.00           C  
ATOM   4371  C   GLU   286       7.707  22.031   1.671  1.00  0.00           C  
ATOM   4372  O   GLU   286       6.509  22.237   1.407  1.00  0.00           O  
ATOM   4373  CB  GLU   286       8.298  21.265   4.024  1.00  0.00           C  
ATOM   4374  CG  GLU   286       9.377  21.525   5.102  1.00  0.00           C  
ATOM   4375  CD  GLU   286       9.716  20.351   6.020  1.00  0.00           C  
ATOM   4376  OE1 GLU   286       8.772  19.675   6.501  1.00  0.00           O  
ATOM   4377  OE2 GLU   286      10.915  20.136   6.262  1.00  0.00           O1-
ATOM   4378  H   GLU   286       7.201  23.570   4.373  1.00  0.00           H  
ATOM   4379  HA  GLU   286       9.361  22.414   2.773  1.00  0.00           H  
ATOM   4380 1HB  GLU   286       7.297  21.154   4.441  1.00  0.00           H  
ATOM   4381 2HB  GLU   286       8.525  20.372   3.442  1.00  0.00           H  
ATOM   4382 1HG  GLU   286      10.248  21.890   4.558  1.00  0.00           H  
ATOM   4383 2HG  GLU   286       9.014  22.317   5.757  1.00  0.00           H  
ATOM   4384  N   GLU   287       8.432  21.314   0.797  1.00  0.00           N  
ATOM   4385  CA  GLU   287       7.962  20.948  -0.500  1.00  0.00           C  
ATOM   4386  C   GLU   287       8.341  19.482  -0.753  1.00  0.00           C  
ATOM   4387  O   GLU   287       9.416  19.024  -0.437  1.00  0.00           O  
ATOM   4388  CB  GLU   287       8.472  21.902  -1.546  1.00  0.00           C  
ATOM   4389  CG  GLU   287       8.376  23.362  -1.299  1.00  0.00           C  
ATOM   4390  CD  GLU   287       8.496  24.213  -2.571  1.00  0.00           C  
ATOM   4391  OE1 GLU   287       7.670  25.149  -2.651  1.00  0.00           O  
ATOM   4392  OE2 GLU   287       9.352  23.923  -3.461  1.00  0.00           O1-
ATOM   4393  H   GLU   287       9.382  21.009   0.955  1.00  0.00           H  
ATOM   4394  HA  GLU   287       6.880  20.961  -0.633  1.00  0.00           H  
ATOM   4395 1HB  GLU   287       9.518  21.651  -1.718  1.00  0.00           H  
ATOM   4396 2HB  GLU   287       7.862  21.641  -2.411  1.00  0.00           H  
ATOM   4397 1HG  GLU   287       7.356  23.560  -0.968  1.00  0.00           H  
ATOM   4398 2HG  GLU   287       8.924  23.688  -0.416  1.00  0.00           H  
ATOM   4399  N   ILE   288       7.433  18.724  -1.438  1.00  0.00           N  
ATOM   4400  CA  ILE   288       7.497  17.275  -1.684  1.00  0.00           C  
ATOM   4401  C   ILE   288       7.521  17.021  -3.201  1.00  0.00           C  
ATOM   4402  O   ILE   288       6.932  17.848  -3.910  1.00  0.00           O  
ATOM   4403  CB  ILE   288       6.294  16.512  -0.943  1.00  0.00           C  
ATOM   4404  CG1 ILE   288       5.999  16.980   0.486  1.00  0.00           C  
ATOM   4405  CG2 ILE   288       6.546  14.955  -0.955  1.00  0.00           C  
ATOM   4406  CD1 ILE   288       4.802  16.300   1.128  1.00  0.00           C  
ATOM   4407  H   ILE   288       6.569  19.160  -1.727  1.00  0.00           H  
ATOM   4408  HA  ILE   288       8.440  16.983  -1.224  1.00  0.00           H  
ATOM   4409  HB  ILE   288       5.418  16.651  -1.576  1.00  0.00           H  
ATOM   4410 1HG1 ILE   288       6.844  16.925   1.171  1.00  0.00           H  
ATOM   4411 2HG1 ILE   288       5.798  18.051   0.437  1.00  0.00           H  
ATOM   4412 1HG2 ILE   288       6.752  14.582  -1.959  1.00  0.00           H  
ATOM   4413 2HG2 ILE   288       7.420  14.831  -0.315  1.00  0.00           H  
ATOM   4414 3HG2 ILE   288       5.809  14.275  -0.528  1.00  0.00           H  
ATOM   4415 1HD1 ILE   288       3.999  16.109   0.416  1.00  0.00           H  
ATOM   4416 2HD1 ILE   288       5.028  15.321   1.551  1.00  0.00           H  
ATOM   4417 3HD1 ILE   288       4.499  16.932   1.962  1.00  0.00           H  
ATOM   4418  N   SER   289       8.073  15.875  -3.676  1.00  0.00           N  
ATOM   4419  CA  SER   289       8.015  15.521  -5.063  1.00  0.00           C  
ATOM   4420  C   SER   289       8.109  14.012  -5.334  1.00  0.00           C  
ATOM   4421  O   SER   289       8.890  13.330  -4.658  1.00  0.00           O  
ATOM   4422  CB  SER   289       9.154  16.273  -5.700  1.00  0.00           C  
ATOM   4423  OG  SER   289       9.199  15.967  -7.056  1.00  0.00           O  
ATOM   4424  H   SER   289       8.578  15.240  -3.074  1.00  0.00           H  
ATOM   4425  HA  SER   289       7.019  15.795  -5.416  1.00  0.00           H  
ATOM   4426 1HB  SER   289       8.967  17.344  -5.613  1.00  0.00           H  
ATOM   4427 2HB  SER   289      10.115  16.006  -5.262  1.00  0.00           H  
ATOM   4428  HG  SER   289       8.452  16.438  -7.432  1.00  0.00           H  
ATOM   4429  N   ILE   290       7.380  13.555  -6.369  1.00  0.00           N  
ATOM   4430  CA  ILE   290       7.380  12.118  -6.811  1.00  0.00           C  
ATOM   4431  C   ILE   290       8.031  11.859  -8.206  1.00  0.00           C  
ATOM   4432  O   ILE   290       7.777  12.679  -9.123  1.00  0.00           O  
ATOM   4433  CB  ILE   290       6.026  11.518  -6.544  1.00  0.00           C  
ATOM   4434  CG1 ILE   290       5.925  10.018  -6.783  1.00  0.00           C  
ATOM   4435  CG2 ILE   290       4.840  12.281  -7.125  1.00  0.00           C  
ATOM   4436  CD1 ILE   290       4.691   9.393  -6.141  1.00  0.00           C  
ATOM   4437  H   ILE   290       6.988  14.229  -7.011  1.00  0.00           H  
ATOM   4438  HA  ILE   290       8.034  11.560  -6.139  1.00  0.00           H  
ATOM   4439  HB  ILE   290       5.874  11.659  -5.474  1.00  0.00           H  
ATOM   4440 1HG1 ILE   290       5.908   9.822  -7.856  1.00  0.00           H  
ATOM   4441 2HG1 ILE   290       6.751   9.613  -6.199  1.00  0.00           H  
ATOM   4442 1HG2 ILE   290       5.047  12.352  -8.193  1.00  0.00           H  
ATOM   4443 2HG2 ILE   290       3.870  11.794  -7.014  1.00  0.00           H  
ATOM   4444 3HG2 ILE   290       4.899  13.327  -6.825  1.00  0.00           H  
ATOM   4445 1HD1 ILE   290       4.892   8.325  -6.059  1.00  0.00           H  
ATOM   4446 2HD1 ILE   290       4.592   9.754  -5.118  1.00  0.00           H  
ATOM   4447 3HD1 ILE   290       3.756   9.458  -6.698  1.00  0.00           H  
ATOM   4448  N   GLN   291       8.753  10.778  -8.356  1.00  0.00           N  
ATOM   4449  CA  GLN   291       9.592  10.501  -9.488  1.00  0.00           C  
ATOM   4450  C   GLN   291       9.377   9.048  -9.838  1.00  0.00           C  
ATOM   4451  O   GLN   291       9.318   8.202  -8.941  1.00  0.00           O  
ATOM   4452  CB  GLN   291      11.020  10.710  -9.099  1.00  0.00           C  
ATOM   4453  CG  GLN   291      11.382  11.987  -8.259  1.00  0.00           C  
ATOM   4454  CD  GLN   291      12.943  12.211  -8.172  1.00  0.00           C  
ATOM   4455  NE2 GLN   291      13.486  13.391  -7.931  1.00  0.00           N  
ATOM   4456  OE1 GLN   291      13.751  11.315  -8.338  1.00  0.00           O  
ATOM   4457  H   GLN   291       9.018  10.338  -7.486  1.00  0.00           H  
ATOM   4458  HA  GLN   291       9.277  11.067 -10.365  1.00  0.00           H  
ATOM   4459 1HB  GLN   291      11.332   9.806  -8.577  1.00  0.00           H  
ATOM   4460 2HB  GLN   291      11.591  10.843 -10.019  1.00  0.00           H  
ATOM   4461 1HG  GLN   291      10.967  12.866  -8.752  1.00  0.00           H  
ATOM   4462 2HG  GLN   291      10.982  11.964  -7.245  1.00  0.00           H  
ATOM   4463 1HE2 GLN   291      14.481  13.546  -7.999  1.00  0.00           H  
ATOM   4464 2HE2 GLN   291      13.017  14.266  -7.748  1.00  0.00           H  
ATOM   4465  N   VAL   292       9.191   8.767 -11.148  1.00  0.00           N  
ATOM   4466  CA  VAL   292       8.851   7.443 -11.618  1.00  0.00           C  
ATOM   4467  C   VAL   292       9.731   7.160 -12.816  1.00  0.00           C  
ATOM   4468  O   VAL   292      10.053   8.006 -13.643  1.00  0.00           O  
ATOM   4469  CB  VAL   292       7.324   7.455 -11.955  1.00  0.00           C  
ATOM   4470  CG1 VAL   292       6.910   8.287 -13.161  1.00  0.00           C  
ATOM   4471  CG2 VAL   292       6.830   5.987 -12.148  1.00  0.00           C  
ATOM   4472  H   VAL   292       9.273   9.519 -11.818  1.00  0.00           H  
ATOM   4473  HA  VAL   292       9.021   6.756 -10.789  1.00  0.00           H  
ATOM   4474  HB  VAL   292       6.760   7.698 -11.055  1.00  0.00           H  
ATOM   4475 1HG1 VAL   292       5.828   8.382 -13.251  1.00  0.00           H  
ATOM   4476 2HG1 VAL   292       7.444   9.235 -13.209  1.00  0.00           H  
ATOM   4477 3HG1 VAL   292       7.171   7.729 -14.060  1.00  0.00           H  
ATOM   4478 1HG2 VAL   292       5.758   6.124 -12.291  1.00  0.00           H  
ATOM   4479 2HG2 VAL   292       7.274   5.618 -13.071  1.00  0.00           H  
ATOM   4480 3HG2 VAL   292       6.989   5.392 -11.249  1.00  0.00           H  
ATOM   4481  N   SER   293      10.131   5.921 -12.965  1.00  0.00           N  
ATOM   4482  CA  SER   293      11.053   5.329 -14.004  1.00  0.00           C  
ATOM   4483  C   SER   293      10.209   4.611 -15.036  1.00  0.00           C  
ATOM   4484  O   SER   293       9.198   4.018 -14.688  1.00  0.00           O  
ATOM   4485  CB  SER   293      12.090   4.459 -13.285  1.00  0.00           C  
ATOM   4486  OG  SER   293      12.826   3.701 -14.207  1.00  0.00           O  
ATOM   4487  H   SER   293       9.772   5.280 -12.270  1.00  0.00           H  
ATOM   4488  HA  SER   293      11.572   6.216 -14.368  1.00  0.00           H  
ATOM   4489 1HB  SER   293      12.788   5.124 -12.778  1.00  0.00           H  
ATOM   4490 2HB  SER   293      11.612   3.827 -12.537  1.00  0.00           H  
ATOM   4491  HG  SER   293      12.431   2.830 -14.298  1.00  0.00           H  
ATOM   4492  N   ASN   294      10.627   4.541 -16.351  1.00  0.00           N  
ATOM   4493  CA  ASN   294       9.813   4.114 -17.487  1.00  0.00           C  
ATOM   4494  C   ASN   294       8.413   4.742 -17.666  1.00  0.00           C  
ATOM   4495  O   ASN   294       7.410   4.060 -17.754  1.00  0.00           O  
ATOM   4496  CB  ASN   294       9.768   2.570 -17.455  1.00  0.00           C  
ATOM   4497  CG  ASN   294      11.023   2.000 -17.855  1.00  0.00           C  
ATOM   4498  ND2 ASN   294      11.760   1.378 -16.999  1.00  0.00           N  
ATOM   4499  OD1 ASN   294      11.384   1.999 -19.005  1.00  0.00           O  
ATOM   4500  H   ASN   294      11.462   5.030 -16.640  1.00  0.00           H  
ATOM   4501  HA  ASN   294      10.393   4.394 -18.366  1.00  0.00           H  
ATOM   4502 1HB  ASN   294       9.545   2.242 -16.439  1.00  0.00           H  
ATOM   4503 2HB  ASN   294       8.979   2.091 -18.034  1.00  0.00           H  
ATOM   4504 1HD2 ASN   294      12.550   0.828 -17.304  1.00  0.00           H  
ATOM   4505 2HD2 ASN   294      11.433   1.604 -16.070  1.00  0.00           H  
ATOM   4506  N   PRO   295       8.253   6.075 -17.481  1.00  0.00           N  
ATOM   4507  CA  PRO   295       6.982   6.746 -17.843  1.00  0.00           C  
ATOM   4508  C   PRO   295       6.289   6.503 -19.159  1.00  0.00           C  
ATOM   4509  O   PRO   295       5.109   6.864 -19.305  1.00  0.00           O  
ATOM   4510  CB  PRO   295       7.240   8.244 -17.578  1.00  0.00           C  
ATOM   4511  CG  PRO   295       8.740   8.318 -17.912  1.00  0.00           C  
ATOM   4512  CD  PRO   295       9.317   7.026 -17.331  1.00  0.00           C  
ATOM   4513  HA  PRO   295       6.265   6.457 -17.072  1.00  0.00           H  
ATOM   4514 1HB  PRO   295       6.614   8.871 -18.213  1.00  0.00           H  
ATOM   4515 2HB  PRO   295       7.042   8.621 -16.575  1.00  0.00           H  
ATOM   4516 1HG  PRO   295       8.919   8.184 -18.978  1.00  0.00           H  
ATOM   4517 2HG  PRO   295       9.242   9.206 -17.525  1.00  0.00           H  
ATOM   4518 1HD  PRO   295      10.187   6.654 -17.871  1.00  0.00           H  
ATOM   4519 2HD  PRO   295       9.614   7.110 -16.286  1.00  0.00           H  
ATOM   4520  N   SER   296       7.032   6.024 -20.180  1.00  0.00           N  
ATOM   4521  CA  SER   296       6.373   5.673 -21.449  1.00  0.00           C  
ATOM   4522  C   SER   296       5.257   4.688 -21.170  1.00  0.00           C  
ATOM   4523  O   SER   296       4.131   4.815 -21.814  1.00  0.00           O  
ATOM   4524  CB  SER   296       7.443   5.159 -22.500  1.00  0.00           C  
ATOM   4525  OG  SER   296       8.026   3.994 -21.964  1.00  0.00           O  
ATOM   4526  H   SER   296       8.002   5.780 -20.035  1.00  0.00           H  
ATOM   4527  HA  SER   296       5.897   6.578 -21.824  1.00  0.00           H  
ATOM   4528 1HB  SER   296       7.032   4.937 -23.484  1.00  0.00           H  
ATOM   4529 2HB  SER   296       8.177   5.962 -22.567  1.00  0.00           H  
ATOM   4530  HG  SER   296       8.736   3.785 -22.576  1.00  0.00           H  
ATOM   4531  N   LEU   297       5.453   3.825 -20.208  1.00  0.00           N  
ATOM   4532  CA  LEU   297       4.548   2.718 -19.801  1.00  0.00           C  
ATOM   4533  C   LEU   297       3.458   3.066 -18.794  1.00  0.00           C  
ATOM   4534  O   LEU   297       2.618   2.219 -18.530  1.00  0.00           O  
ATOM   4535  CB  LEU   297       5.301   1.476 -19.474  1.00  0.00           C  
ATOM   4536  CG  LEU   297       6.305   1.145 -20.572  1.00  0.00           C  
ATOM   4537  CD1 LEU   297       7.198  -0.026 -20.096  1.00  0.00           C  
ATOM   4538  CD2 LEU   297       5.634   0.744 -21.942  1.00  0.00           C  
ATOM   4539  H   LEU   297       6.239   3.996 -19.598  1.00  0.00           H  
ATOM   4540  HA  LEU   297       3.960   2.454 -20.680  1.00  0.00           H  
ATOM   4541 1HB  LEU   297       5.810   1.738 -18.547  1.00  0.00           H  
ATOM   4542 2HB  LEU   297       4.633   0.615 -19.438  1.00  0.00           H  
ATOM   4543  HG  LEU   297       6.962   1.992 -20.770  1.00  0.00           H  
ATOM   4544 1HD1 LEU   297       7.978  -0.385 -20.769  1.00  0.00           H  
ATOM   4545 2HD1 LEU   297       7.681   0.337 -19.188  1.00  0.00           H  
ATOM   4546 3HD1 LEU   297       6.582  -0.877 -19.811  1.00  0.00           H  
ATOM   4547 1HD2 LEU   297       4.595   0.493 -21.727  1.00  0.00           H  
ATOM   4548 2HD2 LEU   297       5.687   1.657 -22.534  1.00  0.00           H  
ATOM   4549 3HD2 LEU   297       6.181  -0.069 -22.418  1.00  0.00           H  
ATOM   4550  N   LEU   298       3.362   4.293 -18.325  1.00  0.00           N  
ATOM   4551  CA  LEU   298       2.479   4.711 -17.224  1.00  0.00           C  
ATOM   4552  C   LEU   298       1.095   4.572 -17.588  1.00  0.00           C  
ATOM   4553  O   LEU   298       0.692   4.887 -18.717  1.00  0.00           O  
ATOM   4554  CB  LEU   298       2.967   6.048 -16.710  1.00  0.00           C  
ATOM   4555  CG  LEU   298       2.326   6.670 -15.427  1.00  0.00           C  
ATOM   4556  CD1 LEU   298       2.829   5.954 -14.211  1.00  0.00           C  
ATOM   4557  CD2 LEU   298       2.477   8.166 -15.276  1.00  0.00           C  
ATOM   4558  H   LEU   298       3.990   4.987 -18.708  1.00  0.00           H  
ATOM   4559  HA  LEU   298       2.630   3.966 -16.443  1.00  0.00           H  
ATOM   4560 1HB  LEU   298       4.049   6.025 -16.586  1.00  0.00           H  
ATOM   4561 2HB  LEU   298       2.881   6.762 -17.529  1.00  0.00           H  
ATOM   4562  HG  LEU   298       1.256   6.465 -15.396  1.00  0.00           H  
ATOM   4563 1HD1 LEU   298       2.215   6.296 -13.378  1.00  0.00           H  
ATOM   4564 2HD1 LEU   298       2.806   4.865 -14.186  1.00  0.00           H  
ATOM   4565 3HD1 LEU   298       3.876   6.242 -14.111  1.00  0.00           H  
ATOM   4566 1HD2 LEU   298       3.514   8.446 -15.089  1.00  0.00           H  
ATOM   4567 2HD2 LEU   298       2.322   8.742 -16.189  1.00  0.00           H  
ATOM   4568 3HD2 LEU   298       1.825   8.570 -14.502  1.00  0.00           H  
ATOM   4569  N   ASP   299       0.232   4.227 -16.681  1.00  0.00           N  
ATOM   4570  CA  ASP   299      -1.258   4.399 -16.841  1.00  0.00           C  
ATOM   4571  C   ASP   299      -1.700   5.635 -15.965  1.00  0.00           C  
ATOM   4572  O   ASP   299      -1.593   5.553 -14.745  1.00  0.00           O  
ATOM   4573  CB  ASP   299      -1.868   3.098 -16.376  1.00  0.00           C  
ATOM   4574  CG  ASP   299      -3.373   3.008 -16.492  1.00  0.00           C  
ATOM   4575  OD1 ASP   299      -3.928   2.007 -15.941  1.00  0.00           O  
ATOM   4576  OD2 ASP   299      -4.055   3.936 -17.036  1.00  0.00           O1-
ATOM   4577  H   ASP   299       0.536   4.052 -15.734  1.00  0.00           H  
ATOM   4578  HA  ASP   299      -1.511   4.643 -17.873  1.00  0.00           H  
ATOM   4579 1HB  ASP   299      -1.309   2.318 -16.892  1.00  0.00           H  
ATOM   4580 2HB  ASP   299      -1.687   2.852 -15.329  1.00  0.00           H  
ATOM   4581  N   PRO   300      -1.974   6.809 -16.542  1.00  0.00           N  
ATOM   4582  CA  PRO   300      -2.257   8.067 -15.867  1.00  0.00           C  
ATOM   4583  C   PRO   300      -3.730   8.488 -15.463  1.00  0.00           C  
ATOM   4584  O   PRO   300      -3.826   9.572 -14.894  1.00  0.00           O  
ATOM   4585  CB  PRO   300      -1.700   9.205 -16.785  1.00  0.00           C  
ATOM   4586  CG  PRO   300      -2.059   8.554 -18.107  1.00  0.00           C  
ATOM   4587  CD  PRO   300      -1.717   7.121 -17.894  1.00  0.00           C  
ATOM   4588  HA  PRO   300      -1.767   8.107 -14.895  1.00  0.00           H  
ATOM   4589 1HB  PRO   300      -2.185  10.175 -16.687  1.00  0.00           H  
ATOM   4590 2HB  PRO   300      -0.615   9.317 -16.765  1.00  0.00           H  
ATOM   4591 1HG  PRO   300      -3.140   8.536 -18.238  1.00  0.00           H  
ATOM   4592 2HG  PRO   300      -1.554   9.077 -18.920  1.00  0.00           H  
ATOM   4593 1HD  PRO   300      -2.164   6.455 -18.631  1.00  0.00           H  
ATOM   4594 2HD  PRO   300      -0.640   7.051 -18.046  1.00  0.00           H  
ATOM   4595  N   ASP   301      -4.767   7.636 -15.525  1.00  0.00           N  
ATOM   4596  CA  ASP   301      -6.147   7.988 -15.113  1.00  0.00           C  
ATOM   4597  C   ASP   301      -6.346   7.926 -13.531  1.00  0.00           C  
ATOM   4598  O   ASP   301      -5.621   7.207 -12.862  1.00  0.00           O  
ATOM   4599  CB  ASP   301      -7.115   7.150 -15.917  1.00  0.00           C  
ATOM   4600  CG  ASP   301      -8.536   7.807 -15.847  1.00  0.00           C  
ATOM   4601  OD1 ASP   301      -9.552   7.131 -16.114  1.00  0.00           O  
ATOM   4602  OD2 ASP   301      -8.593   9.050 -15.514  1.00  0.00           O1-
ATOM   4603  H   ASP   301      -4.648   6.729 -15.952  1.00  0.00           H  
ATOM   4604  HA  ASP   301      -6.219   9.051 -15.341  1.00  0.00           H  
ATOM   4605 1HB  ASP   301      -6.839   7.183 -16.971  1.00  0.00           H  
ATOM   4606 2HB  ASP   301      -7.112   6.125 -15.548  1.00  0.00           H  
ATOM   4607  N   GLN   302      -7.409   8.569 -12.962  1.00  0.00           N  
ATOM   4608  CA  GLN   302      -7.523   9.017 -11.564  1.00  0.00           C  
ATOM   4609  C   GLN   302      -7.739   7.936 -10.517  1.00  0.00           C  
ATOM   4610  O   GLN   302      -7.502   8.213  -9.349  1.00  0.00           O  
ATOM   4611  CB  GLN   302      -8.670  10.070 -11.520  1.00  0.00           C  
ATOM   4612  CG  GLN   302      -8.196  11.324 -12.169  1.00  0.00           C  
ATOM   4613  CD  GLN   302      -9.076  12.524 -11.730  1.00  0.00           C  
ATOM   4614  NE2 GLN   302      -8.493  13.703 -11.418  1.00  0.00           N  
ATOM   4615  OE1 GLN   302     -10.316  12.526 -11.657  1.00  0.00           O  
ATOM   4616  H   GLN   302      -7.999   9.214 -13.470  1.00  0.00           H  
ATOM   4617  HA  GLN   302      -6.672   9.610 -11.230  1.00  0.00           H  
ATOM   4618 1HB  GLN   302      -9.555   9.625 -11.976  1.00  0.00           H  
ATOM   4619 2HB  GLN   302      -8.965  10.201 -10.478  1.00  0.00           H  
ATOM   4620 1HG  GLN   302      -7.145  11.490 -11.934  1.00  0.00           H  
ATOM   4621 2HG  GLN   302      -8.268  11.185 -13.248  1.00  0.00           H  
ATOM   4622 1HE2 GLN   302      -9.153  14.450 -11.260  1.00  0.00           H  
ATOM   4623 2HE2 GLN   302      -7.487  13.732 -11.338  1.00  0.00           H  
ATOM   4624  N   ASP   303      -7.997   6.689 -10.933  1.00  0.00           N  
ATOM   4625  CA  ASP   303      -8.041   5.556 -10.017  1.00  0.00           C  
ATOM   4626  C   ASP   303      -6.760   4.682 -10.161  1.00  0.00           C  
ATOM   4627  O   ASP   303      -6.498   3.761  -9.370  1.00  0.00           O  
ATOM   4628  CB  ASP   303      -9.266   4.729 -10.395  1.00  0.00           C  
ATOM   4629  CG  ASP   303      -9.242   4.083 -11.785  1.00  0.00           C  
ATOM   4630  OD1 ASP   303      -9.231   4.770 -12.813  1.00  0.00           O  
ATOM   4631  OD2 ASP   303      -9.488   2.908 -11.816  1.00  0.00           O1-
ATOM   4632  H   ASP   303      -8.215   6.610 -11.915  1.00  0.00           H  
ATOM   4633  HA  ASP   303      -8.141   5.839  -8.969  1.00  0.00           H  
ATOM   4634 1HB  ASP   303      -9.249   3.966  -9.618  1.00  0.00           H  
ATOM   4635 2HB  ASP   303     -10.189   5.246 -10.137  1.00  0.00           H  
ATOM   4636  N   ALA   304      -5.915   4.895 -11.185  1.00  0.00           N  
ATOM   4637  CA  ALA   304      -4.692   4.156 -11.401  1.00  0.00           C  
ATOM   4638  C   ALA   304      -3.456   4.935 -10.889  1.00  0.00           C  
ATOM   4639  O   ALA   304      -2.685   4.373 -10.179  1.00  0.00           O  
ATOM   4640  CB  ALA   304      -4.575   3.869 -12.938  1.00  0.00           C  
ATOM   4641  H   ALA   304      -6.177   5.756 -11.645  1.00  0.00           H  
ATOM   4642  HA  ALA   304      -4.730   3.226 -10.833  1.00  0.00           H  
ATOM   4643 1HB  ALA   304      -4.219   4.604 -13.660  1.00  0.00           H  
ATOM   4644 2HB  ALA   304      -3.952   2.984 -13.071  1.00  0.00           H  
ATOM   4645 3HB  ALA   304      -5.533   3.523 -13.323  1.00  0.00           H  
ATOM   4646  N   THR   305      -3.205   6.178 -11.224  1.00  0.00           N  
ATOM   4647  CA  THR   305      -2.116   6.991 -10.787  1.00  0.00           C  
ATOM   4648  C   THR   305      -2.596   8.229 -10.025  1.00  0.00           C  
ATOM   4649  O   THR   305      -3.414   8.950 -10.616  1.00  0.00           O  
ATOM   4650  CB  THR   305      -1.063   7.261 -11.812  1.00  0.00           C  
ATOM   4651  CG2 THR   305       0.027   8.225 -11.271  1.00  0.00           C  
ATOM   4652  OG1 THR   305      -0.429   6.107 -12.298  1.00  0.00           O  
ATOM   4653  H   THR   305      -3.860   6.591 -11.872  1.00  0.00           H  
ATOM   4654  HA  THR   305      -1.623   6.400 -10.014  1.00  0.00           H  
ATOM   4655  HB  THR   305      -1.537   7.776 -12.647  1.00  0.00           H  
ATOM   4656 1HG2 THR   305       0.785   8.299 -12.051  1.00  0.00           H  
ATOM   4657 2HG2 THR   305      -0.419   9.200 -11.071  1.00  0.00           H  
ATOM   4658 3HG2 THR   305       0.571   7.880 -10.392  1.00  0.00           H  
ATOM   4659  HG1 THR   305      -1.024   5.864 -13.010  1.00  0.00           H  
ATOM   4660  N   TYR   306      -2.135   8.430  -8.774  1.00  0.00           N  
ATOM   4661  CA  TYR   306      -2.321   9.682  -8.023  1.00  0.00           C  
ATOM   4662  C   TYR   306      -1.213   9.859  -6.969  1.00  0.00           C  
ATOM   4663  O   TYR   306      -0.672   8.883  -6.413  1.00  0.00           O  
ATOM   4664  CB  TYR   306      -3.753   9.804  -7.489  1.00  0.00           C  
ATOM   4665  CG  TYR   306      -4.310   8.687  -6.564  1.00  0.00           C  
ATOM   4666  CD1 TYR   306      -3.733   8.491  -5.263  1.00  0.00           C  
ATOM   4667  CD2 TYR   306      -5.146   7.710  -7.091  1.00  0.00           C  
ATOM   4668  CE1 TYR   306      -4.043   7.338  -4.525  1.00  0.00           C  
ATOM   4669  CE2 TYR   306      -5.552   6.637  -6.329  1.00  0.00           C  
ATOM   4670  CZ  TYR   306      -4.984   6.360  -5.071  1.00  0.00           C  
ATOM   4671  OH  TYR   306      -5.139   5.244  -4.320  1.00  0.00           O  
ATOM   4672  H   TYR   306      -1.528   7.721  -8.391  1.00  0.00           H  
ATOM   4673  HA  TYR   306      -2.163  10.453  -8.777  1.00  0.00           H  
ATOM   4674 1HB  TYR   306      -3.814  10.738  -6.930  1.00  0.00           H  
ATOM   4675 2HB  TYR   306      -4.373   9.796  -8.385  1.00  0.00           H  
ATOM   4676  HD1 TYR   306      -3.059   9.285  -4.977  1.00  0.00           H  
ATOM   4677  HD2 TYR   306      -5.403   7.691  -8.140  1.00  0.00           H  
ATOM   4678  HE1 TYR   306      -3.568   7.154  -3.573  1.00  0.00           H  
ATOM   4679  HE2 TYR   306      -6.117   5.798  -6.707  1.00  0.00           H  
ATOM   4680  HH  TYR   306      -4.686   5.350  -3.480  1.00  0.00           H  
ATOM   4681  N   PHE   307      -0.944  11.080  -6.545  1.00  0.00           N  
ATOM   4682  CA  PHE   307      -0.029  11.492  -5.479  1.00  0.00           C  
ATOM   4683  C   PHE   307      -0.891  12.056  -4.344  1.00  0.00           C  
ATOM   4684  O   PHE   307      -1.960  12.648  -4.691  1.00  0.00           O  
ATOM   4685  CB  PHE   307       0.975  12.457  -5.981  1.00  0.00           C  
ATOM   4686  CG  PHE   307       2.026  13.038  -5.088  1.00  0.00           C  
ATOM   4687  CD1 PHE   307       2.620  12.224  -4.118  1.00  0.00           C  
ATOM   4688  CD2 PHE   307       2.531  14.342  -5.335  1.00  0.00           C  
ATOM   4689  CE1 PHE   307       3.656  12.690  -3.336  1.00  0.00           C  
ATOM   4690  CE2 PHE   307       3.619  14.816  -4.591  1.00  0.00           C  
ATOM   4691  CZ  PHE   307       4.146  14.001  -3.528  1.00  0.00           C  
ATOM   4692  H   PHE   307      -1.356  11.854  -7.045  1.00  0.00           H  
ATOM   4693  HA  PHE   307       0.526  10.624  -5.124  1.00  0.00           H  
ATOM   4694 1HB  PHE   307       1.506  11.931  -6.774  1.00  0.00           H  
ATOM   4695 2HB  PHE   307       0.314  13.258  -6.310  1.00  0.00           H  
ATOM   4696  HD1 PHE   307       2.211  11.229  -4.032  1.00  0.00           H  
ATOM   4697  HD2 PHE   307       2.041  14.951  -6.080  1.00  0.00           H  
ATOM   4698  HE1 PHE   307       3.994  12.021  -2.559  1.00  0.00           H  
ATOM   4699  HE2 PHE   307       4.002  15.814  -4.750  1.00  0.00           H  
ATOM   4700  HZ  PHE   307       4.869  14.350  -2.805  1.00  0.00           H  
ATOM   4701  N   GLY   308      -0.560  12.049  -3.031  1.00  0.00           N  
ATOM   4702  CA  GLY   308      -1.379  12.557  -1.943  1.00  0.00           C  
ATOM   4703  C   GLY   308      -0.904  12.586  -0.485  1.00  0.00           C  
ATOM   4704  O   GLY   308       0.213  12.137  -0.128  1.00  0.00           O  
ATOM   4705  H   GLY   308       0.240  11.530  -2.697  1.00  0.00           H  
ATOM   4706 1HA  GLY   308      -1.468  13.599  -2.249  1.00  0.00           H  
ATOM   4707 2HA  GLY   308      -2.411  12.204  -1.944  1.00  0.00           H  
ATOM   4708  N   ALA   309      -1.717  13.264   0.349  1.00  0.00           N  
ATOM   4709  CA  ALA   309      -1.435  13.804   1.674  1.00  0.00           C  
ATOM   4710  C   ALA   309      -2.761  14.264   2.401  1.00  0.00           C  
ATOM   4711  O   ALA   309      -3.791  14.526   1.779  1.00  0.00           O  
ATOM   4712  CB  ALA   309      -0.452  14.938   1.537  1.00  0.00           C  
ATOM   4713  H   ALA   309      -2.576  13.550  -0.099  1.00  0.00           H  
ATOM   4714  HA  ALA   309      -0.868  12.987   2.119  1.00  0.00           H  
ATOM   4715 1HB  ALA   309      -0.546  15.490   0.601  1.00  0.00           H  
ATOM   4716 2HB  ALA   309      -0.481  15.529   2.452  1.00  0.00           H  
ATOM   4717 3HB  ALA   309       0.597  14.650   1.463  1.00  0.00           H  
ATOM   4718  N   PHE   310      -2.637  14.328   3.722  1.00  0.00           N  
ATOM   4719  CA  PHE   310      -3.611  14.861   4.738  1.00  0.00           C  
ATOM   4720  C   PHE   310      -2.977  15.073   6.105  1.00  0.00           C  
ATOM   4721  O   PHE   310      -2.275  14.147   6.495  1.00  0.00           O  
ATOM   4722  CB  PHE   310      -4.879  13.870   4.938  1.00  0.00           C  
ATOM   4723  CG  PHE   310      -4.600  12.397   5.276  1.00  0.00           C  
ATOM   4724  CD1 PHE   310      -4.856  11.905   6.597  1.00  0.00           C  
ATOM   4725  CD2 PHE   310      -4.551  11.459   4.221  1.00  0.00           C  
ATOM   4726  CE1 PHE   310      -4.886  10.576   6.855  1.00  0.00           C  
ATOM   4727  CE2 PHE   310      -4.327  10.087   4.532  1.00  0.00           C  
ATOM   4728  CZ  PHE   310      -4.550   9.646   5.854  1.00  0.00           C  
ATOM   4729  H   PHE   310      -1.828  13.825   4.059  1.00  0.00           H  
ATOM   4730  HA  PHE   310      -4.050  15.810   4.427  1.00  0.00           H  
ATOM   4731 1HB  PHE   310      -5.455  14.286   5.765  1.00  0.00           H  
ATOM   4732 2HB  PHE   310      -5.474  13.958   4.029  1.00  0.00           H  
ATOM   4733  HD1 PHE   310      -4.922  12.587   7.432  1.00  0.00           H  
ATOM   4734  HD2 PHE   310      -4.507  11.754   3.183  1.00  0.00           H  
ATOM   4735  HE1 PHE   310      -4.892  10.222   7.875  1.00  0.00           H  
ATOM   4736  HE2 PHE   310      -4.080   9.325   3.809  1.00  0.00           H  
ATOM   4737  HZ  PHE   310      -4.529   8.576   6.007  1.00  0.00           H  
ATOM   4738  N   LYS   311      -3.170  16.236   6.789  1.00  0.00           N  
ATOM   4739  CA  LYS   311      -2.757  16.478   8.179  1.00  0.00           C  
ATOM   4740  C   LYS   311      -3.487  15.637   9.205  1.00  0.00           C  
ATOM   4741  O   LYS   311      -4.712  15.581   9.183  1.00  0.00           O  
ATOM   4742  CB  LYS   311      -2.848  17.941   8.514  1.00  0.00           C  
ATOM   4743  CG  LYS   311      -2.029  18.315   9.732  1.00  0.00           C  
ATOM   4744  CD  LYS   311      -2.127  19.736  10.266  1.00  0.00           C  
ATOM   4745  CE  LYS   311      -3.632  19.833  10.739  1.00  0.00           C  
ATOM   4746  NZ  LYS   311      -4.079  21.165  11.237  1.00  0.00           N1+
ATOM   4747  H   LYS   311      -3.792  16.873   6.311  1.00  0.00           H  
ATOM   4748  HA  LYS   311      -1.706  16.200   8.101  1.00  0.00           H  
ATOM   4749 1HB  LYS   311      -2.507  18.535   7.665  1.00  0.00           H  
ATOM   4750 2HB  LYS   311      -3.876  18.267   8.673  1.00  0.00           H  
ATOM   4751 1HG  LYS   311      -2.228  17.679  10.595  1.00  0.00           H  
ATOM   4752 2HG  LYS   311      -0.981  18.144   9.489  1.00  0.00           H  
ATOM   4753 1HD  LYS   311      -1.567  19.851  11.194  1.00  0.00           H  
ATOM   4754 2HD  LYS   311      -1.891  20.597   9.642  1.00  0.00           H  
ATOM   4755 1HE  LYS   311      -4.244  19.586   9.872  1.00  0.00           H  
ATOM   4756 2HE  LYS   311      -3.850  19.125  11.539  1.00  0.00           H  
ATOM   4757 1HZ  LYS   311      -3.598  21.279  12.118  1.00  0.00           H  
ATOM   4758 2HZ  LYS   311      -3.858  21.911  10.594  1.00  0.00           H  
ATOM   4759 3HZ  LYS   311      -5.085  21.159  11.327  1.00  0.00           H  
ATOM   4760  N   VAL   312      -2.807  15.037  10.154  1.00  0.00           N  
ATOM   4761  CA  VAL   312      -3.339  14.263  11.292  1.00  0.00           C  
ATOM   4762  C   VAL   312      -3.554  15.022  12.647  1.00  0.00           C  
ATOM   4763  O   VAL   312      -4.587  15.048  13.295  1.00  0.00           O  
ATOM   4764  CB  VAL   312      -2.399  13.009  11.445  1.00  0.00           C  
ATOM   4765  CG1 VAL   312      -3.096  11.967  12.362  1.00  0.00           C  
ATOM   4766  CG2 VAL   312      -1.959  12.277  10.148  1.00  0.00           C  
ATOM   4767  H   VAL   312      -1.835  15.301  10.232  1.00  0.00           H  
ATOM   4768  HA  VAL   312      -4.339  13.902  11.052  1.00  0.00           H  
ATOM   4769  HB  VAL   312      -1.457  13.381  11.849  1.00  0.00           H  
ATOM   4770 1HG1 VAL   312      -4.118  11.692  12.101  1.00  0.00           H  
ATOM   4771 2HG1 VAL   312      -2.448  11.098  12.479  1.00  0.00           H  
ATOM   4772 3HG1 VAL   312      -3.126  12.398  13.363  1.00  0.00           H  
ATOM   4773 1HG2 VAL   312      -1.411  11.389  10.465  1.00  0.00           H  
ATOM   4774 2HG2 VAL   312      -2.840  11.958   9.591  1.00  0.00           H  
ATOM   4775 3HG2 VAL   312      -1.454  13.029   9.543  1.00  0.00           H  
ATOM   4776  N   GLN   313      -2.412  15.642  12.979  1.00  0.00           N  
ATOM   4777  CA  GLN   313      -2.238  16.376  14.253  1.00  0.00           C  
ATOM   4778  C   GLN   313      -1.501  17.678  13.995  1.00  0.00           C  
ATOM   4779  O   GLN   313      -0.611  17.745  13.152  1.00  0.00           O  
ATOM   4780  CB  GLN   313      -1.410  15.549  15.280  1.00  0.00           C  
ATOM   4781  CG  GLN   313      -2.282  14.581  16.045  1.00  0.00           C  
ATOM   4782  CD  GLN   313      -1.501  13.625  16.970  1.00  0.00           C  
ATOM   4783  NE2 GLN   313      -0.760  14.147  17.927  1.00  0.00           N  
ATOM   4784  OE1 GLN   313      -1.498  12.390  16.880  1.00  0.00           O  
ATOM   4785  H   GLN   313      -1.750  15.731  12.222  1.00  0.00           H  
ATOM   4786  HA  GLN   313      -3.209  16.601  14.694  1.00  0.00           H  
ATOM   4787 1HB  GLN   313      -0.667  14.990  14.712  1.00  0.00           H  
ATOM   4788 2HB  GLN   313      -0.916  16.286  15.912  1.00  0.00           H  
ATOM   4789 1HG  GLN   313      -3.069  15.089  16.603  1.00  0.00           H  
ATOM   4790 2HG  GLN   313      -2.698  14.023  15.206  1.00  0.00           H  
ATOM   4791 1HE2 GLN   313      -0.158  13.460  18.356  1.00  0.00           H  
ATOM   4792 2HE2 GLN   313      -0.621  15.139  18.062  1.00  0.00           H  
ATOM   4793  N   ASP   314      -1.726  18.682  14.814  1.00  0.00           N  
ATOM   4794  CA  ASP   314      -0.885  19.878  14.979  1.00  0.00           C  
ATOM   4795  C   ASP   314       0.376  19.573  15.713  1.00  0.00           C  
ATOM   4796  O   ASP   314       0.487  18.482  16.235  1.00  0.00           O  
ATOM   4797  CB  ASP   314      -1.786  20.947  15.722  1.00  0.00           C  
ATOM   4798  CG  ASP   314      -2.793  21.410  14.765  1.00  0.00           C  
ATOM   4799  OD1 ASP   314      -3.966  21.725  15.197  1.00  0.00           O  
ATOM   4800  OD2 ASP   314      -2.530  21.447  13.587  1.00  0.00           O1-
ATOM   4801  H   ASP   314      -2.510  18.619  15.446  1.00  0.00           H  
ATOM   4802  HA  ASP   314      -0.680  20.239  13.971  1.00  0.00           H  
ATOM   4803 1HB  ASP   314      -2.272  20.443  16.556  1.00  0.00           H  
ATOM   4804 2HB  ASP   314      -1.210  21.828  16.005  1.00  0.00           H  
ATOM   4805  N   ILE   315       1.296  20.593  15.834  1.00  0.00           N  
ATOM   4806  CA  ILE   315       2.554  20.398  16.419  1.00  0.00           C  
ATOM   4807  C   ILE   315       3.002  21.782  16.938  1.00  0.00           C  
ATOM   4808  O   ILE   315       2.560  22.830  16.544  1.00  0.00           O  
ATOM   4809  CB  ILE   315       3.590  19.873  15.365  1.00  0.00           C  
ATOM   4810  CG1 ILE   315       3.615  20.754  14.100  1.00  0.00           C  
ATOM   4811  CG2 ILE   315       3.214  18.442  14.910  1.00  0.00           C  
ATOM   4812  CD1 ILE   315       4.848  20.405  13.170  1.00  0.00           C  
ATOM   4813  H   ILE   315       1.021  21.489  15.461  1.00  0.00           H  
ATOM   4814  HA  ILE   315       2.397  19.658  17.205  1.00  0.00           H  
ATOM   4815  HB  ILE   315       4.619  19.855  15.724  1.00  0.00           H  
ATOM   4816 1HG1 ILE   315       2.679  20.671  13.548  1.00  0.00           H  
ATOM   4817 2HG1 ILE   315       3.734  21.806  14.360  1.00  0.00           H  
ATOM   4818 1HG2 ILE   315       2.288  18.479  14.337  1.00  0.00           H  
ATOM   4819 2HG2 ILE   315       3.927  17.919  14.272  1.00  0.00           H  
ATOM   4820 3HG2 ILE   315       3.073  17.832  15.802  1.00  0.00           H  
ATOM   4821 1HD1 ILE   315       5.041  21.103  12.356  1.00  0.00           H  
ATOM   4822 2HD1 ILE   315       5.772  20.309  13.739  1.00  0.00           H  
ATOM   4823 3HD1 ILE   315       4.747  19.430  12.693  1.00  0.00           H  
ATOM   4824  N   ASP   316       3.902  21.706  17.931  1.00  0.00           N  
ATOM   4825  CA  ASP   316       4.728  22.890  18.385  1.00  0.00           C  
ATOM   4826  C   ASP   316       5.804  23.066  17.276  1.00  0.00           C  
ATOM   4827  O   ASP   316       6.813  22.294  17.190  1.00  0.00           O  
ATOM   4828  CB  ASP   316       5.473  22.594  19.648  1.00  0.00           C  
ATOM   4829  CG  ASP   316       4.607  22.444  20.882  1.00  0.00           C  
ATOM   4830  OD1 ASP   316       4.933  21.716  21.820  1.00  0.00           O  
ATOM   4831  OD2 ASP   316       3.628  23.222  21.044  1.00  0.00           O1-
ATOM   4832  OXT ASP   316       5.622  24.004  16.520  1.00  0.00           O1-
ATOM   4833  H   ASP   316       4.237  20.794  18.203  1.00  0.00           H  
ATOM   4834  HA  ASP   316       4.126  23.775  18.592  1.00  0.00           H  
ATOM   4835 1HB  ASP   316       6.114  21.725  19.502  1.00  0.00           H  
ATOM   4836 2HB  ASP   316       6.188  23.396  19.827  1.00  0.00           H  
TER    4837      ASP   316 
CONECT 3978 3979 3987
CONECT 3979 3978 3980 3982 3988
CONECT 3980 3979 3981 3981
CONECT 3981 3980 3980
CONECT 3982 3979 3983 3989 3990
CONECT 3983 3982 3984 3991 3992
CONECT 3984 3983 3985 3993 3994
CONECT 3985 3984 3986 3995 3996
CONECT 3986 3985 3997 3998
CONECT 3987 3978
CONECT 3988 3979
CONECT 3989 3982
CONECT 3990 3982
CONECT 3991 3983
CONECT 3992 3983
CONECT 3993 3984
CONECT 3994 3984
CONECT 3995 3985
CONECT 3996 3985
CONECT 3997 3986
CONECT 3998 3986
END
