# Supplementary material for: Identification of a binding site on soluble RANKL that can be targeted to inhibit soluble RANK-RANKL interactions and treat osteoporosis
Source: Nat Commun. 2022 Sep 12;13:5338. doi: 10.1038/s41467-022-33006-4 (PMC9468151; doi:10.1038/s41467-022-33006-4)
Supplement: Supplementary file 5 — Source Data [file 41467_2022_33006_MOESM5_ESM.zip › fig4g.pdb]

ATOM      1  N   ALA   161     -19.211   8.440  17.818  1.00  0.00           N1+
ATOM      2  CA  ALA   161     -18.092   7.772  17.241  1.00  0.00           C  
ATOM      3  C   ALA   161     -17.891   8.227  15.768  1.00  0.00           C  
ATOM      4  O   ALA   161     -18.854   8.535  15.045  1.00  0.00           O  
ATOM      5  CB  ALA   161     -18.193   6.224  17.289  1.00  0.00           C  
ATOM      6 1H   ALA   161     -19.401   8.195  18.779  1.00  0.00           H  
ATOM      7 2H   ALA   161     -20.104   8.282  17.374  1.00  0.00           H  
ATOM      8 3H   ALA   161     -19.060   9.432  17.704  1.00  0.00           H  
ATOM      9  HA  ALA   161     -17.115   8.005  17.663  1.00  0.00           H  
ATOM     10 1HB  ALA   161     -17.416   5.784  16.663  1.00  0.00           H  
ATOM     11 2HB  ALA   161     -18.192   5.865  18.319  1.00  0.00           H  
ATOM     12 3HB  ALA   161     -19.104   5.936  16.764  1.00  0.00           H  
ATOM     13  N   GLN   162     -16.675   8.139  15.312  1.00  0.00           N  
ATOM     14  CA  GLN   162     -16.396   8.387  13.921  1.00  0.00           C  
ATOM     15  C   GLN   162     -16.954   7.258  13.093  1.00  0.00           C  
ATOM     16  O   GLN   162     -16.945   6.073  13.468  1.00  0.00           O  
ATOM     17  CB  GLN   162     -14.943   8.540  13.560  1.00  0.00           C  
ATOM     18  CG  GLN   162     -14.097   9.438  14.401  1.00  0.00           C  
ATOM     19  CD  GLN   162     -14.538  10.947  14.618  1.00  0.00           C  
ATOM     20  NE2 GLN   162     -13.661  11.788  15.142  1.00  0.00           N  
ATOM     21  OE1 GLN   162     -15.633  11.390  14.331  1.00  0.00           O  
ATOM     22  H   GLN   162     -15.898   7.798  15.860  1.00  0.00           H  
ATOM     23  HA  GLN   162     -16.962   9.297  13.722  1.00  0.00           H  
ATOM     24 1HB  GLN   162     -14.435   7.580  13.648  1.00  0.00           H  
ATOM     25 2HB  GLN   162     -14.877   8.884  12.528  1.00  0.00           H  
ATOM     26 1HG  GLN   162     -13.887   8.992  15.373  1.00  0.00           H  
ATOM     27 2HG  GLN   162     -13.144   9.352  13.878  1.00  0.00           H  
ATOM     28 1HE2 GLN   162     -13.912  12.750  15.319  1.00  0.00           H  
ATOM     29 2HE2 GLN   162     -12.757  11.442  15.430  1.00  0.00           H  
ATOM     30  N   PRO   163     -17.263   7.610  11.861  1.00  0.00           N  
ATOM     31  CA  PRO   163     -17.436   6.530  10.841  1.00  0.00           C  
ATOM     32  C   PRO   163     -16.122   5.763  10.534  1.00  0.00           C  
ATOM     33  O   PRO   163     -15.161   6.373  10.149  1.00  0.00           O  
ATOM     34  CB  PRO   163     -17.959   7.191   9.529  1.00  0.00           C  
ATOM     35  CG  PRO   163     -18.620   8.458  10.053  1.00  0.00           C  
ATOM     36  CD  PRO   163     -17.842   8.828  11.361  1.00  0.00           C  
ATOM     37  HA  PRO   163     -18.152   5.783  11.186  1.00  0.00           H  
ATOM     38 1HB  PRO   163     -17.153   7.579   8.906  1.00  0.00           H  
ATOM     39 2HB  PRO   163     -18.547   6.519   8.904  1.00  0.00           H  
ATOM     40 1HG  PRO   163     -18.658   9.201   9.258  1.00  0.00           H  
ATOM     41 2HG  PRO   163     -19.612   8.148  10.381  1.00  0.00           H  
ATOM     42 1HD  PRO   163     -17.007   9.469  11.077  1.00  0.00           H  
ATOM     43 2HD  PRO   163     -18.460   9.333  12.104  1.00  0.00           H  
ATOM     44  N   PHE   164     -16.051   4.428  10.723  1.00  0.00           N  
ATOM     45  CA  PHE   164     -15.002   3.481  10.363  1.00  0.00           C  
ATOM     46  C   PHE   164     -15.614   2.118   9.997  1.00  0.00           C  
ATOM     47  O   PHE   164     -16.702   1.719  10.534  1.00  0.00           O  
ATOM     48  CB  PHE   164     -13.816   3.363  11.305  1.00  0.00           C  
ATOM     49  CG  PHE   164     -14.230   2.925  12.668  1.00  0.00           C  
ATOM     50  CD1 PHE   164     -14.405   1.538  12.944  1.00  0.00           C  
ATOM     51  CD2 PHE   164     -14.456   3.871  13.704  1.00  0.00           C  
ATOM     52  CE1 PHE   164     -14.781   1.096  14.243  1.00  0.00           C  
ATOM     53  CE2 PHE   164     -14.836   3.388  14.962  1.00  0.00           C  
ATOM     54  CZ  PHE   164     -14.941   2.015  15.226  1.00  0.00           C  
ATOM     55  H   PHE   164     -16.931   3.964  10.897  1.00  0.00           H  
ATOM     56  HA  PHE   164     -14.646   3.927   9.435  1.00  0.00           H  
ATOM     57 1HB  PHE   164     -13.192   2.571  10.891  1.00  0.00           H  
ATOM     58 2HB  PHE   164     -13.184   4.249  11.356  1.00  0.00           H  
ATOM     59  HD1 PHE   164     -14.264   0.750  12.220  1.00  0.00           H  
ATOM     60  HD2 PHE   164     -14.320   4.927  13.526  1.00  0.00           H  
ATOM     61  HE1 PHE   164     -14.902   0.045  14.460  1.00  0.00           H  
ATOM     62  HE2 PHE   164     -14.934   4.085  15.782  1.00  0.00           H  
ATOM     63  HZ  PHE   164     -15.154   1.651  16.219  1.00  0.00           H  
ATOM     64  N   ALA   165     -15.027   1.416   9.038  1.00  0.00           N  
ATOM     65  CA  ALA   165     -15.501   0.078   8.659  1.00  0.00           C  
ATOM     66  C   ALA   165     -14.329  -0.767   8.157  1.00  0.00           C  
ATOM     67  O   ALA   165     -13.574  -0.320   7.319  1.00  0.00           O  
ATOM     68  CB  ALA   165     -16.504   0.282   7.555  1.00  0.00           C  
ATOM     69  H   ALA   165     -14.200   1.754   8.565  1.00  0.00           H  
ATOM     70  HA  ALA   165     -15.924  -0.514   9.470  1.00  0.00           H  
ATOM     71 1HB  ALA   165     -16.082   0.737   6.658  1.00  0.00           H  
ATOM     72 2HB  ALA   165     -16.920  -0.700   7.330  1.00  0.00           H  
ATOM     73 3HB  ALA   165     -17.352   0.869   7.908  1.00  0.00           H  
ATOM     74  N   HIE   166     -14.102  -1.996   8.720  1.00  0.00           N  
ATOM     75  CA  HIE   166     -13.158  -3.047   8.372  1.00  0.00           C  
ATOM     76  C   HIE   166     -13.857  -4.392   8.137  1.00  0.00           C  
ATOM     77  O   HIE   166     -14.132  -5.115   9.080  1.00  0.00           O  
ATOM     78  CB  HIE   166     -12.056  -3.064   9.393  1.00  0.00           C  
ATOM     79  CG  HIE   166     -10.887  -3.925   9.048  1.00  0.00           C  
ATOM     80  CD2 HIE   166     -10.625  -5.177   9.575  1.00  0.00           C  
ATOM     81  ND1 HIE   166      -9.816  -3.608   8.118  1.00  0.00           N  
ATOM     82  CE1 HIE   166      -8.985  -4.689   8.161  1.00  0.00           C  
ATOM     83  NE2 HIE   166      -9.357  -5.609   9.019  1.00  0.00           N  
ATOM     84  H   HIE   166     -14.719  -2.246   9.480  1.00  0.00           H  
ATOM     85  HA  HIE   166     -12.692  -2.834   7.410  1.00  0.00           H  
ATOM     86 1HB  HIE   166     -11.711  -2.030   9.407  1.00  0.00           H  
ATOM     87 2HB  HIE   166     -12.438  -3.353  10.373  1.00  0.00           H  
ATOM     88  HD2 HIE   166     -11.329  -5.675  10.226  1.00  0.00           H  
ATOM     89  HE1 HIE   166      -8.023  -4.837   7.693  1.00  0.00           H  
ATOM     90  HE2 HIE   166      -8.795  -6.436   9.160  1.00  0.00           H  
ATOM     91  N   LEU   167     -14.083  -4.730   6.889  1.00  0.00           N  
ATOM     92  CA  LEU   167     -14.865  -5.883   6.444  1.00  0.00           C  
ATOM     93  C   LEU   167     -13.839  -6.916   5.921  1.00  0.00           C  
ATOM     94  O   LEU   167     -13.159  -6.740   4.938  1.00  0.00           O  
ATOM     95  CB  LEU   167     -15.891  -5.364   5.405  1.00  0.00           C  
ATOM     96  CG  LEU   167     -16.875  -4.309   5.921  1.00  0.00           C  
ATOM     97  CD1 LEU   167     -17.956  -4.115   4.835  1.00  0.00           C  
ATOM     98  CD2 LEU   167     -17.490  -4.794   7.268  1.00  0.00           C  
ATOM     99  H   LEU   167     -13.635  -4.152   6.192  1.00  0.00           H  
ATOM    100  HA  LEU   167     -15.456  -6.314   7.253  1.00  0.00           H  
ATOM    101 1HB  LEU   167     -15.326  -5.007   4.544  1.00  0.00           H  
ATOM    102 2HB  LEU   167     -16.492  -6.242   5.167  1.00  0.00           H  
ATOM    103  HG  LEU   167     -16.408  -3.332   6.042  1.00  0.00           H  
ATOM    104 1HD1 LEU   167     -18.581  -3.248   5.052  1.00  0.00           H  
ATOM    105 2HD1 LEU   167     -17.578  -3.874   3.842  1.00  0.00           H  
ATOM    106 3HD1 LEU   167     -18.548  -5.031   4.865  1.00  0.00           H  
ATOM    107 1HD2 LEU   167     -18.281  -4.124   7.606  1.00  0.00           H  
ATOM    108 2HD2 LEU   167     -17.861  -5.794   7.040  1.00  0.00           H  
ATOM    109 3HD2 LEU   167     -16.654  -4.767   7.966  1.00  0.00           H  
ATOM    110  N   THR   168     -13.628  -7.911   6.741  1.00  0.00           N  
ATOM    111  CA  THR   168     -12.777  -9.086   6.407  1.00  0.00           C  
ATOM    112  C   THR   168     -13.626 -10.220   5.753  1.00  0.00           C  
ATOM    113  O   THR   168     -14.902 -10.255   5.837  1.00  0.00           O  
ATOM    114  CB  THR   168     -11.946  -9.504   7.550  1.00  0.00           C  
ATOM    115  CG2 THR   168     -11.254  -8.354   8.284  1.00  0.00           C  
ATOM    116  OG1 THR   168     -12.583 -10.207   8.619  1.00  0.00           O  
ATOM    117  H   THR   168     -14.172  -7.881   7.591  1.00  0.00           H  
ATOM    118  HA  THR   168     -12.081  -8.763   5.633  1.00  0.00           H  
ATOM    119  HB  THR   168     -11.155 -10.202   7.275  1.00  0.00           H  
ATOM    120  HG1 THR   168     -12.287 -11.113   8.503  1.00  0.00           H  
ATOM    121 1HG2 THR   168     -10.532  -8.687   9.030  1.00  0.00           H  
ATOM    122 2HG2 THR   168     -10.688  -7.743   7.581  1.00  0.00           H  
ATOM    123 3HG2 THR   168     -11.910  -7.612   8.740  1.00  0.00           H  
ATOM    124  N   ILE   169     -12.975 -11.101   5.031  1.00  0.00           N  
ATOM    125  CA  ILE   169     -13.784 -11.972   4.137  1.00  0.00           C  
ATOM    126  C   ILE   169     -14.518 -13.053   4.920  1.00  0.00           C  
ATOM    127  O   ILE   169     -13.959 -13.675   5.802  1.00  0.00           O  
ATOM    128  CB  ILE   169     -12.894 -12.665   3.094  1.00  0.00           C  
ATOM    129  CG1 ILE   169     -13.750 -13.498   2.101  1.00  0.00           C  
ATOM    130  CG2 ILE   169     -11.712 -13.350   3.835  1.00  0.00           C  
ATOM    131  CD1 ILE   169     -13.079 -13.653   0.708  1.00  0.00           C  
ATOM    132  H   ILE   169     -11.988 -11.005   4.839  1.00  0.00           H  
ATOM    133  HA  ILE   169     -14.541 -11.352   3.656  1.00  0.00           H  
ATOM    134  HB  ILE   169     -12.370 -11.939   2.474  1.00  0.00           H  
ATOM    135 1HG1 ILE   169     -13.861 -14.497   2.525  1.00  0.00           H  
ATOM    136 2HG1 ILE   169     -14.692 -12.959   2.007  1.00  0.00           H  
ATOM    137 1HG2 ILE   169     -12.002 -14.268   4.345  1.00  0.00           H  
ATOM    138 2HG2 ILE   169     -10.882 -13.531   3.152  1.00  0.00           H  
ATOM    139 3HG2 ILE   169     -11.214 -12.705   4.558  1.00  0.00           H  
ATOM    140 1HD1 ILE   169     -13.595 -14.389   0.091  1.00  0.00           H  
ATOM    141 2HD1 ILE   169     -12.959 -12.701   0.191  1.00  0.00           H  
ATOM    142 3HD1 ILE   169     -12.115 -14.143   0.856  1.00  0.00           H  
ATOM    143  N   ASN   170     -15.760 -13.356   4.486  1.00  0.00           N  
ATOM    144  CA  ASN   170     -16.475 -14.597   4.976  1.00  0.00           C  
ATOM    145  C   ASN   170     -16.551 -15.674   3.796  1.00  0.00           C  
ATOM    146  O   ASN   170     -17.280 -15.400   2.833  1.00  0.00           O  
ATOM    147  CB  ASN   170     -17.858 -14.300   5.648  1.00  0.00           C  
ATOM    148  CG  ASN   170     -18.627 -15.511   6.183  1.00  0.00           C  
ATOM    149  ND2 ASN   170     -19.495 -15.334   7.151  1.00  0.00           N  
ATOM    150  OD1 ASN   170     -18.412 -16.673   5.777  1.00  0.00           O  
ATOM    151  H   ASN   170     -16.357 -12.798   3.891  1.00  0.00           H  
ATOM    152  HA  ASN   170     -15.800 -14.964   5.749  1.00  0.00           H  
ATOM    153 1HB  ASN   170     -17.787 -13.656   6.524  1.00  0.00           H  
ATOM    154 2HB  ASN   170     -18.478 -13.708   4.974  1.00  0.00           H  
ATOM    155 1HD2 ASN   170     -19.998 -16.127   7.520  1.00  0.00           H  
ATOM    156 2HD2 ASN   170     -19.682 -14.370   7.388  1.00  0.00           H  
ATOM    157  N   ALA   171     -15.789 -16.742   3.833  1.00  0.00           N  
ATOM    158  CA  ALA   171     -15.749 -17.787   2.802  1.00  0.00           C  
ATOM    159  C   ALA   171     -16.969 -18.639   2.758  1.00  0.00           C  
ATOM    160  O   ALA   171     -16.823 -19.626   2.050  1.00  0.00           O  
ATOM    161  CB  ALA   171     -14.491 -18.622   3.106  1.00  0.00           C  
ATOM    162  H   ALA   171     -15.142 -16.871   4.597  1.00  0.00           H  
ATOM    163  HA  ALA   171     -15.771 -17.337   1.808  1.00  0.00           H  
ATOM    164 1HB  ALA   171     -14.658 -19.108   4.068  1.00  0.00           H  
ATOM    165 2HB  ALA   171     -14.396 -19.426   2.376  1.00  0.00           H  
ATOM    166 3HB  ALA   171     -13.635 -17.949   3.079  1.00  0.00           H  
ATOM    167  N   ALA   172     -18.074 -18.384   3.420  1.00  0.00           N  
ATOM    168  CA  ALA   172     -19.334 -19.095   3.121  1.00  0.00           C  
ATOM    169  C   ALA   172     -19.774 -19.037   1.610  1.00  0.00           C  
ATOM    170  O   ALA   172     -20.475 -19.959   1.221  1.00  0.00           O  
ATOM    171  CB  ALA   172     -20.476 -18.288   3.857  1.00  0.00           C  
ATOM    172  H   ALA   172     -18.145 -17.567   4.008  1.00  0.00           H  
ATOM    173  HA  ALA   172     -19.401 -20.131   3.451  1.00  0.00           H  
ATOM    174 1HB  ALA   172     -20.529 -17.274   3.459  1.00  0.00           H  
ATOM    175 2HB  ALA   172     -21.447 -18.756   3.698  1.00  0.00           H  
ATOM    176 3HB  ALA   172     -20.330 -18.195   4.932  1.00  0.00           H  
ATOM    177  N   SER   173     -19.386 -17.980   0.851  1.00  0.00           N  
ATOM    178  CA  SER   173     -19.433 -18.011  -0.590  1.00  0.00           C  
ATOM    179  C   SER   173     -18.298 -17.217  -1.223  1.00  0.00           C  
ATOM    180  O   SER   173     -17.978 -16.113  -0.773  1.00  0.00           O  
ATOM    181  CB  SER   173     -20.773 -17.453  -1.031  1.00  0.00           C  
ATOM    182  OG  SER   173     -20.903 -17.287  -2.405  1.00  0.00           O  
ATOM    183  H   SER   173     -19.077 -17.126   1.296  1.00  0.00           H  
ATOM    184  HA  SER   173     -19.283 -19.042  -0.908  1.00  0.00           H  
ATOM    185 1HB  SER   173     -21.626 -18.035  -0.683  1.00  0.00           H  
ATOM    186 2HB  SER   173     -20.869 -16.454  -0.607  1.00  0.00           H  
ATOM    187  HG  SER   173     -21.294 -18.068  -2.804  1.00  0.00           H  
ATOM    188  N   ILE   174     -17.817 -17.690  -2.350  1.00  0.00           N  
ATOM    189  CA  ILE   174     -16.826 -17.061  -3.291  1.00  0.00           C  
ATOM    190  C   ILE   174     -17.206 -17.194  -4.780  1.00  0.00           C  
ATOM    191  O   ILE   174     -17.462 -18.392  -5.185  1.00  0.00           O  
ATOM    192  CB  ILE   174     -15.358 -17.655  -3.057  1.00  0.00           C  
ATOM    193  CG1 ILE   174     -14.915 -17.593  -1.539  1.00  0.00           C  
ATOM    194  CG2 ILE   174     -14.326 -16.840  -3.832  1.00  0.00           C  
ATOM    195  CD1 ILE   174     -13.541 -18.231  -1.217  1.00  0.00           C  
ATOM    196  H   ILE   174     -18.183 -18.567  -2.691  1.00  0.00           H  
ATOM    197  HA  ILE   174     -16.812 -15.981  -3.147  1.00  0.00           H  
ATOM    198  HB  ILE   174     -15.339 -18.677  -3.438  1.00  0.00           H  
ATOM    199 1HG1 ILE   174     -14.891 -16.523  -1.326  1.00  0.00           H  
ATOM    200 2HG1 ILE   174     -15.719 -17.964  -0.904  1.00  0.00           H  
ATOM    201 1HG2 ILE   174     -14.347 -15.771  -3.624  1.00  0.00           H  
ATOM    202 2HG2 ILE   174     -13.336 -17.252  -3.633  1.00  0.00           H  
ATOM    203 3HG2 ILE   174     -14.463 -17.036  -4.895  1.00  0.00           H  
ATOM    204 1HD1 ILE   174     -13.524 -19.251  -1.599  1.00  0.00           H  
ATOM    205 2HD1 ILE   174     -12.660 -17.684  -1.554  1.00  0.00           H  
ATOM    206 3HD1 ILE   174     -13.544 -18.317  -0.129  1.00  0.00           H  
ATOM    207  N   PRO   175     -17.123 -16.132  -5.622  1.00  0.00           N  
ATOM    208  CA  PRO   175     -17.523 -16.154  -6.995  1.00  0.00           C  
ATOM    209  C   PRO   175     -16.431 -16.630  -8.009  1.00  0.00           C  
ATOM    210  O   PRO   175     -15.332 -16.920  -7.588  1.00  0.00           O  
ATOM    211  CB  PRO   175     -17.955 -14.674  -7.300  1.00  0.00           C  
ATOM    212  CG  PRO   175     -16.865 -13.869  -6.575  1.00  0.00           C  
ATOM    213  CD  PRO   175     -16.728 -14.728  -5.322  1.00  0.00           C  
ATOM    214  HA  PRO   175     -18.415 -16.779  -7.030  1.00  0.00           H  
ATOM    215 1HB  PRO   175     -17.947 -14.463  -8.369  1.00  0.00           H  
ATOM    216 2HB  PRO   175     -18.898 -14.376  -6.840  1.00  0.00           H  
ATOM    217 1HG  PRO   175     -15.931 -13.753  -7.125  1.00  0.00           H  
ATOM    218 2HG  PRO   175     -17.229 -12.854  -6.420  1.00  0.00           H  
ATOM    219 1HD  PRO   175     -15.729 -14.622  -4.898  1.00  0.00           H  
ATOM    220 2HD  PRO   175     -17.449 -14.369  -4.587  1.00  0.00           H  
ATOM    221  N   SER   176     -16.676 -16.766  -9.316  1.00  0.00           N  
ATOM    222  CA  SER   176     -15.825 -17.072 -10.405  1.00  0.00           C  
ATOM    223  C   SER   176     -15.932 -15.939 -11.469  1.00  0.00           C  
ATOM    224  O   SER   176     -17.013 -15.380 -11.774  1.00  0.00           O  
ATOM    225  CB  SER   176     -16.113 -18.445 -11.138  1.00  0.00           C  
ATOM    226  OG  SER   176     -15.063 -18.558 -12.106  1.00  0.00           O  
ATOM    227  H   SER   176     -17.600 -16.542  -9.659  1.00  0.00           H  
ATOM    228  HA  SER   176     -14.766 -17.069 -10.147  1.00  0.00           H  
ATOM    229 1HB  SER   176     -16.107 -19.380 -10.576  1.00  0.00           H  
ATOM    230 2HB  SER   176     -17.094 -18.402 -11.608  1.00  0.00           H  
ATOM    231  HG  SER   176     -14.431 -19.215 -11.803  1.00  0.00           H  
ATOM    232  N   GLY   177     -14.807 -15.585 -12.072  1.00  0.00           N  
ATOM    233  CA  GLY   177     -14.855 -14.841 -13.305  1.00  0.00           C  
ATOM    234  C   GLY   177     -13.457 -14.221 -13.586  1.00  0.00           C  
ATOM    235  O   GLY   177     -12.607 -13.809 -12.781  1.00  0.00           O  
ATOM    236  H   GLY   177     -13.946 -16.050 -11.820  1.00  0.00           H  
ATOM    237 1HA  GLY   177     -15.119 -15.518 -14.117  1.00  0.00           H  
ATOM    238 2HA  GLY   177     -15.614 -14.059 -13.277  1.00  0.00           H  
ATOM    239  N   SER   178     -13.177 -14.081 -14.851  1.00  0.00           N  
ATOM    240  CA  SER   178     -11.854 -13.706 -15.388  1.00  0.00           C  
ATOM    241  C   SER   178     -11.503 -12.199 -15.330  1.00  0.00           C  
ATOM    242  O   SER   178     -10.367 -11.791 -15.416  1.00  0.00           O  
ATOM    243  CB  SER   178     -11.583 -14.108 -16.730  1.00  0.00           C  
ATOM    244  OG  SER   178     -12.724 -13.816 -17.548  1.00  0.00           O  
ATOM    245  H   SER   178     -13.894 -14.387 -15.494  1.00  0.00           H  
ATOM    246  HA  SER   178     -11.072 -14.210 -14.820  1.00  0.00           H  
ATOM    247 1HB  SER   178     -10.719 -13.564 -17.112  1.00  0.00           H  
ATOM    248 2HB  SER   178     -11.266 -15.150 -16.762  1.00  0.00           H  
ATOM    249  HG  SER   178     -13.443 -14.414 -17.329  1.00  0.00           H  
ATOM    250  N   HIE   179     -12.436 -11.365 -14.880  1.00  0.00           N  
ATOM    251  CA  HIE   179     -12.366  -9.888 -14.879  1.00  0.00           C  
ATOM    252  C   HIE   179     -13.273  -9.091 -13.984  1.00  0.00           C  
ATOM    253  O   HIE   179     -14.474  -9.183 -14.150  1.00  0.00           O  
ATOM    254  CB  HIE   179     -12.591  -9.404 -16.366  1.00  0.00           C  
ATOM    255  CG  HIE   179     -12.442  -7.950 -16.589  1.00  0.00           C  
ATOM    256  CD2 HIE   179     -13.445  -6.993 -16.833  1.00  0.00           C  
ATOM    257  ND1 HIE   179     -11.248  -7.281 -16.429  1.00  0.00           N  
ATOM    258  CE1 HIE   179     -11.502  -5.959 -16.529  1.00  0.00           C  
ATOM    259  NE2 HIE   179     -12.801  -5.777 -16.802  1.00  0.00           N  
ATOM    260  H   HIE   179     -13.329 -11.825 -14.778  1.00  0.00           H  
ATOM    261  HA  HIE   179     -11.332  -9.584 -14.713  1.00  0.00           H  
ATOM    262 1HB  HIE   179     -11.957 -10.088 -16.928  1.00  0.00           H  
ATOM    263 2HB  HIE   179     -13.650  -9.562 -16.572  1.00  0.00           H  
ATOM    264  HD2 HIE   179     -14.473  -7.296 -16.971  1.00  0.00           H  
ATOM    265  HE1 HIE   179     -10.741  -5.193 -16.513  1.00  0.00           H  
ATOM    266  HE2 HIE   179     -13.102  -4.828 -16.964  1.00  0.00           H  
ATOM    267  N   LYS   180     -12.734  -8.351 -13.052  1.00  0.00           N  
ATOM    268  CA  LYS   180     -13.387  -7.302 -12.164  1.00  0.00           C  
ATOM    269  C   LYS   180     -14.750  -7.780 -11.548  1.00  0.00           C  
ATOM    270  O   LYS   180     -15.705  -7.001 -11.402  1.00  0.00           O  
ATOM    271  CB  LYS   180     -13.582  -6.157 -13.113  1.00  0.00           C  
ATOM    272  CG  LYS   180     -13.955  -4.763 -12.495  1.00  0.00           C  
ATOM    273  CD  LYS   180     -13.891  -3.731 -13.615  1.00  0.00           C  
ATOM    274  CE  LYS   180     -14.294  -2.324 -12.989  1.00  0.00           C  
ATOM    275  NZ  LYS   180     -15.784  -2.297 -12.716  1.00  0.00           N1+
ATOM    276  H   LYS   180     -11.725  -8.383 -13.023  1.00  0.00           H  
ATOM    277  HA  LYS   180     -12.680  -7.164 -11.346  1.00  0.00           H  
ATOM    278 1HB  LYS   180     -12.661  -5.947 -13.657  1.00  0.00           H  
ATOM    279 2HB  LYS   180     -14.399  -6.593 -13.689  1.00  0.00           H  
ATOM    280 1HG  LYS   180     -14.903  -4.740 -11.957  1.00  0.00           H  
ATOM    281 2HG  LYS   180     -13.183  -4.477 -11.781  1.00  0.00           H  
ATOM    282 1HD  LYS   180     -12.872  -3.680 -13.999  1.00  0.00           H  
ATOM    283 2HD  LYS   180     -14.552  -3.990 -14.443  1.00  0.00           H  
ATOM    284 1HE  LYS   180     -13.680  -2.131 -12.110  1.00  0.00           H  
ATOM    285 2HE  LYS   180     -14.170  -1.553 -13.750  1.00  0.00           H  
ATOM    286 1HZ  LYS   180     -16.297  -2.631 -13.519  1.00  0.00           H  
ATOM    287 2HZ  LYS   180     -15.970  -2.867 -11.904  1.00  0.00           H  
ATOM    288 3HZ  LYS   180     -16.166  -1.386 -12.506  1.00  0.00           H  
ATOM    289  N   VAL   181     -14.766  -8.979 -11.136  1.00  0.00           N  
ATOM    290  CA  VAL   181     -15.866  -9.708 -10.446  1.00  0.00           C  
ATOM    291  C   VAL   181     -16.042  -8.984  -9.063  1.00  0.00           C  
ATOM    292  O   VAL   181     -15.150  -8.727  -8.276  1.00  0.00           O  
ATOM    293  CB  VAL   181     -15.616 -11.219 -10.175  1.00  0.00           C  
ATOM    294  CG1 VAL   181     -16.802 -11.844  -9.453  1.00  0.00           C  
ATOM    295  CG2 VAL   181     -15.398 -11.946 -11.538  1.00  0.00           C  
ATOM    296  H   VAL   181     -13.859  -9.423 -11.115  1.00  0.00           H  
ATOM    297  HA  VAL   181     -16.744  -9.611 -11.083  1.00  0.00           H  
ATOM    298  HB  VAL   181     -14.679 -11.341  -9.632  1.00  0.00           H  
ATOM    299 1HG1 VAL   181     -17.702 -11.651 -10.037  1.00  0.00           H  
ATOM    300 2HG1 VAL   181     -16.535 -12.900  -9.444  1.00  0.00           H  
ATOM    301 3HG1 VAL   181     -16.799 -11.521  -8.412  1.00  0.00           H  
ATOM    302 1HG2 VAL   181     -14.903 -12.891 -11.314  1.00  0.00           H  
ATOM    303 2HG2 VAL   181     -16.348 -12.150 -12.031  1.00  0.00           H  
ATOM    304 3HG2 VAL   181     -14.843 -11.310 -12.229  1.00  0.00           H  
ATOM    305  N   THR   182     -17.283  -8.493  -8.799  1.00  0.00           N  
ATOM    306  CA  THR   182     -17.593  -7.735  -7.560  1.00  0.00           C  
ATOM    307  C   THR   182     -17.754  -8.671  -6.306  1.00  0.00           C  
ATOM    308  O   THR   182     -18.747  -9.380  -6.162  1.00  0.00           O  
ATOM    309  CB  THR   182     -18.897  -6.922  -7.670  1.00  0.00           C  
ATOM    310  CG2 THR   182     -19.334  -6.128  -6.414  1.00  0.00           C  
ATOM    311  OG1 THR   182     -18.595  -6.091  -8.680  1.00  0.00           O  
ATOM    312  H   THR   182     -18.035  -8.567  -9.468  1.00  0.00           H  
ATOM    313  HA  THR   182     -16.808  -6.989  -7.435  1.00  0.00           H  
ATOM    314  HB  THR   182     -19.809  -7.431  -7.978  1.00  0.00           H  
ATOM    315  HG1 THR   182     -18.426  -6.612  -9.469  1.00  0.00           H  
ATOM    316 1HG2 THR   182     -19.775  -6.758  -5.641  1.00  0.00           H  
ATOM    317 2HG2 THR   182     -18.451  -5.620  -6.024  1.00  0.00           H  
ATOM    318 3HG2 THR   182     -20.026  -5.306  -6.598  1.00  0.00           H  
ATOM    319  N   LEU   183     -16.891  -8.618  -5.372  1.00  0.00           N  
ATOM    320  CA  LEU   183     -16.959  -9.490  -4.174  1.00  0.00           C  
ATOM    321  C   LEU   183     -17.964  -9.038  -3.101  1.00  0.00           C  
ATOM    322  O   LEU   183     -18.041  -7.881  -2.700  1.00  0.00           O  
ATOM    323  CB  LEU   183     -15.632  -9.693  -3.542  1.00  0.00           C  
ATOM    324  CG  LEU   183     -14.478  -9.957  -4.531  1.00  0.00           C  
ATOM    325  CD1 LEU   183     -13.226 -10.119  -3.635  1.00  0.00           C  
ATOM    326  CD2 LEU   183     -14.669 -11.244  -5.321  1.00  0.00           C  
ATOM    327  H   LEU   183     -16.217  -7.870  -5.294  1.00  0.00           H  
ATOM    328  HA  LEU   183     -17.463 -10.361  -4.593  1.00  0.00           H  
ATOM    329 1HB  LEU   183     -15.436  -8.747  -3.038  1.00  0.00           H  
ATOM    330 2HB  LEU   183     -15.681 -10.336  -2.663  1.00  0.00           H  
ATOM    331  HG  LEU   183     -14.376  -9.122  -5.225  1.00  0.00           H  
ATOM    332 1HD1 LEU   183     -12.950  -9.136  -3.251  1.00  0.00           H  
ATOM    333 2HD1 LEU   183     -13.293 -10.934  -2.914  1.00  0.00           H  
ATOM    334 3HD1 LEU   183     -12.416 -10.414  -4.301  1.00  0.00           H  
ATOM    335 1HD2 LEU   183     -15.535 -11.175  -5.980  1.00  0.00           H  
ATOM    336 2HD2 LEU   183     -13.863 -11.374  -6.042  1.00  0.00           H  
ATOM    337 3HD2 LEU   183     -14.661 -12.178  -4.760  1.00  0.00           H  
ATOM    338  N   SER   184     -18.665  -9.995  -2.503  1.00  0.00           N  
ATOM    339  CA  SER   184     -19.936  -9.710  -1.760  1.00  0.00           C  
ATOM    340  C   SER   184     -20.227 -10.489  -0.465  1.00  0.00           C  
ATOM    341  O   SER   184     -21.321 -10.341   0.054  1.00  0.00           O  
ATOM    342  CB  SER   184     -21.075  -9.714  -2.806  1.00  0.00           C  
ATOM    343  OG  SER   184     -20.815  -8.955  -3.985  1.00  0.00           O  
ATOM    344  H   SER   184     -18.574 -10.927  -2.880  1.00  0.00           H  
ATOM    345  HA  SER   184     -19.921  -8.670  -1.435  1.00  0.00           H  
ATOM    346 1HB  SER   184     -21.279 -10.755  -3.054  1.00  0.00           H  
ATOM    347 2HB  SER   184     -21.923  -9.229  -2.324  1.00  0.00           H  
ATOM    348  HG  SER   184     -20.095  -9.284  -4.529  1.00  0.00           H  
ATOM    349  N   SER   185     -19.251 -11.277   0.132  1.00  0.00           N  
ATOM    350  CA  SER   185     -19.530 -11.877   1.509  1.00  0.00           C  
ATOM    351  C   SER   185     -18.346 -11.567   2.461  1.00  0.00           C  
ATOM    352  O   SER   185     -17.202 -11.863   2.304  1.00  0.00           O  
ATOM    353  CB  SER   185     -19.806 -13.345   1.315  1.00  0.00           C  
ATOM    354  OG  SER   185     -19.740 -13.866   2.605  1.00  0.00           O  
ATOM    355  H   SER   185     -18.299 -11.333  -0.201  1.00  0.00           H  
ATOM    356  HA  SER   185     -20.392 -11.401   1.977  1.00  0.00           H  
ATOM    357 1HB  SER   185     -20.658 -13.585   0.678  1.00  0.00           H  
ATOM    358 2HB  SER   185     -18.974 -13.696   0.706  1.00  0.00           H  
ATOM    359  HG  SER   185     -18.953 -14.385   2.785  1.00  0.00           H  
ATOM    360  N   TRP   186     -18.713 -11.037   3.638  1.00  0.00           N  
ATOM    361  CA  TRP   186     -17.792 -10.329   4.537  1.00  0.00           C  
ATOM    362  C   TRP   186     -18.397 -10.194   6.007  1.00  0.00           C  
ATOM    363  O   TRP   186     -19.567 -10.116   6.194  1.00  0.00           O  
ATOM    364  CB  TRP   186     -17.764  -8.865   4.096  1.00  0.00           C  
ATOM    365  CG  TRP   186     -17.283  -8.575   2.624  1.00  0.00           C  
ATOM    366  CD1 TRP   186     -18.128  -8.264   1.611  1.00  0.00           C  
ATOM    367  CD2 TRP   186     -15.981  -8.568   1.984  1.00  0.00           C  
ATOM    368  CE2 TRP   186     -16.127  -8.310   0.598  1.00  0.00           C  
ATOM    369  CE3 TRP   186     -14.638  -8.843   2.492  1.00  0.00           C  
ATOM    370  NE1 TRP   186     -17.461  -8.078   0.428  1.00  0.00           N  
ATOM    371  CZ2 TRP   186     -15.010  -8.194  -0.296  1.00  0.00           C  
ATOM    372  CZ3 TRP   186     -13.537  -8.845   1.584  1.00  0.00           C  
ATOM    373  CH2 TRP   186     -13.735  -8.450   0.246  1.00  0.00           C  
ATOM    374  H   TRP   186     -19.715 -10.998   3.763  1.00  0.00           H  
ATOM    375  HA  TRP   186     -16.791 -10.760   4.558  1.00  0.00           H  
ATOM    376 1HB  TRP   186     -18.659  -8.302   4.360  1.00  0.00           H  
ATOM    377 2HB  TRP   186     -16.990  -8.375   4.686  1.00  0.00           H  
ATOM    378  HD1 TRP   186     -19.180  -8.130   1.815  1.00  0.00           H  
ATOM    379  HE1 TRP   186     -17.980  -7.721  -0.363  1.00  0.00           H  
ATOM    380  HE3 TRP   186     -14.509  -8.912   3.563  1.00  0.00           H  
ATOM    381  HZ2 TRP   186     -15.217  -7.759  -1.262  1.00  0.00           H  
ATOM    382  HZ3 TRP   186     -12.549  -8.807   2.017  1.00  0.00           H  
ATOM    383  HH2 TRP   186     -12.860  -8.325  -0.374  1.00  0.00           H  
ATOM    384  N   TYR   187     -17.579 -10.430   7.025  1.00  0.00           N  
ATOM    385  CA  TYR   187     -17.805 -10.196   8.411  1.00  0.00           C  
ATOM    386  C   TYR   187     -17.685  -8.684   8.602  1.00  0.00           C  
ATOM    387  O   TYR   187     -16.935  -7.861   8.015  1.00  0.00           O  
ATOM    388  CB  TYR   187     -16.834 -10.924   9.330  1.00  0.00           C  
ATOM    389  CG  TYR   187     -16.853 -12.426   9.181  1.00  0.00           C  
ATOM    390  CD1 TYR   187     -15.782 -12.940   8.525  1.00  0.00           C  
ATOM    391  CD2 TYR   187     -17.916 -13.247   9.691  1.00  0.00           C  
ATOM    392  CE1 TYR   187     -15.616 -14.341   8.482  1.00  0.00           C  
ATOM    393  CE2 TYR   187     -17.744 -14.632   9.677  1.00  0.00           C  
ATOM    394  CZ  TYR   187     -16.530 -15.168   9.156  1.00  0.00           C  
ATOM    395  OH  TYR   187     -16.328 -16.503   9.060  1.00  0.00           O  
ATOM    396  H   TYR   187     -16.601 -10.593   6.827  1.00  0.00           H  
ATOM    397  HA  TYR   187     -18.847 -10.445   8.610  1.00  0.00           H  
ATOM    398 1HB  TYR   187     -15.892 -10.437   9.076  1.00  0.00           H  
ATOM    399 2HB  TYR   187     -17.094 -10.668  10.357  1.00  0.00           H  
ATOM    400  HD1 TYR   187     -15.118 -12.302   7.962  1.00  0.00           H  
ATOM    401  HD2 TYR   187     -18.778 -12.798  10.161  1.00  0.00           H  
ATOM    402  HE1 TYR   187     -14.698 -14.763   8.102  1.00  0.00           H  
ATOM    403  HE2 TYR   187     -18.526 -15.256  10.083  1.00  0.00           H  
ATOM    404  HH  TYR   187     -16.821 -16.997   9.719  1.00  0.00           H  
ATOM    405  N   HIE   188     -18.484  -8.288   9.640  1.00  0.00           N  
ATOM    406  CA  HIE   188     -18.660  -6.990  10.235  1.00  0.00           C  
ATOM    407  C   HIE   188     -18.634  -6.915  11.755  1.00  0.00           C  
ATOM    408  O   HIE   188     -18.715  -5.779  12.299  1.00  0.00           O  
ATOM    409  CB  HIE   188     -20.013  -6.400   9.681  1.00  0.00           C  
ATOM    410  CG  HIE   188     -21.294  -6.774  10.334  1.00  0.00           C  
ATOM    411  CD2 HIE   188     -21.741  -6.208  11.507  1.00  0.00           C  
ATOM    412  ND1 HIE   188     -22.187  -7.782   9.918  1.00  0.00           N  
ATOM    413  CE1 HIE   188     -23.063  -7.913  10.947  1.00  0.00           C  
ATOM    414  NE2 HIE   188     -22.852  -6.905  11.850  1.00  0.00           N  
ATOM    415  H   HIE   188     -19.247  -8.903   9.883  1.00  0.00           H  
ATOM    416  HA  HIE   188     -17.790  -6.376  10.000  1.00  0.00           H  
ATOM    417 1HB  HIE   188     -19.924  -5.314   9.704  1.00  0.00           H  
ATOM    418 2HB  HIE   188     -20.178  -6.677   8.640  1.00  0.00           H  
ATOM    419  HD2 HIE   188     -21.194  -5.489  12.099  1.00  0.00           H  
ATOM    420  HE1 HIE   188     -23.867  -8.632  10.987  1.00  0.00           H  
ATOM    421  HE2 HIE   188     -23.404  -6.801  12.689  1.00  0.00           H  
ATOM    422  N   ASP   189     -18.556  -8.012  12.433  1.00  0.00           N  
ATOM    423  CA  ASP   189     -18.447  -8.176  13.957  1.00  0.00           C  
ATOM    424  C   ASP   189     -17.727  -9.392  14.462  1.00  0.00           C  
ATOM    425  O   ASP   189     -17.326  -9.370  15.612  1.00  0.00           O  
ATOM    426  CB  ASP   189     -19.745  -8.060  14.655  1.00  0.00           C  
ATOM    427  CG  ASP   189     -20.998  -8.881  14.195  1.00  0.00           C  
ATOM    428  OD1 ASP   189     -22.064  -8.681  14.759  1.00  0.00           O  
ATOM    429  OD2 ASP   189     -20.751  -9.869  13.507  1.00  0.00           O1-
ATOM    430  H   ASP   189     -18.731  -8.843  11.888  1.00  0.00           H  
ATOM    431  HA  ASP   189     -17.899  -7.343  14.399  1.00  0.00           H  
ATOM    432 1HB  ASP   189     -19.540  -8.286  15.701  1.00  0.00           H  
ATOM    433 2HB  ASP   189     -20.152  -7.057  14.771  1.00  0.00           H  
ATOM    434  N   ARG   190     -17.518 -10.402  13.646  1.00  0.00           N  
ATOM    435  CA  ARG   190     -16.631 -11.547  13.959  1.00  0.00           C  
ATOM    436  C   ARG   190     -15.180 -11.066  13.839  1.00  0.00           C  
ATOM    437  O   ARG   190     -14.834 -10.498  12.753  1.00  0.00           O  
ATOM    438  CB  ARG   190     -16.929 -12.717  13.004  1.00  0.00           C  
ATOM    439  CG  ARG   190     -16.900 -13.958  13.773  1.00  0.00           C  
ATOM    440  CD  ARG   190     -17.261 -15.199  12.919  1.00  0.00           C  
ATOM    441  NE  ARG   190     -17.403 -16.338  13.796  1.00  0.00           N  
ATOM    442  CZ  ARG   190     -16.581 -17.340  14.087  1.00  0.00           C  
ATOM    443  NH1 ARG   190     -15.401 -17.426  13.611  1.00  0.00           N1+
ATOM    444  NH2 ARG   190     -16.945 -18.231  14.948  1.00  0.00           N1+
ATOM    445  H   ARG   190     -17.785 -10.410  12.672  1.00  0.00           H  
ATOM    446  HA  ARG   190     -16.869 -11.735  15.007  1.00  0.00           H  
ATOM    447 1HB  ARG   190     -17.933 -12.497  12.642  1.00  0.00           H  
ATOM    448 2HB  ARG   190     -16.335 -12.784  12.093  1.00  0.00           H  
ATOM    449 1HG  ARG   190     -15.906 -14.190  14.155  1.00  0.00           H  
ATOM    450 2HG  ARG   190     -17.673 -13.833  14.530  1.00  0.00           H  
ATOM    451 1HD  ARG   190     -18.213 -14.922  12.467  1.00  0.00           H  
ATOM    452 2HD  ARG   190     -16.549 -15.414  12.123  1.00  0.00           H  
ATOM    453  HE  ARG   190     -18.323 -16.293  14.209  1.00  0.00           H  
ATOM    454 1HH1 ARG   190     -15.163 -16.743  12.905  1.00  0.00           H  
ATOM    455 2HH1 ARG   190     -14.767 -18.154  13.910  1.00  0.00           H  
ATOM    456 1HH2 ARG   190     -17.753 -18.127  15.545  1.00  0.00           H  
ATOM    457 2HH2 ARG   190     -16.327 -18.970  15.250  1.00  0.00           H  
ATOM    458  N   GLY   191     -14.301 -11.486  14.773  1.00  0.00           N  
ATOM    459  CA  GLY   191     -12.868 -11.162  14.833  1.00  0.00           C  
ATOM    460  C   GLY   191     -12.546  -9.679  14.480  1.00  0.00           C  
ATOM    461  O   GLY   191     -13.092  -8.752  15.095  1.00  0.00           O  
ATOM    462  H   GLY   191     -14.698 -11.985  15.555  1.00  0.00           H  
ATOM    463 1HA  GLY   191     -12.356 -11.519  15.727  1.00  0.00           H  
ATOM    464 2HA  GLY   191     -12.344 -11.823  14.142  1.00  0.00           H  
ATOM    465  N   TRP   192     -11.555  -9.499  13.613  1.00  0.00           N  
ATOM    466  CA  TRP   192     -10.944  -8.202  13.484  1.00  0.00           C  
ATOM    467  C   TRP   192     -11.875  -7.256  12.750  1.00  0.00           C  
ATOM    468  O   TRP   192     -11.760  -6.061  12.985  1.00  0.00           O  
ATOM    469  CB  TRP   192      -9.576  -8.421  12.889  1.00  0.00           C  
ATOM    470  CG  TRP   192      -8.716  -9.423  13.589  1.00  0.00           C  
ATOM    471  CD1 TRP   192      -7.655 -10.078  13.060  1.00  0.00           C  
ATOM    472  CD2 TRP   192      -8.700  -9.787  15.029  1.00  0.00           C  
ATOM    473  CE2 TRP   192      -7.578 -10.664  15.252  1.00  0.00           C  
ATOM    474  CE3 TRP   192      -9.479  -9.650  16.181  1.00  0.00           C  
ATOM    475  NE1 TRP   192      -6.986 -10.871  14.010  1.00  0.00           N  
ATOM    476  CZ2 TRP   192      -7.277 -11.209  16.527  1.00  0.00           C  
ATOM    477  CZ3 TRP   192      -9.116 -10.190  17.444  1.00  0.00           C  
ATOM    478  CH2 TRP   192      -8.008 -10.944  17.636  1.00  0.00           C  
ATOM    479  H   TRP   192     -10.987 -10.262  13.274  1.00  0.00           H  
ATOM    480  HA  TRP   192     -10.701  -7.825  14.477  1.00  0.00           H  
ATOM    481 1HB  TRP   192      -9.724  -8.801  11.879  1.00  0.00           H  
ATOM    482 2HB  TRP   192      -8.969  -7.517  12.863  1.00  0.00           H  
ATOM    483  HD1 TRP   192      -7.354 -10.092  12.023  1.00  0.00           H  
ATOM    484  HE1 TRP   192      -6.102 -11.326  13.826  1.00  0.00           H  
ATOM    485  HE3 TRP   192     -10.350  -9.013  16.228  1.00  0.00           H  
ATOM    486  HZ2 TRP   192      -6.407 -11.848  16.506  1.00  0.00           H  
ATOM    487  HZ3 TRP   192      -9.697  -9.989  18.332  1.00  0.00           H  
ATOM    488  HH2 TRP   192      -7.738 -11.396  18.579  1.00  0.00           H  
ATOM    489  N   ALA   193     -12.782  -7.786  11.933  1.00  0.00           N  
ATOM    490  CA  ALA   193     -13.842  -6.985  11.344  1.00  0.00           C  
ATOM    491  C   ALA   193     -14.822  -6.324  12.328  1.00  0.00           C  
ATOM    492  O   ALA   193     -15.292  -6.904  13.351  1.00  0.00           O  
ATOM    493  CB  ALA   193     -14.571  -7.840  10.339  1.00  0.00           C  
ATOM    494  H   ALA   193     -12.816  -8.793  11.872  1.00  0.00           H  
ATOM    495  HA  ALA   193     -13.246  -6.216  10.853  1.00  0.00           H  
ATOM    496 1HB  ALA   193     -15.267  -7.196   9.800  1.00  0.00           H  
ATOM    497 2HB  ALA   193     -13.924  -8.342   9.621  1.00  0.00           H  
ATOM    498 3HB  ALA   193     -15.207  -8.602  10.788  1.00  0.00           H  
ATOM    499  N   LYS   194     -15.070  -5.036  12.023  1.00  0.00           N  
ATOM    500  CA  LYS   194     -15.884  -4.076  12.840  1.00  0.00           C  
ATOM    501  C   LYS   194     -16.514  -2.890  12.020  1.00  0.00           C  
ATOM    502  O   LYS   194     -16.024  -2.658  10.921  1.00  0.00           O  
ATOM    503  CB  LYS   194     -14.940  -3.445  13.912  1.00  0.00           C  
ATOM    504  CG  LYS   194     -14.288  -4.337  15.013  1.00  0.00           C  
ATOM    505  CD  LYS   194     -15.326  -4.964  15.974  1.00  0.00           C  
ATOM    506  CE  LYS   194     -14.809  -6.194  16.636  1.00  0.00           C  
ATOM    507  NZ  LYS   194     -15.337  -7.481  16.163  1.00  0.00           N1+
ATOM    508  H   LYS   194     -14.883  -4.795  11.060  1.00  0.00           H  
ATOM    509  HA  LYS   194     -16.729  -4.551  13.339  1.00  0.00           H  
ATOM    510 1HB  LYS   194     -14.148  -2.967  13.335  1.00  0.00           H  
ATOM    511 2HB  LYS   194     -15.560  -2.716  14.433  1.00  0.00           H  
ATOM    512 1HG  LYS   194     -13.632  -5.120  14.632  1.00  0.00           H  
ATOM    513 2HG  LYS   194     -13.622  -3.740  15.637  1.00  0.00           H  
ATOM    514 1HD  LYS   194     -15.413  -4.251  16.794  1.00  0.00           H  
ATOM    515 2HD  LYS   194     -16.317  -5.102  15.544  1.00  0.00           H  
ATOM    516 1HE  LYS   194     -13.730  -6.241  16.493  1.00  0.00           H  
ATOM    517 2HE  LYS   194     -15.028  -6.112  17.701  1.00  0.00           H  
ATOM    518 1HZ  LYS   194     -14.844  -8.297  16.494  1.00  0.00           H  
ATOM    519 2HZ  LYS   194     -16.265  -7.589  16.549  1.00  0.00           H  
ATOM    520 3HZ  LYS   194     -15.380  -7.487  15.154  1.00  0.00           H  
ATOM    521  N   ILE   195     -17.496  -2.170  12.584  1.00  0.00           N  
ATOM    522  CA  ILE   195     -18.063  -0.995  11.918  1.00  0.00           C  
ATOM    523  C   ILE   195     -18.704  -0.045  12.920  1.00  0.00           C  
ATOM    524  O   ILE   195     -19.140  -0.358  14.006  1.00  0.00           O  
ATOM    525  CB  ILE   195     -19.135  -1.553  10.923  1.00  0.00           C  
ATOM    526  CG1 ILE   195     -19.561  -0.624   9.711  1.00  0.00           C  
ATOM    527  CG2 ILE   195     -20.394  -1.973  11.823  1.00  0.00           C  
ATOM    528  CD1 ILE   195     -20.348  -1.308   8.561  1.00  0.00           C  
ATOM    529  H   ILE   195     -17.958  -2.495  13.422  1.00  0.00           H  
ATOM    530  HA  ILE   195     -17.308  -0.508  11.299  1.00  0.00           H  
ATOM    531  HB  ILE   195     -18.656  -2.409  10.448  1.00  0.00           H  
ATOM    532 1HG1 ILE   195     -20.164   0.213  10.061  1.00  0.00           H  
ATOM    533 2HG1 ILE   195     -18.686  -0.175   9.242  1.00  0.00           H  
ATOM    534 1HG2 ILE   195     -20.222  -2.706  12.611  1.00  0.00           H  
ATOM    535 2HG2 ILE   195     -20.904  -1.059  12.122  1.00  0.00           H  
ATOM    536 3HG2 ILE   195     -21.125  -2.468  11.184  1.00  0.00           H  
ATOM    537 1HD1 ILE   195     -19.990  -2.312   8.334  1.00  0.00           H  
ATOM    538 2HD1 ILE   195     -21.347  -1.578   8.903  1.00  0.00           H  
ATOM    539 3HD1 ILE   195     -20.459  -0.624   7.719  1.00  0.00           H  
ATOM    540  N   SER   196     -18.688   1.272  12.585  1.00  0.00           N  
ATOM    541  CA  SER   196     -19.209   2.422  13.339  1.00  0.00           C  
ATOM    542  C   SER   196     -19.895   3.371  12.345  1.00  0.00           C  
ATOM    543  O   SER   196     -19.289   3.780  11.390  1.00  0.00           O  
ATOM    544  CB  SER   196     -17.986   3.038  14.106  1.00  0.00           C  
ATOM    545  OG  SER   196     -18.427   4.227  14.697  1.00  0.00           O  
ATOM    546  H   SER   196     -18.384   1.471  11.643  1.00  0.00           H  
ATOM    547  HA  SER   196     -19.895   2.078  14.113  1.00  0.00           H  
ATOM    548 1HB  SER   196     -17.626   2.342  14.865  1.00  0.00           H  
ATOM    549 2HB  SER   196     -17.260   3.291  13.334  1.00  0.00           H  
ATOM    550  HG  SER   196     -17.784   4.863  14.376  1.00  0.00           H  
ATOM    551  N   ASN   197     -21.172   3.794  12.501  1.00  0.00           N  
ATOM    552  CA  ASN   197     -21.942   4.652  11.552  1.00  0.00           C  
ATOM    553  C   ASN   197     -22.179   4.168  10.118  1.00  0.00           C  
ATOM    554  O   ASN   197     -23.332   4.105   9.670  1.00  0.00           O  
ATOM    555  CB  ASN   197     -21.425   6.064  11.638  1.00  0.00           C  
ATOM    556  CG  ASN   197     -22.281   6.955  10.807  1.00  0.00           C  
ATOM    557  ND2 ASN   197     -23.449   7.143  11.340  1.00  0.00           N  
ATOM    558  OD1 ASN   197     -21.904   7.276   9.710  1.00  0.00           O  
ATOM    559  H   ASN   197     -21.542   3.724  13.437  1.00  0.00           H  
ATOM    560  HA  ASN   197     -22.948   4.679  11.973  1.00  0.00           H  
ATOM    561 1HB  ASN   197     -21.387   6.327  12.694  1.00  0.00           H  
ATOM    562 2HB  ASN   197     -20.410   6.099  11.244  1.00  0.00           H  
ATOM    563 1HD2 ASN   197     -24.157   7.699  10.882  1.00  0.00           H  
ATOM    564 2HD2 ASN   197     -23.654   6.797  12.266  1.00  0.00           H  
ATOM    565  N   MET   198     -21.170   3.693   9.381  1.00  0.00           N  
ATOM    566  CA  MET   198     -21.306   3.046   8.032  1.00  0.00           C  
ATOM    567  C   MET   198     -22.220   1.836   8.114  1.00  0.00           C  
ATOM    568  O   MET   198     -22.530   1.338   9.179  1.00  0.00           O  
ATOM    569  CB  MET   198     -19.890   2.662   7.458  1.00  0.00           C  
ATOM    570  CG  MET   198     -18.900   3.855   7.405  1.00  0.00           C  
ATOM    571  SD  MET   198     -17.584   3.694   6.192  1.00  0.00           S  
ATOM    572  CE  MET   198     -18.385   4.316   4.701  1.00  0.00           C  
ATOM    573  H   MET   198     -20.250   3.715   9.797  1.00  0.00           H  
ATOM    574  HA  MET   198     -21.844   3.756   7.403  1.00  0.00           H  
ATOM    575 1HB  MET   198     -19.539   1.742   7.925  1.00  0.00           H  
ATOM    576 2HB  MET   198     -20.037   2.253   6.459  1.00  0.00           H  
ATOM    577 1HG  MET   198     -19.461   4.778   7.260  1.00  0.00           H  
ATOM    578 2HG  MET   198     -18.435   3.919   8.388  1.00  0.00           H  
ATOM    579 1HE  MET   198     -18.560   5.391   4.666  1.00  0.00           H  
ATOM    580 2HE  MET   198     -17.648   4.132   3.919  1.00  0.00           H  
ATOM    581 3HE  MET   198     -19.378   3.874   4.616  1.00  0.00           H  
ATOM    582  N   THR   199     -22.648   1.233   6.968  1.00  0.00           N  
ATOM    583  CA  THR   199     -23.493   0.014   6.985  1.00  0.00           C  
ATOM    584  C   THR   199     -23.022  -0.964   5.895  1.00  0.00           C  
ATOM    585  O   THR   199     -22.545  -0.575   4.821  1.00  0.00           O  
ATOM    586  CB  THR   199     -24.979   0.459   6.694  1.00  0.00           C  
ATOM    587  CG2 THR   199     -25.887  -0.724   6.496  1.00  0.00           C  
ATOM    588  OG1 THR   199     -25.435   1.247   7.778  1.00  0.00           O  
ATOM    589  H   THR   199     -22.403   1.640   6.076  1.00  0.00           H  
ATOM    590  HA  THR   199     -23.413  -0.504   7.940  1.00  0.00           H  
ATOM    591  HB  THR   199     -25.006   1.092   5.806  1.00  0.00           H  
ATOM    592  HG1 THR   199     -25.328   0.721   8.573  1.00  0.00           H  
ATOM    593 1HG2 THR   199     -25.564  -1.329   5.649  1.00  0.00           H  
ATOM    594 2HG2 THR   199     -25.746  -1.353   7.373  1.00  0.00           H  
ATOM    595 3HG2 THR   199     -26.931  -0.413   6.441  1.00  0.00           H  
ATOM    596  N   LEU   200     -23.150  -2.292   6.171  1.00  0.00           N  
ATOM    597  CA  LEU   200     -22.852  -3.293   5.148  1.00  0.00           C  
ATOM    598  C   LEU   200     -24.186  -3.717   4.565  1.00  0.00           C  
ATOM    599  O   LEU   200     -24.997  -4.099   5.380  1.00  0.00           O  
ATOM    600  CB  LEU   200     -22.048  -4.430   5.825  1.00  0.00           C  
ATOM    601  CG  LEU   200     -22.134  -5.813   5.115  1.00  0.00           C  
ATOM    602  CD1 LEU   200     -21.508  -5.775   3.681  1.00  0.00           C  
ATOM    603  CD2 LEU   200     -21.364  -6.772   6.006  1.00  0.00           C  
ATOM    604  H   LEU   200     -23.629  -2.631   6.993  1.00  0.00           H  
ATOM    605  HA  LEU   200     -22.359  -2.874   4.271  1.00  0.00           H  
ATOM    606 1HB  LEU   200     -21.016  -4.114   5.978  1.00  0.00           H  
ATOM    607 2HB  LEU   200     -22.523  -4.612   6.789  1.00  0.00           H  
ATOM    608  HG  LEU   200     -23.189  -6.071   5.026  1.00  0.00           H  
ATOM    609 1HD1 LEU   200     -21.228  -6.783   3.373  1.00  0.00           H  
ATOM    610 2HD1 LEU   200     -22.361  -5.510   3.055  1.00  0.00           H  
ATOM    611 3HD1 LEU   200     -20.581  -5.205   3.626  1.00  0.00           H  
ATOM    612 1HD2 LEU   200     -21.463  -7.764   5.564  1.00  0.00           H  
ATOM    613 2HD2 LEU   200     -20.287  -6.620   6.068  1.00  0.00           H  
ATOM    614 3HD2 LEU   200     -21.808  -6.779   7.002  1.00  0.00           H  
ATOM    615  N   SER   201     -24.384  -3.679   3.263  1.00  0.00           N  
ATOM    616  CA  SER   201     -25.499  -4.447   2.640  1.00  0.00           C  
ATOM    617  C   SER   201     -25.349  -4.841   1.179  1.00  0.00           C  
ATOM    618  O   SER   201     -24.722  -4.154   0.402  1.00  0.00           O  
ATOM    619  CB  SER   201     -26.683  -3.486   2.669  1.00  0.00           C  
ATOM    620  OG  SER   201     -27.922  -4.174   2.397  1.00  0.00           O  
ATOM    621  H   SER   201     -23.574  -3.425   2.717  1.00  0.00           H  
ATOM    622  HA  SER   201     -25.786  -5.318   3.229  1.00  0.00           H  
ATOM    623 1HB  SER   201     -26.854  -3.069   3.661  1.00  0.00           H  
ATOM    624 2HB  SER   201     -26.494  -2.712   1.926  1.00  0.00           H  
ATOM    625  HG  SER   201     -28.650  -3.550   2.342  1.00  0.00           H  
ATOM    626  N   ASN   202     -25.886  -6.016   0.793  1.00  0.00           N  
ATOM    627  CA  ASN   202     -25.715  -6.615  -0.547  1.00  0.00           C  
ATOM    628  C   ASN   202     -24.224  -6.848  -0.860  1.00  0.00           C  
ATOM    629  O   ASN   202     -23.818  -7.054  -2.016  1.00  0.00           O  
ATOM    630  CB  ASN   202     -26.563  -5.878  -1.607  1.00  0.00           C  
ATOM    631  CG  ASN   202     -28.024  -5.866  -1.295  1.00  0.00           C  
ATOM    632  ND2 ASN   202     -28.551  -4.701  -1.119  1.00  0.00           N  
ATOM    633  OD1 ASN   202     -28.721  -6.866  -1.051  1.00  0.00           O  
ATOM    634  H   ASN   202     -26.380  -6.568   1.480  1.00  0.00           H  
ATOM    635  HA  ASN   202     -26.028  -7.659  -0.523  1.00  0.00           H  
ATOM    636 1HB  ASN   202     -26.151  -4.878  -1.736  1.00  0.00           H  
ATOM    637 2HB  ASN   202     -26.548  -6.494  -2.506  1.00  0.00           H  
ATOM    638 1HD2 ASN   202     -29.545  -4.544  -1.198  1.00  0.00           H  
ATOM    639 2HD2 ASN   202     -27.861  -3.966  -1.082  1.00  0.00           H  
ATOM    640  N   GLY   203     -23.371  -7.033   0.194  1.00  0.00           N  
ATOM    641  CA  GLY   203     -21.901  -7.224   0.188  1.00  0.00           C  
ATOM    642  C   GLY   203     -21.115  -5.964  -0.095  1.00  0.00           C  
ATOM    643  O   GLY   203     -19.872  -5.995  -0.330  1.00  0.00           O  
ATOM    644  H   GLY   203     -23.677  -7.038   1.156  1.00  0.00           H  
ATOM    645 1HA  GLY   203     -21.560  -7.721   1.097  1.00  0.00           H  
ATOM    646 2HA  GLY   203     -21.639  -7.721  -0.745  1.00  0.00           H  
ATOM    647  N   LYS   204     -21.786  -4.793  -0.089  1.00  0.00           N  
ATOM    648  CA  LYS   204     -21.253  -3.501  -0.569  1.00  0.00           C  
ATOM    649  C   LYS   204     -21.378  -2.566   0.655  1.00  0.00           C  
ATOM    650  O   LYS   204     -22.278  -2.848   1.507  1.00  0.00           O  
ATOM    651  CB  LYS   204     -22.106  -3.080  -1.768  1.00  0.00           C  
ATOM    652  CG  LYS   204     -21.977  -4.089  -3.012  1.00  0.00           C  
ATOM    653  CD  LYS   204     -22.801  -3.558  -4.163  1.00  0.00           C  
ATOM    654  CE  LYS   204     -24.305  -3.615  -3.856  1.00  0.00           C  
ATOM    655  NZ  LYS   204     -25.186  -3.235  -5.036  1.00  0.00           N1+
ATOM    656  H   LYS   204     -22.779  -4.766   0.093  1.00  0.00           H  
ATOM    657  HA  LYS   204     -20.205  -3.611  -0.847  1.00  0.00           H  
ATOM    658 1HB  LYS   204     -23.131  -2.895  -1.446  1.00  0.00           H  
ATOM    659 2HB  LYS   204     -21.774  -2.077  -2.032  1.00  0.00           H  
ATOM    660 1HG  LYS   204     -20.941  -4.032  -3.344  1.00  0.00           H  
ATOM    661 2HG  LYS   204     -22.356  -5.077  -2.748  1.00  0.00           H  
ATOM    662 1HD  LYS   204     -22.584  -2.507  -4.358  1.00  0.00           H  
ATOM    663 2HD  LYS   204     -22.582  -4.187  -5.025  1.00  0.00           H  
ATOM    664 1HE  LYS   204     -24.597  -4.643  -3.640  1.00  0.00           H  
ATOM    665 2HE  LYS   204     -24.579  -2.945  -3.042  1.00  0.00           H  
ATOM    666 1HZ  LYS   204     -25.022  -3.663  -5.937  1.00  0.00           H  
ATOM    667 2HZ  LYS   204     -26.162  -3.364  -4.808  1.00  0.00           H  
ATOM    668 3HZ  LYS   204     -24.983  -2.265  -5.228  1.00  0.00           H  
ATOM    669  N   LEU   205     -20.627  -1.489   0.803  1.00  0.00           N  
ATOM    670  CA  LEU   205     -20.482  -0.646   2.019  1.00  0.00           C  
ATOM    671  C   LEU   205     -21.113   0.695   1.849  1.00  0.00           C  
ATOM    672  O   LEU   205     -20.519   1.505   1.175  1.00  0.00           O  
ATOM    673  CB  LEU   205     -18.934  -0.771   2.278  1.00  0.00           C  
ATOM    674  CG  LEU   205     -18.438   0.171   3.368  1.00  0.00           C  
ATOM    675  CD1 LEU   205     -19.002  -0.146   4.760  1.00  0.00           C  
ATOM    676  CD2 LEU   205     -16.942   0.253   3.447  1.00  0.00           C  
ATOM    677  H   LEU   205     -20.046  -1.297   0.000  1.00  0.00           H  
ATOM    678  HA  LEU   205     -20.991  -1.097   2.871  1.00  0.00           H  
ATOM    679 1HB  LEU   205     -18.701  -1.792   2.580  1.00  0.00           H  
ATOM    680 2HB  LEU   205     -18.391  -0.621   1.344  1.00  0.00           H  
ATOM    681  HG  LEU   205     -18.722   1.187   3.094  1.00  0.00           H  
ATOM    682 1HD1 LEU   205     -18.512   0.479   5.507  1.00  0.00           H  
ATOM    683 2HD1 LEU   205     -20.057   0.127   4.788  1.00  0.00           H  
ATOM    684 3HD1 LEU   205     -18.903  -1.224   4.883  1.00  0.00           H  
ATOM    685 1HD2 LEU   205     -16.354  -0.622   3.722  1.00  0.00           H  
ATOM    686 2HD2 LEU   205     -16.501   0.840   2.641  1.00  0.00           H  
ATOM    687 3HD2 LEU   205     -16.870   1.011   4.226  1.00  0.00           H  
ATOM    688  N   ARG   206     -22.301   0.905   2.444  1.00  0.00           N  
ATOM    689  CA  ARG   206     -23.174   2.091   2.299  1.00  0.00           C  
ATOM    690  C   ARG   206     -22.517   3.153   3.174  1.00  0.00           C  
ATOM    691  O   ARG   206     -22.468   2.924   4.384  1.00  0.00           O  
ATOM    692  CB  ARG   206     -24.647   1.758   2.716  1.00  0.00           C  
ATOM    693  CG  ARG   206     -25.352   0.915   1.693  1.00  0.00           C  
ATOM    694  CD  ARG   206     -26.873   0.945   1.987  1.00  0.00           C  
ATOM    695  NE  ARG   206     -27.464  -0.059   1.123  1.00  0.00           N  
ATOM    696  CZ  ARG   206     -28.697  -0.189   0.698  1.00  0.00           C  
ATOM    697  NH1 ARG   206     -29.728   0.317   1.294  1.00  0.00           N1+
ATOM    698  NH2 ARG   206     -28.880  -0.850  -0.354  1.00  0.00           N1+
ATOM    699  H   ARG   206     -22.600   0.109   2.988  1.00  0.00           H  
ATOM    700  HA  ARG   206     -23.146   2.402   1.254  1.00  0.00           H  
ATOM    701 1HB  ARG   206     -24.718   1.354   3.727  1.00  0.00           H  
ATOM    702 2HB  ARG   206     -25.211   2.690   2.738  1.00  0.00           H  
ATOM    703 1HG  ARG   206     -25.071   1.282   0.706  1.00  0.00           H  
ATOM    704 2HG  ARG   206     -24.987  -0.108   1.778  1.00  0.00           H  
ATOM    705 1HD  ARG   206     -27.028   0.773   3.052  1.00  0.00           H  
ATOM    706 2HD  ARG   206     -27.196   1.984   1.936  1.00  0.00           H  
ATOM    707  HE  ARG   206     -26.781  -0.630   0.647  1.00  0.00           H  
ATOM    708 1HH1 ARG   206     -29.680   0.698   2.229  1.00  0.00           H  
ATOM    709 2HH1 ARG   206     -30.636   0.086   0.918  1.00  0.00           H  
ATOM    710 1HH2 ARG   206     -28.076  -1.255  -0.814  1.00  0.00           H  
ATOM    711 2HH2 ARG   206     -29.797  -1.048  -0.728  1.00  0.00           H  
ATOM    712  N   VAL   207     -22.283   4.394   2.669  1.00  0.00           N  
ATOM    713  CA  VAL   207     -22.094   5.606   3.411  1.00  0.00           C  
ATOM    714  C   VAL   207     -23.347   6.248   4.044  1.00  0.00           C  
ATOM    715  O   VAL   207     -24.308   6.558   3.342  1.00  0.00           O  
ATOM    716  CB  VAL   207     -21.537   6.660   2.418  1.00  0.00           C  
ATOM    717  CG1 VAL   207     -21.066   7.954   3.073  1.00  0.00           C  
ATOM    718  CG2 VAL   207     -20.315   6.139   1.668  1.00  0.00           C  
ATOM    719  H   VAL   207     -22.448   4.488   1.677  1.00  0.00           H  
ATOM    720  HA  VAL   207     -21.332   5.508   4.183  1.00  0.00           H  
ATOM    721  HB  VAL   207     -22.295   6.942   1.688  1.00  0.00           H  
ATOM    722 1HG1 VAL   207     -20.940   8.697   2.285  1.00  0.00           H  
ATOM    723 2HG1 VAL   207     -21.843   8.349   3.728  1.00  0.00           H  
ATOM    724 3HG1 VAL   207     -20.191   7.797   3.703  1.00  0.00           H  
ATOM    725 1HG2 VAL   207     -20.621   5.259   1.102  1.00  0.00           H  
ATOM    726 2HG2 VAL   207     -19.949   6.915   0.997  1.00  0.00           H  
ATOM    727 3HG2 VAL   207     -19.493   5.985   2.367  1.00  0.00           H  
ATOM    728  N   ASN   208     -23.329   6.540   5.348  1.00  0.00           N  
ATOM    729  CA  ASN   208     -24.500   7.191   6.061  1.00  0.00           C  
ATOM    730  C   ASN   208     -24.304   8.657   6.486  1.00  0.00           C  
ATOM    731  O   ASN   208     -25.164   9.325   7.055  1.00  0.00           O  
ATOM    732  CB  ASN   208     -24.998   6.364   7.245  1.00  0.00           C  
ATOM    733  CG  ASN   208     -25.474   5.024   6.838  1.00  0.00           C  
ATOM    734  ND2 ASN   208     -25.216   4.009   7.635  1.00  0.00           N  
ATOM    735  OD1 ASN   208     -26.208   4.839   5.888  1.00  0.00           O  
ATOM    736  H   ASN   208     -22.480   6.313   5.844  1.00  0.00           H  
ATOM    737  HA  ASN   208     -25.337   7.176   5.363  1.00  0.00           H  
ATOM    738 1HB  ASN   208     -24.166   6.210   7.932  1.00  0.00           H  
ATOM    739 2HB  ASN   208     -25.868   6.811   7.726  1.00  0.00           H  
ATOM    740 1HD2 ASN   208     -25.658   3.101   7.626  1.00  0.00           H  
ATOM    741 2HD2 ASN   208     -24.600   4.225   8.406  1.00  0.00           H  
ATOM    742  N   GLN   209     -23.190   9.210   6.151  1.00  0.00           N  
ATOM    743  CA  GLN   209     -22.690  10.415   6.718  1.00  0.00           C  
ATOM    744  C   GLN   209     -21.631  11.066   5.806  1.00  0.00           C  
ATOM    745  O   GLN   209     -20.738  10.310   5.324  1.00  0.00           O  
ATOM    746  CB  GLN   209     -21.917  10.045   7.954  1.00  0.00           C  
ATOM    747  CG  GLN   209     -21.644  11.317   8.725  1.00  0.00           C  
ATOM    748  CD  GLN   209     -21.003  11.112  10.090  1.00  0.00           C  
ATOM    749  NE2 GLN   209     -21.460  10.185  10.926  1.00  0.00           N  
ATOM    750  OE1 GLN   209     -20.100  11.802  10.416  1.00  0.00           O  
ATOM    751  H   GLN   209     -22.508   8.686   5.621  1.00  0.00           H  
ATOM    752  HA  GLN   209     -23.523  11.081   6.946  1.00  0.00           H  
ATOM    753 1HB  GLN   209     -22.541   9.339   8.502  1.00  0.00           H  
ATOM    754 2HB  GLN   209     -21.002   9.495   7.736  1.00  0.00           H  
ATOM    755 1HG  GLN   209     -21.031  11.993   8.129  1.00  0.00           H  
ATOM    756 2HG  GLN   209     -22.516  11.938   8.931  1.00  0.00           H  
ATOM    757 1HE2 GLN   209     -20.822  10.099  11.705  1.00  0.00           H  
ATOM    758 2HE2 GLN   209     -22.366   9.739  10.943  1.00  0.00           H  
ATOM    759  N   ASP   210     -21.792  12.304   5.369  1.00  0.00           N  
ATOM    760  CA  ASP   210     -20.830  13.053   4.579  1.00  0.00           C  
ATOM    761  C   ASP   210     -19.537  13.297   5.367  1.00  0.00           C  
ATOM    762  O   ASP   210     -19.559  13.549   6.546  1.00  0.00           O  
ATOM    763  CB  ASP   210     -21.383  14.438   4.123  1.00  0.00           C  
ATOM    764  CG  ASP   210     -22.712  14.387   3.276  1.00  0.00           C  
ATOM    765  OD1 ASP   210     -23.050  15.486   2.831  1.00  0.00           O  
ATOM    766  OD2 ASP   210     -23.304  13.337   3.039  1.00  0.00           O1-
ATOM    767  H   ASP   210     -22.453  12.906   5.838  1.00  0.00           H  
ATOM    768  HA  ASP   210     -20.606  12.482   3.677  1.00  0.00           H  
ATOM    769 1HB  ASP   210     -21.497  15.059   5.011  1.00  0.00           H  
ATOM    770 2HB  ASP   210     -20.550  14.748   3.493  1.00  0.00           H  
ATOM    771  N   GLY   211     -18.479  13.386   4.571  1.00  0.00           N  
ATOM    772  CA  GLY   211     -17.204  13.917   5.008  1.00  0.00           C  
ATOM    773  C   GLY   211     -16.083  13.637   4.058  1.00  0.00           C  
ATOM    774  O   GLY   211     -16.339  13.447   2.827  1.00  0.00           O  
ATOM    775  H   GLY   211     -18.536  13.187   3.582  1.00  0.00           H  
ATOM    776 1HA  GLY   211     -17.193  14.929   5.411  1.00  0.00           H  
ATOM    777 2HA  GLY   211     -16.819  13.268   5.794  1.00  0.00           H  
ATOM    778  N   PHE   212     -14.859  13.512   4.527  1.00  0.00           N  
ATOM    779  CA  PHE   212     -13.716  13.004   3.829  1.00  0.00           C  
ATOM    780  C   PHE   212     -13.259  11.836   4.649  1.00  0.00           C  
ATOM    781  O   PHE   212     -13.167  11.893   5.879  1.00  0.00           O  
ATOM    782  CB  PHE   212     -12.615  14.066   3.705  1.00  0.00           C  
ATOM    783  CG  PHE   212     -13.023  15.301   2.897  1.00  0.00           C  
ATOM    784  CD1 PHE   212     -13.848  16.284   3.422  1.00  0.00           C  
ATOM    785  CD2 PHE   212     -12.544  15.462   1.581  1.00  0.00           C  
ATOM    786  CE1 PHE   212     -14.051  17.527   2.728  1.00  0.00           C  
ATOM    787  CE2 PHE   212     -12.717  16.676   0.867  1.00  0.00           C  
ATOM    788  CZ  PHE   212     -13.435  17.762   1.488  1.00  0.00           C  
ATOM    789  H   PHE   212     -14.797  13.900   5.457  1.00  0.00           H  
ATOM    790  HA  PHE   212     -13.998  12.642   2.840  1.00  0.00           H  
ATOM    791 1HB  PHE   212     -12.241  14.512   4.627  1.00  0.00           H  
ATOM    792 2HB  PHE   212     -11.776  13.554   3.234  1.00  0.00           H  
ATOM    793  HD1 PHE   212     -14.194  16.179   4.440  1.00  0.00           H  
ATOM    794  HD2 PHE   212     -11.954  14.662   1.156  1.00  0.00           H  
ATOM    795  HE1 PHE   212     -14.629  18.352   3.116  1.00  0.00           H  
ATOM    796  HE2 PHE   212     -12.090  16.841   0.004  1.00  0.00           H  
ATOM    797  HZ  PHE   212     -13.569  18.733   1.032  1.00  0.00           H  
ATOM    798  N   TYR   213     -12.908  10.732   3.934  1.00  0.00           N  
ATOM    799  CA  TYR   213     -12.447   9.404   4.478  1.00  0.00           C  
ATOM    800  C   TYR   213     -11.077   8.924   3.841  1.00  0.00           C  
ATOM    801  O   TYR   213     -10.887   9.046   2.620  1.00  0.00           O  
ATOM    802  CB  TYR   213     -13.566   8.369   4.180  1.00  0.00           C  
ATOM    803  CG  TYR   213     -14.985   8.556   4.708  1.00  0.00           C  
ATOM    804  CD1 TYR   213     -15.831   9.563   4.203  1.00  0.00           C  
ATOM    805  CD2 TYR   213     -15.488   7.551   5.515  1.00  0.00           C  
ATOM    806  CE1 TYR   213     -17.122   9.646   4.761  1.00  0.00           C  
ATOM    807  CE2 TYR   213     -16.749   7.634   6.126  1.00  0.00           C  
ATOM    808  CZ  TYR   213     -17.480   8.755   5.825  1.00  0.00           C  
ATOM    809  OH  TYR   213     -18.682   8.826   6.389  1.00  0.00           O  
ATOM    810  H   TYR   213     -13.049  10.828   2.938  1.00  0.00           H  
ATOM    811  HA  TYR   213     -12.274   9.487   5.551  1.00  0.00           H  
ATOM    812 1HB  TYR   213     -13.615   8.306   3.092  1.00  0.00           H  
ATOM    813 2HB  TYR   213     -13.015   7.499   4.539  1.00  0.00           H  
ATOM    814  HD1 TYR   213     -15.553  10.283   3.446  1.00  0.00           H  
ATOM    815  HD2 TYR   213     -14.990   6.598   5.611  1.00  0.00           H  
ATOM    816  HE1 TYR   213     -17.696  10.528   4.518  1.00  0.00           H  
ATOM    817  HE2 TYR   213     -17.139   6.916   6.832  1.00  0.00           H  
ATOM    818  HH  TYR   213     -19.249   9.406   5.874  1.00  0.00           H  
ATOM    819  N   TYR   214     -10.125   8.371   4.580  1.00  0.00           N  
ATOM    820  CA  TYR   214      -9.180   7.422   3.986  1.00  0.00           C  
ATOM    821  C   TYR   214      -9.959   6.080   3.692  1.00  0.00           C  
ATOM    822  O   TYR   214     -10.670   5.647   4.535  1.00  0.00           O  
ATOM    823  CB  TYR   214      -8.092   7.177   5.064  1.00  0.00           C  
ATOM    824  CG  TYR   214      -6.947   6.301   4.608  1.00  0.00           C  
ATOM    825  CD1 TYR   214      -5.974   6.743   3.706  1.00  0.00           C  
ATOM    826  CD2 TYR   214      -6.752   5.056   5.171  1.00  0.00           C  
ATOM    827  CE1 TYR   214      -4.904   6.004   3.218  1.00  0.00           C  
ATOM    828  CE2 TYR   214      -5.662   4.238   4.598  1.00  0.00           C  
ATOM    829  CZ  TYR   214      -4.789   4.680   3.645  1.00  0.00           C  
ATOM    830  OH  TYR   214      -3.864   3.871   2.989  1.00  0.00           O  
ATOM    831  H   TYR   214     -10.374   8.265   5.553  1.00  0.00           H  
ATOM    832  HA  TYR   214      -8.812   7.888   3.072  1.00  0.00           H  
ATOM    833 1HB  TYR   214      -7.645   8.162   5.199  1.00  0.00           H  
ATOM    834 2HB  TYR   214      -8.518   6.731   5.963  1.00  0.00           H  
ATOM    835  HD1 TYR   214      -6.042   7.717   3.246  1.00  0.00           H  
ATOM    836  HD2 TYR   214      -7.431   4.707   5.934  1.00  0.00           H  
ATOM    837  HE1 TYR   214      -4.269   6.393   2.436  1.00  0.00           H  
ATOM    838  HE2 TYR   214      -5.518   3.185   4.788  1.00  0.00           H  
ATOM    839  HH  TYR   214      -3.653   3.161   3.599  1.00  0.00           H  
ATOM    840  N   LEU   215      -9.640   5.463   2.583  1.00  0.00           N  
ATOM    841  CA  LEU   215     -10.039   4.138   2.137  1.00  0.00           C  
ATOM    842  C   LEU   215      -8.749   3.293   1.886  1.00  0.00           C  
ATOM    843  O   LEU   215      -7.722   3.874   1.500  1.00  0.00           O  
ATOM    844  CB  LEU   215     -10.809   4.249   0.771  1.00  0.00           C  
ATOM    845  CG  LEU   215     -12.257   4.683   0.765  1.00  0.00           C  
ATOM    846  CD1 LEU   215     -12.482   5.997   1.395  1.00  0.00           C  
ATOM    847  CD2 LEU   215     -12.777   4.698  -0.737  1.00  0.00           C  
ATOM    848  H   LEU   215      -9.000   5.944   1.967  1.00  0.00           H  
ATOM    849  HA  LEU   215     -10.741   3.664   2.822  1.00  0.00           H  
ATOM    850 1HB  LEU   215     -10.236   4.704  -0.037  1.00  0.00           H  
ATOM    851 2HB  LEU   215     -10.861   3.258   0.322  1.00  0.00           H  
ATOM    852  HG  LEU   215     -12.855   3.932   1.280  1.00  0.00           H  
ATOM    853 1HD1 LEU   215     -12.616   5.926   2.474  1.00  0.00           H  
ATOM    854 2HD1 LEU   215     -11.657   6.688   1.225  1.00  0.00           H  
ATOM    855 3HD1 LEU   215     -13.355   6.459   0.935  1.00  0.00           H  
ATOM    856 1HD2 LEU   215     -12.529   3.761  -1.235  1.00  0.00           H  
ATOM    857 2HD2 LEU   215     -13.860   4.811  -0.802  1.00  0.00           H  
ATOM    858 3HD2 LEU   215     -12.324   5.577  -1.194  1.00  0.00           H  
ATOM    859  N   TYR   216      -8.769   2.018   2.241  1.00  0.00           N  
ATOM    860  CA  TYR   216      -7.790   1.025   1.952  1.00  0.00           C  
ATOM    861  C   TYR   216      -8.408  -0.282   1.386  1.00  0.00           C  
ATOM    862  O   TYR   216      -9.589  -0.549   1.624  1.00  0.00           O  
ATOM    863  CB  TYR   216      -6.976   0.804   3.145  1.00  0.00           C  
ATOM    864  CG  TYR   216      -7.668   0.483   4.449  1.00  0.00           C  
ATOM    865  CD1 TYR   216      -7.764  -0.879   4.785  1.00  0.00           C  
ATOM    866  CD2 TYR   216      -8.155   1.481   5.298  1.00  0.00           C  
ATOM    867  CE1 TYR   216      -8.506  -1.299   5.904  1.00  0.00           C  
ATOM    868  CE2 TYR   216      -8.897   1.136   6.450  1.00  0.00           C  
ATOM    869  CZ  TYR   216      -9.068  -0.269   6.652  1.00  0.00           C  
ATOM    870  OH  TYR   216      -9.862  -0.695   7.691  1.00  0.00           O  
ATOM    871  H   TYR   216      -9.639   1.729   2.667  1.00  0.00           H  
ATOM    872  HA  TYR   216      -7.083   1.406   1.216  1.00  0.00           H  
ATOM    873 1HB  TYR   216      -6.296  -0.024   2.944  1.00  0.00           H  
ATOM    874 2HB  TYR   216      -6.297   1.648   3.275  1.00  0.00           H  
ATOM    875  HD1 TYR   216      -7.317  -1.649   4.173  1.00  0.00           H  
ATOM    876  HD2 TYR   216      -8.098   2.532   5.053  1.00  0.00           H  
ATOM    877  HE1 TYR   216      -8.626  -2.365   6.029  1.00  0.00           H  
ATOM    878  HE2 TYR   216      -9.315   1.861   7.132  1.00  0.00           H  
ATOM    879  HH  TYR   216      -9.857  -1.654   7.658  1.00  0.00           H  
ATOM    880  N   ALA   217      -7.599  -1.183   0.779  1.00  0.00           N  
ATOM    881  CA  ALA   217      -8.013  -2.572   0.546  1.00  0.00           C  
ATOM    882  C   ALA   217      -6.817  -3.481   0.343  1.00  0.00           C  
ATOM    883  O   ALA   217      -5.877  -3.117  -0.334  1.00  0.00           O  
ATOM    884  CB  ALA   217      -8.889  -2.606  -0.687  1.00  0.00           C  
ATOM    885  H   ALA   217      -6.703  -0.846   0.458  1.00  0.00           H  
ATOM    886  HA  ALA   217      -8.503  -3.032   1.405  1.00  0.00           H  
ATOM    887 1HB  ALA   217      -9.264  -3.592  -0.960  1.00  0.00           H  
ATOM    888 2HB  ALA   217      -9.757  -1.955  -0.598  1.00  0.00           H  
ATOM    889 3HB  ALA   217      -8.304  -2.196  -1.510  1.00  0.00           H  
ATOM    890  N   ASN   218      -6.803  -4.634   0.948  1.00  0.00           N  
ATOM    891  CA  ASN   218      -5.788  -5.744   0.758  1.00  0.00           C  
ATOM    892  C   ASN   218      -6.427  -6.957   0.136  1.00  0.00           C  
ATOM    893  O   ASN   218      -7.461  -7.397   0.578  1.00  0.00           O  
ATOM    894  CB  ASN   218      -5.286  -6.098   2.156  1.00  0.00           C  
ATOM    895  CG  ASN   218      -3.907  -6.781   1.979  1.00  0.00           C  
ATOM    896  ND2 ASN   218      -3.949  -8.109   1.862  1.00  0.00           N  
ATOM    897  OD1 ASN   218      -2.884  -6.229   1.963  1.00  0.00           O  
ATOM    898  H   ASN   218      -7.624  -4.984   1.421  1.00  0.00           H  
ATOM    899  HA  ASN   218      -4.988  -5.332   0.142  1.00  0.00           H  
ATOM    900 1HB  ASN   218      -5.095  -5.218   2.769  1.00  0.00           H  
ATOM    901 2HB  ASN   218      -5.907  -6.770   2.749  1.00  0.00           H  
ATOM    902 1HD2 ASN   218      -3.072  -8.603   1.943  1.00  0.00           H  
ATOM    903 2HD2 ASN   218      -4.776  -8.688   1.901  1.00  0.00           H  
ATOM    904  N   ILE   219      -5.639  -7.619  -0.709  1.00  0.00           N  
ATOM    905  CA  ILE   219      -5.988  -8.798  -1.546  1.00  0.00           C  
ATOM    906  C   ILE   219      -4.789  -9.656  -1.560  1.00  0.00           C  
ATOM    907  O   ILE   219      -3.623  -9.240  -1.777  1.00  0.00           O  
ATOM    908  CB  ILE   219      -6.461  -8.508  -2.942  1.00  0.00           C  
ATOM    909  CG1 ILE   219      -7.719  -7.550  -3.104  1.00  0.00           C  
ATOM    910  CG2 ILE   219      -6.997  -9.816  -3.695  1.00  0.00           C  
ATOM    911  CD1 ILE   219      -9.049  -8.121  -2.471  1.00  0.00           C  
ATOM    912  H   ILE   219      -4.705  -7.253  -0.821  1.00  0.00           H  
ATOM    913  HA  ILE   219      -6.812  -9.391  -1.150  1.00  0.00           H  
ATOM    914  HB  ILE   219      -5.653  -8.023  -3.491  1.00  0.00           H  
ATOM    915 1HG1 ILE   219      -7.600  -6.613  -2.559  1.00  0.00           H  
ATOM    916 2HG1 ILE   219      -7.846  -7.344  -4.167  1.00  0.00           H  
ATOM    917 1HG2 ILE   219      -6.269 -10.606  -3.877  1.00  0.00           H  
ATOM    918 2HG2 ILE   219      -7.768 -10.321  -3.114  1.00  0.00           H  
ATOM    919 3HG2 ILE   219      -7.362  -9.484  -4.666  1.00  0.00           H  
ATOM    920 1HD1 ILE   219      -9.004  -8.448  -1.432  1.00  0.00           H  
ATOM    921 2HD1 ILE   219      -9.842  -7.383  -2.349  1.00  0.00           H  
ATOM    922 3HD1 ILE   219      -9.543  -8.785  -3.179  1.00  0.00           H  
ATOM    923  N   CYS   220      -4.983 -10.959  -1.405  1.00  0.00           N  
ATOM    924  CA  CYS   220      -3.925 -11.949  -1.424  1.00  0.00           C  
ATOM    925  C   CYS   220      -4.402 -13.024  -2.339  1.00  0.00           C  
ATOM    926  O   CYS   220      -5.579 -13.378  -2.410  1.00  0.00           O  
ATOM    927  CB  CYS   220      -3.751 -12.514  -0.016  1.00  0.00           C  
ATOM    928  SG  CYS   220      -2.962 -11.407   1.139  1.00  0.00           S  
ATOM    929  H   CYS   220      -5.910 -11.304  -1.201  1.00  0.00           H  
ATOM    930  HA  CYS   220      -2.985 -11.664  -1.897  1.00  0.00           H  
ATOM    931 1HB  CYS   220      -4.752 -12.767   0.333  1.00  0.00           H  
ATOM    932 2HB  CYS   220      -3.199 -13.454   0.033  1.00  0.00           H  
ATOM    933  HG  CYS   220      -3.999 -10.629   1.461  1.00  0.00           H  
ATOM    934  N   PHE   221      -3.453 -13.676  -3.066  1.00  0.00           N  
ATOM    935  CA  PHE   221      -3.757 -14.823  -3.918  1.00  0.00           C  
ATOM    936  C   PHE   221      -2.727 -15.899  -3.658  1.00  0.00           C  
ATOM    937  O   PHE   221      -1.686 -15.726  -3.047  1.00  0.00           O  
ATOM    938  CB  PHE   221      -3.578 -14.395  -5.357  1.00  0.00           C  
ATOM    939  CG  PHE   221      -4.421 -13.235  -5.834  1.00  0.00           C  
ATOM    940  CD1 PHE   221      -3.980 -11.873  -5.755  1.00  0.00           C  
ATOM    941  CD2 PHE   221      -5.639 -13.491  -6.531  1.00  0.00           C  
ATOM    942  CE1 PHE   221      -4.641 -10.847  -6.427  1.00  0.00           C  
ATOM    943  CE2 PHE   221      -6.365 -12.405  -7.070  1.00  0.00           C  
ATOM    944  CZ  PHE   221      -5.881 -11.102  -6.984  1.00  0.00           C  
ATOM    945  H   PHE   221      -2.473 -13.447  -2.984  1.00  0.00           H  
ATOM    946  HA  PHE   221      -4.762 -15.166  -3.669  1.00  0.00           H  
ATOM    947 1HB  PHE   221      -2.539 -14.078  -5.450  1.00  0.00           H  
ATOM    948 2HB  PHE   221      -3.737 -15.244  -6.022  1.00  0.00           H  
ATOM    949  HD1 PHE   221      -3.033 -11.660  -5.281  1.00  0.00           H  
ATOM    950  HD2 PHE   221      -5.957 -14.520  -6.614  1.00  0.00           H  
ATOM    951  HE1 PHE   221      -4.325  -9.815  -6.476  1.00  0.00           H  
ATOM    952  HE2 PHE   221      -7.314 -12.634  -7.529  1.00  0.00           H  
ATOM    953  HZ  PHE   221      -6.552 -10.318  -7.306  1.00  0.00           H  
ATOM    954  N   ARG   222      -3.030 -17.123  -4.129  1.00  0.00           N  
ATOM    955  CA  ARG   222      -2.101 -18.279  -4.145  1.00  0.00           C  
ATOM    956  C   ARG   222      -2.315 -19.233  -5.353  1.00  0.00           C  
ATOM    957  O   ARG   222      -3.387 -19.180  -5.979  1.00  0.00           O  
ATOM    958  CB  ARG   222      -2.269 -18.942  -2.815  1.00  0.00           C  
ATOM    959  CG  ARG   222      -3.310 -20.038  -2.792  1.00  0.00           C  
ATOM    960  CD  ARG   222      -4.812 -19.742  -3.080  1.00  0.00           C  
ATOM    961  NE  ARG   222      -5.559 -21.032  -3.236  1.00  0.00           N  
ATOM    962  CZ  ARG   222      -5.811 -21.723  -4.358  1.00  0.00           C  
ATOM    963  NH1 ARG   222      -6.351 -22.919  -4.209  1.00  0.00           N1+
ATOM    964  NH2 ARG   222      -5.431 -21.347  -5.575  1.00  0.00           N1+
ATOM    965  H   ARG   222      -3.904 -17.222  -4.624  1.00  0.00           H  
ATOM    966  HA  ARG   222      -1.057 -17.970  -4.093  1.00  0.00           H  
ATOM    967 1HB  ARG   222      -1.415 -19.489  -2.413  1.00  0.00           H  
ATOM    968 2HB  ARG   222      -2.516 -18.206  -2.049  1.00  0.00           H  
ATOM    969 1HG  ARG   222      -2.987 -20.824  -3.475  1.00  0.00           H  
ATOM    970 2HG  ARG   222      -3.246 -20.555  -1.835  1.00  0.00           H  
ATOM    971 1HD  ARG   222      -5.170 -19.236  -2.185  1.00  0.00           H  
ATOM    972 2HD  ARG   222      -4.958 -19.071  -3.926  1.00  0.00           H  
ATOM    973  HE  ARG   222      -6.046 -21.470  -2.468  1.00  0.00           H  
ATOM    974 1HH1 ARG   222      -6.706 -23.122  -3.286  1.00  0.00           H  
ATOM    975 2HH1 ARG   222      -6.633 -23.475  -5.004  1.00  0.00           H  
ATOM    976 1HH2 ARG   222      -4.932 -20.481  -5.711  1.00  0.00           H  
ATOM    977 2HH2 ARG   222      -5.521 -22.041  -6.304  1.00  0.00           H  
ATOM    978  N   HIE   223      -1.397 -20.217  -5.525  1.00  0.00           N  
ATOM    979  CA  HIE   223      -1.455 -21.526  -6.318  1.00  0.00           C  
ATOM    980  C   HIE   223      -0.633 -22.488  -5.512  1.00  0.00           C  
ATOM    981  O   HIE   223       0.193 -22.166  -4.697  1.00  0.00           O  
ATOM    982  CB  HIE   223      -1.019 -21.362  -7.813  1.00  0.00           C  
ATOM    983  CG  HIE   223      -1.088 -22.660  -8.539  1.00  0.00           C  
ATOM    984  CD2 HIE   223      -0.087 -23.554  -8.730  1.00  0.00           C  
ATOM    985  ND1 HIE   223      -2.225 -23.115  -9.102  1.00  0.00           N  
ATOM    986  CE1 HIE   223      -1.961 -24.324  -9.551  1.00  0.00           C  
ATOM    987  NE2 HIE   223      -0.680 -24.562  -9.412  1.00  0.00           N  
ATOM    988  H   HIE   223      -0.611 -20.227  -4.890  1.00  0.00           H  
ATOM    989  HA  HIE   223      -2.498 -21.842  -6.343  1.00  0.00           H  
ATOM    990 1HB  HIE   223      -1.640 -20.652  -8.358  1.00  0.00           H  
ATOM    991 2HB  HIE   223       0.035 -21.089  -7.886  1.00  0.00           H  
ATOM    992  HD2 HIE   223       0.878 -23.574  -8.248  1.00  0.00           H  
ATOM    993  HE1 HIE   223      -2.687 -24.958 -10.039  1.00  0.00           H  
ATOM    994  HE2 HIE   223      -0.216 -25.442  -9.584  1.00  0.00           H  
ATOM    995  N   HIE   224      -0.853 -23.785  -5.725  1.00  0.00           N  
ATOM    996  CA  HIE   224      -0.007 -24.850  -5.129  1.00  0.00           C  
ATOM    997  C   HIE   224      -0.151 -26.158  -5.942  1.00  0.00           C  
ATOM    998  O   HIE   224      -1.270 -26.547  -6.322  1.00  0.00           O  
ATOM    999  CB  HIE   224      -0.300 -24.973  -3.657  1.00  0.00           C  
ATOM   1000  CG  HIE   224      -1.762 -24.730  -3.382  1.00  0.00           C  
ATOM   1001  CD2 HIE   224      -2.755 -25.685  -3.413  1.00  0.00           C  
ATOM   1002  ND1 HIE   224      -2.300 -23.556  -2.788  1.00  0.00           N  
ATOM   1003  CE1 HIE   224      -3.613 -23.803  -2.543  1.00  0.00           C  
ATOM   1004  NE2 HIE   224      -3.911 -25.081  -2.884  1.00  0.00           N  
ATOM   1005  H   HIE   224      -1.404 -23.930  -6.559  1.00  0.00           H  
ATOM   1006  HA  HIE   224       1.049 -24.606  -5.250  1.00  0.00           H  
ATOM   1007 1HB  HIE   224      -0.085 -25.982  -3.306  1.00  0.00           H  
ATOM   1008 2HB  HIE   224       0.319 -24.373  -2.989  1.00  0.00           H  
ATOM   1009  HD2 HIE   224      -2.728 -26.626  -3.942  1.00  0.00           H  
ATOM   1010  HE1 HIE   224      -4.370 -23.113  -2.200  1.00  0.00           H  
ATOM   1011  HE2 HIE   224      -4.767 -25.598  -2.748  1.00  0.00           H  
ATOM   1012  N   GLU   225       0.928 -26.958  -6.085  1.00  0.00           N  
ATOM   1013  CA  GLU   225       0.976 -28.313  -6.740  1.00  0.00           C  
ATOM   1014  C   GLU   225       0.059 -29.447  -6.228  1.00  0.00           C  
ATOM   1015  O   GLU   225      -0.223 -30.402  -6.979  1.00  0.00           O  
ATOM   1016  CB  GLU   225       2.420 -28.905  -6.723  1.00  0.00           C  
ATOM   1017  CG  GLU   225       3.485 -28.192  -7.597  1.00  0.00           C  
ATOM   1018  CD  GLU   225       4.593 -29.129  -8.045  1.00  0.00           C  
ATOM   1019  OE1 GLU   225       4.824 -29.267  -9.247  1.00  0.00           O  
ATOM   1020  OE2 GLU   225       5.311 -29.694  -7.146  1.00  0.00           O1-
ATOM   1021  H   GLU   225       1.808 -26.665  -5.684  1.00  0.00           H  
ATOM   1022  HA  GLU   225       0.755 -28.071  -7.779  1.00  0.00           H  
ATOM   1023 1HB  GLU   225       2.778 -29.010  -5.699  1.00  0.00           H  
ATOM   1024 2HB  GLU   225       2.364 -29.882  -7.201  1.00  0.00           H  
ATOM   1025 1HG  GLU   225       3.164 -27.750  -8.540  1.00  0.00           H  
ATOM   1026 2HG  GLU   225       3.858 -27.352  -7.011  1.00  0.00           H  
ATOM   1027  N   THR   226      -0.575 -29.316  -5.042  1.00  0.00           N  
ATOM   1028  CA  THR   226      -1.661 -30.205  -4.544  1.00  0.00           C  
ATOM   1029  C   THR   226      -3.092 -29.798  -5.081  1.00  0.00           C  
ATOM   1030  O   THR   226      -3.983 -30.614  -5.034  1.00  0.00           O  
ATOM   1031  CB  THR   226      -1.743 -30.126  -3.005  1.00  0.00           C  
ATOM   1032  CG2 THR   226      -0.442 -30.699  -2.466  1.00  0.00           C  
ATOM   1033  OG1 THR   226      -1.658 -28.743  -2.554  1.00  0.00           O  
ATOM   1034  H   THR   226      -0.345 -28.586  -4.384  1.00  0.00           H  
ATOM   1035  HA  THR   226      -1.568 -31.239  -4.880  1.00  0.00           H  
ATOM   1036  HB  THR   226      -2.608 -30.681  -2.642  1.00  0.00           H  
ATOM   1037  HG1 THR   226      -2.528 -28.410  -2.324  1.00  0.00           H  
ATOM   1038 1HG2 THR   226       0.463 -30.223  -2.847  1.00  0.00           H  
ATOM   1039 2HG2 THR   226      -0.469 -30.628  -1.380  1.00  0.00           H  
ATOM   1040 3HG2 THR   226      -0.375 -31.758  -2.713  1.00  0.00           H  
ATOM   1041  N   SER   227      -3.212 -28.574  -5.749  1.00  0.00           N  
ATOM   1042  CA  SER   227      -4.436 -28.130  -6.386  1.00  0.00           C  
ATOM   1043  C   SER   227      -4.401 -28.385  -7.911  1.00  0.00           C  
ATOM   1044  O   SER   227      -5.229 -27.837  -8.703  1.00  0.00           O  
ATOM   1045  CB  SER   227      -4.784 -26.670  -6.073  1.00  0.00           C  
ATOM   1046  OG  SER   227      -3.955 -25.623  -6.604  1.00  0.00           O  
ATOM   1047  H   SER   227      -2.349 -28.081  -5.927  1.00  0.00           H  
ATOM   1048  HA  SER   227      -5.188 -28.820  -6.005  1.00  0.00           H  
ATOM   1049 1HB  SER   227      -5.825 -26.507  -6.352  1.00  0.00           H  
ATOM   1050 2HB  SER   227      -4.773 -26.445  -5.007  1.00  0.00           H  
ATOM   1051  HG  SER   227      -3.071 -25.988  -6.681  1.00  0.00           H  
ATOM   1052  N   GLY   228      -3.479 -29.222  -8.426  1.00  0.00           N  
ATOM   1053  CA  GLY   228      -3.237 -29.465  -9.820  1.00  0.00           C  
ATOM   1054  C   GLY   228      -2.226 -28.383 -10.325  1.00  0.00           C  
ATOM   1055  O   GLY   228      -1.572 -27.640  -9.573  1.00  0.00           O  
ATOM   1056  H   GLY   228      -2.760 -29.637  -7.851  1.00  0.00           H  
ATOM   1057 1HA  GLY   228      -2.845 -30.476  -9.933  1.00  0.00           H  
ATOM   1058 2HA  GLY   228      -4.184 -29.431 -10.358  1.00  0.00           H  
ATOM   1059  N   SER   229      -2.049 -28.307 -11.663  1.00  0.00           N  
ATOM   1060  CA  SER   229      -1.232 -27.399 -12.422  1.00  0.00           C  
ATOM   1061  C   SER   229      -2.120 -26.134 -12.542  1.00  0.00           C  
ATOM   1062  O   SER   229      -3.223 -26.086 -12.114  1.00  0.00           O  
ATOM   1063  CB  SER   229      -0.700 -27.903 -13.770  1.00  0.00           C  
ATOM   1064  OG  SER   229       0.331 -27.082 -14.257  1.00  0.00           O  
ATOM   1065  H   SER   229      -2.491 -29.039 -12.202  1.00  0.00           H  
ATOM   1066  HA  SER   229      -0.424 -27.068 -11.769  1.00  0.00           H  
ATOM   1067 1HB  SER   229      -0.408 -28.946 -13.653  1.00  0.00           H  
ATOM   1068 2HB  SER   229      -1.523 -27.969 -14.482  1.00  0.00           H  
ATOM   1069  HG  SER   229       1.075 -27.174 -13.657  1.00  0.00           H  
ATOM   1070  N   VAL   230      -1.488 -25.117 -13.155  1.00  0.00           N  
ATOM   1071  CA  VAL   230      -2.129 -23.820 -13.460  1.00  0.00           C  
ATOM   1072  C   VAL   230      -3.096 -23.846 -14.596  1.00  0.00           C  
ATOM   1073  O   VAL   230      -2.988 -24.857 -15.355  1.00  0.00           O  
ATOM   1074  CB  VAL   230      -1.096 -22.734 -13.715  1.00  0.00           C  
ATOM   1075  CG1 VAL   230      -0.524 -22.339 -12.335  1.00  0.00           C  
ATOM   1076  CG2 VAL   230       0.094 -23.115 -14.569  1.00  0.00           C  
ATOM   1077  H   VAL   230      -0.607 -25.352 -13.590  1.00  0.00           H  
ATOM   1078  HA  VAL   230      -2.655 -23.536 -12.548  1.00  0.00           H  
ATOM   1079  HB  VAL   230      -1.578 -21.866 -14.164  1.00  0.00           H  
ATOM   1080 1HG1 VAL   230       0.348 -21.692 -12.429  1.00  0.00           H  
ATOM   1081 2HG1 VAL   230      -1.298 -21.917 -11.693  1.00  0.00           H  
ATOM   1082 3HG1 VAL   230      -0.256 -23.269 -11.833  1.00  0.00           H  
ATOM   1083 1HG2 VAL   230       0.662 -22.245 -14.900  1.00  0.00           H  
ATOM   1084 2HG2 VAL   230       0.794 -23.648 -13.926  1.00  0.00           H  
ATOM   1085 3HG2 VAL   230      -0.254 -23.729 -15.399  1.00  0.00           H  
ATOM   1086  N   PRO   231      -4.168 -22.991 -14.602  1.00  0.00           N  
ATOM   1087  CA  PRO   231      -5.249 -23.080 -15.601  1.00  0.00           C  
ATOM   1088  C   PRO   231      -4.796 -22.492 -16.973  1.00  0.00           C  
ATOM   1089  O   PRO   231      -5.225 -22.953 -18.001  1.00  0.00           O  
ATOM   1090  CB  PRO   231      -6.442 -22.344 -15.034  1.00  0.00           C  
ATOM   1091  CG  PRO   231      -5.867 -21.402 -13.993  1.00  0.00           C  
ATOM   1092  CD  PRO   231      -4.627 -22.139 -13.506  1.00  0.00           C  
ATOM   1093  HA  PRO   231      -5.561 -24.107 -15.789  1.00  0.00           H  
ATOM   1094 1HB  PRO   231      -6.849 -21.744 -15.848  1.00  0.00           H  
ATOM   1095 2HB  PRO   231      -7.225 -23.025 -14.699  1.00  0.00           H  
ATOM   1096 1HG  PRO   231      -5.595 -20.476 -14.498  1.00  0.00           H  
ATOM   1097 2HG  PRO   231      -6.612 -21.270 -13.208  1.00  0.00           H  
ATOM   1098 1HD  PRO   231      -3.857 -21.472 -13.121  1.00  0.00           H  
ATOM   1099 2HD  PRO   231      -4.926 -22.803 -12.695  1.00  0.00           H  
ATOM   1100  N   THR   232      -3.878 -21.509 -16.936  1.00  0.00           N  
ATOM   1101  CA  THR   232      -3.341 -20.735 -18.075  1.00  0.00           C  
ATOM   1102  C   THR   232      -1.912 -20.320 -17.986  1.00  0.00           C  
ATOM   1103  O   THR   232      -1.419 -20.220 -16.861  1.00  0.00           O  
ATOM   1104  CB  THR   232      -4.173 -19.510 -18.501  1.00  0.00           C  
ATOM   1105  CG2 THR   232      -5.550 -19.965 -18.910  1.00  0.00           C  
ATOM   1106  OG1 THR   232      -4.335 -18.511 -17.501  1.00  0.00           O  
ATOM   1107  H   THR   232      -3.530 -21.202 -16.039  1.00  0.00           H  
ATOM   1108  HA  THR   232      -3.352 -21.467 -18.882  1.00  0.00           H  
ATOM   1109  HB  THR   232      -3.771 -19.012 -19.383  1.00  0.00           H  
ATOM   1110  HG1 THR   232      -3.746 -17.807 -17.782  1.00  0.00           H  
ATOM   1111 1HG2 THR   232      -6.116 -20.236 -18.019  1.00  0.00           H  
ATOM   1112 2HG2 THR   232      -5.945 -19.101 -19.444  1.00  0.00           H  
ATOM   1113 3HG2 THR   232      -5.439 -20.813 -19.587  1.00  0.00           H  
ATOM   1114  N   ASP   233      -1.235 -20.058 -19.099  1.00  0.00           N  
ATOM   1115  CA  ASP   233       0.240 -19.659 -19.216  1.00  0.00           C  
ATOM   1116  C   ASP   233       0.461 -18.210 -18.566  1.00  0.00           C  
ATOM   1117  O   ASP   233       1.532 -17.849 -18.051  1.00  0.00           O  
ATOM   1118  CB  ASP   233       0.625 -19.775 -20.759  1.00  0.00           C  
ATOM   1119  CG  ASP   233      -0.212 -18.783 -21.641  1.00  0.00           C  
ATOM   1120  OD1 ASP   233       0.096 -18.715 -22.858  1.00  0.00           O  
ATOM   1121  OD2 ASP   233      -1.244 -18.167 -21.240  1.00  0.00           O1-
ATOM   1122  H   ASP   233      -1.738 -20.180 -19.967  1.00  0.00           H  
ATOM   1123  HA  ASP   233       0.814 -20.341 -18.591  1.00  0.00           H  
ATOM   1124 1HB  ASP   233       1.645 -19.404 -20.860  1.00  0.00           H  
ATOM   1125 2HB  ASP   233       0.597 -20.831 -21.028  1.00  0.00           H  
ATOM   1126  N   TYR   234      -0.573 -17.370 -18.485  1.00  0.00           N  
ATOM   1127  CA  TYR   234      -0.532 -16.053 -17.906  1.00  0.00           C  
ATOM   1128  C   TYR   234      -1.887 -15.809 -17.224  1.00  0.00           C  
ATOM   1129  O   TYR   234      -2.950 -16.118 -17.811  1.00  0.00           O  
ATOM   1130  CB  TYR   234      -0.155 -15.053 -18.961  1.00  0.00           C  
ATOM   1131  CG  TYR   234       0.585 -13.837 -18.452  1.00  0.00           C  
ATOM   1132  CD1 TYR   234       1.768 -14.075 -17.752  1.00  0.00           C  
ATOM   1133  CD2 TYR   234       0.266 -12.566 -18.811  1.00  0.00           C  
ATOM   1134  CE1 TYR   234       2.582 -13.014 -17.376  1.00  0.00           C  
ATOM   1135  CE2 TYR   234       1.050 -11.459 -18.445  1.00  0.00           C  
ATOM   1136  CZ  TYR   234       2.244 -11.725 -17.748  1.00  0.00           C  
ATOM   1137  OH  TYR   234       3.103 -10.715 -17.446  1.00  0.00           O  
ATOM   1138  H   TYR   234      -1.438 -17.696 -18.892  1.00  0.00           H  
ATOM   1139  HA  TYR   234       0.201 -15.959 -17.105  1.00  0.00           H  
ATOM   1140 1HB  TYR   234       0.471 -15.499 -19.735  1.00  0.00           H  
ATOM   1141 2HB  TYR   234      -1.067 -14.740 -19.469  1.00  0.00           H  
ATOM   1142  HD1 TYR   234       2.007 -15.034 -17.316  1.00  0.00           H  
ATOM   1143  HD2 TYR   234      -0.680 -12.384 -19.301  1.00  0.00           H  
ATOM   1144  HE1 TYR   234       3.474 -13.113 -16.775  1.00  0.00           H  
ATOM   1145  HE2 TYR   234       0.841 -10.448 -18.765  1.00  0.00           H  
ATOM   1146  HH  TYR   234       2.987 -10.042 -18.120  1.00  0.00           H  
ATOM   1147  N   LEU   235      -1.796 -15.052 -16.146  1.00  0.00           N  
ATOM   1148  CA  LEU   235      -2.901 -14.874 -15.145  1.00  0.00           C  
ATOM   1149  C   LEU   235      -3.094 -13.409 -14.720  1.00  0.00           C  
ATOM   1150  O   LEU   235      -2.150 -12.733 -14.353  1.00  0.00           O  
ATOM   1151  CB  LEU   235      -2.449 -15.627 -13.865  1.00  0.00           C  
ATOM   1152  CG  LEU   235      -2.291 -17.164 -13.932  1.00  0.00           C  
ATOM   1153  CD1 LEU   235      -1.786 -17.765 -12.591  1.00  0.00           C  
ATOM   1154  CD2 LEU   235      -3.668 -17.845 -14.179  1.00  0.00           C  
ATOM   1155  H   LEU   235      -0.881 -14.995 -15.721  1.00  0.00           H  
ATOM   1156  HA  LEU   235      -3.813 -15.299 -15.563  1.00  0.00           H  
ATOM   1157 1HB  LEU   235      -1.496 -15.222 -13.526  1.00  0.00           H  
ATOM   1158 2HB  LEU   235      -3.145 -15.385 -13.062  1.00  0.00           H  
ATOM   1159  HG  LEU   235      -1.591 -17.452 -14.715  1.00  0.00           H  
ATOM   1160 1HD1 LEU   235      -0.814 -17.307 -12.411  1.00  0.00           H  
ATOM   1161 2HD1 LEU   235      -2.495 -17.437 -11.830  1.00  0.00           H  
ATOM   1162 3HD1 LEU   235      -1.512 -18.807 -12.758  1.00  0.00           H  
ATOM   1163 1HD2 LEU   235      -4.336 -17.791 -13.320  1.00  0.00           H  
ATOM   1164 2HD2 LEU   235      -4.251 -17.518 -15.039  1.00  0.00           H  
ATOM   1165 3HD2 LEU   235      -3.481 -18.874 -14.485  1.00  0.00           H  
ATOM   1166  N   GLN   236      -4.368 -12.980 -14.620  1.00  0.00           N  
ATOM   1167  CA  GLN   236      -4.784 -11.667 -14.209  1.00  0.00           C  
ATOM   1168  C   GLN   236      -5.130 -11.664 -12.753  1.00  0.00           C  
ATOM   1169  O   GLN   236      -6.295 -11.550 -12.359  1.00  0.00           O  
ATOM   1170  CB  GLN   236      -5.919 -11.170 -15.129  1.00  0.00           C  
ATOM   1171  CG  GLN   236      -5.566 -10.945 -16.552  1.00  0.00           C  
ATOM   1172  CD  GLN   236      -6.472 -10.101 -17.365  1.00  0.00           C  
ATOM   1173  NE2 GLN   236      -6.205  -9.815 -18.595  1.00  0.00           N  
ATOM   1174  OE1 GLN   236      -7.438  -9.615 -16.848  1.00  0.00           O  
ATOM   1175  H   GLN   236      -5.098 -13.607 -14.926  1.00  0.00           H  
ATOM   1176  HA  GLN   236      -4.006 -10.924 -14.385  1.00  0.00           H  
ATOM   1177 1HB  GLN   236      -6.771 -11.838 -15.000  1.00  0.00           H  
ATOM   1178 2HB  GLN   236      -6.167 -10.180 -14.746  1.00  0.00           H  
ATOM   1179 1HG  GLN   236      -4.540 -10.579 -16.520  1.00  0.00           H  
ATOM   1180 2HG  GLN   236      -5.540 -11.939 -17.000  1.00  0.00           H  
ATOM   1181 1HE2 GLN   236      -6.878  -9.349 -19.187  1.00  0.00           H  
ATOM   1182 2HE2 GLN   236      -5.465 -10.423 -18.917  1.00  0.00           H  
ATOM   1183  N   LEU   237      -4.184 -11.766 -11.829  1.00  0.00           N  
ATOM   1184  CA  LEU   237      -4.334 -11.518 -10.346  1.00  0.00           C  
ATOM   1185  C   LEU   237      -4.421  -9.960 -10.049  1.00  0.00           C  
ATOM   1186  O   LEU   237      -3.676  -9.343  -9.226  1.00  0.00           O  
ATOM   1187  CB  LEU   237      -3.252 -12.230  -9.541  1.00  0.00           C  
ATOM   1188  CG  LEU   237      -2.893 -13.629 -10.128  1.00  0.00           C  
ATOM   1189  CD1 LEU   237      -1.726 -14.118  -9.253  1.00  0.00           C  
ATOM   1190  CD2 LEU   237      -3.948 -14.778 -10.176  1.00  0.00           C  
ATOM   1191  H   LEU   237      -3.253 -12.081 -12.061  1.00  0.00           H  
ATOM   1192  HA  LEU   237      -5.334 -11.858 -10.075  1.00  0.00           H  
ATOM   1193 1HB  LEU   237      -2.350 -11.619  -9.559  1.00  0.00           H  
ATOM   1194 2HB  LEU   237      -3.586 -12.367  -8.512  1.00  0.00           H  
ATOM   1195  HG  LEU   237      -2.529 -13.568 -11.154  1.00  0.00           H  
ATOM   1196 1HD1 LEU   237      -1.272 -15.024  -9.655  1.00  0.00           H  
ATOM   1197 2HD1 LEU   237      -0.960 -13.361  -9.085  1.00  0.00           H  
ATOM   1198 3HD1 LEU   237      -2.203 -14.292  -8.288  1.00  0.00           H  
ATOM   1199 1HD2 LEU   237      -4.625 -14.691 -11.026  1.00  0.00           H  
ATOM   1200 2HD2 LEU   237      -3.446 -15.740 -10.277  1.00  0.00           H  
ATOM   1201 3HD2 LEU   237      -4.515 -14.781  -9.246  1.00  0.00           H  
ATOM   1202  N   MET   238      -5.362  -9.263 -10.686  1.00  0.00           N  
ATOM   1203  CA  MET   238      -5.603  -7.765 -10.562  1.00  0.00           C  
ATOM   1204  C   MET   238      -6.817  -7.355  -9.736  1.00  0.00           C  
ATOM   1205  O   MET   238      -7.696  -8.122  -9.430  1.00  0.00           O  
ATOM   1206  CB  MET   238      -5.620  -7.215 -11.994  1.00  0.00           C  
ATOM   1207  CG  MET   238      -4.235  -7.303 -12.679  1.00  0.00           C  
ATOM   1208  SD  MET   238      -4.443  -7.772 -14.429  1.00  0.00           S  
ATOM   1209  CE  MET   238      -5.155  -6.202 -14.922  1.00  0.00           C  
ATOM   1210  H   MET   238      -6.009  -9.818 -11.227  1.00  0.00           H  
ATOM   1211  HA  MET   238      -4.787  -7.352  -9.969  1.00  0.00           H  
ATOM   1212 1HB  MET   238      -6.448  -7.685 -12.524  1.00  0.00           H  
ATOM   1213 2HB  MET   238      -5.883  -6.160 -11.919  1.00  0.00           H  
ATOM   1214 1HG  MET   238      -3.617  -6.407 -12.623  1.00  0.00           H  
ATOM   1215 2HG  MET   238      -3.709  -8.116 -12.179  1.00  0.00           H  
ATOM   1216 1HE  MET   238      -6.053  -5.976 -14.346  1.00  0.00           H  
ATOM   1217 2HE  MET   238      -4.430  -5.403 -14.765  1.00  0.00           H  
ATOM   1218 3HE  MET   238      -5.367  -6.251 -15.990  1.00  0.00           H  
ATOM   1219  N   VAL   239      -6.821  -6.052  -9.253  1.00  0.00           N  
ATOM   1220  CA  VAL   239      -7.890  -5.451  -8.419  1.00  0.00           C  
ATOM   1221  C   VAL   239      -8.278  -3.971  -8.736  1.00  0.00           C  
ATOM   1222  O   VAL   239      -7.496  -3.059  -8.988  1.00  0.00           O  
ATOM   1223  CB  VAL   239      -7.654  -5.662  -6.917  1.00  0.00           C  
ATOM   1224  CG1 VAL   239      -6.211  -5.246  -6.416  1.00  0.00           C  
ATOM   1225  CG2 VAL   239      -8.662  -5.039  -5.960  1.00  0.00           C  
ATOM   1226  H   VAL   239      -6.048  -5.441  -9.476  1.00  0.00           H  
ATOM   1227  HA  VAL   239      -8.800  -6.007  -8.647  1.00  0.00           H  
ATOM   1228  HB  VAL   239      -7.613  -6.748  -6.830  1.00  0.00           H  
ATOM   1229 1HG1 VAL   239      -6.162  -5.387  -5.337  1.00  0.00           H  
ATOM   1230 2HG1 VAL   239      -5.549  -6.005  -6.835  1.00  0.00           H  
ATOM   1231 3HG1 VAL   239      -5.905  -4.268  -6.788  1.00  0.00           H  
ATOM   1232 1HG2 VAL   239      -8.412  -5.390  -4.958  1.00  0.00           H  
ATOM   1233 2HG2 VAL   239      -8.504  -3.961  -5.999  1.00  0.00           H  
ATOM   1234 3HG2 VAL   239      -9.670  -5.255  -6.312  1.00  0.00           H  
ATOM   1235  N   TYR   240      -9.600  -3.711  -8.594  1.00  0.00           N  
ATOM   1236  CA  TYR   240     -10.322  -2.475  -8.793  1.00  0.00           C  
ATOM   1237  C   TYR   240     -11.157  -2.155  -7.529  1.00  0.00           C  
ATOM   1238  O   TYR   240     -11.528  -3.023  -6.717  1.00  0.00           O  
ATOM   1239  CB  TYR   240     -11.220  -2.506 -10.140  1.00  0.00           C  
ATOM   1240  CG  TYR   240     -10.554  -3.007 -11.415  1.00  0.00           C  
ATOM   1241  CD1 TYR   240     -10.015  -2.125 -12.398  1.00  0.00           C  
ATOM   1242  CD2 TYR   240     -10.600  -4.437 -11.677  1.00  0.00           C  
ATOM   1243  CE1 TYR   240      -9.534  -2.688 -13.613  1.00  0.00           C  
ATOM   1244  CE2 TYR   240     -10.059  -4.935 -12.925  1.00  0.00           C  
ATOM   1245  CZ  TYR   240      -9.516  -4.071 -13.844  1.00  0.00           C  
ATOM   1246  OH  TYR   240      -8.975  -4.554 -14.962  1.00  0.00           O  
ATOM   1247  H   TYR   240     -10.215  -4.488  -8.397  1.00  0.00           H  
ATOM   1248  HA  TYR   240      -9.575  -1.698  -8.954  1.00  0.00           H  
ATOM   1249 1HB  TYR   240     -12.021  -3.228  -9.976  1.00  0.00           H  
ATOM   1250 2HB  TYR   240     -11.751  -1.564 -10.276  1.00  0.00           H  
ATOM   1251  HD1 TYR   240     -10.228  -1.086 -12.197  1.00  0.00           H  
ATOM   1252  HD2 TYR   240     -11.201  -5.116 -11.091  1.00  0.00           H  
ATOM   1253  HE1 TYR   240      -9.243  -1.995 -14.390  1.00  0.00           H  
ATOM   1254  HE2 TYR   240     -10.010  -5.989 -13.158  1.00  0.00           H  
ATOM   1255  HH  TYR   240      -8.625  -5.447 -14.972  1.00  0.00           H  
ATOM   1256  N   VAL   241     -11.533  -0.843  -7.420  1.00  0.00           N  
ATOM   1257  CA  VAL   241     -12.410  -0.440  -6.306  1.00  0.00           C  
ATOM   1258  C   VAL   241     -13.315   0.711  -6.739  1.00  0.00           C  
ATOM   1259  O   VAL   241     -12.952   1.579  -7.549  1.00  0.00           O  
ATOM   1260  CB  VAL   241     -11.672  -0.063  -4.960  1.00  0.00           C  
ATOM   1261  CG1 VAL   241     -12.682   0.082  -3.814  1.00  0.00           C  
ATOM   1262  CG2 VAL   241     -10.657  -1.102  -4.661  1.00  0.00           C  
ATOM   1263  H   VAL   241     -11.015  -0.156  -7.948  1.00  0.00           H  
ATOM   1264  HA  VAL   241     -13.096  -1.261  -6.102  1.00  0.00           H  
ATOM   1265  HB  VAL   241     -11.098   0.864  -4.992  1.00  0.00           H  
ATOM   1266 1HG1 VAL   241     -12.161   0.029  -2.858  1.00  0.00           H  
ATOM   1267 2HG1 VAL   241     -13.193   1.044  -3.786  1.00  0.00           H  
ATOM   1268 3HG1 VAL   241     -13.482  -0.652  -3.911  1.00  0.00           H  
ATOM   1269 1HG2 VAL   241     -11.108  -2.067  -4.430  1.00  0.00           H  
ATOM   1270 2HG2 VAL   241      -9.887  -1.188  -5.429  1.00  0.00           H  
ATOM   1271 3HG2 VAL   241     -10.113  -0.835  -3.756  1.00  0.00           H  
ATOM   1272  N   VAL   242     -14.585   0.658  -6.336  1.00  0.00           N  
ATOM   1273  CA  VAL   242     -15.672   1.357  -6.949  1.00  0.00           C  
ATOM   1274  C   VAL   242     -16.771   1.857  -5.947  1.00  0.00           C  
ATOM   1275  O   VAL   242     -17.202   1.053  -5.118  1.00  0.00           O  
ATOM   1276  CB  VAL   242     -16.400   0.402  -8.013  1.00  0.00           C  
ATOM   1277  CG1 VAL   242     -17.490   1.000  -8.923  1.00  0.00           C  
ATOM   1278  CG2 VAL   242     -15.362   0.102  -9.007  1.00  0.00           C  
ATOM   1279  H   VAL   242     -14.912  -0.217  -5.950  1.00  0.00           H  
ATOM   1280  HA  VAL   242     -15.333   2.246  -7.480  1.00  0.00           H  
ATOM   1281  HB  VAL   242     -16.655  -0.530  -7.511  1.00  0.00           H  
ATOM   1282 1HG1 VAL   242     -18.450   0.986  -8.406  1.00  0.00           H  
ATOM   1283 2HG1 VAL   242     -17.207   2.020  -9.183  1.00  0.00           H  
ATOM   1284 3HG1 VAL   242     -17.710   0.407  -9.811  1.00  0.00           H  
ATOM   1285 1HG2 VAL   242     -14.545  -0.490  -8.595  1.00  0.00           H  
ATOM   1286 2HG2 VAL   242     -15.740  -0.468  -9.857  1.00  0.00           H  
ATOM   1287 3HG2 VAL   242     -14.922   1.012  -9.415  1.00  0.00           H  
ATOM   1288  N   LYS   243     -17.336   3.053  -6.244  1.00  0.00           N  
ATOM   1289  CA  LYS   243     -18.555   3.606  -5.652  1.00  0.00           C  
ATOM   1290  C   LYS   243     -19.756   3.639  -6.675  1.00  0.00           C  
ATOM   1291  O   LYS   243     -19.609   3.973  -7.840  1.00  0.00           O  
ATOM   1292  CB  LYS   243     -18.364   5.038  -5.142  1.00  0.00           C  
ATOM   1293  CG  LYS   243     -18.249   6.160  -6.183  1.00  0.00           C  
ATOM   1294  CD  LYS   243     -17.664   7.480  -5.673  1.00  0.00           C  
ATOM   1295  CE  LYS   243     -17.916   8.681  -6.540  1.00  0.00           C  
ATOM   1296  NZ  LYS   243     -19.255   9.219  -6.363  1.00  0.00           N1+
ATOM   1297  H   LYS   243     -16.897   3.556  -7.002  1.00  0.00           H  
ATOM   1298  HA  LYS   243     -18.881   3.034  -4.783  1.00  0.00           H  
ATOM   1299 1HB  LYS   243     -19.061   5.366  -4.370  1.00  0.00           H  
ATOM   1300 2HB  LYS   243     -17.454   4.971  -4.548  1.00  0.00           H  
ATOM   1301 1HG  LYS   243     -17.614   5.917  -7.036  1.00  0.00           H  
ATOM   1302 2HG  LYS   243     -19.219   6.388  -6.624  1.00  0.00           H  
ATOM   1303 1HD  LYS   243     -18.078   7.780  -4.710  1.00  0.00           H  
ATOM   1304 2HD  LYS   243     -16.593   7.282  -5.638  1.00  0.00           H  
ATOM   1305 1HE  LYS   243     -17.222   9.488  -6.301  1.00  0.00           H  
ATOM   1306 2HE  LYS   243     -17.643   8.341  -7.538  1.00  0.00           H  
ATOM   1307 1HZ  LYS   243     -19.983   8.519  -6.341  1.00  0.00           H  
ATOM   1308 2HZ  LYS   243     -19.259   9.759  -5.509  1.00  0.00           H  
ATOM   1309 3HZ  LYS   243     -19.442   9.950  -7.034  1.00  0.00           H  
ATOM   1310  N   THR   244     -20.910   3.575  -6.116  1.00  0.00           N  
ATOM   1311  CA  THR   244     -22.283   3.718  -6.746  1.00  0.00           C  
ATOM   1312  C   THR   244     -23.342   4.326  -5.792  1.00  0.00           C  
ATOM   1313  O   THR   244     -23.464   3.944  -4.667  1.00  0.00           O  
ATOM   1314  CB  THR   244     -22.816   2.282  -7.027  1.00  0.00           C  
ATOM   1315  CG2 THR   244     -24.105   2.203  -7.903  1.00  0.00           C  
ATOM   1316  OG1 THR   244     -21.877   1.605  -7.786  1.00  0.00           O  
ATOM   1317  H   THR   244     -20.875   3.176  -5.189  1.00  0.00           H  
ATOM   1318  HA  THR   244     -22.340   4.228  -7.708  1.00  0.00           H  
ATOM   1319  HB  THR   244     -22.878   1.588  -6.189  1.00  0.00           H  
ATOM   1320  HG1 THR   244     -21.307   1.159  -7.156  1.00  0.00           H  
ATOM   1321 1HG2 THR   244     -25.018   2.406  -7.343  1.00  0.00           H  
ATOM   1322 2HG2 THR   244     -23.977   2.845  -8.774  1.00  0.00           H  
ATOM   1323 3HG2 THR   244     -24.161   1.238  -8.406  1.00  0.00           H  
ATOM   1324  N   SER   245     -24.192   5.239  -6.348  1.00  0.00           N  
ATOM   1325  CA  SER   245     -25.342   5.819  -5.631  1.00  0.00           C  
ATOM   1326  C   SER   245     -26.483   4.779  -5.491  1.00  0.00           C  
ATOM   1327  O   SER   245     -26.965   4.206  -6.474  1.00  0.00           O  
ATOM   1328  CB  SER   245     -25.807   7.068  -6.329  1.00  0.00           C  
ATOM   1329  OG  SER   245     -26.933   7.640  -5.708  1.00  0.00           O  
ATOM   1330  H   SER   245     -24.050   5.482  -7.319  1.00  0.00           H  
ATOM   1331  HA  SER   245     -25.072   6.087  -4.609  1.00  0.00           H  
ATOM   1332 1HB  SER   245     -25.002   7.801  -6.291  1.00  0.00           H  
ATOM   1333 2HB  SER   245     -25.950   6.908  -7.398  1.00  0.00           H  
ATOM   1334  HG  SER   245     -26.723   8.469  -5.271  1.00  0.00           H  
ATOM   1335  N   ILE   246     -27.111   4.566  -4.332  1.00  0.00           N  
ATOM   1336  CA  ILE   246     -28.477   3.847  -4.109  1.00  0.00           C  
ATOM   1337  C   ILE   246     -29.588   4.794  -4.609  1.00  0.00           C  
ATOM   1338  O   ILE   246     -30.641   4.316  -5.003  1.00  0.00           O  
ATOM   1339  CB  ILE   246     -28.804   3.594  -2.622  1.00  0.00           C  
ATOM   1340  CG1 ILE   246     -27.936   2.455  -2.073  1.00  0.00           C  
ATOM   1341  CG2 ILE   246     -30.222   3.150  -2.277  1.00  0.00           C  
ATOM   1342  CD1 ILE   246     -26.434   2.540  -1.966  1.00  0.00           C  
ATOM   1343  H   ILE   246     -26.648   4.921  -3.508  1.00  0.00           H  
ATOM   1344  HA  ILE   246     -28.417   2.895  -4.636  1.00  0.00           H  
ATOM   1345  HB  ILE   246     -28.592   4.440  -1.967  1.00  0.00           H  
ATOM   1346 1HG1 ILE   246     -28.264   2.145  -1.080  1.00  0.00           H  
ATOM   1347 2HG1 ILE   246     -28.081   1.632  -2.772  1.00  0.00           H  
ATOM   1348 1HG2 ILE   246     -30.439   2.163  -2.685  1.00  0.00           H  
ATOM   1349 2HG2 ILE   246     -30.293   3.167  -1.189  1.00  0.00           H  
ATOM   1350 3HG2 ILE   246     -30.924   3.949  -2.520  1.00  0.00           H  
ATOM   1351 1HD1 ILE   246     -25.933   1.678  -1.525  1.00  0.00           H  
ATOM   1352 2HD1 ILE   246     -25.957   2.477  -2.944  1.00  0.00           H  
ATOM   1353 3HD1 ILE   246     -26.156   3.478  -1.485  1.00  0.00           H  
ATOM   1354  N   LYS   247     -29.370   6.109  -4.555  1.00  0.00           N  
ATOM   1355  CA  LYS   247     -30.416   7.077  -4.958  1.00  0.00           C  
ATOM   1356  C   LYS   247     -30.625   7.041  -6.471  1.00  0.00           C  
ATOM   1357  O   LYS   247     -31.761   7.195  -6.908  1.00  0.00           O  
ATOM   1358  CB  LYS   247     -30.159   8.519  -4.339  1.00  0.00           C  
ATOM   1359  CG  LYS   247     -30.101   8.358  -2.789  1.00  0.00           C  
ATOM   1360  CD  LYS   247     -30.156   9.789  -2.218  1.00  0.00           C  
ATOM   1361  CE  LYS   247     -29.577   9.732  -0.816  1.00  0.00           C  
ATOM   1362  NZ  LYS   247     -30.377   8.867   0.127  1.00  0.00           N1+
ATOM   1363  H   LYS   247     -28.562   6.481  -4.078  1.00  0.00           H  
ATOM   1364  HA  LYS   247     -31.407   6.750  -4.642  1.00  0.00           H  
ATOM   1365 1HB  LYS   247     -29.219   8.894  -4.740  1.00  0.00           H  
ATOM   1366 2HB  LYS   247     -30.953   9.216  -4.604  1.00  0.00           H  
ATOM   1367 1HG  LYS   247     -30.996   7.806  -2.502  1.00  0.00           H  
ATOM   1368 2HG  LYS   247     -29.126   7.947  -2.525  1.00  0.00           H  
ATOM   1369 1HD  LYS   247     -29.537  10.418  -2.857  1.00  0.00           H  
ATOM   1370 2HD  LYS   247     -31.174  10.174  -2.160  1.00  0.00           H  
ATOM   1371 1HE  LYS   247     -28.532   9.421  -0.788  1.00  0.00           H  
ATOM   1372 2HE  LYS   247     -29.558  10.692  -0.301  1.00  0.00           H  
ATOM   1373 1HZ  LYS   247     -30.647   7.972  -0.255  1.00  0.00           H  
ATOM   1374 2HZ  LYS   247     -29.863   8.655   0.970  1.00  0.00           H  
ATOM   1375 3HZ  LYS   247     -31.281   9.260   0.347  1.00  0.00           H  
ATOM   1376  N   ILE   248     -29.606   7.181  -7.316  1.00  0.00           N  
ATOM   1377  CA  ILE   248     -29.651   7.367  -8.741  1.00  0.00           C  
ATOM   1378  C   ILE   248     -28.755   6.351  -9.516  1.00  0.00           C  
ATOM   1379  O   ILE   248     -27.713   5.969  -8.945  1.00  0.00           O  
ATOM   1380  CB  ILE   248     -29.323   8.839  -9.139  1.00  0.00           C  
ATOM   1381  CG1 ILE   248     -27.859   9.240  -8.657  1.00  0.00           C  
ATOM   1382  CG2 ILE   248     -30.360   9.807  -8.443  1.00  0.00           C  
ATOM   1383  CD1 ILE   248     -27.445  10.726  -9.008  1.00  0.00           C  
ATOM   1384  H   ILE   248     -28.716   7.246  -6.843  1.00  0.00           H  
ATOM   1385  HA  ILE   248     -30.672   7.180  -9.074  1.00  0.00           H  
ATOM   1386  HB  ILE   248     -29.356   9.031 -10.211  1.00  0.00           H  
ATOM   1387 1HG1 ILE   248     -27.810   9.269  -7.569  1.00  0.00           H  
ATOM   1388 2HG1 ILE   248     -27.283   8.457  -9.152  1.00  0.00           H  
ATOM   1389 1HG2 ILE   248     -31.406   9.606  -8.676  1.00  0.00           H  
ATOM   1390 2HG2 ILE   248     -30.217   9.665  -7.371  1.00  0.00           H  
ATOM   1391 3HG2 ILE   248     -30.238  10.860  -8.694  1.00  0.00           H  
ATOM   1392 1HD1 ILE   248     -26.410  10.859  -8.692  1.00  0.00           H  
ATOM   1393 2HD1 ILE   248     -27.650  10.983 -10.047  1.00  0.00           H  
ATOM   1394 3HD1 ILE   248     -28.056  11.366  -8.371  1.00  0.00           H  
ATOM   1395  N   PRO   249     -29.021   6.155 -10.821  1.00  0.00           N  
ATOM   1396  CA  PRO   249     -28.016   5.493 -11.699  1.00  0.00           C  
ATOM   1397  C   PRO   249     -26.761   6.360 -11.838  1.00  0.00           C  
ATOM   1398  O   PRO   249     -26.775   7.246 -12.626  1.00  0.00           O  
ATOM   1399  CB  PRO   249     -28.782   5.052 -13.025  1.00  0.00           C  
ATOM   1400  CG  PRO   249     -30.008   5.966 -13.035  1.00  0.00           C  
ATOM   1401  CD  PRO   249     -30.272   6.447 -11.620  1.00  0.00           C  
ATOM   1402  HA  PRO   249     -27.596   4.575 -11.286  1.00  0.00           H  
ATOM   1403 1HB  PRO   249     -28.193   5.091 -13.941  1.00  0.00           H  
ATOM   1404 2HB  PRO   249     -29.205   4.059 -12.870  1.00  0.00           H  
ATOM   1405 1HG  PRO   249     -29.827   6.868 -13.620  1.00  0.00           H  
ATOM   1406 2HG  PRO   249     -30.916   5.563 -13.482  1.00  0.00           H  
ATOM   1407 1HD  PRO   249     -30.610   7.480 -11.550  1.00  0.00           H  
ATOM   1408 2HD  PRO   249     -30.928   5.788 -11.050  1.00  0.00           H  
ATOM   1409  N   SER   250     -25.678   6.037 -11.137  1.00  0.00           N  
ATOM   1410  CA  SER   250     -24.357   6.644 -11.385  1.00  0.00           C  
ATOM   1411  C   SER   250     -23.294   5.808 -10.701  1.00  0.00           C  
ATOM   1412  O   SER   250     -23.553   5.415  -9.558  1.00  0.00           O  
ATOM   1413  CB  SER   250     -24.284   8.145 -10.920  1.00  0.00           C  
ATOM   1414  OG  SER   250     -23.064   8.670 -11.457  1.00  0.00           O  
ATOM   1415  H   SER   250     -25.767   5.391 -10.365  1.00  0.00           H  
ATOM   1416  HA  SER   250     -24.111   6.611 -12.446  1.00  0.00           H  
ATOM   1417 1HB  SER   250     -25.147   8.717 -11.260  1.00  0.00           H  
ATOM   1418 2HB  SER   250     -24.285   8.257  -9.836  1.00  0.00           H  
ATOM   1419  HG  SER   250     -22.905   9.466 -10.943  1.00  0.00           H  
ATOM   1420  N   SER   251     -22.146   5.632 -11.312  1.00  0.00           N  
ATOM   1421  CA  SER   251     -21.053   4.838 -10.627  1.00  0.00           C  
ATOM   1422  C   SER   251     -19.595   5.103 -11.193  1.00  0.00           C  
ATOM   1423  O   SER   251     -19.402   5.390 -12.348  1.00  0.00           O  
ATOM   1424  CB  SER   251     -21.493   3.432 -10.730  1.00  0.00           C  
ATOM   1425  OG  SER   251     -20.388   2.640 -10.379  1.00  0.00           O  
ATOM   1426  H   SER   251     -21.911   6.186 -12.124  1.00  0.00           H  
ATOM   1427  HA  SER   251     -21.116   5.049  -9.560  1.00  0.00           H  
ATOM   1428 1HB  SER   251     -22.314   3.288 -10.027  1.00  0.00           H  
ATOM   1429 2HB  SER   251     -21.902   3.281 -11.729  1.00  0.00           H  
ATOM   1430  HG  SER   251     -20.385   2.681  -9.420  1.00  0.00           H  
ATOM   1431  N   HIE   252     -18.609   5.145 -10.311  1.00  0.00           N  
ATOM   1432  CA  HIE   252     -17.270   5.626 -10.577  1.00  0.00           C  
ATOM   1433  C   HIE   252     -16.170   4.933  -9.790  1.00  0.00           C  
ATOM   1434  O   HIE   252     -16.355   4.338  -8.736  1.00  0.00           O  
ATOM   1435  CB  HIE   252     -17.166   7.140 -10.296  1.00  0.00           C  
ATOM   1436  CG  HIE   252     -18.051   7.987 -11.192  1.00  0.00           C  
ATOM   1437  CD2 HIE   252     -19.248   8.571 -10.869  1.00  0.00           C  
ATOM   1438  ND1 HIE   252     -17.707   8.382 -12.488  1.00  0.00           N  
ATOM   1439  CE1 HIE   252     -18.694   9.170 -12.918  1.00  0.00           C  
ATOM   1440  NE2 HIE   252     -19.664   9.276 -12.007  1.00  0.00           N  
ATOM   1441  H   HIE   252     -18.933   4.988  -9.367  1.00  0.00           H  
ATOM   1442  HA  HIE   252     -17.203   5.492 -11.657  1.00  0.00           H  
ATOM   1443 1HB  HIE   252     -17.448   7.338  -9.263  1.00  0.00           H  
ATOM   1444 2HB  HIE   252     -16.108   7.371 -10.417  1.00  0.00           H  
ATOM   1445  HD2 HIE   252     -19.749   8.487  -9.916  1.00  0.00           H  
ATOM   1446  HE1 HIE   252     -18.669   9.623 -13.899  1.00  0.00           H  
ATOM   1447  HE2 HIE   252     -20.523   9.789 -12.148  1.00  0.00           H  
ATOM   1448  N   ASN   253     -15.079   4.935 -10.516  1.00  0.00           N  
ATOM   1449  CA  ASN   253     -13.817   4.323 -10.156  1.00  0.00           C  
ATOM   1450  C   ASN   253     -13.090   5.066  -8.967  1.00  0.00           C  
ATOM   1451  O   ASN   253     -12.900   6.266  -9.038  1.00  0.00           O  
ATOM   1452  CB  ASN   253     -12.880   4.084 -11.383  1.00  0.00           C  
ATOM   1453  CG  ASN   253     -13.607   3.205 -12.410  1.00  0.00           C  
ATOM   1454  ND2 ASN   253     -13.663   3.576 -13.680  1.00  0.00           N  
ATOM   1455  OD1 ASN   253     -14.200   2.174 -12.044  1.00  0.00           O  
ATOM   1456  H   ASN   253     -15.091   5.410 -11.407  1.00  0.00           H  
ATOM   1457  HA  ASN   253     -14.128   3.362  -9.748  1.00  0.00           H  
ATOM   1458 1HB  ASN   253     -12.541   5.043 -11.773  1.00  0.00           H  
ATOM   1459 2HB  ASN   253     -11.988   3.623 -10.960  1.00  0.00           H  
ATOM   1460 1HD2 ASN   253     -14.169   2.985 -14.324  1.00  0.00           H  
ATOM   1461 2HD2 ASN   253     -12.947   4.169 -14.073  1.00  0.00           H  
ATOM   1462  N   LEU   254     -12.641   4.373  -7.901  1.00  0.00           N  
ATOM   1463  CA  LEU   254     -11.918   5.020  -6.814  1.00  0.00           C  
ATOM   1464  C   LEU   254     -10.429   4.773  -6.950  1.00  0.00           C  
ATOM   1465  O   LEU   254      -9.718   5.724  -7.027  1.00  0.00           O  
ATOM   1466  CB  LEU   254     -12.377   4.458  -5.442  1.00  0.00           C  
ATOM   1467  CG  LEU   254     -13.786   4.969  -5.000  1.00  0.00           C  
ATOM   1468  CD1 LEU   254     -14.458   4.028  -3.970  1.00  0.00           C  
ATOM   1469  CD2 LEU   254     -13.628   6.293  -4.262  1.00  0.00           C  
ATOM   1470  H   LEU   254     -12.927   3.408  -7.804  1.00  0.00           H  
ATOM   1471  HA  LEU   254     -11.957   6.105  -6.735  1.00  0.00           H  
ATOM   1472 1HB  LEU   254     -12.327   3.369  -5.450  1.00  0.00           H  
ATOM   1473 2HB  LEU   254     -11.650   4.710  -4.670  1.00  0.00           H  
ATOM   1474  HG  LEU   254     -14.435   5.083  -5.869  1.00  0.00           H  
ATOM   1475 1HD1 LEU   254     -13.678   3.868  -3.226  1.00  0.00           H  
ATOM   1476 2HD1 LEU   254     -15.365   4.527  -3.625  1.00  0.00           H  
ATOM   1477 3HD1 LEU   254     -14.679   3.052  -4.400  1.00  0.00           H  
ATOM   1478 1HD2 LEU   254     -14.563   6.618  -3.806  1.00  0.00           H  
ATOM   1479 2HD2 LEU   254     -12.855   6.244  -3.495  1.00  0.00           H  
ATOM   1480 3HD2 LEU   254     -13.318   7.010  -5.021  1.00  0.00           H  
ATOM   1481  N   MET   255      -9.981   3.505  -7.090  1.00  0.00           N  
ATOM   1482  CA  MET   255      -8.538   3.160  -7.109  1.00  0.00           C  
ATOM   1483  C   MET   255      -8.333   1.762  -7.708  1.00  0.00           C  
ATOM   1484  O   MET   255      -9.286   0.950  -7.764  1.00  0.00           O  
ATOM   1485  CB  MET   255      -7.796   3.376  -5.802  1.00  0.00           C  
ATOM   1486  CG  MET   255      -8.004   2.311  -4.654  1.00  0.00           C  
ATOM   1487  SD  MET   255      -9.453   2.731  -3.612  1.00  0.00           S  
ATOM   1488  CE  MET   255      -8.970   1.747  -2.123  1.00  0.00           C  
ATOM   1489  H   MET   255     -10.640   2.747  -6.990  1.00  0.00           H  
ATOM   1490  HA  MET   255      -8.147   3.953  -7.748  1.00  0.00           H  
ATOM   1491 1HB  MET   255      -6.731   3.535  -5.967  1.00  0.00           H  
ATOM   1492 2HB  MET   255      -8.026   4.367  -5.413  1.00  0.00           H  
ATOM   1493 1HG  MET   255      -8.118   1.346  -5.149  1.00  0.00           H  
ATOM   1494 2HG  MET   255      -7.164   2.278  -3.960  1.00  0.00           H  
ATOM   1495 1HE  MET   255      -9.151   0.675  -2.192  1.00  0.00           H  
ATOM   1496 2HE  MET   255      -7.910   1.895  -1.918  1.00  0.00           H  
ATOM   1497 3HE  MET   255      -9.555   2.129  -1.286  1.00  0.00           H  
ATOM   1498  N   LYS   256      -7.014   1.426  -8.044  1.00  0.00           N  
ATOM   1499  CA  LYS   256      -6.702   0.321  -8.956  1.00  0.00           C  
ATOM   1500  C   LYS   256      -5.260  -0.292  -8.803  1.00  0.00           C  
ATOM   1501  O   LYS   256      -4.357   0.460  -8.361  1.00  0.00           O  
ATOM   1502  CB  LYS   256      -7.046   0.778 -10.373  1.00  0.00           C  
ATOM   1503  CG  LYS   256      -6.918  -0.349 -11.416  1.00  0.00           C  
ATOM   1504  CD  LYS   256      -7.148   0.109 -12.869  1.00  0.00           C  
ATOM   1505  CE  LYS   256      -5.968   0.845 -13.489  1.00  0.00           C  
ATOM   1506  NZ  LYS   256      -6.121   1.245 -14.884  1.00  0.00           N1+
ATOM   1507  H   LYS   256      -6.303   2.106  -7.814  1.00  0.00           H  
ATOM   1508  HA  LYS   256      -7.407  -0.493  -8.783  1.00  0.00           H  
ATOM   1509 1HB  LYS   256      -8.048   1.205 -10.407  1.00  0.00           H  
ATOM   1510 2HB  LYS   256      -6.386   1.600 -10.652  1.00  0.00           H  
ATOM   1511 1HG  LYS   256      -5.910  -0.751 -11.316  1.00  0.00           H  
ATOM   1512 2HG  LYS   256      -7.698  -1.102 -11.295  1.00  0.00           H  
ATOM   1513 1HD  LYS   256      -7.349  -0.799 -13.438  1.00  0.00           H  
ATOM   1514 2HD  LYS   256      -8.060   0.699 -12.956  1.00  0.00           H  
ATOM   1515 1HE  LYS   256      -5.769   1.703 -12.848  1.00  0.00           H  
ATOM   1516 2HE  LYS   256      -5.109   0.176 -13.446  1.00  0.00           H  
ATOM   1517 1HZ  LYS   256      -6.724   2.055 -14.923  1.00  0.00           H  
ATOM   1518 2HZ  LYS   256      -5.292   1.684 -15.258  1.00  0.00           H  
ATOM   1519 3HZ  LYS   256      -6.343   0.496 -15.524  1.00  0.00           H  
ATOM   1520  N   GLY   257      -5.098  -1.668  -8.756  1.00  0.00           N  
ATOM   1521  CA  GLY   257      -3.813  -2.271  -8.592  1.00  0.00           C  
ATOM   1522  C   GLY   257      -3.607  -3.724  -8.859  1.00  0.00           C  
ATOM   1523  O   GLY   257      -4.499  -4.400  -9.330  1.00  0.00           O  
ATOM   1524  H   GLY   257      -5.981  -2.156  -8.772  1.00  0.00           H  
ATOM   1525 1HA  GLY   257      -3.092  -1.778  -9.243  1.00  0.00           H  
ATOM   1526 2HA  GLY   257      -3.595  -2.167  -7.530  1.00  0.00           H  
ATOM   1527  N   GLY   258      -2.461  -4.288  -8.620  1.00  0.00           N  
ATOM   1528  CA  GLY   258      -2.232  -5.748  -8.719  1.00  0.00           C  
ATOM   1529  C   GLY   258      -1.251  -6.086  -9.851  1.00  0.00           C  
ATOM   1530  O   GLY   258      -0.501  -5.243 -10.349  1.00  0.00           O  
ATOM   1531  H   GLY   258      -1.716  -3.717  -8.249  1.00  0.00           H  
ATOM   1532 1HA  GLY   258      -1.785  -6.065  -7.776  1.00  0.00           H  
ATOM   1533 2HA  GLY   258      -3.106  -6.368  -8.921  1.00  0.00           H  
ATOM   1534  N   SER   259      -1.199  -7.331 -10.371  1.00  0.00           N  
ATOM   1535  CA  SER   259      -0.232  -7.755 -11.355  1.00  0.00           C  
ATOM   1536  C   SER   259      -0.805  -8.872 -12.206  1.00  0.00           C  
ATOM   1537  O   SER   259      -1.334  -9.819 -11.655  1.00  0.00           O  
ATOM   1538  CB  SER   259       0.975  -8.313 -10.522  1.00  0.00           C  
ATOM   1539  OG  SER   259       1.994  -8.806 -11.338  1.00  0.00           O  
ATOM   1540  H   SER   259      -1.902  -8.018 -10.138  1.00  0.00           H  
ATOM   1541  HA  SER   259       0.049  -6.950 -12.035  1.00  0.00           H  
ATOM   1542 1HB  SER   259       1.237  -7.633  -9.711  1.00  0.00           H  
ATOM   1543 2HB  SER   259       0.677  -9.213  -9.983  1.00  0.00           H  
ATOM   1544  HG  SER   259       1.744  -9.678 -11.656  1.00  0.00           H  
ATOM   1545  N   THR   260      -0.522  -8.842 -13.548  1.00  0.00           N  
ATOM   1546  CA  THR   260      -0.354 -10.056 -14.399  1.00  0.00           C  
ATOM   1547  C   THR   260       0.790 -10.941 -13.889  1.00  0.00           C  
ATOM   1548  O   THR   260       1.830 -10.446 -13.518  1.00  0.00           O  
ATOM   1549  CB  THR   260      -0.144  -9.676 -15.884  1.00  0.00           C  
ATOM   1550  CG2 THR   260      -1.374  -9.244 -16.608  1.00  0.00           C  
ATOM   1551  OG1 THR   260       0.753  -8.654 -16.081  1.00  0.00           O  
ATOM   1552  H   THR   260      -0.138  -7.965 -13.870  1.00  0.00           H  
ATOM   1553  HA  THR   260      -1.252 -10.659 -14.272  1.00  0.00           H  
ATOM   1554  HB  THR   260       0.210 -10.565 -16.404  1.00  0.00           H  
ATOM   1555  HG1 THR   260       1.494  -8.756 -15.479  1.00  0.00           H  
ATOM   1556 1HG2 THR   260      -1.871 -10.171 -16.891  1.00  0.00           H  
ATOM   1557 2HG2 THR   260      -1.965  -8.535 -16.027  1.00  0.00           H  
ATOM   1558 3HG2 THR   260      -1.111  -8.884 -17.603  1.00  0.00           H  
ATOM   1559  N   LYS   261       0.590 -12.283 -14.002  1.00  0.00           N  
ATOM   1560  CA  LYS   261       1.590 -13.238 -13.425  1.00  0.00           C  
ATOM   1561  C   LYS   261       1.753 -14.527 -14.323  1.00  0.00           C  
ATOM   1562  O   LYS   261       0.746 -15.071 -14.771  1.00  0.00           O  
ATOM   1563  CB  LYS   261       1.114 -13.750 -12.070  1.00  0.00           C  
ATOM   1564  CG  LYS   261       1.541 -13.055 -10.744  1.00  0.00           C  
ATOM   1565  CD  LYS   261       3.057 -12.688 -10.573  1.00  0.00           C  
ATOM   1566  CE  LYS   261       3.913 -13.941 -10.534  1.00  0.00           C  
ATOM   1567  NZ  LYS   261       5.349 -13.561 -10.517  1.00  0.00           N1+
ATOM   1568  H   LYS   261      -0.256 -12.545 -14.488  1.00  0.00           H  
ATOM   1569  HA  LYS   261       2.568 -12.778 -13.280  1.00  0.00           H  
ATOM   1570 1HB  LYS   261       0.030 -13.870 -12.103  1.00  0.00           H  
ATOM   1571 2HB  LYS   261       1.460 -14.773 -11.925  1.00  0.00           H  
ATOM   1572 1HG  LYS   261       0.970 -12.142 -10.567  1.00  0.00           H  
ATOM   1573 2HG  LYS   261       1.255 -13.730  -9.937  1.00  0.00           H  
ATOM   1574 1HD  LYS   261       3.444 -12.085 -11.394  1.00  0.00           H  
ATOM   1575 2HD  LYS   261       3.230 -12.159  -9.637  1.00  0.00           H  
ATOM   1576 1HE  LYS   261       3.622 -14.523  -9.659  1.00  0.00           H  
ATOM   1577 2HE  LYS   261       3.650 -14.426 -11.475  1.00  0.00           H  
ATOM   1578 1HZ  LYS   261       5.625 -12.945 -11.268  1.00  0.00           H  
ATOM   1579 2HZ  LYS   261       5.447 -12.945  -9.722  1.00  0.00           H  
ATOM   1580 3HZ  LYS   261       5.901 -14.397 -10.394  1.00  0.00           H  
ATOM   1581  N   ASN   262       2.946 -15.049 -14.550  1.00  0.00           N  
ATOM   1582  CA  ASN   262       3.197 -16.419 -14.836  1.00  0.00           C  
ATOM   1583  C   ASN   262       3.381 -17.231 -13.494  1.00  0.00           C  
ATOM   1584  O   ASN   262       3.962 -16.789 -12.558  1.00  0.00           O  
ATOM   1585  CB  ASN   262       4.370 -16.516 -15.773  1.00  0.00           C  
ATOM   1586  CG  ASN   262       4.741 -17.990 -16.026  1.00  0.00           C  
ATOM   1587  ND2 ASN   262       3.904 -18.620 -16.720  1.00  0.00           N  
ATOM   1588  OD1 ASN   262       5.714 -18.578 -15.526  1.00  0.00           O  
ATOM   1589  H   ASN   262       3.727 -14.519 -14.191  1.00  0.00           H  
ATOM   1590  HA  ASN   262       2.322 -16.822 -15.346  1.00  0.00           H  
ATOM   1591 1HB  ASN   262       4.115 -15.994 -16.694  1.00  0.00           H  
ATOM   1592 2HB  ASN   262       5.239 -15.977 -15.396  1.00  0.00           H  
ATOM   1593 1HD2 ASN   262       4.254 -19.506 -17.057  1.00  0.00           H  
ATOM   1594 2HD2 ASN   262       3.223 -18.135 -17.285  1.00  0.00           H  
ATOM   1595  N   TRP   263       2.861 -18.439 -13.403  1.00  0.00           N  
ATOM   1596  CA  TRP   263       3.011 -19.386 -12.288  1.00  0.00           C  
ATOM   1597  C   TRP   263       3.307 -20.910 -12.797  1.00  0.00           C  
ATOM   1598  O   TRP   263       3.306 -21.865 -12.022  1.00  0.00           O  
ATOM   1599  CB  TRP   263       1.767 -19.312 -11.282  1.00  0.00           C  
ATOM   1600  CG  TRP   263       1.747 -18.193 -10.262  1.00  0.00           C  
ATOM   1601  CD1 TRP   263       2.872 -17.587  -9.834  1.00  0.00           C  
ATOM   1602  CD2 TRP   263       0.664 -17.646  -9.435  1.00  0.00           C  
ATOM   1603  CE2 TRP   263       1.307 -16.737  -8.469  1.00  0.00           C  
ATOM   1604  CE3 TRP   263      -0.696 -17.912  -9.205  1.00  0.00           C  
ATOM   1605  NE1 TRP   263       2.616 -16.676  -8.863  1.00  0.00           N  
ATOM   1606  CZ2 TRP   263       0.660 -16.121  -7.386  1.00  0.00           C  
ATOM   1607  CZ3 TRP   263      -1.358 -17.254  -8.126  1.00  0.00           C  
ATOM   1608  CH2 TRP   263      -0.662 -16.491  -7.157  1.00  0.00           C  
ATOM   1609  H   TRP   263       2.370 -18.815 -14.202  1.00  0.00           H  
ATOM   1610  HA  TRP   263       3.905 -19.073 -11.748  1.00  0.00           H  
ATOM   1611 1HB  TRP   263       0.832 -19.164 -11.823  1.00  0.00           H  
ATOM   1612 2HB  TRP   263       1.685 -20.235 -10.710  1.00  0.00           H  
ATOM   1613  HD1 TRP   263       3.864 -17.809 -10.201  1.00  0.00           H  
ATOM   1614  HE1 TRP   263       3.336 -16.133  -8.409  1.00  0.00           H  
ATOM   1615  HE3 TRP   263      -1.180 -18.580  -9.902  1.00  0.00           H  
ATOM   1616  HZ2 TRP   263       1.148 -15.486  -6.660  1.00  0.00           H  
ATOM   1617  HZ3 TRP   263      -2.405 -17.409  -7.911  1.00  0.00           H  
ATOM   1618  HH2 TRP   263      -1.275 -16.099  -6.359  1.00  0.00           H  
ATOM   1619  N   SER   264       3.486 -21.093 -14.115  1.00  0.00           N  
ATOM   1620  CA  SER   264       3.675 -22.406 -14.814  1.00  0.00           C  
ATOM   1621  C   SER   264       5.046 -23.081 -14.528  1.00  0.00           C  
ATOM   1622  O   SER   264       5.259 -24.268 -14.759  1.00  0.00           O  
ATOM   1623  CB  SER   264       3.547 -22.206 -16.337  1.00  0.00           C  
ATOM   1624  OG  SER   264       4.496 -21.331 -16.773  1.00  0.00           O  
ATOM   1625  H   SER   264       3.323 -20.261 -14.664  1.00  0.00           H  
ATOM   1626  HA  SER   264       2.899 -23.101 -14.493  1.00  0.00           H  
ATOM   1627 1HB  SER   264       3.857 -23.129 -16.825  1.00  0.00           H  
ATOM   1628 2HB  SER   264       2.515 -21.887 -16.488  1.00  0.00           H  
ATOM   1629  HG  SER   264       4.244 -21.186 -17.687  1.00  0.00           H  
ATOM   1630  N   GLY   265       5.980 -22.333 -14.007  1.00  0.00           N  
ATOM   1631  CA  GLY   265       7.275 -22.798 -13.564  1.00  0.00           C  
ATOM   1632  C   GLY   265       7.305 -23.535 -12.275  1.00  0.00           C  
ATOM   1633  O   GLY   265       6.587 -23.230 -11.318  1.00  0.00           O  
ATOM   1634  H   GLY   265       5.655 -21.413 -13.749  1.00  0.00           H  
ATOM   1635 1HA  GLY   265       7.668 -23.444 -14.349  1.00  0.00           H  
ATOM   1636 2HA  GLY   265       7.951 -21.944 -13.525  1.00  0.00           H  
ATOM   1637  N   ASN   266       8.079 -24.603 -12.195  1.00  0.00           N  
ATOM   1638  CA  ASN   266       7.834 -25.664 -11.215  1.00  0.00           C  
ATOM   1639  C   ASN   266       8.354 -25.373  -9.789  1.00  0.00           C  
ATOM   1640  O   ASN   266       9.571 -25.261  -9.573  1.00  0.00           O  
ATOM   1641  CB  ASN   266       8.543 -26.915 -11.743  1.00  0.00           C  
ATOM   1642  CG  ASN   266       7.885 -27.622 -12.901  1.00  0.00           C  
ATOM   1643  ND2 ASN   266       8.418 -27.461 -14.081  1.00  0.00           N  
ATOM   1644  OD1 ASN   266       6.855 -28.292 -12.766  1.00  0.00           O  
ATOM   1645  H   ASN   266       8.656 -24.802 -12.999  1.00  0.00           H  
ATOM   1646  HA  ASN   266       6.771 -25.908 -11.198  1.00  0.00           H  
ATOM   1647 1HB  ASN   266       9.625 -26.838 -11.844  1.00  0.00           H  
ATOM   1648 2HB  ASN   266       8.482 -27.664 -10.953  1.00  0.00           H  
ATOM   1649 1HD2 ASN   266       8.112 -27.953 -14.908  1.00  0.00           H  
ATOM   1650 2HD2 ASN   266       9.167 -26.784 -14.115  1.00  0.00           H  
ATOM   1651  N   SER   267       7.416 -25.187  -8.865  1.00  0.00           N  
ATOM   1652  CA  SER   267       7.579 -24.901  -7.444  1.00  0.00           C  
ATOM   1653  C   SER   267       6.434 -25.317  -6.571  1.00  0.00           C  
ATOM   1654  O   SER   267       5.334 -25.434  -7.071  1.00  0.00           O  
ATOM   1655  CB  SER   267       7.808 -23.363  -7.378  1.00  0.00           C  
ATOM   1656  OG  SER   267       8.241 -23.047  -6.086  1.00  0.00           O  
ATOM   1657  H   SER   267       6.469 -25.110  -9.204  1.00  0.00           H  
ATOM   1658  HA  SER   267       8.495 -25.399  -7.124  1.00  0.00           H  
ATOM   1659 1HB  SER   267       8.641 -22.969  -7.961  1.00  0.00           H  
ATOM   1660 2HB  SER   267       6.884 -22.849  -7.643  1.00  0.00           H  
ATOM   1661  HG  SER   267       8.074 -22.127  -5.864  1.00  0.00           H  
ATOM   1662  N   GLU   268       6.732 -25.488  -5.276  1.00  0.00           N  
ATOM   1663  CA  GLU   268       5.874 -26.299  -4.414  1.00  0.00           C  
ATOM   1664  C   GLU   268       4.465 -25.582  -4.351  1.00  0.00           C  
ATOM   1665  O   GLU   268       3.463 -26.257  -4.413  1.00  0.00           O  
ATOM   1666  CB  GLU   268       6.528 -26.494  -2.990  1.00  0.00           C  
ATOM   1667  CG  GLU   268       5.583 -27.320  -2.129  1.00  0.00           C  
ATOM   1668  CD  GLU   268       6.183 -27.654  -0.768  1.00  0.00           C  
ATOM   1669  OE1 GLU   268       6.231 -26.760   0.108  1.00  0.00           O  
ATOM   1670  OE2 GLU   268       6.646 -28.785  -0.486  1.00  0.00           O1-
ATOM   1671  H   GLU   268       7.696 -25.350  -5.009  1.00  0.00           H  
ATOM   1672  HA  GLU   268       5.841 -27.263  -4.922  1.00  0.00           H  
ATOM   1673 1HB  GLU   268       7.478 -27.027  -3.036  1.00  0.00           H  
ATOM   1674 2HB  GLU   268       6.713 -25.551  -2.475  1.00  0.00           H  
ATOM   1675 1HG  GLU   268       4.660 -26.757  -1.990  1.00  0.00           H  
ATOM   1676 2HG  GLU   268       5.443 -28.302  -2.582  1.00  0.00           H  
ATOM   1677  N   PHE   269       4.479 -24.204  -4.301  1.00  0.00           N  
ATOM   1678  CA  PHE   269       3.380 -23.249  -4.277  1.00  0.00           C  
ATOM   1679  C   PHE   269       3.783 -21.872  -4.699  1.00  0.00           C  
ATOM   1680  O   PHE   269       4.974 -21.574  -4.656  1.00  0.00           O  
ATOM   1681  CB  PHE   269       2.756 -23.198  -2.884  1.00  0.00           C  
ATOM   1682  CG  PHE   269       3.575 -22.458  -1.833  1.00  0.00           C  
ATOM   1683  CD1 PHE   269       3.473 -21.036  -1.695  1.00  0.00           C  
ATOM   1684  CD2 PHE   269       4.463 -23.199  -1.019  1.00  0.00           C  
ATOM   1685  CE1 PHE   269       4.214 -20.323  -0.736  1.00  0.00           C  
ATOM   1686  CE2 PHE   269       5.217 -22.480  -0.092  1.00  0.00           C  
ATOM   1687  CZ  PHE   269       5.100 -21.078   0.060  1.00  0.00           C  
ATOM   1688  H   PHE   269       5.416 -23.825  -4.283  1.00  0.00           H  
ATOM   1689  HA  PHE   269       2.647 -23.621  -4.993  1.00  0.00           H  
ATOM   1690 1HB  PHE   269       1.780 -22.726  -3.000  1.00  0.00           H  
ATOM   1691 2HB  PHE   269       2.490 -24.187  -2.507  1.00  0.00           H  
ATOM   1692  HD1 PHE   269       2.737 -20.487  -2.263  1.00  0.00           H  
ATOM   1693  HD2 PHE   269       4.623 -24.263  -1.115  1.00  0.00           H  
ATOM   1694  HE1 PHE   269       4.285 -19.252  -0.617  1.00  0.00           H  
ATOM   1695  HE2 PHE   269       5.913 -23.074   0.481  1.00  0.00           H  
ATOM   1696  HZ  PHE   269       5.679 -20.704   0.891  1.00  0.00           H  
ATOM   1697  N   HIE   270       2.809 -21.069  -5.085  1.00  0.00           N  
ATOM   1698  CA  HIE   270       2.937 -19.674  -5.342  1.00  0.00           C  
ATOM   1699  C   HIE   270       2.073 -18.745  -4.478  1.00  0.00           C  
ATOM   1700  O   HIE   270       0.971 -19.116  -4.157  1.00  0.00           O  
ATOM   1701  CB  HIE   270       2.815 -19.545  -6.833  1.00  0.00           C  
ATOM   1702  CG  HIE   270       3.745 -20.382  -7.685  1.00  0.00           C  
ATOM   1703  CD2 HIE   270       3.337 -21.294  -8.596  1.00  0.00           C  
ATOM   1704  ND1 HIE   270       5.158 -20.171  -7.991  1.00  0.00           N  
ATOM   1705  CE1 HIE   270       5.432 -20.939  -9.041  1.00  0.00           C  
ATOM   1706  NE2 HIE   270       4.337 -21.569  -9.498  1.00  0.00           N  
ATOM   1707  H   HIE   270       1.878 -21.459  -5.056  1.00  0.00           H  
ATOM   1708  HA  HIE   270       3.949 -19.323  -5.143  1.00  0.00           H  
ATOM   1709 1HB  HIE   270       1.769 -19.797  -7.008  1.00  0.00           H  
ATOM   1710 2HB  HIE   270       2.916 -18.470  -6.990  1.00  0.00           H  
ATOM   1711  HD2 HIE   270       2.327 -21.636  -8.766  1.00  0.00           H  
ATOM   1712  HE1 HIE   270       6.339 -20.893  -9.625  1.00  0.00           H  
ATOM   1713  HE2 HIE   270       4.182 -22.010 -10.393  1.00  0.00           H  
ATOM   1714  N   PHE   271       2.540 -17.508  -4.228  1.00  0.00           N  
ATOM   1715  CA  PHE   271       1.855 -16.441  -3.470  1.00  0.00           C  
ATOM   1716  C   PHE   271       1.988 -15.005  -4.128  1.00  0.00           C  
ATOM   1717  O   PHE   271       3.040 -14.775  -4.745  1.00  0.00           O  
ATOM   1718  CB  PHE   271       2.222 -16.451  -1.978  1.00  0.00           C  
ATOM   1719  CG  PHE   271       1.496 -15.474  -1.089  1.00  0.00           C  
ATOM   1720  CD1 PHE   271       0.172 -15.745  -0.697  1.00  0.00           C  
ATOM   1721  CD2 PHE   271       2.063 -14.217  -0.836  1.00  0.00           C  
ATOM   1722  CE1 PHE   271      -0.529 -14.754  -0.031  1.00  0.00           C  
ATOM   1723  CE2 PHE   271       1.333 -13.242  -0.239  1.00  0.00           C  
ATOM   1724  CZ  PHE   271       0.105 -13.544   0.257  1.00  0.00           C  
ATOM   1725  H   PHE   271       3.499 -17.344  -4.499  1.00  0.00           H  
ATOM   1726  HA  PHE   271       0.776 -16.589  -3.491  1.00  0.00           H  
ATOM   1727 1HB  PHE   271       1.991 -17.460  -1.636  1.00  0.00           H  
ATOM   1728 2HB  PHE   271       3.284 -16.289  -1.796  1.00  0.00           H  
ATOM   1729  HD1 PHE   271      -0.279 -16.709  -0.881  1.00  0.00           H  
ATOM   1730  HD2 PHE   271       3.012 -14.007  -1.306  1.00  0.00           H  
ATOM   1731  HE1 PHE   271      -1.531 -14.959   0.315  1.00  0.00           H  
ATOM   1732  HE2 PHE   271       1.852 -12.299  -0.158  1.00  0.00           H  
ATOM   1733  HZ  PHE   271      -0.493 -12.891   0.876  1.00  0.00           H  
ATOM   1734  N   TYR   272       0.998 -14.122  -3.981  1.00  0.00           N  
ATOM   1735  CA  TYR   272       1.102 -12.706  -4.304  1.00  0.00           C  
ATOM   1736  C   TYR   272       0.134 -11.916  -3.500  1.00  0.00           C  
ATOM   1737  O   TYR   272      -0.917 -12.483  -3.225  1.00  0.00           O  
ATOM   1738  CB  TYR   272       0.915 -12.518  -5.870  1.00  0.00           C  
ATOM   1739  CG  TYR   272       0.884 -11.093  -6.278  1.00  0.00           C  
ATOM   1740  CD1 TYR   272       2.077 -10.390  -6.518  1.00  0.00           C  
ATOM   1741  CD2 TYR   272      -0.367 -10.453  -6.480  1.00  0.00           C  
ATOM   1742  CE1 TYR   272       2.082  -9.096  -6.888  1.00  0.00           C  
ATOM   1743  CE2 TYR   272      -0.371  -9.106  -6.949  1.00  0.00           C  
ATOM   1744  CZ  TYR   272       0.863  -8.386  -6.928  1.00  0.00           C  
ATOM   1745  OH  TYR   272       0.821  -7.072  -7.268  1.00  0.00           O  
ATOM   1746  H   TYR   272       0.176 -14.374  -3.452  1.00  0.00           H  
ATOM   1747  HA  TYR   272       2.113 -12.378  -4.062  1.00  0.00           H  
ATOM   1748 1HB  TYR   272       1.724 -13.062  -6.358  1.00  0.00           H  
ATOM   1749 2HB  TYR   272       0.000 -13.053  -6.121  1.00  0.00           H  
ATOM   1750  HD1 TYR   272       3.012 -10.873  -6.279  1.00  0.00           H  
ATOM   1751  HD2 TYR   272      -1.311 -10.964  -6.381  1.00  0.00           H  
ATOM   1752  HE1 TYR   272       3.003  -8.579  -7.116  1.00  0.00           H  
ATOM   1753  HE2 TYR   272      -1.262  -8.595  -7.284  1.00  0.00           H  
ATOM   1754  HH  TYR   272       1.614  -6.559  -7.094  1.00  0.00           H  
ATOM   1755  N   SER   273       0.477 -10.759  -3.001  1.00  0.00           N  
ATOM   1756  CA  SER   273      -0.466  -9.776  -2.430  1.00  0.00           C  
ATOM   1757  C   SER   273      -0.231  -8.371  -2.981  1.00  0.00           C  
ATOM   1758  O   SER   273       0.811  -8.118  -3.604  1.00  0.00           O  
ATOM   1759  CB  SER   273      -0.342  -9.779  -0.967  1.00  0.00           C  
ATOM   1760  OG  SER   273       0.832  -9.034  -0.624  1.00  0.00           O  
ATOM   1761  H   SER   273       1.402 -10.359  -3.070  1.00  0.00           H  
ATOM   1762  HA  SER   273      -1.487 -10.098  -2.635  1.00  0.00           H  
ATOM   1763 1HB  SER   273      -1.239  -9.450  -0.443  1.00  0.00           H  
ATOM   1764 2HB  SER   273      -0.268 -10.812  -0.627  1.00  0.00           H  
ATOM   1765  HG  SER   273       0.577  -8.177  -0.276  1.00  0.00           H  
ATOM   1766  N   ILE   274      -1.174  -7.501  -2.678  1.00  0.00           N  
ATOM   1767  CA  ILE   274      -1.150  -6.075  -2.902  1.00  0.00           C  
ATOM   1768  C   ILE   274      -2.042  -5.395  -1.877  1.00  0.00           C  
ATOM   1769  O   ILE   274      -2.991  -6.053  -1.416  1.00  0.00           O  
ATOM   1770  CB  ILE   274      -1.531  -5.886  -4.399  1.00  0.00           C  
ATOM   1771  CG1 ILE   274      -1.657  -4.373  -4.723  1.00  0.00           C  
ATOM   1772  CG2 ILE   274      -2.860  -6.556  -4.763  1.00  0.00           C  
ATOM   1773  CD1 ILE   274      -0.427  -3.480  -4.568  1.00  0.00           C  
ATOM   1774  H   ILE   274      -2.009  -7.852  -2.230  1.00  0.00           H  
ATOM   1775  HA  ILE   274      -0.157  -5.626  -2.955  1.00  0.00           H  
ATOM   1776  HB  ILE   274      -0.737  -6.273  -5.038  1.00  0.00           H  
ATOM   1777 1HG1 ILE   274      -2.000  -4.258  -5.751  1.00  0.00           H  
ATOM   1778 2HG1 ILE   274      -2.459  -3.985  -4.095  1.00  0.00           H  
ATOM   1779 1HG2 ILE   274      -2.718  -7.636  -4.718  1.00  0.00           H  
ATOM   1780 2HG2 ILE   274      -3.635  -6.351  -4.024  1.00  0.00           H  
ATOM   1781 3HG2 ILE   274      -3.072  -6.331  -5.808  1.00  0.00           H  
ATOM   1782 1HD1 ILE   274      -0.794  -2.555  -5.015  1.00  0.00           H  
ATOM   1783 2HD1 ILE   274      -0.027  -3.351  -3.563  1.00  0.00           H  
ATOM   1784 3HD1 ILE   274       0.369  -4.000  -5.099  1.00  0.00           H  
ATOM   1785  N   ASN   275      -1.711  -4.162  -1.542  1.00  0.00           N  
ATOM   1786  CA  ASN   275      -2.473  -3.339  -0.581  1.00  0.00           C  
ATOM   1787  C   ASN   275      -2.600  -1.912  -1.182  1.00  0.00           C  
ATOM   1788  O   ASN   275      -1.572  -1.281  -1.608  1.00  0.00           O  
ATOM   1789  CB  ASN   275      -1.764  -3.316   0.768  1.00  0.00           C  
ATOM   1790  CG  ASN   275      -2.527  -2.689   1.866  1.00  0.00           C  
ATOM   1791  ND2 ASN   275      -2.909  -3.541   2.860  1.00  0.00           N  
ATOM   1792  OD1 ASN   275      -2.743  -1.469   1.863  1.00  0.00           O  
ATOM   1793  H   ASN   275      -0.928  -3.748  -2.026  1.00  0.00           H  
ATOM   1794  HA  ASN   275      -3.455  -3.799  -0.468  1.00  0.00           H  
ATOM   1795 1HB  ASN   275      -1.390  -4.295   1.069  1.00  0.00           H  
ATOM   1796 2HB  ASN   275      -0.809  -2.813   0.615  1.00  0.00           H  
ATOM   1797 1HD2 ASN   275      -3.405  -3.116   3.630  1.00  0.00           H  
ATOM   1798 2HD2 ASN   275      -2.760  -4.530   2.724  1.00  0.00           H  
ATOM   1799  N   VAL   276      -3.846  -1.352  -1.402  1.00  0.00           N  
ATOM   1800  CA  VAL   276      -4.056  -0.110  -2.097  1.00  0.00           C  
ATOM   1801  C   VAL   276      -4.842   0.839  -1.210  1.00  0.00           C  
ATOM   1802  O   VAL   276      -5.635   0.408  -0.393  1.00  0.00           O  
ATOM   1803  CB  VAL   276      -4.702  -0.289  -3.486  1.00  0.00           C  
ATOM   1804  CG1 VAL   276      -3.676  -0.742  -4.497  1.00  0.00           C  
ATOM   1805  CG2 VAL   276      -5.964  -1.162  -3.581  1.00  0.00           C  
ATOM   1806  H   VAL   276      -4.687  -1.845  -1.137  1.00  0.00           H  
ATOM   1807  HA  VAL   276      -3.064   0.303  -2.283  1.00  0.00           H  
ATOM   1808  HB  VAL   276      -5.007   0.690  -3.857  1.00  0.00           H  
ATOM   1809 1HG1 VAL   276      -4.111  -0.679  -5.494  1.00  0.00           H  
ATOM   1810 2HG1 VAL   276      -2.792  -0.154  -4.251  1.00  0.00           H  
ATOM   1811 3HG1 VAL   276      -3.512  -1.781  -4.215  1.00  0.00           H  
ATOM   1812 1HG2 VAL   276      -6.391  -1.210  -4.582  1.00  0.00           H  
ATOM   1813 2HG2 VAL   276      -5.744  -2.200  -3.331  1.00  0.00           H  
ATOM   1814 3HG2 VAL   276      -6.708  -0.693  -2.937  1.00  0.00           H  
ATOM   1815  N   GLY   277      -4.608   2.094  -1.472  1.00  0.00           N  
ATOM   1816  CA  GLY   277      -5.371   3.085  -0.688  1.00  0.00           C  
ATOM   1817  C   GLY   277      -5.136   4.578  -0.975  1.00  0.00           C  
ATOM   1818  O   GLY   277      -4.307   5.047  -1.759  1.00  0.00           O  
ATOM   1819  H   GLY   277      -3.753   2.362  -1.937  1.00  0.00           H  
ATOM   1820 1HA  GLY   277      -6.434   2.844  -0.729  1.00  0.00           H  
ATOM   1821 2HA  GLY   277      -4.946   2.901   0.297  1.00  0.00           H  
ATOM   1822  N   GLY   278      -5.943   5.420  -0.282  1.00  0.00           N  
ATOM   1823  CA  GLY   278      -6.094   6.833  -0.670  1.00  0.00           C  
ATOM   1824  C   GLY   278      -7.195   7.569   0.100  1.00  0.00           C  
ATOM   1825  O   GLY   278      -8.031   7.074   0.839  1.00  0.00           O  
ATOM   1826  H   GLY   278      -6.646   5.002   0.311  1.00  0.00           H  
ATOM   1827 1HA  GLY   278      -5.219   7.405  -0.366  1.00  0.00           H  
ATOM   1828 2HA  GLY   278      -6.142   6.950  -1.753  1.00  0.00           H  
ATOM   1829  N   PHE   279      -7.227   8.822  -0.018  1.00  0.00           N  
ATOM   1830  CA  PHE   279      -8.135   9.829   0.602  1.00  0.00           C  
ATOM   1831  C   PHE   279      -9.134  10.502  -0.349  1.00  0.00           C  
ATOM   1832  O   PHE   279      -8.712  11.159  -1.367  1.00  0.00           O  
ATOM   1833  CB  PHE   279      -7.290  10.728   1.519  1.00  0.00           C  
ATOM   1834  CG  PHE   279      -7.955  11.921   2.137  1.00  0.00           C  
ATOM   1835  CD1 PHE   279      -8.514  11.828   3.425  1.00  0.00           C  
ATOM   1836  CD2 PHE   279      -8.047  13.161   1.419  1.00  0.00           C  
ATOM   1837  CE1 PHE   279      -9.127  12.949   3.972  1.00  0.00           C  
ATOM   1838  CE2 PHE   279      -8.830  14.231   1.922  1.00  0.00           C  
ATOM   1839  CZ  PHE   279      -9.312  14.126   3.232  1.00  0.00           C  
ATOM   1840  H   PHE   279      -6.442   9.239  -0.497  1.00  0.00           H  
ATOM   1841  HA  PHE   279      -8.773   9.256   1.275  1.00  0.00           H  
ATOM   1842 1HB  PHE   279      -6.714  10.097   2.197  1.00  0.00           H  
ATOM   1843 2HB  PHE   279      -6.500  11.091   0.863  1.00  0.00           H  
ATOM   1844  HD1 PHE   279      -8.354  10.937   4.015  1.00  0.00           H  
ATOM   1845  HD2 PHE   279      -7.535  13.334   0.484  1.00  0.00           H  
ATOM   1846  HE1 PHE   279      -9.409  12.955   5.015  1.00  0.00           H  
ATOM   1847  HE2 PHE   279      -8.860  15.192   1.430  1.00  0.00           H  
ATOM   1848  HZ  PHE   279      -9.786  14.938   3.764  1.00  0.00           H  
ATOM   1849  N   PHE   280     -10.391  10.490   0.106  1.00  0.00           N  
ATOM   1850  CA  PHE   280     -11.529  10.891  -0.854  1.00  0.00           C  
ATOM   1851  C   PHE   280     -12.638  11.752  -0.195  1.00  0.00           C  
ATOM   1852  O   PHE   280     -12.868  11.581   0.970  1.00  0.00           O  
ATOM   1853  CB  PHE   280     -12.160   9.601  -1.529  1.00  0.00           C  
ATOM   1854  CG  PHE   280     -11.236   8.649  -2.306  1.00  0.00           C  
ATOM   1855  CD1 PHE   280     -10.474   7.644  -1.653  1.00  0.00           C  
ATOM   1856  CD2 PHE   280     -11.117   8.708  -3.682  1.00  0.00           C  
ATOM   1857  CE1 PHE   280      -9.601   6.793  -2.319  1.00  0.00           C  
ATOM   1858  CE2 PHE   280     -10.230   7.935  -4.379  1.00  0.00           C  
ATOM   1859  CZ  PHE   280      -9.533   6.913  -3.714  1.00  0.00           C  
ATOM   1860  H   PHE   280     -10.590  10.152   1.038  1.00  0.00           H  
ATOM   1861  HA  PHE   280     -11.208  11.456  -1.729  1.00  0.00           H  
ATOM   1862 1HB  PHE   280     -12.683   9.034  -0.760  1.00  0.00           H  
ATOM   1863 2HB  PHE   280     -12.928   9.993  -2.195  1.00  0.00           H  
ATOM   1864  HD1 PHE   280     -10.439   7.450  -0.591  1.00  0.00           H  
ATOM   1865  HD2 PHE   280     -11.732   9.456  -4.162  1.00  0.00           H  
ATOM   1866  HE1 PHE   280      -9.013   6.079  -1.763  1.00  0.00           H  
ATOM   1867  HE2 PHE   280     -10.166   8.193  -5.426  1.00  0.00           H  
ATOM   1868  HZ  PHE   280      -8.977   6.160  -4.253  1.00  0.00           H  
ATOM   1869  N   LYS   281     -13.365  12.586  -0.916  1.00  0.00           N  
ATOM   1870  CA  LYS   281     -14.671  13.233  -0.484  1.00  0.00           C  
ATOM   1871  C   LYS   281     -15.843  12.324  -0.812  1.00  0.00           C  
ATOM   1872  O   LYS   281     -15.896  11.845  -1.980  1.00  0.00           O  
ATOM   1873  CB  LYS   281     -14.660  14.560  -1.241  1.00  0.00           C  
ATOM   1874  CG  LYS   281     -15.770  15.505  -0.858  1.00  0.00           C  
ATOM   1875  CD  LYS   281     -16.080  16.505  -1.967  1.00  0.00           C  
ATOM   1876  CE  LYS   281     -17.203  17.373  -1.478  1.00  0.00           C  
ATOM   1877  NZ  LYS   281     -17.827  18.080  -2.611  1.00  0.00           N1+
ATOM   1878  H   LYS   281     -13.133  12.650  -1.897  1.00  0.00           H  
ATOM   1879  HA  LYS   281     -14.669  13.478   0.578  1.00  0.00           H  
ATOM   1880 1HB  LYS   281     -13.710  15.059  -1.052  1.00  0.00           H  
ATOM   1881 2HB  LYS   281     -14.832  14.363  -2.299  1.00  0.00           H  
ATOM   1882 1HG  LYS   281     -16.701  15.013  -0.577  1.00  0.00           H  
ATOM   1883 2HG  LYS   281     -15.563  15.925   0.126  1.00  0.00           H  
ATOM   1884 1HD  LYS   281     -15.247  17.187  -2.136  1.00  0.00           H  
ATOM   1885 2HD  LYS   281     -16.372  15.906  -2.830  1.00  0.00           H  
ATOM   1886 1HE  LYS   281     -17.913  16.667  -1.046  1.00  0.00           H  
ATOM   1887 2HE  LYS   281     -16.761  18.031  -0.729  1.00  0.00           H  
ATOM   1888 1HZ  LYS   281     -18.604  18.609  -2.238  1.00  0.00           H  
ATOM   1889 2HZ  LYS   281     -17.238  18.727  -3.117  1.00  0.00           H  
ATOM   1890 3HZ  LYS   281     -18.178  17.423  -3.292  1.00  0.00           H  
ATOM   1891  N   LEU   282     -16.677  11.933   0.194  1.00  0.00           N  
ATOM   1892  CA  LEU   282     -17.899  11.119  -0.042  1.00  0.00           C  
ATOM   1893  C   LEU   282     -19.056  11.657   0.766  1.00  0.00           C  
ATOM   1894  O   LEU   282     -18.952  11.958   1.921  1.00  0.00           O  
ATOM   1895  CB  LEU   282     -17.712   9.657   0.390  1.00  0.00           C  
ATOM   1896  CG  LEU   282     -16.639   8.791  -0.390  1.00  0.00           C  
ATOM   1897  CD1 LEU   282     -16.441   7.409   0.299  1.00  0.00           C  
ATOM   1898  CD2 LEU   282     -17.221   8.583  -1.738  1.00  0.00           C  
ATOM   1899  H   LEU   282     -16.553  12.397   1.082  1.00  0.00           H  
ATOM   1900  HA  LEU   282     -18.156  11.155  -1.101  1.00  0.00           H  
ATOM   1901 1HB  LEU   282     -17.474   9.551   1.448  1.00  0.00           H  
ATOM   1902 2HB  LEU   282     -18.696   9.211   0.245  1.00  0.00           H  
ATOM   1903  HG  LEU   282     -15.654   9.253  -0.450  1.00  0.00           H  
ATOM   1904 1HD1 LEU   282     -16.019   7.458   1.303  1.00  0.00           H  
ATOM   1905 2HD1 LEU   282     -17.467   7.087   0.477  1.00  0.00           H  
ATOM   1906 3HD1 LEU   282     -15.874   6.733  -0.341  1.00  0.00           H  
ATOM   1907 1HD2 LEU   282     -17.184   9.493  -2.338  1.00  0.00           H  
ATOM   1908 2HD2 LEU   282     -16.517   7.903  -2.217  1.00  0.00           H  
ATOM   1909 3HD2 LEU   282     -18.156   8.023  -1.716  1.00  0.00           H  
ATOM   1910  N   ARG   283     -20.190  11.843   0.105  1.00  0.00           N  
ATOM   1911  CA  ARG   283     -21.505  12.098   0.690  1.00  0.00           C  
ATOM   1912  C   ARG   283     -22.385  10.912   0.790  1.00  0.00           C  
ATOM   1913  O   ARG   283     -22.258  10.004  -0.011  1.00  0.00           O  
ATOM   1914  CB  ARG   283     -22.182  13.183  -0.213  1.00  0.00           C  
ATOM   1915  CG  ARG   283     -21.336  14.519  -0.086  1.00  0.00           C  
ATOM   1916  CD  ARG   283     -22.166  15.700  -0.655  1.00  0.00           C  
ATOM   1917  NE  ARG   283     -23.407  15.988   0.088  1.00  0.00           N  
ATOM   1918  CZ  ARG   283     -24.317  16.861  -0.283  1.00  0.00           C  
ATOM   1919  NH1 ARG   283     -24.342  17.301  -1.463  1.00  0.00           N1+
ATOM   1920  NH2 ARG   283     -25.185  17.322   0.490  1.00  0.00           N1+
ATOM   1921  H   ARG   283     -20.153  11.556  -0.863  1.00  0.00           H  
ATOM   1922  HA  ARG   283     -21.467  12.385   1.741  1.00  0.00           H  
ATOM   1923 1HB  ARG   283     -22.346  12.894  -1.250  1.00  0.00           H  
ATOM   1924 2HB  ARG   283     -23.199  13.292   0.162  1.00  0.00           H  
ATOM   1925 1HG  ARG   283     -21.105  14.675   0.968  1.00  0.00           H  
ATOM   1926 2HG  ARG   283     -20.425  14.459  -0.680  1.00  0.00           H  
ATOM   1927 1HD  ARG   283     -21.609  16.636  -0.600  1.00  0.00           H  
ATOM   1928 2HD  ARG   283     -22.357  15.442  -1.697  1.00  0.00           H  
ATOM   1929  HE  ARG   283     -23.514  15.672   1.041  1.00  0.00           H  
ATOM   1930 1HH1 ARG   283     -23.475  17.292  -1.981  1.00  0.00           H  
ATOM   1931 2HH1 ARG   283     -25.129  17.870  -1.738  1.00  0.00           H  
ATOM   1932 1HH2 ARG   283     -25.312  16.907   1.402  1.00  0.00           H  
ATOM   1933 2HH2 ARG   283     -25.937  17.818   0.032  1.00  0.00           H  
ATOM   1934  N   ALA   284     -23.342  10.922   1.659  1.00  0.00           N  
ATOM   1935  CA  ALA   284     -24.205   9.796   2.070  1.00  0.00           C  
ATOM   1936  C   ALA   284     -25.101   9.204   0.935  1.00  0.00           C  
ATOM   1937  O   ALA   284     -25.279   9.826  -0.150  1.00  0.00           O  
ATOM   1938  CB  ALA   284     -24.945  10.156   3.383  1.00  0.00           C  
ATOM   1939  H   ALA   284     -23.283  11.701   2.299  1.00  0.00           H  
ATOM   1940  HA  ALA   284     -23.581   8.944   2.336  1.00  0.00           H  
ATOM   1941 1HB  ALA   284     -25.131   9.223   3.915  1.00  0.00           H  
ATOM   1942 2HB  ALA   284     -24.258  10.734   4.000  1.00  0.00           H  
ATOM   1943 3HB  ALA   284     -25.847  10.760   3.280  1.00  0.00           H  
ATOM   1944  N   GLY   285     -25.592   7.967   1.117  1.00  0.00           N  
ATOM   1945  CA  GLY   285     -26.425   7.258   0.162  1.00  0.00           C  
ATOM   1946  C   GLY   285     -25.742   6.625  -1.007  1.00  0.00           C  
ATOM   1947  O   GLY   285     -26.424   6.111  -1.939  1.00  0.00           O  
ATOM   1948  H   GLY   285     -25.184   7.453   1.885  1.00  0.00           H  
ATOM   1949 1HA  GLY   285     -26.990   6.509   0.718  1.00  0.00           H  
ATOM   1950 2HA  GLY   285     -27.184   7.962  -0.176  1.00  0.00           H  
ATOM   1951  N   GLU   286     -24.440   6.577  -0.974  1.00  0.00           N  
ATOM   1952  CA  GLU   286     -23.612   5.896  -1.943  1.00  0.00           C  
ATOM   1953  C   GLU   286     -23.088   4.602  -1.228  1.00  0.00           C  
ATOM   1954  O   GLU   286     -23.187   4.457   0.007  1.00  0.00           O  
ATOM   1955  CB  GLU   286     -22.520   6.825  -2.373  1.00  0.00           C  
ATOM   1956  CG  GLU   286     -23.039   7.986  -3.250  1.00  0.00           C  
ATOM   1957  CD  GLU   286     -22.113   8.341  -4.448  1.00  0.00           C  
ATOM   1958  OE1 GLU   286     -22.702   8.623  -5.501  1.00  0.00           O  
ATOM   1959  OE2 GLU   286     -20.823   8.351  -4.339  1.00  0.00           O1-
ATOM   1960  H   GLU   286     -23.911   6.837  -0.154  1.00  0.00           H  
ATOM   1961  HA  GLU   286     -24.113   5.611  -2.869  1.00  0.00           H  
ATOM   1962 1HB  GLU   286     -22.005   7.172  -1.476  1.00  0.00           H  
ATOM   1963 2HB  GLU   286     -21.816   6.278  -3.000  1.00  0.00           H  
ATOM   1964 1HG  GLU   286     -24.045   7.851  -3.647  1.00  0.00           H  
ATOM   1965 2HG  GLU   286     -23.124   8.820  -2.554  1.00  0.00           H  
ATOM   1966  N   GLU   287     -22.749   3.520  -1.998  1.00  0.00           N  
ATOM   1967  CA  GLU   287     -22.065   2.294  -1.548  1.00  0.00           C  
ATOM   1968  C   GLU   287     -20.723   2.010  -2.244  1.00  0.00           C  
ATOM   1969  O   GLU   287     -20.659   2.063  -3.492  1.00  0.00           O  
ATOM   1970  CB  GLU   287     -23.039   1.125  -1.662  1.00  0.00           C  
ATOM   1971  CG  GLU   287     -23.323   0.733  -3.147  1.00  0.00           C  
ATOM   1972  CD  GLU   287     -24.416  -0.311  -3.274  1.00  0.00           C  
ATOM   1973  OE1 GLU   287     -24.953  -0.816  -2.281  1.00  0.00           O  
ATOM   1974  OE2 GLU   287     -24.853  -0.628  -4.407  1.00  0.00           O1-
ATOM   1975  H   GLU   287     -22.903   3.640  -2.988  1.00  0.00           H  
ATOM   1976  HA  GLU   287     -21.847   2.485  -0.497  1.00  0.00           H  
ATOM   1977 1HB  GLU   287     -22.532   0.359  -1.074  1.00  0.00           H  
ATOM   1978 2HB  GLU   287     -23.952   1.411  -1.138  1.00  0.00           H  
ATOM   1979 1HG  GLU   287     -23.670   1.605  -3.702  1.00  0.00           H  
ATOM   1980 2HG  GLU   287     -22.392   0.394  -3.599  1.00  0.00           H  
ATOM   1981  N   ILE   288     -19.724   1.670  -1.513  1.00  0.00           N  
ATOM   1982  CA  ILE   288     -18.484   1.062  -1.966  1.00  0.00           C  
ATOM   1983  C   ILE   288     -18.530  -0.480  -2.262  1.00  0.00           C  
ATOM   1984  O   ILE   288     -19.154  -1.246  -1.552  1.00  0.00           O  
ATOM   1985  CB  ILE   288     -17.314   1.337  -0.962  1.00  0.00           C  
ATOM   1986  CG1 ILE   288     -17.124   2.874  -0.715  1.00  0.00           C  
ATOM   1987  CG2 ILE   288     -15.964   0.771  -1.581  1.00  0.00           C  
ATOM   1988  CD1 ILE   288     -17.464   3.393   0.713  1.00  0.00           C  
ATOM   1989  H   ILE   288     -20.025   1.488  -0.565  1.00  0.00           H  
ATOM   1990  HA  ILE   288     -18.312   1.588  -2.906  1.00  0.00           H  
ATOM   1991  HB  ILE   288     -17.443   0.812  -0.015  1.00  0.00           H  
ATOM   1992 1HG1 ILE   288     -16.108   3.121  -1.023  1.00  0.00           H  
ATOM   1993 2HG1 ILE   288     -17.793   3.420  -1.379  1.00  0.00           H  
ATOM   1994 1HG2 ILE   288     -16.072  -0.313  -1.628  1.00  0.00           H  
ATOM   1995 2HG2 ILE   288     -15.859   1.120  -2.608  1.00  0.00           H  
ATOM   1996 3HG2 ILE   288     -15.145   1.046  -0.917  1.00  0.00           H  
ATOM   1997 1HD1 ILE   288     -16.803   3.020   1.496  1.00  0.00           H  
ATOM   1998 2HD1 ILE   288     -17.466   4.482   0.687  1.00  0.00           H  
ATOM   1999 3HD1 ILE   288     -18.483   3.112   0.978  1.00  0.00           H  
ATOM   2000  N   SER   289     -17.854  -0.905  -3.378  1.00  0.00           N  
ATOM   2001  CA  SER   289     -17.687  -2.283  -3.672  1.00  0.00           C  
ATOM   2002  C   SER   289     -16.297  -2.710  -4.233  1.00  0.00           C  
ATOM   2003  O   SER   289     -15.699  -1.967  -4.980  1.00  0.00           O  
ATOM   2004  CB  SER   289     -18.791  -2.781  -4.689  1.00  0.00           C  
ATOM   2005  OG  SER   289     -18.525  -2.130  -5.866  1.00  0.00           O  
ATOM   2006  H   SER   289     -17.435  -0.179  -3.942  1.00  0.00           H  
ATOM   2007  HA  SER   289     -17.846  -2.848  -2.753  1.00  0.00           H  
ATOM   2008 1HB  SER   289     -18.711  -3.864  -4.770  1.00  0.00           H  
ATOM   2009 2HB  SER   289     -19.810  -2.568  -4.363  1.00  0.00           H  
ATOM   2010  HG  SER   289     -17.671  -2.329  -6.258  1.00  0.00           H  
ATOM   2011  N   ILE   290     -15.814  -3.834  -3.796  1.00  0.00           N  
ATOM   2012  CA  ILE   290     -14.509  -4.524  -4.138  1.00  0.00           C  
ATOM   2013  C   ILE   290     -14.756  -5.372  -5.381  1.00  0.00           C  
ATOM   2014  O   ILE   290     -15.754  -6.066  -5.454  1.00  0.00           O  
ATOM   2015  CB  ILE   290     -14.002  -5.321  -2.866  1.00  0.00           C  
ATOM   2016  CG1 ILE   290     -13.410  -4.450  -1.781  1.00  0.00           C  
ATOM   2017  CG2 ILE   290     -12.986  -6.430  -3.357  1.00  0.00           C  
ATOM   2018  CD1 ILE   290     -12.121  -3.645  -2.015  1.00  0.00           C  
ATOM   2019  H   ILE   290     -16.520  -4.443  -3.406  1.00  0.00           H  
ATOM   2020  HA  ILE   290     -13.780  -3.732  -4.307  1.00  0.00           H  
ATOM   2021  HB  ILE   290     -14.842  -5.799  -2.360  1.00  0.00           H  
ATOM   2022 1HG1 ILE   290     -14.237  -3.773  -1.569  1.00  0.00           H  
ATOM   2023 2HG1 ILE   290     -13.402  -5.092  -0.899  1.00  0.00           H  
ATOM   2024 1HG2 ILE   290     -12.633  -6.905  -2.442  1.00  0.00           H  
ATOM   2025 2HG2 ILE   290     -13.565  -7.111  -3.983  1.00  0.00           H  
ATOM   2026 3HG2 ILE   290     -12.055  -6.067  -3.791  1.00  0.00           H  
ATOM   2027 1HD1 ILE   290     -11.273  -4.330  -1.981  1.00  0.00           H  
ATOM   2028 2HD1 ILE   290     -12.267  -3.073  -2.931  1.00  0.00           H  
ATOM   2029 3HD1 ILE   290     -12.009  -2.885  -1.242  1.00  0.00           H  
ATOM   2030  N   GLN   291     -13.859  -5.251  -6.348  1.00  0.00           N  
ATOM   2031  CA  GLN   291     -13.962  -5.839  -7.659  1.00  0.00           C  
ATOM   2032  C   GLN   291     -12.665  -6.467  -8.089  1.00  0.00           C  
ATOM   2033  O   GLN   291     -11.711  -5.735  -8.218  1.00  0.00           O  
ATOM   2034  CB  GLN   291     -14.580  -4.941  -8.742  1.00  0.00           C  
ATOM   2035  CG  GLN   291     -15.800  -4.163  -8.135  1.00  0.00           C  
ATOM   2036  CD  GLN   291     -16.595  -3.300  -9.125  1.00  0.00           C  
ATOM   2037  NE2 GLN   291     -17.844  -3.170  -8.820  1.00  0.00           N  
ATOM   2038  OE1 GLN   291     -16.255  -2.810 -10.186  1.00  0.00           O  
ATOM   2039  H   GLN   291     -13.167  -4.517  -6.294  1.00  0.00           H  
ATOM   2040  HA  GLN   291     -14.669  -6.669  -7.640  1.00  0.00           H  
ATOM   2041 1HB  GLN   291     -13.900  -4.177  -9.120  1.00  0.00           H  
ATOM   2042 2HB  GLN   291     -14.905  -5.610  -9.538  1.00  0.00           H  
ATOM   2043 1HG  GLN   291     -16.502  -4.770  -7.564  1.00  0.00           H  
ATOM   2044 2HG  GLN   291     -15.355  -3.454  -7.436  1.00  0.00           H  
ATOM   2045 1HE2 GLN   291     -18.402  -2.525  -9.360  1.00  0.00           H  
ATOM   2046 2HE2 GLN   291     -18.236  -3.577  -7.983  1.00  0.00           H  
ATOM   2047  N   VAL   292     -12.616  -7.730  -8.439  1.00  0.00           N  
ATOM   2048  CA  VAL   292     -11.356  -8.548  -8.538  1.00  0.00           C  
ATOM   2049  C   VAL   292     -11.450  -9.598  -9.681  1.00  0.00           C  
ATOM   2050  O   VAL   292     -12.479 -10.214  -9.925  1.00  0.00           O  
ATOM   2051  CB  VAL   292     -11.044  -9.274  -7.204  1.00  0.00           C  
ATOM   2052  CG1 VAL   292     -10.098 -10.430  -7.393  1.00  0.00           C  
ATOM   2053  CG2 VAL   292     -10.516  -8.307  -6.134  1.00  0.00           C  
ATOM   2054  H   VAL   292     -13.449  -8.294  -8.342  1.00  0.00           H  
ATOM   2055  HA  VAL   292     -10.608  -7.871  -8.950  1.00  0.00           H  
ATOM   2056  HB  VAL   292     -12.016  -9.684  -6.929  1.00  0.00           H  
ATOM   2057 1HG1 VAL   292     -10.554 -11.214  -7.998  1.00  0.00           H  
ATOM   2058 2HG1 VAL   292      -9.150 -10.187  -7.873  1.00  0.00           H  
ATOM   2059 3HG1 VAL   292      -9.981 -10.943  -6.440  1.00  0.00           H  
ATOM   2060 1HG2 VAL   292     -10.776  -8.632  -5.126  1.00  0.00           H  
ATOM   2061 2HG2 VAL   292      -9.499  -7.932  -6.246  1.00  0.00           H  
ATOM   2062 3HG2 VAL   292     -11.208  -7.466  -6.165  1.00  0.00           H  
ATOM   2063  N   SER   293     -10.354  -9.741 -10.351  1.00  0.00           N  
ATOM   2064  CA  SER   293     -10.127 -10.728 -11.447  1.00  0.00           C  
ATOM   2065  C   SER   293      -9.561 -12.021 -10.878  1.00  0.00           C  
ATOM   2066  O   SER   293      -8.625 -12.051 -10.120  1.00  0.00           O  
ATOM   2067  CB  SER   293      -9.153 -10.180 -12.495  1.00  0.00           C  
ATOM   2068  OG  SER   293      -9.742  -8.936 -12.767  1.00  0.00           O  
ATOM   2069  H   SER   293      -9.556  -9.185 -10.081  1.00  0.00           H  
ATOM   2070  HA  SER   293     -11.073 -10.904 -11.959  1.00  0.00           H  
ATOM   2071 1HB  SER   293      -8.165 -10.152 -12.034  1.00  0.00           H  
ATOM   2072 2HB  SER   293      -9.191 -10.841 -13.361  1.00  0.00           H  
ATOM   2073  HG  SER   293      -9.122  -8.388 -13.253  1.00  0.00           H  
ATOM   2074  N   ASN   294     -10.180 -13.182 -11.270  1.00  0.00           N  
ATOM   2075  CA  ASN   294      -9.798 -14.560 -10.939  1.00  0.00           C  
ATOM   2076  C   ASN   294     -10.115 -14.916  -9.473  1.00  0.00           C  
ATOM   2077  O   ASN   294      -9.245 -15.378  -8.656  1.00  0.00           O  
ATOM   2078  CB  ASN   294      -8.388 -14.972 -11.428  1.00  0.00           C  
ATOM   2079  CG  ASN   294      -8.202 -14.960 -12.982  1.00  0.00           C  
ATOM   2080  ND2 ASN   294      -7.454 -14.106 -13.529  1.00  0.00           N  
ATOM   2081  OD1 ASN   294      -8.740 -15.837 -13.641  1.00  0.00           O  
ATOM   2082  H   ASN   294     -10.893 -13.095 -11.980  1.00  0.00           H  
ATOM   2083  HA  ASN   294     -10.489 -15.062 -11.615  1.00  0.00           H  
ATOM   2084 1HB  ASN   294      -7.648 -14.296 -10.998  1.00  0.00           H  
ATOM   2085 2HB  ASN   294      -8.094 -15.898 -10.933  1.00  0.00           H  
ATOM   2086 1HD2 ASN   294      -7.732 -13.967 -14.490  1.00  0.00           H  
ATOM   2087 2HD2 ASN   294      -6.987 -13.412 -12.962  1.00  0.00           H  
ATOM   2088  N   PRO   295     -11.291 -14.494  -8.904  1.00  0.00           N  
ATOM   2089  CA  PRO   295     -11.565 -14.644  -7.534  1.00  0.00           C  
ATOM   2090  C   PRO   295     -11.406 -16.078  -7.009  1.00  0.00           C  
ATOM   2091  O   PRO   295     -11.211 -16.345  -5.808  1.00  0.00           O  
ATOM   2092  CB  PRO   295     -13.007 -14.228  -7.312  1.00  0.00           C  
ATOM   2093  CG  PRO   295     -13.625 -14.336  -8.640  1.00  0.00           C  
ATOM   2094  CD  PRO   295     -12.432 -13.993  -9.596  1.00  0.00           C  
ATOM   2095  HA  PRO   295     -11.069 -13.985  -6.821  1.00  0.00           H  
ATOM   2096 1HB  PRO   295     -13.435 -14.842  -6.518  1.00  0.00           H  
ATOM   2097 2HB  PRO   295     -13.050 -13.202  -6.944  1.00  0.00           H  
ATOM   2098 1HG  PRO   295     -13.859 -15.342  -8.989  1.00  0.00           H  
ATOM   2099 2HG  PRO   295     -14.508 -13.705  -8.745  1.00  0.00           H  
ATOM   2100 1HD  PRO   295     -12.618 -14.462 -10.563  1.00  0.00           H  
ATOM   2101 2HD  PRO   295     -12.405 -12.913  -9.742  1.00  0.00           H  
ATOM   2102  N   SER   296     -11.440 -17.094  -7.911  1.00  0.00           N  
ATOM   2103  CA  SER   296     -11.239 -18.458  -7.466  1.00  0.00           C  
ATOM   2104  C   SER   296      -9.746 -18.769  -7.135  1.00  0.00           C  
ATOM   2105  O   SER   296      -9.479 -19.864  -6.576  1.00  0.00           O  
ATOM   2106  CB  SER   296     -11.682 -19.379  -8.609  1.00  0.00           C  
ATOM   2107  OG  SER   296     -10.777 -19.342  -9.674  1.00  0.00           O  
ATOM   2108  H   SER   296     -11.558 -16.947  -8.903  1.00  0.00           H  
ATOM   2109  HA  SER   296     -11.870 -18.660  -6.601  1.00  0.00           H  
ATOM   2110 1HB  SER   296     -11.720 -20.409  -8.251  1.00  0.00           H  
ATOM   2111 2HB  SER   296     -12.684 -19.130  -8.957  1.00  0.00           H  
ATOM   2112  HG  SER   296     -10.455 -20.245  -9.733  1.00  0.00           H  
ATOM   2113  N   LEU   297      -8.799 -17.918  -7.415  1.00  0.00           N  
ATOM   2114  CA  LEU   297      -7.379 -17.936  -7.104  1.00  0.00           C  
ATOM   2115  C   LEU   297      -7.103 -17.196  -5.767  1.00  0.00           C  
ATOM   2116  O   LEU   297      -5.967 -17.090  -5.356  1.00  0.00           O  
ATOM   2117  CB  LEU   297      -6.536 -17.440  -8.282  1.00  0.00           C  
ATOM   2118  CG  LEU   297      -6.630 -18.335  -9.517  1.00  0.00           C  
ATOM   2119  CD1 LEU   297      -5.707 -17.747 -10.529  1.00  0.00           C  
ATOM   2120  CD2 LEU   297      -6.242 -19.745  -9.268  1.00  0.00           C  
ATOM   2121  H   LEU   297      -9.189 -17.122  -7.899  1.00  0.00           H  
ATOM   2122  HA  LEU   297      -7.072 -18.972  -6.961  1.00  0.00           H  
ATOM   2123 1HB  LEU   297      -6.884 -16.433  -8.512  1.00  0.00           H  
ATOM   2124 2HB  LEU   297      -5.461 -17.478  -8.103  1.00  0.00           H  
ATOM   2125  HG  LEU   297      -7.647 -18.381  -9.906  1.00  0.00           H  
ATOM   2126 1HD1 LEU   297      -4.673 -17.793 -10.188  1.00  0.00           H  
ATOM   2127 2HD1 LEU   297      -5.749 -18.317 -11.457  1.00  0.00           H  
ATOM   2128 3HD1 LEU   297      -5.918 -16.697 -10.733  1.00  0.00           H  
ATOM   2129 1HD2 LEU   297      -5.234 -19.788  -8.856  1.00  0.00           H  
ATOM   2130 2HD2 LEU   297      -6.988 -20.134  -8.575  1.00  0.00           H  
ATOM   2131 3HD2 LEU   297      -6.300 -20.438 -10.107  1.00  0.00           H  
ATOM   2132  N   LEU   298      -8.099 -16.673  -4.978  1.00  0.00           N  
ATOM   2133  CA  LEU   298      -7.863 -15.881  -3.750  1.00  0.00           C  
ATOM   2134  C   LEU   298      -7.389 -16.725  -2.597  1.00  0.00           C  
ATOM   2135  O   LEU   298      -7.723 -17.922  -2.485  1.00  0.00           O  
ATOM   2136  CB  LEU   298      -9.142 -15.133  -3.346  1.00  0.00           C  
ATOM   2137  CG  LEU   298      -9.493 -13.922  -4.241  1.00  0.00           C  
ATOM   2138  CD1 LEU   298     -10.816 -13.197  -4.063  1.00  0.00           C  
ATOM   2139  CD2 LEU   298      -8.559 -12.826  -4.084  1.00  0.00           C  
ATOM   2140  H   LEU   298      -9.025 -16.669  -5.382  1.00  0.00           H  
ATOM   2141  HA  LEU   298      -7.134 -15.108  -3.992  1.00  0.00           H  
ATOM   2142 1HB  LEU   298      -9.956 -15.843  -3.496  1.00  0.00           H  
ATOM   2143 2HB  LEU   298      -9.069 -14.800  -2.311  1.00  0.00           H  
ATOM   2144  HG  LEU   298      -9.362 -14.213  -5.283  1.00  0.00           H  
ATOM   2145 1HD1 LEU   298     -11.600 -13.898  -4.349  1.00  0.00           H  
ATOM   2146 2HD1 LEU   298     -10.769 -12.781  -3.058  1.00  0.00           H  
ATOM   2147 3HD1 LEU   298     -10.862 -12.438  -4.845  1.00  0.00           H  
ATOM   2148 1HD2 LEU   298      -7.565 -13.133  -4.409  1.00  0.00           H  
ATOM   2149 2HD2 LEU   298      -8.822 -11.877  -4.552  1.00  0.00           H  
ATOM   2150 3HD2 LEU   298      -8.571 -12.477  -3.051  1.00  0.00           H  
ATOM   2151  N   ASP   299      -6.682 -16.072  -1.615  1.00  0.00           N  
ATOM   2152  CA  ASP   299      -6.512 -16.517  -0.240  1.00  0.00           C  
ATOM   2153  C   ASP   299      -7.700 -15.940   0.663  1.00  0.00           C  
ATOM   2154  O   ASP   299      -7.752 -14.732   0.795  1.00  0.00           O  
ATOM   2155  CB  ASP   299      -5.194 -16.030   0.264  1.00  0.00           C  
ATOM   2156  CG  ASP   299      -4.879 -16.921   1.523  1.00  0.00           C  
ATOM   2157  OD1 ASP   299      -5.566 -17.888   1.916  1.00  0.00           O  
ATOM   2158  OD2 ASP   299      -4.010 -16.527   2.380  1.00  0.00           O1-
ATOM   2159  H   ASP   299      -6.387 -15.128  -1.815  1.00  0.00           H  
ATOM   2160  HA  ASP   299      -6.531 -17.607  -0.262  1.00  0.00           H  
ATOM   2161 1HB  ASP   299      -4.463 -16.180  -0.530  1.00  0.00           H  
ATOM   2162 2HB  ASP   299      -5.212 -15.003   0.629  1.00  0.00           H  
ATOM   2163  N   PRO   300      -8.772 -16.693   1.026  1.00  0.00           N  
ATOM   2164  CA  PRO   300      -9.959 -16.112   1.600  1.00  0.00           C  
ATOM   2165  C   PRO   300      -9.792 -16.243   3.105  1.00  0.00           C  
ATOM   2166  O   PRO   300     -10.628 -16.900   3.798  1.00  0.00           O  
ATOM   2167  CB  PRO   300     -11.194 -16.892   1.107  1.00  0.00           C  
ATOM   2168  CG  PRO   300     -10.609 -18.256   1.005  1.00  0.00           C  
ATOM   2169  CD  PRO   300      -9.108 -18.060   0.549  1.00  0.00           C  
ATOM   2170  HA  PRO   300      -9.957 -15.046   1.372  1.00  0.00           H  
ATOM   2171 1HB  PRO   300     -12.014 -16.729   1.805  1.00  0.00           H  
ATOM   2172 2HB  PRO   300     -11.497 -16.492   0.139  1.00  0.00           H  
ATOM   2173 1HG  PRO   300     -10.582 -18.745   1.978  1.00  0.00           H  
ATOM   2174 2HG  PRO   300     -10.980 -18.858   0.174  1.00  0.00           H  
ATOM   2175 1HD  PRO   300      -8.446 -18.752   1.068  1.00  0.00           H  
ATOM   2176 2HD  PRO   300      -9.017 -18.176  -0.530  1.00  0.00           H  
ATOM   2177  N   ASP   301      -8.852 -15.612   3.729  1.00  0.00           N  
ATOM   2178  CA  ASP   301      -8.562 -15.673   5.173  1.00  0.00           C  
ATOM   2179  C   ASP   301      -8.587 -14.209   5.821  1.00  0.00           C  
ATOM   2180  O   ASP   301      -8.495 -13.225   5.066  1.00  0.00           O  
ATOM   2181  CB  ASP   301      -7.202 -16.383   5.335  1.00  0.00           C  
ATOM   2182  CG  ASP   301      -6.946 -16.780   6.853  1.00  0.00           C  
ATOM   2183  OD1 ASP   301      -5.930 -17.466   7.171  1.00  0.00           O  
ATOM   2184  OD2 ASP   301      -7.832 -16.557   7.724  1.00  0.00           O1-
ATOM   2185  H   ASP   301      -8.338 -14.912   3.213  1.00  0.00           H  
ATOM   2186  HA  ASP   301      -9.355 -16.253   5.645  1.00  0.00           H  
ATOM   2187 1HB  ASP   301      -7.031 -17.295   4.762  1.00  0.00           H  
ATOM   2188 2HB  ASP   301      -6.427 -15.684   5.020  1.00  0.00           H  
ATOM   2189  N   GLN   302      -8.841 -14.094   7.154  1.00  0.00           N  
ATOM   2190  CA  GLN   302      -9.139 -12.893   7.924  1.00  0.00           C  
ATOM   2191  C   GLN   302      -7.979 -11.860   7.676  1.00  0.00           C  
ATOM   2192  O   GLN   302      -8.170 -10.643   7.649  1.00  0.00           O  
ATOM   2193  CB  GLN   302      -9.270 -13.227   9.417  1.00  0.00           C  
ATOM   2194  CG  GLN   302      -9.545 -12.076  10.349  1.00  0.00           C  
ATOM   2195  CD  GLN   302      -9.978 -12.295  11.743  1.00  0.00           C  
ATOM   2196  NE2 GLN   302      -9.284 -13.102  12.522  1.00  0.00           N  
ATOM   2197  OE1 GLN   302     -10.983 -11.814  12.206  1.00  0.00           O  
ATOM   2198  H   GLN   302      -8.752 -14.983   7.625  1.00  0.00           H  
ATOM   2199  HA  GLN   302     -10.123 -12.516   7.643  1.00  0.00           H  
ATOM   2200 1HB  GLN   302      -9.990 -14.025   9.606  1.00  0.00           H  
ATOM   2201 2HB  GLN   302      -8.316 -13.651   9.728  1.00  0.00           H  
ATOM   2202 1HG  GLN   302      -8.665 -11.433  10.378  1.00  0.00           H  
ATOM   2203 2HG  GLN   302     -10.324 -11.576   9.774  1.00  0.00           H  
ATOM   2204 1HE2 GLN   302      -9.654 -13.384  13.419  1.00  0.00           H  
ATOM   2205 2HE2 GLN   302      -8.392 -13.422  12.176  1.00  0.00           H  
ATOM   2206  N   ASP   303      -6.707 -12.292   7.452  1.00  0.00           N  
ATOM   2207  CA  ASP   303      -5.569 -11.403   7.328  1.00  0.00           C  
ATOM   2208  C   ASP   303      -5.263 -11.084   5.872  1.00  0.00           C  
ATOM   2209  O   ASP   303      -4.377 -10.308   5.576  1.00  0.00           O  
ATOM   2210  CB  ASP   303      -4.295 -11.952   8.030  1.00  0.00           C  
ATOM   2211  CG  ASP   303      -4.137 -13.427   7.710  1.00  0.00           C  
ATOM   2212  OD1 ASP   303      -4.562 -13.971   6.704  1.00  0.00           O  
ATOM   2213  OD2 ASP   303      -3.496 -14.202   8.482  1.00  0.00           O1-
ATOM   2214  H   ASP   303      -6.551 -13.286   7.365  1.00  0.00           H  
ATOM   2215  HA  ASP   303      -5.820 -10.404   7.686  1.00  0.00           H  
ATOM   2216 1HB  ASP   303      -3.397 -11.468   7.646  1.00  0.00           H  
ATOM   2217 2HB  ASP   303      -4.369 -11.820   9.110  1.00  0.00           H  
ATOM   2218  N   ALA   304      -5.944 -11.763   4.945  1.00  0.00           N  
ATOM   2219  CA  ALA   304      -5.621 -11.895   3.509  1.00  0.00           C  
ATOM   2220  C   ALA   304      -6.440 -10.940   2.635  1.00  0.00           C  
ATOM   2221  O   ALA   304      -5.944 -10.198   1.819  1.00  0.00           O  
ATOM   2222  CB  ALA   304      -5.926 -13.338   3.131  1.00  0.00           C  
ATOM   2223  H   ALA   304      -6.640 -12.430   5.251  1.00  0.00           H  
ATOM   2224  HA  ALA   304      -4.561 -11.662   3.412  1.00  0.00           H  
ATOM   2225 1HB  ALA   304      -5.350 -13.981   3.796  1.00  0.00           H  
ATOM   2226 2HB  ALA   304      -6.986 -13.585   3.195  1.00  0.00           H  
ATOM   2227 3HB  ALA   304      -5.644 -13.614   2.114  1.00  0.00           H  
ATOM   2228  N   THR   305      -7.725 -11.004   2.793  1.00  0.00           N  
ATOM   2229  CA  THR   305      -8.636 -10.399   1.843  1.00  0.00           C  
ATOM   2230  C   THR   305      -9.658  -9.492   2.572  1.00  0.00           C  
ATOM   2231  O   THR   305     -10.595  -9.936   3.196  1.00  0.00           O  
ATOM   2232  CB  THR   305      -9.198 -11.472   0.982  1.00  0.00           C  
ATOM   2233  CG2 THR   305     -10.235 -10.965  -0.062  1.00  0.00           C  
ATOM   2234  OG1 THR   305      -8.167 -12.027   0.218  1.00  0.00           O  
ATOM   2235  H   THR   305      -8.119 -11.573   3.529  1.00  0.00           H  
ATOM   2236  HA  THR   305      -8.103  -9.779   1.122  1.00  0.00           H  
ATOM   2237  HB  THR   305      -9.515 -12.186   1.743  1.00  0.00           H  
ATOM   2238  HG1 THR   305      -7.946 -12.832   0.693  1.00  0.00           H  
ATOM   2239 1HG2 THR   305     -10.701 -11.804  -0.577  1.00  0.00           H  
ATOM   2240 2HG2 THR   305     -10.971 -10.271   0.345  1.00  0.00           H  
ATOM   2241 3HG2 THR   305      -9.685 -10.551  -0.906  1.00  0.00           H  
ATOM   2242  N   TYR   306      -9.363  -8.218   2.715  1.00  0.00           N  
ATOM   2243  CA  TYR   306     -10.183  -7.239   3.453  1.00  0.00           C  
ATOM   2244  C   TYR   306     -10.288  -5.873   2.787  1.00  0.00           C  
ATOM   2245  O   TYR   306      -9.396  -5.532   2.032  1.00  0.00           O  
ATOM   2246  CB  TYR   306      -9.781  -7.224   4.910  1.00  0.00           C  
ATOM   2247  CG  TYR   306      -8.335  -6.688   5.178  1.00  0.00           C  
ATOM   2248  CD1 TYR   306      -8.114  -5.284   5.168  1.00  0.00           C  
ATOM   2249  CD2 TYR   306      -7.306  -7.669   5.308  1.00  0.00           C  
ATOM   2250  CE1 TYR   306      -6.832  -4.843   5.447  1.00  0.00           C  
ATOM   2251  CE2 TYR   306      -5.992  -7.151   5.496  1.00  0.00           C  
ATOM   2252  CZ  TYR   306      -5.756  -5.759   5.627  1.00  0.00           C  
ATOM   2253  OH  TYR   306      -4.483  -5.361   5.934  1.00  0.00           O  
ATOM   2254  H   TYR   306      -8.657  -7.892   2.071  1.00  0.00           H  
ATOM   2255  HA  TYR   306     -11.193  -7.620   3.304  1.00  0.00           H  
ATOM   2256 1HB  TYR   306     -10.434  -6.528   5.438  1.00  0.00           H  
ATOM   2257 2HB  TYR   306      -9.920  -8.213   5.344  1.00  0.00           H  
ATOM   2258  HD1 TYR   306      -8.871  -4.561   4.901  1.00  0.00           H  
ATOM   2259  HD2 TYR   306      -7.512  -8.717   5.153  1.00  0.00           H  
ATOM   2260  HE1 TYR   306      -6.712  -3.777   5.573  1.00  0.00           H  
ATOM   2261  HE2 TYR   306      -5.235  -7.921   5.497  1.00  0.00           H  
ATOM   2262  HH  TYR   306      -4.347  -4.411   5.936  1.00  0.00           H  
ATOM   2263  N   PHE   307     -11.260  -5.120   3.246  1.00  0.00           N  
ATOM   2264  CA  PHE   307     -11.516  -3.715   2.808  1.00  0.00           C  
ATOM   2265  C   PHE   307     -12.012  -2.803   3.932  1.00  0.00           C  
ATOM   2266  O   PHE   307     -12.585  -3.298   4.919  1.00  0.00           O  
ATOM   2267  CB  PHE   307     -12.419  -3.659   1.538  1.00  0.00           C  
ATOM   2268  CG  PHE   307     -13.935  -3.544   1.544  1.00  0.00           C  
ATOM   2269  CD1 PHE   307     -14.586  -2.326   1.306  1.00  0.00           C  
ATOM   2270  CD2 PHE   307     -14.793  -4.678   1.600  1.00  0.00           C  
ATOM   2271  CE1 PHE   307     -15.963  -2.214   0.996  1.00  0.00           C  
ATOM   2272  CE2 PHE   307     -16.136  -4.581   1.306  1.00  0.00           C  
ATOM   2273  CZ  PHE   307     -16.786  -3.376   1.022  1.00  0.00           C  
ATOM   2274  H   PHE   307     -11.852  -5.540   3.948  1.00  0.00           H  
ATOM   2275  HA  PHE   307     -10.532  -3.359   2.499  1.00  0.00           H  
ATOM   2276 1HB  PHE   307     -12.002  -2.808   0.998  1.00  0.00           H  
ATOM   2277 2HB  PHE   307     -12.149  -4.547   0.966  1.00  0.00           H  
ATOM   2278  HD1 PHE   307     -13.951  -1.458   1.410  1.00  0.00           H  
ATOM   2279  HD2 PHE   307     -14.520  -5.720   1.662  1.00  0.00           H  
ATOM   2280  HE1 PHE   307     -16.386  -1.251   0.752  1.00  0.00           H  
ATOM   2281  HE2 PHE   307     -16.749  -5.468   1.375  1.00  0.00           H  
ATOM   2282  HZ  PHE   307     -17.846  -3.294   0.838  1.00  0.00           H  
ATOM   2283  N   GLY   308     -11.612  -1.534   3.849  1.00  0.00           N  
ATOM   2284  CA  GLY   308     -12.175  -0.575   4.786  1.00  0.00           C  
ATOM   2285  C   GLY   308     -11.762   0.917   4.668  1.00  0.00           C  
ATOM   2286  O   GLY   308     -11.303   1.430   3.629  1.00  0.00           O  
ATOM   2287  H   GLY   308     -11.059  -1.194   3.075  1.00  0.00           H  
ATOM   2288 1HA  GLY   308     -13.263  -0.579   4.717  1.00  0.00           H  
ATOM   2289 2HA  GLY   308     -11.879  -0.841   5.801  1.00  0.00           H  
ATOM   2290  N   ALA   309     -12.279   1.685   5.606  1.00  0.00           N  
ATOM   2291  CA  ALA   309     -12.300   3.109   5.600  1.00  0.00           C  
ATOM   2292  C   ALA   309     -12.449   3.738   7.054  1.00  0.00           C  
ATOM   2293  O   ALA   309     -12.866   2.982   7.953  1.00  0.00           O  
ATOM   2294  CB  ALA   309     -13.526   3.564   4.777  1.00  0.00           C  
ATOM   2295  H   ALA   309     -12.688   1.173   6.374  1.00  0.00           H  
ATOM   2296  HA  ALA   309     -11.397   3.511   5.140  1.00  0.00           H  
ATOM   2297 1HB  ALA   309     -14.375   2.999   5.162  1.00  0.00           H  
ATOM   2298 2HB  ALA   309     -13.628   4.637   4.945  1.00  0.00           H  
ATOM   2299 3HB  ALA   309     -13.435   3.534   3.692  1.00  0.00           H  
ATOM   2300  N   PHE   310     -12.063   4.996   7.119  1.00  0.00           N  
ATOM   2301  CA  PHE   310     -12.376   5.737   8.304  1.00  0.00           C  
ATOM   2302  C   PHE   310     -12.489   7.243   7.896  1.00  0.00           C  
ATOM   2303  O   PHE   310     -11.657   7.635   7.026  1.00  0.00           O  
ATOM   2304  CB  PHE   310     -11.363   5.474   9.450  1.00  0.00           C  
ATOM   2305  CG  PHE   310     -10.031   6.136   9.448  1.00  0.00           C  
ATOM   2306  CD1 PHE   310      -9.810   7.461   9.811  1.00  0.00           C  
ATOM   2307  CD2 PHE   310      -8.919   5.412   9.038  1.00  0.00           C  
ATOM   2308  CE1 PHE   310      -8.476   7.967   9.900  1.00  0.00           C  
ATOM   2309  CE2 PHE   310      -7.632   5.912   9.055  1.00  0.00           C  
ATOM   2310  CZ  PHE   310      -7.397   7.184   9.458  1.00  0.00           C  
ATOM   2311  H   PHE   310     -11.452   5.409   6.428  1.00  0.00           H  
ATOM   2312  HA  PHE   310     -13.347   5.390   8.657  1.00  0.00           H  
ATOM   2313 1HB  PHE   310     -11.837   5.816  10.370  1.00  0.00           H  
ATOM   2314 2HB  PHE   310     -11.262   4.401   9.616  1.00  0.00           H  
ATOM   2315  HD1 PHE   310     -10.608   8.045  10.248  1.00  0.00           H  
ATOM   2316  HD2 PHE   310      -9.279   4.510   8.565  1.00  0.00           H  
ATOM   2317  HE1 PHE   310      -8.401   8.968  10.298  1.00  0.00           H  
ATOM   2318  HE2 PHE   310      -6.821   5.306   8.678  1.00  0.00           H  
ATOM   2319  HZ  PHE   310      -6.366   7.502   9.427  1.00  0.00           H  
ATOM   2320  N   LYS   311     -13.345   8.061   8.508  1.00  0.00           N  
ATOM   2321  CA  LYS   311     -13.525   9.506   8.242  1.00  0.00           C  
ATOM   2322  C   LYS   311     -12.394  10.292   8.933  1.00  0.00           C  
ATOM   2323  O   LYS   311     -12.178  10.169  10.133  1.00  0.00           O  
ATOM   2324  CB  LYS   311     -14.911   9.935   8.747  1.00  0.00           C  
ATOM   2325  CG  LYS   311     -15.285  11.349   8.419  1.00  0.00           C  
ATOM   2326  CD  LYS   311     -16.696  11.699   8.908  1.00  0.00           C  
ATOM   2327  CE  LYS   311     -16.911  13.195   8.825  1.00  0.00           C  
ATOM   2328  NZ  LYS   311     -18.072  13.502   9.698  1.00  0.00           N1+
ATOM   2329  H   LYS   311     -13.942   7.614   9.189  1.00  0.00           H  
ATOM   2330  HA  LYS   311     -13.453   9.584   7.157  1.00  0.00           H  
ATOM   2331 1HB  LYS   311     -15.530   9.320   8.095  1.00  0.00           H  
ATOM   2332 2HB  LYS   311     -14.839   9.680   9.804  1.00  0.00           H  
ATOM   2333 1HG  LYS   311     -14.576  11.983   8.949  1.00  0.00           H  
ATOM   2334 2HG  LYS   311     -15.193  11.536   7.349  1.00  0.00           H  
ATOM   2335 1HD  LYS   311     -17.422  11.135   8.322  1.00  0.00           H  
ATOM   2336 2HD  LYS   311     -16.694  11.394   9.954  1.00  0.00           H  
ATOM   2337 1HE  LYS   311     -16.008  13.658   9.221  1.00  0.00           H  
ATOM   2338 2HE  LYS   311     -17.055  13.582   7.816  1.00  0.00           H  
ATOM   2339 1HZ  LYS   311     -18.405  14.430   9.482  1.00  0.00           H  
ATOM   2340 2HZ  LYS   311     -18.809  12.824   9.829  1.00  0.00           H  
ATOM   2341 3HZ  LYS   311     -17.701  13.606  10.632  1.00  0.00           H  
ATOM   2342  N   VAL   312     -11.752  11.244   8.230  1.00  0.00           N  
ATOM   2343  CA  VAL   312     -10.819  12.197   8.802  1.00  0.00           C  
ATOM   2344  C   VAL   312     -11.520  13.427   9.288  1.00  0.00           C  
ATOM   2345  O   VAL   312     -11.141  13.982  10.295  1.00  0.00           O  
ATOM   2346  CB  VAL   312      -9.682  12.518   7.746  1.00  0.00           C  
ATOM   2347  CG1 VAL   312      -8.510  13.291   8.445  1.00  0.00           C  
ATOM   2348  CG2 VAL   312      -9.190  11.181   7.182  1.00  0.00           C  
ATOM   2349  H   VAL   312     -12.067  11.381   7.280  1.00  0.00           H  
ATOM   2350  HA  VAL   312     -10.316  11.744   9.656  1.00  0.00           H  
ATOM   2351  HB  VAL   312     -10.100  13.152   6.963  1.00  0.00           H  
ATOM   2352 1HG1 VAL   312      -7.711  13.484   7.728  1.00  0.00           H  
ATOM   2353 2HG1 VAL   312      -8.855  14.267   8.785  1.00  0.00           H  
ATOM   2354 3HG1 VAL   312      -8.204  12.784   9.360  1.00  0.00           H  
ATOM   2355 1HG2 VAL   312      -9.918  10.845   6.441  1.00  0.00           H  
ATOM   2356 2HG2 VAL   312      -8.274  11.341   6.614  1.00  0.00           H  
ATOM   2357 3HG2 VAL   312      -9.236  10.497   8.028  1.00  0.00           H  
ATOM   2358  N   GLN   313     -12.464  13.901   8.549  1.00  0.00           N  
ATOM   2359  CA  GLN   313     -13.024  15.234   8.743  1.00  0.00           C  
ATOM   2360  C   GLN   313     -14.413  15.400   8.118  1.00  0.00           C  
ATOM   2361  O   GLN   313     -14.685  14.738   7.129  1.00  0.00           O  
ATOM   2362  CB  GLN   313     -12.131  16.453   8.280  1.00  0.00           C  
ATOM   2363  CG  GLN   313     -11.897  16.419   6.811  1.00  0.00           C  
ATOM   2364  CD  GLN   313     -11.473  17.799   6.291  1.00  0.00           C  
ATOM   2365  NE2 GLN   313     -11.608  18.092   5.079  1.00  0.00           N  
ATOM   2366  OE1 GLN   313     -11.042  18.686   7.034  1.00  0.00           O  
ATOM   2367  H   GLN   313     -12.680  13.478   7.658  1.00  0.00           H  
ATOM   2368  HA  GLN   313     -13.212  15.354   9.810  1.00  0.00           H  
ATOM   2369 1HB  GLN   313     -12.692  17.345   8.556  1.00  0.00           H  
ATOM   2370 2HB  GLN   313     -11.161  16.546   8.768  1.00  0.00           H  
ATOM   2371 1HG  GLN   313     -11.106  15.725   6.528  1.00  0.00           H  
ATOM   2372 2HG  GLN   313     -12.804  16.140   6.273  1.00  0.00           H  
ATOM   2373 1HE2 GLN   313     -11.151  18.916   4.713  1.00  0.00           H  
ATOM   2374 2HE2 GLN   313     -12.174  17.484   4.504  1.00  0.00           H  
ATOM   2375  N   ASP   314     -15.252  16.290   8.704  1.00  0.00           N  
ATOM   2376  CA  ASP   314     -16.523  16.717   8.236  1.00  0.00           C  
ATOM   2377  C   ASP   314     -16.376  17.392   6.850  1.00  0.00           C  
ATOM   2378  O   ASP   314     -15.322  17.745   6.311  1.00  0.00           O  
ATOM   2379  CB  ASP   314     -17.217  17.730   9.249  1.00  0.00           C  
ATOM   2380  CG  ASP   314     -17.451  17.084  10.604  1.00  0.00           C  
ATOM   2381  OD1 ASP   314     -17.932  17.738  11.513  1.00  0.00           O  
ATOM   2382  OD2 ASP   314     -17.103  15.859  10.722  1.00  0.00           O1-
ATOM   2383  H   ASP   314     -15.026  16.603   9.637  1.00  0.00           H  
ATOM   2384  HA  ASP   314     -17.158  15.841   8.100  1.00  0.00           H  
ATOM   2385 1HB  ASP   314     -16.649  18.647   9.400  1.00  0.00           H  
ATOM   2386 2HB  ASP   314     -18.219  18.032   8.946  1.00  0.00           H  
ATOM   2387  N   ILE   315     -17.503  17.570   6.186  1.00  0.00           N  
ATOM   2388  CA  ILE   315     -17.670  18.018   4.794  1.00  0.00           C  
ATOM   2389  C   ILE   315     -17.651  19.560   4.581  1.00  0.00           C  
ATOM   2390  O   ILE   315     -17.624  19.947   3.394  1.00  0.00           O  
ATOM   2391  CB  ILE   315     -19.026  17.428   4.213  1.00  0.00           C  
ATOM   2392  CG1 ILE   315     -19.135  17.269   2.741  1.00  0.00           C  
ATOM   2393  CG2 ILE   315     -20.312  18.063   4.697  1.00  0.00           C  
ATOM   2394  CD1 ILE   315     -18.241  16.228   2.080  1.00  0.00           C  
ATOM   2395  H   ILE   315     -18.337  17.249   6.656  1.00  0.00           H  
ATOM   2396  HA  ILE   315     -16.791  17.592   4.311  1.00  0.00           H  
ATOM   2397  HB  ILE   315     -19.106  16.408   4.590  1.00  0.00           H  
ATOM   2398 1HG1 ILE   315     -20.185  17.008   2.608  1.00  0.00           H  
ATOM   2399 2HG1 ILE   315     -18.896  18.214   2.254  1.00  0.00           H  
ATOM   2400 1HG2 ILE   315     -20.312  18.345   5.749  1.00  0.00           H  
ATOM   2401 2HG2 ILE   315     -20.369  18.943   4.054  1.00  0.00           H  
ATOM   2402 3HG2 ILE   315     -21.131  17.362   4.532  1.00  0.00           H  
ATOM   2403 1HD1 ILE   315     -18.330  15.282   2.612  1.00  0.00           H  
ATOM   2404 2HD1 ILE   315     -18.500  16.118   1.027  1.00  0.00           H  
ATOM   2405 3HD1 ILE   315     -17.173  16.363   2.248  1.00  0.00           H  
ATOM   2406  N   ASP   316     -17.605  20.275   5.699  1.00  0.00           N  
ATOM   2407  CA  ASP   316     -17.671  21.694   5.961  1.00  0.00           C  
ATOM   2408  C   ASP   316     -16.439  22.517   5.548  1.00  0.00           C  
ATOM   2409  O   ASP   316     -15.301  22.067   5.736  1.00  0.00           O  
ATOM   2410  CB  ASP   316     -18.166  21.972   7.386  1.00  0.00           C  
ATOM   2411  CG  ASP   316     -19.561  21.499   7.783  1.00  0.00           C  
ATOM   2412  OD1 ASP   316     -20.578  22.076   7.304  1.00  0.00           O  
ATOM   2413  OD2 ASP   316     -19.681  20.411   8.362  1.00  0.00           O1-
ATOM   2414  OXT ASP   316     -16.618  23.601   4.980  1.00  0.00           O1-
ATOM   2415  H   ASP   316     -17.595  19.704   6.532  1.00  0.00           H  
ATOM   2416  HA  ASP   316     -18.484  22.054   5.331  1.00  0.00           H  
ATOM   2417 1HB  ASP   316     -17.389  21.541   8.017  1.00  0.00           H  
ATOM   2418 2HB  ASP   316     -18.094  23.025   7.657  1.00  0.00           H  
TER   
ATOM   2419  N   ALA   161     -11.570  21.211   6.801  1.00  0.00           N1+
ATOM   2420  CA  ALA   161     -11.034  21.851   8.009  1.00  0.00           C  
ATOM   2421  C   ALA   161      -9.532  21.575   8.117  1.00  0.00           C  
ATOM   2422  O   ALA   161      -8.820  22.480   8.465  1.00  0.00           O  
ATOM   2423  CB  ALA   161     -11.741  21.324   9.239  1.00  0.00           C  
ATOM   2424 1H   ALA   161     -11.018  21.492   6.002  1.00  0.00           H  
ATOM   2425 2H   ALA   161     -12.504  21.524   6.578  1.00  0.00           H  
ATOM   2426 3H   ALA   161     -11.508  20.203   6.811  1.00  0.00           H  
ATOM   2427  HA  ALA   161     -11.139  22.933   7.923  1.00  0.00           H  
ATOM   2428 1HB  ALA   161     -11.426  20.298   9.429  1.00  0.00           H  
ATOM   2429 2HB  ALA   161     -11.362  21.885  10.093  1.00  0.00           H  
ATOM   2430 3HB  ALA   161     -12.827  21.382   9.172  1.00  0.00           H  
ATOM   2431  N   GLN   162      -9.039  20.295   7.904  1.00  0.00           N  
ATOM   2432  CA  GLN   162      -7.660  19.915   7.891  1.00  0.00           C  
ATOM   2433  C   GLN   162      -6.948  20.074   6.492  1.00  0.00           C  
ATOM   2434  O   GLN   162      -7.546  19.749   5.451  1.00  0.00           O  
ATOM   2435  CB  GLN   162      -7.565  18.388   8.262  1.00  0.00           C  
ATOM   2436  CG  GLN   162      -8.058  18.206   9.682  1.00  0.00           C  
ATOM   2437  CD  GLN   162      -7.011  18.519  10.767  1.00  0.00           C  
ATOM   2438  NE2 GLN   162      -6.041  17.676  11.152  1.00  0.00           N  
ATOM   2439  OE1 GLN   162      -6.876  19.663  11.179  1.00  0.00           O  
ATOM   2440  H   GLN   162      -9.708  19.542   7.852  1.00  0.00           H  
ATOM   2441  HA  GLN   162      -7.110  20.478   8.646  1.00  0.00           H  
ATOM   2442 1HB  GLN   162      -8.189  17.723   7.664  1.00  0.00           H  
ATOM   2443 2HB  GLN   162      -6.569  18.013   8.030  1.00  0.00           H  
ATOM   2444 1HG  GLN   162      -8.957  18.762   9.947  1.00  0.00           H  
ATOM   2445 2HG  GLN   162      -8.403  17.177   9.784  1.00  0.00           H  
ATOM   2446 1HE2 GLN   162      -5.577  17.983  11.996  1.00  0.00           H  
ATOM   2447 2HE2 GLN   162      -6.138  16.698  10.924  1.00  0.00           H  
ATOM   2448  N   PRO   163      -5.689  20.514   6.375  1.00  0.00           N  
ATOM   2449  CA  PRO   163      -4.873  20.448   5.150  1.00  0.00           C  
ATOM   2450  C   PRO   163      -4.770  19.070   4.542  1.00  0.00           C  
ATOM   2451  O   PRO   163      -4.581  18.064   5.263  1.00  0.00           O  
ATOM   2452  CB  PRO   163      -3.417  20.966   5.506  1.00  0.00           C  
ATOM   2453  CG  PRO   163      -3.637  21.706   6.808  1.00  0.00           C  
ATOM   2454  CD  PRO   163      -4.839  21.023   7.492  1.00  0.00           C  
ATOM   2455  HA  PRO   163      -5.319  21.181   4.478  1.00  0.00           H  
ATOM   2456 1HB  PRO   163      -2.800  20.099   5.739  1.00  0.00           H  
ATOM   2457 2HB  PRO   163      -3.113  21.741   4.802  1.00  0.00           H  
ATOM   2458 1HG  PRO   163      -2.714  21.618   7.382  1.00  0.00           H  
ATOM   2459 2HG  PRO   163      -3.934  22.738   6.625  1.00  0.00           H  
ATOM   2460 1HD  PRO   163      -4.581  20.242   8.207  1.00  0.00           H  
ATOM   2461 2HD  PRO   163      -5.385  21.810   8.013  1.00  0.00           H  
ATOM   2462  N   PHE   164      -5.000  19.051   3.246  1.00  0.00           N  
ATOM   2463  CA  PHE   164      -4.936  17.871   2.340  1.00  0.00           C  
ATOM   2464  C   PHE   164      -4.563  18.098   0.851  1.00  0.00           C  
ATOM   2465  O   PHE   164      -4.714  19.212   0.302  1.00  0.00           O  
ATOM   2466  CB  PHE   164      -6.256  17.059   2.437  1.00  0.00           C  
ATOM   2467  CG  PHE   164      -7.531  17.704   1.896  1.00  0.00           C  
ATOM   2468  CD1 PHE   164      -7.766  17.733   0.478  1.00  0.00           C  
ATOM   2469  CD2 PHE   164      -8.532  18.228   2.777  1.00  0.00           C  
ATOM   2470  CE1 PHE   164      -8.904  18.339  -0.037  1.00  0.00           C  
ATOM   2471  CE2 PHE   164      -9.783  18.727   2.204  1.00  0.00           C  
ATOM   2472  CZ  PHE   164      -9.898  18.857   0.799  1.00  0.00           C  
ATOM   2473  H   PHE   164      -5.217  19.927   2.793  1.00  0.00           H  
ATOM   2474  HA  PHE   164      -4.185  17.187   2.734  1.00  0.00           H  
ATOM   2475 1HB  PHE   164      -6.217  16.115   1.891  1.00  0.00           H  
ATOM   2476 2HB  PHE   164      -6.411  16.891   3.502  1.00  0.00           H  
ATOM   2477  HD1 PHE   164      -7.085  17.195  -0.164  1.00  0.00           H  
ATOM   2478  HD2 PHE   164      -8.375  18.308   3.843  1.00  0.00           H  
ATOM   2479  HE1 PHE   164      -9.133  18.224  -1.087  1.00  0.00           H  
ATOM   2480  HE2 PHE   164     -10.472  19.277   2.829  1.00  0.00           H  
ATOM   2481  HZ  PHE   164     -10.833  19.211   0.386  1.00  0.00           H  
ATOM   2482  N   ALA   165      -4.224  17.001   0.177  1.00  0.00           N  
ATOM   2483  CA  ALA   165      -3.905  16.938  -1.283  1.00  0.00           C  
ATOM   2484  C   ALA   165      -4.199  15.547  -1.974  1.00  0.00           C  
ATOM   2485  O   ALA   165      -3.736  14.497  -1.458  1.00  0.00           O  
ATOM   2486  CB  ALA   165      -2.472  17.378  -1.540  1.00  0.00           C  
ATOM   2487  H   ALA   165      -4.227  16.160   0.735  1.00  0.00           H  
ATOM   2488  HA  ALA   165      -4.557  17.695  -1.718  1.00  0.00           H  
ATOM   2489 1HB  ALA   165      -2.234  18.324  -1.053  1.00  0.00           H  
ATOM   2490 2HB  ALA   165      -1.865  16.644  -1.010  1.00  0.00           H  
ATOM   2491 3HB  ALA   165      -2.195  17.377  -2.595  1.00  0.00           H  
ATOM   2492  N   HIE   166      -4.836  15.613  -3.174  1.00  0.00           N  
ATOM   2493  CA  HIE   166      -5.025  14.494  -4.077  1.00  0.00           C  
ATOM   2494  C   HIE   166      -4.921  14.904  -5.503  1.00  0.00           C  
ATOM   2495  O   HIE   166      -5.701  15.704  -6.042  1.00  0.00           O  
ATOM   2496  CB  HIE   166      -6.397  13.804  -3.738  1.00  0.00           C  
ATOM   2497  CG  HIE   166      -6.461  12.568  -4.440  1.00  0.00           C  
ATOM   2498  CD2 HIE   166      -7.167  12.360  -5.520  1.00  0.00           C  
ATOM   2499  ND1 HIE   166      -5.986  11.369  -3.955  1.00  0.00           N  
ATOM   2500  CE1 HIE   166      -6.431  10.399  -4.747  1.00  0.00           C  
ATOM   2501  NE2 HIE   166      -7.194  10.972  -5.695  1.00  0.00           N  
ATOM   2502  H   HIE   166      -5.228  16.515  -3.404  1.00  0.00           H  
ATOM   2503  HA  HIE   166      -4.178  13.861  -3.815  1.00  0.00           H  
ATOM   2504 1HB  HIE   166      -6.389  13.599  -2.667  1.00  0.00           H  
ATOM   2505 2HB  HIE   166      -7.231  14.482  -3.919  1.00  0.00           H  
ATOM   2506  HD2 HIE   166      -7.831  13.107  -5.929  1.00  0.00           H  
ATOM   2507  HE1 HIE   166      -5.949   9.436  -4.828  1.00  0.00           H  
ATOM   2508  HE2 HIE   166      -7.442  10.429  -6.510  1.00  0.00           H  
ATOM   2509  N   LEU   167      -3.833  14.439  -6.118  1.00  0.00           N  
ATOM   2510  CA  LEU   167      -3.320  15.018  -7.357  1.00  0.00           C  
ATOM   2511  C   LEU   167      -3.179  13.969  -8.437  1.00  0.00           C  
ATOM   2512  O   LEU   167      -2.687  12.884  -8.185  1.00  0.00           O  
ATOM   2513  CB  LEU   167      -1.931  15.603  -6.975  1.00  0.00           C  
ATOM   2514  CG  LEU   167      -1.797  16.801  -6.023  1.00  0.00           C  
ATOM   2515  CD1 LEU   167      -0.385  17.177  -5.605  1.00  0.00           C  
ATOM   2516  CD2 LEU   167      -2.443  18.123  -6.552  1.00  0.00           C  
ATOM   2517  H   LEU   167      -3.240  13.717  -5.736  1.00  0.00           H  
ATOM   2518  HA  LEU   167      -3.930  15.814  -7.785  1.00  0.00           H  
ATOM   2519 1HB  LEU   167      -1.368  14.764  -6.565  1.00  0.00           H  
ATOM   2520 2HB  LEU   167      -1.322  15.869  -7.838  1.00  0.00           H  
ATOM   2521  HG  LEU   167      -2.349  16.582  -5.110  1.00  0.00           H  
ATOM   2522 1HD1 LEU   167       0.068  16.287  -5.168  1.00  0.00           H  
ATOM   2523 2HD1 LEU   167       0.238  17.631  -6.376  1.00  0.00           H  
ATOM   2524 3HD1 LEU   167      -0.488  17.919  -4.812  1.00  0.00           H  
ATOM   2525 1HD2 LEU   167      -3.511  18.063  -6.345  1.00  0.00           H  
ATOM   2526 2HD2 LEU   167      -2.140  19.021  -6.013  1.00  0.00           H  
ATOM   2527 3HD2 LEU   167      -2.154  18.252  -7.595  1.00  0.00           H  
ATOM   2528  N   THR   168      -3.513  14.329  -9.675  1.00  0.00           N  
ATOM   2529  CA  THR   168      -3.501  13.478 -10.839  1.00  0.00           C  
ATOM   2530  C   THR   168      -2.966  14.196 -12.026  1.00  0.00           C  
ATOM   2531  O   THR   168      -3.159  15.393 -12.069  1.00  0.00           O  
ATOM   2532  CB  THR   168      -4.896  12.861 -11.119  1.00  0.00           C  
ATOM   2533  CG2 THR   168      -5.426  12.291  -9.786  1.00  0.00           C  
ATOM   2534  OG1 THR   168      -5.719  13.911 -11.517  1.00  0.00           O  
ATOM   2535  H   THR   168      -3.757  15.286  -9.891  1.00  0.00           H  
ATOM   2536  HA  THR   168      -2.827  12.703 -10.472  1.00  0.00           H  
ATOM   2537  HB  THR   168      -4.803  12.130 -11.922  1.00  0.00           H  
ATOM   2538  HG1 THR   168      -5.552  13.932 -12.462  1.00  0.00           H  
ATOM   2539 1HG2 THR   168      -5.784  13.061  -9.103  1.00  0.00           H  
ATOM   2540 2HG2 THR   168      -6.208  11.579 -10.049  1.00  0.00           H  
ATOM   2541 3HG2 THR   168      -4.619  11.731  -9.311  1.00  0.00           H  
ATOM   2542  N   ILE   169      -2.171  13.557 -12.915  1.00  0.00           N  
ATOM   2543  CA  ILE   169      -1.435  14.147 -14.002  1.00  0.00           C  
ATOM   2544  C   ILE   169      -2.370  14.625 -15.039  1.00  0.00           C  
ATOM   2545  O   ILE   169      -3.175  13.833 -15.480  1.00  0.00           O  
ATOM   2546  CB  ILE   169      -0.388  13.152 -14.571  1.00  0.00           C  
ATOM   2547  CG1 ILE   169       0.585  12.724 -13.448  1.00  0.00           C  
ATOM   2548  CG2 ILE   169       0.244  13.772 -15.795  1.00  0.00           C  
ATOM   2549  CD1 ILE   169       1.274  11.358 -13.572  1.00  0.00           C  
ATOM   2550  H   ILE   169      -2.068  12.557 -12.811  1.00  0.00           H  
ATOM   2551  HA  ILE   169      -0.881  15.046 -13.737  1.00  0.00           H  
ATOM   2552  HB  ILE   169      -0.897  12.238 -14.878  1.00  0.00           H  
ATOM   2553 1HG1 ILE   169       1.430  13.411 -13.400  1.00  0.00           H  
ATOM   2554 2HG1 ILE   169      -0.048  12.698 -12.561  1.00  0.00           H  
ATOM   2555 1HG2 ILE   169      -0.339  13.780 -16.715  1.00  0.00           H  
ATOM   2556 2HG2 ILE   169       0.566  14.786 -15.559  1.00  0.00           H  
ATOM   2557 3HG2 ILE   169       1.144  13.189 -15.995  1.00  0.00           H  
ATOM   2558 1HD1 ILE   169       0.627  10.583 -13.985  1.00  0.00           H  
ATOM   2559 2HD1 ILE   169       2.207  11.578 -14.089  1.00  0.00           H  
ATOM   2560 3HD1 ILE   169       1.583  10.848 -12.658  1.00  0.00           H  
ATOM   2561  N   ASN   170      -2.182  15.883 -15.486  1.00  0.00           N  
ATOM   2562  CA  ASN   170      -2.860  16.499 -16.574  1.00  0.00           C  
ATOM   2563  C   ASN   170      -2.885  15.713 -17.862  1.00  0.00           C  
ATOM   2564  O   ASN   170      -1.882  15.335 -18.423  1.00  0.00           O  
ATOM   2565  CB  ASN   170      -2.387  17.896 -16.664  1.00  0.00           C  
ATOM   2566  CG  ASN   170      -3.183  18.761 -17.608  1.00  0.00           C  
ATOM   2567  ND2 ASN   170      -3.276  20.063 -17.323  1.00  0.00           N  
ATOM   2568  OD1 ASN   170      -3.783  18.309 -18.565  1.00  0.00           O  
ATOM   2569  H   ASN   170      -1.568  16.449 -14.917  1.00  0.00           H  
ATOM   2570  HA  ASN   170      -3.881  16.480 -16.196  1.00  0.00           H  
ATOM   2571 1HB  ASN   170      -2.400  18.327 -15.662  1.00  0.00           H  
ATOM   2572 2HB  ASN   170      -1.325  17.945 -16.904  1.00  0.00           H  
ATOM   2573 1HD2 ASN   170      -3.746  20.776 -17.863  1.00  0.00           H  
ATOM   2574 2HD2 ASN   170      -2.953  20.351 -16.411  1.00  0.00           H  
ATOM   2575  N   ALA   171      -4.074  15.574 -18.392  1.00  0.00           N  
ATOM   2576  CA  ALA   171      -4.385  14.620 -19.557  1.00  0.00           C  
ATOM   2577  C   ALA   171      -3.932  15.217 -20.872  1.00  0.00           C  
ATOM   2578  O   ALA   171      -3.715  14.525 -21.906  1.00  0.00           O  
ATOM   2579  CB  ALA   171      -5.877  14.309 -19.675  1.00  0.00           C  
ATOM   2580  H   ALA   171      -4.838  16.161 -18.088  1.00  0.00           H  
ATOM   2581  HA  ALA   171      -3.801  13.704 -19.456  1.00  0.00           H  
ATOM   2582 1HB  ALA   171      -6.205  13.649 -18.873  1.00  0.00           H  
ATOM   2583 2HB  ALA   171      -6.340  15.277 -19.484  1.00  0.00           H  
ATOM   2584 3HB  ALA   171      -6.246  13.895 -20.614  1.00  0.00           H  
ATOM   2585  N   ALA   172      -3.708  16.523 -21.024  1.00  0.00           N  
ATOM   2586  CA  ALA   172      -2.940  17.248 -22.084  1.00  0.00           C  
ATOM   2587  C   ALA   172      -1.363  17.207 -21.921  1.00  0.00           C  
ATOM   2588  O   ALA   172      -0.625  17.826 -22.674  1.00  0.00           O  
ATOM   2589  CB  ALA   172      -3.511  18.665 -22.156  1.00  0.00           C  
ATOM   2590  H   ALA   172      -4.008  17.178 -20.316  1.00  0.00           H  
ATOM   2591  HA  ALA   172      -3.273  16.719 -22.977  1.00  0.00           H  
ATOM   2592 1HB  ALA   172      -3.313  19.018 -23.168  1.00  0.00           H  
ATOM   2593 2HB  ALA   172      -4.582  18.717 -21.961  1.00  0.00           H  
ATOM   2594 3HB  ALA   172      -3.089  19.391 -21.462  1.00  0.00           H  
ATOM   2595  N   SER   173      -0.909  16.565 -20.854  1.00  0.00           N  
ATOM   2596  CA  SER   173       0.493  16.821 -20.358  1.00  0.00           C  
ATOM   2597  C   SER   173       1.107  15.603 -19.815  1.00  0.00           C  
ATOM   2598  O   SER   173       2.084  15.585 -19.071  1.00  0.00           O  
ATOM   2599  CB  SER   173       0.498  18.021 -19.306  1.00  0.00           C  
ATOM   2600  OG  SER   173      -0.319  19.104 -19.655  1.00  0.00           O  
ATOM   2601  H   SER   173      -1.562  16.332 -20.120  1.00  0.00           H  
ATOM   2602  HA  SER   173       1.110  17.084 -21.218  1.00  0.00           H  
ATOM   2603 1HB  SER   173       0.117  17.581 -18.385  1.00  0.00           H  
ATOM   2604 2HB  SER   173       1.534  18.319 -19.147  1.00  0.00           H  
ATOM   2605  HG  SER   173      -0.188  19.879 -19.102  1.00  0.00           H  
ATOM   2606  N   ILE   174       0.584  14.426 -20.264  1.00  0.00           N  
ATOM   2607  CA  ILE   174       1.064  13.086 -19.929  1.00  0.00           C  
ATOM   2608  C   ILE   174       2.530  12.910 -20.422  1.00  0.00           C  
ATOM   2609  O   ILE   174       2.702  12.970 -21.678  1.00  0.00           O  
ATOM   2610  CB  ILE   174       0.151  11.955 -20.569  1.00  0.00           C  
ATOM   2611  CG1 ILE   174      -1.336  12.038 -20.163  1.00  0.00           C  
ATOM   2612  CG2 ILE   174       0.712  10.617 -20.153  1.00  0.00           C  
ATOM   2613  CD1 ILE   174      -2.298  11.152 -20.920  1.00  0.00           C  
ATOM   2614  H   ILE   174      -0.046  14.592 -21.037  1.00  0.00           H  
ATOM   2615  HA  ILE   174       0.925  12.866 -18.871  1.00  0.00           H  
ATOM   2616  HB  ILE   174       0.155  12.053 -21.655  1.00  0.00           H  
ATOM   2617 1HG1 ILE   174      -1.420  11.651 -19.147  1.00  0.00           H  
ATOM   2618 2HG1 ILE   174      -1.669  13.065 -20.315  1.00  0.00           H  
ATOM   2619 1HG2 ILE   174       0.583  10.484 -19.079  1.00  0.00           H  
ATOM   2620 2HG2 ILE   174       0.182   9.826 -20.682  1.00  0.00           H  
ATOM   2621 3HG2 ILE   174       1.755  10.583 -20.469  1.00  0.00           H  
ATOM   2622 1HD1 ILE   174      -2.126  10.104 -20.678  1.00  0.00           H  
ATOM   2623 2HD1 ILE   174      -3.328  11.427 -20.695  1.00  0.00           H  
ATOM   2624 3HD1 ILE   174      -2.236  11.273 -22.001  1.00  0.00           H  
ATOM   2625  N   PRO   175       3.508  12.604 -19.508  1.00  0.00           N  
ATOM   2626  CA  PRO   175       4.885  12.393 -19.907  1.00  0.00           C  
ATOM   2627  C   PRO   175       5.240  10.974 -20.567  1.00  0.00           C  
ATOM   2628  O   PRO   175       4.373  10.108 -20.492  1.00  0.00           O  
ATOM   2629  CB  PRO   175       5.695  12.506 -18.647  1.00  0.00           C  
ATOM   2630  CG  PRO   175       4.693  12.138 -17.507  1.00  0.00           C  
ATOM   2631  CD  PRO   175       3.357  12.510 -18.095  1.00  0.00           C  
ATOM   2632  HA  PRO   175       5.148  13.135 -20.662  1.00  0.00           H  
ATOM   2633 1HB  PRO   175       6.603  11.904 -18.690  1.00  0.00           H  
ATOM   2634 2HB  PRO   175       6.120  13.507 -18.572  1.00  0.00           H  
ATOM   2635 1HG  PRO   175       4.625  11.083 -17.245  1.00  0.00           H  
ATOM   2636 2HG  PRO   175       5.002  12.857 -16.750  1.00  0.00           H  
ATOM   2637 1HD  PRO   175       2.599  11.792 -17.783  1.00  0.00           H  
ATOM   2638 2HD  PRO   175       3.044  13.484 -17.720  1.00  0.00           H  
ATOM   2639  N   SER   176       6.459  10.784 -21.149  1.00  0.00           N  
ATOM   2640  CA  SER   176       6.941   9.507 -21.709  1.00  0.00           C  
ATOM   2641  C   SER   176       8.448   9.487 -21.866  1.00  0.00           C  
ATOM   2642  O   SER   176       9.094  10.541 -21.895  1.00  0.00           O  
ATOM   2643  CB  SER   176       6.209   9.454 -23.096  1.00  0.00           C  
ATOM   2644  OG  SER   176       6.441   8.132 -23.628  1.00  0.00           O  
ATOM   2645  H   SER   176       7.152  11.511 -21.057  1.00  0.00           H  
ATOM   2646  HA  SER   176       6.575   8.737 -21.031  1.00  0.00           H  
ATOM   2647 1HB  SER   176       5.146   9.568 -22.885  1.00  0.00           H  
ATOM   2648 2HB  SER   176       6.556  10.225 -23.783  1.00  0.00           H  
ATOM   2649  HG  SER   176       5.872   7.873 -24.357  1.00  0.00           H  
ATOM   2650  N   GLY   177       9.028   8.274 -22.041  1.00  0.00           N  
ATOM   2651  CA  GLY   177      10.480   7.943 -22.186  1.00  0.00           C  
ATOM   2652  C   GLY   177      10.862   6.839 -21.186  1.00  0.00           C  
ATOM   2653  O   GLY   177      10.118   6.655 -20.236  1.00  0.00           O  
ATOM   2654  H   GLY   177       8.388   7.495 -21.967  1.00  0.00           H  
ATOM   2655 1HA  GLY   177      10.707   7.437 -23.125  1.00  0.00           H  
ATOM   2656 2HA  GLY   177      11.091   8.844 -22.145  1.00  0.00           H  
ATOM   2657  N   SER   178      11.930   6.085 -21.407  1.00  0.00           N  
ATOM   2658  CA  SER   178      12.373   4.943 -20.517  1.00  0.00           C  
ATOM   2659  C   SER   178      13.159   5.344 -19.301  1.00  0.00           C  
ATOM   2660  O   SER   178      13.501   4.528 -18.409  1.00  0.00           O  
ATOM   2661  CB  SER   178      13.225   4.046 -21.391  1.00  0.00           C  
ATOM   2662  OG  SER   178      14.311   4.765 -21.985  1.00  0.00           O  
ATOM   2663  H   SER   178      12.314   6.091 -22.341  1.00  0.00           H  
ATOM   2664  HA  SER   178      11.513   4.383 -20.148  1.00  0.00           H  
ATOM   2665 1HB  SER   178      13.512   3.166 -20.815  1.00  0.00           H  
ATOM   2666 2HB  SER   178      12.521   3.701 -22.148  1.00  0.00           H  
ATOM   2667  HG  SER   178      14.759   4.101 -22.515  1.00  0.00           H  
ATOM   2668  N   HIE   179      13.478   6.643 -19.157  1.00  0.00           N  
ATOM   2669  CA  HIE   179      14.357   7.181 -18.079  1.00  0.00           C  
ATOM   2670  C   HIE   179      13.630   7.340 -16.728  1.00  0.00           C  
ATOM   2671  O   HIE   179      12.426   7.025 -16.597  1.00  0.00           O  
ATOM   2672  CB  HIE   179      15.045   8.543 -18.528  1.00  0.00           C  
ATOM   2673  CG  HIE   179      14.168   9.645 -19.195  1.00  0.00           C  
ATOM   2674  CD2 HIE   179      14.257  10.955 -18.850  1.00  0.00           C  
ATOM   2675  ND1 HIE   179      13.414   9.524 -20.390  1.00  0.00           N  
ATOM   2676  CE1 HIE   179      13.029  10.777 -20.616  1.00  0.00           C  
ATOM   2677  NE2 HIE   179      13.383  11.625 -19.629  1.00  0.00           N  
ATOM   2678  H   HIE   179      13.269   7.241 -19.945  1.00  0.00           H  
ATOM   2679  HA  HIE   179      15.186   6.515 -17.845  1.00  0.00           H  
ATOM   2680 1HB  HIE   179      15.597   9.025 -17.722  1.00  0.00           H  
ATOM   2681 2HB  HIE   179      15.815   8.301 -19.260  1.00  0.00           H  
ATOM   2682  HD2 HIE   179      14.751  11.306 -17.957  1.00  0.00           H  
ATOM   2683  HE1 HIE   179      12.379  10.979 -21.455  1.00  0.00           H  
ATOM   2684  HE2 HIE   179      13.134  12.601 -19.558  1.00  0.00           H  
ATOM   2685  N   LYS   180      14.275   7.807 -15.639  1.00  0.00           N  
ATOM   2686  CA  LYS   180      13.599   8.391 -14.484  1.00  0.00           C  
ATOM   2687  C   LYS   180      13.285   9.867 -14.688  1.00  0.00           C  
ATOM   2688  O   LYS   180      14.100  10.642 -15.220  1.00  0.00           O  
ATOM   2689  CB  LYS   180      14.476   8.218 -13.174  1.00  0.00           C  
ATOM   2690  CG  LYS   180      13.736   8.549 -11.920  1.00  0.00           C  
ATOM   2691  CD  LYS   180      14.588   8.741 -10.647  1.00  0.00           C  
ATOM   2692  CE  LYS   180      15.694   9.865 -10.584  1.00  0.00           C  
ATOM   2693  NZ  LYS   180      16.103  10.109  -9.136  1.00  0.00           N1+
ATOM   2694  H   LYS   180      15.271   7.947 -15.727  1.00  0.00           H  
ATOM   2695  HA  LYS   180      12.628   7.919 -14.336  1.00  0.00           H  
ATOM   2696 1HB  LYS   180      14.772   7.171 -13.109  1.00  0.00           H  
ATOM   2697 2HB  LYS   180      15.429   8.746 -13.140  1.00  0.00           H  
ATOM   2698 1HG  LYS   180      13.204   9.490 -12.052  1.00  0.00           H  
ATOM   2699 2HG  LYS   180      13.021   7.756 -11.703  1.00  0.00           H  
ATOM   2700 1HD  LYS   180      13.798   9.045  -9.960  1.00  0.00           H  
ATOM   2701 2HD  LYS   180      15.115   7.867 -10.264  1.00  0.00           H  
ATOM   2702 1HE  LYS   180      16.588   9.547 -11.120  1.00  0.00           H  
ATOM   2703 2HE  LYS   180      15.236  10.752 -11.022  1.00  0.00           H  
ATOM   2704 1HZ  LYS   180      15.377  10.307  -8.462  1.00  0.00           H  
ATOM   2705 2HZ  LYS   180      16.573   9.269  -8.829  1.00  0.00           H  
ATOM   2706 3HZ  LYS   180      16.747  10.887  -9.117  1.00  0.00           H  
ATOM   2707  N   VAL   181      12.038  10.162 -14.434  1.00  0.00           N  
ATOM   2708  CA  VAL   181      11.361  11.473 -14.511  1.00  0.00           C  
ATOM   2709  C   VAL   181      10.591  11.998 -13.221  1.00  0.00           C  
ATOM   2710  O   VAL   181       9.887  11.197 -12.589  1.00  0.00           O  
ATOM   2711  CB  VAL   181      10.463  11.552 -15.772  1.00  0.00           C  
ATOM   2712  CG1 VAL   181       9.577  12.787 -15.878  1.00  0.00           C  
ATOM   2713  CG2 VAL   181      11.328  11.303 -17.040  1.00  0.00           C  
ATOM   2714  H   VAL   181      11.364   9.423 -14.300  1.00  0.00           H  
ATOM   2715  HA  VAL   181      12.125  12.199 -14.791  1.00  0.00           H  
ATOM   2716  HB  VAL   181       9.774  10.708 -15.770  1.00  0.00           H  
ATOM   2717 1HG1 VAL   181       8.842  12.802 -15.075  1.00  0.00           H  
ATOM   2718 2HG1 VAL   181      10.231  13.659 -15.858  1.00  0.00           H  
ATOM   2719 3HG1 VAL   181       9.079  12.722 -16.845  1.00  0.00           H  
ATOM   2720 1HG2 VAL   181      11.537  10.243 -17.182  1.00  0.00           H  
ATOM   2721 2HG2 VAL   181      10.775  11.810 -17.831  1.00  0.00           H  
ATOM   2722 3HG2 VAL   181      12.240  11.897 -16.983  1.00  0.00           H  
ATOM   2723  N   THR   182      10.676  13.303 -12.941  1.00  0.00           N  
ATOM   2724  CA  THR   182       9.856  13.951 -11.920  1.00  0.00           C  
ATOM   2725  C   THR   182       8.464  14.368 -12.442  1.00  0.00           C  
ATOM   2726  O   THR   182       8.368  15.031 -13.442  1.00  0.00           O  
ATOM   2727  CB  THR   182      10.540  15.243 -11.380  1.00  0.00           C  
ATOM   2728  CG2 THR   182       9.659  15.978 -10.427  1.00  0.00           C  
ATOM   2729  OG1 THR   182      11.613  14.976 -10.557  1.00  0.00           O  
ATOM   2730  H   THR   182      11.178  13.934 -13.549  1.00  0.00           H  
ATOM   2731  HA  THR   182       9.716  13.315 -11.046  1.00  0.00           H  
ATOM   2732  HB  THR   182      10.925  15.867 -12.187  1.00  0.00           H  
ATOM   2733  HG1 THR   182      12.143  14.373 -11.083  1.00  0.00           H  
ATOM   2734 1HG2 THR   182      10.197  16.780  -9.923  1.00  0.00           H  
ATOM   2735 2HG2 THR   182       8.908  16.553 -10.967  1.00  0.00           H  
ATOM   2736 3HG2 THR   182       9.157  15.290  -9.745  1.00  0.00           H  
ATOM   2737  N   LEU   183       7.442  13.943 -11.717  1.00  0.00           N  
ATOM   2738  CA  LEU   183       6.025  14.342 -11.866  1.00  0.00           C  
ATOM   2739  C   LEU   183       5.730  15.825 -11.458  1.00  0.00           C  
ATOM   2740  O   LEU   183       5.967  16.257 -10.323  1.00  0.00           O  
ATOM   2741  CB  LEU   183       5.186  13.251 -11.129  1.00  0.00           C  
ATOM   2742  CG  LEU   183       5.376  11.754 -11.632  1.00  0.00           C  
ATOM   2743  CD1 LEU   183       4.339  10.799 -11.078  1.00  0.00           C  
ATOM   2744  CD2 LEU   183       5.393  11.679 -13.186  1.00  0.00           C  
ATOM   2745  H   LEU   183       7.536  13.305 -10.939  1.00  0.00           H  
ATOM   2746  HA  LEU   183       5.759  14.349 -12.923  1.00  0.00           H  
ATOM   2747 1HB  LEU   183       5.465  13.229 -10.076  1.00  0.00           H  
ATOM   2748 2HB  LEU   183       4.160  13.611 -11.214  1.00  0.00           H  
ATOM   2749  HG  LEU   183       6.308  11.383 -11.204  1.00  0.00           H  
ATOM   2750 1HD1 LEU   183       4.458  10.559 -10.022  1.00  0.00           H  
ATOM   2751 2HD1 LEU   183       3.358  11.132 -11.415  1.00  0.00           H  
ATOM   2752 3HD1 LEU   183       4.471   9.854 -11.605  1.00  0.00           H  
ATOM   2753 1HD2 LEU   183       6.006  12.436 -13.676  1.00  0.00           H  
ATOM   2754 2HD2 LEU   183       5.578  10.674 -13.565  1.00  0.00           H  
ATOM   2755 3HD2 LEU   183       4.440  12.017 -13.592  1.00  0.00           H  
ATOM   2756  N   SER   184       5.048  16.583 -12.320  1.00  0.00           N  
ATOM   2757  CA  SER   184       4.700  18.051 -12.016  1.00  0.00           C  
ATOM   2758  C   SER   184       3.408  18.657 -12.552  1.00  0.00           C  
ATOM   2759  O   SER   184       2.746  19.502 -11.951  1.00  0.00           O  
ATOM   2760  CB  SER   184       5.861  18.907 -12.517  1.00  0.00           C  
ATOM   2761  OG  SER   184       6.044  18.870 -13.946  1.00  0.00           O  
ATOM   2762  H   SER   184       4.827  16.262 -13.252  1.00  0.00           H  
ATOM   2763  HA  SER   184       4.584  18.244 -10.949  1.00  0.00           H  
ATOM   2764 1HB  SER   184       5.744  19.970 -12.310  1.00  0.00           H  
ATOM   2765 2HB  SER   184       6.740  18.453 -12.058  1.00  0.00           H  
ATOM   2766  HG  SER   184       6.374  18.004 -14.194  1.00  0.00           H  
ATOM   2767  N   SER   185       3.026  18.179 -13.708  1.00  0.00           N  
ATOM   2768  CA  SER   185       1.908  18.660 -14.564  1.00  0.00           C  
ATOM   2769  C   SER   185       0.561  18.124 -13.946  1.00  0.00           C  
ATOM   2770  O   SER   185      -0.055  17.367 -14.669  1.00  0.00           O  
ATOM   2771  CB  SER   185       2.029  18.170 -16.048  1.00  0.00           C  
ATOM   2772  OG  SER   185       3.146  18.664 -16.722  1.00  0.00           O  
ATOM   2773  H   SER   185       3.583  17.389 -14.000  1.00  0.00           H  
ATOM   2774  HA  SER   185       1.890  19.750 -14.573  1.00  0.00           H  
ATOM   2775 1HB  SER   185       2.062  17.081 -16.067  1.00  0.00           H  
ATOM   2776 2HB  SER   185       1.232  18.461 -16.732  1.00  0.00           H  
ATOM   2777  HG  SER   185       3.059  19.614 -16.822  1.00  0.00           H  
ATOM   2778  N   TRP   186       0.218  18.544 -12.697  1.00  0.00           N  
ATOM   2779  CA  TRP   186      -0.978  18.106 -11.977  1.00  0.00           C  
ATOM   2780  C   TRP   186      -2.285  18.765 -12.561  1.00  0.00           C  
ATOM   2781  O   TRP   186      -2.210  19.853 -13.123  1.00  0.00           O  
ATOM   2782  CB  TRP   186      -0.901  18.154 -10.441  1.00  0.00           C  
ATOM   2783  CG  TRP   186       0.426  17.693  -9.907  1.00  0.00           C  
ATOM   2784  CD1 TRP   186       1.499  18.498  -9.558  1.00  0.00           C  
ATOM   2785  CD2 TRP   186       0.979  16.344  -9.728  1.00  0.00           C  
ATOM   2786  CE2 TRP   186       2.307  16.373  -9.236  1.00  0.00           C  
ATOM   2787  CE3 TRP   186       0.395  15.095 -10.012  1.00  0.00           C  
ATOM   2788  NE1 TRP   186       2.532  17.762  -9.073  1.00  0.00           N  
ATOM   2789  CZ2 TRP   186       3.000  15.256  -8.828  1.00  0.00           C  
ATOM   2790  CZ3 TRP   186       1.079  13.924  -9.599  1.00  0.00           C  
ATOM   2791  CH2 TRP   186       2.398  14.020  -9.004  1.00  0.00           C  
ATOM   2792  H   TRP   186       0.870  19.094 -12.157  1.00  0.00           H  
ATOM   2793  HA  TRP   186      -1.079  17.042 -12.188  1.00  0.00           H  
ATOM   2794 1HB  TRP   186      -1.013  19.184 -10.103  1.00  0.00           H  
ATOM   2795 2HB  TRP   186      -1.682  17.537  -9.999  1.00  0.00           H  
ATOM   2796  HD1 TRP   186       1.478  19.578  -9.541  1.00  0.00           H  
ATOM   2797  HE1 TRP   186       3.469  18.092  -8.893  1.00  0.00           H  
ATOM   2798  HE3 TRP   186      -0.612  15.003 -10.391  1.00  0.00           H  
ATOM   2799  HZ2 TRP   186       4.013  15.308  -8.455  1.00  0.00           H  
ATOM   2800  HZ3 TRP   186       0.631  12.949  -9.723  1.00  0.00           H  
ATOM   2801  HH2 TRP   186       3.073  13.180  -8.925  1.00  0.00           H  
ATOM   2802  N   TYR   187      -3.391  18.077 -12.245  1.00  0.00           N  
ATOM   2803  CA  TYR   187      -4.753  18.667 -12.004  1.00  0.00           C  
ATOM   2804  C   TYR   187      -5.142  18.622 -10.520  1.00  0.00           C  
ATOM   2805  O   TYR   187      -4.548  17.885  -9.739  1.00  0.00           O  
ATOM   2806  CB  TYR   187      -5.731  17.695 -12.696  1.00  0.00           C  
ATOM   2807  CG  TYR   187      -6.079  17.893 -14.134  1.00  0.00           C  
ATOM   2808  CD1 TYR   187      -6.517  16.805 -14.921  1.00  0.00           C  
ATOM   2809  CD2 TYR   187      -5.997  19.106 -14.777  1.00  0.00           C  
ATOM   2810  CE1 TYR   187      -6.869  16.928 -16.286  1.00  0.00           C  
ATOM   2811  CE2 TYR   187      -6.267  19.270 -16.151  1.00  0.00           C  
ATOM   2812  CZ  TYR   187      -6.709  18.127 -16.870  1.00  0.00           C  
ATOM   2813  OH  TYR   187      -7.039  18.213 -18.193  1.00  0.00           O  
ATOM   2814  H   TYR   187      -3.169  17.129 -11.976  1.00  0.00           H  
ATOM   2815  HA  TYR   187      -4.910  19.716 -12.254  1.00  0.00           H  
ATOM   2816 1HB  TYR   187      -5.374  16.685 -12.493  1.00  0.00           H  
ATOM   2817 2HB  TYR   187      -6.680  17.644 -12.164  1.00  0.00           H  
ATOM   2818  HD1 TYR   187      -6.496  15.822 -14.476  1.00  0.00           H  
ATOM   2819  HD2 TYR   187      -5.649  20.002 -14.284  1.00  0.00           H  
ATOM   2820  HE1 TYR   187      -7.223  16.081 -16.852  1.00  0.00           H  
ATOM   2821  HE2 TYR   187      -6.288  20.243 -16.619  1.00  0.00           H  
ATOM   2822  HH  TYR   187      -6.682  19.019 -18.574  1.00  0.00           H  
ATOM   2823  N   HIE   188      -6.116  19.389 -10.067  1.00  0.00           N  
ATOM   2824  CA  HIE   188      -6.251  19.719  -8.662  1.00  0.00           C  
ATOM   2825  C   HIE   188      -7.660  19.951  -8.191  1.00  0.00           C  
ATOM   2826  O   HIE   188      -7.807  20.282  -7.040  1.00  0.00           O  
ATOM   2827  CB  HIE   188      -5.332  20.933  -8.333  1.00  0.00           C  
ATOM   2828  CG  HIE   188      -5.750  22.231  -9.080  1.00  0.00           C  
ATOM   2829  CD2 HIE   188      -6.393  23.314  -8.506  1.00  0.00           C  
ATOM   2830  ND1 HIE   188      -5.332  22.592 -10.386  1.00  0.00           N  
ATOM   2831  CE1 HIE   188      -5.854  23.840 -10.493  1.00  0.00           C  
ATOM   2832  NE2 HIE   188      -6.558  24.309  -9.442  1.00  0.00           N  
ATOM   2833  H   HIE   188      -6.511  20.082 -10.688  1.00  0.00           H  
ATOM   2834  HA  HIE   188      -5.910  18.894  -8.036  1.00  0.00           H  
ATOM   2835 1HB  HIE   188      -5.382  21.143  -7.264  1.00  0.00           H  
ATOM   2836 2HB  HIE   188      -4.328  20.627  -8.629  1.00  0.00           H  
ATOM   2837  HD2 HIE   188      -6.793  23.334  -7.503  1.00  0.00           H  
ATOM   2838  HE1 HIE   188      -5.695  24.502 -11.330  1.00  0.00           H  
ATOM   2839  HE2 HIE   188      -6.957  25.236  -9.407  1.00  0.00           H  
ATOM   2840  N   ASP   189      -8.599  20.080  -9.138  1.00  0.00           N  
ATOM   2841  CA  ASP   189      -9.982  20.413  -8.949  1.00  0.00           C  
ATOM   2842  C   ASP   189     -10.962  19.790 -10.017  1.00  0.00           C  
ATOM   2843  O   ASP   189     -12.185  19.872  -9.919  1.00  0.00           O  
ATOM   2844  CB  ASP   189     -10.180  21.995  -8.822  1.00  0.00           C  
ATOM   2845  CG  ASP   189     -10.105  22.813 -10.055  1.00  0.00           C  
ATOM   2846  OD1 ASP   189      -9.555  22.486 -11.141  1.00  0.00           O  
ATOM   2847  OD2 ASP   189     -10.662  23.973  -9.948  1.00  0.00           O1-
ATOM   2848  H   ASP   189      -8.228  20.351 -10.036  1.00  0.00           H  
ATOM   2849  HA  ASP   189     -10.275  19.953  -8.005  1.00  0.00           H  
ATOM   2850 1HB  ASP   189     -11.071  22.176  -8.221  1.00  0.00           H  
ATOM   2851 2HB  ASP   189      -9.484  22.395  -8.086  1.00  0.00           H  
ATOM   2852  N   ARG   190     -10.381  19.055 -11.004  1.00  0.00           N  
ATOM   2853  CA  ARG   190     -11.142  18.247 -11.966  1.00  0.00           C  
ATOM   2854  C   ARG   190     -11.545  16.816 -11.396  1.00  0.00           C  
ATOM   2855  O   ARG   190     -10.688  16.116 -10.848  1.00  0.00           O  
ATOM   2856  CB  ARG   190     -10.449  18.138 -13.378  1.00  0.00           C  
ATOM   2857  CG  ARG   190     -10.572  19.448 -14.114  1.00  0.00           C  
ATOM   2858  CD  ARG   190      -9.971  19.453 -15.540  1.00  0.00           C  
ATOM   2859  NE  ARG   190     -10.222  20.703 -16.242  1.00  0.00           N  
ATOM   2860  CZ  ARG   190     -10.761  20.945 -17.408  1.00  0.00           C  
ATOM   2861  NH1 ARG   190     -11.071  19.985 -18.195  1.00  0.00           N1+
ATOM   2862  NH2 ARG   190     -11.118  22.141 -17.686  1.00  0.00           N1+
ATOM   2863  H   ARG   190      -9.394  19.187 -11.172  1.00  0.00           H  
ATOM   2864  HA  ARG   190     -12.111  18.733 -12.080  1.00  0.00           H  
ATOM   2865 1HB  ARG   190      -9.426  17.819 -13.180  1.00  0.00           H  
ATOM   2866 2HB  ARG   190     -10.967  17.339 -13.909  1.00  0.00           H  
ATOM   2867 1HG  ARG   190     -11.650  19.592 -14.182  1.00  0.00           H  
ATOM   2868 2HG  ARG   190     -10.109  20.188 -13.460  1.00  0.00           H  
ATOM   2869 1HD  ARG   190      -8.902  19.261 -15.456  1.00  0.00           H  
ATOM   2870 2HD  ARG   190     -10.479  18.633 -16.047  1.00  0.00           H  
ATOM   2871  HE  ARG   190      -9.854  21.547 -15.828  1.00  0.00           H  
ATOM   2872 1HH1 ARG   190     -10.760  19.042 -18.008  1.00  0.00           H  
ATOM   2873 2HH1 ARG   190     -11.446  20.125 -19.122  1.00  0.00           H  
ATOM   2874 1HH2 ARG   190     -11.009  22.833 -16.959  1.00  0.00           H  
ATOM   2875 2HH2 ARG   190     -11.689  22.281 -18.507  1.00  0.00           H  
ATOM   2876  N   GLY   191     -12.764  16.399 -11.616  1.00  0.00           N  
ATOM   2877  CA  GLY   191     -13.325  15.142 -11.109  1.00  0.00           C  
ATOM   2878  C   GLY   191     -13.033  14.918  -9.671  1.00  0.00           C  
ATOM   2879  O   GLY   191     -13.595  15.541  -8.805  1.00  0.00           O  
ATOM   2880  H   GLY   191     -13.392  16.920 -12.211  1.00  0.00           H  
ATOM   2881 1HA  GLY   191     -14.379  15.080 -11.384  1.00  0.00           H  
ATOM   2882 2HA  GLY   191     -12.896  14.344 -11.714  1.00  0.00           H  
ATOM   2883  N   TRP   192     -12.044  13.989  -9.379  1.00  0.00           N  
ATOM   2884  CA  TRP   192     -11.534  13.528  -8.081  1.00  0.00           C  
ATOM   2885  C   TRP   192     -10.333  14.235  -7.553  1.00  0.00           C  
ATOM   2886  O   TRP   192     -10.162  14.198  -6.315  1.00  0.00           O  
ATOM   2887  CB  TRP   192     -11.393  11.986  -8.161  1.00  0.00           C  
ATOM   2888  CG  TRP   192     -12.496  11.261  -8.882  1.00  0.00           C  
ATOM   2889  CD1 TRP   192     -12.270  10.718 -10.049  1.00  0.00           C  
ATOM   2890  CD2 TRP   192     -13.819  10.979  -8.513  1.00  0.00           C  
ATOM   2891  CE2 TRP   192     -14.421  10.254  -9.606  1.00  0.00           C  
ATOM   2892  CE3 TRP   192     -14.698  11.269  -7.391  1.00  0.00           C  
ATOM   2893  NE1 TRP   192     -13.396  10.104 -10.514  1.00  0.00           N  
ATOM   2894  CZ2 TRP   192     -15.743   9.976  -9.605  1.00  0.00           C  
ATOM   2895  CZ3 TRP   192     -16.029  10.811  -7.371  1.00  0.00           C  
ATOM   2896  CH2 TRP   192     -16.553  10.150  -8.500  1.00  0.00           C  
ATOM   2897  H   TRP   192     -11.726  13.415 -10.148  1.00  0.00           H  
ATOM   2898  HA  TRP   192     -12.419  13.747  -7.484  1.00  0.00           H  
ATOM   2899 1HB  TRP   192     -10.417  11.738  -8.577  1.00  0.00           H  
ATOM   2900 2HB  TRP   192     -11.301  11.724  -7.108  1.00  0.00           H  
ATOM   2901  HD1 TRP   192     -11.288  10.725 -10.502  1.00  0.00           H  
ATOM   2902  HE1 TRP   192     -13.440   9.552 -11.358  1.00  0.00           H  
ATOM   2903  HE3 TRP   192     -14.350  11.934  -6.614  1.00  0.00           H  
ATOM   2904  HZ2 TRP   192     -16.165   9.446 -10.445  1.00  0.00           H  
ATOM   2905  HZ3 TRP   192     -16.700  10.980  -6.541  1.00  0.00           H  
ATOM   2906  HH2 TRP   192     -17.605   9.928  -8.597  1.00  0.00           H  
ATOM   2907  N   ALA   193      -9.563  14.839  -8.452  1.00  0.00           N  
ATOM   2908  CA  ALA   193      -8.440  15.642  -8.028  1.00  0.00           C  
ATOM   2909  C   ALA   193      -8.895  16.747  -7.089  1.00  0.00           C  
ATOM   2910  O   ALA   193      -9.812  17.510  -7.417  1.00  0.00           O  
ATOM   2911  CB  ALA   193      -7.641  16.177  -9.233  1.00  0.00           C  
ATOM   2912  H   ALA   193      -9.854  14.780  -9.417  1.00  0.00           H  
ATOM   2913  HA  ALA   193      -7.845  14.947  -7.436  1.00  0.00           H  
ATOM   2914 1HB  ALA   193      -8.366  16.747  -9.814  1.00  0.00           H  
ATOM   2915 2HB  ALA   193      -6.831  16.809  -8.868  1.00  0.00           H  
ATOM   2916 3HB  ALA   193      -7.312  15.389  -9.911  1.00  0.00           H  
ATOM   2917  N   LYS   194      -8.276  16.951  -5.944  1.00  0.00           N  
ATOM   2918  CA  LYS   194      -8.672  17.878  -4.896  1.00  0.00           C  
ATOM   2919  C   LYS   194      -7.462  18.363  -4.031  1.00  0.00           C  
ATOM   2920  O   LYS   194      -6.639  17.557  -3.648  1.00  0.00           O  
ATOM   2921  CB  LYS   194      -9.768  17.248  -3.968  1.00  0.00           C  
ATOM   2922  CG  LYS   194      -9.335  16.073  -3.122  1.00  0.00           C  
ATOM   2923  CD  LYS   194     -10.432  15.524  -2.158  1.00  0.00           C  
ATOM   2924  CE  LYS   194     -11.701  14.865  -2.705  1.00  0.00           C  
ATOM   2925  NZ  LYS   194     -11.355  13.856  -3.713  1.00  0.00           N1+
ATOM   2926  H   LYS   194      -7.456  16.392  -5.757  1.00  0.00           H  
ATOM   2927  HA  LYS   194      -9.191  18.797  -5.170  1.00  0.00           H  
ATOM   2928 1HB  LYS   194     -10.173  18.010  -3.302  1.00  0.00           H  
ATOM   2929 2HB  LYS   194     -10.600  16.946  -4.602  1.00  0.00           H  
ATOM   2930 1HG  LYS   194      -9.105  15.316  -3.872  1.00  0.00           H  
ATOM   2931 2HG  LYS   194      -8.475  16.454  -2.572  1.00  0.00           H  
ATOM   2932 1HD  LYS   194      -9.883  14.942  -1.418  1.00  0.00           H  
ATOM   2933 2HD  LYS   194     -10.858  16.372  -1.623  1.00  0.00           H  
ATOM   2934 1HE  LYS   194     -12.351  14.401  -1.962  1.00  0.00           H  
ATOM   2935 2HE  LYS   194     -12.308  15.653  -3.150  1.00  0.00           H  
ATOM   2936 1HZ  LYS   194     -12.228  13.396  -3.924  1.00  0.00           H  
ATOM   2937 2HZ  LYS   194     -11.036  14.311  -4.558  1.00  0.00           H  
ATOM   2938 3HZ  LYS   194     -10.844  13.059  -3.366  1.00  0.00           H  
ATOM   2939  N   ILE   195      -7.593  19.609  -3.555  1.00  0.00           N  
ATOM   2940  CA  ILE   195      -6.624  20.132  -2.666  1.00  0.00           C  
ATOM   2941  C   ILE   195      -7.172  21.094  -1.679  1.00  0.00           C  
ATOM   2942  O   ILE   195      -8.190  21.771  -1.990  1.00  0.00           O  
ATOM   2943  CB  ILE   195      -5.377  20.667  -3.469  1.00  0.00           C  
ATOM   2944  CG1 ILE   195      -4.155  20.860  -2.520  1.00  0.00           C  
ATOM   2945  CG2 ILE   195      -5.699  22.010  -4.196  1.00  0.00           C  
ATOM   2946  CD1 ILE   195      -2.782  21.034  -3.212  1.00  0.00           C  
ATOM   2947  H   ILE   195      -8.316  20.192  -3.951  1.00  0.00           H  
ATOM   2948  HA  ILE   195      -6.299  19.345  -1.986  1.00  0.00           H  
ATOM   2949  HB  ILE   195      -5.039  19.892  -4.158  1.00  0.00           H  
ATOM   2950 1HG1 ILE   195      -4.327  21.625  -1.763  1.00  0.00           H  
ATOM   2951 2HG1 ILE   195      -4.075  19.957  -1.914  1.00  0.00           H  
ATOM   2952 1HG2 ILE   195      -6.345  22.695  -3.646  1.00  0.00           H  
ATOM   2953 2HG2 ILE   195      -4.848  22.603  -4.530  1.00  0.00           H  
ATOM   2954 3HG2 ILE   195      -6.204  21.753  -5.127  1.00  0.00           H  
ATOM   2955 1HD1 ILE   195      -2.693  22.061  -3.565  1.00  0.00           H  
ATOM   2956 2HD1 ILE   195      -2.056  20.736  -2.456  1.00  0.00           H  
ATOM   2957 3HD1 ILE   195      -2.590  20.296  -3.991  1.00  0.00           H  
ATOM   2958  N   SER   196      -6.623  21.193  -0.496  1.00  0.00           N  
ATOM   2959  CA  SER   196      -6.985  22.111   0.634  1.00  0.00           C  
ATOM   2960  C   SER   196      -5.871  22.499   1.527  1.00  0.00           C  
ATOM   2961  O   SER   196      -5.212  21.655   2.151  1.00  0.00           O  
ATOM   2962  CB  SER   196      -8.223  21.565   1.333  1.00  0.00           C  
ATOM   2963  OG  SER   196      -8.896  22.407   2.226  1.00  0.00           O  
ATOM   2964  H   SER   196      -5.933  20.500  -0.243  1.00  0.00           H  
ATOM   2965  HA  SER   196      -7.258  22.994   0.055  1.00  0.00           H  
ATOM   2966 1HB  SER   196      -8.984  21.407   0.568  1.00  0.00           H  
ATOM   2967 2HB  SER   196      -7.922  20.632   1.808  1.00  0.00           H  
ATOM   2968  HG  SER   196      -9.749  22.592   1.826  1.00  0.00           H  
ATOM   2969  N   ASN   197      -5.665  23.836   1.643  1.00  0.00           N  
ATOM   2970  CA  ASN   197      -4.598  24.590   2.357  1.00  0.00           C  
ATOM   2971  C   ASN   197      -3.158  24.258   1.818  1.00  0.00           C  
ATOM   2972  O   ASN   197      -2.360  25.207   1.628  1.00  0.00           O  
ATOM   2973  CB  ASN   197      -4.677  24.389   3.914  1.00  0.00           C  
ATOM   2974  CG  ASN   197      -3.427  24.928   4.623  1.00  0.00           C  
ATOM   2975  ND2 ASN   197      -3.583  26.205   5.045  1.00  0.00           N  
ATOM   2976  OD1 ASN   197      -2.459  24.238   4.819  1.00  0.00           O  
ATOM   2977  H   ASN   197      -6.281  24.354   1.034  1.00  0.00           H  
ATOM   2978  HA  ASN   197      -4.754  25.641   2.112  1.00  0.00           H  
ATOM   2979 1HB  ASN   197      -5.570  24.910   4.259  1.00  0.00           H  
ATOM   2980 2HB  ASN   197      -4.718  23.315   4.093  1.00  0.00           H  
ATOM   2981 1HD2 ASN   197      -2.865  26.729   5.525  1.00  0.00           H  
ATOM   2982 2HD2 ASN   197      -4.467  26.691   4.987  1.00  0.00           H  
ATOM   2983  N   MET   198      -2.791  23.011   1.447  1.00  0.00           N  
ATOM   2984  CA  MET   198      -1.570  22.668   0.705  1.00  0.00           C  
ATOM   2985  C   MET   198      -1.668  23.168  -0.733  1.00  0.00           C  
ATOM   2986  O   MET   198      -2.679  23.269  -1.367  1.00  0.00           O  
ATOM   2987  CB  MET   198      -1.310  21.136   0.648  1.00  0.00           C  
ATOM   2988  CG  MET   198      -1.779  20.293   1.848  1.00  0.00           C  
ATOM   2989  SD  MET   198      -1.039  18.623   1.938  1.00  0.00           S  
ATOM   2990  CE  MET   198       0.648  19.086   2.397  1.00  0.00           C  
ATOM   2991  H   MET   198      -3.513  22.334   1.645  1.00  0.00           H  
ATOM   2992  HA  MET   198      -0.739  23.170   1.201  1.00  0.00           H  
ATOM   2993 1HB  MET   198      -1.924  20.844  -0.205  1.00  0.00           H  
ATOM   2994 2HB  MET   198      -0.246  20.987   0.461  1.00  0.00           H  
ATOM   2995 1HG  MET   198      -1.496  20.703   2.817  1.00  0.00           H  
ATOM   2996 2HG  MET   198      -2.864  20.188   1.810  1.00  0.00           H  
ATOM   2997 1HE  MET   198       0.520  19.866   3.147  1.00  0.00           H  
ATOM   2998 2HE  MET   198       1.163  18.232   2.836  1.00  0.00           H  
ATOM   2999 3HE  MET   198       1.249  19.459   1.568  1.00  0.00           H  
ATOM   3000  N   THR   199      -0.505  23.520  -1.310  1.00  0.00           N  
ATOM   3001  CA  THR   199      -0.430  24.046  -2.734  1.00  0.00           C  
ATOM   3002  C   THR   199       0.695  23.521  -3.598  1.00  0.00           C  
ATOM   3003  O   THR   199       1.596  22.824  -3.151  1.00  0.00           O  
ATOM   3004  CB  THR   199      -0.374  25.544  -2.721  1.00  0.00           C  
ATOM   3005  CG2 THR   199      -1.603  26.264  -2.412  1.00  0.00           C  
ATOM   3006  OG1 THR   199       0.699  26.027  -1.937  1.00  0.00           O  
ATOM   3007  H   THR   199       0.366  23.376  -0.818  1.00  0.00           H  
ATOM   3008  HA  THR   199      -1.313  23.738  -3.294  1.00  0.00           H  
ATOM   3009  HB  THR   199      -0.192  25.814  -3.761  1.00  0.00           H  
ATOM   3010  HG1 THR   199       0.907  26.831  -2.419  1.00  0.00           H  
ATOM   3011 1HG2 THR   199      -1.724  26.061  -1.348  1.00  0.00           H  
ATOM   3012 2HG2 THR   199      -1.547  27.346  -2.525  1.00  0.00           H  
ATOM   3013 3HG2 THR   199      -2.454  25.823  -2.932  1.00  0.00           H  
ATOM   3014  N   LEU   200       0.682  23.796  -4.934  1.00  0.00           N  
ATOM   3015  CA  LEU   200       1.604  23.460  -5.950  1.00  0.00           C  
ATOM   3016  C   LEU   200       2.815  24.391  -5.908  1.00  0.00           C  
ATOM   3017  O   LEU   200       2.608  25.573  -5.520  1.00  0.00           O  
ATOM   3018  CB  LEU   200       0.923  23.504  -7.363  1.00  0.00           C  
ATOM   3019  CG  LEU   200       0.330  22.215  -7.896  1.00  0.00           C  
ATOM   3020  CD1 LEU   200      -0.912  21.724  -7.206  1.00  0.00           C  
ATOM   3021  CD2 LEU   200      -0.102  22.433  -9.365  1.00  0.00           C  
ATOM   3022  H   LEU   200      -0.145  24.224  -5.325  1.00  0.00           H  
ATOM   3023  HA  LEU   200       2.044  22.481  -5.756  1.00  0.00           H  
ATOM   3024 1HB  LEU   200       0.112  24.230  -7.312  1.00  0.00           H  
ATOM   3025 2HB  LEU   200       1.684  23.753  -8.103  1.00  0.00           H  
ATOM   3026  HG  LEU   200       1.216  21.580  -7.912  1.00  0.00           H  
ATOM   3027 1HD1 LEU   200      -1.154  20.704  -7.502  1.00  0.00           H  
ATOM   3028 2HD1 LEU   200      -0.765  21.708  -6.126  1.00  0.00           H  
ATOM   3029 3HD1 LEU   200      -1.709  22.408  -7.494  1.00  0.00           H  
ATOM   3030 1HD2 LEU   200       0.657  23.007  -9.898  1.00  0.00           H  
ATOM   3031 2HD2 LEU   200      -0.416  21.542  -9.910  1.00  0.00           H  
ATOM   3032 3HD2 LEU   200      -0.906  23.163  -9.465  1.00  0.00           H  
ATOM   3033  N   SER   201       4.095  24.005  -6.315  1.00  0.00           N  
ATOM   3034  CA  SER   201       5.202  24.990  -6.521  1.00  0.00           C  
ATOM   3035  C   SER   201       6.140  24.385  -7.587  1.00  0.00           C  
ATOM   3036  O   SER   201       6.945  23.497  -7.304  1.00  0.00           O  
ATOM   3037  CB  SER   201       5.901  25.118  -5.157  1.00  0.00           C  
ATOM   3038  OG  SER   201       6.861  26.062  -5.190  1.00  0.00           O  
ATOM   3039  H   SER   201       4.182  23.007  -6.439  1.00  0.00           H  
ATOM   3040  HA  SER   201       4.907  25.932  -6.982  1.00  0.00           H  
ATOM   3041 1HB  SER   201       5.241  25.505  -4.381  1.00  0.00           H  
ATOM   3042 2HB  SER   201       6.373  24.191  -4.830  1.00  0.00           H  
ATOM   3043  HG  SER   201       7.284  25.973  -4.334  1.00  0.00           H  
ATOM   3044  N   ASN   202       6.043  24.764  -8.824  1.00  0.00           N  
ATOM   3045  CA  ASN   202       6.585  24.023 -10.012  1.00  0.00           C  
ATOM   3046  C   ASN   202       6.135  22.532  -9.986  1.00  0.00           C  
ATOM   3047  O   ASN   202       6.816  21.570 -10.310  1.00  0.00           O  
ATOM   3048  CB  ASN   202       8.079  24.156 -10.249  1.00  0.00           C  
ATOM   3049  CG  ASN   202       8.603  25.579 -10.508  1.00  0.00           C  
ATOM   3050  ND2 ASN   202       9.862  25.890 -10.399  1.00  0.00           N  
ATOM   3051  OD1 ASN   202       7.861  26.467 -10.840  1.00  0.00           O  
ATOM   3052  H   ASN   202       5.363  25.503  -8.927  1.00  0.00           H  
ATOM   3053  HA  ASN   202       6.187  24.454 -10.930  1.00  0.00           H  
ATOM   3054 1HB  ASN   202       8.696  23.711  -9.469  1.00  0.00           H  
ATOM   3055 2HB  ASN   202       8.315  23.506 -11.092  1.00  0.00           H  
ATOM   3056 1HD2 ASN   202      10.209  26.836 -10.458  1.00  0.00           H  
ATOM   3057 2HD2 ASN   202      10.509  25.159 -10.140  1.00  0.00           H  
ATOM   3058  N   GLY   203       4.955  22.380  -9.420  1.00  0.00           N  
ATOM   3059  CA  GLY   203       4.300  21.055  -9.217  1.00  0.00           C  
ATOM   3060  C   GLY   203       4.954  20.202  -8.090  1.00  0.00           C  
ATOM   3061  O   GLY   203       4.519  19.135  -7.850  1.00  0.00           O  
ATOM   3062  H   GLY   203       4.444  23.229  -9.226  1.00  0.00           H  
ATOM   3063 1HA  GLY   203       3.293  21.322  -8.896  1.00  0.00           H  
ATOM   3064 2HA  GLY   203       4.316  20.501 -10.157  1.00  0.00           H  
ATOM   3065  N   LYS   204       5.926  20.752  -7.292  1.00  0.00           N  
ATOM   3066  CA  LYS   204       6.145  20.238  -5.927  1.00  0.00           C  
ATOM   3067  C   LYS   204       4.847  20.346  -5.135  1.00  0.00           C  
ATOM   3068  O   LYS   204       4.104  21.280  -5.373  1.00  0.00           O  
ATOM   3069  CB  LYS   204       7.370  20.894  -5.259  1.00  0.00           C  
ATOM   3070  CG  LYS   204       8.715  20.626  -5.948  1.00  0.00           C  
ATOM   3071  CD  LYS   204       9.949  21.374  -5.455  1.00  0.00           C  
ATOM   3072  CE  LYS   204      10.489  22.586  -6.296  1.00  0.00           C  
ATOM   3073  NZ  LYS   204       9.567  23.763  -6.141  1.00  0.00           N1+
ATOM   3074  H   LYS   204       6.312  21.651  -7.544  1.00  0.00           H  
ATOM   3075  HA  LYS   204       6.347  19.170  -6.007  1.00  0.00           H  
ATOM   3076 1HB  LYS   204       7.227  21.971  -5.181  1.00  0.00           H  
ATOM   3077 2HB  LYS   204       7.650  20.528  -4.271  1.00  0.00           H  
ATOM   3078 1HG  LYS   204       8.853  19.584  -5.659  1.00  0.00           H  
ATOM   3079 2HG  LYS   204       8.555  20.681  -7.025  1.00  0.00           H  
ATOM   3080 1HD  LYS   204       9.836  21.650  -4.406  1.00  0.00           H  
ATOM   3081 2HD  LYS   204      10.735  20.619  -5.480  1.00  0.00           H  
ATOM   3082 1HE  LYS   204      11.482  22.815  -5.908  1.00  0.00           H  
ATOM   3083 2HE  LYS   204      10.557  22.249  -7.330  1.00  0.00           H  
ATOM   3084 1HZ  LYS   204       9.128  23.782  -5.232  1.00  0.00           H  
ATOM   3085 2HZ  LYS   204      10.031  24.651  -6.264  1.00  0.00           H  
ATOM   3086 3HZ  LYS   204       8.765  23.764  -6.757  1.00  0.00           H  
ATOM   3087  N   LEU   205       4.591  19.535  -4.101  1.00  0.00           N  
ATOM   3088  CA  LEU   205       3.498  19.830  -3.070  1.00  0.00           C  
ATOM   3089  C   LEU   205       4.059  20.711  -1.909  1.00  0.00           C  
ATOM   3090  O   LEU   205       4.597  20.240  -0.912  1.00  0.00           O  
ATOM   3091  CB  LEU   205       2.801  18.541  -2.652  1.00  0.00           C  
ATOM   3092  CG  LEU   205       1.633  18.583  -1.666  1.00  0.00           C  
ATOM   3093  CD1 LEU   205       0.379  19.409  -2.134  1.00  0.00           C  
ATOM   3094  CD2 LEU   205       1.204  17.156  -1.284  1.00  0.00           C  
ATOM   3095  H   LEU   205       5.286  18.811  -3.983  1.00  0.00           H  
ATOM   3096  HA  LEU   205       2.761  20.468  -3.557  1.00  0.00           H  
ATOM   3097 1HB  LEU   205       2.395  18.084  -3.555  1.00  0.00           H  
ATOM   3098 2HB  LEU   205       3.507  17.880  -2.149  1.00  0.00           H  
ATOM   3099  HG  LEU   205       1.908  19.080  -0.735  1.00  0.00           H  
ATOM   3100 1HD1 LEU   205       0.637  20.444  -2.361  1.00  0.00           H  
ATOM   3101 2HD1 LEU   205      -0.126  18.995  -3.008  1.00  0.00           H  
ATOM   3102 3HD1 LEU   205      -0.341  19.427  -1.317  1.00  0.00           H  
ATOM   3103 1HD2 LEU   205       1.003  16.592  -2.195  1.00  0.00           H  
ATOM   3104 2HD2 LEU   205       2.020  16.711  -0.715  1.00  0.00           H  
ATOM   3105 3HD2 LEU   205       0.412  17.130  -0.535  1.00  0.00           H  
ATOM   3106  N   ARG   206       3.914  22.060  -1.963  1.00  0.00           N  
ATOM   3107  CA  ARG   206       4.117  22.989  -0.834  1.00  0.00           C  
ATOM   3108  C   ARG   206       3.177  22.649   0.356  1.00  0.00           C  
ATOM   3109  O   ARG   206       1.964  22.814   0.190  1.00  0.00           O  
ATOM   3110  CB  ARG   206       3.852  24.400  -1.338  1.00  0.00           C  
ATOM   3111  CG  ARG   206       3.707  25.554  -0.295  1.00  0.00           C  
ATOM   3112  CD  ARG   206       5.088  25.861   0.298  1.00  0.00           C  
ATOM   3113  NE  ARG   206       5.965  26.387  -0.848  1.00  0.00           N  
ATOM   3114  CZ  ARG   206       5.991  27.625  -1.387  1.00  0.00           C  
ATOM   3115  NH1 ARG   206       5.336  28.598  -0.845  1.00  0.00           N1+
ATOM   3116  NH2 ARG   206       6.733  27.900  -2.390  1.00  0.00           N1+
ATOM   3117  H   ARG   206       3.294  22.385  -2.691  1.00  0.00           H  
ATOM   3118  HA  ARG   206       5.097  22.926  -0.362  1.00  0.00           H  
ATOM   3119 1HB  ARG   206       4.483  24.695  -2.176  1.00  0.00           H  
ATOM   3120 2HB  ARG   206       2.904  24.369  -1.875  1.00  0.00           H  
ATOM   3121 1HG  ARG   206       3.280  26.415  -0.809  1.00  0.00           H  
ATOM   3122 2HG  ARG   206       3.037  25.265   0.514  1.00  0.00           H  
ATOM   3123 1HD  ARG   206       4.957  26.657   1.031  1.00  0.00           H  
ATOM   3124 2HD  ARG   206       5.489  24.981   0.801  1.00  0.00           H  
ATOM   3125  HE  ARG   206       6.617  25.776  -1.319  1.00  0.00           H  
ATOM   3126 1HH1 ARG   206       4.939  28.545   0.082  1.00  0.00           H  
ATOM   3127 2HH1 ARG   206       5.388  29.482  -1.330  1.00  0.00           H  
ATOM   3128 1HH2 ARG   206       7.299  27.154  -2.770  1.00  0.00           H  
ATOM   3129 2HH2 ARG   206       6.833  28.808  -2.822  1.00  0.00           H  
ATOM   3130  N   VAL   207       3.691  22.420   1.533  1.00  0.00           N  
ATOM   3131  CA  VAL   207       2.950  22.478   2.776  1.00  0.00           C  
ATOM   3132  C   VAL   207       2.810  23.912   3.211  1.00  0.00           C  
ATOM   3133  O   VAL   207       3.811  24.613   3.245  1.00  0.00           O  
ATOM   3134  CB  VAL   207       3.761  21.625   3.762  1.00  0.00           C  
ATOM   3135  CG1 VAL   207       3.189  21.670   5.138  1.00  0.00           C  
ATOM   3136  CG2 VAL   207       3.972  20.142   3.376  1.00  0.00           C  
ATOM   3137  H   VAL   207       4.689  22.290   1.612  1.00  0.00           H  
ATOM   3138  HA  VAL   207       1.944  22.062   2.721  1.00  0.00           H  
ATOM   3139  HB  VAL   207       4.767  22.046   3.765  1.00  0.00           H  
ATOM   3140 1HG1 VAL   207       3.688  20.985   5.825  1.00  0.00           H  
ATOM   3141 2HG1 VAL   207       3.397  22.665   5.530  1.00  0.00           H  
ATOM   3142 3HG1 VAL   207       2.143  21.366   5.141  1.00  0.00           H  
ATOM   3143 1HG2 VAL   207       4.572  20.062   2.469  1.00  0.00           H  
ATOM   3144 2HG2 VAL   207       4.584  19.642   4.127  1.00  0.00           H  
ATOM   3145 3HG2 VAL   207       3.022  19.620   3.268  1.00  0.00           H  
ATOM   3146  N   ASN   208       1.622  24.397   3.560  1.00  0.00           N  
ATOM   3147  CA  ASN   208       1.375  25.751   4.125  1.00  0.00           C  
ATOM   3148  C   ASN   208       1.014  25.754   5.657  1.00  0.00           C  
ATOM   3149  O   ASN   208       0.913  26.856   6.234  1.00  0.00           O  
ATOM   3150  CB  ASN   208       0.385  26.461   3.236  1.00  0.00           C  
ATOM   3151  CG  ASN   208       0.868  26.511   1.829  1.00  0.00           C  
ATOM   3152  ND2 ASN   208       0.213  25.937   0.869  1.00  0.00           N  
ATOM   3153  OD1 ASN   208       1.822  27.176   1.497  1.00  0.00           O  
ATOM   3154  H   ASN   208       0.839  23.759   3.546  1.00  0.00           H  
ATOM   3155  HA  ASN   208       2.310  26.290   3.972  1.00  0.00           H  
ATOM   3156 1HB  ASN   208      -0.523  25.861   3.295  1.00  0.00           H  
ATOM   3157 2HB  ASN   208       0.233  27.461   3.640  1.00  0.00           H  
ATOM   3158 1HD2 ASN   208       0.550  25.912  -0.082  1.00  0.00           H  
ATOM   3159 2HD2 ASN   208      -0.654  25.454   1.058  1.00  0.00           H  
ATOM   3160  N   GLN   209       0.970  24.678   6.374  1.00  0.00           N  
ATOM   3161  CA  GLN   209       0.720  24.693   7.777  1.00  0.00           C  
ATOM   3162  C   GLN   209       1.543  23.551   8.446  1.00  0.00           C  
ATOM   3163  O   GLN   209       1.613  22.420   7.940  1.00  0.00           O  
ATOM   3164  CB  GLN   209      -0.781  24.558   8.011  1.00  0.00           C  
ATOM   3165  CG  GLN   209      -1.151  24.522   9.511  1.00  0.00           C  
ATOM   3166  CD  GLN   209      -2.636  24.362   9.653  1.00  0.00           C  
ATOM   3167  NE2 GLN   209      -3.249  25.514   9.659  1.00  0.00           N  
ATOM   3168  OE1 GLN   209      -3.336  23.283   9.510  1.00  0.00           O  
ATOM   3169  H   GLN   209       0.978  23.803   5.870  1.00  0.00           H  
ATOM   3170  HA  GLN   209       1.115  25.638   8.151  1.00  0.00           H  
ATOM   3171 1HB  GLN   209      -1.295  25.408   7.562  1.00  0.00           H  
ATOM   3172 2HB  GLN   209      -1.156  23.646   7.546  1.00  0.00           H  
ATOM   3173 1HG  GLN   209      -0.742  23.594   9.911  1.00  0.00           H  
ATOM   3174 2HG  GLN   209      -0.770  25.397  10.038  1.00  0.00           H  
ATOM   3175 1HE2 GLN   209      -4.229  25.538   9.901  1.00  0.00           H  
ATOM   3176 2HE2 GLN   209      -2.702  26.353   9.525  1.00  0.00           H  
ATOM   3177  N   ASP   210       2.167  23.785   9.633  1.00  0.00           N  
ATOM   3178  CA  ASP   210       2.898  22.800  10.531  1.00  0.00           C  
ATOM   3179  C   ASP   210       1.911  21.721  11.012  1.00  0.00           C  
ATOM   3180  O   ASP   210       0.736  21.948  11.285  1.00  0.00           O  
ATOM   3181  CB  ASP   210       3.545  23.526  11.732  1.00  0.00           C  
ATOM   3182  CG  ASP   210       4.482  24.746  11.503  1.00  0.00           C  
ATOM   3183  OD1 ASP   210       4.810  25.118  10.349  1.00  0.00           O  
ATOM   3184  OD2 ASP   210       5.074  25.168  12.507  1.00  0.00           O1-
ATOM   3185  H   ASP   210       2.255  24.736   9.962  1.00  0.00           H  
ATOM   3186  HA  ASP   210       3.622  22.426   9.809  1.00  0.00           H  
ATOM   3187 1HB  ASP   210       2.724  23.937  12.318  1.00  0.00           H  
ATOM   3188 2HB  ASP   210       4.059  22.784  12.345  1.00  0.00           H  
ATOM   3189  N   GLY   211       2.383  20.456  10.950  1.00  0.00           N  
ATOM   3190  CA  GLY   211       1.552  19.248  11.293  1.00  0.00           C  
ATOM   3191  C   GLY   211       2.329  17.986  11.278  1.00  0.00           C  
ATOM   3192  O   GLY   211       3.387  17.895  10.613  1.00  0.00           O  
ATOM   3193  H   GLY   211       3.339  20.287  10.672  1.00  0.00           H  
ATOM   3194 1HA  GLY   211       1.036  19.400  12.242  1.00  0.00           H  
ATOM   3195 2HA  GLY   211       0.777  19.206  10.528  1.00  0.00           H  
ATOM   3196  N   PHE   212       1.893  16.950  11.991  1.00  0.00           N  
ATOM   3197  CA  PHE   212       2.124  15.581  11.599  1.00  0.00           C  
ATOM   3198  C   PHE   212       1.104  15.286  10.439  1.00  0.00           C  
ATOM   3199  O   PHE   212      -0.088  15.522  10.546  1.00  0.00           O  
ATOM   3200  CB  PHE   212       1.912  14.595  12.744  1.00  0.00           C  
ATOM   3201  CG  PHE   212       3.089  14.586  13.734  1.00  0.00           C  
ATOM   3202  CD1 PHE   212       3.001  15.343  14.886  1.00  0.00           C  
ATOM   3203  CD2 PHE   212       4.245  13.889  13.388  1.00  0.00           C  
ATOM   3204  CE1 PHE   212       4.099  15.359  15.736  1.00  0.00           C  
ATOM   3205  CE2 PHE   212       5.272  13.801  14.344  1.00  0.00           C  
ATOM   3206  CZ  PHE   212       5.183  14.575  15.506  1.00  0.00           C  
ATOM   3207  H   PHE   212       1.060  17.030  12.556  1.00  0.00           H  
ATOM   3208  HA  PHE   212       3.079  15.429  11.097  1.00  0.00           H  
ATOM   3209 1HB  PHE   212       0.958  14.685  13.264  1.00  0.00           H  
ATOM   3210 2HB  PHE   212       1.796  13.635  12.242  1.00  0.00           H  
ATOM   3211  HD1 PHE   212       2.125  15.968  14.983  1.00  0.00           H  
ATOM   3212  HD2 PHE   212       4.250  13.410  12.420  1.00  0.00           H  
ATOM   3213  HE1 PHE   212       3.966  16.026  16.575  1.00  0.00           H  
ATOM   3214  HE2 PHE   212       6.155  13.207  14.158  1.00  0.00           H  
ATOM   3215  HZ  PHE   212       6.006  14.540  16.204  1.00  0.00           H  
ATOM   3216  N   TYR   213       1.550  14.684   9.371  1.00  0.00           N  
ATOM   3217  CA  TYR   213       0.750  14.323   8.210  1.00  0.00           C  
ATOM   3218  C   TYR   213       0.852  12.768   7.961  1.00  0.00           C  
ATOM   3219  O   TYR   213       1.740  12.171   8.465  1.00  0.00           O  
ATOM   3220  CB  TYR   213       1.238  15.093   7.043  1.00  0.00           C  
ATOM   3221  CG  TYR   213       0.920  16.568   6.967  1.00  0.00           C  
ATOM   3222  CD1 TYR   213       1.530  17.462   7.835  1.00  0.00           C  
ATOM   3223  CD2 TYR   213       0.140  17.005   5.911  1.00  0.00           C  
ATOM   3224  CE1 TYR   213       1.133  18.806   7.732  1.00  0.00           C  
ATOM   3225  CE2 TYR   213      -0.197  18.322   5.779  1.00  0.00           C  
ATOM   3226  CZ  TYR   213       0.255  19.286   6.739  1.00  0.00           C  
ATOM   3227  OH  TYR   213      -0.032  20.587   6.606  1.00  0.00           O  
ATOM   3228  H   TYR   213       2.554  14.593   9.309  1.00  0.00           H  
ATOM   3229  HA  TYR   213      -0.310  14.505   8.390  1.00  0.00           H  
ATOM   3230 1HB  TYR   213       2.324  15.032   7.107  1.00  0.00           H  
ATOM   3231 2HB  TYR   213       0.920  14.656   6.097  1.00  0.00           H  
ATOM   3232  HD1 TYR   213       2.266  17.022   8.491  1.00  0.00           H  
ATOM   3233  HD2 TYR   213      -0.277  16.305   5.202  1.00  0.00           H  
ATOM   3234  HE1 TYR   213       1.581  19.573   8.347  1.00  0.00           H  
ATOM   3235  HE2 TYR   213      -0.957  18.669   5.093  1.00  0.00           H  
ATOM   3236  HH  TYR   213       0.582  21.171   7.059  1.00  0.00           H  
ATOM   3237  N   TYR   214      -0.188  12.271   7.251  1.00  0.00           N  
ATOM   3238  CA  TYR   214      -0.019  11.001   6.462  1.00  0.00           C  
ATOM   3239  C   TYR   214       0.100  11.312   4.980  1.00  0.00           C  
ATOM   3240  O   TYR   214      -0.622  12.120   4.420  1.00  0.00           O  
ATOM   3241  CB  TYR   214      -1.162   9.967   6.764  1.00  0.00           C  
ATOM   3242  CG  TYR   214      -0.852   8.608   6.351  1.00  0.00           C  
ATOM   3243  CD1 TYR   214      -0.127   7.784   7.188  1.00  0.00           C  
ATOM   3244  CD2 TYR   214      -1.119   8.202   5.002  1.00  0.00           C  
ATOM   3245  CE1 TYR   214       0.315   6.510   6.729  1.00  0.00           C  
ATOM   3246  CE2 TYR   214      -0.698   6.923   4.553  1.00  0.00           C  
ATOM   3247  CZ  TYR   214       0.027   6.053   5.415  1.00  0.00           C  
ATOM   3248  OH  TYR   214       0.324   4.787   5.084  1.00  0.00           O  
ATOM   3249  H   TYR   214      -0.905  12.908   6.936  1.00  0.00           H  
ATOM   3250  HA  TYR   214       0.933  10.509   6.659  1.00  0.00           H  
ATOM   3251 1HB  TYR   214      -1.275   9.921   7.848  1.00  0.00           H  
ATOM   3252 2HB  TYR   214      -2.077  10.293   6.271  1.00  0.00           H  
ATOM   3253  HD1 TYR   214       0.243   8.122   8.144  1.00  0.00           H  
ATOM   3254  HD2 TYR   214      -1.699   8.827   4.337  1.00  0.00           H  
ATOM   3255  HE1 TYR   214       0.860   5.858   7.395  1.00  0.00           H  
ATOM   3256  HE2 TYR   214      -1.127   6.516   3.648  1.00  0.00           H  
ATOM   3257  HH  TYR   214       0.367   4.731   4.127  1.00  0.00           H  
ATOM   3258  N   LEU   215       1.100  10.655   4.398  1.00  0.00           N  
ATOM   3259  CA  LEU   215       1.647  10.827   2.999  1.00  0.00           C  
ATOM   3260  C   LEU   215       1.481   9.504   2.186  1.00  0.00           C  
ATOM   3261  O   LEU   215       1.665   8.428   2.696  1.00  0.00           O  
ATOM   3262  CB  LEU   215       3.185  11.124   3.100  1.00  0.00           C  
ATOM   3263  CG  LEU   215       3.608  12.492   3.698  1.00  0.00           C  
ATOM   3264  CD1 LEU   215       5.007  12.801   3.224  1.00  0.00           C  
ATOM   3265  CD2 LEU   215       2.660  13.589   3.156  1.00  0.00           C  
ATOM   3266  H   LEU   215       1.697  10.084   4.979  1.00  0.00           H  
ATOM   3267  HA  LEU   215       1.103  11.566   2.410  1.00  0.00           H  
ATOM   3268 1HB  LEU   215       3.660  10.271   3.585  1.00  0.00           H  
ATOM   3269 2HB  LEU   215       3.485  11.181   2.054  1.00  0.00           H  
ATOM   3270  HG  LEU   215       3.464  12.435   4.777  1.00  0.00           H  
ATOM   3271 1HD1 LEU   215       5.346  13.746   3.647  1.00  0.00           H  
ATOM   3272 2HD1 LEU   215       5.662  12.027   3.625  1.00  0.00           H  
ATOM   3273 3HD1 LEU   215       4.998  12.877   2.137  1.00  0.00           H  
ATOM   3274 1HD2 LEU   215       1.725  13.650   3.713  1.00  0.00           H  
ATOM   3275 2HD2 LEU   215       2.991  14.628   3.132  1.00  0.00           H  
ATOM   3276 3HD2 LEU   215       2.347  13.458   2.120  1.00  0.00           H  
ATOM   3277  N   TYR   216       1.003   9.653   0.973  1.00  0.00           N  
ATOM   3278  CA  TYR   216       0.605   8.480   0.164  1.00  0.00           C  
ATOM   3279  C   TYR   216       0.622   8.690  -1.411  1.00  0.00           C  
ATOM   3280  O   TYR   216       0.790   9.815  -1.859  1.00  0.00           O  
ATOM   3281  CB  TYR   216      -0.836   8.007   0.556  1.00  0.00           C  
ATOM   3282  CG  TYR   216      -1.940   8.917   0.047  1.00  0.00           C  
ATOM   3283  CD1 TYR   216      -2.421   8.823  -1.282  1.00  0.00           C  
ATOM   3284  CD2 TYR   216      -2.554   9.886   0.950  1.00  0.00           C  
ATOM   3285  CE1 TYR   216      -3.575   9.523  -1.658  1.00  0.00           C  
ATOM   3286  CE2 TYR   216      -3.612  10.704   0.495  1.00  0.00           C  
ATOM   3287  CZ  TYR   216      -4.084  10.523  -0.810  1.00  0.00           C  
ATOM   3288  OH  TYR   216      -5.186  11.200  -1.202  1.00  0.00           O  
ATOM   3289  H   TYR   216       0.821  10.574   0.601  1.00  0.00           H  
ATOM   3290  HA  TYR   216       1.209   7.619   0.453  1.00  0.00           H  
ATOM   3291 1HB  TYR   216      -0.996   6.979   0.231  1.00  0.00           H  
ATOM   3292 2HB  TYR   216      -0.770   7.964   1.644  1.00  0.00           H  
ATOM   3293  HD1 TYR   216      -2.021   8.118  -1.996  1.00  0.00           H  
ATOM   3294  HD2 TYR   216      -2.168   9.961   1.957  1.00  0.00           H  
ATOM   3295  HE1 TYR   216      -3.978   9.293  -2.633  1.00  0.00           H  
ATOM   3296  HE2 TYR   216      -4.099  11.446   1.110  1.00  0.00           H  
ATOM   3297  HH  TYR   216      -5.488  11.017  -2.095  1.00  0.00           H  
ATOM   3298  N   ALA   217       0.630   7.591  -2.154  1.00  0.00           N  
ATOM   3299  CA  ALA   217       0.874   7.516  -3.588  1.00  0.00           C  
ATOM   3300  C   ALA   217       0.350   6.278  -4.192  1.00  0.00           C  
ATOM   3301  O   ALA   217       0.674   5.189  -3.674  1.00  0.00           O  
ATOM   3302  CB  ALA   217       2.364   7.770  -3.967  1.00  0.00           C  
ATOM   3303  H   ALA   217       0.661   6.706  -1.668  1.00  0.00           H  
ATOM   3304  HA  ALA   217       0.326   8.291  -4.125  1.00  0.00           H  
ATOM   3305 1HB  ALA   217       2.979   6.986  -3.527  1.00  0.00           H  
ATOM   3306 2HB  ALA   217       2.444   7.642  -5.047  1.00  0.00           H  
ATOM   3307 3HB  ALA   217       2.542   8.779  -3.596  1.00  0.00           H  
ATOM   3308  N   ASN   218      -0.407   6.311  -5.343  1.00  0.00           N  
ATOM   3309  CA  ASN   218      -0.522   5.115  -6.202  1.00  0.00           C  
ATOM   3310  C   ASN   218       0.006   5.435  -7.578  1.00  0.00           C  
ATOM   3311  O   ASN   218      -0.092   6.534  -8.120  1.00  0.00           O  
ATOM   3312  CB  ASN   218      -1.984   4.700  -6.236  1.00  0.00           C  
ATOM   3313  CG  ASN   218      -2.312   3.260  -6.557  1.00  0.00           C  
ATOM   3314  ND2 ASN   218      -2.427   2.833  -7.773  1.00  0.00           N  
ATOM   3315  OD1 ASN   218      -2.641   2.419  -5.722  1.00  0.00           O  
ATOM   3316  H   ASN   218      -0.694   7.180  -5.770  1.00  0.00           H  
ATOM   3317  HA  ASN   218      -0.008   4.241  -5.803  1.00  0.00           H  
ATOM   3318 1HB  ASN   218      -2.415   4.946  -5.265  1.00  0.00           H  
ATOM   3319 2HB  ASN   218      -2.418   5.345  -6.999  1.00  0.00           H  
ATOM   3320 1HD2 ASN   218      -3.005   2.017  -7.913  1.00  0.00           H  
ATOM   3321 2HD2 ASN   218      -2.221   3.387  -8.591  1.00  0.00           H  
ATOM   3322  N   ILE   219       0.401   4.333  -8.309  1.00  0.00           N  
ATOM   3323  CA  ILE   219       1.085   4.355  -9.638  1.00  0.00           C  
ATOM   3324  C   ILE   219       0.725   2.998 -10.367  1.00  0.00           C  
ATOM   3325  O   ILE   219       0.710   1.974  -9.721  1.00  0.00           O  
ATOM   3326  CB  ILE   219       2.665   4.362  -9.432  1.00  0.00           C  
ATOM   3327  CG1 ILE   219       3.221   5.517  -8.559  1.00  0.00           C  
ATOM   3328  CG2 ILE   219       3.438   4.310 -10.742  1.00  0.00           C  
ATOM   3329  CD1 ILE   219       3.449   6.838  -9.236  1.00  0.00           C  
ATOM   3330  H   ILE   219       0.378   3.481  -7.767  1.00  0.00           H  
ATOM   3331  HA  ILE   219       0.649   5.208 -10.158  1.00  0.00           H  
ATOM   3332  HB  ILE   219       2.859   3.511  -8.779  1.00  0.00           H  
ATOM   3333 1HG1 ILE   219       2.605   5.792  -7.702  1.00  0.00           H  
ATOM   3334 2HG1 ILE   219       4.181   5.163  -8.185  1.00  0.00           H  
ATOM   3335 1HG2 ILE   219       4.499   4.379 -10.503  1.00  0.00           H  
ATOM   3336 2HG2 ILE   219       3.391   3.256 -11.017  1.00  0.00           H  
ATOM   3337 3HG2 ILE   219       3.193   4.923 -11.609  1.00  0.00           H  
ATOM   3338 1HD1 ILE   219       2.504   7.161  -9.671  1.00  0.00           H  
ATOM   3339 2HD1 ILE   219       3.782   7.630  -8.566  1.00  0.00           H  
ATOM   3340 3HD1 ILE   219       4.198   6.662 -10.009  1.00  0.00           H  
ATOM   3341  N   CYS   220       0.478   3.024 -11.698  1.00  0.00           N  
ATOM   3342  CA  CYS   220       0.305   1.865 -12.537  1.00  0.00           C  
ATOM   3343  C   CYS   220       1.053   1.938 -13.913  1.00  0.00           C  
ATOM   3344  O   CYS   220       1.412   2.996 -14.464  1.00  0.00           O  
ATOM   3345  CB  CYS   220      -1.191   1.741 -12.793  1.00  0.00           C  
ATOM   3346  SG  CYS   220      -2.160   1.342 -11.319  1.00  0.00           S  
ATOM   3347  H   CYS   220       0.514   3.897 -12.201  1.00  0.00           H  
ATOM   3348  HA  CYS   220       0.535   0.902 -12.081  1.00  0.00           H  
ATOM   3349 1HB  CYS   220      -1.714   2.573 -13.264  1.00  0.00           H  
ATOM   3350 2HB  CYS   220      -1.363   0.928 -13.499  1.00  0.00           H  
ATOM   3351  HG  CYS   220      -2.139   2.541 -10.730  1.00  0.00           H  
ATOM   3352  N   PHE   221       1.307   0.795 -14.512  1.00  0.00           N  
ATOM   3353  CA  PHE   221       1.934   0.636 -15.809  1.00  0.00           C  
ATOM   3354  C   PHE   221       1.243  -0.517 -16.597  1.00  0.00           C  
ATOM   3355  O   PHE   221       0.976  -1.638 -16.089  1.00  0.00           O  
ATOM   3356  CB  PHE   221       3.361   0.101 -15.596  1.00  0.00           C  
ATOM   3357  CG  PHE   221       4.206   1.099 -14.834  1.00  0.00           C  
ATOM   3358  CD1 PHE   221       4.403   0.935 -13.457  1.00  0.00           C  
ATOM   3359  CD2 PHE   221       4.870   2.207 -15.437  1.00  0.00           C  
ATOM   3360  CE1 PHE   221       5.337   1.699 -12.724  1.00  0.00           C  
ATOM   3361  CE2 PHE   221       5.755   3.073 -14.743  1.00  0.00           C  
ATOM   3362  CZ  PHE   221       5.967   2.748 -13.388  1.00  0.00           C  
ATOM   3363  H   PHE   221       1.227  -0.038 -13.948  1.00  0.00           H  
ATOM   3364  HA  PHE   221       1.921   1.556 -16.394  1.00  0.00           H  
ATOM   3365 1HB  PHE   221       3.251  -0.823 -15.028  1.00  0.00           H  
ATOM   3366 2HB  PHE   221       3.784  -0.102 -16.579  1.00  0.00           H  
ATOM   3367  HD1 PHE   221       3.778   0.190 -12.986  1.00  0.00           H  
ATOM   3368  HD2 PHE   221       4.847   2.333 -16.509  1.00  0.00           H  
ATOM   3369  HE1 PHE   221       5.638   1.437 -11.720  1.00  0.00           H  
ATOM   3370  HE2 PHE   221       6.403   3.819 -15.181  1.00  0.00           H  
ATOM   3371  HZ  PHE   221       6.593   3.431 -12.833  1.00  0.00           H  
ATOM   3372  N   ARG   222       1.105  -0.247 -17.878  1.00  0.00           N  
ATOM   3373  CA  ARG   222       0.854  -1.233 -18.924  1.00  0.00           C  
ATOM   3374  C   ARG   222       1.570  -0.971 -20.205  1.00  0.00           C  
ATOM   3375  O   ARG   222       1.794   0.123 -20.703  1.00  0.00           O  
ATOM   3376  CB  ARG   222      -0.685  -1.342 -19.176  1.00  0.00           C  
ATOM   3377  CG  ARG   222      -1.666  -0.297 -18.536  1.00  0.00           C  
ATOM   3378  CD  ARG   222      -3.091  -0.675 -18.781  1.00  0.00           C  
ATOM   3379  NE  ARG   222      -3.948   0.369 -18.259  1.00  0.00           N  
ATOM   3380  CZ  ARG   222      -5.183   0.700 -18.701  1.00  0.00           C  
ATOM   3381  NH1 ARG   222      -5.800   0.103 -19.685  1.00  0.00           N1+
ATOM   3382  NH2 ARG   222      -5.757   1.771 -18.206  1.00  0.00           N1+
ATOM   3383  H   ARG   222       1.350   0.678 -18.199  1.00  0.00           H  
ATOM   3384  HA  ARG   222       1.241  -2.154 -18.487  1.00  0.00           H  
ATOM   3385 1HB  ARG   222      -0.838  -1.216 -20.248  1.00  0.00           H  
ATOM   3386 2HB  ARG   222      -0.982  -2.351 -18.889  1.00  0.00           H  
ATOM   3387 1HG  ARG   222      -1.456  -0.184 -17.472  1.00  0.00           H  
ATOM   3388 2HG  ARG   222      -1.270   0.598 -19.015  1.00  0.00           H  
ATOM   3389 1HD  ARG   222      -3.121  -0.703 -19.870  1.00  0.00           H  
ATOM   3390 2HD  ARG   222      -3.359  -1.669 -18.424  1.00  0.00           H  
ATOM   3391  HE  ARG   222      -3.614   0.711 -17.370  1.00  0.00           H  
ATOM   3392 1HH1 ARG   222      -5.415  -0.728 -20.112  1.00  0.00           H  
ATOM   3393 2HH1 ARG   222      -6.602   0.503 -20.149  1.00  0.00           H  
ATOM   3394 1HH2 ARG   222      -5.358   2.519 -17.656  1.00  0.00           H  
ATOM   3395 2HH2 ARG   222      -6.690   1.948 -18.548  1.00  0.00           H  
ATOM   3396  N   HIE   223       1.846  -2.158 -20.880  1.00  0.00           N  
ATOM   3397  CA  HIE   223       2.308  -2.257 -22.235  1.00  0.00           C  
ATOM   3398  C   HIE   223       1.471  -3.250 -23.062  1.00  0.00           C  
ATOM   3399  O   HIE   223       0.871  -4.206 -22.585  1.00  0.00           O  
ATOM   3400  CB  HIE   223       3.797  -2.637 -22.191  1.00  0.00           C  
ATOM   3401  CG  HIE   223       4.494  -2.823 -23.512  1.00  0.00           C  
ATOM   3402  CD2 HIE   223       4.987  -4.067 -23.992  1.00  0.00           C  
ATOM   3403  ND1 HIE   223       4.805  -1.843 -24.472  1.00  0.00           N  
ATOM   3404  CE1 HIE   223       5.464  -2.444 -25.461  1.00  0.00           C  
ATOM   3405  NE2 HIE   223       5.593  -3.762 -25.237  1.00  0.00           N  
ATOM   3406  H   HIE   223       1.416  -2.985 -20.493  1.00  0.00           H  
ATOM   3407  HA  HIE   223       2.335  -1.263 -22.680  1.00  0.00           H  
ATOM   3408 1HB  HIE   223       4.301  -1.809 -21.692  1.00  0.00           H  
ATOM   3409 2HB  HIE   223       3.923  -3.418 -21.442  1.00  0.00           H  
ATOM   3410  HD2 HIE   223       4.794  -5.042 -23.566  1.00  0.00           H  
ATOM   3411  HE1 HIE   223       5.782  -1.894 -26.335  1.00  0.00           H  
ATOM   3412  HE2 HIE   223       6.140  -4.384 -25.815  1.00  0.00           H  
ATOM   3413  N   HIE   224       1.616  -3.032 -24.431  1.00  0.00           N  
ATOM   3414  CA  HIE   224       1.164  -3.910 -25.409  1.00  0.00           C  
ATOM   3415  C   HIE   224       2.130  -4.061 -26.563  1.00  0.00           C  
ATOM   3416  O   HIE   224       2.309  -3.107 -27.294  1.00  0.00           O  
ATOM   3417  CB  HIE   224      -0.254  -3.529 -25.875  1.00  0.00           C  
ATOM   3418  CG  HIE   224      -0.968  -4.786 -26.312  1.00  0.00           C  
ATOM   3419  CD2 HIE   224      -2.136  -5.218 -25.754  1.00  0.00           C  
ATOM   3420  ND1 HIE   224      -0.566  -5.732 -27.267  1.00  0.00           N  
ATOM   3421  CE1 HIE   224      -1.492  -6.727 -27.297  1.00  0.00           C  
ATOM   3422  NE2 HIE   224      -2.405  -6.446 -26.342  1.00  0.00           N  
ATOM   3423  H   HIE   224       2.153  -2.225 -24.716  1.00  0.00           H  
ATOM   3424  HA  HIE   224       0.984  -4.839 -24.869  1.00  0.00           H  
ATOM   3425 1HB  HIE   224      -0.706  -3.156 -24.955  1.00  0.00           H  
ATOM   3426 2HB  HIE   224      -0.128  -2.755 -26.632  1.00  0.00           H  
ATOM   3427  HD2 HIE   224      -2.680  -4.710 -24.971  1.00  0.00           H  
ATOM   3428  HE1 HIE   224      -1.410  -7.623 -27.895  1.00  0.00           H  
ATOM   3429  HE2 HIE   224      -3.143  -7.110 -26.151  1.00  0.00           H  
ATOM   3430  N   GLU   225       2.663  -5.265 -26.690  1.00  0.00           N  
ATOM   3431  CA  GLU   225       3.688  -5.541 -27.773  1.00  0.00           C  
ATOM   3432  C   GLU   225       3.121  -5.430 -29.148  1.00  0.00           C  
ATOM   3433  O   GLU   225       3.875  -5.133 -30.090  1.00  0.00           O  
ATOM   3434  CB  GLU   225       4.123  -7.016 -27.516  1.00  0.00           C  
ATOM   3435  CG  GLU   225       5.340  -7.453 -28.342  1.00  0.00           C  
ATOM   3436  CD  GLU   225       6.448  -6.364 -28.372  1.00  0.00           C  
ATOM   3437  OE1 GLU   225       6.795  -5.869 -27.266  1.00  0.00           O  
ATOM   3438  OE2 GLU   225       6.956  -6.131 -29.494  1.00  0.00           O1-
ATOM   3439  H   GLU   225       2.353  -6.047 -26.132  1.00  0.00           H  
ATOM   3440  HA  GLU   225       4.538  -4.876 -27.623  1.00  0.00           H  
ATOM   3441 1HB  GLU   225       4.333  -7.139 -26.454  1.00  0.00           H  
ATOM   3442 2HB  GLU   225       3.256  -7.665 -27.634  1.00  0.00           H  
ATOM   3443 1HG  GLU   225       5.662  -8.357 -27.825  1.00  0.00           H  
ATOM   3444 2HG  GLU   225       5.076  -7.659 -29.379  1.00  0.00           H  
ATOM   3445  N   THR   226       1.755  -5.552 -29.295  1.00  0.00           N  
ATOM   3446  CA  THR   226       1.206  -5.270 -30.608  1.00  0.00           C  
ATOM   3447  C   THR   226       1.383  -3.818 -31.084  1.00  0.00           C  
ATOM   3448  O   THR   226       1.395  -3.589 -32.290  1.00  0.00           O  
ATOM   3449  CB  THR   226      -0.259  -5.722 -30.828  1.00  0.00           C  
ATOM   3450  CG2 THR   226      -0.292  -7.261 -30.772  1.00  0.00           C  
ATOM   3451  OG1 THR   226      -1.214  -5.256 -29.901  1.00  0.00           O  
ATOM   3452  H   THR   226       1.226  -5.856 -28.490  1.00  0.00           H  
ATOM   3453  HA  THR   226       1.756  -5.738 -31.424  1.00  0.00           H  
ATOM   3454  HB  THR   226      -0.650  -5.395 -31.792  1.00  0.00           H  
ATOM   3455  HG1 THR   226      -0.802  -5.329 -29.038  1.00  0.00           H  
ATOM   3456 1HG2 THR   226       0.285  -7.657 -31.607  1.00  0.00           H  
ATOM   3457 2HG2 THR   226       0.002  -7.538 -29.760  1.00  0.00           H  
ATOM   3458 3HG2 THR   226      -1.342  -7.514 -30.927  1.00  0.00           H  
ATOM   3459  N   SER   227       1.572  -2.825 -30.140  1.00  0.00           N  
ATOM   3460  CA  SER   227       1.775  -1.417 -30.553  1.00  0.00           C  
ATOM   3461  C   SER   227       3.167  -1.139 -31.303  1.00  0.00           C  
ATOM   3462  O   SER   227       3.410   0.016 -31.683  1.00  0.00           O  
ATOM   3463  CB  SER   227       1.665  -0.514 -29.279  1.00  0.00           C  
ATOM   3464  OG  SER   227       2.766  -0.662 -28.330  1.00  0.00           O  
ATOM   3465  H   SER   227       1.608  -3.071 -29.161  1.00  0.00           H  
ATOM   3466  HA  SER   227       1.042  -1.184 -31.326  1.00  0.00           H  
ATOM   3467 1HB  SER   227       1.502   0.494 -29.661  1.00  0.00           H  
ATOM   3468 2HB  SER   227       0.759  -0.820 -28.754  1.00  0.00           H  
ATOM   3469  HG  SER   227       2.825  -1.542 -27.950  1.00  0.00           H  
ATOM   3470  N   GLY   228       4.152  -2.146 -31.095  1.00  0.00           N  
ATOM   3471  CA  GLY   228       5.526  -1.988 -31.558  1.00  0.00           C  
ATOM   3472  C   GLY   228       6.373  -0.856 -30.886  1.00  0.00           C  
ATOM   3473  O   GLY   228       7.485  -0.573 -31.309  1.00  0.00           O  
ATOM   3474  H   GLY   228       3.949  -3.063 -30.724  1.00  0.00           H  
ATOM   3475 1HA  GLY   228       6.016  -2.955 -31.443  1.00  0.00           H  
ATOM   3476 2HA  GLY   228       5.481  -1.776 -32.626  1.00  0.00           H  
ATOM   3477  N   SER   229       5.880  -0.292 -29.779  1.00  0.00           N  
ATOM   3478  CA  SER   229       6.368   1.002 -29.277  1.00  0.00           C  
ATOM   3479  C   SER   229       7.737   1.010 -28.526  1.00  0.00           C  
ATOM   3480  O   SER   229       8.341   2.072 -28.410  1.00  0.00           O  
ATOM   3481  CB  SER   229       5.327   1.563 -28.365  1.00  0.00           C  
ATOM   3482  OG  SER   229       5.059   0.854 -27.170  1.00  0.00           O  
ATOM   3483  H   SER   229       5.016  -0.635 -29.388  1.00  0.00           H  
ATOM   3484  HA  SER   229       6.634   1.690 -30.080  1.00  0.00           H  
ATOM   3485 1HB  SER   229       5.565   2.600 -28.127  1.00  0.00           H  
ATOM   3486 2HB  SER   229       4.339   1.622 -28.821  1.00  0.00           H  
ATOM   3487  HG  SER   229       4.201   0.435 -27.278  1.00  0.00           H  
ATOM   3488  N   VAL   230       8.273  -0.163 -28.098  1.00  0.00           N  
ATOM   3489  CA  VAL   230       9.465  -0.307 -27.233  1.00  0.00           C  
ATOM   3490  C   VAL   230       9.852  -1.773 -26.941  1.00  0.00           C  
ATOM   3491  O   VAL   230       8.949  -2.608 -26.899  1.00  0.00           O  
ATOM   3492  CB  VAL   230       9.169   0.416 -25.870  1.00  0.00           C  
ATOM   3493  CG1 VAL   230       7.968  -0.098 -25.058  1.00  0.00           C  
ATOM   3494  CG2 VAL   230      10.435   0.558 -24.927  1.00  0.00           C  
ATOM   3495  H   VAL   230       7.725  -0.997 -28.255  1.00  0.00           H  
ATOM   3496  HA  VAL   230      10.265   0.238 -27.735  1.00  0.00           H  
ATOM   3497  HB  VAL   230       8.910   1.448 -26.105  1.00  0.00           H  
ATOM   3498 1HG1 VAL   230       7.676   0.609 -24.282  1.00  0.00           H  
ATOM   3499 2HG1 VAL   230       7.173  -0.378 -25.748  1.00  0.00           H  
ATOM   3500 3HG1 VAL   230       8.372  -1.000 -24.599  1.00  0.00           H  
ATOM   3501 1HG2 VAL   230      11.231   1.049 -25.486  1.00  0.00           H  
ATOM   3502 2HG2 VAL   230      10.236   1.146 -24.031  1.00  0.00           H  
ATOM   3503 3HG2 VAL   230      10.700  -0.387 -24.452  1.00  0.00           H  
ATOM   3504  N   PRO   231      11.155  -2.025 -26.845  1.00  0.00           N  
ATOM   3505  CA  PRO   231      11.659  -3.308 -26.311  1.00  0.00           C  
ATOM   3506  C   PRO   231      11.519  -3.514 -24.793  1.00  0.00           C  
ATOM   3507  O   PRO   231      11.794  -2.577 -24.040  1.00  0.00           O  
ATOM   3508  CB  PRO   231      13.152  -3.399 -26.717  1.00  0.00           C  
ATOM   3509  CG  PRO   231      13.559  -1.945 -27.064  1.00  0.00           C  
ATOM   3510  CD  PRO   231      12.280  -1.346 -27.472  1.00  0.00           C  
ATOM   3511  HA  PRO   231      11.095  -4.053 -26.873  1.00  0.00           H  
ATOM   3512 1HB  PRO   231      13.736  -3.827 -25.903  1.00  0.00           H  
ATOM   3513 2HB  PRO   231      13.312  -3.994 -27.617  1.00  0.00           H  
ATOM   3514 1HG  PRO   231      13.914  -1.487 -26.140  1.00  0.00           H  
ATOM   3515 2HG  PRO   231      14.308  -1.819 -27.845  1.00  0.00           H  
ATOM   3516 1HD  PRO   231      12.346  -0.300 -27.173  1.00  0.00           H  
ATOM   3517 2HD  PRO   231      12.199  -1.554 -28.539  1.00  0.00           H  
ATOM   3518  N   THR   232      11.091  -4.687 -24.346  1.00  0.00           N  
ATOM   3519  CA  THR   232      10.561  -4.872 -22.935  1.00  0.00           C  
ATOM   3520  C   THR   232      11.095  -6.106 -22.163  1.00  0.00           C  
ATOM   3521  O   THR   232      10.444  -6.500 -21.156  1.00  0.00           O  
ATOM   3522  CB  THR   232       9.040  -4.901 -22.922  1.00  0.00           C  
ATOM   3523  CG2 THR   232       8.488  -3.571 -23.326  1.00  0.00           C  
ATOM   3524  OG1 THR   232       8.299  -5.765 -23.771  1.00  0.00           O  
ATOM   3525  H   THR   232      10.638  -5.241 -25.058  1.00  0.00           H  
ATOM   3526  HA  THR   232      10.786  -3.957 -22.390  1.00  0.00           H  
ATOM   3527  HB  THR   232       8.647  -5.035 -21.915  1.00  0.00           H  
ATOM   3528  HG1 THR   232       8.188  -6.620 -23.348  1.00  0.00           H  
ATOM   3529 1HG2 THR   232       8.679  -3.346 -24.376  1.00  0.00           H  
ATOM   3530 2HG2 THR   232       7.442  -3.596 -23.022  1.00  0.00           H  
ATOM   3531 3HG2 THR   232       8.993  -2.775 -22.778  1.00  0.00           H  
ATOM   3532  N   ASP   233      12.107  -6.887 -22.587  1.00  0.00           N  
ATOM   3533  CA  ASP   233      12.561  -8.158 -21.905  1.00  0.00           C  
ATOM   3534  C   ASP   233      13.231  -7.991 -20.521  1.00  0.00           C  
ATOM   3535  O   ASP   233      13.673  -8.933 -19.885  1.00  0.00           O  
ATOM   3536  CB  ASP   233      13.272  -9.162 -22.903  1.00  0.00           C  
ATOM   3537  CG  ASP   233      14.785  -8.946 -23.093  1.00  0.00           C  
ATOM   3538  OD1 ASP   233      15.431  -8.086 -22.471  1.00  0.00           O  
ATOM   3539  OD2 ASP   233      15.385  -9.767 -23.850  1.00  0.00           O1-
ATOM   3540  H   ASP   233      12.748  -6.499 -23.264  1.00  0.00           H  
ATOM   3541  HA  ASP   233      11.592  -8.624 -21.725  1.00  0.00           H  
ATOM   3542 1HB  ASP   233      13.038 -10.031 -22.289  1.00  0.00           H  
ATOM   3543 2HB  ASP   233      12.808  -8.997 -23.875  1.00  0.00           H  
ATOM   3544  N   TYR   234      13.356  -6.698 -20.063  1.00  0.00           N  
ATOM   3545  CA  TYR   234      13.781  -6.252 -18.743  1.00  0.00           C  
ATOM   3546  C   TYR   234      13.326  -4.869 -18.485  1.00  0.00           C  
ATOM   3547  O   TYR   234      13.430  -3.998 -19.374  1.00  0.00           O  
ATOM   3548  CB  TYR   234      15.350  -6.216 -18.705  1.00  0.00           C  
ATOM   3549  CG  TYR   234      15.953  -5.510 -17.545  1.00  0.00           C  
ATOM   3550  CD1 TYR   234      15.781  -6.088 -16.266  1.00  0.00           C  
ATOM   3551  CD2 TYR   234      16.411  -4.163 -17.656  1.00  0.00           C  
ATOM   3552  CE1 TYR   234      16.235  -5.434 -15.104  1.00  0.00           C  
ATOM   3553  CE2 TYR   234      16.902  -3.491 -16.504  1.00  0.00           C  
ATOM   3554  CZ  TYR   234      16.802  -4.154 -15.213  1.00  0.00           C  
ATOM   3555  OH  TYR   234      17.440  -3.614 -14.154  1.00  0.00           O  
ATOM   3556  H   TYR   234      12.917  -6.012 -20.659  1.00  0.00           H  
ATOM   3557  HA  TYR   234      13.245  -6.867 -18.020  1.00  0.00           H  
ATOM   3558 1HB  TYR   234      15.762  -7.222 -18.785  1.00  0.00           H  
ATOM   3559 2HB  TYR   234      15.712  -5.744 -19.619  1.00  0.00           H  
ATOM   3560  HD1 TYR   234      15.459  -7.118 -16.281  1.00  0.00           H  
ATOM   3561  HD2 TYR   234      16.551  -3.732 -18.636  1.00  0.00           H  
ATOM   3562  HE1 TYR   234      16.201  -5.928 -14.145  1.00  0.00           H  
ATOM   3563  HE2 TYR   234      17.435  -2.554 -16.578  1.00  0.00           H  
ATOM   3564  HH  TYR   234      17.428  -4.196 -13.391  1.00  0.00           H  
ATOM   3565  N   LEU   235      12.673  -4.582 -17.383  1.00  0.00           N  
ATOM   3566  CA  LEU   235      12.052  -3.267 -17.154  1.00  0.00           C  
ATOM   3567  C   LEU   235      12.500  -2.766 -15.727  1.00  0.00           C  
ATOM   3568  O   LEU   235      12.523  -3.572 -14.793  1.00  0.00           O  
ATOM   3569  CB  LEU   235      10.556  -3.357 -17.288  1.00  0.00           C  
ATOM   3570  CG  LEU   235       9.965  -3.659 -18.699  1.00  0.00           C  
ATOM   3571  CD1 LEU   235       8.500  -3.982 -18.558  1.00  0.00           C  
ATOM   3572  CD2 LEU   235      10.061  -2.421 -19.602  1.00  0.00           C  
ATOM   3573  H   LEU   235      12.492  -5.261 -16.657  1.00  0.00           H  
ATOM   3574  HA  LEU   235      12.386  -2.492 -17.843  1.00  0.00           H  
ATOM   3575 1HB  LEU   235      10.153  -4.110 -16.609  1.00  0.00           H  
ATOM   3576 2HB  LEU   235      10.137  -2.431 -16.895  1.00  0.00           H  
ATOM   3577  HG  LEU   235      10.411  -4.507 -19.219  1.00  0.00           H  
ATOM   3578 1HD1 LEU   235       8.001  -3.982 -19.527  1.00  0.00           H  
ATOM   3579 2HD1 LEU   235       8.521  -5.027 -18.251  1.00  0.00           H  
ATOM   3580 3HD1 LEU   235       7.951  -3.261 -17.953  1.00  0.00           H  
ATOM   3581 1HD2 LEU   235       9.586  -2.654 -20.555  1.00  0.00           H  
ATOM   3582 2HD2 LEU   235       9.628  -1.501 -19.210  1.00  0.00           H  
ATOM   3583 3HD2 LEU   235      11.078  -2.180 -19.913  1.00  0.00           H  
ATOM   3584  N   GLN   236      12.530  -1.458 -15.452  1.00  0.00           N  
ATOM   3585  CA  GLN   236      12.616  -0.858 -14.101  1.00  0.00           C  
ATOM   3586  C   GLN   236      11.324  -0.081 -13.750  1.00  0.00           C  
ATOM   3587  O   GLN   236      11.217   1.055 -14.155  1.00  0.00           O  
ATOM   3588  CB  GLN   236      13.868   0.106 -14.163  1.00  0.00           C  
ATOM   3589  CG  GLN   236      15.147  -0.687 -14.134  1.00  0.00           C  
ATOM   3590  CD  GLN   236      16.387  -0.037 -14.804  1.00  0.00           C  
ATOM   3591  NE2 GLN   236      17.492  -0.764 -14.897  1.00  0.00           N  
ATOM   3592  OE1 GLN   236      16.389   1.163 -15.146  1.00  0.00           O  
ATOM   3593  H   GLN   236      12.502  -0.809 -16.225  1.00  0.00           H  
ATOM   3594  HA  GLN   236      12.784  -1.538 -13.266  1.00  0.00           H  
ATOM   3595 1HB  GLN   236      13.786   0.718 -15.061  1.00  0.00           H  
ATOM   3596 2HB  GLN   236      13.870   0.758 -13.290  1.00  0.00           H  
ATOM   3597 1HG  GLN   236      15.428  -0.819 -13.089  1.00  0.00           H  
ATOM   3598 2HG  GLN   236      15.004  -1.677 -14.567  1.00  0.00           H  
ATOM   3599 1HE2 GLN   236      18.332  -0.375 -15.302  1.00  0.00           H  
ATOM   3600 2HE2 GLN   236      17.422  -1.758 -14.734  1.00  0.00           H  
ATOM   3601  N   LEU   237      10.345  -0.732 -13.069  1.00  0.00           N  
ATOM   3602  CA  LEU   237       9.023  -0.192 -12.888  1.00  0.00           C  
ATOM   3603  C   LEU   237       8.754   0.247 -11.402  1.00  0.00           C  
ATOM   3604  O   LEU   237       8.177  -0.420 -10.536  1.00  0.00           O  
ATOM   3605  CB  LEU   237       7.893  -1.156 -13.419  1.00  0.00           C  
ATOM   3606  CG  LEU   237       7.821  -1.419 -14.924  1.00  0.00           C  
ATOM   3607  CD1 LEU   237       6.440  -2.013 -15.364  1.00  0.00           C  
ATOM   3608  CD2 LEU   237       8.046  -0.200 -15.858  1.00  0.00           C  
ATOM   3609  H   LEU   237      10.517  -1.677 -12.758  1.00  0.00           H  
ATOM   3610  HA  LEU   237       8.860   0.713 -13.470  1.00  0.00           H  
ATOM   3611 1HB  LEU   237       7.877  -2.116 -12.902  1.00  0.00           H  
ATOM   3612 2HB  LEU   237       7.003  -0.584 -13.155  1.00  0.00           H  
ATOM   3613  HG  LEU   237       8.568  -2.196 -15.097  1.00  0.00           H  
ATOM   3614 1HD1 LEU   237       6.279  -2.892 -14.740  1.00  0.00           H  
ATOM   3615 2HD1 LEU   237       5.615  -1.301 -15.356  1.00  0.00           H  
ATOM   3616 3HD1 LEU   237       6.487  -2.488 -16.343  1.00  0.00           H  
ATOM   3617 1HD2 LEU   237       7.993  -0.592 -16.874  1.00  0.00           H  
ATOM   3618 2HD2 LEU   237       7.352   0.623 -15.692  1.00  0.00           H  
ATOM   3619 3HD2 LEU   237       9.040   0.214 -15.696  1.00  0.00           H  
ATOM   3620  N   MET   238       9.423   1.299 -11.057  1.00  0.00           N  
ATOM   3621  CA  MET   238       9.718   1.667  -9.646  1.00  0.00           C  
ATOM   3622  C   MET   238       9.321   3.130  -9.409  1.00  0.00           C  
ATOM   3623  O   MET   238       9.184   3.883 -10.315  1.00  0.00           O  
ATOM   3624  CB  MET   238      11.255   1.392  -9.507  1.00  0.00           C  
ATOM   3625  CG  MET   238      11.512  -0.058  -9.372  1.00  0.00           C  
ATOM   3626  SD  MET   238      13.094  -0.641 -10.085  1.00  0.00           S  
ATOM   3627  CE  MET   238      14.279   0.303  -9.100  1.00  0.00           C  
ATOM   3628  H   MET   238      10.012   1.656 -11.796  1.00  0.00           H  
ATOM   3629  HA  MET   238       9.075   1.077  -8.992  1.00  0.00           H  
ATOM   3630 1HB  MET   238      11.714   1.832 -10.392  1.00  0.00           H  
ATOM   3631 2HB  MET   238      11.540   1.902  -8.587  1.00  0.00           H  
ATOM   3632 1HG  MET   238      11.439  -0.272  -8.305  1.00  0.00           H  
ATOM   3633 2HG  MET   238      10.721  -0.580  -9.911  1.00  0.00           H  
ATOM   3634 1HE  MET   238      14.699   1.139  -9.660  1.00  0.00           H  
ATOM   3635 2HE  MET   238      13.831   0.658  -8.172  1.00  0.00           H  
ATOM   3636 3HE  MET   238      15.133  -0.336  -8.876  1.00  0.00           H  
ATOM   3637  N   VAL   239       9.086   3.605  -8.192  1.00  0.00           N  
ATOM   3638  CA  VAL   239       8.713   4.962  -7.757  1.00  0.00           C  
ATOM   3639  C   VAL   239       9.619   5.414  -6.523  1.00  0.00           C  
ATOM   3640  O   VAL   239       9.989   4.614  -5.687  1.00  0.00           O  
ATOM   3641  CB  VAL   239       7.250   5.180  -7.408  1.00  0.00           C  
ATOM   3642  CG1 VAL   239       6.871   4.800  -5.979  1.00  0.00           C  
ATOM   3643  CG2 VAL   239       6.888   6.591  -7.847  1.00  0.00           C  
ATOM   3644  H   VAL   239       9.255   2.982  -7.415  1.00  0.00           H  
ATOM   3645  HA  VAL   239       8.909   5.605  -8.614  1.00  0.00           H  
ATOM   3646  HB  VAL   239       6.661   4.548  -8.071  1.00  0.00           H  
ATOM   3647 1HG1 VAL   239       7.073   3.753  -5.758  1.00  0.00           H  
ATOM   3648 2HG1 VAL   239       7.436   5.443  -5.304  1.00  0.00           H  
ATOM   3649 3HG1 VAL   239       5.831   5.098  -5.846  1.00  0.00           H  
ATOM   3650 1HG2 VAL   239       7.318   7.296  -7.134  1.00  0.00           H  
ATOM   3651 2HG2 VAL   239       7.241   6.765  -8.863  1.00  0.00           H  
ATOM   3652 3HG2 VAL   239       5.810   6.755  -7.840  1.00  0.00           H  
ATOM   3653  N   TYR   240       9.939   6.732  -6.534  1.00  0.00           N  
ATOM   3654  CA  TYR   240      10.844   7.348  -5.490  1.00  0.00           C  
ATOM   3655  C   TYR   240      10.171   8.730  -5.093  1.00  0.00           C  
ATOM   3656  O   TYR   240       9.521   9.339  -5.934  1.00  0.00           O  
ATOM   3657  CB  TYR   240      12.241   7.653  -6.048  1.00  0.00           C  
ATOM   3658  CG  TYR   240      13.100   6.481  -6.471  1.00  0.00           C  
ATOM   3659  CD1 TYR   240      12.848   5.986  -7.765  1.00  0.00           C  
ATOM   3660  CD2 TYR   240      14.029   5.878  -5.636  1.00  0.00           C  
ATOM   3661  CE1 TYR   240      13.543   4.823  -8.254  1.00  0.00           C  
ATOM   3662  CE2 TYR   240      14.699   4.747  -6.060  1.00  0.00           C  
ATOM   3663  CZ  TYR   240      14.380   4.213  -7.334  1.00  0.00           C  
ATOM   3664  OH  TYR   240      15.161   3.213  -7.690  1.00  0.00           O  
ATOM   3665  H   TYR   240       9.461   7.334  -7.188  1.00  0.00           H  
ATOM   3666  HA  TYR   240      10.886   6.761  -4.572  1.00  0.00           H  
ATOM   3667 1HB  TYR   240      12.139   8.371  -6.862  1.00  0.00           H  
ATOM   3668 2HB  TYR   240      12.812   8.292  -5.375  1.00  0.00           H  
ATOM   3669  HD1 TYR   240      12.135   6.510  -8.386  1.00  0.00           H  
ATOM   3670  HD2 TYR   240      14.251   6.298  -4.666  1.00  0.00           H  
ATOM   3671  HE1 TYR   240      13.484   4.551  -9.298  1.00  0.00           H  
ATOM   3672  HE2 TYR   240      15.467   4.454  -5.360  1.00  0.00           H  
ATOM   3673  HH  TYR   240      15.507   3.510  -8.536  1.00  0.00           H  
ATOM   3674  N   VAL   241      10.187   9.180  -3.865  1.00  0.00           N  
ATOM   3675  CA  VAL   241       9.617  10.400  -3.265  1.00  0.00           C  
ATOM   3676  C   VAL   241      10.669  11.074  -2.328  1.00  0.00           C  
ATOM   3677  O   VAL   241      11.289  10.383  -1.516  1.00  0.00           O  
ATOM   3678  CB  VAL   241       8.353  10.081  -2.436  1.00  0.00           C  
ATOM   3679  CG1 VAL   241       7.398  11.274  -2.370  1.00  0.00           C  
ATOM   3680  CG2 VAL   241       7.539   8.894  -3.023  1.00  0.00           C  
ATOM   3681  H   VAL   241      10.646   8.496  -3.280  1.00  0.00           H  
ATOM   3682  HA  VAL   241       9.341  11.150  -4.007  1.00  0.00           H  
ATOM   3683  HB  VAL   241       8.617   9.785  -1.420  1.00  0.00           H  
ATOM   3684 1HG1 VAL   241       7.875  11.990  -1.702  1.00  0.00           H  
ATOM   3685 2HG1 VAL   241       7.188  11.636  -3.376  1.00  0.00           H  
ATOM   3686 3HG1 VAL   241       6.499  10.901  -1.878  1.00  0.00           H  
ATOM   3687 1HG2 VAL   241       6.510   8.842  -2.666  1.00  0.00           H  
ATOM   3688 2HG2 VAL   241       7.525   8.886  -4.112  1.00  0.00           H  
ATOM   3689 3HG2 VAL   241       8.159   8.043  -2.740  1.00  0.00           H  
ATOM   3690  N   VAL   242      10.792  12.371  -2.434  1.00  0.00           N  
ATOM   3691  CA  VAL   242      11.804  13.197  -1.832  1.00  0.00           C  
ATOM   3692  C   VAL   242      11.225  14.533  -1.375  1.00  0.00           C  
ATOM   3693  O   VAL   242      10.136  14.870  -1.810  1.00  0.00           O  
ATOM   3694  CB  VAL   242      12.863  13.482  -2.876  1.00  0.00           C  
ATOM   3695  CG1 VAL   242      13.567  12.158  -3.308  1.00  0.00           C  
ATOM   3696  CG2 VAL   242      12.298  14.171  -4.142  1.00  0.00           C  
ATOM   3697  H   VAL   242      10.147  12.877  -3.025  1.00  0.00           H  
ATOM   3698  HA  VAL   242      12.210  12.541  -1.062  1.00  0.00           H  
ATOM   3699  HB  VAL   242      13.656  14.084  -2.432  1.00  0.00           H  
ATOM   3700 1HG1 VAL   242      14.430  12.374  -3.936  1.00  0.00           H  
ATOM   3701 2HG1 VAL   242      13.925  11.668  -2.403  1.00  0.00           H  
ATOM   3702 3HG1 VAL   242      12.925  11.575  -3.970  1.00  0.00           H  
ATOM   3703 1HG2 VAL   242      13.196  14.372  -4.726  1.00  0.00           H  
ATOM   3704 2HG2 VAL   242      11.551  13.587  -4.680  1.00  0.00           H  
ATOM   3705 3HG2 VAL   242      11.767  15.082  -3.863  1.00  0.00           H  
ATOM   3706  N   LYS   243      11.931  15.310  -0.497  1.00  0.00           N  
ATOM   3707  CA  LYS   243      11.549  16.560   0.107  1.00  0.00           C  
ATOM   3708  C   LYS   243      12.643  17.653  -0.140  1.00  0.00           C  
ATOM   3709  O   LYS   243      13.834  17.338  -0.212  1.00  0.00           O  
ATOM   3710  CB  LYS   243      11.344  16.337   1.594  1.00  0.00           C  
ATOM   3711  CG  LYS   243      10.667  17.536   2.329  1.00  0.00           C  
ATOM   3712  CD  LYS   243      10.547  17.347   3.836  1.00  0.00           C  
ATOM   3713  CE  LYS   243      11.876  17.449   4.523  1.00  0.00           C  
ATOM   3714  NZ  LYS   243      11.663  17.531   5.986  1.00  0.00           N1+
ATOM   3715  H   LYS   243      12.832  14.891  -0.315  1.00  0.00           H  
ATOM   3716  HA  LYS   243      10.682  16.979  -0.402  1.00  0.00           H  
ATOM   3717 1HB  LYS   243      10.644  15.513   1.723  1.00  0.00           H  
ATOM   3718 2HB  LYS   243      12.284  16.083   2.084  1.00  0.00           H  
ATOM   3719 1HG  LYS   243      11.349  18.369   2.163  1.00  0.00           H  
ATOM   3720 2HG  LYS   243       9.693  17.817   1.927  1.00  0.00           H  
ATOM   3721 1HD  LYS   243       9.850  18.002   4.359  1.00  0.00           H  
ATOM   3722 2HD  LYS   243      10.142  16.354   4.028  1.00  0.00           H  
ATOM   3723 1HE  LYS   243      12.491  16.581   4.285  1.00  0.00           H  
ATOM   3724 2HE  LYS   243      12.260  18.369   4.084  1.00  0.00           H  
ATOM   3725 1HZ  LYS   243      11.035  16.838   6.371  1.00  0.00           H  
ATOM   3726 2HZ  LYS   243      12.507  17.447   6.535  1.00  0.00           H  
ATOM   3727 3HZ  LYS   243      11.212  18.422   6.135  1.00  0.00           H  
ATOM   3728  N   THR   244      12.161  18.857  -0.123  1.00  0.00           N  
ATOM   3729  CA  THR   244      12.914  20.146  -0.110  1.00  0.00           C  
ATOM   3730  C   THR   244      12.293  21.264   0.765  1.00  0.00           C  
ATOM   3731  O   THR   244      11.414  21.031   1.526  1.00  0.00           O  
ATOM   3732  CB  THR   244      13.336  20.523  -1.640  1.00  0.00           C  
ATOM   3733  CG2 THR   244      12.082  21.092  -2.314  1.00  0.00           C  
ATOM   3734  OG1 THR   244      14.417  21.375  -1.453  1.00  0.00           O  
ATOM   3735  H   THR   244      11.188  18.910   0.146  1.00  0.00           H  
ATOM   3736  HA  THR   244      13.865  19.886   0.356  1.00  0.00           H  
ATOM   3737  HB  THR   244      13.741  19.621  -2.097  1.00  0.00           H  
ATOM   3738  HG1 THR   244      15.019  20.738  -1.061  1.00  0.00           H  
ATOM   3739 1HG2 THR   244      11.799  22.020  -1.815  1.00  0.00           H  
ATOM   3740 2HG2 THR   244      12.348  21.479  -3.298  1.00  0.00           H  
ATOM   3741 3HG2 THR   244      11.279  20.402  -2.572  1.00  0.00           H  
ATOM   3742  N   SER   245      12.889  22.419   0.827  1.00  0.00           N  
ATOM   3743  CA  SER   245      12.176  23.575   1.459  1.00  0.00           C  
ATOM   3744  C   SER   245      12.633  24.845   0.806  1.00  0.00           C  
ATOM   3745  O   SER   245      13.705  24.925   0.181  1.00  0.00           O  
ATOM   3746  CB  SER   245      12.563  23.615   2.964  1.00  0.00           C  
ATOM   3747  OG  SER   245      12.250  24.765   3.741  1.00  0.00           O  
ATOM   3748  H   SER   245      13.450  22.689   0.032  1.00  0.00           H  
ATOM   3749  HA  SER   245      11.095  23.499   1.341  1.00  0.00           H  
ATOM   3750 1HB  SER   245      12.015  22.821   3.471  1.00  0.00           H  
ATOM   3751 2HB  SER   245      13.630  23.460   3.118  1.00  0.00           H  
ATOM   3752  HG  SER   245      12.323  24.441   4.642  1.00  0.00           H  
ATOM   3753  N   ILE   246      11.827  25.944   0.929  1.00  0.00           N  
ATOM   3754  CA  ILE   246      12.146  27.336   0.542  1.00  0.00           C  
ATOM   3755  C   ILE   246      13.068  28.147   1.506  1.00  0.00           C  
ATOM   3756  O   ILE   246      13.459  29.251   1.140  1.00  0.00           O  
ATOM   3757  CB  ILE   246      10.865  28.102   0.157  1.00  0.00           C  
ATOM   3758  CG1 ILE   246      10.172  28.560   1.440  1.00  0.00           C  
ATOM   3759  CG2 ILE   246      10.043  27.237  -0.903  1.00  0.00           C  
ATOM   3760  CD1 ILE   246       8.699  28.992   1.156  1.00  0.00           C  
ATOM   3761  H   ILE   246      10.930  25.726   1.338  1.00  0.00           H  
ATOM   3762  HA  ILE   246      12.748  27.180  -0.354  1.00  0.00           H  
ATOM   3763  HB  ILE   246      11.160  28.952  -0.457  1.00  0.00           H  
ATOM   3764 1HG1 ILE   246      10.242  27.917   2.318  1.00  0.00           H  
ATOM   3765 2HG1 ILE   246      10.642  29.476   1.797  1.00  0.00           H  
ATOM   3766 1HG2 ILE   246       9.421  28.014  -1.346  1.00  0.00           H  
ATOM   3767 2HG2 ILE   246      10.683  26.850  -1.697  1.00  0.00           H  
ATOM   3768 3HG2 ILE   246       9.443  26.463  -0.423  1.00  0.00           H  
ATOM   3769 1HD1 ILE   246       8.118  29.407   1.981  1.00  0.00           H  
ATOM   3770 2HD1 ILE   246       8.616  29.586   0.246  1.00  0.00           H  
ATOM   3771 3HD1 ILE   246       8.082  28.121   0.933  1.00  0.00           H  
ATOM   3772  N   LYS   247      13.431  27.655   2.731  1.00  0.00           N  
ATOM   3773  CA  LYS   247      14.155  28.416   3.795  1.00  0.00           C  
ATOM   3774  C   LYS   247      15.479  27.779   4.306  1.00  0.00           C  
ATOM   3775  O   LYS   247      16.291  28.549   4.846  1.00  0.00           O  
ATOM   3776  CB  LYS   247      13.265  28.809   4.979  1.00  0.00           C  
ATOM   3777  CG  LYS   247      12.530  27.625   5.529  1.00  0.00           C  
ATOM   3778  CD  LYS   247      11.698  28.047   6.754  1.00  0.00           C  
ATOM   3779  CE  LYS   247      10.434  28.707   6.314  1.00  0.00           C  
ATOM   3780  NZ  LYS   247       9.445  29.015   7.402  1.00  0.00           N1+
ATOM   3781  H   LYS   247      13.240  26.675   2.879  1.00  0.00           H  
ATOM   3782  HA  LYS   247      14.555  29.331   3.356  1.00  0.00           H  
ATOM   3783 1HB  LYS   247      13.900  29.297   5.719  1.00  0.00           H  
ATOM   3784 2HB  LYS   247      12.562  29.594   4.699  1.00  0.00           H  
ATOM   3785 1HG  LYS   247      11.857  27.274   4.746  1.00  0.00           H  
ATOM   3786 2HG  LYS   247      13.173  26.824   5.893  1.00  0.00           H  
ATOM   3787 1HD  LYS   247      11.339  27.201   7.340  1.00  0.00           H  
ATOM   3788 2HD  LYS   247      12.262  28.717   7.402  1.00  0.00           H  
ATOM   3789 1HE  LYS   247      10.798  29.591   5.791  1.00  0.00           H  
ATOM   3790 2HE  LYS   247      10.021  28.040   5.557  1.00  0.00           H  
ATOM   3791 1HZ  LYS   247       9.786  29.705   8.058  1.00  0.00           H  
ATOM   3792 2HZ  LYS   247       8.567  29.368   7.047  1.00  0.00           H  
ATOM   3793 3HZ  LYS   247       9.279  28.119   7.836  1.00  0.00           H  
ATOM   3794  N   ILE   248      15.666  26.471   4.210  1.00  0.00           N  
ATOM   3795  CA  ILE   248      16.798  25.662   4.650  1.00  0.00           C  
ATOM   3796  C   ILE   248      17.188  24.701   3.570  1.00  0.00           C  
ATOM   3797  O   ILE   248      16.253  24.152   2.860  1.00  0.00           O  
ATOM   3798  CB  ILE   248      16.364  24.922   5.939  1.00  0.00           C  
ATOM   3799  CG1 ILE   248      15.870  25.870   7.099  1.00  0.00           C  
ATOM   3800  CG2 ILE   248      17.473  24.082   6.543  1.00  0.00           C  
ATOM   3801  CD1 ILE   248      15.214  25.278   8.339  1.00  0.00           C  
ATOM   3802  H   ILE   248      15.001  25.964   3.643  1.00  0.00           H  
ATOM   3803  HA  ILE   248      17.662  26.313   4.782  1.00  0.00           H  
ATOM   3804  HB  ILE   248      15.487  24.296   5.774  1.00  0.00           H  
ATOM   3805 1HG1 ILE   248      16.662  26.579   7.343  1.00  0.00           H  
ATOM   3806 2HG1 ILE   248      15.146  26.572   6.687  1.00  0.00           H  
ATOM   3807 1HG2 ILE   248      17.688  23.210   5.925  1.00  0.00           H  
ATOM   3808 2HG2 ILE   248      18.436  24.571   6.696  1.00  0.00           H  
ATOM   3809 3HG2 ILE   248      17.068  23.678   7.470  1.00  0.00           H  
ATOM   3810 1HD1 ILE   248      15.954  24.752   8.943  1.00  0.00           H  
ATOM   3811 2HD1 ILE   248      14.869  26.039   9.039  1.00  0.00           H  
ATOM   3812 3HD1 ILE   248      14.392  24.602   8.108  1.00  0.00           H  
ATOM   3813  N   PRO   249      18.491  24.458   3.371  1.00  0.00           N  
ATOM   3814  CA  PRO   249      18.846  23.500   2.339  1.00  0.00           C  
ATOM   3815  C   PRO   249      18.327  22.073   2.644  1.00  0.00           C  
ATOM   3816  O   PRO   249      18.283  21.685   3.807  1.00  0.00           O  
ATOM   3817  CB  PRO   249      20.369  23.578   2.200  1.00  0.00           C  
ATOM   3818  CG  PRO   249      20.718  25.012   2.734  1.00  0.00           C  
ATOM   3819  CD  PRO   249      19.738  24.883   3.882  1.00  0.00           C  
ATOM   3820  HA  PRO   249      18.368  23.921   1.455  1.00  0.00           H  
ATOM   3821 1HB  PRO   249      20.705  22.728   2.792  1.00  0.00           H  
ATOM   3822 2HB  PRO   249      20.696  23.541   1.161  1.00  0.00           H  
ATOM   3823 1HG  PRO   249      21.726  25.118   3.134  1.00  0.00           H  
ATOM   3824 2HG  PRO   249      20.425  25.779   2.017  1.00  0.00           H  
ATOM   3825 1HD  PRO   249      19.993  24.097   4.594  1.00  0.00           H  
ATOM   3826 2HD  PRO   249      19.620  25.804   4.454  1.00  0.00           H  
ATOM   3827  N   SER   250      17.839  21.362   1.635  1.00  0.00           N  
ATOM   3828  CA  SER   250      17.203  20.050   1.836  1.00  0.00           C  
ATOM   3829  C   SER   250      17.101  19.289   0.487  1.00  0.00           C  
ATOM   3830  O   SER   250      16.610  19.850  -0.487  1.00  0.00           O  
ATOM   3831  CB  SER   250      15.736  20.353   2.345  1.00  0.00           C  
ATOM   3832  OG  SER   250      14.933  19.188   2.489  1.00  0.00           O  
ATOM   3833  H   SER   250      17.621  21.761   0.733  1.00  0.00           H  
ATOM   3834  HA  SER   250      17.774  19.458   2.552  1.00  0.00           H  
ATOM   3835 1HB  SER   250      15.736  20.772   3.351  1.00  0.00           H  
ATOM   3836 2HB  SER   250      15.198  21.060   1.714  1.00  0.00           H  
ATOM   3837  HG  SER   250      14.337  19.471   3.186  1.00  0.00           H  
ATOM   3838  N   SER   251      17.499  18.029   0.374  1.00  0.00           N  
ATOM   3839  CA  SER   251      17.313  17.144  -0.812  1.00  0.00           C  
ATOM   3840  C   SER   251      17.048  15.745  -0.291  1.00  0.00           C  
ATOM   3841  O   SER   251      17.545  14.713  -0.784  1.00  0.00           O  
ATOM   3842  CB  SER   251      18.572  17.189  -1.669  1.00  0.00           C  
ATOM   3843  OG  SER   251      19.739  16.858  -0.842  1.00  0.00           O  
ATOM   3844  H   SER   251      17.969  17.655   1.186  1.00  0.00           H  
ATOM   3845  HA  SER   251      16.387  17.412  -1.320  1.00  0.00           H  
ATOM   3846 1HB  SER   251      18.463  16.526  -2.528  1.00  0.00           H  
ATOM   3847 2HB  SER   251      18.804  18.194  -2.022  1.00  0.00           H  
ATOM   3848  HG  SER   251      19.662  15.916  -0.672  1.00  0.00           H  
ATOM   3849  N   HIE   252      16.156  15.619   0.751  1.00  0.00           N  
ATOM   3850  CA  HIE   252      15.941  14.341   1.441  1.00  0.00           C  
ATOM   3851  C   HIE   252      15.316  13.262   0.565  1.00  0.00           C  
ATOM   3852  O   HIE   252      14.413  13.554  -0.274  1.00  0.00           O  
ATOM   3853  CB  HIE   252      15.050  14.551   2.649  1.00  0.00           C  
ATOM   3854  CG  HIE   252      15.503  15.500   3.712  1.00  0.00           C  
ATOM   3855  CD2 HIE   252      16.763  15.913   3.895  1.00  0.00           C  
ATOM   3856  ND1 HIE   252      14.755  15.736   4.880  1.00  0.00           N  
ATOM   3857  CE1 HIE   252      15.627  16.320   5.679  1.00  0.00           C  
ATOM   3858  NE2 HIE   252      16.794  16.507   5.126  1.00  0.00           N  
ATOM   3859  H   HIE   252      15.716  16.479   1.046  1.00  0.00           H  
ATOM   3860  HA  HIE   252      16.936  14.025   1.752  1.00  0.00           H  
ATOM   3861 1HB  HIE   252      14.053  14.908   2.394  1.00  0.00           H  
ATOM   3862 2HB  HIE   252      14.744  13.627   3.141  1.00  0.00           H  
ATOM   3863  HD2 HIE   252      17.621  15.730   3.267  1.00  0.00           H  
ATOM   3864  HE1 HIE   252      15.369  16.571   6.697  1.00  0.00           H  
ATOM   3865  HE2 HIE   252      17.614  16.941   5.525  1.00  0.00           H  
ATOM   3866  N   ASN   253      15.619  12.008   0.942  1.00  0.00           N  
ATOM   3867  CA  ASN   253      14.898  10.801   0.536  1.00  0.00           C  
ATOM   3868  C   ASN   253      13.798  10.497   1.554  1.00  0.00           C  
ATOM   3869  O   ASN   253      14.171  10.164   2.674  1.00  0.00           O  
ATOM   3870  CB  ASN   253      15.735   9.552   0.290  1.00  0.00           C  
ATOM   3871  CG  ASN   253      16.776   9.649  -0.827  1.00  0.00           C  
ATOM   3872  ND2 ASN   253      17.918   9.102  -0.876  1.00  0.00           N  
ATOM   3873  OD1 ASN   253      16.497  10.262  -1.844  1.00  0.00           O  
ATOM   3874  H   ASN   253      16.445  11.949   1.518  1.00  0.00           H  
ATOM   3875  HA  ASN   253      14.358  11.026  -0.383  1.00  0.00           H  
ATOM   3876 1HB  ASN   253      16.207   9.316   1.243  1.00  0.00           H  
ATOM   3877 2HB  ASN   253      15.175   8.643   0.070  1.00  0.00           H  
ATOM   3878 1HD2 ASN   253      18.523   9.270  -1.667  1.00  0.00           H  
ATOM   3879 2HD2 ASN   253      18.216   8.463  -0.152  1.00  0.00           H  
ATOM   3880  N   LEU   254      12.539  10.500   1.164  1.00  0.00           N  
ATOM   3881  CA  LEU   254      11.419   9.981   1.955  1.00  0.00           C  
ATOM   3882  C   LEU   254      11.175   8.457   1.854  1.00  0.00           C  
ATOM   3883  O   LEU   254      11.069   7.816   2.922  1.00  0.00           O  
ATOM   3884  CB  LEU   254      10.142  10.877   1.749  1.00  0.00           C  
ATOM   3885  CG  LEU   254      10.168  12.416   1.858  1.00  0.00           C  
ATOM   3886  CD1 LEU   254       8.648  12.806   1.732  1.00  0.00           C  
ATOM   3887  CD2 LEU   254      10.579  12.934   3.169  1.00  0.00           C  
ATOM   3888  H   LEU   254      12.348  10.803   0.219  1.00  0.00           H  
ATOM   3889  HA  LEU   254      11.652  10.074   3.016  1.00  0.00           H  
ATOM   3890 1HB  LEU   254       9.648  10.537   0.839  1.00  0.00           H  
ATOM   3891 2HB  LEU   254       9.417  10.518   2.479  1.00  0.00           H  
ATOM   3892  HG  LEU   254      10.596  12.870   0.964  1.00  0.00           H  
ATOM   3893 1HD1 LEU   254       8.634  13.896   1.704  1.00  0.00           H  
ATOM   3894 2HD1 LEU   254       8.289  12.547   0.737  1.00  0.00           H  
ATOM   3895 3HD1 LEU   254       8.051  12.312   2.498  1.00  0.00           H  
ATOM   3896 1HD2 LEU   254      11.654  12.778   3.260  1.00  0.00           H  
ATOM   3897 2HD2 LEU   254      10.368  14.002   3.208  1.00  0.00           H  
ATOM   3898 3HD2 LEU   254      10.114  12.472   4.040  1.00  0.00           H  
ATOM   3899  N   MET   255      10.854   8.003   0.658  1.00  0.00           N  
ATOM   3900  CA  MET   255      10.148   6.718   0.447  1.00  0.00           C  
ATOM   3901  C   MET   255      10.362   6.131  -0.986  1.00  0.00           C  
ATOM   3902  O   MET   255      10.367   6.941  -1.935  1.00  0.00           O  
ATOM   3903  CB  MET   255       8.660   6.836   0.694  1.00  0.00           C  
ATOM   3904  CG  MET   255       8.146   7.607   1.929  1.00  0.00           C  
ATOM   3905  SD  MET   255       6.368   7.746   2.076  1.00  0.00           S  
ATOM   3906  CE  MET   255       5.688   8.460   0.569  1.00  0.00           C  
ATOM   3907  H   MET   255      11.249   8.477  -0.143  1.00  0.00           H  
ATOM   3908  HA  MET   255      10.502   6.003   1.189  1.00  0.00           H  
ATOM   3909 1HB  MET   255       8.198   7.244  -0.205  1.00  0.00           H  
ATOM   3910 2HB  MET   255       8.254   5.826   0.738  1.00  0.00           H  
ATOM   3911 1HG  MET   255       8.659   7.228   2.813  1.00  0.00           H  
ATOM   3912 2HG  MET   255       8.510   8.634   1.909  1.00  0.00           H  
ATOM   3913 1HE  MET   255       5.886   7.729  -0.215  1.00  0.00           H  
ATOM   3914 2HE  MET   255       4.600   8.524   0.583  1.00  0.00           H  
ATOM   3915 3HE  MET   255       6.164   9.385   0.244  1.00  0.00           H  
ATOM   3916  N   LYS   256      10.568   4.797  -1.067  1.00  0.00           N  
ATOM   3917  CA  LYS   256      10.728   4.133  -2.381  1.00  0.00           C  
ATOM   3918  C   LYS   256       9.952   2.820  -2.562  1.00  0.00           C  
ATOM   3919  O   LYS   256       9.767   2.115  -1.503  1.00  0.00           O  
ATOM   3920  CB  LYS   256      12.205   4.201  -2.829  1.00  0.00           C  
ATOM   3921  CG  LYS   256      13.078   3.129  -2.127  1.00  0.00           C  
ATOM   3922  CD  LYS   256      14.509   3.095  -2.547  1.00  0.00           C  
ATOM   3923  CE  LYS   256      15.228   1.828  -2.059  1.00  0.00           C  
ATOM   3924  NZ  LYS   256      16.656   2.039  -2.360  1.00  0.00           N1+
ATOM   3925  H   LYS   256      10.702   4.189  -0.272  1.00  0.00           H  
ATOM   3926  HA  LYS   256      10.262   4.817  -3.089  1.00  0.00           H  
ATOM   3927 1HB  LYS   256      12.268   4.032  -3.904  1.00  0.00           H  
ATOM   3928 2HB  LYS   256      12.732   5.147  -2.696  1.00  0.00           H  
ATOM   3929 1HG  LYS   256      12.989   3.357  -1.065  1.00  0.00           H  
ATOM   3930 2HG  LYS   256      12.660   2.174  -2.449  1.00  0.00           H  
ATOM   3931 1HD  LYS   256      14.571   3.143  -3.634  1.00  0.00           H  
ATOM   3932 2HD  LYS   256      15.065   3.958  -2.182  1.00  0.00           H  
ATOM   3933 1HE  LYS   256      15.068   1.656  -0.994  1.00  0.00           H  
ATOM   3934 2HE  LYS   256      14.789   1.009  -2.627  1.00  0.00           H  
ATOM   3935 1HZ  LYS   256      16.868   2.887  -1.855  1.00  0.00           H  
ATOM   3936 2HZ  LYS   256      17.108   1.250  -1.922  1.00  0.00           H  
ATOM   3937 3HZ  LYS   256      16.796   2.197  -3.348  1.00  0.00           H  
ATOM   3938  N   GLY   257       9.572   2.398  -3.746  1.00  0.00           N  
ATOM   3939  CA  GLY   257       8.795   1.257  -3.991  1.00  0.00           C  
ATOM   3940  C   GLY   257       8.943   0.655  -5.416  1.00  0.00           C  
ATOM   3941  O   GLY   257       9.519   1.189  -6.370  1.00  0.00           O  
ATOM   3942  H   GLY   257       9.939   3.018  -4.453  1.00  0.00           H  
ATOM   3943 1HA  GLY   257       9.046   0.458  -3.294  1.00  0.00           H  
ATOM   3944 2HA  GLY   257       7.779   1.519  -3.695  1.00  0.00           H  
ATOM   3945  N   GLY   258       8.270  -0.491  -5.621  1.00  0.00           N  
ATOM   3946  CA  GLY   258       8.126  -1.055  -6.989  1.00  0.00           C  
ATOM   3947  C   GLY   258       9.140  -2.128  -7.447  1.00  0.00           C  
ATOM   3948  O   GLY   258       9.808  -2.681  -6.589  1.00  0.00           O  
ATOM   3949  H   GLY   258       7.733  -0.948  -4.897  1.00  0.00           H  
ATOM   3950 1HA  GLY   258       7.125  -1.471  -7.100  1.00  0.00           H  
ATOM   3951 2HA  GLY   258       8.039  -0.239  -7.706  1.00  0.00           H  
ATOM   3952  N   SER   259       9.244  -2.434  -8.718  1.00  0.00           N  
ATOM   3953  CA  SER   259       9.924  -3.649  -9.202  1.00  0.00           C  
ATOM   3954  C   SER   259      10.687  -3.555 -10.477  1.00  0.00           C  
ATOM   3955  O   SER   259      10.253  -2.846 -11.352  1.00  0.00           O  
ATOM   3956  CB  SER   259       8.926  -4.769  -9.330  1.00  0.00           C  
ATOM   3957  OG  SER   259       9.639  -6.049  -9.333  1.00  0.00           O  
ATOM   3958  H   SER   259       8.639  -1.926  -9.347  1.00  0.00           H  
ATOM   3959  HA  SER   259      10.649  -4.031  -8.482  1.00  0.00           H  
ATOM   3960 1HB  SER   259       8.280  -4.810  -8.452  1.00  0.00           H  
ATOM   3961 2HB  SER   259       8.338  -4.462 -10.195  1.00  0.00           H  
ATOM   3962  HG  SER   259       9.948  -6.228 -10.224  1.00  0.00           H  
ATOM   3963  N   THR   260      11.810  -4.288 -10.602  1.00  0.00           N  
ATOM   3964  CA  THR   260      12.210  -4.636 -11.978  1.00  0.00           C  
ATOM   3965  C   THR   260      11.253  -5.739 -12.487  1.00  0.00           C  
ATOM   3966  O   THR   260      10.698  -6.545 -11.701  1.00  0.00           O  
ATOM   3967  CB  THR   260      13.711  -5.004 -12.179  1.00  0.00           C  
ATOM   3968  CG2 THR   260      14.527  -3.778 -11.924  1.00  0.00           C  
ATOM   3969  OG1 THR   260      14.129  -5.943 -11.310  1.00  0.00           O  
ATOM   3970  H   THR   260      12.165  -4.881  -9.866  1.00  0.00           H  
ATOM   3971  HA  THR   260      12.077  -3.714 -12.543  1.00  0.00           H  
ATOM   3972  HB  THR   260      13.867  -5.243 -13.231  1.00  0.00           H  
ATOM   3973  HG1 THR   260      14.130  -6.719 -11.875  1.00  0.00           H  
ATOM   3974 1HG2 THR   260      14.151  -3.276 -11.032  1.00  0.00           H  
ATOM   3975 2HG2 THR   260      15.589  -3.983 -11.791  1.00  0.00           H  
ATOM   3976 3HG2 THR   260      14.405  -3.192 -12.835  1.00  0.00           H  
ATOM   3977  N   LYN   261      10.968  -5.888 -13.779  1.00  0.00           N  
ATOM   3978  CA  LYN   261      10.164  -6.924 -14.365  1.00  0.00           C  
ATOM   3979  C   LYN   261      10.817  -7.320 -15.739  1.00  0.00           C  
ATOM   3980  O   LYN   261      11.840  -6.751 -16.077  1.00  0.00           O  
ATOM   3981  CB  LYN   261       8.726  -6.365 -14.593  1.00  0.00           C  
ATOM   3982  CG  LYN   261       7.709  -6.162 -13.378  1.00  0.00           C  
ATOM   3983  CD  LYN   261       7.373  -7.529 -12.693  1.00  0.00           C  
ATOM   3984  CE  LYN   261       6.153  -7.325 -11.750  1.00  0.00           C  
ATOM   3985  NZ  LYN   261       5.523  -8.654 -11.380  1.00  0.00           N1+
ATOM   3986  H   LYN   261      11.570  -5.304 -14.341  1.00  0.00           H  
ATOM   3987  HA  LYN   261      10.145  -7.812 -13.732  1.00  0.00           H  
ATOM   3988 1HB  LYN   261       8.737  -5.446 -15.178  1.00  0.00           H  
ATOM   3989 2HB  LYN   261       8.276  -7.049 -15.313  1.00  0.00           H  
ATOM   3990 1HG  LYN   261       8.039  -5.383 -12.691  1.00  0.00           H  
ATOM   3991 2HG  LYN   261       6.749  -5.845 -13.786  1.00  0.00           H  
ATOM   3992 1HD  LYN   261       7.043  -8.352 -13.329  1.00  0.00           H  
ATOM   3993 2HD  LYN   261       8.221  -7.846 -12.086  1.00  0.00           H  
ATOM   3994 1HE  LYN   261       6.356  -6.829 -10.802  1.00  0.00           H  
ATOM   3995 2HE  LYN   261       5.356  -6.762 -12.234  1.00  0.00           H  
ATOM   3996 1HZ  LYN   261       4.588  -8.495 -11.032  1.00  0.00           H  
ATOM   3997 2HZ  LYN   261       6.003  -9.028 -10.574  1.00  0.00           H  
ATOM   3998  N   ASN   262      10.207  -8.266 -16.413  1.00  0.00           N  
ATOM   3999  CA  ASN   262      10.675  -9.019 -17.608  1.00  0.00           C  
ATOM   4000  C   ASN   262       9.448  -9.294 -18.509  1.00  0.00           C  
ATOM   4001  O   ASN   262       8.988 -10.501 -18.639  1.00  0.00           O  
ATOM   4002  CB  ASN   262      11.336 -10.362 -17.292  1.00  0.00           C  
ATOM   4003  CG  ASN   262      12.680 -10.214 -16.683  1.00  0.00           C  
ATOM   4004  ND2 ASN   262      13.763 -10.069 -17.413  1.00  0.00           N  
ATOM   4005  OD1 ASN   262      12.774 -10.056 -15.503  1.00  0.00           O  
ATOM   4006  H   ASN   262       9.313  -8.534 -16.024  1.00  0.00           H  
ATOM   4007  HA  ASN   262      11.342  -8.365 -18.169  1.00  0.00           H  
ATOM   4008 1HB  ASN   262      10.823 -11.050 -16.622  1.00  0.00           H  
ATOM   4009 2HB  ASN   262      11.475 -10.938 -18.206  1.00  0.00           H  
ATOM   4010 1HD2 ASN   262      14.631  -9.818 -16.962  1.00  0.00           H  
ATOM   4011 2HD2 ASN   262      13.543 -10.142 -18.397  1.00  0.00           H  
ATOM   4012  N   TRP   263       8.940  -8.233 -19.134  1.00  0.00           N  
ATOM   4013  CA  TRP   263       7.826  -8.387 -20.078  1.00  0.00           C  
ATOM   4014  C   TRP   263       8.284  -8.773 -21.517  1.00  0.00           C  
ATOM   4015  O   TRP   263       7.832  -8.143 -22.500  1.00  0.00           O  
ATOM   4016  CB  TRP   263       7.028  -6.997 -20.032  1.00  0.00           C  
ATOM   4017  CG  TRP   263       6.263  -6.542 -18.819  1.00  0.00           C  
ATOM   4018  CD1 TRP   263       6.100  -7.264 -17.689  1.00  0.00           C  
ATOM   4019  CD2 TRP   263       5.502  -5.273 -18.580  1.00  0.00           C  
ATOM   4020  CE2 TRP   263       4.910  -5.371 -17.308  1.00  0.00           C  
ATOM   4021  CE3 TRP   263       5.293  -4.047 -19.287  1.00  0.00           C  
ATOM   4022  NE1 TRP   263       5.316  -6.610 -16.811  1.00  0.00           N  
ATOM   4023  CZ2 TRP   263       4.075  -4.404 -16.768  1.00  0.00           C  
ATOM   4024  CZ3 TRP   263       4.472  -3.040 -18.749  1.00  0.00           C  
ATOM   4025  CH2 TRP   263       3.810  -3.194 -17.518  1.00  0.00           C  
ATOM   4026  H   TRP   263       9.314  -7.297 -19.063  1.00  0.00           H  
ATOM   4027  HA  TRP   263       7.163  -9.147 -19.667  1.00  0.00           H  
ATOM   4028 1HB  TRP   263       7.780  -6.243 -20.267  1.00  0.00           H  
ATOM   4029 2HB  TRP   263       6.279  -7.059 -20.822  1.00  0.00           H  
ATOM   4030  HD1 TRP   263       6.492  -8.236 -17.432  1.00  0.00           H  
ATOM   4031  HE1 TRP   263       5.063  -7.098 -15.964  1.00  0.00           H  
ATOM   4032  HE3 TRP   263       5.777  -4.000 -20.251  1.00  0.00           H  
ATOM   4033  HZ2 TRP   263       3.704  -4.580 -15.770  1.00  0.00           H  
ATOM   4034  HZ3 TRP   263       4.381  -2.086 -19.247  1.00  0.00           H  
ATOM   4035  HH2 TRP   263       3.113  -2.446 -17.166  1.00  0.00           H  
ATOM   4036  N   SER   264       8.849  -9.913 -21.639  1.00  0.00           N  
ATOM   4037  CA  SER   264       8.879 -10.752 -22.834  1.00  0.00           C  
ATOM   4038  C   SER   264       8.212 -12.118 -22.645  1.00  0.00           C  
ATOM   4039  O   SER   264       8.315 -12.691 -21.547  1.00  0.00           O  
ATOM   4040  CB  SER   264      10.250 -10.761 -23.531  1.00  0.00           C  
ATOM   4041  OG  SER   264      10.360 -11.587 -24.748  1.00  0.00           O  
ATOM   4042  H   SER   264       9.057 -10.362 -20.759  1.00  0.00           H  
ATOM   4043  HA  SER   264       8.228 -10.261 -23.558  1.00  0.00           H  
ATOM   4044 1HB  SER   264      10.540  -9.758 -23.844  1.00  0.00           H  
ATOM   4045 2HB  SER   264      11.003 -11.044 -22.795  1.00  0.00           H  
ATOM   4046  HG  SER   264      10.521 -12.499 -24.496  1.00  0.00           H  
ATOM   4047  N   GLY   265       7.547 -12.634 -23.636  1.00  0.00           N  
ATOM   4048  CA  GLY   265       7.055 -14.037 -23.658  1.00  0.00           C  
ATOM   4049  C   GLY   265       5.654 -14.252 -23.088  1.00  0.00           C  
ATOM   4050  O   GLY   265       5.229 -13.359 -22.331  1.00  0.00           O  
ATOM   4051  H   GLY   265       7.677 -12.085 -24.474  1.00  0.00           H  
ATOM   4052 1HA  GLY   265       7.012 -14.328 -24.708  1.00  0.00           H  
ATOM   4053 2HA  GLY   265       7.788 -14.702 -23.204  1.00  0.00           H  
ATOM   4054  N   ASN   266       4.993 -15.410 -23.279  1.00  0.00           N  
ATOM   4055  CA  ASN   266       3.646 -15.774 -22.709  1.00  0.00           C  
ATOM   4056  C   ASN   266       2.465 -14.869 -23.152  1.00  0.00           C  
ATOM   4057  O   ASN   266       1.364 -15.302 -23.343  1.00  0.00           O  
ATOM   4058  CB  ASN   266       3.767 -15.913 -21.158  1.00  0.00           C  
ATOM   4059  CG  ASN   266       4.902 -16.774 -20.637  1.00  0.00           C  
ATOM   4060  ND2 ASN   266       5.740 -16.328 -19.709  1.00  0.00           N  
ATOM   4061  OD1 ASN   266       5.097 -17.883 -20.996  1.00  0.00           O  
ATOM   4062  H   ASN   266       5.335 -16.022 -24.005  1.00  0.00           H  
ATOM   4063  HA  ASN   266       3.513 -16.783 -23.101  1.00  0.00           H  
ATOM   4064 1HB  ASN   266       3.806 -14.910 -20.731  1.00  0.00           H  
ATOM   4065 2HB  ASN   266       2.821 -16.325 -20.808  1.00  0.00           H  
ATOM   4066 1HD2 ASN   266       6.372 -17.023 -19.337  1.00  0.00           H  
ATOM   4067 2HD2 ASN   266       5.791 -15.340 -19.502  1.00  0.00           H  
ATOM   4068  N   SER   267       2.606 -13.534 -23.340  1.00  0.00           N  
ATOM   4069  CA  SER   267       1.485 -12.623 -23.735  1.00  0.00           C  
ATOM   4070  C   SER   267       2.071 -11.351 -24.339  1.00  0.00           C  
ATOM   4071  O   SER   267       3.220 -11.047 -24.052  1.00  0.00           O  
ATOM   4072  CB  SER   267       0.602 -12.334 -22.447  1.00  0.00           C  
ATOM   4073  OG  SER   267      -0.178 -11.175 -22.454  1.00  0.00           O  
ATOM   4074  H   SER   267       3.504 -13.127 -23.125  1.00  0.00           H  
ATOM   4075  HA  SER   267       0.824 -13.145 -24.427  1.00  0.00           H  
ATOM   4076 1HB  SER   267      -0.037 -13.174 -22.177  1.00  0.00           H  
ATOM   4077 2HB  SER   267       1.237 -12.163 -21.578  1.00  0.00           H  
ATOM   4078  HG  SER   267       0.177 -10.570 -21.799  1.00  0.00           H  
ATOM   4079  N   GLU   268       1.261 -10.628 -25.089  1.00  0.00           N  
ATOM   4080  CA  GLU   268       1.514  -9.337 -25.652  1.00  0.00           C  
ATOM   4081  C   GLU   268       0.976  -8.215 -24.761  1.00  0.00           C  
ATOM   4082  O   GLU   268       1.472  -7.083 -24.948  1.00  0.00           O  
ATOM   4083  CB  GLU   268       1.092  -9.260 -27.111  1.00  0.00           C  
ATOM   4084  CG  GLU   268       1.761 -10.289 -28.057  1.00  0.00           C  
ATOM   4085  CD  GLU   268       1.402 -11.752 -27.785  1.00  0.00           C  
ATOM   4086  OE1 GLU   268       2.311 -12.602 -27.494  1.00  0.00           O  
ATOM   4087  OE2 GLU   268       0.216 -12.076 -27.636  1.00  0.00           O1-
ATOM   4088  H   GLU   268       0.366 -11.088 -25.175  1.00  0.00           H  
ATOM   4089  HA  GLU   268       2.591  -9.174 -25.692  1.00  0.00           H  
ATOM   4090 1HB  GLU   268       0.039  -9.525 -27.214  1.00  0.00           H  
ATOM   4091 2HB  GLU   268       1.266  -8.250 -27.482  1.00  0.00           H  
ATOM   4092 1HG  GLU   268       1.428 -10.101 -29.076  1.00  0.00           H  
ATOM   4093 2HG  GLU   268       2.839 -10.185 -28.185  1.00  0.00           H  
ATOM   4094  N   PHE   269       0.087  -8.476 -23.779  1.00  0.00           N  
ATOM   4095  CA  PHE   269      -0.536  -7.560 -22.831  1.00  0.00           C  
ATOM   4096  C   PHE   269       0.021  -7.789 -21.441  1.00  0.00           C  
ATOM   4097  O   PHE   269       0.241  -8.891 -20.916  1.00  0.00           O  
ATOM   4098  CB  PHE   269      -2.022  -7.685 -22.863  1.00  0.00           C  
ATOM   4099  CG  PHE   269      -2.662  -6.930 -21.662  1.00  0.00           C  
ATOM   4100  CD1 PHE   269      -2.670  -5.551 -21.523  1.00  0.00           C  
ATOM   4101  CD2 PHE   269      -3.008  -7.731 -20.530  1.00  0.00           C  
ATOM   4102  CE1 PHE   269      -3.020  -4.912 -20.365  1.00  0.00           C  
ATOM   4103  CE2 PHE   269      -3.443  -7.094 -19.340  1.00  0.00           C  
ATOM   4104  CZ  PHE   269      -3.516  -5.697 -19.258  1.00  0.00           C  
ATOM   4105  H   PHE   269      -0.157  -9.448 -23.654  1.00  0.00           H  
ATOM   4106  HA  PHE   269      -0.326  -6.511 -23.045  1.00  0.00           H  
ATOM   4107 1HB  PHE   269      -2.344  -7.287 -23.825  1.00  0.00           H  
ATOM   4108 2HB  PHE   269      -2.308  -8.737 -22.824  1.00  0.00           H  
ATOM   4109  HD1 PHE   269      -2.156  -5.054 -22.332  1.00  0.00           H  
ATOM   4110  HD2 PHE   269      -3.054  -8.810 -20.536  1.00  0.00           H  
ATOM   4111  HE1 PHE   269      -3.053  -3.836 -20.263  1.00  0.00           H  
ATOM   4112  HE2 PHE   269      -3.865  -7.686 -18.542  1.00  0.00           H  
ATOM   4113  HZ  PHE   269      -3.811  -5.104 -18.405  1.00  0.00           H  
ATOM   4114  N   HIE   270       0.383  -6.670 -20.801  1.00  0.00           N  
ATOM   4115  CA  HIE   270       1.098  -6.619 -19.554  1.00  0.00           C  
ATOM   4116  C   HIE   270       0.725  -5.459 -18.582  1.00  0.00           C  
ATOM   4117  O   HIE   270       0.424  -4.299 -19.067  1.00  0.00           O  
ATOM   4118  CB  HIE   270       2.629  -6.581 -19.848  1.00  0.00           C  
ATOM   4119  CG  HIE   270       3.172  -7.735 -20.677  1.00  0.00           C  
ATOM   4120  CD2 HIE   270       3.202  -7.735 -22.047  1.00  0.00           C  
ATOM   4121  ND1 HIE   270       3.696  -8.926 -20.253  1.00  0.00           N  
ATOM   4122  CE1 HIE   270       3.978  -9.708 -21.314  1.00  0.00           C  
ATOM   4123  NE2 HIE   270       3.732  -8.961 -22.446  1.00  0.00           N  
ATOM   4124  H   HIE   270       0.324  -5.813 -21.330  1.00  0.00           H  
ATOM   4125  HA  HIE   270       0.859  -7.489 -18.943  1.00  0.00           H  
ATOM   4126 1HB  HIE   270       2.883  -5.634 -20.325  1.00  0.00           H  
ATOM   4127 2HB  HIE   270       3.133  -6.550 -18.883  1.00  0.00           H  
ATOM   4128  HD2 HIE   270       2.939  -6.900 -22.679  1.00  0.00           H  
ATOM   4129  HE1 HIE   270       4.325 -10.730 -21.293  1.00  0.00           H  
ATOM   4130  HE2 HIE   270       3.788  -9.276 -23.405  1.00  0.00           H  
ATOM   4131  N   PHE   271       0.689  -5.715 -17.274  1.00  0.00           N  
ATOM   4132  CA  PHE   271       0.265  -4.795 -16.180  1.00  0.00           C  
ATOM   4133  C   PHE   271       1.095  -4.929 -14.892  1.00  0.00           C  
ATOM   4134  O   PHE   271       1.218  -5.998 -14.373  1.00  0.00           O  
ATOM   4135  CB  PHE   271      -1.273  -4.728 -16.079  1.00  0.00           C  
ATOM   4136  CG  PHE   271      -1.888  -3.771 -15.013  1.00  0.00           C  
ATOM   4137  CD1 PHE   271      -2.365  -2.458 -15.311  1.00  0.00           C  
ATOM   4138  CD2 PHE   271      -1.983  -4.128 -13.659  1.00  0.00           C  
ATOM   4139  CE1 PHE   271      -2.966  -1.614 -14.360  1.00  0.00           C  
ATOM   4140  CE2 PHE   271      -2.530  -3.277 -12.696  1.00  0.00           C  
ATOM   4141  CZ  PHE   271      -3.090  -2.028 -13.042  1.00  0.00           C  
ATOM   4142  H   PHE   271       0.982  -6.637 -16.981  1.00  0.00           H  
ATOM   4143  HA  PHE   271       0.564  -3.809 -16.537  1.00  0.00           H  
ATOM   4144 1HB  PHE   271      -1.681  -4.390 -17.031  1.00  0.00           H  
ATOM   4145 2HB  PHE   271      -1.640  -5.705 -15.761  1.00  0.00           H  
ATOM   4146  HD1 PHE   271      -2.365  -2.061 -16.314  1.00  0.00           H  
ATOM   4147  HD2 PHE   271      -1.617  -5.124 -13.450  1.00  0.00           H  
ATOM   4148  HE1 PHE   271      -3.358  -0.653 -14.660  1.00  0.00           H  
ATOM   4149  HE2 PHE   271      -2.555  -3.561 -11.654  1.00  0.00           H  
ATOM   4150  HZ  PHE   271      -3.581  -1.419 -12.296  1.00  0.00           H  
ATOM   4151  N   TYR   272       1.542  -3.806 -14.318  1.00  0.00           N  
ATOM   4152  CA  TYR   272       2.056  -3.715 -12.964  1.00  0.00           C  
ATOM   4153  C   TYR   272       1.674  -2.469 -12.216  1.00  0.00           C  
ATOM   4154  O   TYR   272       1.354  -1.423 -12.771  1.00  0.00           O  
ATOM   4155  CB  TYR   272       3.580  -3.887 -13.055  1.00  0.00           C  
ATOM   4156  CG  TYR   272       4.303  -3.801 -11.740  1.00  0.00           C  
ATOM   4157  CD1 TYR   272       4.129  -4.886 -10.864  1.00  0.00           C  
ATOM   4158  CD2 TYR   272       5.076  -2.650 -11.442  1.00  0.00           C  
ATOM   4159  CE1 TYR   272       4.745  -4.782  -9.571  1.00  0.00           C  
ATOM   4160  CE2 TYR   272       5.606  -2.587 -10.147  1.00  0.00           C  
ATOM   4161  CZ  TYR   272       5.490  -3.646  -9.218  1.00  0.00           C  
ATOM   4162  OH  TYR   272       6.201  -3.586  -8.073  1.00  0.00           O  
ATOM   4163  H   TYR   272       1.497  -2.978 -14.895  1.00  0.00           H  
ATOM   4164  HA  TYR   272       1.572  -4.528 -12.424  1.00  0.00           H  
ATOM   4165 1HB  TYR   272       3.807  -4.840 -13.533  1.00  0.00           H  
ATOM   4166 2HB  TYR   272       3.996  -3.097 -13.678  1.00  0.00           H  
ATOM   4167  HD1 TYR   272       3.643  -5.786 -11.213  1.00  0.00           H  
ATOM   4168  HD2 TYR   272       5.020  -1.768 -12.062  1.00  0.00           H  
ATOM   4169  HE1 TYR   272       4.496  -5.588  -8.896  1.00  0.00           H  
ATOM   4170  HE2 TYR   272       6.228  -1.747  -9.873  1.00  0.00           H  
ATOM   4171  HH  TYR   272       5.779  -3.986  -7.308  1.00  0.00           H  
ATOM   4172  N   SER   273       1.812  -2.507 -10.909  1.00  0.00           N  
ATOM   4173  CA  SER   273       1.567  -1.309 -10.031  1.00  0.00           C  
ATOM   4174  C   SER   273       2.446  -1.185  -8.808  1.00  0.00           C  
ATOM   4175  O   SER   273       3.034  -2.156  -8.418  1.00  0.00           O  
ATOM   4176  CB  SER   273       0.090  -1.243  -9.646  1.00  0.00           C  
ATOM   4177  OG  SER   273      -0.179  -1.878  -8.355  1.00  0.00           O  
ATOM   4178  H   SER   273       2.017  -3.343 -10.381  1.00  0.00           H  
ATOM   4179  HA  SER   273       1.738  -0.436 -10.662  1.00  0.00           H  
ATOM   4180 1HB  SER   273      -0.151  -0.182  -9.591  1.00  0.00           H  
ATOM   4181 2HB  SER   273      -0.591  -1.607 -10.415  1.00  0.00           H  
ATOM   4182  HG  SER   273      -0.284  -1.201  -7.684  1.00  0.00           H  
ATOM   4183  N   ILE   274       2.420   0.073  -8.230  1.00  0.00           N  
ATOM   4184  CA  ILE   274       3.009   0.428  -6.961  1.00  0.00           C  
ATOM   4185  C   ILE   274       2.027   1.273  -6.104  1.00  0.00           C  
ATOM   4186  O   ILE   274       1.319   2.122  -6.651  1.00  0.00           O  
ATOM   4187  CB  ILE   274       4.254   1.229  -7.174  1.00  0.00           C  
ATOM   4188  CG1 ILE   274       5.145   0.852  -8.410  1.00  0.00           C  
ATOM   4189  CG2 ILE   274       5.111   1.278  -5.856  1.00  0.00           C  
ATOM   4190  CD1 ILE   274       6.096   1.897  -8.844  1.00  0.00           C  
ATOM   4191  H   ILE   274       1.871   0.755  -8.734  1.00  0.00           H  
ATOM   4192  HA  ILE   274       3.350  -0.439  -6.396  1.00  0.00           H  
ATOM   4193  HB  ILE   274       3.901   2.252  -7.311  1.00  0.00           H  
ATOM   4194 1HG1 ILE   274       5.622  -0.092  -8.143  1.00  0.00           H  
ATOM   4195 2HG1 ILE   274       4.504   0.805  -9.290  1.00  0.00           H  
ATOM   4196 1HG2 ILE   274       5.266   0.270  -5.473  1.00  0.00           H  
ATOM   4197 2HG2 ILE   274       6.071   1.677  -6.184  1.00  0.00           H  
ATOM   4198 3HG2 ILE   274       4.673   1.835  -5.028  1.00  0.00           H  
ATOM   4199 1HD1 ILE   274       5.550   2.655  -9.405  1.00  0.00           H  
ATOM   4200 2HD1 ILE   274       6.638   2.326  -8.002  1.00  0.00           H  
ATOM   4201 3HD1 ILE   274       6.860   1.398  -9.441  1.00  0.00           H  
ATOM   4202  N   ASN   275       2.091   1.116  -4.747  1.00  0.00           N  
ATOM   4203  CA  ASN   275       1.660   2.153  -3.817  1.00  0.00           C  
ATOM   4204  C   ASN   275       2.643   2.252  -2.652  1.00  0.00           C  
ATOM   4205  O   ASN   275       3.391   1.291  -2.316  1.00  0.00           O  
ATOM   4206  CB  ASN   275       0.199   1.778  -3.447  1.00  0.00           C  
ATOM   4207  CG  ASN   275      -0.524   2.800  -2.619  1.00  0.00           C  
ATOM   4208  ND2 ASN   275      -1.679   3.248  -3.062  1.00  0.00           N  
ATOM   4209  OD1 ASN   275      -0.035   3.324  -1.603  1.00  0.00           O  
ATOM   4210  H   ASN   275       2.534   0.287  -4.378  1.00  0.00           H  
ATOM   4211  HA  ASN   275       1.701   3.141  -4.277  1.00  0.00           H  
ATOM   4212 1HB  ASN   275      -0.397   1.712  -4.357  1.00  0.00           H  
ATOM   4213 2HB  ASN   275       0.193   0.795  -2.978  1.00  0.00           H  
ATOM   4214 1HD2 ASN   275      -2.013   4.144  -2.736  1.00  0.00           H  
ATOM   4215 2HD2 ASN   275      -2.012   2.781  -3.893  1.00  0.00           H  
ATOM   4216  N   VAL   276       2.866   3.492  -2.168  1.00  0.00           N  
ATOM   4217  CA  VAL   276       3.780   3.851  -1.090  1.00  0.00           C  
ATOM   4218  C   VAL   276       3.419   5.083  -0.261  1.00  0.00           C  
ATOM   4219  O   VAL   276       2.966   6.064  -0.824  1.00  0.00           O  
ATOM   4220  CB  VAL   276       5.262   3.763  -1.521  1.00  0.00           C  
ATOM   4221  CG1 VAL   276       5.591   4.941  -2.497  1.00  0.00           C  
ATOM   4222  CG2 VAL   276       6.172   3.921  -0.321  1.00  0.00           C  
ATOM   4223  H   VAL   276       2.136   4.164  -2.355  1.00  0.00           H  
ATOM   4224  HA  VAL   276       3.554   3.042  -0.394  1.00  0.00           H  
ATOM   4225  HB  VAL   276       5.508   2.762  -1.875  1.00  0.00           H  
ATOM   4226 1HG1 VAL   276       6.637   4.903  -2.802  1.00  0.00           H  
ATOM   4227 2HG1 VAL   276       4.992   4.949  -3.409  1.00  0.00           H  
ATOM   4228 3HG1 VAL   276       5.340   5.945  -2.153  1.00  0.00           H  
ATOM   4229 1HG2 VAL   276       7.067   3.356  -0.579  1.00  0.00           H  
ATOM   4230 2HG2 VAL   276       6.505   4.937  -0.115  1.00  0.00           H  
ATOM   4231 3HG2 VAL   276       5.703   3.472   0.556  1.00  0.00           H  
ATOM   4232  N   GLY   277       3.557   5.017   1.054  1.00  0.00           N  
ATOM   4233  CA  GLY   277       3.129   6.028   1.935  1.00  0.00           C  
ATOM   4234  C   GLY   277       3.735   5.871   3.291  1.00  0.00           C  
ATOM   4235  O   GLY   277       4.452   4.871   3.569  1.00  0.00           O  
ATOM   4236  H   GLY   277       3.984   4.189   1.443  1.00  0.00           H  
ATOM   4237 1HA  GLY   277       3.333   6.994   1.474  1.00  0.00           H  
ATOM   4238 2HA  GLY   277       2.049   5.905   2.021  1.00  0.00           H  
ATOM   4239  N   GLY   278       3.453   6.722   4.255  1.00  0.00           N  
ATOM   4240  CA  GLY   278       3.761   6.581   5.727  1.00  0.00           C  
ATOM   4241  C   GLY   278       3.531   7.942   6.487  1.00  0.00           C  
ATOM   4242  O   GLY   278       3.219   8.969   5.859  1.00  0.00           O  
ATOM   4243  H   GLY   278       2.959   7.570   4.018  1.00  0.00           H  
ATOM   4244 1HA  GLY   278       3.018   5.899   6.141  1.00  0.00           H  
ATOM   4245 2HA  GLY   278       4.793   6.325   5.966  1.00  0.00           H  
ATOM   4246  N   PHE   279       3.591   7.985   7.817  1.00  0.00           N  
ATOM   4247  CA  PHE   279       3.329   9.187   8.634  1.00  0.00           C  
ATOM   4248  C   PHE   279       4.614  10.065   8.870  1.00  0.00           C  
ATOM   4249  O   PHE   279       5.647   9.524   9.340  1.00  0.00           O  
ATOM   4250  CB  PHE   279       2.883   8.596   9.996  1.00  0.00           C  
ATOM   4251  CG  PHE   279       2.709   9.578  11.136  1.00  0.00           C  
ATOM   4252  CD1 PHE   279       1.474  10.119  11.391  1.00  0.00           C  
ATOM   4253  CD2 PHE   279       3.767   9.843  11.924  1.00  0.00           C  
ATOM   4254  CE1 PHE   279       1.302  10.750  12.621  1.00  0.00           C  
ATOM   4255  CE2 PHE   279       3.608  10.464  13.143  1.00  0.00           C  
ATOM   4256  CZ  PHE   279       2.366  10.978  13.461  1.00  0.00           C  
ATOM   4257  H   PHE   279       4.085   7.192   8.198  1.00  0.00           H  
ATOM   4258  HA  PHE   279       2.521   9.768   8.187  1.00  0.00           H  
ATOM   4259 1HB  PHE   279       1.984   8.017   9.788  1.00  0.00           H  
ATOM   4260 2HB  PHE   279       3.619   7.872  10.347  1.00  0.00           H  
ATOM   4261  HD1 PHE   279       0.669  10.007  10.679  1.00  0.00           H  
ATOM   4262  HD2 PHE   279       4.762   9.488  11.701  1.00  0.00           H  
ATOM   4263  HE1 PHE   279       0.334  11.087  12.962  1.00  0.00           H  
ATOM   4264  HE2 PHE   279       4.427  10.742  13.789  1.00  0.00           H  
ATOM   4265  HZ  PHE   279       2.222  11.578  14.347  1.00  0.00           H  
ATOM   4266  N   PHE   280       4.622  11.366   8.507  1.00  0.00           N  
ATOM   4267  CA  PHE   280       5.815  12.213   8.463  1.00  0.00           C  
ATOM   4268  C   PHE   280       5.404  13.625   9.067  1.00  0.00           C  
ATOM   4269  O   PHE   280       4.367  14.193   8.683  1.00  0.00           O  
ATOM   4270  CB  PHE   280       6.320  12.529   7.024  1.00  0.00           C  
ATOM   4271  CG  PHE   280       6.927  11.234   6.462  1.00  0.00           C  
ATOM   4272  CD1 PHE   280       6.137  10.399   5.712  1.00  0.00           C  
ATOM   4273  CD2 PHE   280       8.230  10.943   6.738  1.00  0.00           C  
ATOM   4274  CE1 PHE   280       6.702   9.210   5.281  1.00  0.00           C  
ATOM   4275  CE2 PHE   280       8.850   9.732   6.319  1.00  0.00           C  
ATOM   4276  CZ  PHE   280       8.030   8.853   5.574  1.00  0.00           C  
ATOM   4277  H   PHE   280       3.709  11.755   8.327  1.00  0.00           H  
ATOM   4278  HA  PHE   280       6.683  11.865   9.021  1.00  0.00           H  
ATOM   4279 1HB  PHE   280       5.443  12.754   6.416  1.00  0.00           H  
ATOM   4280 2HB  PHE   280       7.100  13.280   6.898  1.00  0.00           H  
ATOM   4281  HD1 PHE   280       5.110  10.646   5.484  1.00  0.00           H  
ATOM   4282  HD2 PHE   280       8.781  11.645   7.347  1.00  0.00           H  
ATOM   4283  HE1 PHE   280       6.051   8.584   4.687  1.00  0.00           H  
ATOM   4284  HE2 PHE   280       9.877   9.537   6.590  1.00  0.00           H  
ATOM   4285  HZ  PHE   280       8.396   7.854   5.387  1.00  0.00           H  
ATOM   4286  N   LYS   281       6.381  14.227   9.774  1.00  0.00           N  
ATOM   4287  CA  LYS   281       6.219  15.513  10.420  1.00  0.00           C  
ATOM   4288  C   LYS   281       6.770  16.632   9.524  1.00  0.00           C  
ATOM   4289  O   LYS   281       7.819  16.582   8.867  1.00  0.00           O  
ATOM   4290  CB  LYS   281       6.998  15.425  11.715  1.00  0.00           C  
ATOM   4291  CG  LYS   281       6.748  16.600  12.686  1.00  0.00           C  
ATOM   4292  CD  LYS   281       7.807  16.515  13.818  1.00  0.00           C  
ATOM   4293  CE  LYS   281       7.479  17.669  14.701  1.00  0.00           C  
ATOM   4294  NZ  LYS   281       8.250  17.910  15.902  1.00  0.00           N1+
ATOM   4295  H   LYS   281       7.271  13.805   9.997  1.00  0.00           H  
ATOM   4296  HA  LYS   281       5.217  15.746  10.782  1.00  0.00           H  
ATOM   4297 1HB  LYS   281       6.722  14.559  12.317  1.00  0.00           H  
ATOM   4298 2HB  LYS   281       8.077  15.343  11.586  1.00  0.00           H  
ATOM   4299 1HG  LYS   281       6.895  17.565  12.201  1.00  0.00           H  
ATOM   4300 2HG  LYS   281       5.745  16.565  13.113  1.00  0.00           H  
ATOM   4301 1HD  LYS   281       7.642  15.549  14.296  1.00  0.00           H  
ATOM   4302 2HD  LYS   281       8.856  16.582  13.535  1.00  0.00           H  
ATOM   4303 1HE  LYS   281       7.663  18.511  14.035  1.00  0.00           H  
ATOM   4304 2HE  LYS   281       6.429  17.595  14.983  1.00  0.00           H  
ATOM   4305 1HZ  LYS   281       7.775  18.517  16.555  1.00  0.00           H  
ATOM   4306 2HZ  LYS   281       8.473  17.082  16.434  1.00  0.00           H  
ATOM   4307 3HZ  LYS   281       9.024  18.517  15.670  1.00  0.00           H  
ATOM   4308  N   LEU   282       5.931  17.663   9.329  1.00  0.00           N  
ATOM   4309  CA  LEU   282       6.064  18.694   8.317  1.00  0.00           C  
ATOM   4310  C   LEU   282       5.848  20.086   8.865  1.00  0.00           C  
ATOM   4311  O   LEU   282       5.253  20.289   9.954  1.00  0.00           O  
ATOM   4312  CB  LEU   282       5.321  18.487   7.023  1.00  0.00           C  
ATOM   4313  CG  LEU   282       5.588  17.122   6.308  1.00  0.00           C  
ATOM   4314  CD1 LEU   282       4.536  16.863   5.189  1.00  0.00           C  
ATOM   4315  CD2 LEU   282       6.878  17.060   5.516  1.00  0.00           C  
ATOM   4316  H   LEU   282       5.162  17.733   9.979  1.00  0.00           H  
ATOM   4317  HA  LEU   282       7.122  18.811   8.087  1.00  0.00           H  
ATOM   4318 1HB  LEU   282       4.249  18.594   7.184  1.00  0.00           H  
ATOM   4319 2HB  LEU   282       5.529  19.242   6.265  1.00  0.00           H  
ATOM   4320  HG  LEU   282       5.640  16.267   6.983  1.00  0.00           H  
ATOM   4321 1HD1 LEU   282       4.527  17.627   4.412  1.00  0.00           H  
ATOM   4322 2HD1 LEU   282       4.829  15.945   4.679  1.00  0.00           H  
ATOM   4323 3HD1 LEU   282       3.585  16.921   5.718  1.00  0.00           H  
ATOM   4324 1HD2 LEU   282       7.627  17.157   6.302  1.00  0.00           H  
ATOM   4325 2HD2 LEU   282       6.978  16.036   5.154  1.00  0.00           H  
ATOM   4326 3HD2 LEU   282       7.012  17.836   4.763  1.00  0.00           H  
ATOM   4327  N   ARG   283       6.396  21.106   8.178  1.00  0.00           N  
ATOM   4328  CA  ARG   283       6.282  22.510   8.523  1.00  0.00           C  
ATOM   4329  C   ARG   283       5.661  23.311   7.366  1.00  0.00           C  
ATOM   4330  O   ARG   283       5.934  22.984   6.240  1.00  0.00           O  
ATOM   4331  CB  ARG   283       7.646  23.134   8.870  1.00  0.00           C  
ATOM   4332  CG  ARG   283       8.348  22.513  10.127  1.00  0.00           C  
ATOM   4333  CD  ARG   283       7.467  22.545  11.377  1.00  0.00           C  
ATOM   4334  NE  ARG   283       8.079  22.017  12.597  1.00  0.00           N  
ATOM   4335  CZ  ARG   283       7.655  22.334  13.829  1.00  0.00           C  
ATOM   4336  NH1 ARG   283       6.737  23.191  14.046  1.00  0.00           N1+
ATOM   4337  NH2 ARG   283       8.246  21.821  14.848  1.00  0.00           N1+
ATOM   4338  H   ARG   283       6.990  20.922   7.381  1.00  0.00           H  
ATOM   4339  HA  ARG   283       5.704  22.529   9.447  1.00  0.00           H  
ATOM   4340 1HB  ARG   283       8.356  22.955   8.062  1.00  0.00           H  
ATOM   4341 2HB  ARG   283       7.627  24.222   8.929  1.00  0.00           H  
ATOM   4342 1HG  ARG   283       8.586  21.452  10.051  1.00  0.00           H  
ATOM   4343 2HG  ARG   283       9.267  23.009  10.439  1.00  0.00           H  
ATOM   4344 1HD  ARG   283       7.248  23.607  11.474  1.00  0.00           H  
ATOM   4345 2HD  ARG   283       6.537  22.002  11.214  1.00  0.00           H  
ATOM   4346  HE  ARG   283       8.856  21.380  12.510  1.00  0.00           H  
ATOM   4347 1HH1 ARG   283       6.272  23.738  13.338  1.00  0.00           H  
ATOM   4348 2HH1 ARG   283       6.528  23.428  15.006  1.00  0.00           H  
ATOM   4349 1HH2 ARG   283       8.992  21.149  14.736  1.00  0.00           H  
ATOM   4350 2HH2 ARG   283       7.737  21.910  15.717  1.00  0.00           H  
ATOM   4351  N   ALA   284       5.020  24.404   7.629  1.00  0.00           N  
ATOM   4352  CA  ALA   284       4.705  25.410   6.653  1.00  0.00           C  
ATOM   4353  C   ALA   284       6.045  25.818   5.955  1.00  0.00           C  
ATOM   4354  O   ALA   284       7.016  26.091   6.634  1.00  0.00           O  
ATOM   4355  CB  ALA   284       4.049  26.525   7.354  1.00  0.00           C  
ATOM   4356  H   ALA   284       5.121  24.677   8.596  1.00  0.00           H  
ATOM   4357  HA  ALA   284       4.025  24.952   5.935  1.00  0.00           H  
ATOM   4358 1HB  ALA   284       3.765  27.302   6.644  1.00  0.00           H  
ATOM   4359 2HB  ALA   284       3.182  26.054   7.818  1.00  0.00           H  
ATOM   4360 3HB  ALA   284       4.698  26.884   8.152  1.00  0.00           H  
ATOM   4361  N   GLY   285       6.098  25.734   4.628  1.00  0.00           N  
ATOM   4362  CA  GLY   285       7.247  26.088   3.739  1.00  0.00           C  
ATOM   4363  C   GLY   285       8.133  24.918   3.222  1.00  0.00           C  
ATOM   4364  O   GLY   285       8.991  25.182   2.419  1.00  0.00           O  
ATOM   4365  H   GLY   285       5.295  25.424   4.100  1.00  0.00           H  
ATOM   4366 1HA  GLY   285       6.849  26.626   2.878  1.00  0.00           H  
ATOM   4367 2HA  GLY   285       7.964  26.703   4.280  1.00  0.00           H  
ATOM   4368  N   GLU   286       7.824  23.673   3.584  1.00  0.00           N  
ATOM   4369  CA  GLU   286       8.302  22.389   3.027  1.00  0.00           C  
ATOM   4370  C   GLU   286       7.707  22.031   1.671  1.00  0.00           C  
ATOM   4371  O   GLU   286       6.509  22.237   1.407  1.00  0.00           O  
ATOM   4372  CB  GLU   286       8.298  21.265   4.024  1.00  0.00           C  
ATOM   4373  CG  GLU   286       9.377  21.525   5.102  1.00  0.00           C  
ATOM   4374  CD  GLU   286       9.716  20.351   6.020  1.00  0.00           C  
ATOM   4375  OE1 GLU   286       8.772  19.675   6.501  1.00  0.00           O  
ATOM   4376  OE2 GLU   286      10.915  20.136   6.262  1.00  0.00           O1-
ATOM   4377  H   GLU   286       7.201  23.570   4.373  1.00  0.00           H  
ATOM   4378  HA  GLU   286       9.361  22.414   2.773  1.00  0.00           H  
ATOM   4379 1HB  GLU   286       7.297  21.154   4.441  1.00  0.00           H  
ATOM   4380 2HB  GLU   286       8.525  20.372   3.442  1.00  0.00           H  
ATOM   4381 1HG  GLU   286      10.248  21.890   4.558  1.00  0.00           H  
ATOM   4382 2HG  GLU   286       9.014  22.317   5.757  1.00  0.00           H  
ATOM   4383  N   GLU   287       8.432  21.314   0.797  1.00  0.00           N  
ATOM   4384  CA  GLU   287       7.962  20.948  -0.500  1.00  0.00           C  
ATOM   4385  C   GLU   287       8.341  19.482  -0.753  1.00  0.00           C  
ATOM   4386  O   GLU   287       9.416  19.024  -0.437  1.00  0.00           O  
ATOM   4387  CB  GLU   287       8.472  21.902  -1.546  1.00  0.00           C  
ATOM   4388  CG  GLU   287       8.376  23.362  -1.299  1.00  0.00           C  
ATOM   4389  CD  GLU   287       8.496  24.213  -2.571  1.00  0.00           C  
ATOM   4390  OE1 GLU   287       7.670  25.149  -2.651  1.00  0.00           O  
ATOM   4391  OE2 GLU   287       9.352  23.923  -3.461  1.00  0.00           O1-
ATOM   4392  H   GLU   287       9.382  21.009   0.955  1.00  0.00           H  
ATOM   4393  HA  GLU   287       6.880  20.961  -0.633  1.00  0.00           H  
ATOM   4394 1HB  GLU   287       9.518  21.651  -1.718  1.00  0.00           H  
ATOM   4395 2HB  GLU   287       7.862  21.641  -2.411  1.00  0.00           H  
ATOM   4396 1HG  GLU   287       7.356  23.560  -0.968  1.00  0.00           H  
ATOM   4397 2HG  GLU   287       8.924  23.688  -0.416  1.00  0.00           H  
ATOM   4398  N   ILE   288       7.433  18.724  -1.438  1.00  0.00           N  
ATOM   4399  CA  ILE   288       7.497  17.275  -1.684  1.00  0.00           C  
ATOM   4400  C   ILE   288       7.521  17.021  -3.201  1.00  0.00           C  
ATOM   4401  O   ILE   288       6.932  17.848  -3.910  1.00  0.00           O  
ATOM   4402  CB  ILE   288       6.294  16.512  -0.943  1.00  0.00           C  
ATOM   4403  CG1 ILE   288       5.999  16.980   0.486  1.00  0.00           C  
ATOM   4404  CG2 ILE   288       6.546  14.955  -0.955  1.00  0.00           C  
ATOM   4405  CD1 ILE   288       4.802  16.300   1.128  1.00  0.00           C  
ATOM   4406  H   ILE   288       6.569  19.160  -1.727  1.00  0.00           H  
ATOM   4407  HA  ILE   288       8.440  16.983  -1.224  1.00  0.00           H  
ATOM   4408  HB  ILE   288       5.418  16.651  -1.576  1.00  0.00           H  
ATOM   4409 1HG1 ILE   288       6.844  16.925   1.171  1.00  0.00           H  
ATOM   4410 2HG1 ILE   288       5.798  18.051   0.437  1.00  0.00           H  
ATOM   4411 1HG2 ILE   288       6.752  14.582  -1.959  1.00  0.00           H  
ATOM   4412 2HG2 ILE   288       7.420  14.831  -0.315  1.00  0.00           H  
ATOM   4413 3HG2 ILE   288       5.809  14.275  -0.528  1.00  0.00           H  
ATOM   4414 1HD1 ILE   288       3.999  16.109   0.416  1.00  0.00           H  
ATOM   4415 2HD1 ILE   288       5.028  15.321   1.551  1.00  0.00           H  
ATOM   4416 3HD1 ILE   288       4.499  16.932   1.962  1.00  0.00           H  
ATOM   4417  N   SER   289       8.073  15.875  -3.676  1.00  0.00           N  
ATOM   4418  CA  SER   289       8.015  15.521  -5.063  1.00  0.00           C  
ATOM   4419  C   SER   289       8.109  14.012  -5.334  1.00  0.00           C  
ATOM   4420  O   SER   289       8.890  13.330  -4.658  1.00  0.00           O  
ATOM   4421  CB  SER   289       9.154  16.273  -5.700  1.00  0.00           C  
ATOM   4422  OG  SER   289       9.199  15.967  -7.056  1.00  0.00           O  
ATOM   4423  H   SER   289       8.578  15.240  -3.074  1.00  0.00           H  
ATOM   4424  HA  SER   289       7.019  15.795  -5.416  1.00  0.00           H  
ATOM   4425 1HB  SER   289       8.967  17.344  -5.613  1.00  0.00           H  
ATOM   4426 2HB  SER   289      10.115  16.006  -5.262  1.00  0.00           H  
ATOM   4427  HG  SER   289       8.452  16.438  -7.432  1.00  0.00           H  
ATOM   4428  N   ILE   290       7.380  13.555  -6.369  1.00  0.00           N  
ATOM   4429  CA  ILE   290       7.380  12.118  -6.811  1.00  0.00           C  
ATOM   4430  C   ILE   290       8.031  11.859  -8.206  1.00  0.00           C  
ATOM   4431  O   ILE   290       7.777  12.679  -9.123  1.00  0.00           O  
ATOM   4432  CB  ILE   290       6.026  11.518  -6.544  1.00  0.00           C  
ATOM   4433  CG1 ILE   290       5.925  10.018  -6.783  1.00  0.00           C  
ATOM   4434  CG2 ILE   290       4.840  12.281  -7.125  1.00  0.00           C  
ATOM   4435  CD1 ILE   290       4.691   9.393  -6.141  1.00  0.00           C  
ATOM   4436  H   ILE   290       6.988  14.229  -7.011  1.00  0.00           H  
ATOM   4437  HA  ILE   290       8.034  11.560  -6.139  1.00  0.00           H  
ATOM   4438  HB  ILE   290       5.874  11.659  -5.474  1.00  0.00           H  
ATOM   4439 1HG1 ILE   290       5.908   9.822  -7.856  1.00  0.00           H  
ATOM   4440 2HG1 ILE   290       6.751   9.613  -6.199  1.00  0.00           H  
ATOM   4441 1HG2 ILE   290       5.047  12.352  -8.193  1.00  0.00           H  
ATOM   4442 2HG2 ILE   290       3.870  11.794  -7.014  1.00  0.00           H  
ATOM   4443 3HG2 ILE   290       4.899  13.327  -6.825  1.00  0.00           H  
ATOM   4444 1HD1 ILE   290       4.892   8.325  -6.059  1.00  0.00           H  
ATOM   4445 2HD1 ILE   290       4.592   9.754  -5.118  1.00  0.00           H  
ATOM   4446 3HD1 ILE   290       3.756   9.458  -6.698  1.00  0.00           H  
ATOM   4447  N   GLN   291       8.753  10.778  -8.356  1.00  0.00           N  
ATOM   4448  CA  GLN   291       9.592  10.501  -9.488  1.00  0.00           C  
ATOM   4449  C   GLN   291       9.377   9.048  -9.838  1.00  0.00           C  
ATOM   4450  O   GLN   291       9.318   8.202  -8.941  1.00  0.00           O  
ATOM   4451  CB  GLN   291      11.020  10.710  -9.099  1.00  0.00           C  
ATOM   4452  CG  GLN   291      11.382  11.987  -8.259  1.00  0.00           C  
ATOM   4453  CD  GLN   291      12.943  12.211  -8.172  1.00  0.00           C  
ATOM   4454  NE2 GLN   291      13.486  13.391  -7.931  1.00  0.00           N  
ATOM   4455  OE1 GLN   291      13.751  11.315  -8.338  1.00  0.00           O  
ATOM   4456  H   GLN   291       9.018  10.338  -7.486  1.00  0.00           H  
ATOM   4457  HA  GLN   291       9.277  11.067 -10.365  1.00  0.00           H  
ATOM   4458 1HB  GLN   291      11.332   9.806  -8.577  1.00  0.00           H  
ATOM   4459 2HB  GLN   291      11.591  10.843 -10.019  1.00  0.00           H  
ATOM   4460 1HG  GLN   291      10.967  12.866  -8.752  1.00  0.00           H  
ATOM   4461 2HG  GLN   291      10.982  11.964  -7.245  1.00  0.00           H  
ATOM   4462 1HE2 GLN   291      14.481  13.546  -7.999  1.00  0.00           H  
ATOM   4463 2HE2 GLN   291      13.017  14.266  -7.748  1.00  0.00           H  
ATOM   4464  N   VAL   292       9.191   8.767 -11.148  1.00  0.00           N  
ATOM   4465  CA  VAL   292       8.851   7.443 -11.618  1.00  0.00           C  
ATOM   4466  C   VAL   292       9.731   7.160 -12.816  1.00  0.00           C  
ATOM   4467  O   VAL   292      10.053   8.006 -13.643  1.00  0.00           O  
ATOM   4468  CB  VAL   292       7.324   7.455 -11.955  1.00  0.00           C  
ATOM   4469  CG1 VAL   292       6.910   8.287 -13.161  1.00  0.00           C  
ATOM   4470  CG2 VAL   292       6.830   5.987 -12.148  1.00  0.00           C  
ATOM   4471  H   VAL   292       9.273   9.519 -11.818  1.00  0.00           H  
ATOM   4472  HA  VAL   292       9.021   6.756 -10.789  1.00  0.00           H  
ATOM   4473  HB  VAL   292       6.760   7.698 -11.055  1.00  0.00           H  
ATOM   4474 1HG1 VAL   292       5.828   8.382 -13.251  1.00  0.00           H  
ATOM   4475 2HG1 VAL   292       7.444   9.235 -13.209  1.00  0.00           H  
ATOM   4476 3HG1 VAL   292       7.171   7.729 -14.060  1.00  0.00           H  
ATOM   4477 1HG2 VAL   292       5.758   6.124 -12.291  1.00  0.00           H  
ATOM   4478 2HG2 VAL   292       7.274   5.618 -13.071  1.00  0.00           H  
ATOM   4479 3HG2 VAL   292       6.989   5.392 -11.249  1.00  0.00           H  
ATOM   4480  N   SER   293      10.131   5.921 -12.965  1.00  0.00           N  
ATOM   4481  CA  SER   293      11.053   5.329 -14.004  1.00  0.00           C  
ATOM   4482  C   SER   293      10.209   4.611 -15.036  1.00  0.00           C  
ATOM   4483  O   SER   293       9.198   4.018 -14.688  1.00  0.00           O  
ATOM   4484  CB  SER   293      12.090   4.459 -13.285  1.00  0.00           C  
ATOM   4485  OG  SER   293      12.826   3.701 -14.207  1.00  0.00           O  
ATOM   4486  H   SER   293       9.772   5.280 -12.270  1.00  0.00           H  
ATOM   4487  HA  SER   293      11.572   6.216 -14.368  1.00  0.00           H  
ATOM   4488 1HB  SER   293      12.788   5.124 -12.778  1.00  0.00           H  
ATOM   4489 2HB  SER   293      11.612   3.827 -12.537  1.00  0.00           H  
ATOM   4490  HG  SER   293      12.431   2.830 -14.298  1.00  0.00           H  
ATOM   4491  N   ASN   294      10.627   4.541 -16.351  1.00  0.00           N  
ATOM   4492  CA  ASN   294       9.813   4.114 -17.487  1.00  0.00           C  
ATOM   4493  C   ASN   294       8.413   4.742 -17.666  1.00  0.00           C  
ATOM   4494  O   ASN   294       7.410   4.060 -17.754  1.00  0.00           O  
ATOM   4495  CB  ASN   294       9.768   2.570 -17.455  1.00  0.00           C  
ATOM   4496  CG  ASN   294      11.023   2.000 -17.855  1.00  0.00           C  
ATOM   4497  ND2 ASN   294      11.760   1.378 -16.999  1.00  0.00           N  
ATOM   4498  OD1 ASN   294      11.384   1.999 -19.005  1.00  0.00           O  
ATOM   4499  H   ASN   294      11.462   5.030 -16.640  1.00  0.00           H  
ATOM   4500  HA  ASN   294      10.393   4.394 -18.366  1.00  0.00           H  
ATOM   4501 1HB  ASN   294       9.545   2.242 -16.439  1.00  0.00           H  
ATOM   4502 2HB  ASN   294       8.979   2.091 -18.034  1.00  0.00           H  
ATOM   4503 1HD2 ASN   294      12.550   0.828 -17.304  1.00  0.00           H  
ATOM   4504 2HD2 ASN   294      11.433   1.604 -16.070  1.00  0.00           H  
ATOM   4505  N   PRO   295       8.253   6.075 -17.481  1.00  0.00           N  
ATOM   4506  CA  PRO   295       6.982   6.746 -17.843  1.00  0.00           C  
ATOM   4507  C   PRO   295       6.289   6.503 -19.159  1.00  0.00           C  
ATOM   4508  O   PRO   295       5.109   6.864 -19.305  1.00  0.00           O  
ATOM   4509  CB  PRO   295       7.240   8.244 -17.578  1.00  0.00           C  
ATOM   4510  CG  PRO   295       8.740   8.318 -17.912  1.00  0.00           C  
ATOM   4511  CD  PRO   295       9.317   7.026 -17.331  1.00  0.00           C  
ATOM   4512  HA  PRO   295       6.265   6.457 -17.072  1.00  0.00           H  
ATOM   4513 1HB  PRO   295       6.614   8.871 -18.213  1.00  0.00           H  
ATOM   4514 2HB  PRO   295       7.042   8.621 -16.575  1.00  0.00           H  
ATOM   4515 1HG  PRO   295       8.919   8.184 -18.978  1.00  0.00           H  
ATOM   4516 2HG  PRO   295       9.242   9.206 -17.525  1.00  0.00           H  
ATOM   4517 1HD  PRO   295      10.187   6.654 -17.871  1.00  0.00           H  
ATOM   4518 2HD  PRO   295       9.614   7.110 -16.286  1.00  0.00           H  
ATOM   4519  N   SER   296       7.032   6.024 -20.180  1.00  0.00           N  
ATOM   4520  CA  SER   296       6.373   5.673 -21.449  1.00  0.00           C  
ATOM   4521  C   SER   296       5.257   4.688 -21.170  1.00  0.00           C  
ATOM   4522  O   SER   296       4.131   4.815 -21.814  1.00  0.00           O  
ATOM   4523  CB  SER   296       7.443   5.159 -22.500  1.00  0.00           C  
ATOM   4524  OG  SER   296       8.026   3.994 -21.964  1.00  0.00           O  
ATOM   4525  H   SER   296       8.002   5.780 -20.035  1.00  0.00           H  
ATOM   4526  HA  SER   296       5.897   6.578 -21.824  1.00  0.00           H  
ATOM   4527 1HB  SER   296       7.032   4.937 -23.484  1.00  0.00           H  
ATOM   4528 2HB  SER   296       8.177   5.962 -22.567  1.00  0.00           H  
ATOM   4529  HG  SER   296       8.736   3.785 -22.576  1.00  0.00           H  
ATOM   4530  N   LEU   297       5.453   3.825 -20.208  1.00  0.00           N  
ATOM   4531  CA  LEU   297       4.548   2.718 -19.801  1.00  0.00           C  
ATOM   4532  C   LEU   297       3.458   3.066 -18.794  1.00  0.00           C  
ATOM   4533  O   LEU   297       2.618   2.219 -18.530  1.00  0.00           O  
ATOM   4534  CB  LEU   297       5.301   1.476 -19.474  1.00  0.00           C  
ATOM   4535  CG  LEU   297       6.305   1.145 -20.572  1.00  0.00           C  
ATOM   4536  CD1 LEU   297       7.198  -0.026 -20.096  1.00  0.00           C  
ATOM   4537  CD2 LEU   297       5.634   0.744 -21.942  1.00  0.00           C  
ATOM   4538  H   LEU   297       6.239   3.996 -19.598  1.00  0.00           H  
ATOM   4539  HA  LEU   297       3.960   2.454 -20.680  1.00  0.00           H  
ATOM   4540 1HB  LEU   297       5.810   1.738 -18.547  1.00  0.00           H  
ATOM   4541 2HB  LEU   297       4.633   0.615 -19.438  1.00  0.00           H  
ATOM   4542  HG  LEU   297       6.962   1.992 -20.770  1.00  0.00           H  
ATOM   4543 1HD1 LEU   297       7.978  -0.385 -20.769  1.00  0.00           H  
ATOM   4544 2HD1 LEU   297       7.681   0.337 -19.188  1.00  0.00           H  
ATOM   4545 3HD1 LEU   297       6.582  -0.877 -19.811  1.00  0.00           H  
ATOM   4546 1HD2 LEU   297       4.595   0.493 -21.727  1.00  0.00           H  
ATOM   4547 2HD2 LEU   297       5.687   1.657 -22.534  1.00  0.00           H  
ATOM   4548 3HD2 LEU   297       6.181  -0.069 -22.418  1.00  0.00           H  
ATOM   4549  N   LEU   298       3.362   4.293 -18.325  1.00  0.00           N  
ATOM   4550  CA  LEU   298       2.479   4.711 -17.224  1.00  0.00           C  
ATOM   4551  C   LEU   298       1.095   4.572 -17.588  1.00  0.00           C  
ATOM   4552  O   LEU   298       0.692   4.887 -18.717  1.00  0.00           O  
ATOM   4553  CB  LEU   298       2.967   6.048 -16.710  1.00  0.00           C  
ATOM   4554  CG  LEU   298       2.326   6.670 -15.427  1.00  0.00           C  
ATOM   4555  CD1 LEU   298       2.829   5.954 -14.211  1.00  0.00           C  
ATOM   4556  CD2 LEU   298       2.477   8.166 -15.276  1.00  0.00           C  
ATOM   4557  H   LEU   298       3.990   4.987 -18.708  1.00  0.00           H  
ATOM   4558  HA  LEU   298       2.630   3.966 -16.443  1.00  0.00           H  
ATOM   4559 1HB  LEU   298       4.049   6.025 -16.586  1.00  0.00           H  
ATOM   4560 2HB  LEU   298       2.881   6.762 -17.529  1.00  0.00           H  
ATOM   4561  HG  LEU   298       1.256   6.465 -15.396  1.00  0.00           H  
ATOM   4562 1HD1 LEU   298       2.215   6.296 -13.378  1.00  0.00           H  
ATOM   4563 2HD1 LEU   298       2.806   4.865 -14.186  1.00  0.00           H  
ATOM   4564 3HD1 LEU   298       3.876   6.242 -14.111  1.00  0.00           H  
ATOM   4565 1HD2 LEU   298       3.514   8.446 -15.089  1.00  0.00           H  
ATOM   4566 2HD2 LEU   298       2.322   8.742 -16.189  1.00  0.00           H  
ATOM   4567 3HD2 LEU   298       1.825   8.570 -14.502  1.00  0.00           H  
ATOM   4568  N   ASP   299       0.232   4.227 -16.681  1.00  0.00           N  
ATOM   4569  CA  ASP   299      -1.258   4.399 -16.841  1.00  0.00           C  
ATOM   4570  C   ASP   299      -1.700   5.635 -15.965  1.00  0.00           C  
ATOM   4571  O   ASP   299      -1.593   5.553 -14.745  1.00  0.00           O  
ATOM   4572  CB  ASP   299      -1.868   3.098 -16.376  1.00  0.00           C  
ATOM   4573  CG  ASP   299      -3.373   3.008 -16.492  1.00  0.00           C  
ATOM   4574  OD1 ASP   299      -3.928   2.007 -15.941  1.00  0.00           O  
ATOM   4575  OD2 ASP   299      -4.055   3.936 -17.036  1.00  0.00           O1-
ATOM   4576  H   ASP   299       0.536   4.052 -15.734  1.00  0.00           H  
ATOM   4577  HA  ASP   299      -1.511   4.643 -17.873  1.00  0.00           H  
ATOM   4578 1HB  ASP   299      -1.309   2.318 -16.892  1.00  0.00           H  
ATOM   4579 2HB  ASP   299      -1.687   2.852 -15.329  1.00  0.00           H  
ATOM   4580  N   PRO   300      -1.974   6.809 -16.542  1.00  0.00           N  
ATOM   4581  CA  PRO   300      -2.257   8.067 -15.867  1.00  0.00           C  
ATOM   4582  C   PRO   300      -3.730   8.488 -15.463  1.00  0.00           C  
ATOM   4583  O   PRO   300      -3.826   9.572 -14.894  1.00  0.00           O  
ATOM   4584  CB  PRO   300      -1.700   9.205 -16.785  1.00  0.00           C  
ATOM   4585  CG  PRO   300      -2.059   8.554 -18.107  1.00  0.00           C  
ATOM   4586  CD  PRO   300      -1.717   7.121 -17.894  1.00  0.00           C  
ATOM   4587  HA  PRO   300      -1.767   8.107 -14.895  1.00  0.00           H  
ATOM   4588 1HB  PRO   300      -2.185  10.175 -16.687  1.00  0.00           H  
ATOM   4589 2HB  PRO   300      -0.615   9.317 -16.765  1.00  0.00           H  
ATOM   4590 1HG  PRO   300      -3.140   8.536 -18.238  1.00  0.00           H  
ATOM   4591 2HG  PRO   300      -1.554   9.077 -18.920  1.00  0.00           H  
ATOM   4592 1HD  PRO   300      -2.164   6.455 -18.631  1.00  0.00           H  
ATOM   4593 2HD  PRO   300      -0.640   7.051 -18.046  1.00  0.00           H  
ATOM   4594  N   ASP   301      -4.767   7.636 -15.525  1.00  0.00           N  
ATOM   4595  CA  ASP   301      -6.147   7.988 -15.113  1.00  0.00           C  
ATOM   4596  C   ASP   301      -6.346   7.926 -13.531  1.00  0.00           C  
ATOM   4597  O   ASP   301      -5.621   7.207 -12.862  1.00  0.00           O  
ATOM   4598  CB  ASP   301      -7.115   7.150 -15.917  1.00  0.00           C  
ATOM   4599  CG  ASP   301      -8.536   7.807 -15.847  1.00  0.00           C  
ATOM   4600  OD1 ASP   301      -9.552   7.131 -16.114  1.00  0.00           O  
ATOM   4601  OD2 ASP   301      -8.593   9.050 -15.514  1.00  0.00           O1-
ATOM   4602  H   ASP   301      -4.648   6.729 -15.952  1.00  0.00           H  
ATOM   4603  HA  ASP   301      -6.219   9.051 -15.341  1.00  0.00           H  
ATOM   4604 1HB  ASP   301      -6.839   7.183 -16.971  1.00  0.00           H  
ATOM   4605 2HB  ASP   301      -7.112   6.125 -15.548  1.00  0.00           H  
ATOM   4606  N   GLN   302      -7.409   8.569 -12.962  1.00  0.00           N  
ATOM   4607  CA  GLN   302      -7.523   9.017 -11.564  1.00  0.00           C  
ATOM   4608  C   GLN   302      -7.739   7.936 -10.517  1.00  0.00           C  
ATOM   4609  O   GLN   302      -7.502   8.213  -9.349  1.00  0.00           O  
ATOM   4610  CB  GLN   302      -8.670  10.070 -11.520  1.00  0.00           C  
ATOM   4611  CG  GLN   302      -8.196  11.324 -12.169  1.00  0.00           C  
ATOM   4612  CD  GLN   302      -9.076  12.524 -11.730  1.00  0.00           C  
ATOM   4613  NE2 GLN   302      -8.493  13.703 -11.418  1.00  0.00           N  
ATOM   4614  OE1 GLN   302     -10.316  12.526 -11.657  1.00  0.00           O  
ATOM   4615  H   GLN   302      -7.999   9.214 -13.470  1.00  0.00           H  
ATOM   4616  HA  GLN   302      -6.672   9.610 -11.230  1.00  0.00           H  
ATOM   4617 1HB  GLN   302      -9.555   9.625 -11.976  1.00  0.00           H  
ATOM   4618 2HB  GLN   302      -8.965  10.201 -10.478  1.00  0.00           H  
ATOM   4619 1HG  GLN   302      -7.145  11.490 -11.934  1.00  0.00           H  
ATOM   4620 2HG  GLN   302      -8.268  11.185 -13.248  1.00  0.00           H  
ATOM   4621 1HE2 GLN   302      -9.153  14.450 -11.260  1.00  0.00           H  
ATOM   4622 2HE2 GLN   302      -7.487  13.732 -11.338  1.00  0.00           H  
ATOM   4623  N   ASP   303      -7.997   6.689 -10.933  1.00  0.00           N  
ATOM   4624  CA  ASP   303      -8.041   5.556 -10.017  1.00  0.00           C  
ATOM   4625  C   ASP   303      -6.760   4.682 -10.161  1.00  0.00           C  
ATOM   4626  O   ASP   303      -6.498   3.761  -9.370  1.00  0.00           O  
ATOM   4627  CB  ASP   303      -9.266   4.729 -10.395  1.00  0.00           C  
ATOM   4628  CG  ASP   303      -9.242   4.083 -11.785  1.00  0.00           C  
ATOM   4629  OD1 ASP   303      -9.231   4.770 -12.813  1.00  0.00           O  
ATOM   4630  OD2 ASP   303      -9.488   2.908 -11.816  1.00  0.00           O1-
ATOM   4631  H   ASP   303      -8.215   6.610 -11.915  1.00  0.00           H  
ATOM   4632  HA  ASP   303      -8.141   5.839  -8.969  1.00  0.00           H  
ATOM   4633 1HB  ASP   303      -9.249   3.966  -9.618  1.00  0.00           H  
ATOM   4634 2HB  ASP   303     -10.189   5.246 -10.137  1.00  0.00           H  
ATOM   4635  N   ALA   304      -5.915   4.895 -11.185  1.00  0.00           N  
ATOM   4636  CA  ALA   304      -4.692   4.156 -11.401  1.00  0.00           C  
ATOM   4637  C   ALA   304      -3.456   4.935 -10.889  1.00  0.00           C  
ATOM   4638  O   ALA   304      -2.685   4.373 -10.179  1.00  0.00           O  
ATOM   4639  CB  ALA   304      -4.575   3.869 -12.938  1.00  0.00           C  
ATOM   4640  H   ALA   304      -6.177   5.756 -11.645  1.00  0.00           H  
ATOM   4641  HA  ALA   304      -4.730   3.226 -10.833  1.00  0.00           H  
ATOM   4642 1HB  ALA   304      -4.219   4.604 -13.660  1.00  0.00           H  
ATOM   4643 2HB  ALA   304      -3.952   2.984 -13.071  1.00  0.00           H  
ATOM   4644 3HB  ALA   304      -5.533   3.523 -13.323  1.00  0.00           H  
ATOM   4645  N   THR   305      -3.205   6.178 -11.224  1.00  0.00           N  
ATOM   4646  CA  THR   305      -2.116   6.991 -10.787  1.00  0.00           C  
ATOM   4647  C   THR   305      -2.596   8.229 -10.025  1.00  0.00           C  
ATOM   4648  O   THR   305      -3.414   8.950 -10.616  1.00  0.00           O  
ATOM   4649  CB  THR   305      -1.063   7.261 -11.812  1.00  0.00           C  
ATOM   4650  CG2 THR   305       0.027   8.225 -11.271  1.00  0.00           C  
ATOM   4651  OG1 THR   305      -0.429   6.107 -12.298  1.00  0.00           O  
ATOM   4652  H   THR   305      -3.860   6.591 -11.872  1.00  0.00           H  
ATOM   4653  HA  THR   305      -1.623   6.400 -10.014  1.00  0.00           H  
ATOM   4654  HB  THR   305      -1.537   7.776 -12.647  1.00  0.00           H  
ATOM   4655  HG1 THR   305      -1.024   5.864 -13.010  1.00  0.00           H  
ATOM   4656 1HG2 THR   305       0.785   8.299 -12.051  1.00  0.00           H  
ATOM   4657 2HG2 THR   305      -0.419   9.200 -11.071  1.00  0.00           H  
ATOM   4658 3HG2 THR   305       0.571   7.880 -10.392  1.00  0.00           H  
ATOM   4659  N   TYR   306      -2.135   8.430  -8.774  1.00  0.00           N  
ATOM   4660  CA  TYR   306      -2.321   9.682  -8.023  1.00  0.00           C  
ATOM   4661  C   TYR   306      -1.213   9.859  -6.969  1.00  0.00           C  
ATOM   4662  O   TYR   306      -0.672   8.883  -6.413  1.00  0.00           O  
ATOM   4663  CB  TYR   306      -3.753   9.804  -7.489  1.00  0.00           C  
ATOM   4664  CG  TYR   306      -4.310   8.687  -6.564  1.00  0.00           C  
ATOM   4665  CD1 TYR   306      -3.733   8.491  -5.263  1.00  0.00           C  
ATOM   4666  CD2 TYR   306      -5.146   7.710  -7.091  1.00  0.00           C  
ATOM   4667  CE1 TYR   306      -4.043   7.338  -4.525  1.00  0.00           C  
ATOM   4668  CE2 TYR   306      -5.552   6.637  -6.329  1.00  0.00           C  
ATOM   4669  CZ  TYR   306      -4.984   6.360  -5.071  1.00  0.00           C  
ATOM   4670  OH  TYR   306      -5.139   5.244  -4.320  1.00  0.00           O  
ATOM   4671  H   TYR   306      -1.528   7.721  -8.391  1.00  0.00           H  
ATOM   4672  HA  TYR   306      -2.163  10.453  -8.777  1.00  0.00           H  
ATOM   4673 1HB  TYR   306      -3.814  10.738  -6.930  1.00  0.00           H  
ATOM   4674 2HB  TYR   306      -4.373   9.796  -8.385  1.00  0.00           H  
ATOM   4675  HD1 TYR   306      -3.059   9.285  -4.977  1.00  0.00           H  
ATOM   4676  HD2 TYR   306      -5.403   7.691  -8.140  1.00  0.00           H  
ATOM   4677  HE1 TYR   306      -3.568   7.154  -3.573  1.00  0.00           H  
ATOM   4678  HE2 TYR   306      -6.117   5.798  -6.707  1.00  0.00           H  
ATOM   4679  HH  TYR   306      -4.686   5.350  -3.480  1.00  0.00           H  
ATOM   4680  N   PHE   307      -0.944  11.080  -6.545  1.00  0.00           N  
ATOM   4681  CA  PHE   307      -0.029  11.492  -5.479  1.00  0.00           C  
ATOM   4682  C   PHE   307      -0.891  12.056  -4.344  1.00  0.00           C  
ATOM   4683  O   PHE   307      -1.960  12.648  -4.691  1.00  0.00           O  
ATOM   4684  CB  PHE   307       0.975  12.457  -5.981  1.00  0.00           C  
ATOM   4685  CG  PHE   307       2.026  13.038  -5.088  1.00  0.00           C  
ATOM   4686  CD1 PHE   307       2.620  12.224  -4.118  1.00  0.00           C  
ATOM   4687  CD2 PHE   307       2.531  14.342  -5.335  1.00  0.00           C  
ATOM   4688  CE1 PHE   307       3.656  12.690  -3.336  1.00  0.00           C  
ATOM   4689  CE2 PHE   307       3.619  14.816  -4.591  1.00  0.00           C  
ATOM   4690  CZ  PHE   307       4.146  14.001  -3.528  1.00  0.00           C  
ATOM   4691  H   PHE   307      -1.356  11.854  -7.045  1.00  0.00           H  
ATOM   4692  HA  PHE   307       0.526  10.624  -5.124  1.00  0.00           H  
ATOM   4693 1HB  PHE   307       1.506  11.931  -6.774  1.00  0.00           H  
ATOM   4694 2HB  PHE   307       0.314  13.258  -6.310  1.00  0.00           H  
ATOM   4695  HD1 PHE   307       2.211  11.229  -4.032  1.00  0.00           H  
ATOM   4696  HD2 PHE   307       2.041  14.951  -6.080  1.00  0.00           H  
ATOM   4697  HE1 PHE   307       3.994  12.021  -2.559  1.00  0.00           H  
ATOM   4698  HE2 PHE   307       4.002  15.814  -4.750  1.00  0.00           H  
ATOM   4699  HZ  PHE   307       4.869  14.350  -2.805  1.00  0.00           H  
ATOM   4700  N   GLY   308      -0.560  12.049  -3.031  1.00  0.00           N  
ATOM   4701  CA  GLY   308      -1.379  12.557  -1.943  1.00  0.00           C  
ATOM   4702  C   GLY   308      -0.904  12.586  -0.485  1.00  0.00           C  
ATOM   4703  O   GLY   308       0.213  12.137  -0.128  1.00  0.00           O  
ATOM   4704  H   GLY   308       0.240  11.530  -2.697  1.00  0.00           H  
ATOM   4705 1HA  GLY   308      -1.468  13.599  -2.249  1.00  0.00           H  
ATOM   4706 2HA  GLY   308      -2.411  12.204  -1.944  1.00  0.00           H  
ATOM   4707  N   ALA   309      -1.717  13.264   0.349  1.00  0.00           N  
ATOM   4708  CA  ALA   309      -1.435  13.804   1.674  1.00  0.00           C  
ATOM   4709  C   ALA   309      -2.761  14.264   2.401  1.00  0.00           C  
ATOM   4710  O   ALA   309      -3.791  14.526   1.779  1.00  0.00           O  
ATOM   4711  CB  ALA   309      -0.452  14.938   1.537  1.00  0.00           C  
ATOM   4712  H   ALA   309      -2.576  13.550  -0.099  1.00  0.00           H  
ATOM   4713  HA  ALA   309      -0.868  12.987   2.119  1.00  0.00           H  
ATOM   4714 1HB  ALA   309      -0.546  15.490   0.601  1.00  0.00           H  
ATOM   4715 2HB  ALA   309      -0.481  15.529   2.452  1.00  0.00           H  
ATOM   4716 3HB  ALA   309       0.597  14.650   1.463  1.00  0.00           H  
ATOM   4717  N   PHE   310      -2.637  14.328   3.722  1.00  0.00           N  
ATOM   4718  CA  PHE   310      -3.611  14.861   4.738  1.00  0.00           C  
ATOM   4719  C   PHE   310      -2.977  15.073   6.105  1.00  0.00           C  
ATOM   4720  O   PHE   310      -2.275  14.147   6.495  1.00  0.00           O  
ATOM   4721  CB  PHE   310      -4.879  13.870   4.938  1.00  0.00           C  
ATOM   4722  CG  PHE   310      -4.600  12.397   5.276  1.00  0.00           C  
ATOM   4723  CD1 PHE   310      -4.856  11.905   6.597  1.00  0.00           C  
ATOM   4724  CD2 PHE   310      -4.551  11.459   4.221  1.00  0.00           C  
ATOM   4725  CE1 PHE   310      -4.886  10.576   6.855  1.00  0.00           C  
ATOM   4726  CE2 PHE   310      -4.327  10.087   4.532  1.00  0.00           C  
ATOM   4727  CZ  PHE   310      -4.550   9.646   5.854  1.00  0.00           C  
ATOM   4728  H   PHE   310      -1.828  13.825   4.059  1.00  0.00           H  
ATOM   4729  HA  PHE   310      -4.050  15.810   4.427  1.00  0.00           H  
ATOM   4730 1HB  PHE   310      -5.455  14.286   5.765  1.00  0.00           H  
ATOM   4731 2HB  PHE   310      -5.474  13.958   4.029  1.00  0.00           H  
ATOM   4732  HD1 PHE   310      -4.922  12.587   7.432  1.00  0.00           H  
ATOM   4733  HD2 PHE   310      -4.507  11.754   3.183  1.00  0.00           H  
ATOM   4734  HE1 PHE   310      -4.892  10.222   7.875  1.00  0.00           H  
ATOM   4735  HE2 PHE   310      -4.080   9.325   3.809  1.00  0.00           H  
ATOM   4736  HZ  PHE   310      -4.529   8.576   6.007  1.00  0.00           H  
ATOM   4737  N   LYS   311      -3.170  16.236   6.789  1.00  0.00           N  
ATOM   4738  CA  LYS   311      -2.757  16.478   8.179  1.00  0.00           C  
ATOM   4739  C   LYS   311      -3.487  15.637   9.205  1.00  0.00           C  
ATOM   4740  O   LYS   311      -4.712  15.581   9.183  1.00  0.00           O  
ATOM   4741  CB  LYS   311      -2.848  17.941   8.514  1.00  0.00           C  
ATOM   4742  CG  LYS   311      -2.029  18.315   9.732  1.00  0.00           C  
ATOM   4743  CD  LYS   311      -2.127  19.736  10.266  1.00  0.00           C  
ATOM   4744  CE  LYS   311      -3.632  19.833  10.739  1.00  0.00           C  
ATOM   4745  NZ  LYS   311      -4.079  21.165  11.237  1.00  0.00           N1+
ATOM   4746  H   LYS   311      -3.792  16.873   6.311  1.00  0.00           H  
ATOM   4747  HA  LYS   311      -1.706  16.200   8.101  1.00  0.00           H  
ATOM   4748 1HB  LYS   311      -2.507  18.535   7.665  1.00  0.00           H  
ATOM   4749 2HB  LYS   311      -3.876  18.267   8.673  1.00  0.00           H  
ATOM   4750 1HG  LYS   311      -2.228  17.679  10.595  1.00  0.00           H  
ATOM   4751 2HG  LYS   311      -0.981  18.144   9.489  1.00  0.00           H  
ATOM   4752 1HD  LYS   311      -1.567  19.851  11.194  1.00  0.00           H  
ATOM   4753 2HD  LYS   311      -1.891  20.597   9.642  1.00  0.00           H  
ATOM   4754 1HE  LYS   311      -4.244  19.586   9.872  1.00  0.00           H  
ATOM   4755 2HE  LYS   311      -3.850  19.125  11.539  1.00  0.00           H  
ATOM   4756 1HZ  LYS   311      -3.598  21.279  12.118  1.00  0.00           H  
ATOM   4757 2HZ  LYS   311      -3.858  21.911  10.594  1.00  0.00           H  
ATOM   4758 3HZ  LYS   311      -5.085  21.159  11.327  1.00  0.00           H  
ATOM   4759  N   VAL   312      -2.807  15.037  10.154  1.00  0.00           N  
ATOM   4760  CA  VAL   312      -3.339  14.263  11.292  1.00  0.00           C  
ATOM   4761  C   VAL   312      -3.554  15.022  12.647  1.00  0.00           C  
ATOM   4762  O   VAL   312      -4.587  15.048  13.295  1.00  0.00           O  
ATOM   4763  CB  VAL   312      -2.399  13.009  11.445  1.00  0.00           C  
ATOM   4764  CG1 VAL   312      -3.096  11.967  12.362  1.00  0.00           C  
ATOM   4765  CG2 VAL   312      -1.959  12.277  10.148  1.00  0.00           C  
ATOM   4766  H   VAL   312      -1.835  15.301  10.232  1.00  0.00           H  
ATOM   4767  HA  VAL   312      -4.339  13.902  11.052  1.00  0.00           H  
ATOM   4768  HB  VAL   312      -1.457  13.381  11.849  1.00  0.00           H  
ATOM   4769 1HG1 VAL   312      -4.118  11.692  12.101  1.00  0.00           H  
ATOM   4770 2HG1 VAL   312      -2.448  11.098  12.479  1.00  0.00           H  
ATOM   4771 3HG1 VAL   312      -3.126  12.398  13.363  1.00  0.00           H  
ATOM   4772 1HG2 VAL   312      -1.411  11.389  10.465  1.00  0.00           H  
ATOM   4773 2HG2 VAL   312      -2.840  11.958   9.591  1.00  0.00           H  
ATOM   4774 3HG2 VAL   312      -1.454  13.029   9.543  1.00  0.00           H  
ATOM   4775  N   GLN   313      -2.412  15.642  12.979  1.00  0.00           N  
ATOM   4776  CA  GLN   313      -2.238  16.376  14.253  1.00  0.00           C  
ATOM   4777  C   GLN   313      -1.501  17.678  13.995  1.00  0.00           C  
ATOM   4778  O   GLN   313      -0.611  17.745  13.152  1.00  0.00           O  
ATOM   4779  CB  GLN   313      -1.410  15.549  15.280  1.00  0.00           C  
ATOM   4780  CG  GLN   313      -2.282  14.581  16.045  1.00  0.00           C  
ATOM   4781  CD  GLN   313      -1.501  13.625  16.970  1.00  0.00           C  
ATOM   4782  NE2 GLN   313      -0.760  14.147  17.927  1.00  0.00           N  
ATOM   4783  OE1 GLN   313      -1.498  12.390  16.880  1.00  0.00           O  
ATOM   4784  H   GLN   313      -1.750  15.731  12.222  1.00  0.00           H  
ATOM   4785  HA  GLN   313      -3.209  16.601  14.694  1.00  0.00           H  
ATOM   4786 1HB  GLN   313      -0.667  14.990  14.712  1.00  0.00           H  
ATOM   4787 2HB  GLN   313      -0.916  16.286  15.912  1.00  0.00           H  
ATOM   4788 1HG  GLN   313      -3.069  15.089  16.603  1.00  0.00           H  
ATOM   4789 2HG  GLN   313      -2.698  14.023  15.206  1.00  0.00           H  
ATOM   4790 1HE2 GLN   313      -0.158  13.460  18.356  1.00  0.00           H  
ATOM   4791 2HE2 GLN   313      -0.621  15.139  18.062  1.00  0.00           H  
ATOM   4792  N   ASP   314      -1.726  18.682  14.814  1.00  0.00           N  
ATOM   4793  CA  ASP   314      -0.885  19.878  14.979  1.00  0.00           C  
ATOM   4794  C   ASP   314       0.376  19.573  15.713  1.00  0.00           C  
ATOM   4795  O   ASP   314       0.487  18.482  16.235  1.00  0.00           O  
ATOM   4796  CB  ASP   314      -1.786  20.947  15.722  1.00  0.00           C  
ATOM   4797  CG  ASP   314      -2.793  21.410  14.765  1.00  0.00           C  
ATOM   4798  OD1 ASP   314      -3.966  21.725  15.197  1.00  0.00           O  
ATOM   4799  OD2 ASP   314      -2.530  21.447  13.587  1.00  0.00           O1-
ATOM   4800  H   ASP   314      -2.510  18.619  15.446  1.00  0.00           H  
ATOM   4801  HA  ASP   314      -0.680  20.239  13.971  1.00  0.00           H  
ATOM   4802 1HB  ASP   314      -2.272  20.443  16.556  1.00  0.00           H  
ATOM   4803 2HB  ASP   314      -1.210  21.828  16.005  1.00  0.00           H  
ATOM   4804  N   ILE   315       1.296  20.593  15.834  1.00  0.00           N  
ATOM   4805  CA  ILE   315       2.554  20.398  16.419  1.00  0.00           C  
ATOM   4806  C   ILE   315       3.002  21.782  16.938  1.00  0.00           C  
ATOM   4807  O   ILE   315       2.560  22.830  16.544  1.00  0.00           O  
ATOM   4808  CB  ILE   315       3.590  19.873  15.365  1.00  0.00           C  
ATOM   4809  CG1 ILE   315       3.615  20.754  14.100  1.00  0.00           C  
ATOM   4810  CG2 ILE   315       3.214  18.442  14.910  1.00  0.00           C  
ATOM   4811  CD1 ILE   315       4.848  20.405  13.170  1.00  0.00           C  
ATOM   4812  H   ILE   315       1.021  21.489  15.461  1.00  0.00           H  
ATOM   4813  HA  ILE   315       2.397  19.658  17.205  1.00  0.00           H  
ATOM   4814  HB  ILE   315       4.619  19.855  15.724  1.00  0.00           H  
ATOM   4815 1HG1 ILE   315       2.679  20.671  13.548  1.00  0.00           H  
ATOM   4816 2HG1 ILE   315       3.734  21.806  14.360  1.00  0.00           H  
ATOM   4817 1HG2 ILE   315       2.288  18.479  14.337  1.00  0.00           H  
ATOM   4818 2HG2 ILE   315       3.927  17.919  14.272  1.00  0.00           H  
ATOM   4819 3HG2 ILE   315       3.073  17.832  15.802  1.00  0.00           H  
ATOM   4820 1HD1 ILE   315       5.041  21.103  12.356  1.00  0.00           H  
ATOM   4821 2HD1 ILE   315       5.772  20.309  13.739  1.00  0.00           H  
ATOM   4822 3HD1 ILE   315       4.747  19.430  12.693  1.00  0.00           H  
ATOM   4823  N   ASP   316       3.902  21.706  17.931  1.00  0.00           N  
ATOM   4824  CA  ASP   316       4.728  22.890  18.385  1.00  0.00           C  
ATOM   4825  C   ASP   316       5.804  23.066  17.276  1.00  0.00           C  
ATOM   4826  O   ASP   316       6.813  22.294  17.190  1.00  0.00           O  
ATOM   4827  CB  ASP   316       5.473  22.594  19.648  1.00  0.00           C  
ATOM   4828  CG  ASP   316       4.607  22.444  20.882  1.00  0.00           C  
ATOM   4829  OD1 ASP   316       4.933  21.716  21.820  1.00  0.00           O  
ATOM   4830  OD2 ASP   316       3.628  23.222  21.044  1.00  0.00           O1-
ATOM   4831  OXT ASP   316       5.622  24.004  16.520  1.00  0.00           O1-
ATOM   4832  H   ASP   316       4.237  20.794  18.203  1.00  0.00           H  
ATOM   4833  HA  ASP   316       4.126  23.775  18.592  1.00  0.00           H  
ATOM   4834 1HB  ASP   316       6.114  21.725  19.502  1.00  0.00           H  
ATOM   4835 2HB  ASP   316       6.188  23.396  19.827  1.00  0.00           H  
TER   
ATOM   4836  N   ALA   161      -0.146  12.480  25.470  1.00  0.00           N1+
ATOM   4837  CA  ALA   161       0.353  12.611  24.095  1.00  0.00           C  
ATOM   4838  C   ALA   161      -0.394  11.657  23.160  1.00  0.00           C  
ATOM   4839  O   ALA   161      -0.825  10.592  23.657  1.00  0.00           O  
ATOM   4840  CB  ALA   161       1.839  12.297  24.082  1.00  0.00           C  
ATOM   4841 1H   ALA   161      -1.155  12.461  25.433  1.00  0.00           H  
ATOM   4842 2H   ALA   161       0.124  13.337  25.932  1.00  0.00           H  
ATOM   4843 3H   ALA   161       0.266  11.714  25.984  1.00  0.00           H  
ATOM   4844  HA  ALA   161       0.254  13.628  23.720  1.00  0.00           H  
ATOM   4845 1HB  ALA   161       2.257  12.352  23.077  1.00  0.00           H  
ATOM   4846 2HB  ALA   161       2.363  12.953  24.777  1.00  0.00           H  
ATOM   4847 3HB  ALA   161       2.179  11.344  24.488  1.00  0.00           H  
ATOM   4848  N   GLN   162      -0.649  12.068  21.898  1.00  0.00           N  
ATOM   4849  CA  GLN   162      -1.421  11.309  20.884  1.00  0.00           C  
ATOM   4850  C   GLN   162      -0.636  10.107  20.484  1.00  0.00           C  
ATOM   4851  O   GLN   162       0.493  10.250  20.019  1.00  0.00           O  
ATOM   4852  CB  GLN   162      -1.763  12.313  19.728  1.00  0.00           C  
ATOM   4853  CG  GLN   162      -3.221  12.254  19.240  1.00  0.00           C  
ATOM   4854  CD  GLN   162      -3.549  10.885  18.887  1.00  0.00           C  
ATOM   4855  NE2 GLN   162      -3.004  10.473  17.756  1.00  0.00           N  
ATOM   4856  OE1 GLN   162      -4.260  10.113  19.592  1.00  0.00           O  
ATOM   4857  H   GLN   162      -0.219  12.915  21.553  1.00  0.00           H  
ATOM   4858  HA  GLN   162      -2.308  11.081  21.474  1.00  0.00           H  
ATOM   4859 1HB  GLN   162      -1.642  13.342  20.064  1.00  0.00           H  
ATOM   4860 2HB  GLN   162      -1.037  12.178  18.926  1.00  0.00           H  
ATOM   4861 1HG  GLN   162      -3.835  12.616  20.063  1.00  0.00           H  
ATOM   4862 2HG  GLN   162      -3.433  12.841  18.346  1.00  0.00           H  
ATOM   4863 1HE2 GLN   162      -3.161   9.535  17.415  1.00  0.00           H  
ATOM   4864 2HE2 GLN   162      -2.508  11.166  17.215  1.00  0.00           H  
ATOM   4865  N   PRO   163      -1.193   8.835  20.487  1.00  0.00           N  
ATOM   4866  CA  PRO   163      -0.349   7.691  20.056  1.00  0.00           C  
ATOM   4867  C   PRO   163      -0.077   7.560  18.532  1.00  0.00           C  
ATOM   4868  O   PRO   163      -1.022   7.374  17.708  1.00  0.00           O  
ATOM   4869  CB  PRO   163      -1.147   6.494  20.624  1.00  0.00           C  
ATOM   4870  CG  PRO   163      -1.973   7.056  21.790  1.00  0.00           C  
ATOM   4871  CD  PRO   163      -2.334   8.409  21.332  1.00  0.00           C  
ATOM   4872  HA  PRO   163       0.591   7.777  20.603  1.00  0.00           H  
ATOM   4873 1HB  PRO   163      -1.719   6.123  19.774  1.00  0.00           H  
ATOM   4874 2HB  PRO   163      -0.405   5.743  20.898  1.00  0.00           H  
ATOM   4875 1HG  PRO   163      -2.853   6.430  21.937  1.00  0.00           H  
ATOM   4876 2HG  PRO   163      -1.393   7.216  22.699  1.00  0.00           H  
ATOM   4877 1HD  PRO   163      -3.295   8.393  20.819  1.00  0.00           H  
ATOM   4878 2HD  PRO   163      -2.478   9.097  22.165  1.00  0.00           H  
ATOM   4879  N   PHE   164       1.226   7.670  18.202  1.00  0.00           N  
ATOM   4880  CA  PHE   164       1.710   7.483  16.814  1.00  0.00           C  
ATOM   4881  C   PHE   164       3.191   7.145  16.741  1.00  0.00           C  
ATOM   4882  O   PHE   164       3.916   7.385  17.699  1.00  0.00           O  
ATOM   4883  CB  PHE   164       1.379   8.694  15.919  1.00  0.00           C  
ATOM   4884  CG  PHE   164       1.954  10.003  16.368  1.00  0.00           C  
ATOM   4885  CD1 PHE   164       3.334  10.171  16.186  1.00  0.00           C  
ATOM   4886  CD2 PHE   164       1.134  11.114  16.778  1.00  0.00           C  
ATOM   4887  CE1 PHE   164       3.901  11.412  16.458  1.00  0.00           C  
ATOM   4888  CE2 PHE   164       1.770  12.345  17.038  1.00  0.00           C  
ATOM   4889  CZ  PHE   164       3.118  12.528  16.840  1.00  0.00           C  
ATOM   4890  H   PHE   164       1.914   7.964  18.880  1.00  0.00           H  
ATOM   4891  HA  PHE   164       1.195   6.609  16.415  1.00  0.00           H  
ATOM   4892 1HB  PHE   164       1.682   8.580  14.878  1.00  0.00           H  
ATOM   4893 2HB  PHE   164       0.293   8.780  15.906  1.00  0.00           H  
ATOM   4894  HD1 PHE   164       3.924   9.317  15.888  1.00  0.00           H  
ATOM   4895  HD2 PHE   164       0.061  11.038  16.874  1.00  0.00           H  
ATOM   4896  HE1 PHE   164       4.935  11.507  16.160  1.00  0.00           H  
ATOM   4897  HE2 PHE   164       1.110  13.142  17.346  1.00  0.00           H  
ATOM   4898  HZ  PHE   164       3.605  13.471  17.040  1.00  0.00           H  
ATOM   4899  N   ALA   165       3.607   6.520  15.630  1.00  0.00           N  
ATOM   4900  CA  ALA   165       4.996   6.101  15.361  1.00  0.00           C  
ATOM   4901  C   ALA   165       5.382   5.929  13.893  1.00  0.00           C  
ATOM   4902  O   ALA   165       4.542   5.545  13.089  1.00  0.00           O  
ATOM   4903  CB  ALA   165       5.152   4.685  16.053  1.00  0.00           C  
ATOM   4904  H   ALA   165       2.951   6.263  14.906  1.00  0.00           H  
ATOM   4905  HA  ALA   165       5.605   6.827  15.901  1.00  0.00           H  
ATOM   4906 1HB  ALA   165       6.077   4.149  15.844  1.00  0.00           H  
ATOM   4907 2HB  ALA   165       5.016   4.843  17.122  1.00  0.00           H  
ATOM   4908 3HB  ALA   165       4.362   4.013  15.716  1.00  0.00           H  
ATOM   4909  N   HIE   166       6.623   6.271  13.558  1.00  0.00           N  
ATOM   4910  CA  HIE   166       7.302   6.070  12.276  1.00  0.00           C  
ATOM   4911  C   HIE   166       8.717   5.567  12.493  1.00  0.00           C  
ATOM   4912  O   HIE   166       9.493   6.332  13.021  1.00  0.00           O  
ATOM   4913  CB  HIE   166       7.336   7.239  11.275  1.00  0.00           C  
ATOM   4914  CG  HIE   166       8.015   6.907   9.981  1.00  0.00           C  
ATOM   4915  CD2 HIE   166       9.399   6.893   9.752  1.00  0.00           C  
ATOM   4916  ND1 HIE   166       7.393   6.507   8.771  1.00  0.00           N  
ATOM   4917  CE1 HIE   166       8.368   6.538   7.878  1.00  0.00           C  
ATOM   4918  NE2 HIE   166       9.546   6.627   8.426  1.00  0.00           N  
ATOM   4919  H   HIE   166       7.165   6.654  14.320  1.00  0.00           H  
ATOM   4920  HA  HIE   166       6.693   5.334  11.752  1.00  0.00           H  
ATOM   4921 1HB  HIE   166       6.389   7.756  11.110  1.00  0.00           H  
ATOM   4922 2HB  HIE   166       7.948   8.020  11.727  1.00  0.00           H  
ATOM   4923  HD2 HIE   166      10.188   7.108  10.457  1.00  0.00           H  
ATOM   4924  HE1 HIE   166       8.132   6.316   6.847  1.00  0.00           H  
ATOM   4925  HE2 HIE   166      10.383   6.573   7.862  1.00  0.00           H  
ATOM   4926  N   LEU   167       8.992   4.298  12.219  1.00  0.00           N  
ATOM   4927  CA  LEU   167      10.235   3.616  12.664  1.00  0.00           C  
ATOM   4928  C   LEU   167      10.983   3.033  11.471  1.00  0.00           C  
ATOM   4929  O   LEU   167      10.319   2.737  10.447  1.00  0.00           O  
ATOM   4930  CB  LEU   167       9.883   2.421  13.695  1.00  0.00           C  
ATOM   4931  CG  LEU   167       8.848   2.716  14.777  1.00  0.00           C  
ATOM   4932  CD1 LEU   167       8.649   1.427  15.592  1.00  0.00           C  
ATOM   4933  CD2 LEU   167       9.328   3.847  15.777  1.00  0.00           C  
ATOM   4934  H   LEU   167       8.242   3.827  11.734  1.00  0.00           H  
ATOM   4935  HA  LEU   167      10.904   4.305  13.178  1.00  0.00           H  
ATOM   4936 1HB  LEU   167       9.427   1.623  13.110  1.00  0.00           H  
ATOM   4937 2HB  LEU   167      10.866   2.226  14.123  1.00  0.00           H  
ATOM   4938  HG  LEU   167       7.873   2.959  14.352  1.00  0.00           H
[truncated: 191,370 more chars]
