# Supplementary material for: Identification of a binding site on soluble RANKL that can be targeted to inhibit soluble RANK-RANKL interactions and treat osteoporosis
Source: Nat Commun. 2022 Sep 12;13:5338. doi: 10.1038/s41467-022-33006-4 (PMC9468151; doi:10.1038/s41467-022-33006-4)
Supplement: Supplementary file 5 — Source Data [file 41467_2022_33006_MOESM5_ESM.zip › fig4h.pdb]

ATOM      1  N   ALA   161     -17.867  10.384  17.654  1.00  0.00           N1+
ATOM      2  CA  ALA   161     -16.934   9.282  17.244  1.00  0.00           C  
ATOM      3  C   ALA   161     -16.776   9.291  15.685  1.00  0.00           C  
ATOM      4  O   ALA   161     -17.700   9.544  14.922  1.00  0.00           O  
ATOM      5  CB  ALA   161     -17.476   7.926  17.746  1.00  0.00           C  
ATOM      6 1H   ALA   161     -17.765  11.242  17.130  1.00  0.00           H  
ATOM      7 2H   ALA   161     -17.663  10.469  18.639  1.00  0.00           H  
ATOM      8 3H   ALA   161     -18.835  10.109  17.563  1.00  0.00           H  
ATOM      9  HA  ALA   161     -16.019   9.616  17.733  1.00  0.00           H  
ATOM     10 1HB  ALA   161     -18.529   7.873  17.468  1.00  0.00           H  
ATOM     11 2HB  ALA   161     -16.940   7.210  17.123  1.00  0.00           H  
ATOM     12 3HB  ALA   161     -17.250   7.815  18.806  1.00  0.00           H  
ATOM     13  N   GLN   162     -15.601   8.874  15.192  1.00  0.00           N  
ATOM     14  CA  GLN   162     -15.340   8.591  13.769  1.00  0.00           C  
ATOM     15  C   GLN   162     -16.118   7.361  13.205  1.00  0.00           C  
ATOM     16  O   GLN   162     -15.812   6.248  13.774  1.00  0.00           O  
ATOM     17  CB  GLN   162     -13.769   8.440  13.644  1.00  0.00           C  
ATOM     18  CG  GLN   162     -13.005   9.757  13.924  1.00  0.00           C  
ATOM     19  CD  GLN   162     -13.540  11.054  13.334  1.00  0.00           C  
ATOM     20  NE2 GLN   162     -13.574  11.169  12.007  1.00  0.00           N  
ATOM     21  OE1 GLN   162     -14.087  11.912  14.004  1.00  0.00           O  
ATOM     22  H   GLN   162     -14.812   8.809  15.820  1.00  0.00           H  
ATOM     23  HA  GLN   162     -15.542   9.543  13.279  1.00  0.00           H  
ATOM     24 1HB  GLN   162     -13.410   7.607  14.248  1.00  0.00           H  
ATOM     25 2HB  GLN   162     -13.616   8.143  12.607  1.00  0.00           H  
ATOM     26 1HG  GLN   162     -13.041   9.954  14.995  1.00  0.00           H  
ATOM     27 2HG  GLN   162     -11.945   9.666  13.686  1.00  0.00           H  
ATOM     28 1HE2 GLN   162     -13.922  12.053  11.662  1.00  0.00           H  
ATOM     29 2HE2 GLN   162     -13.128  10.460  11.444  1.00  0.00           H  
ATOM     30  N   PRO   163     -16.964   7.402  12.147  1.00  0.00           N  
ATOM     31  CA  PRO   163     -17.331   6.209  11.432  1.00  0.00           C  
ATOM     32  C   PRO   163     -16.190   5.365  10.950  1.00  0.00           C  
ATOM     33  O   PRO   163     -15.190   5.914  10.507  1.00  0.00           O  
ATOM     34  CB  PRO   163     -18.099   6.787  10.250  1.00  0.00           C  
ATOM     35  CG  PRO   163     -18.683   8.149  10.743  1.00  0.00           C  
ATOM     36  CD  PRO   163     -17.532   8.637  11.581  1.00  0.00           C  
ATOM     37  HA  PRO   163     -18.156   5.677  11.906  1.00  0.00           H  
ATOM     38 1HB  PRO   163     -17.381   6.928   9.443  1.00  0.00           H  
ATOM     39 2HB  PRO   163     -18.837   6.100   9.835  1.00  0.00           H  
ATOM     40 1HG  PRO   163     -18.972   8.810   9.926  1.00  0.00           H  
ATOM     41 2HG  PRO   163     -19.521   7.939  11.407  1.00  0.00           H  
ATOM     42 1HD  PRO   163     -16.720   9.103  11.021  1.00  0.00           H  
ATOM     43 2HD  PRO   163     -17.966   9.339  12.292  1.00  0.00           H  
ATOM     44  N   PHE   164     -16.269   4.049  10.873  1.00  0.00           N  
ATOM     45  CA  PHE   164     -15.234   3.185  10.371  1.00  0.00           C  
ATOM     46  C   PHE   164     -15.755   1.851   9.821  1.00  0.00           C  
ATOM     47  O   PHE   164     -16.831   1.397  10.154  1.00  0.00           O  
ATOM     48  CB  PHE   164     -14.210   2.836  11.526  1.00  0.00           C  
ATOM     49  CG  PHE   164     -14.831   2.174  12.749  1.00  0.00           C  
ATOM     50  CD1 PHE   164     -15.175   0.829  12.816  1.00  0.00           C  
ATOM     51  CD2 PHE   164     -14.753   2.939  13.976  1.00  0.00           C  
ATOM     52  CE1 PHE   164     -15.534   0.208  14.034  1.00  0.00           C  
ATOM     53  CE2 PHE   164     -15.125   2.294  15.163  1.00  0.00           C  
ATOM     54  CZ  PHE   164     -15.483   0.950  15.201  1.00  0.00           C  
ATOM     55  H   PHE   164     -17.163   3.668  11.149  1.00  0.00           H  
ATOM     56  HA  PHE   164     -14.756   3.793   9.603  1.00  0.00           H  
ATOM     57 1HB  PHE   164     -13.472   2.198  11.040  1.00  0.00           H  
ATOM     58 2HB  PHE   164     -13.877   3.791  11.934  1.00  0.00           H  
ATOM     59  HD1 PHE   164     -15.122   0.232  11.917  1.00  0.00           H  
ATOM     60  HD2 PHE   164     -14.399   3.956  14.062  1.00  0.00           H  
ATOM     61  HE1 PHE   164     -15.814  -0.835  14.003  1.00  0.00           H  
ATOM     62  HE2 PHE   164     -15.026   2.870  16.071  1.00  0.00           H  
ATOM     63  HZ  PHE   164     -15.601   0.435  16.142  1.00  0.00           H  
ATOM     64  N   ALA   165     -14.989   1.214   8.940  1.00  0.00           N  
ATOM     65  CA  ALA   165     -15.316  -0.082   8.343  1.00  0.00           C  
ATOM     66  C   ALA   165     -14.072  -0.866   7.835  1.00  0.00           C  
ATOM     67  O   ALA   165     -13.103  -0.303   7.333  1.00  0.00           O  
ATOM     68  CB  ALA   165     -16.269   0.168   7.205  1.00  0.00           C  
ATOM     69  H   ALA   165     -14.241   1.773   8.556  1.00  0.00           H  
ATOM     70  HA  ALA   165     -15.850  -0.664   9.094  1.00  0.00           H  
ATOM     71 1HB  ALA   165     -16.691  -0.708   6.711  1.00  0.00           H  
ATOM     72 2HB  ALA   165     -17.104   0.716   7.641  1.00  0.00           H  
ATOM     73 3HB  ALA   165     -15.812   0.794   6.438  1.00  0.00           H  
ATOM     74  N   HIE   166     -14.046  -2.189   8.083  1.00  0.00           N  
ATOM     75  CA  HIE   166     -13.094  -3.155   7.702  1.00  0.00           C  
ATOM     76  C   HIE   166     -13.777  -4.517   7.566  1.00  0.00           C  
ATOM     77  O   HIE   166     -14.463  -4.957   8.544  1.00  0.00           O  
ATOM     78  CB  HIE   166     -12.078  -3.286   8.863  1.00  0.00           C  
ATOM     79  CG  HIE   166     -10.887  -4.173   8.635  1.00  0.00           C  
ATOM     80  CD2 HIE   166     -10.871  -5.533   8.317  1.00  0.00           C  
ATOM     81  ND1 HIE   166      -9.547  -3.693   8.579  1.00  0.00           N  
ATOM     82  CE1 HIE   166      -8.776  -4.811   8.412  1.00  0.00           C  
ATOM     83  NE2 HIE   166      -9.527  -5.899   8.164  1.00  0.00           N  
ATOM     84  H   HIE   166     -14.906  -2.531   8.488  1.00  0.00           H  
ATOM     85  HA  HIE   166     -12.610  -2.766   6.806  1.00  0.00           H  
ATOM     86 1HB  HIE   166     -11.695  -2.317   9.185  1.00  0.00           H  
ATOM     87 2HB  HIE   166     -12.632  -3.694   9.709  1.00  0.00           H  
ATOM     88  HD2 HIE   166     -11.745  -6.155   8.189  1.00  0.00           H  
ATOM     89  HE1 HIE   166      -7.710  -4.748   8.254  1.00  0.00           H  
ATOM     90  HE2 HIE   166      -9.146  -6.800   7.913  1.00  0.00           H  
ATOM     91  N   LEU   167     -13.647  -5.224   6.507  1.00  0.00           N  
ATOM     92  CA  LEU   167     -14.569  -6.291   6.143  1.00  0.00           C  
ATOM     93  C   LEU   167     -13.790  -7.399   5.535  1.00  0.00           C  
ATOM     94  O   LEU   167     -12.966  -7.224   4.663  1.00  0.00           O  
ATOM     95  CB  LEU   167     -15.523  -5.718   5.057  1.00  0.00           C  
ATOM     96  CG  LEU   167     -16.428  -4.585   5.609  1.00  0.00           C  
ATOM     97  CD1 LEU   167     -16.864  -3.734   4.484  1.00  0.00           C  
ATOM     98  CD2 LEU   167     -17.720  -5.073   6.284  1.00  0.00           C  
ATOM     99  H   LEU   167     -13.202  -4.781   5.716  1.00  0.00           H  
ATOM    100  HA  LEU   167     -15.229  -6.675   6.922  1.00  0.00           H  
ATOM    101 1HB  LEU   167     -14.866  -5.367   4.261  1.00  0.00           H  
ATOM    102 2HB  LEU   167     -16.188  -6.395   4.522  1.00  0.00           H  
ATOM    103  HG  LEU   167     -15.953  -4.040   6.425  1.00  0.00           H  
ATOM    104 1HD1 LEU   167     -17.439  -4.256   3.718  1.00  0.00           H  
ATOM    105 2HD1 LEU   167     -17.440  -2.885   4.851  1.00  0.00           H  
ATOM    106 3HD1 LEU   167     -16.024  -3.321   3.926  1.00  0.00           H  
ATOM    107 1HD2 LEU   167     -18.190  -5.797   5.618  1.00  0.00           H  
ATOM    108 2HD2 LEU   167     -17.306  -5.544   7.176  1.00  0.00           H  
ATOM    109 3HD2 LEU   167     -18.306  -4.221   6.627  1.00  0.00           H  
ATOM    110  N   THR   168     -14.160  -8.585   5.985  1.00  0.00           N  
ATOM    111  CA  THR   168     -13.373  -9.824   5.672  1.00  0.00           C  
ATOM    112  C   THR   168     -14.282 -10.814   5.033  1.00  0.00           C  
ATOM    113  O   THR   168     -15.523 -10.683   5.086  1.00  0.00           O  
ATOM    114  CB  THR   168     -12.641 -10.280   6.971  1.00  0.00           C  
ATOM    115  CG2 THR   168     -11.758  -9.173   7.584  1.00  0.00           C  
ATOM    116  OG1 THR   168     -13.483 -10.662   8.022  1.00  0.00           O  
ATOM    117  H   THR   168     -14.961  -8.683   6.592  1.00  0.00           H  
ATOM    118  HA  THR   168     -12.571  -9.667   4.950  1.00  0.00           H  
ATOM    119  HB  THR   168     -11.998 -11.085   6.616  1.00  0.00           H  
ATOM    120  HG1 THR   168     -13.007 -11.021   8.775  1.00  0.00           H  
ATOM    121 1HG2 THR   168     -11.152  -9.613   8.376  1.00  0.00           H  
ATOM    122 2HG2 THR   168     -11.163  -8.798   6.751  1.00  0.00           H  
ATOM    123 3HG2 THR   168     -12.322  -8.359   8.039  1.00  0.00           H  
ATOM    124  N   ILE   169     -13.709 -11.781   4.277  1.00  0.00           N  
ATOM    125  CA  ILE   169     -14.563 -12.650   3.483  1.00  0.00           C  
ATOM    126  C   ILE   169     -15.239 -13.624   4.500  1.00  0.00           C  
ATOM    127  O   ILE   169     -14.576 -14.267   5.340  1.00  0.00           O  
ATOM    128  CB  ILE   169     -13.789 -13.244   2.280  1.00  0.00           C  
ATOM    129  CG1 ILE   169     -13.490 -12.078   1.285  1.00  0.00           C  
ATOM    130  CG2 ILE   169     -14.617 -14.451   1.609  1.00  0.00           C  
ATOM    131  CD1 ILE   169     -12.892 -12.513  -0.047  1.00  0.00           C  
ATOM    132  H   ILE   169     -12.721 -11.992   4.278  1.00  0.00           H  
ATOM    133  HA  ILE   169     -15.272 -11.934   3.069  1.00  0.00           H  
ATOM    134  HB  ILE   169     -12.863 -13.736   2.577  1.00  0.00           H  
ATOM    135 1HG1 ILE   169     -14.369 -11.481   1.039  1.00  0.00           H  
ATOM    136 2HG1 ILE   169     -12.712 -11.427   1.684  1.00  0.00           H  
ATOM    137 1HG2 ILE   169     -14.247 -14.899   0.686  1.00  0.00           H  
ATOM    138 2HG2 ILE   169     -14.612 -15.250   2.351  1.00  0.00           H  
ATOM    139 3HG2 ILE   169     -15.634 -14.085   1.463  1.00  0.00           H  
ATOM    140 1HD1 ILE   169     -12.874 -11.713  -0.787  1.00  0.00           H  
ATOM    141 2HD1 ILE   169     -11.939 -12.969   0.219  1.00  0.00           H  
ATOM    142 3HD1 ILE   169     -13.521 -13.319  -0.425  1.00  0.00           H  
ATOM    143  N   ASN   170     -16.531 -13.880   4.294  1.00  0.00           N  
ATOM    144  CA  ASN   170     -17.145 -15.017   5.063  1.00  0.00           C  
ATOM    145  C   ASN   170     -16.525 -16.363   4.612  1.00  0.00           C  
ATOM    146  O   ASN   170     -16.717 -16.773   3.420  1.00  0.00           O  
ATOM    147  CB  ASN   170     -18.665 -14.985   5.003  1.00  0.00           C  
ATOM    148  CG  ASN   170     -19.448 -16.192   5.468  1.00  0.00           C  
ATOM    149  ND2 ASN   170     -20.727 -15.954   5.399  1.00  0.00           N  
ATOM    150  OD1 ASN   170     -18.941 -17.178   6.027  1.00  0.00           O  
ATOM    151  H   ASN   170     -16.911 -13.237   3.615  1.00  0.00           H  
ATOM    152  HA  ASN   170     -16.919 -14.963   6.128  1.00  0.00           H  
ATOM    153 1HB  ASN   170     -19.090 -14.188   5.613  1.00  0.00           H  
ATOM    154 2HB  ASN   170     -18.959 -14.912   3.955  1.00  0.00           H  
ATOM    155 1HD2 ASN   170     -21.337 -16.677   5.754  1.00  0.00           H  
ATOM    156 2HD2 ASN   170     -21.153 -15.174   4.920  1.00  0.00           H  
ATOM    157  N   ALA   171     -15.906 -17.104   5.542  1.00  0.00           N  
ATOM    158  CA  ALA   171     -15.172 -18.330   5.168  1.00  0.00           C  
ATOM    159  C   ALA   171     -16.073 -19.492   4.767  1.00  0.00           C  
ATOM    160  O   ALA   171     -15.537 -20.448   4.156  1.00  0.00           O  
ATOM    161  CB  ALA   171     -14.322 -18.634   6.330  1.00  0.00           C  
ATOM    162  H   ALA   171     -15.795 -16.629   6.427  1.00  0.00           H  
ATOM    163  HA  ALA   171     -14.547 -18.113   4.301  1.00  0.00           H  
ATOM    164 1HB  ALA   171     -14.918 -18.903   7.203  1.00  0.00           H  
ATOM    165 2HB  ALA   171     -13.747 -19.508   6.025  1.00  0.00           H  
ATOM    166 3HB  ALA   171     -13.711 -17.742   6.465  1.00  0.00           H  
ATOM    167  N   ALA   172     -17.376 -19.413   5.067  1.00  0.00           N  
ATOM    168  CA  ALA   172     -18.424 -20.364   4.613  1.00  0.00           C  
ATOM    169  C   ALA   172     -18.939 -20.089   3.262  1.00  0.00           C  
ATOM    170  O   ALA   172     -19.770 -20.811   2.777  1.00  0.00           O  
ATOM    171  CB  ALA   172     -19.476 -20.350   5.728  1.00  0.00           C  
ATOM    172  H   ALA   172     -17.661 -18.604   5.599  1.00  0.00           H  
ATOM    173  HA  ALA   172     -17.935 -21.338   4.633  1.00  0.00           H  
ATOM    174 1HB  ALA   172     -19.841 -19.326   5.792  1.00  0.00           H  
ATOM    175 2HB  ALA   172     -20.344 -20.898   5.361  1.00  0.00           H  
ATOM    176 3HB  ALA   172     -19.165 -20.702   6.712  1.00  0.00           H  
ATOM    177  N   SER   173     -18.574 -18.949   2.635  1.00  0.00           N  
ATOM    178  CA  SER   173     -19.203 -18.357   1.392  1.00  0.00           C  
ATOM    179  C   SER   173     -18.065 -17.869   0.488  1.00  0.00           C  
ATOM    180  O   SER   173     -18.225 -16.858  -0.280  1.00  0.00           O  
ATOM    181  CB  SER   173     -20.222 -17.227   1.725  1.00  0.00           C  
ATOM    182  OG  SER   173     -21.282 -17.758   2.495  1.00  0.00           O  
ATOM    183  H   SER   173     -17.871 -18.392   3.098  1.00  0.00           H  
ATOM    184  HA  SER   173     -19.708 -19.115   0.794  1.00  0.00           H  
ATOM    185 1HB  SER   173     -19.833 -16.473   2.408  1.00  0.00           H  
ATOM    186 2HB  SER   173     -20.518 -16.687   0.826  1.00  0.00           H  
ATOM    187  HG  SER   173     -21.601 -17.049   3.058  1.00  0.00           H  
ATOM    188  N   ILE   174     -16.894 -18.539   0.426  1.00  0.00           N  
ATOM    189  CA  ILE   174     -15.682 -18.020  -0.354  1.00  0.00           C  
ATOM    190  C   ILE   174     -16.019 -17.877  -1.885  1.00  0.00           C  
ATOM    191  O   ILE   174     -16.752 -18.752  -2.476  1.00  0.00           O  
ATOM    192  CB  ILE   174     -14.469 -18.944   0.001  1.00  0.00           C  
ATOM    193  CG1 ILE   174     -13.860 -18.460   1.314  1.00  0.00           C  
ATOM    194  CG2 ILE   174     -13.393 -19.081  -1.145  1.00  0.00           C  
ATOM    195  CD1 ILE   174     -12.936 -19.417   2.067  1.00  0.00           C  
ATOM    196  H   ILE   174     -16.827 -19.433   0.890  1.00  0.00           H  
ATOM    197  HA  ILE   174     -15.525 -17.031   0.076  1.00  0.00           H  
ATOM    198  HB  ILE   174     -14.877 -19.931   0.218  1.00  0.00           H  
ATOM    199 1HG1 ILE   174     -13.375 -17.508   1.098  1.00  0.00           H  
ATOM    200 2HG1 ILE   174     -14.636 -18.335   2.069  1.00  0.00           H  
ATOM    201 1HG2 ILE   174     -12.587 -19.753  -0.851  1.00  0.00           H  
ATOM    202 2HG2 ILE   174     -13.880 -19.471  -2.039  1.00  0.00           H  
ATOM    203 3HG2 ILE   174     -12.821 -18.204  -1.448  1.00  0.00           H  
ATOM    204 1HD1 ILE   174     -13.396 -20.308   2.494  1.00  0.00           H  
ATOM    205 2HD1 ILE   174     -12.219 -19.700   1.296  1.00  0.00           H  
ATOM    206 3HD1 ILE   174     -12.479 -18.901   2.911  1.00  0.00           H  
ATOM    207  N   PRO   175     -15.519 -16.904  -2.579  1.00  0.00           N  
ATOM    208  CA  PRO   175     -15.612 -16.711  -4.029  1.00  0.00           C  
ATOM    209  C   PRO   175     -14.747 -17.764  -4.788  1.00  0.00           C  
ATOM    210  O   PRO   175     -13.787 -18.340  -4.219  1.00  0.00           O  
ATOM    211  CB  PRO   175     -15.116 -15.281  -4.320  1.00  0.00           C  
ATOM    212  CG  PRO   175     -14.144 -15.011  -3.264  1.00  0.00           C  
ATOM    213  CD  PRO   175     -14.822 -15.659  -2.030  1.00  0.00           C  
ATOM    214  HA  PRO   175     -16.648 -16.778  -4.361  1.00  0.00           H  
ATOM    215 1HB  PRO   175     -14.652 -15.205  -5.304  1.00  0.00           H  
ATOM    216 2HB  PRO   175     -15.956 -14.598  -4.194  1.00  0.00           H  
ATOM    217 1HG  PRO   175     -13.228 -15.590  -3.376  1.00  0.00           H  
ATOM    218 2HG  PRO   175     -13.928 -13.953  -3.114  1.00  0.00           H  
ATOM    219 1HD  PRO   175     -14.009 -15.905  -1.346  1.00  0.00           H  
ATOM    220 2HD  PRO   175     -15.523 -15.093  -1.417  1.00  0.00           H  
ATOM    221  N   SER   176     -15.130 -18.012  -6.076  1.00  0.00           N  
ATOM    222  CA  SER   176     -14.488 -19.039  -6.946  1.00  0.00           C  
ATOM    223  C   SER   176     -14.849 -18.728  -8.466  1.00  0.00           C  
ATOM    224  O   SER   176     -15.540 -17.724  -8.696  1.00  0.00           O  
ATOM    225  CB  SER   176     -14.909 -20.410  -6.574  1.00  0.00           C  
ATOM    226  OG  SER   176     -14.349 -21.435  -7.358  1.00  0.00           O  
ATOM    227  H   SER   176     -15.947 -17.508  -6.390  1.00  0.00           H  
ATOM    228  HA  SER   176     -13.410 -18.944  -6.815  1.00  0.00           H  
ATOM    229 1HB  SER   176     -14.467 -20.736  -5.632  1.00  0.00           H  
ATOM    230 2HB  SER   176     -15.981 -20.584  -6.472  1.00  0.00           H  
ATOM    231  HG  SER   176     -14.867 -22.239  -7.278  1.00  0.00           H  
ATOM    232  N   GLY   177     -14.277 -19.451  -9.410  1.00  0.00           N  
ATOM    233  CA  GLY   177     -14.464 -19.267 -10.842  1.00  0.00           C  
ATOM    234  C   GLY   177     -13.391 -18.303 -11.383  1.00  0.00           C  
ATOM    235  O   GLY   177     -12.290 -18.027 -10.825  1.00  0.00           O  
ATOM    236  H   GLY   177     -13.649 -20.135  -9.011  1.00  0.00           H  
ATOM    237 1HA  GLY   177     -14.307 -20.210 -11.366  1.00  0.00           H  
ATOM    238 2HA  GLY   177     -15.528 -19.164 -11.056  1.00  0.00           H  
ATOM    239  N   SER   178     -13.673 -17.908 -12.660  1.00  0.00           N  
ATOM    240  CA  SER   178     -12.795 -17.121 -13.555  1.00  0.00           C  
ATOM    241  C   SER   178     -13.473 -15.866 -14.180  1.00  0.00           C  
ATOM    242  O   SER   178     -12.820 -14.835 -14.425  1.00  0.00           O  
ATOM    243  CB  SER   178     -12.122 -17.898 -14.753  1.00  0.00           C  
ATOM    244  OG  SER   178     -13.146 -18.593 -15.446  1.00  0.00           O  
ATOM    245  H   SER   178     -14.593 -18.109 -13.025  1.00  0.00           H  
ATOM    246  HA  SER   178     -11.988 -16.706 -12.951  1.00  0.00           H  
ATOM    247 1HB  SER   178     -11.606 -17.216 -15.428  1.00  0.00           H  
ATOM    248 2HB  SER   178     -11.483 -18.637 -14.268  1.00  0.00           H  
ATOM    249  HG  SER   178     -13.433 -19.305 -14.870  1.00  0.00           H  
ATOM    250  N   HIE   179     -14.831 -15.917 -14.369  1.00  0.00           N  
ATOM    251  CA  HIE   179     -15.587 -14.699 -14.434  1.00  0.00           C  
ATOM    252  C   HIE   179     -15.334 -13.780 -13.219  1.00  0.00           C  
ATOM    253  O   HIE   179     -15.169 -14.273 -12.094  1.00  0.00           O  
ATOM    254  CB  HIE   179     -17.072 -15.031 -14.553  1.00  0.00           C  
ATOM    255  CG  HIE   179     -17.353 -15.859 -15.773  1.00  0.00           C  
ATOM    256  CD2 HIE   179     -16.558 -16.095 -16.857  1.00  0.00           C  
ATOM    257  ND1 HIE   179     -18.494 -16.657 -15.932  1.00  0.00           N  
ATOM    258  CE1 HIE   179     -18.360 -17.355 -17.092  1.00  0.00           C  
ATOM    259  NE2 HIE   179     -17.170 -17.000 -17.686  1.00  0.00           N  
ATOM    260  H   HIE   179     -15.274 -16.810 -14.204  1.00  0.00           H  
ATOM    261  HA  HIE   179     -15.265 -14.189 -15.342  1.00  0.00           H  
ATOM    262 1HB  HIE   179     -17.527 -15.542 -13.704  1.00  0.00           H  
ATOM    263 2HB  HIE   179     -17.641 -14.116 -14.717  1.00  0.00           H  
ATOM    264  HD2 HIE   179     -15.594 -15.669 -17.097  1.00  0.00           H  
ATOM    265  HE1 HIE   179     -19.089 -18.049 -17.485  1.00  0.00           H  
ATOM    266  HE2 HIE   179     -16.731 -17.543 -18.416  1.00  0.00           H  
ATOM    267  N   LYS   180     -15.279 -12.471 -13.451  1.00  0.00           N  
ATOM    268  CA  LYS   180     -15.076 -11.438 -12.381  1.00  0.00           C  
ATOM    269  C   LYS   180     -16.107 -11.660 -11.291  1.00  0.00           C  
ATOM    270  O   LYS   180     -17.258 -12.051 -11.460  1.00  0.00           O  
ATOM    271  CB  LYS   180     -15.052 -10.016 -12.926  1.00  0.00           C  
ATOM    272  CG  LYS   180     -14.446  -8.992 -12.045  1.00  0.00           C  
ATOM    273  CD  LYS   180     -14.282  -7.644 -12.788  1.00  0.00           C  
ATOM    274  CE  LYS   180     -15.492  -7.049 -13.543  1.00  0.00           C  
ATOM    275  NZ  LYS   180     -15.262  -5.680 -13.942  1.00  0.00           N1+
ATOM    276  H   LYS   180     -15.567 -12.150 -14.364  1.00  0.00           H  
ATOM    277  HA  LYS   180     -14.127 -11.697 -11.912  1.00  0.00           H  
ATOM    278 1HB  LYS   180     -14.533  -9.983 -13.884  1.00  0.00           H  
ATOM    279 2HB  LYS   180     -16.079  -9.673 -13.046  1.00  0.00           H  
ATOM    280 1HG  LYS   180     -15.014  -8.871 -11.123  1.00  0.00           H  
ATOM    281 2HG  LYS   180     -13.451  -9.336 -11.763  1.00  0.00           H  
ATOM    282 1HD  LYS   180     -13.986  -6.956 -11.996  1.00  0.00           H  
ATOM    283 2HD  LYS   180     -13.486  -7.686 -13.532  1.00  0.00           H  
ATOM    284 1HE  LYS   180     -15.703  -7.630 -14.441  1.00  0.00           H  
ATOM    285 2HE  LYS   180     -16.413  -6.902 -12.980  1.00  0.00           H  
ATOM    286 1HZ  LYS   180     -14.627  -5.536 -14.715  1.00  0.00           H  
ATOM    287 2HZ  LYS   180     -16.121  -5.351 -14.360  1.00  0.00           H  
ATOM    288 3HZ  LYS   180     -15.002  -5.109 -13.150  1.00  0.00           H  
ATOM    289  N   VAL   181     -15.733 -11.276 -10.082  1.00  0.00           N  
ATOM    290  CA  VAL   181     -16.524 -11.346  -8.798  1.00  0.00           C  
ATOM    291  C   VAL   181     -16.430 -10.045  -8.110  1.00  0.00           C  
ATOM    292  O   VAL   181     -15.426  -9.785  -7.431  1.00  0.00           O  
ATOM    293  CB  VAL   181     -16.141 -12.493  -7.786  1.00  0.00           C  
ATOM    294  CG1 VAL   181     -16.932 -12.589  -6.466  1.00  0.00           C  
ATOM    295  CG2 VAL   181     -16.464 -13.831  -8.358  1.00  0.00           C  
ATOM    296  H   VAL   181     -14.909 -10.711  -9.936  1.00  0.00           H  
ATOM    297  HA  VAL   181     -17.535 -11.623  -9.094  1.00  0.00           H  
ATOM    298  HB  VAL   181     -15.090 -12.419  -7.507  1.00  0.00           H  
ATOM    299 1HG1 VAL   181     -16.730 -11.684  -5.893  1.00  0.00           H  
ATOM    300 2HG1 VAL   181     -17.998 -12.809  -6.521  1.00  0.00           H  
ATOM    301 3HG1 VAL   181     -16.561 -13.342  -5.770  1.00  0.00           H  
ATOM    302 1HG2 VAL   181     -17.532 -14.036  -8.423  1.00  0.00           H  
ATOM    303 2HG2 VAL   181     -16.157 -13.973  -9.394  1.00  0.00           H  
ATOM    304 3HG2 VAL   181     -16.047 -14.585  -7.691  1.00  0.00           H  
ATOM    305  N   THR   182     -17.497  -9.192  -8.210  1.00  0.00           N  
ATOM    306  CA  THR   182     -17.778  -8.157  -7.173  1.00  0.00           C  
ATOM    307  C   THR   182     -17.995  -8.841  -5.835  1.00  0.00           C  
ATOM    308  O   THR   182     -18.842  -9.690  -5.636  1.00  0.00           O  
ATOM    309  CB  THR   182     -19.063  -7.348  -7.477  1.00  0.00           C  
ATOM    310  CG2 THR   182     -19.244  -6.177  -6.545  1.00  0.00           C  
ATOM    311  OG1 THR   182     -18.874  -6.892  -8.785  1.00  0.00           O  
ATOM    312  H   THR   182     -18.237  -9.295  -8.890  1.00  0.00           H  
ATOM    313  HA  THR   182     -16.934  -7.479  -7.042  1.00  0.00           H  
ATOM    314  HB  THR   182     -19.949  -7.978  -7.553  1.00  0.00           H  
ATOM    315  HG1 THR   182     -18.825  -7.609  -9.422  1.00  0.00           H  
ATOM    316 1HG2 THR   182     -20.085  -5.557  -6.856  1.00  0.00           H  
ATOM    317 2HG2 THR   182     -19.334  -6.553  -5.526  1.00  0.00           H  
ATOM    318 3HG2 THR   182     -18.368  -5.534  -6.465  1.00  0.00           H  
ATOM    319  N   LEU   183     -17.268  -8.438  -4.772  1.00  0.00           N  
ATOM    320  CA  LEU   183     -17.328  -9.127  -3.383  1.00  0.00           C  
ATOM    321  C   LEU   183     -18.470  -8.602  -2.537  1.00  0.00           C  
ATOM    322  O   LEU   183     -18.712  -7.379  -2.415  1.00  0.00           O  
ATOM    323  CB  LEU   183     -16.029  -9.067  -2.729  1.00  0.00           C  
ATOM    324  CG  LEU   183     -14.850  -9.820  -3.450  1.00  0.00           C  
ATOM    325  CD1 LEU   183     -13.632  -9.270  -2.757  1.00  0.00           C  
ATOM    326  CD2 LEU   183     -14.913 -11.306  -3.200  1.00  0.00           C  
ATOM    327  H   LEU   183     -16.655  -7.638  -4.833  1.00  0.00           H  
ATOM    328  HA  LEU   183     -17.537 -10.187  -3.521  1.00  0.00           H  
ATOM    329 1HB  LEU   183     -15.749  -8.019  -2.622  1.00  0.00           H  
ATOM    330 2HB  LEU   183     -16.153  -9.281  -1.667  1.00  0.00           H  
ATOM    331  HG  LEU   183     -14.800  -9.594  -4.515  1.00  0.00           H  
ATOM    332 1HD1 LEU   183     -13.505  -8.232  -3.067  1.00  0.00           H  
ATOM    333 2HD1 LEU   183     -13.541  -9.526  -1.702  1.00  0.00           H  
ATOM    334 3HD1 LEU   183     -12.798  -9.755  -3.265  1.00  0.00           H  
ATOM    335 1HD2 LEU   183     -14.192 -11.896  -3.765  1.00  0.00           H  
ATOM    336 2HD2 LEU   183     -14.858 -11.503  -2.129  1.00  0.00           H  
ATOM    337 3HD2 LEU   183     -15.857 -11.653  -3.619  1.00  0.00           H  
ATOM    338  N   SER   184     -19.237  -9.577  -2.047  1.00  0.00           N  
ATOM    339  CA  SER   184     -20.489  -9.358  -1.314  1.00  0.00           C  
ATOM    340  C   SER   184     -20.602 -10.133  -0.012  1.00  0.00           C  
ATOM    341  O   SER   184     -21.342  -9.690   0.848  1.00  0.00           O  
ATOM    342  CB  SER   184     -21.675  -9.715  -2.215  1.00  0.00           C  
ATOM    343  OG  SER   184     -21.594 -11.154  -2.353  1.00  0.00           O  
ATOM    344  H   SER   184     -19.066 -10.523  -2.356  1.00  0.00           H  
ATOM    345  HA  SER   184     -20.506  -8.303  -1.041  1.00  0.00           H  
ATOM    346 1HB  SER   184     -22.575  -9.479  -1.647  1.00  0.00           H  
ATOM    347 2HB  SER   184     -21.545  -9.120  -3.118  1.00  0.00           H  
ATOM    348  HG  SER   184     -20.969 -11.260  -3.073  1.00  0.00           H  
ATOM    349  N   SER   185     -20.020 -11.342   0.142  1.00  0.00           N  
ATOM    350  CA  SER   185     -20.101 -12.178   1.327  1.00  0.00           C  
ATOM    351  C   SER   185     -19.044 -11.738   2.295  1.00  0.00           C  
ATOM    352  O   SER   185     -18.012 -12.375   2.396  1.00  0.00           O  
ATOM    353  CB  SER   185     -19.956 -13.646   0.940  1.00  0.00           C  
ATOM    354  OG  SER   185     -20.818 -14.034  -0.105  1.00  0.00           O  
ATOM    355  H   SER   185     -19.587 -11.758  -0.670  1.00  0.00           H  
ATOM    356  HA  SER   185     -21.094 -12.056   1.761  1.00  0.00           H  
ATOM    357 1HB  SER   185     -18.931 -13.691   0.571  1.00  0.00           H  
ATOM    358 2HB  SER   185     -20.082 -14.346   1.766  1.00  0.00           H  
ATOM    359  HG  SER   185     -21.764 -14.122   0.030  1.00  0.00           H  
ATOM    360  N   TRP   186     -19.459 -10.826   3.099  1.00  0.00           N  
ATOM    361  CA  TRP   186     -18.510 -10.310   4.175  1.00  0.00           C  
ATOM    362  C   TRP   186     -18.881 -10.841   5.563  1.00  0.00           C  
ATOM    363  O   TRP   186     -20.108 -10.796   5.968  1.00  0.00           O  
ATOM    364  CB  TRP   186     -18.412  -8.793   4.186  1.00  0.00           C  
ATOM    365  CG  TRP   186     -18.255  -8.205   2.866  1.00  0.00           C  
ATOM    366  CD1 TRP   186     -19.217  -7.724   2.065  1.00  0.00           C  
ATOM    367  CD2 TRP   186     -17.047  -8.032   2.092  1.00  0.00           C  
ATOM    368  CE2 TRP   186     -17.352  -7.196   0.936  1.00  0.00           C  
ATOM    369  CE3 TRP   186     -15.678  -8.407   2.230  1.00  0.00           C  
ATOM    370  NE1 TRP   186     -18.715  -7.094   0.940  1.00  0.00           N  
ATOM    371  CZ2 TRP   186     -16.370  -6.896   0.001  1.00  0.00           C  
ATOM    372  CZ3 TRP   186     -14.667  -7.956   1.324  1.00  0.00           C  
ATOM    373  CH2 TRP   186     -15.051  -7.276   0.170  1.00  0.00           C  
ATOM    374  H   TRP   186     -20.433 -10.581   3.205  1.00  0.00           H  
ATOM    375  HA  TRP   186     -17.487 -10.592   3.923  1.00  0.00           H  
ATOM    376 1HB  TRP   186     -19.346  -8.366   4.551  1.00  0.00           H  
ATOM    377 2HB  TRP   186     -17.550  -8.476   4.773  1.00  0.00           H  
ATOM    378  HD1 TRP   186     -20.249  -7.924   2.313  1.00  0.00           H  
ATOM    379  HE1 TRP   186     -19.304  -6.689   0.226  1.00  0.00           H  
ATOM    380  HE3 TRP   186     -15.418  -9.169   2.950  1.00  0.00           H  
ATOM    381  HZ2 TRP   186     -16.605  -6.484  -0.969  1.00  0.00           H  
ATOM    382  HZ3 TRP   186     -13.630  -8.176   1.535  1.00  0.00           H  
ATOM    383  HH2 TRP   186     -14.248  -6.960  -0.479  1.00  0.00           H  
ATOM    384  N   TYR   187     -17.891 -11.119   6.388  1.00  0.00           N  
ATOM    385  CA  TYR   187     -18.085 -10.904   7.770  1.00  0.00           C  
ATOM    386  C   TYR   187     -18.206  -9.355   8.093  1.00  0.00           C  
ATOM    387  O   TYR   187     -17.586  -8.580   7.402  1.00  0.00           O  
ATOM    388  CB  TYR   187     -16.886 -11.554   8.587  1.00  0.00           C  
ATOM    389  CG  TYR   187     -16.714 -13.079   8.594  1.00  0.00           C  
ATOM    390  CD1 TYR   187     -17.696 -13.990   9.039  1.00  0.00           C  
ATOM    391  CD2 TYR   187     -15.414 -13.651   8.295  1.00  0.00           C  
ATOM    392  CE1 TYR   187     -17.549 -15.357   9.038  1.00  0.00           C  
ATOM    393  CE2 TYR   187     -15.187 -15.031   8.422  1.00  0.00           C  
ATOM    394  CZ  TYR   187     -16.245 -15.843   8.819  1.00  0.00           C  
ATOM    395  OH  TYR   187     -16.071 -17.154   8.832  1.00  0.00           O  
ATOM    396  H   TYR   187     -16.946 -11.118   6.030  1.00  0.00           H  
ATOM    397  HA  TYR   187     -19.016 -11.384   8.069  1.00  0.00           H  
ATOM    398 1HB  TYR   187     -15.981 -11.079   8.208  1.00  0.00           H  
ATOM    399 2HB  TYR   187     -16.919 -11.197   9.616  1.00  0.00           H  
ATOM    400  HD1 TYR   187     -18.631 -13.513   9.294  1.00  0.00           H  
ATOM    401  HD2 TYR   187     -14.610 -13.005   7.977  1.00  0.00           H  
ATOM    402  HE1 TYR   187     -18.330 -16.051   9.312  1.00  0.00           H  
ATOM    403  HE2 TYR   187     -14.275 -15.538   8.144  1.00  0.00           H  
ATOM    404  HH  TYR   187     -16.933 -17.576   8.838  1.00  0.00           H  
ATOM    405  N   HIE   188     -19.020  -8.893   9.099  1.00  0.00           N  
ATOM    406  CA  HIE   188     -19.038  -7.429   9.506  1.00  0.00           C  
ATOM    407  C   HIE   188     -18.808  -7.239  11.028  1.00  0.00           C  
ATOM    408  O   HIE   188     -18.605  -6.101  11.498  1.00  0.00           O  
ATOM    409  CB  HIE   188     -20.390  -6.845   9.108  1.00  0.00           C  
ATOM    410  CG  HIE   188     -21.590  -7.221   9.931  1.00  0.00           C  
ATOM    411  CD2 HIE   188     -21.886  -6.654  11.121  1.00  0.00           C  
ATOM    412  ND1 HIE   188     -22.507  -8.269   9.651  1.00  0.00           N  
ATOM    413  CE1 HIE   188     -23.360  -8.262  10.660  1.00  0.00           C  
ATOM    414  NE2 HIE   188     -22.984  -7.370  11.569  1.00  0.00           N  
ATOM    415  H   HIE   188     -19.499  -9.528   9.721  1.00  0.00           H  
ATOM    416  HA  HIE   188     -18.303  -6.813   8.989  1.00  0.00           H  
ATOM    417 1HB  HIE   188     -20.506  -5.762   9.086  1.00  0.00           H  
ATOM    418 2HB  HIE   188     -20.610  -7.244   8.118  1.00  0.00           H  
ATOM    419  HD2 HIE   188     -21.271  -5.963  11.679  1.00  0.00           H  
ATOM    420  HE1 HIE   188     -24.261  -8.857  10.661  1.00  0.00           H  
ATOM    421  HE2 HIE   188     -23.325  -7.419  12.519  1.00  0.00           H  
ATOM    422  N   ASP   189     -18.678  -8.269  11.897  1.00  0.00           N  
ATOM    423  CA  ASP   189     -18.364  -8.148  13.328  1.00  0.00           C  
ATOM    424  C   ASP   189     -17.687  -9.410  13.938  1.00  0.00           C  
ATOM    425  O   ASP   189     -17.737  -9.643  15.142  1.00  0.00           O  
ATOM    426  CB  ASP   189     -19.775  -7.839  13.969  1.00  0.00           C  
ATOM    427  CG  ASP   189     -20.693  -9.066  14.079  1.00  0.00           C  
ATOM    428  OD1 ASP   189     -21.691  -8.983  14.841  1.00  0.00           O  
ATOM    429  OD2 ASP   189     -20.460 -10.102  13.452  1.00  0.00           O1-
ATOM    430  H   ASP   189     -18.815  -9.224  11.598  1.00  0.00           H  
ATOM    431  HA  ASP   189     -17.639  -7.345  13.459  1.00  0.00           H  
ATOM    432 1HB  ASP   189     -19.603  -7.475  14.982  1.00  0.00           H  
ATOM    433 2HB  ASP   189     -20.270  -7.156  13.279  1.00  0.00           H  
ATOM    434  N   ARG   190     -17.137 -10.362  13.108  1.00  0.00           N  
ATOM    435  CA  ARG   190     -16.409 -11.547  13.594  1.00  0.00           C  
ATOM    436  C   ARG   190     -14.915 -11.343  13.291  1.00  0.00           C  
ATOM    437  O   ARG   190     -14.510 -11.045  12.167  1.00  0.00           O  
ATOM    438  CB  ARG   190     -16.881 -12.942  13.020  1.00  0.00           C  
ATOM    439  CG  ARG   190     -18.349 -13.268  13.271  1.00  0.00           C  
ATOM    440  CD  ARG   190     -18.712 -13.353  14.767  1.00  0.00           C  
ATOM    441  NE  ARG   190     -20.042 -13.983  15.012  1.00  0.00           N  
ATOM    442  CZ  ARG   190     -20.920 -13.662  15.933  1.00  0.00           C  
ATOM    443  NH1 ARG   190     -20.773 -12.680  16.688  1.00  0.00           N1+
ATOM    444  NH2 ARG   190     -22.077 -14.278  16.189  1.00  0.00           N1+
ATOM    445  H   ARG   190     -17.056 -10.262  12.106  1.00  0.00           H  
ATOM    446  HA  ARG   190     -16.585 -11.650  14.665  1.00  0.00           H  
ATOM    447 1HB  ARG   190     -16.880 -12.895  11.931  1.00  0.00           H  
ATOM    448 2HB  ARG   190     -16.216 -13.727  13.381  1.00  0.00           H  
ATOM    449 1HG  ARG   190     -19.043 -12.595  12.768  1.00  0.00           H  
ATOM    450 2HG  ARG   190     -18.488 -14.258  12.836  1.00  0.00           H  
ATOM    451 1HD  ARG   190     -17.967 -13.970  15.270  1.00  0.00           H  
ATOM    452 2HD  ARG   190     -18.632 -12.414  15.314  1.00  0.00           H  
ATOM    453  HE  ARG   190     -20.285 -14.787  14.452  1.00  0.00           H  
ATOM    454 1HH1 ARG   190     -20.018 -12.028  16.529  1.00  0.00           H  
ATOM    455 2HH1 ARG   190     -21.541 -12.558  17.333  1.00  0.00           H  
ATOM    456 1HH2 ARG   190     -22.419 -15.027  15.605  1.00  0.00           H  
ATOM    457 2HH2 ARG   190     -22.613 -14.007  17.001  1.00  0.00           H  
ATOM    458  N   GLY   191     -14.041 -11.459  14.339  1.00  0.00           N  
ATOM    459  CA  GLY   191     -12.559 -11.423  14.153  1.00  0.00           C  
ATOM    460  C   GLY   191     -12.008 -10.126  13.670  1.00  0.00           C  
ATOM    461  O   GLY   191     -12.131  -9.106  14.293  1.00  0.00           O  
ATOM    462  H   GLY   191     -14.462 -11.748  15.210  1.00  0.00           H  
ATOM    463 1HA  GLY   191     -12.043 -11.717  15.067  1.00  0.00           H  
ATOM    464 2HA  GLY   191     -12.328 -12.253  13.486  1.00  0.00           H  
ATOM    465  N   TRP   192     -11.433 -10.044  12.473  1.00  0.00           N  
ATOM    466  CA  TRP   192     -10.805  -8.823  11.912  1.00  0.00           C  
ATOM    467  C   TRP   192     -11.805  -7.912  11.167  1.00  0.00           C  
ATOM    468  O   TRP   192     -11.467  -6.770  10.863  1.00  0.00           O  
ATOM    469  CB  TRP   192      -9.600  -9.104  11.030  1.00  0.00           C  
ATOM    470  CG  TRP   192      -8.329  -9.561  11.671  1.00  0.00           C  
ATOM    471  CD1 TRP   192      -7.163  -9.704  11.020  1.00  0.00           C  
ATOM    472  CD2 TRP   192      -8.024  -9.878  13.071  1.00  0.00           C  
ATOM    473  CE2 TRP   192      -6.650 -10.274  13.125  1.00  0.00           C  
ATOM    474  CE3 TRP   192      -8.690  -9.878  14.319  1.00  0.00           C  
ATOM    475  NE1 TRP   192      -6.194 -10.231  11.810  1.00  0.00           N  
ATOM    476  CZ2 TRP   192      -6.135 -10.848  14.295  1.00  0.00           C  
ATOM    477  CZ3 TRP   192      -8.143 -10.384  15.521  1.00  0.00           C  
ATOM    478  CH2 TRP   192      -6.797 -10.775  15.535  1.00  0.00           C  
ATOM    479  H   TRP   192     -11.373 -10.900  11.940  1.00  0.00           H  
ATOM    480  HA  TRP   192     -10.494  -8.187  12.740  1.00  0.00           H  
ATOM    481 1HB  TRP   192      -9.931  -9.806  10.265  1.00  0.00           H  
ATOM    482 2HB  TRP   192      -9.316  -8.168  10.549  1.00  0.00           H  
ATOM    483  HD1 TRP   192      -7.101  -9.619   9.945  1.00  0.00           H  
ATOM    484  HE1 TRP   192      -5.245 -10.445  11.540  1.00  0.00           H  
ATOM    485  HE3 TRP   192      -9.669  -9.429  14.398  1.00  0.00           H  
ATOM    486  HZ2 TRP   192      -5.123 -11.191  14.136  1.00  0.00           H  
ATOM    487  HZ3 TRP   192      -8.726 -10.277  16.424  1.00  0.00           H  
ATOM    488  HH2 TRP   192      -6.340 -11.036  16.479  1.00  0.00           H  
ATOM    489  N   ALA   193     -13.083  -8.348  10.870  1.00  0.00           N  
ATOM    490  CA  ALA   193     -14.152  -7.445  10.403  1.00  0.00           C  
ATOM    491  C   ALA   193     -14.732  -6.627  11.602  1.00  0.00           C  
ATOM    492  O   ALA   193     -14.897  -7.167  12.738  1.00  0.00           O  
ATOM    493  CB  ALA   193     -15.208  -8.153   9.532  1.00  0.00           C  
ATOM    494  H   ALA   193     -13.270  -9.307  11.128  1.00  0.00           H  
ATOM    495  HA  ALA   193     -13.701  -6.724   9.722  1.00  0.00           H  
ATOM    496 1HB  ALA   193     -14.830  -8.230   8.513  1.00  0.00           H  
ATOM    497 2HB  ALA   193     -15.192  -9.131  10.014  1.00  0.00           H  
ATOM    498 3HB  ALA   193     -16.221  -7.754   9.476  1.00  0.00           H  
ATOM    499  N   LYS   194     -14.857  -5.354  11.441  1.00  0.00           N  
ATOM    500  CA  LYS   194     -15.538  -4.431  12.353  1.00  0.00           C  
ATOM    501  C   LYS   194     -16.053  -3.171  11.611  1.00  0.00           C  
ATOM    502  O   LYS   194     -15.367  -2.543  10.834  1.00  0.00           O  
ATOM    503  CB  LYS   194     -14.713  -4.017  13.553  1.00  0.00           C  
ATOM    504  CG  LYS   194     -13.396  -3.240  13.324  1.00  0.00           C  
ATOM    505  CD  LYS   194     -12.180  -4.042  12.921  1.00  0.00           C  
ATOM    506  CE  LYS   194     -11.065  -3.142  12.333  1.00  0.00           C  
ATOM    507  NZ  LYS   194     -10.010  -4.008  11.783  1.00  0.00           N1+
ATOM    508  H   LYS   194     -14.727  -5.024  10.496  1.00  0.00           H  
ATOM    509  HA  LYS   194     -16.340  -5.039  12.773  1.00  0.00           H  
ATOM    510 1HB  LYS   194     -15.284  -3.274  14.110  1.00  0.00           H  
ATOM    511 2HB  LYS   194     -14.595  -4.801  14.301  1.00  0.00           H  
ATOM    512 1HG  LYS   194     -13.532  -2.452  12.584  1.00  0.00           H  
ATOM    513 2HG  LYS   194     -13.069  -2.851  14.288  1.00  0.00           H  
ATOM    514 1HD  LYS   194     -11.789  -4.596  13.775  1.00  0.00           H  
ATOM    515 2HD  LYS   194     -12.437  -4.749  12.132  1.00  0.00           H  
ATOM    516 1HE  LYS   194     -11.526  -2.602  11.506  1.00  0.00           H  
ATOM    517 2HE  LYS   194     -10.706  -2.485  13.124  1.00  0.00           H  
ATOM    518 1HZ  LYS   194     -10.336  -4.789  11.232  1.00  0.00           H  
ATOM    519 2HZ  LYS   194      -9.293  -3.495  11.289  1.00  0.00           H  
ATOM    520 3HZ  LYS   194      -9.499  -4.509  12.496  1.00  0.00           H  
ATOM    521  N   ILE   195     -17.262  -2.670  11.966  1.00  0.00           N  
ATOM    522  CA  ILE   195     -17.860  -1.469  11.339  1.00  0.00           C  
ATOM    523  C   ILE   195     -18.574  -0.617  12.374  1.00  0.00           C  
ATOM    524  O   ILE   195     -19.165  -1.135  13.298  1.00  0.00           O  
ATOM    525  CB  ILE   195     -18.898  -1.899  10.170  1.00  0.00           C  
ATOM    526  CG1 ILE   195     -20.261  -2.473  10.684  1.00  0.00           C  
ATOM    527  CG2 ILE   195     -18.176  -2.781   9.077  1.00  0.00           C  
ATOM    528  CD1 ILE   195     -21.301  -2.535   9.538  1.00  0.00           C  
ATOM    529  H   ILE   195     -17.739  -2.990  12.797  1.00  0.00           H  
ATOM    530  HA  ILE   195     -17.087  -0.965  10.758  1.00  0.00           H  
ATOM    531  HB  ILE   195     -19.187  -0.939   9.741  1.00  0.00           H  
ATOM    532 1HG1 ILE   195     -20.256  -3.416  11.230  1.00  0.00           H  
ATOM    533 2HG1 ILE   195     -20.650  -1.739  11.391  1.00  0.00           H  
ATOM    534 1HG2 ILE   195     -17.209  -2.310   8.899  1.00  0.00           H  
ATOM    535 2HG2 ILE   195     -18.112  -3.799   9.461  1.00  0.00           H  
ATOM    536 3HG2 ILE   195     -18.761  -2.720   8.160  1.00  0.00           H  
ATOM    537 1HD1 ILE   195     -22.281  -2.769   9.954  1.00  0.00           H  
ATOM    538 2HD1 ILE   195     -21.390  -1.553   9.073  1.00  0.00           H  
ATOM    539 3HD1 ILE   195     -21.154  -3.362   8.844  1.00  0.00           H  
ATOM    540  N   SER   196     -18.470   0.721  12.284  1.00  0.00           N  
ATOM    541  CA  SER   196     -19.224   1.704  13.003  1.00  0.00           C  
ATOM    542  C   SER   196     -19.801   2.810  12.153  1.00  0.00           C  
ATOM    543  O   SER   196     -19.073   3.382  11.340  1.00  0.00           O  
ATOM    544  CB  SER   196     -18.425   2.185  14.117  1.00  0.00           C  
ATOM    545  OG  SER   196     -19.159   3.250  14.758  1.00  0.00           O  
ATOM    546  H   SER   196     -17.808   1.045  11.593  1.00  0.00           H  
ATOM    547  HA  SER   196     -20.122   1.219  13.383  1.00  0.00           H  
ATOM    548 1HB  SER   196     -18.178   1.327  14.743  1.00  0.00           H  
ATOM    549 2HB  SER   196     -17.521   2.711  13.810  1.00  0.00           H  
ATOM    550  HG  SER   196     -19.925   2.823  15.148  1.00  0.00           H  
ATOM    551  N   ASN   197     -21.068   3.119  12.378  1.00  0.00           N  
ATOM    552  CA  ASN   197     -21.907   4.090  11.647  1.00  0.00           C  
ATOM    553  C   ASN   197     -22.125   3.780  10.126  1.00  0.00           C  
ATOM    554  O   ASN   197     -23.260   3.811   9.600  1.00  0.00           O  
ATOM    555  CB  ASN   197     -21.459   5.560  11.736  1.00  0.00           C  
ATOM    556  CG  ASN   197     -22.249   6.468  10.782  1.00  0.00           C  
ATOM    557  ND2 ASN   197     -23.501   6.640  11.028  1.00  0.00           N  
ATOM    558  OD1 ASN   197     -21.798   6.988   9.782  1.00  0.00           O  
ATOM    559  H   ASN   197     -21.458   2.794  13.252  1.00  0.00           H  
ATOM    560  HA  ASN   197     -22.945   4.004  11.969  1.00  0.00           H  
ATOM    561 1HB  ASN   197     -21.694   5.927  12.735  1.00  0.00           H  
ATOM    562 2HB  ASN   197     -20.426   5.756  11.447  1.00  0.00           H  
ATOM    563 1HD2 ASN   197     -24.017   7.342  10.518  1.00  0.00           H  
ATOM    564 2HD2 ASN   197     -23.871   6.287  11.900  1.00  0.00           H  
ATOM    565  N   MET   198     -21.058   3.399   9.367  1.00  0.00           N  
ATOM    566  CA  MET   198     -21.154   2.791   7.969  1.00  0.00           C  
ATOM    567  C   MET   198     -21.919   1.443   8.230  1.00  0.00           C  
ATOM    568  O   MET   198     -22.040   0.938   9.353  1.00  0.00           O  
ATOM    569  CB  MET   198     -19.746   2.610   7.435  1.00  0.00           C  
ATOM    570  CG  MET   198     -18.800   3.787   7.784  1.00  0.00           C  
ATOM    571  SD  MET   198     -17.183   3.817   6.909  1.00  0.00           S  
ATOM    572  CE  MET   198     -17.644   4.047   5.160  1.00  0.00           C  
ATOM    573  H   MET   198     -20.190   3.244   9.858  1.00  0.00           H  
ATOM    574  HA  MET   198     -21.738   3.468   7.345  1.00  0.00           H  
ATOM    575 1HB  MET   198     -19.228   1.714   7.775  1.00  0.00           H  
ATOM    576 2HB  MET   198     -19.922   2.675   6.361  1.00  0.00           H  
ATOM    577 1HG  MET   198     -19.306   4.701   7.473  1.00  0.00           H  
ATOM    578 2HG  MET   198     -18.449   3.846   8.815  1.00  0.00           H  
ATOM    579 1HE  MET   198     -16.773   4.158   4.514  1.00  0.00           H  
ATOM    580 2HE  MET   198     -18.232   3.209   4.783  1.00  0.00           H  
ATOM    581 3HE  MET   198     -18.179   4.985   5.010  1.00  0.00           H  
ATOM    582  N   THR   199     -22.395   0.863   7.153  1.00  0.00           N  
ATOM    583  CA  THR   199     -23.298  -0.331   7.052  1.00  0.00           C  
ATOM    584  C   THR   199     -23.145  -0.967   5.649  1.00  0.00           C  
ATOM    585  O   THR   199     -22.426  -0.456   4.836  1.00  0.00           O  
ATOM    586  CB  THR   199     -24.751   0.037   7.294  1.00  0.00           C  
ATOM    587  CG2 THR   199     -25.041   0.506   8.727  1.00  0.00           C  
ATOM    588  OG1 THR   199     -25.299   0.935   6.345  1.00  0.00           O  
ATOM    589  H   THR   199     -22.066   1.296   6.302  1.00  0.00           H  
ATOM    590  HA  THR   199     -22.944  -1.061   7.781  1.00  0.00           H  
ATOM    591  HB  THR   199     -25.300  -0.903   7.244  1.00  0.00           H  
ATOM    592  HG1 THR   199     -26.244   1.061   6.457  1.00  0.00           H  
ATOM    593 1HG2 THR   199     -24.720   1.543   8.831  1.00  0.00           H  
ATOM    594 2HG2 THR   199     -26.109   0.330   8.858  1.00  0.00           H  
ATOM    595 3HG2 THR   199     -24.489  -0.139   9.411  1.00  0.00           H  
ATOM    596  N   LEU   200     -23.770  -2.075   5.375  1.00  0.00           N  
ATOM    597  CA  LEU   200     -23.781  -2.719   4.074  1.00  0.00           C  
ATOM    598  C   LEU   200     -25.154  -2.637   3.317  1.00  0.00           C  
ATOM    599  O   LEU   200     -26.219  -2.415   3.925  1.00  0.00           O  
ATOM    600  CB  LEU   200     -23.389  -4.216   4.217  1.00  0.00           C  
ATOM    601  CG  LEU   200     -21.971  -4.495   4.701  1.00  0.00           C  
ATOM    602  CD1 LEU   200     -21.837  -6.075   4.882  1.00  0.00           C  
ATOM    603  CD2 LEU   200     -20.839  -3.967   3.775  1.00  0.00           C  
ATOM    604  H   LEU   200     -24.097  -2.595   6.177  1.00  0.00           H  
ATOM    605  HA  LEU   200     -22.998  -2.354   3.408  1.00  0.00           H  
ATOM    606 1HB  LEU   200     -24.002  -4.766   4.931  1.00  0.00           H  
ATOM    607 2HB  LEU   200     -23.584  -4.838   3.344  1.00  0.00           H  
ATOM    608  HG  LEU   200     -21.825  -4.026   5.674  1.00  0.00           H  
ATOM    609 1HD1 LEU   200     -20.822  -6.259   5.234  1.00  0.00           H  
ATOM    610 2HD1 LEU   200     -22.459  -6.479   5.681  1.00  0.00           H  
ATOM    611 3HD1 LEU   200     -22.038  -6.606   3.951  1.00  0.00           H  
ATOM    612 1HD2 LEU   200     -19.904  -4.373   4.162  1.00  0.00           H  
ATOM    613 2HD2 LEU   200     -21.047  -4.365   2.782  1.00  0.00           H  
ATOM    614 3HD2 LEU   200     -20.721  -2.892   3.639  1.00  0.00           H  
ATOM    615  N   SER   201     -25.101  -2.907   2.009  1.00  0.00           N  
ATOM    616  CA  SER   201     -26.353  -2.775   1.124  1.00  0.00           C  
ATOM    617  C   SER   201     -26.112  -3.681  -0.033  1.00  0.00           C  
ATOM    618  O   SER   201     -25.399  -3.258  -0.980  1.00  0.00           O  
ATOM    619  CB  SER   201     -26.748  -1.283   0.903  1.00  0.00           C  
ATOM    620  OG  SER   201     -28.068  -1.177   0.452  1.00  0.00           O  
ATOM    621  H   SER   201     -24.244  -3.013   1.486  1.00  0.00           H  
ATOM    622  HA  SER   201     -27.149  -3.154   1.765  1.00  0.00           H  
ATOM    623 1HB  SER   201     -26.629  -0.703   1.818  1.00  0.00           H  
ATOM    624 2HB  SER   201     -26.081  -0.887   0.136  1.00  0.00           H  
ATOM    625  HG  SER   201     -28.619  -0.986   1.214  1.00  0.00           H  
ATOM    626  N   ASN   202     -26.613  -4.930   0.029  1.00  0.00           N  
ATOM    627  CA  ASN   202     -26.396  -5.968  -0.947  1.00  0.00           C  
ATOM    628  C   ASN   202     -24.931  -6.141  -1.498  1.00  0.00           C  
ATOM    629  O   ASN   202     -24.499  -6.027  -2.665  1.00  0.00           O  
ATOM    630  CB  ASN   202     -27.386  -5.921  -2.130  1.00  0.00           C  
ATOM    631  CG  ASN   202     -27.231  -7.097  -3.081  1.00  0.00           C  
ATOM    632  ND2 ASN   202     -27.348  -6.985  -4.360  1.00  0.00           N  
ATOM    633  OD1 ASN   202     -27.062  -8.241  -2.607  1.00  0.00           O  
ATOM    634  H   ASN   202     -27.145  -5.235   0.831  1.00  0.00           H  
ATOM    635  HA  ASN   202     -26.540  -6.885  -0.375  1.00  0.00           H  
ATOM    636 1HB  ASN   202     -28.414  -5.919  -1.767  1.00  0.00           H  
ATOM    637 2HB  ASN   202     -27.135  -5.016  -2.685  1.00  0.00           H  
ATOM    638 1HD2 ASN   202     -27.022  -7.734  -4.955  1.00  0.00           H  
ATOM    639 2HD2 ASN   202     -27.540  -6.077  -4.759  1.00  0.00           H  
ATOM    640  N   GLY   203     -24.129  -6.299  -0.495  1.00  0.00           N  
ATOM    641  CA  GLY   203     -22.675  -6.430  -0.600  1.00  0.00           C  
ATOM    642  C   GLY   203     -21.804  -5.128  -0.635  1.00  0.00           C  
ATOM    643  O   GLY   203     -20.619  -5.202  -0.298  1.00  0.00           O  
ATOM    644  H   GLY   203     -24.460  -6.329   0.459  1.00  0.00           H  
ATOM    645 1HA  GLY   203     -22.387  -6.993   0.288  1.00  0.00           H  
ATOM    646 2HA  GLY   203     -22.288  -7.069  -1.394  1.00  0.00           H  
ATOM    647  N   LYS   204     -22.330  -4.009  -1.092  1.00  0.00           N  
ATOM    648  CA  LYS   204     -21.662  -2.664  -1.124  1.00  0.00           C  
ATOM    649  C   LYS   204     -21.591  -2.054   0.254  1.00  0.00           C  
ATOM    650  O   LYS   204     -22.367  -2.308   1.124  1.00  0.00           O  
ATOM    651  CB  LYS   204     -22.351  -1.652  -2.113  1.00  0.00           C  
ATOM    652  CG  LYS   204     -22.571  -2.222  -3.478  1.00  0.00           C  
ATOM    653  CD  LYS   204     -23.683  -1.488  -4.290  1.00  0.00           C  
ATOM    654  CE  LYS   204     -25.009  -2.118  -3.960  1.00  0.00           C  
ATOM    655  NZ  LYS   204     -26.099  -1.297  -4.460  1.00  0.00           N1+
ATOM    656  H   LYS   204     -23.278  -3.980  -1.440  1.00  0.00           H  
ATOM    657  HA  LYS   204     -20.660  -2.835  -1.518  1.00  0.00           H  
ATOM    658 1HB  LYS   204     -23.337  -1.420  -1.710  1.00  0.00           H  
ATOM    659 2HB  LYS   204     -21.809  -0.712  -2.222  1.00  0.00           H  
ATOM    660 1HG  LYS   204     -21.684  -2.226  -4.111  1.00  0.00           H  
ATOM    661 2HG  LYS   204     -22.807  -3.285  -3.523  1.00  0.00           H  
ATOM    662 1HD  LYS   204     -23.660  -0.450  -3.958  1.00  0.00           H  
ATOM    663 2HD  LYS   204     -23.494  -1.519  -5.363  1.00  0.00           H  
ATOM    664 1HE  LYS   204     -25.016  -3.103  -4.428  1.00  0.00           H  
ATOM    665 2HE  LYS   204     -25.111  -2.235  -2.881  1.00  0.00           H  
ATOM    666 1HZ  LYS   204     -26.964  -1.804  -4.583  1.00  0.00           H  
ATOM    667 2HZ  LYS   204     -26.184  -0.473  -3.881  1.00  0.00           H  
ATOM    668 3HZ  LYS   204     -25.820  -1.008  -5.386  1.00  0.00           H  
ATOM    669  N   LEU   205     -20.581  -1.263   0.587  1.00  0.00           N  
ATOM    670  CA  LEU   205     -20.442  -0.467   1.762  1.00  0.00           C  
ATOM    671  C   LEU   205     -21.184   0.917   1.641  1.00  0.00           C  
ATOM    672  O   LEU   205     -20.974   1.588   0.623  1.00  0.00           O  
ATOM    673  CB  LEU   205     -18.884  -0.377   1.951  1.00  0.00           C  
ATOM    674  CG  LEU   205     -18.451   0.674   2.928  1.00  0.00           C  
ATOM    675  CD1 LEU   205     -19.052   0.354   4.299  1.00  0.00           C  
ATOM    676  CD2 LEU   205     -16.980   0.741   3.030  1.00  0.00           C  
ATOM    677  H   LEU   205     -19.888  -0.909  -0.057  1.00  0.00           H  
ATOM    678  HA  LEU   205     -20.872  -1.039   2.585  1.00  0.00           H  
ATOM    679 1HB  LEU   205     -18.534  -1.287   2.438  1.00  0.00           H  
ATOM    680 2HB  LEU   205     -18.413  -0.057   1.021  1.00  0.00           H  
ATOM    681  HG  LEU   205     -18.743   1.702   2.712  1.00  0.00           H  
ATOM    682 1HD1 LEU   205     -19.342  -0.683   4.475  1.00  0.00           H  
ATOM    683 2HD1 LEU   205     -18.369   0.543   5.127  1.00  0.00           H  
ATOM    684 3HD1 LEU   205     -19.948   0.943   4.494  1.00  0.00           H  
ATOM    685 1HD2 LEU   205     -16.571  -0.003   3.713  1.00  0.00           H  
ATOM    686 2HD2 LEU   205     -16.450   0.681   2.079  1.00  0.00           H  
ATOM    687 3HD2 LEU   205     -16.740   1.709   3.471  1.00  0.00           H  
ATOM    688  N   ARG   206     -22.037   1.160   2.576  1.00  0.00           N  
ATOM    689  CA  ARG   206     -22.952   2.314   2.562  1.00  0.00           C  
ATOM    690  C   ARG   206     -22.489   3.430   3.471  1.00  0.00           C  
ATOM    691  O   ARG   206     -22.290   3.219   4.664  1.00  0.00           O  
ATOM    692  CB  ARG   206     -24.274   1.760   3.034  1.00  0.00           C  
ATOM    693  CG  ARG   206     -25.409   2.725   2.961  1.00  0.00           C  
ATOM    694  CD  ARG   206     -25.819   3.271   1.560  1.00  0.00           C  
ATOM    695  NE  ARG   206     -26.950   4.136   1.637  1.00  0.00           N  
ATOM    696  CZ  ARG   206     -28.116   3.951   1.010  1.00  0.00           C  
ATOM    697  NH1 ARG   206     -28.492   2.987   0.200  1.00  0.00           N1+
ATOM    698  NH2 ARG   206     -29.058   4.812   1.219  1.00  0.00           N1+
ATOM    699  H   ARG   206     -22.011   0.613   3.425  1.00  0.00           H  
ATOM    700  HA  ARG   206     -23.023   2.723   1.554  1.00  0.00           H  
ATOM    701 1HB  ARG   206     -24.528   0.987   2.309  1.00  0.00           H  
ATOM    702 2HB  ARG   206     -24.183   1.336   4.033  1.00  0.00           H  
ATOM    703 1HG  ARG   206     -26.212   2.121   3.383  1.00  0.00           H  
ATOM    704 2HG  ARG   206     -25.315   3.562   3.653  1.00  0.00           H  
ATOM    705 1HD  ARG   206     -24.940   3.763   1.143  1.00  0.00           H  
ATOM    706 2HD  ARG   206     -26.011   2.379   0.964  1.00  0.00           H  
ATOM    707  HE  ARG   206     -26.998   4.739   2.446  1.00  0.00           H  
ATOM    708 1HH1 ARG   206     -27.795   2.441  -0.286  1.00  0.00           H  
ATOM    709 2HH1 ARG   206     -29.384   2.925  -0.271  1.00  0.00           H  
ATOM    710 1HH2 ARG   206     -28.912   5.531   1.912  1.00  0.00           H  
ATOM    711 2HH2 ARG   206     -30.001   4.617   0.914  1.00  0.00           H  
ATOM    712  N   VAL   207     -22.410   4.590   2.897  1.00  0.00           N  
ATOM    713  CA  VAL   207     -22.064   5.840   3.536  1.00  0.00           C  
ATOM    714  C   VAL   207     -23.300   6.475   4.220  1.00  0.00           C  
ATOM    715  O   VAL   207     -24.223   6.818   3.469  1.00  0.00           O  
ATOM    716  CB  VAL   207     -21.276   6.774   2.687  1.00  0.00           C  
ATOM    717  CG1 VAL   207     -20.813   7.996   3.481  1.00  0.00           C  
ATOM    718  CG2 VAL   207     -20.035   6.076   2.139  1.00  0.00           C  
ATOM    719  H   VAL   207     -22.835   4.676   1.985  1.00  0.00           H  
ATOM    720  HA  VAL   207     -21.386   5.645   4.367  1.00  0.00           H  
ATOM    721  HB  VAL   207     -21.793   7.213   1.834  1.00  0.00           H  
ATOM    722 1HG1 VAL   207     -21.570   8.264   4.218  1.00  0.00           H  
ATOM    723 2HG1 VAL   207     -19.895   7.752   4.015  1.00  0.00           H  
ATOM    724 3HG1 VAL   207     -20.617   8.824   2.800  1.00  0.00           H  
ATOM    725 1HG2 VAL   207     -20.344   5.205   1.561  1.00  0.00           H  
ATOM    726 2HG2 VAL   207     -19.470   6.737   1.481  1.00  0.00           H  
ATOM    727 3HG2 VAL   207     -19.413   5.599   2.896  1.00  0.00           H  
ATOM    728  N   ASN   208     -23.253   6.791   5.483  1.00  0.00           N  
ATOM    729  CA  ASN   208     -24.398   7.177   6.318  1.00  0.00           C  
ATOM    730  C   ASN   208     -24.267   8.640   6.928  1.00  0.00           C  
ATOM    731  O   ASN   208     -25.206   9.163   7.472  1.00  0.00           O  
ATOM    732  CB  ASN   208     -24.564   6.150   7.446  1.00  0.00           C  
ATOM    733  CG  ASN   208     -25.242   4.884   6.816  1.00  0.00           C  
ATOM    734  ND2 ASN   208     -25.046   3.834   7.569  1.00  0.00           N  
ATOM    735  OD1 ASN   208     -25.943   4.908   5.832  1.00  0.00           O  
ATOM    736  H   ASN   208     -22.448   6.439   5.982  1.00  0.00           H  
ATOM    737  HA  ASN   208     -25.311   7.185   5.723  1.00  0.00           H  
ATOM    738 1HB  ASN   208     -23.666   5.902   8.010  1.00  0.00           H  
ATOM    739 2HB  ASN   208     -25.272   6.555   8.169  1.00  0.00           H  
ATOM    740 1HD2 ASN   208     -25.345   2.953   7.176  1.00  0.00           H  
ATOM    741 2HD2 ASN   208     -24.456   3.886   8.387  1.00  0.00           H  
ATOM    742  N   GLN   209     -23.022   9.118   6.878  1.00  0.00           N  
ATOM    743  CA  GLN   209     -22.614  10.454   7.361  1.00  0.00           C  
ATOM    744  C   GLN   209     -21.696  11.151   6.470  1.00  0.00           C  
ATOM    745  O   GLN   209     -20.892  10.524   5.800  1.00  0.00           O  
ATOM    746  CB  GLN   209     -22.269  10.466   8.798  1.00  0.00           C  
ATOM    747  CG  GLN   209     -22.295  11.787   9.579  1.00  0.00           C  
ATOM    748  CD  GLN   209     -23.676  12.474   9.518  1.00  0.00           C  
ATOM    749  NE2 GLN   209     -24.655  12.085  10.343  1.00  0.00           N  
ATOM    750  OE1 GLN   209     -23.929  13.382   8.733  1.00  0.00           O  
ATOM    751  H   GLN   209     -22.315   8.533   6.456  1.00  0.00           H  
ATOM    752  HA  GLN   209     -23.525  11.051   7.415  1.00  0.00           H  
ATOM    753 1HB  GLN   209     -23.064   9.848   9.217  1.00  0.00           H  
ATOM    754 2HB  GLN   209     -21.329   9.976   9.050  1.00  0.00           H  
ATOM    755 1HG  GLN   209     -21.983  11.538  10.593  1.00  0.00           H  
ATOM    756 2HG  GLN   209     -21.483  12.426   9.230  1.00  0.00           H  
ATOM    757 1HE2 GLN   209     -25.542  12.566  10.307  1.00  0.00           H  
ATOM    758 2HE2 GLN   209     -24.488  11.408  11.074  1.00  0.00           H  
ATOM    759  N   ASP   210     -21.800  12.485   6.386  1.00  0.00           N  
ATOM    760  CA  ASP   210     -21.068  13.334   5.409  1.00  0.00           C  
ATOM    761  C   ASP   210     -19.628  13.684   5.923  1.00  0.00           C  
ATOM    762  O   ASP   210     -19.420  13.866   7.108  1.00  0.00           O  
ATOM    763  CB  ASP   210     -21.914  14.582   5.079  1.00  0.00           C  
ATOM    764  CG  ASP   210     -23.409  14.422   4.658  1.00  0.00           C  
ATOM    765  OD1 ASP   210     -24.284  14.904   5.398  1.00  0.00           O  
ATOM    766  OD2 ASP   210     -23.600  13.903   3.602  1.00  0.00           O1-
ATOM    767  H   ASP   210     -22.529  12.955   6.904  1.00  0.00           H  
ATOM    768  HA  ASP   210     -20.920  12.775   4.485  1.00  0.00           H  
ATOM    769 1HB  ASP   210     -21.860  15.297   5.900  1.00  0.00           H  
ATOM    770 2HB  ASP   210     -21.383  15.116   4.291  1.00  0.00           H  
ATOM    771  N   GLY   211     -18.642  13.886   5.014  1.00  0.00           N  
ATOM    772  CA  GLY   211     -17.216  14.063   5.414  1.00  0.00           C  
ATOM    773  C   GLY   211     -16.149  13.623   4.314  1.00  0.00           C  
ATOM    774  O   GLY   211     -16.518  13.236   3.180  1.00  0.00           O  
ATOM    775  H   GLY   211     -18.827  13.730   4.034  1.00  0.00           H  
ATOM    776 1HA  GLY   211     -17.000  15.120   5.569  1.00  0.00           H  
ATOM    777 2HA  GLY   211     -17.085  13.527   6.354  1.00  0.00           H  
ATOM    778  N   PHE   212     -14.883  13.711   4.705  1.00  0.00           N  
ATOM    779  CA  PHE   212     -13.633  13.175   4.056  1.00  0.00           C  
ATOM    780  C   PHE   212     -13.093  11.880   4.716  1.00  0.00           C  
ATOM    781  O   PHE   212     -13.062  11.713   5.947  1.00  0.00           O  
ATOM    782  CB  PHE   212     -12.505  14.234   3.903  1.00  0.00           C  
ATOM    783  CG  PHE   212     -12.833  15.458   3.146  1.00  0.00           C  
ATOM    784  CD1 PHE   212     -13.755  16.339   3.727  1.00  0.00           C  
ATOM    785  CD2 PHE   212     -12.205  15.860   1.925  1.00  0.00           C  
ATOM    786  CE1 PHE   212     -14.062  17.601   3.166  1.00  0.00           C  
ATOM    787  CE2 PHE   212     -12.530  17.069   1.338  1.00  0.00           C  
ATOM    788  CZ  PHE   212     -13.380  17.998   1.999  1.00  0.00           C  
ATOM    789  H   PHE   212     -14.779  14.152   5.607  1.00  0.00           H  
ATOM    790  HA  PHE   212     -13.953  12.884   3.056  1.00  0.00           H  
ATOM    791 1HB  PHE   212     -12.167  14.542   4.893  1.00  0.00           H  
ATOM    792 2HB  PHE   212     -11.618  13.770   3.472  1.00  0.00           H  
ATOM    793  HD1 PHE   212     -14.351  16.006   4.564  1.00  0.00           H  
ATOM    794  HD2 PHE   212     -11.555  15.182   1.392  1.00  0.00           H  
ATOM    795  HE1 PHE   212     -14.772  18.229   3.682  1.00  0.00           H  
ATOM    796  HE2 PHE   212     -12.190  17.315   0.343  1.00  0.00           H  
ATOM    797  HZ  PHE   212     -13.622  18.948   1.545  1.00  0.00           H  
ATOM    798  N   TYR   213     -12.681  10.903   3.916  1.00  0.00           N  
ATOM    799  CA  TYR   213     -12.450   9.536   4.424  1.00  0.00           C  
ATOM    800  C   TYR   213     -11.256   8.932   3.683  1.00  0.00           C  
ATOM    801  O   TYR   213     -10.954   9.349   2.521  1.00  0.00           O  
ATOM    802  CB  TYR   213     -13.726   8.651   4.011  1.00  0.00           C  
ATOM    803  CG  TYR   213     -15.044   8.830   4.814  1.00  0.00           C  
ATOM    804  CD1 TYR   213     -15.692  10.063   4.694  1.00  0.00           C  
ATOM    805  CD2 TYR   213     -15.489   7.779   5.566  1.00  0.00           C  
ATOM    806  CE1 TYR   213     -17.029  10.146   5.173  1.00  0.00           C  
ATOM    807  CE2 TYR   213     -16.679   7.933   6.253  1.00  0.00           C  
ATOM    808  CZ  TYR   213     -17.479   9.146   6.027  1.00  0.00           C  
ATOM    809  OH  TYR   213     -18.574   9.344   6.795  1.00  0.00           O  
ATOM    810  H   TYR   213     -12.674  10.983   2.909  1.00  0.00           H  
ATOM    811  HA  TYR   213     -12.251   9.396   5.486  1.00  0.00           H  
ATOM    812 1HB  TYR   213     -13.959   8.880   2.971  1.00  0.00           H  
ATOM    813 2HB  TYR   213     -13.371   7.621   4.034  1.00  0.00           H  
ATOM    814  HD1 TYR   213     -15.161  10.806   4.117  1.00  0.00           H  
ATOM    815  HD2 TYR   213     -14.931   6.862   5.686  1.00  0.00           H  
ATOM    816  HE1 TYR   213     -17.530  11.087   4.999  1.00  0.00           H  
ATOM    817  HE2 TYR   213     -17.124   7.226   6.938  1.00  0.00           H  
ATOM    818  HH  TYR   213     -19.201  10.011   6.506  1.00  0.00           H  
ATOM    819  N   TYR   214     -10.565   8.005   4.380  1.00  0.00           N  
ATOM    820  CA  TYR   214      -9.490   7.163   3.799  1.00  0.00           C  
ATOM    821  C   TYR   214     -10.022   5.767   3.465  1.00  0.00           C  
ATOM    822  O   TYR   214     -10.625   5.160   4.365  1.00  0.00           O  
ATOM    823  CB  TYR   214      -8.191   7.087   4.664  1.00  0.00           C  
ATOM    824  CG  TYR   214      -7.035   6.240   4.060  1.00  0.00           C  
ATOM    825  CD1 TYR   214      -6.174   6.884   3.107  1.00  0.00           C  
ATOM    826  CD2 TYR   214      -6.854   4.876   4.357  1.00  0.00           C  
ATOM    827  CE1 TYR   214      -5.064   6.149   2.465  1.00  0.00           C  
ATOM    828  CE2 TYR   214      -5.709   4.204   3.818  1.00  0.00           C  
ATOM    829  CZ  TYR   214      -4.848   4.844   2.838  1.00  0.00           C  
ATOM    830  OH  TYR   214      -3.693   4.249   2.308  1.00  0.00           O  
ATOM    831  H   TYR   214     -10.843   7.814   5.332  1.00  0.00           H  
ATOM    832  HA  TYR   214      -9.215   7.668   2.873  1.00  0.00           H  
ATOM    833 1HB  TYR   214      -7.815   8.081   4.906  1.00  0.00           H  
ATOM    834 2HB  TYR   214      -8.453   6.509   5.549  1.00  0.00           H  
ATOM    835  HD1 TYR   214      -6.280   7.931   2.867  1.00  0.00           H  
ATOM    836  HD2 TYR   214      -7.502   4.348   5.040  1.00  0.00           H  
ATOM    837  HE1 TYR   214      -4.280   6.629   1.899  1.00  0.00           H  
ATOM    838  HE2 TYR   214      -5.581   3.174   4.116  1.00  0.00           H  
ATOM    839  HH  TYR   214      -3.364   3.498   2.808  1.00  0.00           H  
ATOM    840  N   LEU   215      -9.811   5.242   2.267  1.00  0.00           N  
ATOM    841  CA  LEU   215     -10.111   3.887   1.849  1.00  0.00           C  
ATOM    842  C   LEU   215      -8.895   2.916   1.747  1.00  0.00           C  
ATOM    843  O   LEU   215      -7.836   3.367   1.368  1.00  0.00           O  
ATOM    844  CB  LEU   215     -10.945   3.912   0.532  1.00  0.00           C  
ATOM    845  CG  LEU   215     -12.391   4.406   0.588  1.00  0.00           C  
ATOM    846  CD1 LEU   215     -12.891   4.852  -0.770  1.00  0.00           C  
ATOM    847  CD2 LEU   215     -13.300   3.264   1.108  1.00  0.00           C  
ATOM    848  H   LEU   215      -9.226   5.817   1.677  1.00  0.00           H  
ATOM    849  HA  LEU   215     -10.676   3.411   2.651  1.00  0.00           H  
ATOM    850 1HB  LEU   215     -10.406   4.572  -0.148  1.00  0.00           H  
ATOM    851 2HB  LEU   215     -10.982   2.868   0.220  1.00  0.00           H  
ATOM    852  HG  LEU   215     -12.490   5.238   1.285  1.00  0.00           H  
ATOM    853 1HD1 LEU   215     -13.951   5.075  -0.651  1.00  0.00           H  
ATOM    854 2HD1 LEU   215     -12.367   5.761  -1.065  1.00  0.00           H  
ATOM    855 3HD1 LEU   215     -12.746   4.131  -1.574  1.00  0.00           H  
ATOM    856 1HD2 LEU   215     -12.782   2.762   1.926  1.00  0.00           H  
ATOM    857 2HD2 LEU   215     -14.274   3.622   1.441  1.00  0.00           H  
ATOM    858 3HD2 LEU   215     -13.425   2.466   0.377  1.00  0.00           H  
ATOM    859  N   TYR   216      -9.140   1.660   2.043  1.00  0.00           N  
ATOM    860  CA  TYR   216      -8.131   0.660   1.879  1.00  0.00           C  
ATOM    861  C   TYR   216      -8.609  -0.799   1.486  1.00  0.00           C  
ATOM    862  O   TYR   216      -9.769  -1.262   1.562  1.00  0.00           O  
ATOM    863  CB  TYR   216      -7.209   0.628   3.140  1.00  0.00           C  
ATOM    864  CG  TYR   216      -7.899   0.264   4.438  1.00  0.00           C  
ATOM    865  CD1 TYR   216      -7.851  -1.094   4.851  1.00  0.00           C  
ATOM    866  CD2 TYR   216      -8.749   1.159   5.182  1.00  0.00           C  
ATOM    867  CE1 TYR   216      -8.518  -1.475   6.032  1.00  0.00           C  
ATOM    868  CE2 TYR   216      -9.387   0.768   6.340  1.00  0.00           C  
ATOM    869  CZ  TYR   216      -9.289  -0.576   6.753  1.00  0.00           C  
ATOM    870  OH  TYR   216      -9.835  -0.913   7.928  1.00  0.00           O  
ATOM    871  H   TYR   216     -10.041   1.262   2.269  1.00  0.00           H  
ATOM    872  HA  TYR   216      -7.540   1.056   1.052  1.00  0.00           H  
ATOM    873 1HB  TYR   216      -6.278   0.092   2.955  1.00  0.00           H  
ATOM    874 2HB  TYR   216      -6.889   1.656   3.306  1.00  0.00           H  
ATOM    875  HD1 TYR   216      -7.308  -1.828   4.276  1.00  0.00           H  
ATOM    876  HD2 TYR   216      -8.980   2.168   4.876  1.00  0.00           H  
ATOM    877  HE1 TYR   216      -8.477  -2.507   6.350  1.00  0.00           H  
ATOM    878  HE2 TYR   216     -10.002   1.446   6.914  1.00  0.00           H  
ATOM    879  HH  TYR   216      -9.913  -1.870   7.921  1.00  0.00           H  
ATOM    880  N   ALA   217      -7.613  -1.560   1.093  1.00  0.00           N  
ATOM    881  CA  ALA   217      -7.666  -2.989   0.651  1.00  0.00           C  
ATOM    882  C   ALA   217      -6.269  -3.526   0.893  1.00  0.00           C  
ATOM    883  O   ALA   217      -5.328  -2.829   0.563  1.00  0.00           O  
ATOM    884  CB  ALA   217      -8.185  -3.016  -0.832  1.00  0.00           C  
ATOM    885  H   ALA   217      -6.758  -1.097   0.820  1.00  0.00           H  
ATOM    886  HA  ALA   217      -8.340  -3.535   1.312  1.00  0.00           H  
ATOM    887 1HB  ALA   217      -7.935  -3.969  -1.300  1.00  0.00           H  
ATOM    888 2HB  ALA   217      -9.264  -2.896  -0.935  1.00  0.00           H  
ATOM    889 3HB  ALA   217      -7.646  -2.327  -1.482  1.00  0.00           H  
ATOM    890  N   ASN   218      -6.150  -4.714   1.428  1.00  0.00           N  
ATOM    891  CA  ASN   218      -4.956  -5.612   1.413  1.00  0.00           C  
ATOM    892  C   ASN   218      -5.518  -6.975   0.902  1.00  0.00           C  
ATOM    893  O   ASN   218      -6.298  -7.572   1.561  1.00  0.00           O  
ATOM    894  CB  ASN   218      -4.473  -5.728   2.870  1.00  0.00           C  
ATOM    895  CG  ASN   218      -3.076  -6.128   2.979  1.00  0.00           C  
ATOM    896  ND2 ASN   218      -2.911  -7.371   3.399  1.00  0.00           N  
ATOM    897  OD1 ASN   218      -2.180  -5.328   2.818  1.00  0.00           O  
ATOM    898  H   ASN   218      -7.036  -5.158   1.621  1.00  0.00           H  
ATOM    899  HA  ASN   218      -4.192  -5.289   0.705  1.00  0.00           H  
ATOM    900 1HB  ASN   218      -4.499  -4.854   3.521  1.00  0.00           H  
ATOM    901 2HB  ASN   218      -5.150  -6.415   3.376  1.00  0.00           H  
ATOM    902 1HD2 ASN   218      -1.984  -7.730   3.576  1.00  0.00           H  
ATOM    903 2HD2 ASN   218      -3.667  -8.024   3.544  1.00  0.00           H  
ATOM    904  N   ILE   219      -5.197  -7.378  -0.303  1.00  0.00           N  
ATOM    905  CA  ILE   219      -5.648  -8.520  -1.104  1.00  0.00           C  
ATOM    906  C   ILE   219      -4.462  -9.420  -1.511  1.00  0.00           C  
ATOM    907  O   ILE   219      -3.525  -8.915  -2.118  1.00  0.00           O  
ATOM    908  CB  ILE   219      -6.454  -8.020  -2.345  1.00  0.00           C  
ATOM    909  CG1 ILE   219      -7.482  -6.945  -2.098  1.00  0.00           C  
ATOM    910  CG2 ILE   219      -7.042  -9.254  -3.087  1.00  0.00           C  
ATOM    911  CD1 ILE   219      -8.750  -7.300  -1.317  1.00  0.00           C  
ATOM    912  H   ILE   219      -4.407  -6.889  -0.699  1.00  0.00           H  
ATOM    913  HA  ILE   219      -6.240  -9.163  -0.453  1.00  0.00           H  
ATOM    914  HB  ILE   219      -5.717  -7.586  -3.021  1.00  0.00           H  
ATOM    915 1HG1 ILE   219      -7.136  -6.002  -1.674  1.00  0.00           H  
ATOM    916 2HG1 ILE   219      -7.730  -6.600  -3.102  1.00  0.00           H  
ATOM    917 1HG2 ILE   219      -7.530  -9.976  -2.433  1.00  0.00           H  
ATOM    918 2HG2 ILE   219      -7.847  -8.783  -3.651  1.00  0.00           H  
ATOM    919 3HG2 ILE   219      -6.272  -9.769  -3.663  1.00  0.00           H  
ATOM    920 1HD1 ILE   219      -9.172  -8.249  -1.646  1.00  0.00           H  
ATOM    921 2HD1 ILE   219      -8.512  -7.267  -0.253  1.00  0.00           H  
ATOM    922 3HD1 ILE   219      -9.566  -6.594  -1.472  1.00  0.00           H  
ATOM    923  N   CYS   220      -4.502 -10.707  -1.203  1.00  0.00           N  
ATOM    924  CA  CYS   220      -3.517 -11.734  -1.651  1.00  0.00           C  
ATOM    925  C   CYS   220      -4.126 -12.819  -2.527  1.00  0.00           C  
ATOM    926  O   CYS   220      -5.366 -12.959  -2.570  1.00  0.00           O  
ATOM    927  CB  CYS   220      -2.702 -12.251  -0.392  1.00  0.00           C  
ATOM    928  SG  CYS   220      -2.103 -10.930   0.685  1.00  0.00           S  
ATOM    929  H   CYS   220      -5.214 -10.929  -0.522  1.00  0.00           H  
ATOM    930  HA  CYS   220      -2.694 -11.366  -2.263  1.00  0.00           H  
ATOM    931 1HB  CYS   220      -3.400 -12.879   0.163  1.00  0.00           H  
ATOM    932 2HB  CYS   220      -1.841 -12.844  -0.702  1.00  0.00           H  
ATOM    933  HG  CYS   220      -3.307 -10.571   1.139  1.00  0.00           H  
ATOM    934  N   PHE   221      -3.193 -13.542  -3.126  1.00  0.00           N  
ATOM    935  CA  PHE   221      -3.317 -14.797  -3.895  1.00  0.00           C  
ATOM    936  C   PHE   221      -2.294 -15.866  -3.511  1.00  0.00           C  
ATOM    937  O   PHE   221      -1.154 -15.515  -3.291  1.00  0.00           O  
ATOM    938  CB  PHE   221      -3.320 -14.505  -5.434  1.00  0.00           C  
ATOM    939  CG  PHE   221      -4.216 -13.469  -6.030  1.00  0.00           C  
ATOM    940  CD1 PHE   221      -4.019 -12.088  -5.768  1.00  0.00           C  
ATOM    941  CD2 PHE   221      -5.349 -13.893  -6.628  1.00  0.00           C  
ATOM    942  CE1 PHE   221      -4.964 -11.129  -6.155  1.00  0.00           C  
ATOM    943  CE2 PHE   221      -6.246 -12.931  -7.122  1.00  0.00           C  
ATOM    944  CZ  PHE   221      -6.038 -11.554  -6.917  1.00  0.00           C  
ATOM    945  H   PHE   221      -2.228 -13.244  -3.086  1.00  0.00           H  
ATOM    946  HA  PHE   221      -4.292 -15.238  -3.686  1.00  0.00           H  
ATOM    947 1HB  PHE   221      -2.287 -14.214  -5.628  1.00  0.00           H  
ATOM    948 2HB  PHE   221      -3.580 -15.493  -5.812  1.00  0.00           H  
ATOM    949  HD1 PHE   221      -3.098 -11.752  -5.314  1.00  0.00           H  
ATOM    950  HD2 PHE   221      -5.588 -14.945  -6.686  1.00  0.00           H  
ATOM    951  HE1 PHE   221      -4.856 -10.100  -5.846  1.00  0.00           H  
ATOM    952  HE2 PHE   221      -7.109 -13.252  -7.686  1.00  0.00           H  
ATOM    953  HZ  PHE   221      -6.710 -10.811  -7.323  1.00  0.00           H  
ATOM    954  N   ARG   222      -2.740 -17.179  -3.490  1.00  0.00           N  
ATOM    955  CA  ARG   222      -1.978 -18.295  -3.060  1.00  0.00           C  
ATOM    956  C   ARG   222      -2.329 -19.476  -3.918  1.00  0.00           C  
ATOM    957  O   ARG   222      -3.532 -19.786  -4.058  1.00  0.00           O  
ATOM    958  CB  ARG   222      -2.273 -18.475  -1.563  1.00  0.00           C  
ATOM    959  CG  ARG   222      -1.437 -19.566  -0.838  1.00  0.00           C  
ATOM    960  CD  ARG   222      -1.434 -19.277   0.719  1.00  0.00           C  
ATOM    961  NE  ARG   222      -2.849 -19.345   1.162  1.00  0.00           N  
ATOM    962  CZ  ARG   222      -3.649 -20.342   1.281  1.00  0.00           C  
ATOM    963  NH1 ARG   222      -4.855 -20.184   1.507  1.00  0.00           N1+
ATOM    964  NH2 ARG   222      -3.135 -21.525   1.150  1.00  0.00           N1+
ATOM    965  H   ARG   222      -3.722 -17.248  -3.716  1.00  0.00           H  
ATOM    966  HA  ARG   222      -0.915 -18.096  -3.193  1.00  0.00           H  
ATOM    967 1HB  ARG   222      -1.986 -17.544  -1.073  1.00  0.00           H  
ATOM    968 2HB  ARG   222      -3.361 -18.535  -1.548  1.00  0.00           H  
ATOM    969 1HG  ARG   222      -1.846 -20.567  -0.974  1.00  0.00           H  
ATOM    970 2HG  ARG   222      -0.411 -19.507  -1.200  1.00  0.00           H  
ATOM    971 1HD  ARG   222      -0.926 -20.053   1.291  1.00  0.00           H  
ATOM    972 2HD  ARG   222      -0.894 -18.344   0.878  1.00  0.00           H  
ATOM    973  HE  ARG   222      -3.207 -18.433   1.408  1.00  0.00           H  
ATOM    974 1HH1 ARG   222      -5.303 -19.279   1.499  1.00  0.00           H  
ATOM    975 2HH1 ARG   222      -5.447 -20.987   1.666  1.00  0.00           H  
ATOM    976 1HH2 ARG   222      -2.162 -21.680   0.930  1.00  0.00           H  
ATOM    977 2HH2 ARG   222      -3.863 -22.202   0.971  1.00  0.00           H  
ATOM    978  N   HIE   223      -1.362 -20.286  -4.266  1.00  0.00           N  
ATOM    979  CA  HIE   223      -1.560 -21.620  -4.773  1.00  0.00           C  
ATOM    980  C   HIE   223      -0.439 -22.577  -4.278  1.00  0.00           C  
ATOM    981  O   HIE   223       0.679 -22.107  -4.094  1.00  0.00           O  
ATOM    982  CB  HIE   223      -1.609 -21.417  -6.320  1.00  0.00           C  
ATOM    983  CG  HIE   223      -1.381 -22.637  -7.159  1.00  0.00           C  
ATOM    984  CD2 HIE   223      -0.617 -22.793  -8.281  1.00  0.00           C  
ATOM    985  ND1 HIE   223      -2.048 -23.805  -6.897  1.00  0.00           N  
ATOM    986  CE1 HIE   223      -1.669 -24.691  -7.857  1.00  0.00           C  
ATOM    987  NE2 HIE   223      -0.777 -24.097  -8.673  1.00  0.00           N  
ATOM    988  H   HIE   223      -0.465 -20.024  -3.883  1.00  0.00           H  
ATOM    989  HA  HIE   223      -2.484 -22.040  -4.375  1.00  0.00           H  
ATOM    990 1HB  HIE   223      -2.619 -21.047  -6.494  1.00  0.00           H  
ATOM    991 2HB  HIE   223      -0.872 -20.728  -6.731  1.00  0.00           H  
ATOM    992  HD2 HIE   223      -0.004 -21.992  -8.668  1.00  0.00           H  
ATOM    993  HE1 HIE   223      -2.135 -25.656  -7.728  1.00  0.00           H  
ATOM    994  HE2 HIE   223      -0.325 -24.617  -9.411  1.00  0.00           H  
ATOM    995  N   HIE   224      -0.877 -23.855  -4.048  1.00  0.00           N  
ATOM    996  CA  HIE   224       0.082 -24.904  -4.048  1.00  0.00           C  
ATOM    997  C   HIE   224      -0.366 -26.219  -4.773  1.00  0.00           C  
ATOM    998  O   HIE   224      -1.555 -26.405  -5.053  1.00  0.00           O  
ATOM    999  CB  HIE   224       0.428 -25.119  -2.591  1.00  0.00           C  
ATOM   1000  CG  HIE   224       1.262 -26.359  -2.195  1.00  0.00           C  
ATOM   1001  CD2 HIE   224       2.609 -26.399  -1.931  1.00  0.00           C  
ATOM   1002  ND1 HIE   224       0.715 -27.610  -2.068  1.00  0.00           N  
ATOM   1003  CE1 HIE   224       1.781 -28.400  -1.892  1.00  0.00           C  
ATOM   1004  NE2 HIE   224       2.933 -27.662  -1.700  1.00  0.00           N  
ATOM   1005  H   HIE   224      -1.866 -24.027  -3.942  1.00  0.00           H  
ATOM   1006  HA  HIE   224       0.943 -24.614  -4.651  1.00  0.00           H  
ATOM   1007 1HB  HIE   224       1.139 -24.322  -2.373  1.00  0.00           H  
ATOM   1008 2HB  HIE   224      -0.504 -25.076  -2.027  1.00  0.00           H  
ATOM   1009  HD2 HIE   224       3.255 -25.533  -1.932  1.00  0.00           H  
ATOM   1010  HE1 HIE   224       1.784 -29.421  -1.540  1.00  0.00           H  
ATOM   1011  HE2 HIE   224       3.782 -28.061  -1.327  1.00  0.00           H  
ATOM   1012  N   GLU   225       0.669 -27.017  -5.073  1.00  0.00           N  
ATOM   1013  CA  GLU   225       0.550 -28.218  -5.961  1.00  0.00           C  
ATOM   1014  C   GLU   225      -0.699 -29.109  -5.624  1.00  0.00           C  
ATOM   1015  O   GLU   225      -1.473 -29.509  -6.531  1.00  0.00           O  
ATOM   1016  CB  GLU   225       1.874 -29.060  -5.954  1.00  0.00           C  
ATOM   1017  CG  GLU   225       2.017 -29.973  -7.156  1.00  0.00           C  
ATOM   1018  CD  GLU   225       1.124 -31.269  -7.090  1.00  0.00           C  
ATOM   1019  OE1 GLU   225       0.425 -31.542  -8.036  1.00  0.00           O  
ATOM   1020  OE2 GLU   225       1.224 -31.992  -6.087  1.00  0.00           O1-
ATOM   1021  H   GLU   225       1.581 -26.709  -4.769  1.00  0.00           H  
ATOM   1022  HA  GLU   225       0.450 -27.790  -6.958  1.00  0.00           H  
ATOM   1023 1HB  GLU   225       2.780 -28.461  -5.869  1.00  0.00           H  
ATOM   1024 2HB  GLU   225       1.808 -29.735  -5.100  1.00  0.00           H  
ATOM   1025 1HG  GLU   225       1.923 -29.435  -8.100  1.00  0.00           H  
ATOM   1026 2HG  GLU   225       3.056 -30.302  -7.139  1.00  0.00           H  
ATOM   1027  N   THR   226      -0.952 -29.412  -4.320  1.00  0.00           N  
ATOM   1028  CA  THR   226      -1.934 -30.343  -3.860  1.00  0.00           C  
ATOM   1029  C   THR   226      -3.384 -30.077  -4.318  1.00  0.00           C  
ATOM   1030  O   THR   226      -4.189 -31.018  -4.365  1.00  0.00           O  
ATOM   1031  CB  THR   226      -1.939 -30.559  -2.363  1.00  0.00           C  
ATOM   1032  CG2 THR   226      -2.638 -31.789  -1.756  1.00  0.00           C  
ATOM   1033  OG1 THR   226      -0.646 -30.456  -1.925  1.00  0.00           O  
ATOM   1034  H   THR   226      -0.281 -29.122  -3.623  1.00  0.00           H  
ATOM   1035  HA  THR   226      -1.686 -31.346  -4.209  1.00  0.00           H  
ATOM   1036  HB  THR   226      -2.462 -29.682  -1.982  1.00  0.00           H  
ATOM   1037  HG1 THR   226      -0.727 -30.350  -0.974  1.00  0.00           H  
ATOM   1038 1HG2 THR   226      -3.690 -31.903  -2.017  1.00  0.00           H  
ATOM   1039 2HG2 THR   226      -2.079 -32.669  -2.072  1.00  0.00           H  
ATOM   1040 3HG2 THR   226      -2.703 -31.578  -0.688  1.00  0.00           H  
ATOM   1041  N   SER   227      -3.671 -28.835  -4.634  1.00  0.00           N  
ATOM   1042  CA  SER   227      -4.960 -28.285  -4.975  1.00  0.00           C  
ATOM   1043  C   SER   227      -5.325 -28.575  -6.450  1.00  0.00           C  
ATOM   1044  O   SER   227      -6.449 -28.915  -6.771  1.00  0.00           O  
ATOM   1045  CB  SER   227      -5.081 -26.851  -4.650  1.00  0.00           C  
ATOM   1046  OG  SER   227      -4.237 -25.979  -5.445  1.00  0.00           O  
ATOM   1047  H   SER   227      -2.924 -28.158  -4.570  1.00  0.00           H  
ATOM   1048  HA  SER   227      -5.716 -28.908  -4.497  1.00  0.00           H  
ATOM   1049 1HB  SER   227      -6.077 -26.407  -4.627  1.00  0.00           H  
ATOM   1050 2HB  SER   227      -4.807 -26.881  -3.595  1.00  0.00           H  
ATOM   1051  HG  SER   227      -3.371 -26.197  -5.092  1.00  0.00           H  
ATOM   1052  N   GLY   228      -4.300 -28.659  -7.318  1.00  0.00           N  
ATOM   1053  CA  GLY   228      -4.479 -28.567  -8.776  1.00  0.00           C  
ATOM   1054  C   GLY   228      -3.284 -27.975  -9.495  1.00  0.00           C  
ATOM   1055  O   GLY   228      -2.176 -27.848  -9.026  1.00  0.00           O  
ATOM   1056  H   GLY   228      -3.393 -28.393  -6.963  1.00  0.00           H  
ATOM   1057 1HA  GLY   228      -4.594 -29.559  -9.213  1.00  0.00           H  
ATOM   1058 2HA  GLY   228      -5.374 -28.001  -9.036  1.00  0.00           H  
ATOM   1059  N   SER   229      -3.608 -27.328 -10.626  1.00  0.00           N  
ATOM   1060  CA  SER   229      -2.658 -26.557 -11.395  1.00  0.00           C  
ATOM   1061  C   SER   229      -3.231 -25.316 -12.094  1.00  0.00           C  
ATOM   1062  O   SER   229      -4.395 -25.158 -12.398  1.00  0.00           O  
ATOM   1063  CB  SER   229      -1.932 -27.506 -12.322  1.00  0.00           C  
ATOM   1064  OG  SER   229      -0.709 -26.866 -12.724  1.00  0.00           O  
ATOM   1065  H   SER   229      -4.600 -27.318 -10.820  1.00  0.00           H  
ATOM   1066  HA  SER   229      -1.881 -26.100 -10.783  1.00  0.00           H  
ATOM   1067 1HB  SER   229      -1.682 -28.395 -11.743  1.00  0.00           H  
ATOM   1068 2HB  SER   229      -2.593 -27.698 -13.167  1.00  0.00           H  
ATOM   1069  HG  SER   229      -0.399 -27.461 -13.410  1.00  0.00           H  
ATOM   1070  N   VAL   230      -2.441 -24.210 -12.302  1.00  0.00           N  
ATOM   1071  CA  VAL   230      -2.990 -22.899 -12.791  1.00  0.00           C  
ATOM   1072  C   VAL   230      -3.578 -22.780 -14.148  1.00  0.00           C  
ATOM   1073  O   VAL   230      -3.019 -23.313 -15.118  1.00  0.00           O  
ATOM   1074  CB  VAL   230      -1.985 -21.789 -12.552  1.00  0.00           C  
ATOM   1075  CG1 VAL   230      -1.304 -21.782 -11.190  1.00  0.00           C  
ATOM   1076  CG2 VAL   230      -0.791 -21.781 -13.495  1.00  0.00           C  
ATOM   1077  H   VAL   230      -1.466 -24.278 -12.049  1.00  0.00           H  
ATOM   1078  HA  VAL   230      -3.783 -22.783 -12.052  1.00  0.00           H  
ATOM   1079  HB  VAL   230      -2.561 -20.863 -12.572  1.00  0.00           H  
ATOM   1080 1HG1 VAL   230      -0.950 -20.768 -11.005  1.00  0.00           H  
ATOM   1081 2HG1 VAL   230      -2.028 -22.113 -10.446  1.00  0.00           H  
ATOM   1082 3HG1 VAL   230      -0.443 -22.439 -11.068  1.00  0.00           H  
ATOM   1083 1HG2 VAL   230      -0.071 -21.034 -13.162  1.00  0.00           H  
ATOM   1084 2HG2 VAL   230      -0.316 -22.759 -13.430  1.00  0.00           H  
ATOM   1085 3HG2 VAL   230      -1.056 -21.420 -14.489  1.00  0.00           H  
ATOM   1086  N   PRO   231      -4.733 -22.062 -14.343  1.00  0.00           N  
ATOM   1087  CA  PRO   231      -5.608 -22.294 -15.477  1.00  0.00           C  
ATOM   1088  C   PRO   231      -5.198 -21.672 -16.871  1.00  0.00           C  
ATOM   1089  O   PRO   231      -5.624 -22.172 -17.929  1.00  0.00           O  
ATOM   1090  CB  PRO   231      -6.936 -21.645 -15.047  1.00  0.00           C  
ATOM   1091  CG  PRO   231      -6.559 -20.594 -14.065  1.00  0.00           C  
ATOM   1092  CD  PRO   231      -5.335 -21.102 -13.397  1.00  0.00           C  
ATOM   1093  HA  PRO   231      -5.919 -23.326 -15.641  1.00  0.00           H  
ATOM   1094 1HB  PRO   231      -7.489 -21.127 -15.830  1.00  0.00           H  
ATOM   1095 2HB  PRO   231      -7.658 -22.295 -14.554  1.00  0.00           H  
ATOM   1096 1HG  PRO   231      -6.451 -19.662 -14.618  1.00  0.00           H  
ATOM   1097 2HG  PRO   231      -7.328 -20.433 -13.310  1.00  0.00           H  
ATOM   1098 1HD  PRO   231      -4.659 -20.269 -13.203  1.00  0.00           H  
ATOM   1099 2HD  PRO   231      -5.647 -21.572 -12.465  1.00  0.00           H  
ATOM   1100  N   THR   232      -4.411 -20.560 -16.799  1.00  0.00           N  
ATOM   1101  CA  THR   232      -3.930 -19.901 -17.969  1.00  0.00           C  
ATOM   1102  C   THR   232      -2.424 -19.671 -17.866  1.00  0.00           C  
ATOM   1103  O   THR   232      -1.969 -19.477 -16.722  1.00  0.00           O  
ATOM   1104  CB  THR   232      -4.814 -18.642 -18.135  1.00  0.00           C  
ATOM   1105  CG2 THR   232      -6.177 -18.894 -18.691  1.00  0.00           C  
ATOM   1106  OG1 THR   232      -4.859 -17.842 -16.928  1.00  0.00           O  
ATOM   1107  H   THR   232      -3.964 -20.321 -15.925  1.00  0.00           H  
ATOM   1108  HA  THR   232      -4.118 -20.535 -18.835  1.00  0.00           H  
ATOM   1109  HB  THR   232      -4.280 -18.086 -18.905  1.00  0.00           H  
ATOM   1110  HG1 THR   232      -4.272 -17.088 -17.024  1.00  0.00           H  
ATOM   1111 1HG2 THR   232      -6.152 -19.666 -19.460  1.00  0.00           H  
ATOM   1112 2HG2 THR   232      -6.818 -19.052 -17.824  1.00  0.00           H  
ATOM   1113 3HG2 THR   232      -6.685 -18.059 -19.175  1.00  0.00           H  
ATOM   1114  N   ASP   233      -1.673 -19.701 -18.952  1.00  0.00           N  
ATOM   1115  CA  ASP   233      -0.247 -19.534 -18.987  1.00  0.00           C  
ATOM   1116  C   ASP   233       0.227 -18.140 -18.522  1.00  0.00           C  
ATOM   1117  O   ASP   233       1.305 -18.006 -17.880  1.00  0.00           O  
ATOM   1118  CB  ASP   233       0.291 -19.806 -20.390  1.00  0.00           C  
ATOM   1119  CG  ASP   233      -0.247 -18.980 -21.554  1.00  0.00           C  
ATOM   1120  OD1 ASP   233       0.489 -19.039 -22.560  1.00  0.00           O  
ATOM   1121  OD2 ASP   233      -1.306 -18.357 -21.464  1.00  0.00           O1-
ATOM   1122  H   ASP   233      -2.108 -19.827 -19.855  1.00  0.00           H  
ATOM   1123  HA  ASP   233       0.047 -20.307 -18.277  1.00  0.00           H  
ATOM   1124 1HB  ASP   233       1.377 -19.727 -20.325  1.00  0.00           H  
ATOM   1125 2HB  ASP   233       0.171 -20.867 -20.610  1.00  0.00           H  
ATOM   1126  N   TYR   234      -0.634 -17.068 -18.685  1.00  0.00           N  
ATOM   1127  CA  TYR   234      -0.498 -15.741 -18.037  1.00  0.00           C  
ATOM   1128  C   TYR   234      -1.772 -15.583 -17.152  1.00  0.00           C  
ATOM   1129  O   TYR   234      -2.827 -16.158 -17.589  1.00  0.00           O  
ATOM   1130  CB  TYR   234      -0.395 -14.574 -19.047  1.00  0.00           C  
ATOM   1131  CG  TYR   234       0.899 -14.612 -19.861  1.00  0.00           C  
ATOM   1132  CD1 TYR   234       1.044 -15.384 -21.035  1.00  0.00           C  
ATOM   1133  CD2 TYR   234       2.022 -13.759 -19.441  1.00  0.00           C  
ATOM   1134  CE1 TYR   234       2.209 -15.280 -21.794  1.00  0.00           C  
ATOM   1135  CE2 TYR   234       3.161 -13.644 -20.241  1.00  0.00           C  
ATOM   1136  CZ  TYR   234       3.253 -14.377 -21.476  1.00  0.00           C  
ATOM   1137  OH  TYR   234       4.318 -14.134 -22.298  1.00  0.00           O  
ATOM   1138  H   TYR   234      -1.496 -17.271 -19.171  1.00  0.00           H  
ATOM   1139  HA  TYR   234       0.410 -15.806 -17.438  1.00  0.00           H  
ATOM   1140 1HB  TYR   234      -1.242 -14.627 -19.732  1.00  0.00           H  
ATOM   1141 2HB  TYR   234      -0.415 -13.652 -18.467  1.00  0.00           H  
ATOM   1142  HD1 TYR   234       0.151 -15.851 -21.424  1.00  0.00           H  
ATOM   1143  HD2 TYR   234       1.895 -13.063 -18.624  1.00  0.00           H  
ATOM   1144  HE1 TYR   234       2.219 -15.865 -22.701  1.00  0.00           H  
ATOM   1145  HE2 TYR   234       3.930 -12.987 -19.863  1.00  0.00           H  
ATOM   1146  HH  TYR   234       4.441 -14.789 -22.989  1.00  0.00           H  
ATOM   1147  N   LEU   235      -1.714 -14.821 -16.045  1.00  0.00           N  
ATOM   1148  CA  LEU   235      -2.802 -14.647 -15.161  1.00  0.00           C  
ATOM   1149  C   LEU   235      -3.003 -13.133 -14.907  1.00  0.00           C  
ATOM   1150  O   LEU   235      -2.019 -12.356 -15.004  1.00  0.00           O  
ATOM   1151  CB  LEU   235      -2.391 -15.242 -13.741  1.00  0.00           C  
ATOM   1152  CG  LEU   235      -1.725 -16.703 -13.707  1.00  0.00           C  
ATOM   1153  CD1 LEU   235      -1.320 -17.058 -12.309  1.00  0.00           C  
ATOM   1154  CD2 LEU   235      -2.813 -17.783 -14.101  1.00  0.00           C  
ATOM   1155  H   LEU   235      -0.889 -14.292 -15.801  1.00  0.00           H  
ATOM   1156  HA  LEU   235      -3.724 -15.041 -15.590  1.00  0.00           H  
ATOM   1157 1HB  LEU   235      -1.657 -14.527 -13.371  1.00  0.00           H  
ATOM   1158 2HB  LEU   235      -3.247 -15.332 -13.073  1.00  0.00           H  
ATOM   1159  HG  LEU   235      -0.883 -16.709 -14.400  1.00  0.00           H  
ATOM   1160 1HD1 LEU   235      -0.630 -17.902 -12.331  1.00  0.00           H  
ATOM   1161 2HD1 LEU   235      -0.888 -16.184 -11.823  1.00  0.00           H  
ATOM   1162 3HD1 LEU   235      -2.184 -17.265 -11.678  1.00  0.00           H  
ATOM   1163 1HD2 LEU   235      -3.675 -17.826 -13.435  1.00  0.00           H  
ATOM   1164 2HD2 LEU   235      -3.141 -17.490 -15.098  1.00  0.00           H  
ATOM   1165 3HD2 LEU   235      -2.229 -18.703 -14.127  1.00  0.00           H  
ATOM   1166  N   GLN   236      -4.252 -12.737 -14.748  1.00  0.00           N  
ATOM   1167  CA  GLN   236      -4.557 -11.322 -14.407  1.00  0.00           C  
ATOM   1168  C   GLN   236      -4.901 -11.255 -12.896  1.00  0.00           C  
ATOM   1169  O   GLN   236      -6.088 -11.071 -12.543  1.00  0.00           O  
ATOM   1170  CB  GLN   236      -5.675 -10.836 -15.264  1.00  0.00           C  
ATOM   1171  CG  GLN   236      -5.576 -11.166 -16.784  1.00  0.00           C  
ATOM   1172  CD  GLN   236      -6.847 -10.809 -17.559  1.00  0.00           C  
ATOM   1173  NE2 GLN   236      -6.731 -10.598 -18.848  1.00  0.00           N  
ATOM   1174  OE1 GLN   236      -7.936 -10.735 -17.049  1.00  0.00           O  
ATOM   1175  H   GLN   236      -5.026 -13.374 -14.622  1.00  0.00           H  
ATOM   1176  HA  GLN   236      -3.698 -10.720 -14.705  1.00  0.00           H  
ATOM   1177 1HB  GLN   236      -6.614 -11.262 -14.908  1.00  0.00           H  
ATOM   1178 2HB  GLN   236      -5.750  -9.771 -15.046  1.00  0.00           H  
ATOM   1179 1HG  GLN   236      -4.729 -10.611 -17.188  1.00  0.00           H  
ATOM   1180 2HG  GLN   236      -5.429 -12.225 -16.993  1.00  0.00           H  
ATOM   1181 1HE2 GLN   236      -7.542 -10.711 -19.440  1.00  0.00           H  
ATOM   1182 2HE2 GLN   236      -5.855 -10.810 -19.305  1.00  0.00           H  
ATOM   1183  N   LEU   237      -3.847 -11.340 -12.037  1.00  0.00           N  
ATOM   1184  CA  LEU   237      -4.065 -11.126 -10.621  1.00  0.00           C  
ATOM   1185  C   LEU   237      -4.230  -9.592 -10.313  1.00  0.00           C  
ATOM   1186  O   LEU   237      -3.280  -8.924  -9.999  1.00  0.00           O  
ATOM   1187  CB  LEU   237      -2.882 -11.704  -9.863  1.00  0.00           C  
ATOM   1188  CG  LEU   237      -2.524 -13.137 -10.344  1.00  0.00           C  
ATOM   1189  CD1 LEU   237      -1.511 -13.747  -9.327  1.00  0.00           C  
ATOM   1190  CD2 LEU   237      -3.850 -13.927 -10.351  1.00  0.00           C  
ATOM   1191  H   LEU   237      -2.939 -11.238 -12.467  1.00  0.00           H  
ATOM   1192  HA  LEU   237      -4.988 -11.587 -10.269  1.00  0.00           H  
ATOM   1193 1HB  LEU   237      -2.001 -11.071  -9.966  1.00  0.00           H  
ATOM   1194 2HB  LEU   237      -3.034 -11.793  -8.787  1.00  0.00           H  
ATOM   1195  HG  LEU   237      -2.091 -13.154 -11.344  1.00  0.00           H  
ATOM   1196 1HD1 LEU   237      -0.916 -12.942  -8.895  1.00  0.00           H  
ATOM   1197 2HD1 LEU   237      -2.036 -14.353  -8.588  1.00  0.00           H  
ATOM   1198 3HD1 LEU   237      -0.808 -14.487  -9.710  1.00  0.00           H  
ATOM   1199 1HD2 LEU   237      -4.484 -13.717 -11.212  1.00  0.00           H  
ATOM   1200 2HD2 LEU   237      -3.605 -14.985 -10.444  1.00  0.00           H  
ATOM   1201 3HD2 LEU   237      -4.418 -13.781  -9.431  1.00  0.00           H  
ATOM   1202  N   MET   238      -5.503  -9.057 -10.420  1.00  0.00           N  
ATOM   1203  CA  MET   238      -5.765  -7.643 -10.493  1.00  0.00           C  
ATOM   1204  C   MET   238      -7.061  -7.339  -9.721  1.00  0.00           C  
ATOM   1205  O   MET   238      -8.045  -8.132  -9.852  1.00  0.00           O  
ATOM   1206  CB  MET   238      -5.790  -7.056 -11.949  1.00  0.00           C  
ATOM   1207  CG  MET   238      -4.372  -6.947 -12.545  1.00  0.00           C  
ATOM   1208  SD  MET   238      -4.221  -7.780 -14.173  1.00  0.00           S  
ATOM   1209  CE  MET   238      -5.185  -6.524 -15.161  1.00  0.00           C  
ATOM   1210  H   MET   238      -6.155  -9.592 -10.975  1.00  0.00           H  
ATOM   1211  HA  MET   238      -4.922  -7.182  -9.979  1.00  0.00           H  
ATOM   1212 1HB  MET   238      -6.379  -7.695 -12.607  1.00  0.00           H  
ATOM   1213 2HB  MET   238      -6.258  -6.093 -11.747  1.00  0.00           H  
ATOM   1214 1HG  MET   238      -4.299  -5.874 -12.723  1.00  0.00           H  
ATOM   1215 2HG  MET   238      -3.606  -7.406 -11.920  1.00  0.00           H  
ATOM   1216 1HE  MET   238      -5.352  -6.949 -16.151  1.00  0.00           H  
ATOM   1217 2HE  MET   238      -6.143  -6.287 -14.698  1.00  0.00           H  
ATOM   1218 3HE  MET   238      -4.551  -5.641 -15.235  1.00  0.00           H  
ATOM   1219  N   VAL   239      -7.081  -6.145  -9.044  1.00  0.00           N  
ATOM   1220  CA  VAL   239      -8.147  -5.755  -8.071  1.00  0.00           C  
ATOM   1221  C   VAL   239      -8.619  -4.276  -8.346  1.00  0.00           C  
ATOM   1222  O   VAL   239      -7.796  -3.435  -8.677  1.00  0.00           O  
ATOM   1223  CB  VAL   239      -7.698  -5.971  -6.664  1.00  0.00           C  
ATOM   1224  CG1 VAL   239      -7.234  -7.450  -6.386  1.00  0.00           C  
ATOM   1225  CG2 VAL   239      -6.673  -5.058  -6.152  1.00  0.00           C  
ATOM   1226  H   VAL   239      -6.291  -5.518  -9.104  1.00  0.00           H  
ATOM   1227  HA  VAL   239      -9.029  -6.380  -8.211  1.00  0.00           H  
ATOM   1228  HB  VAL   239      -8.601  -5.925  -6.056  1.00  0.00           H  
ATOM   1229 1HG1 VAL   239      -8.011  -8.112  -6.766  1.00  0.00           H  
ATOM   1230 2HG1 VAL   239      -6.284  -7.552  -6.911  1.00  0.00           H  
ATOM   1231 3HG1 VAL   239      -7.214  -7.698  -5.324  1.00  0.00           H  
ATOM   1232 1HG2 VAL   239      -5.769  -5.159  -6.753  1.00  0.00           H  
ATOM   1233 2HG2 VAL   239      -7.054  -4.045  -6.285  1.00  0.00           H  
ATOM   1234 3HG2 VAL   239      -6.435  -5.188  -5.096  1.00  0.00           H  
ATOM   1235  N   TYR   240      -9.900  -4.016  -8.234  1.00  0.00           N  
ATOM   1236  CA  TYR   240     -10.604  -2.742  -8.567  1.00  0.00           C  
ATOM   1237  C   TYR   240     -11.663  -2.272  -7.523  1.00  0.00           C  
ATOM   1238  O   TYR   240     -12.525  -3.047  -7.069  1.00  0.00           O  
ATOM   1239  CB  TYR   240     -11.358  -3.020  -9.825  1.00  0.00           C  
ATOM   1240  CG  TYR   240     -10.524  -3.597 -10.946  1.00  0.00           C  
ATOM   1241  CD1 TYR   240     -10.556  -4.974 -11.100  1.00  0.00           C  
ATOM   1242  CD2 TYR   240      -9.763  -2.677 -11.766  1.00  0.00           C  
ATOM   1243  CE1 TYR   240      -9.729  -5.506 -12.100  1.00  0.00           C  
ATOM   1244  CE2 TYR   240      -8.983  -3.270 -12.802  1.00  0.00           C  
ATOM   1245  CZ  TYR   240      -8.999  -4.645 -13.000  1.00  0.00           C  
ATOM   1246  OH  TYR   240      -8.345  -5.201 -14.075  1.00  0.00           O  
ATOM   1247  H   TYR   240     -10.517  -4.780  -8.001  1.00  0.00           H  
ATOM   1248  HA  TYR   240      -9.884  -1.975  -8.852  1.00  0.00           H  
ATOM   1249 1HB  TYR   240     -12.234  -3.641  -9.639  1.00  0.00           H  
ATOM   1250 2HB  TYR   240     -11.929  -2.176 -10.212  1.00  0.00           H  
ATOM   1251  HD1 TYR   240     -11.049  -5.597 -10.368  1.00  0.00           H  
ATOM   1252  HD2 TYR   240      -9.849  -1.618 -11.574  1.00  0.00           H  
ATOM   1253  HE1 TYR   240      -9.586  -6.568 -12.240  1.00  0.00           H  
ATOM   1254  HE2 TYR   240      -8.394  -2.626 -13.437  1.00  0.00           H  
ATOM   1255  HH  TYR   240      -8.299  -6.157 -13.997  1.00  0.00           H  
ATOM   1256  N   VAL   241     -11.640  -1.002  -7.019  1.00  0.00           N  
ATOM   1257  CA  VAL   241     -12.654  -0.331  -6.257  1.00  0.00           C  
ATOM   1258  C   VAL   241     -13.426   0.763  -6.979  1.00  0.00           C  
ATOM   1259  O   VAL   241     -12.920   1.545  -7.722  1.00  0.00           O  
ATOM   1260  CB  VAL   241     -12.038   0.198  -4.880  1.00  0.00           C  
ATOM   1261  CG1 VAL   241     -13.060   0.848  -3.774  1.00  0.00           C  
ATOM   1262  CG2 VAL   241     -11.294  -0.816  -4.090  1.00  0.00           C  
ATOM   1263  H   VAL   241     -10.853  -0.429  -7.288  1.00  0.00           H  
ATOM   1264  HA  VAL   241     -13.409  -1.084  -6.032  1.00  0.00           H  
ATOM   1265  HB  VAL   241     -11.340   0.942  -5.265  1.00  0.00           H  
ATOM   1266 1HG1 VAL   241     -13.605   1.705  -4.171  1.00  0.00           H  
ATOM   1267 2HG1 VAL   241     -13.748   0.062  -3.464  1.00  0.00           H  
ATOM   1268 3HG1 VAL   241     -12.477   1.222  -2.932  1.00  0.00           H  
ATOM   1269 1HG2 VAL   241     -11.887  -1.609  -3.635  1.00  0.00           H  
ATOM   1270 2HG2 VAL   241     -10.484  -1.211  -4.704  1.00  0.00           H  
ATOM   1271 3HG2 VAL   241     -10.882  -0.224  -3.273  1.00  0.00           H  
ATOM   1272  N   VAL   242     -14.692   0.758  -6.698  1.00  0.00           N  
ATOM   1273  CA  VAL   242     -15.837   1.304  -7.473  1.00  0.00           C  
ATOM   1274  C   VAL   242     -16.778   2.137  -6.543  1.00  0.00           C  
ATOM   1275  O   VAL   242     -17.044   1.778  -5.362  1.00  0.00           O  
ATOM   1276  CB  VAL   242     -16.523   0.252  -8.288  1.00  0.00           C  
ATOM   1277  CG1 VAL   242     -17.718   0.604  -9.145  1.00  0.00           C  
ATOM   1278  CG2 VAL   242     -15.629  -0.809  -9.001  1.00  0.00           C  
ATOM   1279  H   VAL   242     -15.002   0.005  -6.101  1.00  0.00           H  
ATOM   1280  HA  VAL   242     -15.429   2.060  -8.144  1.00  0.00           H  
ATOM   1281  HB  VAL   242     -16.987  -0.421  -7.566  1.00  0.00           H  
ATOM   1282 1HG1 VAL   242     -18.298  -0.305  -9.304  1.00  0.00           H  
ATOM   1283 2HG1 VAL   242     -18.297   1.388  -8.658  1.00  0.00           H  
ATOM   1284 3HG1 VAL   242     -17.345   1.010 -10.085  1.00  0.00           H  
ATOM   1285 1HG2 VAL   242     -15.294  -0.467  -9.981  1.00  0.00           H  
ATOM   1286 2HG2 VAL   242     -14.792  -1.125  -8.379  1.00  0.00           H  
ATOM   1287 3HG2 VAL   242     -16.163  -1.745  -9.169  1.00  0.00           H  
ATOM   1288  N   LYS   243     -17.336   3.207  -7.151  1.00  0.00           N  
ATOM   1289  CA  LYS   243     -18.441   3.984  -6.532  1.00  0.00           C  
ATOM   1290  C   LYS   243     -19.728   3.908  -7.345  1.00  0.00           C  
ATOM   1291  O   LYS   243     -19.728   3.996  -8.553  1.00  0.00           O  
ATOM   1292  CB  LYS   243     -18.126   5.480  -6.367  1.00  0.00           C  
ATOM   1293  CG  LYS   243     -19.005   6.216  -5.346  1.00  0.00           C  
ATOM   1294  CD  LYS   243     -18.401   7.534  -4.902  1.00  0.00           C  
ATOM   1295  CE  LYS   243     -18.392   8.537  -5.978  1.00  0.00           C  
ATOM   1296  NZ  LYS   243     -19.706   9.169  -6.303  1.00  0.00           N1+
ATOM   1297  H   LYS   243     -17.004   3.466  -8.069  1.00  0.00           H  
ATOM   1298  HA  LYS   243     -18.657   3.550  -5.556  1.00  0.00           H  
ATOM   1299 1HB  LYS   243     -17.080   5.482  -6.060  1.00  0.00           H  
ATOM   1300 2HB  LYS   243     -18.296   5.916  -7.351  1.00  0.00           H  
ATOM   1301 1HG  LYS   243     -19.961   6.393  -5.838  1.00  0.00           H  
ATOM   1302 2HG  LYS   243     -19.046   5.632  -4.426  1.00  0.00           H  
ATOM   1303 1HD  LYS   243     -19.072   8.048  -4.214  1.00  0.00           H  
ATOM   1304 2HD  LYS   243     -17.382   7.284  -4.605  1.00  0.00           H  
ATOM   1305 1HE  LYS   243     -17.774   9.381  -5.672  1.00  0.00           H  
ATOM   1306 2HE  LYS   243     -18.054   8.035  -6.884  1.00  0.00           H  
ATOM   1307 1HZ  LYS   243     -20.327   8.709  -6.953  1.00  0.00           H  
ATOM   1308 2HZ  LYS   243     -20.133   9.540  -5.466  1.00  0.00           H  
ATOM   1309 3HZ  LYS   243     -19.543  10.023  -6.818  1.00  0.00           H  
ATOM   1310  N   THR   244     -20.864   3.942  -6.592  1.00  0.00           N  
ATOM   1311  CA  THR   244     -22.190   4.268  -7.157  1.00  0.00           C  
ATOM   1312  C   THR   244     -23.056   4.977  -6.146  1.00  0.00           C  
ATOM   1313  O   THR   244     -22.568   5.361  -5.127  1.00  0.00           O  
ATOM   1314  CB  THR   244     -22.967   3.001  -7.608  1.00  0.00           C  
ATOM   1315  CG2 THR   244     -23.383   1.992  -6.521  1.00  0.00           C  
ATOM   1316  OG1 THR   244     -24.144   3.340  -8.363  1.00  0.00           O  
ATOM   1317  H   THR   244     -20.777   3.754  -5.603  1.00  0.00           H  
ATOM   1318  HA  THR   244     -22.042   4.987  -7.963  1.00  0.00           H  
ATOM   1319  HB  THR   244     -22.242   2.523  -8.267  1.00  0.00           H  
ATOM   1320  HG1 THR   244     -23.997   3.771  -9.208  1.00  0.00           H  
ATOM   1321 1HG2 THR   244     -24.298   2.430  -6.121  1.00  0.00           H  
ATOM   1322 2HG2 THR   244     -23.473   1.038  -7.041  1.00  0.00           H  
ATOM   1323 3HG2 THR   244     -22.533   1.966  -5.840  1.00  0.00           H  
ATOM   1324  N   SER   245     -24.257   5.414  -6.471  1.00  0.00           N  
ATOM   1325  CA  SER   245     -25.023   6.465  -5.619  1.00  0.00           C  
ATOM   1326  C   SER   245     -26.521   6.357  -5.811  1.00  0.00           C  
ATOM   1327  O   SER   245     -27.018   5.587  -6.632  1.00  0.00           O  
ATOM   1328  CB  SER   245     -24.400   7.841  -5.895  1.00  0.00           C  
ATOM   1329  OG  SER   245     -24.975   8.809  -5.029  1.00  0.00           O  
ATOM   1330  H   SER   245     -24.661   5.001  -7.300  1.00  0.00           H  
ATOM   1331  HA  SER   245     -24.823   6.253  -4.569  1.00  0.00           H  
ATOM   1332 1HB  SER   245     -23.336   7.809  -5.663  1.00  0.00           H  
ATOM   1333 2HB  SER   245     -24.544   8.185  -6.919  1.00  0.00           H  
ATOM   1334  HG  SER   245     -24.232   9.294  -4.662  1.00  0.00           H  
ATOM   1335  N   ILE   246     -27.192   7.069  -4.919  1.00  0.00           N  
ATOM   1336  CA  ILE   246     -28.596   7.421  -4.949  1.00  0.00           C  
ATOM   1337  C   ILE   246     -28.850   8.503  -6.079  1.00  0.00           C  
ATOM   1338  O   ILE   246     -29.902   8.534  -6.699  1.00  0.00           O  
ATOM   1339  CB  ILE   246     -29.172   7.807  -3.543  1.00  0.00           C  
ATOM   1340  CG1 ILE   246     -30.642   8.478  -3.566  1.00  0.00           C  
ATOM   1341  CG2 ILE   246     -28.259   8.787  -2.745  1.00  0.00           C  
ATOM   1342  CD1 ILE   246     -31.578   7.455  -4.271  1.00  0.00           C  
ATOM   1343  H   ILE   246     -26.617   7.624  -4.302  1.00  0.00           H  
ATOM   1344  HA  ILE   246     -29.077   6.486  -5.236  1.00  0.00           H  
ATOM   1345  HB  ILE   246     -29.213   6.871  -2.987  1.00  0.00           H  
ATOM   1346 1HG1 ILE   246     -30.977   8.721  -2.558  1.00  0.00           H  
ATOM   1347 2HG1 ILE   246     -30.612   9.416  -4.120  1.00  0.00           H  
ATOM   1348 1HG2 ILE   246     -28.588   8.909  -1.713  1.00  0.00           H  
ATOM   1349 2HG2 ILE   246     -27.246   8.440  -2.540  1.00  0.00           H  
ATOM   1350 3HG2 ILE   246     -28.330   9.780  -3.189  1.00  0.00           H  
ATOM   1351 1HD1 ILE   246     -31.440   7.212  -5.324  1.00  0.00           H  
ATOM   1352 2HD1 ILE   246     -31.589   6.553  -3.658  1.00  0.00           H  
ATOM   1353 3HD1 ILE   246     -32.584   7.853  -4.142  1.00  0.00           H  
ATOM   1354  N   LYS   247     -27.836   9.275  -6.468  1.00  0.00           N  
ATOM   1355  CA  LYS   247     -27.830  10.429  -7.391  1.00  0.00           C  
ATOM   1356  C   LYS   247     -28.200  10.141  -8.841  1.00  0.00           C  
ATOM   1357  O   LYS   247     -29.099  10.721  -9.435  1.00  0.00           O  
ATOM   1358  CB  LYS   247     -26.488  11.082  -7.284  1.00  0.00           C  
ATOM   1359  CG  LYS   247     -26.188  11.792  -5.915  1.00  0.00           C  
ATOM   1360  CD  LYS   247     -27.003  13.028  -5.644  1.00  0.00           C  
ATOM   1361  CE  LYS   247     -26.802  13.433  -4.156  1.00  0.00           C  
ATOM   1362  NZ  LYS   247     -27.658  14.617  -3.942  1.00  0.00           N1+
ATOM   1363  H   LYS   247     -26.960   9.182  -5.975  1.00  0.00           H  
ATOM   1364  HA  LYS   247     -28.627  11.103  -7.077  1.00  0.00           H  
ATOM   1365 1HB  LYS   247     -25.725  10.323  -7.453  1.00  0.00           H  
ATOM   1366 2HB  LYS   247     -26.389  11.856  -8.045  1.00  0.00           H  
ATOM   1367 1HG  LYS   247     -26.276  11.099  -5.078  1.00  0.00           H  
ATOM   1368 2HG  LYS   247     -25.115  11.981  -5.956  1.00  0.00           H  
ATOM   1369 1HD  LYS   247     -26.602  13.813  -6.285  1.00  0.00           H  
ATOM   1370 2HD  LYS   247     -28.045  12.743  -5.783  1.00  0.00           H  
ATOM   1371 1HE  LYS   247     -27.141  12.570  -3.583  1.00  0.00           H  
ATOM   1372 2HE  LYS   247     -25.734  13.644  -4.097  1.00  0.00           H  
ATOM   1373 1HZ  LYS   247     -27.464  15.447  -4.483  1.00  0.00           H  
ATOM   1374 2HZ  LYS   247     -28.640  14.466  -4.126  1.00  0.00           H  
ATOM   1375 3HZ  LYS   247     -27.627  14.806  -2.950  1.00  0.00           H  
ATOM   1376  N   ILE   248     -27.504   9.126  -9.372  1.00  0.00           N  
ATOM   1377  CA  ILE   248     -27.737   8.424 -10.680  1.00  0.00           C  
ATOM   1378  C   ILE   248     -27.168   6.926 -10.569  1.00  0.00           C  
ATOM   1379  O   ILE   248     -26.101   6.825  -9.899  1.00  0.00           O  
ATOM   1380  CB  ILE   248     -26.922   9.253 -11.775  1.00  0.00           C  
ATOM   1381  CG1 ILE   248     -27.498   8.751 -13.084  1.00  0.00           C  
ATOM   1382  CG2 ILE   248     -25.381   9.125 -11.739  1.00  0.00           C  
ATOM   1383  CD1 ILE   248     -27.071   9.403 -14.433  1.00  0.00           C  
ATOM   1384  H   ILE   248     -26.896   8.666  -8.710  1.00  0.00           H  
ATOM   1385  HA  ILE   248     -28.808   8.519 -10.860  1.00  0.00           H  
ATOM   1386  HB  ILE   248     -27.203  10.306 -11.776  1.00  0.00           H  
ATOM   1387 1HG1 ILE   248     -27.361   7.689 -13.287  1.00  0.00           H  
ATOM   1388 2HG1 ILE   248     -28.575   8.899 -13.013  1.00  0.00           H  
ATOM   1389 1HG2 ILE   248     -25.022   9.772 -12.539  1.00  0.00           H  
ATOM   1390 2HG2 ILE   248     -24.946   9.624 -10.872  1.00  0.00           H  
ATOM   1391 3HG2 ILE   248     -24.988   8.111 -11.805  1.00  0.00           H  
ATOM   1392 1HD1 ILE   248     -27.743   9.024 -15.203  1.00  0.00           H  
ATOM   1393 2HD1 ILE   248     -27.183  10.484 -14.357  1.00  0.00           H  
ATOM   1394 3HD1 ILE   248     -26.033   9.150 -14.649  1.00  0.00           H  
ATOM   1395  N   PRO   249     -27.855   5.976 -11.216  1.00  0.00           N  
ATOM   1396  CA  PRO   249     -27.536   4.498 -11.100  1.00  0.00           C  
ATOM   1397  C   PRO   249     -26.170   4.044 -11.682  1.00  0.00           C  
ATOM   1398  O   PRO   249     -25.833   2.831 -11.790  1.00  0.00           O  
ATOM   1399  CB  PRO   249     -28.769   3.780 -11.651  1.00  0.00           C  
ATOM   1400  CG  PRO   249     -29.510   4.821 -12.428  1.00  0.00           C  
ATOM   1401  CD  PRO   249     -29.156   6.107 -11.676  1.00  0.00           C  
ATOM   1402  HA  PRO   249     -27.434   4.139 -10.076  1.00  0.00           H  
ATOM   1403 1HB  PRO   249     -28.565   2.839 -12.164  1.00  0.00           H  
ATOM   1404 2HB  PRO   249     -29.289   3.498 -10.736  1.00  0.00           H  
ATOM   1405 1HG  PRO   249     -29.067   4.962 -13.414  1.00  0.00           H  
ATOM   1406 2HG  PRO   249     -30.589   4.703 -12.523  1.00  0.00           H  
ATOM   1407 1HD  PRO   249     -29.249   6.929 -12.385  1.00  0.00           H  
ATOM   1408 2HD  PRO   249     -29.889   6.166 -10.872  1.00  0.00           H  
ATOM   1409  N   SER   250     -25.292   4.947 -12.130  1.00  0.00           N  
ATOM   1410  CA  SER   250     -24.044   4.571 -12.861  1.00  0.00           C  
ATOM   1411  C   SER   250     -22.763   4.193 -11.937  1.00  0.00           C  
ATOM   1412  O   SER   250     -22.949   4.320 -10.704  1.00  0.00           O  
ATOM   1413  CB  SER   250     -23.623   5.720 -13.875  1.00  0.00           C  
ATOM   1414  OG  SER   250     -23.271   6.960 -13.264  1.00  0.00           O  
ATOM   1415  H   SER   250     -25.215   5.795 -11.586  1.00  0.00           H  
ATOM   1416  HA  SER   250     -24.133   3.784 -13.610  1.00  0.00           H  
ATOM   1417 1HB  SER   250     -22.853   5.435 -14.592  1.00  0.00           H  
ATOM   1418 2HB  SER   250     -24.409   6.036 -14.561  1.00  0.00           H  
ATOM   1419  HG  SER   250     -23.256   7.606 -13.974  1.00  0.00           H  
ATOM   1420  N   SER   251     -21.636   3.744 -12.529  1.00  0.00           N  
ATOM   1421  CA  SER   251     -20.515   3.208 -11.750  1.00  0.00           C  
ATOM   1422  C   SER   251     -19.113   3.693 -12.256  1.00  0.00           C  
ATOM   1423  O   SER   251     -18.939   3.814 -13.439  1.00  0.00           O  
ATOM   1424  CB  SER   251     -20.482   1.701 -11.589  1.00  0.00           C  
ATOM   1425  OG  SER   251     -21.059   1.246 -10.389  1.00  0.00           O  
ATOM   1426  H   SER   251     -21.663   3.684 -13.537  1.00  0.00           H  
ATOM   1427  HA  SER   251     -20.625   3.632 -10.751  1.00  0.00           H  
ATOM   1428 1HB  SER   251     -20.915   1.162 -12.431  1.00  0.00           H  
ATOM   1429 2HB  SER   251     -19.447   1.384 -11.464  1.00  0.00           H  
ATOM   1430  HG  SER   251     -22.007   1.164 -10.521  1.00  0.00           H  
ATOM   1431  N   HIE   252     -18.178   3.944 -11.315  1.00  0.00           N  
ATOM   1432  CA  HIE   252     -16.933   4.667 -11.575  1.00  0.00           C  
ATOM   1433  C   HIE   252     -15.805   4.036 -10.751  1.00  0.00           C  
ATOM   1434  O   HIE   252     -15.888   3.927  -9.538  1.00  0.00           O  
ATOM   1435  CB  HIE   252     -17.221   6.050 -11.050  1.00  0.00           C  
ATOM   1436  CG  HIE   252     -18.410   6.699 -11.765  1.00  0.00           C  
ATOM   1437  CD2 HIE   252     -19.721   6.615 -11.318  1.00  0.00           C  
ATOM   1438  ND1 HIE   252     -18.418   7.171 -13.052  1.00  0.00           N  
ATOM   1439  CE1 HIE   252     -19.726   7.357 -13.410  1.00  0.00           C  
ATOM   1440  NE2 HIE   252     -20.514   6.988 -12.382  1.00  0.00           N  
ATOM   1441  H   HIE   252     -18.510   3.867 -10.364  1.00  0.00           H  
ATOM   1442  HA  HIE   252     -16.587   4.540 -12.601  1.00  0.00           H  
ATOM   1443 1HB  HIE   252     -17.477   6.162  -9.997  1.00  0.00           H  
ATOM   1444 2HB  HIE   252     -16.320   6.657 -11.141  1.00  0.00           H  
ATOM   1445  HD2 HIE   252     -19.980   6.198 -10.356  1.00  0.00           H  
ATOM   1446  HE1 HIE   252     -20.090   7.748 -14.349  1.00  0.00           H  
ATOM   1447  HE2 HIE   252     -21.518   7.081 -12.437  1.00  0.00           H  
ATOM   1448  N   ASN   253     -14.656   3.688 -11.345  1.00  0.00           N  
ATOM   1449  CA  ASN   253     -13.395   3.298 -10.655  1.00  0.00           C  
ATOM   1450  C   ASN   253     -12.969   4.465  -9.651  1.00  0.00           C  
ATOM   1451  O   ASN   253     -12.872   5.571 -10.145  1.00  0.00           O  
ATOM   1452  CB  ASN   253     -12.186   3.002 -11.660  1.00  0.00           C  
ATOM   1453  CG  ASN   253     -12.155   1.612 -12.089  1.00  0.00           C  
ATOM   1454  ND2 ASN   253     -11.074   1.298 -12.747  1.00  0.00           N  
ATOM   1455  OD1 ASN   253     -13.036   0.785 -11.756  1.00  0.00           O  
ATOM   1456  H   ASN   253     -14.577   3.891 -12.332  1.00  0.00           H  
ATOM   1457  HA  ASN   253     -13.511   2.436  -9.998  1.00  0.00           H  
ATOM   1458 1HB  ASN   253     -12.433   3.667 -12.488  1.00  0.00           H  
ATOM   1459 2HB  ASN   253     -11.243   3.179 -11.143  1.00  0.00           H  
ATOM   1460 1HD2 ASN   253     -11.033   0.410 -13.228  1.00  0.00           H  
ATOM   1461 2HD2 ASN   253     -10.275   1.907 -12.842  1.00  0.00           H  
ATOM   1462  N   LEU   254     -12.772   4.137  -8.345  1.00  0.00           N  
ATOM   1463  CA  LEU   254     -12.031   4.992  -7.415  1.00  0.00           C  
ATOM   1464  C   LEU   254     -10.500   4.692  -7.430  1.00  0.00           C  
ATOM   1465  O   LEU   254      -9.716   5.658  -7.571  1.00  0.00           O  
ATOM   1466  CB  LEU   254     -12.640   4.811  -6.005  1.00  0.00           C  
ATOM   1467  CG  LEU   254     -14.054   5.389  -5.783  1.00  0.00           C  
ATOM   1468  CD1 LEU   254     -14.658   5.024  -4.439  1.00  0.00           C  
ATOM   1469  CD2 LEU   254     -14.176   6.883  -5.977  1.00  0.00           C  
ATOM   1470  H   LEU   254     -13.071   3.229  -8.018  1.00  0.00           H  
ATOM   1471  HA  LEU   254     -12.124   6.001  -7.817  1.00  0.00           H  
ATOM   1472 1HB  LEU   254     -12.748   3.732  -5.893  1.00  0.00           H  
ATOM   1473 2HB  LEU   254     -11.939   5.188  -5.260  1.00  0.00           H  
ATOM   1474  HG  LEU   254     -14.633   4.885  -6.558  1.00  0.00           H  
ATOM   1475 1HD1 LEU   254     -15.561   5.567  -4.159  1.00  0.00           H  
ATOM   1476 2HD1 LEU   254     -14.932   3.970  -4.406  1.00  0.00           H  
ATOM   1477 3HD1 LEU   254     -13.892   5.229  -3.690  1.00  0.00           H  
ATOM   1478 1HD2 LEU   254     -15.234   7.093  -6.134  1.00  0.00           H  
ATOM   1479 2HD2 LEU   254     -13.789   7.441  -5.124  1.00  0.00           H  
ATOM   1480 3HD2 LEU   254     -13.698   7.315  -6.856  1.00  0.00           H  
ATOM   1481  N   MET   255     -10.116   3.429  -7.286  1.00  0.00           N  
ATOM   1482  CA  MET   255      -8.759   3.055  -7.150  1.00  0.00           C  
ATOM   1483  C   MET   255      -8.560   1.577  -7.552  1.00  0.00           C  
ATOM   1484  O   MET   255      -9.476   0.786  -7.363  1.00  0.00           O  
ATOM   1485  CB  MET   255      -8.173   3.329  -5.746  1.00  0.00           C  
ATOM   1486  CG  MET   255      -8.776   2.469  -4.619  1.00  0.00           C  
ATOM   1487  SD  MET   255      -8.383   3.016  -2.972  1.00  0.00           S  
ATOM   1488  CE  MET   255      -9.234   1.747  -1.944  1.00  0.00           C  
ATOM   1489  H   MET   255     -10.795   2.701  -7.456  1.00  0.00           H  
ATOM   1490  HA  MET   255      -8.171   3.665  -7.835  1.00  0.00           H  
ATOM   1491 1HB  MET   255      -7.125   3.056  -5.874  1.00  0.00           H  
ATOM   1492 2HB  MET   255      -8.264   4.384  -5.488  1.00  0.00           H  
ATOM   1493 1HG  MET   255      -9.848   2.622  -4.742  1.00  0.00           H  
ATOM   1494 2HG  MET   255      -8.564   1.408  -4.749  1.00  0.00           H  
ATOM   1495 1HE  MET   255     -10.281   1.639  -2.224  1.00  0.00           H  
ATOM   1496 2HE  MET   255      -8.599   0.872  -2.085  1.00  0.00           H  
ATOM   1497 3HE  MET   255      -9.285   2.072  -0.904  1.00  0.00           H  
ATOM   1498  N   LYS   256      -7.407   1.342  -8.121  1.00  0.00           N  
ATOM   1499  CA  LYS   256      -7.068  -0.039  -8.713  1.00  0.00           C  
ATOM   1500  C   LYS   256      -5.611  -0.435  -8.516  1.00  0.00           C  
ATOM   1501  O   LYS   256      -4.781   0.451  -8.393  1.00  0.00           O  
ATOM   1502  CB  LYS   256      -7.498  -0.083 -10.189  1.00  0.00           C  
ATOM   1503  CG  LYS   256      -6.581   0.597 -11.192  1.00  0.00           C  
ATOM   1504  CD  LYS   256      -6.879   0.144 -12.660  1.00  0.00           C  
ATOM   1505  CE  LYS   256      -5.898   0.806 -13.624  1.00  0.00           C  
ATOM   1506  NZ  LYS   256      -6.184   0.433 -14.973  1.00  0.00           N1+
ATOM   1507  H   LYS   256      -6.776   2.105  -8.320  1.00  0.00           H  
ATOM   1508  HA  LYS   256      -7.712  -0.791  -8.258  1.00  0.00           H  
ATOM   1509 1HB  LYS   256      -7.595  -1.134 -10.464  1.00  0.00           H  
ATOM   1510 2HB  LYS   256      -8.455   0.431 -10.270  1.00  0.00           H  
ATOM   1511 1HG  LYS   256      -6.651   1.662 -10.972  1.00  0.00           H  
ATOM   1512 2HG  LYS   256      -5.592   0.289 -10.854  1.00  0.00           H  
ATOM   1513 1HD  LYS   256      -6.700  -0.927 -12.757  1.00  0.00           H  
ATOM   1514 2HD  LYS   256      -7.882   0.387 -13.009  1.00  0.00           H  
ATOM   1515 1HE  LYS   256      -5.952   1.880 -13.448  1.00  0.00           H  
ATOM   1516 2HE  LYS   256      -4.913   0.384 -13.424  1.00  0.00           H  
ATOM   1517 1HZ  LYS   256      -5.617   0.945 -15.632  1.00  0.00           H  
ATOM   1518 2HZ  LYS   256      -6.082  -0.566 -15.083  1.00  0.00           H  
ATOM   1519 3HZ  LYS   256      -7.126   0.661 -15.257  1.00  0.00           H  
ATOM   1520  N   GLY   257      -5.299  -1.759  -8.535  1.00  0.00           N  
ATOM   1521  CA  GLY   257      -3.891  -2.204  -8.737  1.00  0.00           C  
ATOM   1522  C   GLY   257      -3.791  -3.733  -9.088  1.00  0.00           C  
ATOM   1523  O   GLY   257      -4.803  -4.274  -9.420  1.00  0.00           O  
ATOM   1524  H   GLY   257      -6.030  -2.376  -8.860  1.00  0.00           H  
ATOM   1525 1HA  GLY   257      -3.591  -1.660  -9.633  1.00  0.00           H  
ATOM   1526 2HA  GLY   257      -3.311  -2.089  -7.821  1.00  0.00           H  
ATOM   1527  N   GLY   258      -2.614  -4.374  -8.845  1.00  0.00           N  
ATOM   1528  CA  GLY   258      -2.370  -5.775  -9.067  1.00  0.00           C  
ATOM   1529  C   GLY   258      -1.248  -5.969 -10.086  1.00  0.00           C  
ATOM   1530  O   GLY   258      -0.562  -5.048 -10.343  1.00  0.00           O  
ATOM   1531  H   GLY   258      -1.838  -3.771  -8.611  1.00  0.00           H  
ATOM   1532 1HA  GLY   258      -2.099  -6.231  -8.115  1.00  0.00           H  
ATOM   1533 2HA  GLY   258      -3.197  -6.383  -9.432  1.00  0.00           H  
ATOM   1534  N   SER   259      -1.194  -7.215 -10.600  1.00  0.00           N  
ATOM   1535  CA  SER   259      -0.150  -7.688 -11.585  1.00  0.00           C  
ATOM   1536  C   SER   259      -0.580  -8.795 -12.541  1.00  0.00           C  
ATOM   1537  O   SER   259      -1.254  -9.721 -12.188  1.00  0.00           O  
ATOM   1538  CB  SER   259       1.097  -8.181 -10.851  1.00  0.00           C  
ATOM   1539  OG  SER   259       2.250  -8.397 -11.733  1.00  0.00           O  
ATOM   1540  H   SER   259      -1.864  -7.913 -10.311  1.00  0.00           H  
ATOM   1541  HA  SER   259       0.130  -6.832 -12.199  1.00  0.00           H  
ATOM   1542 1HB  SER   259       1.335  -7.422 -10.106  1.00  0.00           H  
ATOM   1543 2HB  SER   259       0.808  -9.134 -10.408  1.00  0.00           H  
ATOM   1544  HG  SER   259       2.120  -9.142 -12.326  1.00  0.00           H  
ATOM   1545  N   THR   260      -0.277  -8.676 -13.842  1.00  0.00           N  
ATOM   1546  CA  THR   260      -0.221  -9.947 -14.639  1.00  0.00           C  
ATOM   1547  C   THR   260       1.030 -10.757 -14.225  1.00  0.00           C  
ATOM   1548  O   THR   260       2.051 -10.132 -13.863  1.00  0.00           O  
ATOM   1549  CB  THR   260      -0.082  -9.644 -16.152  1.00  0.00           C  
ATOM   1550  CG2 THR   260      -1.311  -9.012 -16.765  1.00  0.00           C  
ATOM   1551  OG1 THR   260       1.031  -8.838 -16.548  1.00  0.00           O  
ATOM   1552  H   THR   260       0.279  -7.856 -14.039  1.00  0.00           H  
ATOM   1553  HA  THR   260      -1.194 -10.431 -14.551  1.00  0.00           H  
ATOM   1554  HB  THR   260       0.065 -10.635 -16.582  1.00  0.00           H  
ATOM   1555  HG1 THR   260       1.785  -9.406 -16.721  1.00  0.00           H  
ATOM   1556 1HG2 THR   260      -1.662  -8.128 -16.232  1.00  0.00           H  
ATOM   1557 2HG2 THR   260      -1.070  -8.778 -17.802  1.00  0.00           H  
ATOM   1558 3HG2 THR   260      -2.115  -9.739 -16.872  1.00  0.00           H  
ATOM   1559  N   LYS   261       0.876 -12.095 -14.078  1.00  0.00           N  
ATOM   1560  CA  LYS   261       2.016 -12.991 -13.603  1.00  0.00           C  
ATOM   1561  C   LYS   261       1.990 -14.433 -14.255  1.00  0.00           C  
ATOM   1562  O   LYS   261       0.884 -14.877 -14.597  1.00  0.00           O  
ATOM   1563  CB  LYS   261       2.172 -13.161 -12.068  1.00  0.00           C  
ATOM   1564  CG  LYS   261       2.677 -11.899 -11.420  1.00  0.00           C  
ATOM   1565  CD  LYS   261       3.407 -12.280 -10.166  1.00  0.00           C  
ATOM   1566  CE  LYS   261       4.773 -13.017 -10.385  1.00  0.00           C  
ATOM   1567  NZ  LYS   261       5.715 -12.869  -9.316  1.00  0.00           N1+
ATOM   1568  H   LYS   261      -0.011 -12.516 -14.312  1.00  0.00           H  
ATOM   1569  HA  LYS   261       2.917 -12.613 -14.085  1.00  0.00           H  
ATOM   1570 1HB  LYS   261       1.208 -13.440 -11.644  1.00  0.00           H  
ATOM   1571 2HB  LYS   261       2.827 -14.019 -11.912  1.00  0.00           H  
ATOM   1572 1HG  LYS   261       3.434 -11.386 -12.012  1.00  0.00           H  
ATOM   1573 2HG  LYS   261       1.891 -11.177 -11.195  1.00  0.00           H  
ATOM   1574 1HD  LYS   261       3.671 -11.364  -9.637  1.00  0.00           H  
ATOM   1575 2HD  LYS   261       2.755 -12.749  -9.429  1.00  0.00           H  
ATOM   1576 1HE  LYS   261       4.592 -14.067 -10.615  1.00  0.00           H  
ATOM   1577 2HE  LYS   261       5.138 -12.632 -11.338  1.00  0.00           H  
ATOM   1578 1HZ  LYS   261       6.481 -13.504  -9.489  1.00  0.00           H  
ATOM   1579 2HZ  LYS   261       6.130 -11.950  -9.258  1.00  0.00           H  
ATOM   1580 3HZ  LYS   261       5.244 -13.175  -8.477  1.00  0.00           H  
ATOM   1581  N   ASN   262       3.090 -15.166 -14.293  1.00  0.00           N  
ATOM   1582  CA  ASN   262       3.130 -16.604 -14.665  1.00  0.00           C  
ATOM   1583  C   ASN   262       3.570 -17.489 -13.496  1.00  0.00           C  
ATOM   1584  O   ASN   262       4.595 -17.259 -12.833  1.00  0.00           O  
ATOM   1585  CB  ASN   262       4.178 -16.762 -15.792  1.00  0.00           C  
ATOM   1586  CG  ASN   262       4.059 -15.694 -16.874  1.00  0.00           C  
ATOM   1587  ND2 ASN   262       3.240 -15.965 -17.837  1.00  0.00           N  
ATOM   1588  OD1 ASN   262       4.840 -14.714 -16.945  1.00  0.00           O  
ATOM   1589  H   ASN   262       3.928 -14.816 -13.851  1.00  0.00           H  
ATOM   1590  HA  ASN   262       2.159 -16.934 -15.035  1.00  0.00           H  
ATOM   1591 1HB  ASN   262       5.154 -16.633 -15.324  1.00  0.00           H  
ATOM   1592 2HB  ASN   262       4.028 -17.727 -16.275  1.00  0.00           H  
ATOM   1593 1HD2 ASN   262       3.105 -15.224 -18.510  1.00  0.00           H  
ATOM   1594 2HD2 ASN   262       2.511 -16.658 -17.747  1.00  0.00           H  
ATOM   1595  N   TRP   263       2.809 -18.615 -13.302  1.00  0.00           N  
ATOM   1596  CA  TRP   263       2.945 -19.541 -12.197  1.00  0.00           C  
ATOM   1597  C   TRP   263       3.026 -20.996 -12.614  1.00  0.00           C  
ATOM   1598  O   TRP   263       3.137 -21.830 -11.756  1.00  0.00           O  
ATOM   1599  CB  TRP   263       1.801 -19.399 -11.224  1.00  0.00           C  
ATOM   1600  CG  TRP   263       1.773 -18.205 -10.249  1.00  0.00           C  
ATOM   1601  CD1 TRP   263       2.794 -17.336 -10.075  1.00  0.00           C  
ATOM   1602  CD2 TRP   263       0.827 -17.913  -9.166  1.00  0.00           C  
ATOM   1603  CE2 TRP   263       1.352 -16.903  -8.311  1.00  0.00           C  
ATOM   1604  CE3 TRP   263      -0.441 -18.419  -8.775  1.00  0.00           C  
ATOM   1605  NE1 TRP   263       2.593 -16.604  -8.941  1.00  0.00           N  
ATOM   1606  CZ2 TRP   263       0.661 -16.345  -7.236  1.00  0.00           C  
ATOM   1607  CZ3 TRP   263      -1.099 -17.937  -7.643  1.00  0.00           C  
ATOM   1608  CH2 TRP   263      -0.605 -16.897  -6.898  1.00  0.00           C  
ATOM   1609  H   TRP   263       1.961 -18.734 -13.839  1.00  0.00           H  
ATOM   1610  HA  TRP   263       3.854 -19.439 -11.604  1.00  0.00           H  
ATOM   1611 1HB  TRP   263       0.866 -19.469 -11.780  1.00  0.00           H  
ATOM   1612 2HB  TRP   263       1.762 -20.264 -10.562  1.00  0.00           H  
ATOM   1613  HD1 TRP   263       3.742 -17.301 -10.591  1.00  0.00           H  
ATOM   1614  HE1 TRP   263       3.132 -15.860  -8.522  1.00  0.00           H  
ATOM   1615  HE3 TRP   263      -0.880 -19.161  -9.425  1.00  0.00           H  
ATOM   1616  HZ2 TRP   263       1.072 -15.492  -6.717  1.00  0.00           H  
ATOM   1617  HZ3 TRP   263      -2.102 -18.240  -7.380  1.00  0.00           H  
ATOM   1618  HH2 TRP   263      -1.101 -16.568  -5.997  1.00  0.00           H  
ATOM   1619  N   SER   264       2.986 -21.360 -13.905  1.00  0.00           N  
ATOM   1620  CA  SER   264       3.021 -22.736 -14.402  1.00  0.00           C  
ATOM   1621  C   SER   264       4.353 -23.511 -14.165  1.00  0.00           C  
ATOM   1622  O   SER   264       4.530 -24.651 -14.540  1.00  0.00           O  
ATOM   1623  CB  SER   264       2.591 -22.685 -15.902  1.00  0.00           C  
ATOM   1624  OG  SER   264       1.403 -21.923 -16.078  1.00  0.00           O  
ATOM   1625  H   SER   264       3.173 -20.628 -14.575  1.00  0.00           H  
ATOM   1626  HA  SER   264       2.273 -23.264 -13.811  1.00  0.00           H  
ATOM   1627 1HB  SER   264       3.352 -22.160 -16.479  1.00  0.00           H  
ATOM   1628 2HB  SER   264       2.359 -23.647 -16.359  1.00  0.00           H  
ATOM   1629  HG  SER   264       0.645 -22.483 -15.896  1.00  0.00           H  
ATOM   1630  N   GLY   265       5.407 -22.885 -13.523  1.00  0.00           N  
ATOM   1631  CA  GLY   265       6.706 -23.435 -13.295  1.00  0.00           C  
ATOM   1632  C   GLY   265       7.306 -22.938 -11.902  1.00  0.00           C  
ATOM   1633  O   GLY   265       6.657 -22.608 -10.920  1.00  0.00           O  
ATOM   1634  H   GLY   265       5.183 -21.985 -13.124  1.00  0.00           H  
ATOM   1635 1HA  GLY   265       6.764 -24.524 -13.288  1.00  0.00           H  
ATOM   1636 2HA  GLY   265       7.433 -23.238 -14.083  1.00  0.00           H  
ATOM   1637  N   ASN   266       8.634 -23.075 -11.757  1.00  0.00           N  
ATOM   1638  CA  ASN   266       9.578 -22.721 -10.685  1.00  0.00           C  
ATOM   1639  C   ASN   266       9.483 -23.514  -9.338  1.00  0.00           C  
ATOM   1640  O   ASN   266      10.396 -24.112  -8.863  1.00  0.00           O  
ATOM   1641  CB  ASN   266       9.498 -21.235 -10.394  1.00  0.00           C  
ATOM   1642  CG  ASN   266       9.515 -20.338 -11.660  1.00  0.00           C  
ATOM   1643  ND2 ASN   266      10.592 -20.285 -12.402  1.00  0.00           N  
ATOM   1644  OD1 ASN   266       8.518 -19.671 -11.885  1.00  0.00           O  
ATOM   1645  H   ASN   266       9.095 -23.461 -12.568  1.00  0.00           H  
ATOM   1646  HA  ASN   266      10.590 -22.907 -11.043  1.00  0.00           H  
ATOM   1647 1HB  ASN   266       8.610 -20.953  -9.828  1.00  0.00           H  
ATOM   1648 2HB  ASN   266      10.345 -20.943  -9.773  1.00  0.00           H  
ATOM   1649 1HD2 ASN   266      10.536 -19.646 -13.182  1.00  0.00           H  
ATOM   1650 2HD2 ASN   266      11.458 -20.578 -11.972  1.00  0.00           H  
ATOM   1651  N   SER   267       8.265 -23.810  -8.869  1.00  0.00           N  
ATOM   1652  CA  SER   267       8.055 -24.564  -7.600  1.00  0.00           C  
ATOM   1653  C   SER   267       6.550 -24.798  -7.424  1.00  0.00           C  
ATOM   1654  O   SER   267       5.667 -24.157  -7.986  1.00  0.00           O  
ATOM   1655  CB  SER   267       8.517 -23.743  -6.439  1.00  0.00           C  
ATOM   1656  OG  SER   267       8.866 -24.627  -5.437  1.00  0.00           O  
ATOM   1657  H   SER   267       7.398 -23.497  -9.281  1.00  0.00           H  
ATOM   1658  HA  SER   267       8.490 -25.556  -7.724  1.00  0.00           H  
ATOM   1659 1HB  SER   267       9.322 -23.124  -6.834  1.00  0.00           H  
ATOM   1660 2HB  SER   267       7.770 -22.991  -6.184  1.00  0.00           H  
ATOM   1661  HG  SER   267       9.628 -25.054  -5.835  1.00  0.00           H  
ATOM   1662  N   GLU   268       6.268 -25.679  -6.425  1.00  0.00           N  
ATOM   1663  CA  GLU   268       4.951 -26.092  -5.998  1.00  0.00           C  
ATOM   1664  C   GLU   268       4.311 -24.975  -5.284  1.00  0.00           C  
ATOM   1665  O   GLU   268       3.125 -24.819  -5.582  1.00  0.00           O  
ATOM   1666  CB  GLU   268       5.042 -27.355  -5.015  1.00  0.00           C  
ATOM   1667  CG  GLU   268       5.383 -28.712  -5.682  1.00  0.00           C  
ATOM   1668  CD  GLU   268       6.886 -28.941  -5.978  1.00  0.00           C  
ATOM   1669  OE1 GLU   268       7.686 -28.029  -5.744  1.00  0.00           O  
ATOM   1670  OE2 GLU   268       7.335 -30.053  -6.388  1.00  0.00           O1-
ATOM   1671  H   GLU   268       6.985 -26.253  -6.003  1.00  0.00           H  
ATOM   1672  HA  GLU   268       4.315 -26.202  -6.875  1.00  0.00           H  
ATOM   1673 1HB  GLU   268       5.771 -27.139  -4.234  1.00  0.00           H  
ATOM   1674 2HB  GLU   268       4.147 -27.397  -4.394  1.00  0.00           H  
ATOM   1675 1HG  GLU   268       4.943 -29.516  -5.092  1.00  0.00           H  
ATOM   1676 2HG  GLU   268       4.872 -28.731  -6.645  1.00  0.00           H  
ATOM   1677  N   PHE   269       5.001 -24.071  -4.513  1.00  0.00           N  
ATOM   1678  CA  PHE   269       4.406 -23.051  -3.748  1.00  0.00           C  
ATOM   1679  C   PHE   269       4.495 -21.676  -4.394  1.00  0.00           C  
ATOM   1680  O   PHE   269       5.537 -21.229  -4.814  1.00  0.00           O  
ATOM   1681  CB  PHE   269       4.912 -22.967  -2.314  1.00  0.00           C  
ATOM   1682  CG  PHE   269       4.186 -21.761  -1.577  1.00  0.00           C  
ATOM   1683  CD1 PHE   269       2.858 -21.885  -1.079  1.00  0.00           C  
ATOM   1684  CD2 PHE   269       4.817 -20.557  -1.403  1.00  0.00           C  
ATOM   1685  CE1 PHE   269       2.147 -20.778  -0.537  1.00  0.00           C  
ATOM   1686  CE2 PHE   269       4.142 -19.409  -0.874  1.00  0.00           C  
ATOM   1687  CZ  PHE   269       2.761 -19.529  -0.450  1.00  0.00           C  
ATOM   1688  H   PHE   269       5.987 -24.207  -4.340  1.00  0.00           H  
ATOM   1689  HA  PHE   269       3.350 -23.316  -3.701  1.00  0.00           H  
ATOM   1690 1HB  PHE   269       4.735 -23.928  -1.830  1.00  0.00           H  
ATOM   1691 2HB  PHE   269       5.980 -22.764  -2.237  1.00  0.00           H  
ATOM   1692  HD1 PHE   269       2.417 -22.870  -1.128  1.00  0.00           H  
ATOM   1693  HD2 PHE   269       5.843 -20.498  -1.736  1.00  0.00           H  
ATOM   1694  HE1 PHE   269       1.112 -20.941  -0.275  1.00  0.00           H  
ATOM   1695  HE2 PHE   269       4.626 -18.448  -0.778  1.00  0.00           H  
ATOM   1696  HZ  PHE   269       2.259 -18.647  -0.080  1.00  0.00           H  
ATOM   1697  N   HIE   270       3.349 -20.981  -4.500  1.00  0.00           N  
ATOM   1698  CA  HIE   270       3.255 -19.675  -5.100  1.00  0.00           C  
ATOM   1699  C   HIE   270       2.451 -18.627  -4.284  1.00  0.00           C  
ATOM   1700  O   HIE   270       1.403 -18.906  -3.727  1.00  0.00           O  
ATOM   1701  CB  HIE   270       2.570 -19.864  -6.437  1.00  0.00           C  
ATOM   1702  CG  HIE   270       3.468 -20.334  -7.544  1.00  0.00           C  
ATOM   1703  CD2 HIE   270       3.474 -21.626  -7.974  1.00  0.00           C  
ATOM   1704  ND1 HIE   270       4.392 -19.558  -8.244  1.00  0.00           N  
ATOM   1705  CE1 HIE   270       4.909 -20.436  -9.153  1.00  0.00           C  
ATOM   1706  NE2 HIE   270       4.395 -21.689  -9.016  1.00  0.00           N  
ATOM   1707  H   HIE   270       2.506 -21.351  -4.085  1.00  0.00           H  
ATOM   1708  HA  HIE   270       4.206 -19.161  -5.241  1.00  0.00           H  
ATOM   1709 1HB  HIE   270       1.683 -20.496  -6.463  1.00  0.00           H  
ATOM   1710 2HB  HIE   270       2.324 -18.844  -6.732  1.00  0.00           H  
ATOM   1711  HD2 HIE   270       2.880 -22.409  -7.528  1.00  0.00           H  
ATOM   1712  HE1 HIE   270       5.794 -20.184  -9.718  1.00  0.00           H  
ATOM   1713  HE2 HIE   270       4.695 -22.501  -9.537  1.00  0.00           H  
ATOM   1714  N   PHE   271       2.886 -17.347  -4.326  1.00  0.00           N  
ATOM   1715  CA  PHE   271       2.242 -16.235  -3.617  1.00  0.00           C  
ATOM   1716  C   PHE   271       2.353 -14.888  -4.425  1.00  0.00           C  
ATOM   1717  O   PHE   271       3.375 -14.718  -5.066  1.00  0.00           O  
ATOM   1718  CB  PHE   271       2.653 -16.097  -2.165  1.00  0.00           C  
ATOM   1719  CG  PHE   271       1.898 -15.157  -1.261  1.00  0.00           C  
ATOM   1720  CD1 PHE   271       0.680 -15.587  -0.699  1.00  0.00           C  
ATOM   1721  CD2 PHE   271       2.392 -13.831  -0.899  1.00  0.00           C  
ATOM   1722  CE1 PHE   271       0.007 -14.708   0.262  1.00  0.00           C  
ATOM   1723  CE2 PHE   271       1.671 -13.018  -0.035  1.00  0.00           C  
ATOM   1724  CZ  PHE   271       0.531 -13.448   0.561  1.00  0.00           C  
ATOM   1725  H   PHE   271       3.787 -17.220  -4.764  1.00  0.00           H  
ATOM   1726  HA  PHE   271       1.167 -16.411  -3.572  1.00  0.00           H  
ATOM   1727 1HB  PHE   271       2.699 -17.062  -1.661  1.00  0.00           H  
ATOM   1728 2HB  PHE   271       3.707 -15.819  -2.169  1.00  0.00           H  
ATOM   1729  HD1 PHE   271       0.249 -16.544  -0.951  1.00  0.00           H  
ATOM   1730  HD2 PHE   271       3.279 -13.449  -1.383  1.00  0.00           H  
ATOM   1731  HE1 PHE   271      -0.932 -15.025   0.690  1.00  0.00           H  
ATOM   1732  HE2 PHE   271       2.107 -12.062   0.212  1.00  0.00           H  
ATOM   1733  HZ  PHE   271       0.141 -12.754   1.291  1.00  0.00           H  
ATOM   1734  N   TYR   272       1.286 -14.066  -4.346  1.00  0.00           N  
ATOM   1735  CA  TYR   272       1.309 -12.692  -4.895  1.00  0.00           C  
ATOM   1736  C   TYR   272       0.306 -11.781  -4.054  1.00  0.00           C  
ATOM   1737  O   TYR   272      -0.685 -12.331  -3.556  1.00  0.00           O  
ATOM   1738  CB  TYR   272       0.840 -12.637  -6.351  1.00  0.00           C  
ATOM   1739  CG  TYR   272       0.898 -11.284  -6.990  1.00  0.00           C  
ATOM   1740  CD1 TYR   272       2.087 -10.571  -7.250  1.00  0.00           C  
ATOM   1741  CD2 TYR   272      -0.364 -10.661  -7.268  1.00  0.00           C  
ATOM   1742  CE1 TYR   272       2.025  -9.174  -7.540  1.00  0.00           C  
ATOM   1743  CE2 TYR   272      -0.441  -9.287  -7.573  1.00  0.00           C  
ATOM   1744  CZ  TYR   272       0.742  -8.488  -7.525  1.00  0.00           C  
ATOM   1745  OH  TYR   272       0.662  -7.091  -7.626  1.00  0.00           O  
ATOM   1746  H   TYR   272       0.729 -14.171  -3.511  1.00  0.00           H  
ATOM   1747  HA  TYR   272       2.254 -12.151  -4.880  1.00  0.00           H  
ATOM   1748 1HB  TYR   272       1.477 -13.348  -6.877  1.00  0.00           H  
ATOM   1749 2HB  TYR   272      -0.154 -13.085  -6.383  1.00  0.00           H  
ATOM   1750  HD1 TYR   272       2.981 -11.130  -7.017  1.00  0.00           H  
ATOM   1751  HD2 TYR   272      -1.266 -11.251  -7.200  1.00  0.00           H  
ATOM   1752  HE1 TYR   272       2.916  -8.583  -7.693  1.00  0.00           H  
ATOM   1753  HE2 TYR   272      -1.365  -8.773  -7.791  1.00  0.00           H  
ATOM   1754  HH  TYR   272       1.466  -6.620  -7.395  1.00  0.00           H  
ATOM   1755  N   SER   273       0.435 -10.478  -4.005  1.00  0.00           N  
ATOM   1756  CA  SER   273      -0.489  -9.597  -3.295  1.00  0.00           C  
ATOM   1757  C   SER   273      -0.416  -8.195  -3.725  1.00  0.00           C  
ATOM   1758  O   SER   273       0.479  -7.858  -4.487  1.00  0.00           O  
ATOM   1759  CB  SER   273      -0.266  -9.524  -1.733  1.00  0.00           C  
ATOM   1760  OG  SER   273       1.065  -9.185  -1.507  1.00  0.00           O  
ATOM   1761  H   SER   273       1.325 -10.147  -4.349  1.00  0.00           H  
ATOM   1762  HA  SER   273      -1.528  -9.820  -3.538  1.00  0.00           H  
ATOM   1763 1HB  SER   273      -0.998  -8.880  -1.248  1.00  0.00           H  
ATOM   1764 2HB  SER   273      -0.494 -10.528  -1.374  1.00  0.00           H  
ATOM   1765  HG  SER   273       1.554  -9.721  -2.136  1.00  0.00           H  
ATOM   1766  N   ILE   274      -1.316  -7.331  -3.245  1.00  0.00           N  
ATOM   1767  CA  ILE   274      -1.231  -5.903  -3.312  1.00  0.00           C  
ATOM   1768  C   ILE   274      -1.943  -5.258  -2.115  1.00  0.00           C  
ATOM   1769  O   ILE   274      -3.061  -5.704  -1.751  1.00  0.00           O  
ATOM   1770  CB  ILE   274      -1.692  -5.353  -4.647  1.00  0.00           C  
ATOM   1771  CG1 ILE   274      -1.200  -3.889  -4.795  1.00  0.00           C  
ATOM   1772  CG2 ILE   274      -3.235  -5.483  -4.978  1.00  0.00           C  
ATOM   1773  CD1 ILE   274      -0.987  -3.560  -6.302  1.00  0.00           C  
ATOM   1774  H   ILE   274      -2.070  -7.731  -2.705  1.00  0.00           H  
ATOM   1775  HA  ILE   274      -0.210  -5.586  -3.099  1.00  0.00           H  
ATOM   1776  HB  ILE   274      -1.103  -5.858  -5.414  1.00  0.00           H  
ATOM   1777 1HG1 ILE   274      -1.901  -3.170  -4.370  1.00  0.00           H  
ATOM   1778 2HG1 ILE   274      -0.244  -3.810  -4.278  1.00  0.00           H  
ATOM   1779 1HG2 ILE   274      -3.355  -6.566  -5.007  1.00  0.00           H  
ATOM   1780 2HG2 ILE   274      -3.879  -5.119  -4.177  1.00  0.00           H  
ATOM   1781 3HG2 ILE   274      -3.396  -5.053  -5.966  1.00  0.00           H  
ATOM   1782 1HD1 ILE   274      -0.342  -4.357  -6.672  1.00  0.00           H  
ATOM   1783 2HD1 ILE   274      -1.992  -3.623  -6.720  1.00  0.00           H  
ATOM   1784 3HD1 ILE   274      -0.520  -2.585  -6.440  1.00  0.00           H  
ATOM   1785  N   ASN   275      -1.411  -4.116  -1.594  1.00  0.00           N  
ATOM   1786  CA  ASN   275      -2.214  -3.169  -0.882  1.00  0.00           C  
ATOM   1787  C   ASN   275      -2.631  -1.942  -1.722  1.00  0.00           C  
ATOM   1788  O   ASN   275      -1.811  -1.473  -2.520  1.00  0.00           O  
ATOM   1789  CB  ASN   275      -1.329  -2.760   0.328  1.00  0.00           C  
ATOM   1790  CG  ASN   275      -1.785  -1.717   1.401  1.00  0.00           C  
ATOM   1791  ND2 ASN   275      -3.031  -1.835   1.827  1.00  0.00           N  
ATOM   1792  OD1 ASN   275      -1.002  -0.864   1.782  1.00  0.00           O  
ATOM   1793  H   ASN   275      -0.478  -3.888  -1.905  1.00  0.00           H  
ATOM   1794  HA  ASN   275      -3.154  -3.600  -0.538  1.00  0.00           H  
ATOM   1795 1HB  ASN   275      -1.018  -3.682   0.818  1.00  0.00           H  
ATOM   1796 2HB  ASN   275      -0.413  -2.293  -0.035  1.00  0.00           H  
ATOM   1797 1HD2 ASN   275      -3.286  -1.063   2.427  1.00  0.00           H  
ATOM   1798 2HD2 ASN   275      -3.729  -2.463   1.455  1.00  0.00           H  
ATOM   1799  N   VAL   276      -3.786  -1.355  -1.446  1.00  0.00           N  
ATOM   1800  CA  VAL   276      -4.386  -0.268  -2.279  1.00  0.00           C  
ATOM   1801  C   VAL   276      -5.128   0.644  -1.387  1.00  0.00           C  
ATOM   1802  O   VAL   276      -5.988   0.159  -0.640  1.00  0.00           O  
ATOM   1803  CB  VAL   276      -5.276  -0.831  -3.360  1.00  0.00           C  
ATOM   1804  CG1 VAL   276      -5.739   0.129  -4.397  1.00  0.00           C  
ATOM   1805  CG2 VAL   276      -4.664  -1.855  -4.264  1.00  0.00           C  
ATOM   1806  H   VAL   276      -4.466  -1.945  -0.987  1.00  0.00           H  
ATOM   1807  HA  VAL   276      -3.600   0.345  -2.720  1.00  0.00           H  
ATOM   1808  HB  VAL   276      -6.209  -1.234  -2.965  1.00  0.00           H  
ATOM   1809 1HG1 VAL   276      -6.149   0.965  -3.831  1.00  0.00           H  
ATOM   1810 2HG1 VAL   276      -4.886   0.492  -4.972  1.00  0.00           H  
ATOM   1811 3HG1 VAL   276      -6.483  -0.401  -4.991  1.00  0.00           H  
ATOM   1812 1HG2 VAL   276      -3.864  -1.433  -4.871  1.00  0.00           H  
ATOM   1813 2HG2 VAL   276      -4.402  -2.674  -3.594  1.00  0.00           H  
ATOM   1814 3HG2 VAL   276      -5.322  -2.226  -5.050  1.00  0.00           H  
ATOM   1815  N   GLY   277      -4.873   1.966  -1.406  1.00  0.00           N  
ATOM   1816  CA  GLY   277      -5.546   2.983  -0.595  1.00  0.00           C  
ATOM   1817  C   GLY   277      -5.568   4.389  -1.267  1.00  0.00           C  
ATOM   1818  O   GLY   277      -4.771   4.700  -2.181  1.00  0.00           O  
ATOM   1819  H   GLY   277      -4.285   2.299  -2.157  1.00  0.00           H  
ATOM   1820 1HA  GLY   277      -6.547   2.610  -0.380  1.00  0.00           H  
ATOM   1821 2HA  GLY   277      -4.947   3.001   0.315  1.00  0.00           H  
ATOM   1822  N   GLY   278      -6.410   5.233  -0.587  1.00  0.00           N  
ATOM   1823  CA  GLY   278      -6.711   6.595  -1.036  1.00  0.00           C  
ATOM   1824  C   GLY   278      -7.646   7.323  -0.236  1.00  0.00           C  
ATOM   1825  O   GLY   278      -8.412   6.798   0.572  1.00  0.00           O  
ATOM   1826  H   GLY   278      -6.938   4.836   0.176  1.00  0.00           H  
ATOM   1827 1HA  GLY   278      -5.797   7.176  -0.908  1.00  0.00           H  
ATOM   1828 2HA  GLY   278      -7.072   6.615  -2.064  1.00  0.00           H  
ATOM   1829  N   PHE   279      -7.744   8.659  -0.559  1.00  0.00           N  
ATOM   1830  CA  PHE   279      -8.603   9.558   0.220  1.00  0.00           C  
ATOM   1831  C   PHE   279      -9.682  10.375  -0.610  1.00  0.00           C  
ATOM   1832  O   PHE   279      -9.381  10.948  -1.689  1.00  0.00           O  
ATOM   1833  CB  PHE   279      -7.858  10.387   1.327  1.00  0.00           C  
ATOM   1834  CG  PHE   279      -8.256  11.811   1.738  1.00  0.00           C  
ATOM   1835  CD1 PHE   279      -8.681  11.999   3.096  1.00  0.00           C  
ATOM   1836  CD2 PHE   279      -8.275  12.821   0.808  1.00  0.00           C  
ATOM   1837  CE1 PHE   279      -8.972  13.328   3.486  1.00  0.00           C  
ATOM   1838  CE2 PHE   279      -8.481  14.131   1.233  1.00  0.00           C  
ATOM   1839  CZ  PHE   279      -8.877  14.395   2.599  1.00  0.00           C  
ATOM   1840  H   PHE   279      -7.038   9.113  -1.120  1.00  0.00           H  
ATOM   1841  HA  PHE   279      -9.325   8.931   0.743  1.00  0.00           H  
ATOM   1842 1HB  PHE   279      -7.928   9.754   2.212  1.00  0.00           H  
ATOM   1843 2HB  PHE   279      -6.805  10.395   1.045  1.00  0.00           H  
ATOM   1844  HD1 PHE   279      -8.846  11.154   3.748  1.00  0.00           H  
ATOM   1845  HD2 PHE   279      -8.042  12.707  -0.241  1.00  0.00           H  
ATOM   1846  HE1 PHE   279      -9.300  13.517   4.497  1.00  0.00           H  
ATOM   1847  HE2 PHE   279      -8.455  14.929   0.507  1.00  0.00           H  
ATOM   1848  HZ  PHE   279      -9.169  15.415   2.801  1.00  0.00           H  
ATOM   1849  N   PHE   280     -10.953  10.290  -0.157  1.00  0.00           N  
ATOM   1850  CA  PHE   280     -12.014  10.931  -0.923  1.00  0.00           C  
ATOM   1851  C   PHE   280     -13.083  11.598  -0.110  1.00  0.00           C  
ATOM   1852  O   PHE   280     -13.334  11.119   1.031  1.00  0.00           O  
ATOM   1853  CB  PHE   280     -12.713   9.789  -1.722  1.00  0.00           C  
ATOM   1854  CG  PHE   280     -11.880   9.032  -2.758  1.00  0.00           C  
ATOM   1855  CD1 PHE   280     -11.007   8.018  -2.300  1.00  0.00           C  
ATOM   1856  CD2 PHE   280     -11.954   9.192  -4.119  1.00  0.00           C  
ATOM   1857  CE1 PHE   280     -10.320   7.109  -3.113  1.00  0.00           C  
ATOM   1858  CE2 PHE   280     -11.148   8.452  -4.975  1.00  0.00           C  
ATOM   1859  CZ  PHE   280     -10.396   7.389  -4.450  1.00  0.00           C  
ATOM   1860  H   PHE   280     -11.203   9.814   0.698  1.00  0.00           H  
ATOM   1861  HA  PHE   280     -11.577  11.623  -1.643  1.00  0.00           H  
ATOM   1862 1HB  PHE   280     -13.064   9.067  -0.985  1.00  0.00           H  
ATOM   1863 2HB  PHE   280     -13.605  10.250  -2.147  1.00  0.00           H  
ATOM   1864  HD1 PHE   280     -10.874   7.875  -1.238  1.00  0.00           H  
ATOM   1865  HD2 PHE   280     -12.629   9.919  -4.546  1.00  0.00           H  
ATOM   1866  HE1 PHE   280      -9.827   6.255  -2.671  1.00  0.00           H  
ATOM   1867  HE2 PHE   280     -11.082   8.640  -6.037  1.00  0.00           H  
ATOM   1868  HZ  PHE   280      -9.920   6.768  -5.195  1.00  0.00           H  
ATOM   1869  N   LYS   281     -13.760  12.681  -0.545  1.00  0.00           N  
ATOM   1870  CA  LYS   281     -14.902  13.259   0.020  1.00  0.00           C  
ATOM   1871  C   LYS   281     -16.154  12.333  -0.316  1.00  0.00           C  
ATOM   1872  O   LYS   281     -16.288  11.943  -1.423  1.00  0.00           O  
ATOM   1873  CB  LYS   281     -15.147  14.680  -0.490  1.00  0.00           C  
ATOM   1874  CG  LYS   281     -16.245  15.360   0.284  1.00  0.00           C  
ATOM   1875  CD  LYS   281     -16.866  16.594  -0.316  1.00  0.00           C  
ATOM   1876  CE  LYS   281     -15.938  17.786   0.039  1.00  0.00           C  
ATOM   1877  NZ  LYS   281     -16.425  19.111  -0.521  1.00  0.00           N1+
ATOM   1878  H   LYS   281     -13.427  13.016  -1.438  1.00  0.00           H  
ATOM   1879  HA  LYS   281     -14.730  13.261   1.097  1.00  0.00           H  
ATOM   1880 1HB  LYS   281     -14.214  15.228  -0.361  1.00  0.00           H  
ATOM   1881 2HB  LYS   281     -15.478  14.637  -1.528  1.00  0.00           H  
ATOM   1882 1HG  LYS   281     -17.013  14.591   0.371  1.00  0.00           H  
ATOM   1883 2HG  LYS   281     -15.866  15.556   1.286  1.00  0.00           H  
ATOM   1884 1HD  LYS   281     -17.123  16.397  -1.356  1.00  0.00           H  
ATOM   1885 2HD  LYS   281     -17.825  16.783   0.166  1.00  0.00           H  
ATOM   1886 1HE  LYS   281     -15.793  17.743   1.118  1.00  0.00           H  
ATOM   1887 2HE  LYS   281     -14.922  17.649  -0.330  1.00  0.00           H  
ATOM   1888 1HZ  LYS   281     -17.385  19.316  -0.281  1.00  0.00           H  
ATOM   1889 2HZ  LYS   281     -15.823  19.892  -0.303  1.00  0.00           H  
ATOM   1890 3HZ  LYS   281     -16.611  18.985  -1.506  1.00  0.00           H  
ATOM   1891  N   LEU   282     -16.963  11.942   0.704  1.00  0.00           N  
ATOM   1892  CA  LEU   282     -18.222  11.232   0.467  1.00  0.00           C  
ATOM   1893  C   LEU   282     -19.347  11.913   1.246  1.00  0.00           C  
ATOM   1894  O   LEU   282     -19.088  12.583   2.287  1.00  0.00           O  
ATOM   1895  CB  LEU   282     -18.017   9.766   0.739  1.00  0.00           C  
ATOM   1896  CG  LEU   282     -16.779   8.929   0.173  1.00  0.00           C  
ATOM   1897  CD1 LEU   282     -16.649   7.519   0.836  1.00  0.00           C  
ATOM   1898  CD2 LEU   282     -17.097   8.657  -1.336  1.00  0.00           C  
ATOM   1899  H   LEU   282     -16.902  12.261   1.660  1.00  0.00           H  
ATOM   1900  HA  LEU   282     -18.480  11.282  -0.591  1.00  0.00           H  
ATOM   1901 1HB  LEU   282     -17.971   9.688   1.825  1.00  0.00           H  
ATOM   1902 2HB  LEU   282     -18.874   9.160   0.444  1.00  0.00           H  
ATOM   1903  HG  LEU   282     -15.907   9.549   0.379  1.00  0.00           H  
ATOM   1904 1HD1 LEU   282     -17.489   6.861   0.613  1.00  0.00           H  
ATOM   1905 2HD1 LEU   282     -15.711   7.046   0.545  1.00  0.00           H  
ATOM   1906 3HD1 LEU   282     -16.613   7.537   1.925  1.00  0.00           H  
ATOM   1907 1HD2 LEU   282     -17.429   9.548  -1.868  1.00  0.00           H  
ATOM   1908 2HD2 LEU   282     -16.211   8.275  -1.844  1.00  0.00           H  
ATOM   1909 3HD2 LEU   282     -17.908   7.935  -1.430  1.00  0.00           H  
ATOM   1910  N   ARG   283     -20.536  11.753   0.776  1.00  0.00           N  
ATOM   1911  CA  ARG   283     -21.887  12.113   1.339  1.00  0.00           C  
ATOM   1912  C   ARG   283     -22.828  10.906   1.615  1.00  0.00           C  
ATOM   1913  O   ARG   283     -22.565   9.778   1.189  1.00  0.00           O  
ATOM   1914  CB  ARG   283     -22.588  13.259   0.523  1.00  0.00           C  
ATOM   1915  CG  ARG   283     -21.901  14.623   0.569  1.00  0.00           C  
ATOM   1916  CD  ARG   283     -22.794  15.942   0.491  1.00  0.00           C  
ATOM   1917  NE  ARG   283     -24.039  15.848   1.382  1.00  0.00           N  
ATOM   1918  CZ  ARG   283     -24.986  16.768   1.653  1.00  0.00           C  
ATOM   1919  NH1 ARG   283     -24.977  17.968   1.106  1.00  0.00           N1+
ATOM   1920  NH2 ARG   283     -25.989  16.461   2.446  1.00  0.00           N1+
ATOM   1921  H   ARG   283     -20.589  11.142  -0.026  1.00  0.00           H  
ATOM   1922  HA  ARG   283     -21.698  12.480   2.348  1.00  0.00           H  
ATOM   1923 1HB  ARG   283     -22.537  12.871  -0.494  1.00  0.00           H  
ATOM   1924 2HB  ARG   283     -23.579  13.403   0.956  1.00  0.00           H  
ATOM   1925 1HG  ARG   283     -21.384  14.634   1.529  1.00  0.00           H  
ATOM   1926 2HG  ARG   283     -21.154  14.724  -0.218  1.00  0.00           H  
ATOM   1927 1HD  ARG   283     -22.220  16.789   0.865  1.00  0.00           H  
ATOM   1928 2HD  ARG   283     -23.069  16.121  -0.549  1.00  0.00           H  
ATOM   1929  HE  ARG   283     -24.126  15.055   2.001  1.00  0.00           H  
ATOM   1930 1HH1 ARG   283     -24.186  18.262   0.550  1.00  0.00           H  
ATOM   1931 2HH1 ARG   283     -25.701  18.576   1.462  1.00  0.00           H  
ATOM   1932 1HH2 ARG   283     -26.124  15.609   2.972  1.00  0.00           H  
ATOM   1933 2HH2 ARG   283     -26.491  17.314   2.645  1.00  0.00           H  
ATOM   1934  N   ALA   284     -23.896  11.124   2.454  1.00  0.00           N  
ATOM   1935  CA  ALA   284     -24.911  10.081   2.629  1.00  0.00           C  
ATOM   1936  C   ALA   284     -25.388   9.445   1.331  1.00  0.00           C  
ATOM   1937  O   ALA   284     -25.497  10.066   0.301  1.00  0.00           O  
ATOM   1938  CB  ALA   284     -26.010  10.661   3.442  1.00  0.00           C  
ATOM   1939  H   ALA   284     -24.009  12.034   2.877  1.00  0.00           H  
ATOM   1940  HA  ALA   284     -24.404   9.340   3.248  1.00  0.00           H  
ATOM   1941 1HB  ALA   284     -26.747   9.961   3.834  1.00  0.00           H  
ATOM   1942 2HB  ALA   284     -25.651  11.176   4.334  1.00  0.00           H  
ATOM   1943 3HB  ALA   284     -26.602  11.261   2.751  1.00  0.00           H  
ATOM   1944  N   GLY   285     -25.570   8.162   1.306  1.00  0.00           N  
ATOM   1945  CA  GLY   285     -26.114   7.490   0.079  1.00  0.00           C  
ATOM   1946  C   GLY   285     -25.079   7.197  -1.063  1.00  0.00           C  
ATOM   1947  O   GLY   285     -25.472   6.426  -1.951  1.00  0.00           O  
ATOM   1948  H   GLY   285     -25.405   7.556   2.097  1.00  0.00           H  
ATOM   1949 1HA  GLY   285     -26.738   6.647   0.374  1.00  0.00           H  
ATOM   1950 2HA  GLY   285     -26.838   8.182  -0.353  1.00  0.00           H  
ATOM   1951  N   GLU   286     -23.796   7.539  -0.871  1.00  0.00           N  
ATOM   1952  CA  GLU   286     -22.824   6.887  -1.706  1.00  0.00           C  
ATOM   1953  C   GLU   286     -22.600   5.435  -1.338  1.00  0.00           C  
ATOM   1954  O   GLU   286     -22.539   5.075  -0.147  1.00  0.00           O  
ATOM   1955  CB  GLU   286     -21.475   7.644  -1.771  1.00  0.00           C  
ATOM   1956  CG  GLU   286     -21.502   9.156  -1.890  1.00  0.00           C  
ATOM   1957  CD  GLU   286     -21.664   9.680  -3.300  1.00  0.00           C  
ATOM   1958  OE1 GLU   286     -20.712  10.047  -4.010  1.00  0.00           O  
ATOM   1959  OE2 GLU   286     -22.831   9.719  -3.710  1.00  0.00           O1-
ATOM   1960  H   GLU   286     -23.422   8.142  -0.153  1.00  0.00           H  
ATOM   1961  HA  GLU   286     -23.191   6.920  -2.732  1.00  0.00           H  
ATOM   1962 1HB  GLU   286     -20.897   7.421  -0.875  1.00  0.00           H  
ATOM   1963 2HB  GLU   286     -20.943   7.250  -2.637  1.00  0.00           H  
ATOM   1964 1HG  GLU   286     -22.218   9.620  -1.212  1.00  0.00           H  
ATOM   1965 2HG  GLU   286     -20.516   9.384  -1.485  1.00  0.00           H  
ATOM   1966  N   GLU   287     -22.391   4.543  -2.337  1.00  0.00           N  
ATOM   1967  CA  GLU   287     -22.071   3.095  -2.064  1.00  0.00           C  
ATOM   1968  C   GLU   287     -20.712   2.800  -2.630  1.00  0.00           C  
ATOM   1969  O   GLU   287     -20.535   2.983  -3.852  1.00  0.00           O  
ATOM   1970  CB  GLU   287     -23.139   2.239  -2.757  1.00  0.00           C  
ATOM   1971  CG  GLU   287     -24.532   2.788  -2.517  1.00  0.00           C  
ATOM   1972  CD  GLU   287     -25.777   1.916  -2.621  1.00  0.00           C  
ATOM   1973  OE1 GLU   287     -26.675   2.069  -1.736  1.00  0.00           O  
ATOM   1974  OE2 GLU   287     -25.925   1.245  -3.618  1.00  0.00           O1-
ATOM   1975  H   GLU   287     -22.428   4.827  -3.305  1.00  0.00           H  
ATOM   1976  HA  GLU   287     -22.030   2.907  -0.991  1.00  0.00           H  
ATOM   1977 1HB  GLU   287     -23.019   2.246  -3.840  1.00  0.00           H  
ATOM   1978 2HB  GLU   287     -23.214   1.209  -2.409  1.00  0.00           H  
ATOM   1979 1HG  GLU   287     -24.544   3.343  -1.579  1.00  0.00           H  
ATOM   1980 2HG  GLU   287     -24.875   3.569  -3.194  1.00  0.00           H  
ATOM   1981  N   ILE   288     -19.734   2.382  -1.840  1.00  0.00           N  
ATOM   1982  CA  ILE   288     -18.370   1.898  -2.206  1.00  0.00           C  
ATOM   1983  C   ILE   288     -18.385   0.335  -2.334  1.00  0.00           C  
ATOM   1984  O   ILE   288     -19.075  -0.369  -1.630  1.00  0.00           O  
ATOM   1985  CB  ILE   288     -17.187   2.422  -1.253  1.00  0.00           C  
ATOM   1986  CG1 ILE   288     -17.472   3.835  -0.766  1.00  0.00           C  
ATOM   1987  CG2 ILE   288     -15.905   2.512  -2.016  1.00  0.00           C  
ATOM   1988  CD1 ILE   288     -17.736   4.869  -1.885  1.00  0.00           C  
ATOM   1989  H   ILE   288     -20.049   2.281  -0.886  1.00  0.00           H  
ATOM   1990  HA  ILE   288     -18.105   2.248  -3.203  1.00  0.00           H  
ATOM   1991  HB  ILE   288     -17.005   1.774  -0.395  1.00  0.00           H  
ATOM   1992 1HG1 ILE   288     -18.362   3.778  -0.139  1.00  0.00           H  
ATOM   1993 2HG1 ILE   288     -16.660   4.190  -0.132  1.00  0.00           H  
ATOM   1994 1HG2 ILE   288     -16.174   3.031  -2.936  1.00  0.00           H  
ATOM   1995 2HG2 ILE   288     -15.216   3.064  -1.376  1.00  0.00           H  
ATOM   1996 3HG2 ILE   288     -15.432   1.578  -2.320  1.00  0.00           H  
ATOM   1997 1HD1 ILE   288     -18.237   4.339  -2.696  1.00  0.00           H  
ATOM   1998 2HD1 ILE   288     -18.393   5.621  -1.449  1.00  0.00           H  
ATOM   1999 3HD1 ILE   288     -16.854   5.435  -2.185  1.00  0.00           H  
ATOM   2000  N   SER   289     -17.506  -0.226  -3.187  1.00  0.00           N  
ATOM   2001  CA  SER   289     -17.519  -1.649  -3.524  1.00  0.00           C  
ATOM   2002  C   SER   289     -16.252  -2.078  -4.199  1.00  0.00           C  
ATOM   2003  O   SER   289     -15.693  -1.231  -4.881  1.00  0.00           O  
ATOM   2004  CB  SER   289     -18.710  -1.927  -4.485  1.00  0.00           C  
ATOM   2005  OG  SER   289     -18.869  -3.210  -4.923  1.00  0.00           O  
ATOM   2006  H   SER   289     -16.821   0.327  -3.682  1.00  0.00           H  
ATOM   2007  HA  SER   289     -17.791  -2.194  -2.620  1.00  0.00           H  
ATOM   2008 1HB  SER   289     -19.564  -1.524  -3.940  1.00  0.00           H  
ATOM   2009 2HB  SER   289     -18.653  -1.421  -5.449  1.00  0.00           H  
ATOM   2010  HG  SER   289     -19.350  -3.741  -4.284  1.00  0.00           H  
ATOM   2011  N   ILE   290     -15.847  -3.318  -4.073  1.00  0.00           N  
ATOM   2012  CA  ILE   290     -14.604  -3.868  -4.669  1.00  0.00           C  
ATOM   2013  C   ILE   290     -14.936  -5.155  -5.517  1.00  0.00           C  
ATOM   2014  O   ILE   290     -15.800  -5.979  -5.266  1.00  0.00           O  
ATOM   2015  CB  ILE   290     -13.533  -4.194  -3.556  1.00  0.00           C  
ATOM   2016  CG1 ILE   290     -12.168  -4.833  -4.038  1.00  0.00           C  
ATOM   2017  CG2 ILE   290     -14.034  -5.148  -2.442  1.00  0.00           C  
ATOM   2018  CD1 ILE   290     -10.999  -4.646  -3.000  1.00  0.00           C  
ATOM   2019  H   ILE   290     -16.333  -3.811  -3.337  1.00  0.00           H  
ATOM   2020  HA  ILE   290     -14.092  -3.101  -5.250  1.00  0.00           H  
ATOM   2021  HB  ILE   290     -13.216  -3.242  -3.131  1.00  0.00           H  
ATOM   2022 1HG1 ILE   290     -12.331  -5.899  -4.199  1.00  0.00           H  
ATOM   2023 2HG1 ILE   290     -11.754  -4.428  -4.962  1.00  0.00           H  
ATOM   2024 1HG2 ILE   290     -14.373  -4.620  -1.551  1.00  0.00           H  
ATOM   2025 2HG2 ILE   290     -14.829  -5.844  -2.707  1.00  0.00           H  
ATOM   2026 3HG2 ILE   290     -13.286  -5.846  -2.064  1.00  0.00           H  
ATOM   2027 1HD1 ILE   290     -10.009  -4.878  -3.392  1.00  0.00           H  
ATOM   2028 2HD1 ILE   290     -10.868  -3.591  -2.757  1.00  0.00           H  
ATOM   2029 3HD1 ILE   290     -11.085  -5.247  -2.095  1.00  0.00           H  
ATOM   2030  N   GLN   291     -14.117  -5.373  -6.537  1.00  0.00           N  
ATOM   2031  CA  GLN   291     -14.215  -6.506  -7.513  1.00  0.00           C  
ATOM   2032  C   GLN   291     -12.783  -7.017  -7.735  1.00  0.00           C  
ATOM   2033  O   GLN   291     -11.807  -6.331  -7.649  1.00  0.00           O  
ATOM   2034  CB  GLN   291     -14.772  -6.038  -8.856  1.00  0.00           C  
ATOM   2035  CG  GLN   291     -15.939  -5.046  -8.843  1.00  0.00           C  
ATOM   2036  CD  GLN   291     -16.351  -4.470 -10.255  1.00  0.00           C  
ATOM   2037  NE2 GLN   291     -17.480  -3.750 -10.300  1.00  0.00           N  
ATOM   2038  OE1 GLN   291     -15.655  -4.730 -11.258  1.00  0.00           O  
ATOM   2039  H   GLN   291     -13.436  -4.636  -6.655  1.00  0.00           H  
ATOM   2040  HA  GLN   291     -14.835  -7.327  -7.151  1.00  0.00           H  
ATOM   2041 1HB  GLN   291     -14.013  -5.515  -9.438  1.00  0.00           H  
ATOM   2042 2HB  GLN   291     -15.076  -6.870  -9.491  1.00  0.00           H  
ATOM   2043 1HG  GLN   291     -16.771  -5.533  -8.335  1.00  0.00           H  
ATOM   2044 2HG  GLN   291     -15.652  -4.164  -8.270  1.00  0.00           H  
ATOM   2045 1HE2 GLN   291     -17.744  -3.361 -11.194  1.00  0.00           H  
ATOM   2046 2HE2 GLN   291     -17.955  -3.621  -9.418  1.00  0.00           H  
ATOM   2047  N   VAL   292     -12.684  -8.297  -8.052  1.00  0.00           N  
ATOM   2048  CA  VAL   292     -11.433  -8.975  -8.159  1.00  0.00           C  
ATOM   2049  C   VAL   292     -11.376  -9.898  -9.335  1.00  0.00           C  
ATOM   2050  O   VAL   292     -12.361 -10.455  -9.740  1.00  0.00           O  
ATOM   2051  CB  VAL   292     -11.165  -9.791  -6.865  1.00  0.00           C  
ATOM   2052  CG1 VAL   292     -11.045  -9.109  -5.430  1.00  0.00           C  
ATOM   2053  CG2 VAL   292     -12.168 -10.974  -6.659  1.00  0.00           C  
ATOM   2054  H   VAL   292     -13.443  -8.953  -8.173  1.00  0.00           H  
ATOM   2055  HA  VAL   292     -10.621  -8.250  -8.221  1.00  0.00           H  
ATOM   2056  HB  VAL   292     -10.180 -10.203  -7.084  1.00  0.00           H  
ATOM   2057 1HG1 VAL   292     -10.542  -9.919  -4.902  1.00  0.00           H  
ATOM   2058 2HG1 VAL   292     -10.391  -8.247  -5.560  1.00  0.00           H  
ATOM   2059 3HG1 VAL   292     -12.005  -8.836  -4.992  1.00  0.00           H  
ATOM   2060 1HG2 VAL   292     -13.150 -10.505  -6.722  1.00  0.00           H  
ATOM   2061 2HG2 VAL   292     -12.105 -11.712  -7.458  1.00  0.00           H  
ATOM   2062 3HG2 VAL   292     -12.194 -11.363  -5.641  1.00  0.00           H  
ATOM   2063  N   SER   293     -10.153  -9.991  -9.946  1.00  0.00           N  
ATOM   2064  CA  SER   293      -9.898 -10.920 -11.096  1.00  0.00           C  
ATOM   2065  C   SER   293      -9.206 -12.194 -10.486  1.00  0.00           C  
ATOM   2066  O   SER   293      -8.704 -12.152  -9.322  1.00  0.00           O  
ATOM   2067  CB  SER   293      -9.050 -10.133 -11.981  1.00  0.00           C  
ATOM   2068  OG  SER   293      -8.672 -10.902 -13.093  1.00  0.00           O  
ATOM   2069  H   SER   293      -9.431  -9.397  -9.563  1.00  0.00           H  
ATOM   2070  HA  SER   293     -10.775 -11.171 -11.692  1.00  0.00           H  
ATOM   2071 1HB  SER   293      -9.561  -9.194 -12.190  1.00  0.00           H  
ATOM   2072 2HB  SER   293      -8.081  -9.934 -11.522  1.00  0.00           H  
ATOM   2073  HG  SER   293      -7.813 -11.182 -12.769  1.00  0.00           H  
ATOM   2074  N   ASN   294      -9.283 -13.233 -11.296  1.00  0.00           N  
ATOM   2075  CA  ASN   294      -9.017 -14.634 -11.061  1.00  0.00           C  
ATOM   2076  C   ASN   294      -9.452 -15.151  -9.629  1.00  0.00           C  
ATOM   2077  O   ASN   294      -8.544 -15.538  -8.847  1.00  0.00           O  
ATOM   2078  CB  ASN   294      -7.497 -14.918 -11.377  1.00  0.00           C  
ATOM   2079  CG  ASN   294      -7.158 -15.107 -12.840  1.00  0.00           C  
ATOM   2080  ND2 ASN   294      -7.643 -16.196 -13.310  1.00  0.00           N  
ATOM   2081  OD1 ASN   294      -6.555 -14.309 -13.591  1.00  0.00           O  
ATOM   2082  H   ASN   294      -9.700 -12.928 -12.164  1.00  0.00           H  
ATOM   2083  HA  ASN   294      -9.564 -15.245 -11.779  1.00  0.00           H  
ATOM   2084 1HB  ASN   294      -6.870 -14.138 -10.946  1.00  0.00           H  
ATOM   2085 2HB  ASN   294      -7.230 -15.823 -10.832  1.00  0.00           H  
ATOM   2086 1HD2 ASN   294      -7.506 -16.384 -14.292  1.00  0.00           H  
ATOM   2087 2HD2 ASN   294      -8.266 -16.732 -12.723  1.00  0.00           H  
ATOM   2088  N   PRO   295     -10.777 -15.120  -9.237  1.00  0.00           N  
ATOM   2089  CA  PRO   295     -11.189 -15.371  -7.870  1.00  0.00           C  
ATOM   2090  C   PRO   295     -10.957 -16.793  -7.388  1.00  0.00           C  
ATOM   2091  O   PRO   295     -11.117 -17.035  -6.162  1.00  0.00           O  
ATOM   2092  CB  PRO   295     -12.687 -15.108  -7.886  1.00  0.00           C  
ATOM   2093  CG  PRO   295     -13.075 -14.684  -9.259  1.00  0.00           C  
ATOM   2094  CD  PRO   295     -11.841 -14.748 -10.172  1.00  0.00           C  
ATOM   2095  HA  PRO   295     -10.708 -14.664  -7.193  1.00  0.00           H  
ATOM   2096 1HB  PRO   295     -13.165 -16.051  -7.619  1.00  0.00           H  
ATOM   2097 2HB  PRO   295     -12.989 -14.348  -7.166  1.00  0.00           H  
ATOM   2098 1HG  PRO   295     -13.977 -15.187  -9.608  1.00  0.00           H  
ATOM   2099 2HG  PRO   295     -13.356 -13.633  -9.317  1.00  0.00           H  
ATOM   2100 1HD  PRO   295     -11.989 -15.493 -10.955  1.00  0.00           H  
ATOM   2101 2HD  PRO   295     -11.668 -13.790 -10.661  1.00  0.00           H  
ATOM   2102  N   SER   296     -10.687 -17.830  -8.210  1.00  0.00           N  
ATOM   2103  CA  SER   296     -10.219 -19.172  -7.790  1.00  0.00           C  
ATOM   2104  C   SER   296      -8.828 -19.257  -7.294  1.00  0.00           C  
ATOM   2105  O   SER   296      -8.493 -20.351  -6.725  1.00  0.00           O  
ATOM   2106  CB  SER   296     -10.481 -20.172  -8.925  1.00  0.00           C  
ATOM   2107  OG  SER   296      -9.674 -19.753 -10.022  1.00  0.00           O  
ATOM   2108  H   SER   296     -10.743 -17.706  -9.210  1.00  0.00           H  
ATOM   2109  HA  SER   296     -10.896 -19.432  -6.976  1.00  0.00           H  
ATOM   2110 1HB  SER   296     -10.115 -21.151  -8.617  1.00  0.00           H  
ATOM   2111 2HB  SER   296     -11.530 -20.187  -9.221  1.00  0.00           H  
ATOM   2112  HG  SER   296      -9.661 -20.544 -10.567  1.00  0.00           H  
ATOM   2113  N   LEU   297      -8.020 -18.246  -7.473  1.00  0.00           N  
ATOM   2114  CA  LEU   297      -6.691 -18.166  -6.901  1.00  0.00           C  
ATOM   2115  C   LEU   297      -6.514 -17.253  -5.705  1.00  0.00           C  
ATOM   2116  O   LEU   297      -5.446 -17.133  -5.145  1.00  0.00           O  
ATOM   2117  CB  LEU   297      -5.669 -17.868  -8.040  1.00  0.00           C  
ATOM   2118  CG  LEU   297      -5.500 -18.874  -9.255  1.00  0.00           C  
ATOM   2119  CD1 LEU   297      -4.318 -18.457 -10.169  1.00  0.00           C  
ATOM   2120  CD2 LEU   297      -5.274 -20.316  -8.852  1.00  0.00           C  
ATOM   2121  H   LEU   297      -8.253 -17.593  -8.208  1.00  0.00           H  
ATOM   2122  HA  LEU   297      -6.347 -19.110  -6.478  1.00  0.00           H  
ATOM   2123 1HB  LEU   297      -5.744 -16.874  -8.481  1.00  0.00           H  
ATOM   2124 2HB  LEU   297      -4.729 -17.760  -7.500  1.00  0.00           H  
ATOM   2125  HG  LEU   297      -6.419 -18.842  -9.840  1.00  0.00           H  
ATOM   2126 1HD1 LEU   297      -4.216 -19.194 -10.966  1.00  0.00           H  
ATOM   2127 2HD1 LEU   297      -4.502 -17.510 -10.677  1.00  0.00           H  
ATOM   2128 3HD1 LEU   297      -3.458 -18.428  -9.501  1.00  0.00           H  
ATOM   2129 1HD2 LEU   297      -6.207 -20.702  -8.441  1.00  0.00           H  
ATOM   2130 2HD2 LEU   297      -4.980 -20.972  -9.671  1.00  0.00           H  
ATOM   2131 3HD2 LEU   297      -4.464 -20.362  -8.124  1.00  0.00           H  
ATOM   2132  N   LEU   298      -7.597 -16.603  -5.344  1.00  0.00           N  
ATOM   2133  CA  LEU   298      -7.709 -15.652  -4.244  1.00  0.00           C  
ATOM   2134  C   LEU   298      -7.400 -16.320  -2.893  1.00  0.00           C  
ATOM   2135  O   LEU   298      -7.912 -17.433  -2.700  1.00  0.00           O  
ATOM   2136  CB  LEU   298      -9.116 -15.081  -4.187  1.00  0.00           C  
ATOM   2137  CG  LEU   298      -9.166 -13.880  -3.228  1.00  0.00           C  
ATOM   2138  CD1 LEU   298      -8.920 -12.635  -4.078  1.00  0.00           C  
ATOM   2139  CD2 LEU   298     -10.568 -13.732  -2.759  1.00  0.00           C  
ATOM   2140  H   LEU   298      -8.433 -16.691  -5.904  1.00  0.00           H  
ATOM   2141  HA  LEU   298      -7.004 -14.838  -4.418  1.00  0.00           H  
ATOM   2142 1HB  LEU   298      -9.451 -14.771  -5.177  1.00  0.00           H  
ATOM   2143 2HB  LEU   298      -9.784 -15.876  -3.856  1.00  0.00           H  
ATOM   2144  HG  LEU   298      -8.519 -13.973  -2.356  1.00  0.00           H  
ATOM   2145 1HD1 LEU   298      -7.936 -12.664  -4.545  1.00  0.00           H  
ATOM   2146 2HD1 LEU   298      -9.702 -12.574  -4.834  1.00  0.00           H  
ATOM   2147 3HD1 LEU   298      -8.953 -11.681  -3.551  1.00  0.00           H  
ATOM   2148 1HD2 LEU   298     -10.799 -12.766  -2.309  1.00  0.00           H  
ATOM   2149 2HD2 LEU   298     -11.236 -13.931  -3.597  1.00  0.00           H  
ATOM   2150 3HD2 LEU   298     -10.847 -14.594  -2.153  1.00  0.00           H  
ATOM   2151  N   ASP   299      -6.791 -15.626  -1.889  1.00  0.00           N  
ATOM   2152  CA  ASP   299      -6.483 -16.118  -0.508  1.00  0.00           C  
ATOM   2153  C   ASP   299      -7.396 -15.481   0.592  1.00  0.00           C  
ATOM   2154  O   ASP   299      -7.085 -14.497   1.230  1.00  0.00           O  
ATOM   2155  CB  ASP   299      -4.977 -15.885  -0.252  1.00  0.00           C  
ATOM   2156  CG  ASP   299      -4.406 -16.450   1.097  1.00  0.00           C  
ATOM   2157  OD1 ASP   299      -3.227 -16.216   1.412  1.00  0.00           O  
ATOM   2158  OD2 ASP   299      -5.047 -17.246   1.811  1.00  0.00           O1-
ATOM   2159  H   ASP   299      -6.546 -14.680  -2.144  1.00  0.00           H  
ATOM   2160  HA  ASP   299      -6.631 -17.196  -0.444  1.00  0.00           H  
ATOM   2161 1HB  ASP   299      -4.445 -16.303  -1.106  1.00  0.00           H  
ATOM   2162 2HB  ASP   299      -4.734 -14.824  -0.323  1.00  0.00           H  
ATOM   2163  N   PRO   300      -8.669 -15.906   0.756  1.00  0.00           N  
ATOM   2164  CA  PRO   300      -9.742 -15.323   1.581  1.00  0.00           C  
ATOM   2165  C   PRO   300      -9.652 -15.590   3.099  1.00  0.00           C  
ATOM   2166  O   PRO   300     -10.693 -15.790   3.691  1.00  0.00           O  
ATOM   2167  CB  PRO   300     -11.000 -15.843   1.004  1.00  0.00           C  
ATOM   2168  CG  PRO   300     -10.605 -17.303   0.632  1.00  0.00           C  
ATOM   2169  CD  PRO   300      -9.247 -17.047   0.066  1.00  0.00           C  
ATOM   2170  HA  PRO   300      -9.660 -14.246   1.435  1.00  0.00           H  
ATOM   2171 1HB  PRO   300     -11.850 -15.791   1.685  1.00  0.00           H  
ATOM   2172 2HB  PRO   300     -11.195 -15.324   0.066  1.00  0.00           H  
ATOM   2173 1HG  PRO   300     -10.478 -17.868   1.555  1.00  0.00           H  
ATOM   2174 2HG  PRO   300     -11.277 -17.700  -0.128  1.00  0.00           H  
ATOM   2175 1HD  PRO   300      -8.666 -17.964   0.168  1.00  0.00           H  
ATOM   2176 2HD  PRO   300      -9.370 -16.762  -0.979  1.00  0.00           H  
ATOM   2177  N   ASP   301      -8.434 -15.741   3.686  1.00  0.00           N  
ATOM   2178  CA  ASP   301      -8.236 -15.610   5.142  1.00  0.00           C  
ATOM   2179  C   ASP   301      -8.319 -14.164   5.560  1.00  0.00           C  
ATOM   2180  O   ASP   301      -8.112 -13.229   4.737  1.00  0.00           O  
ATOM   2181  CB  ASP   301      -6.841 -16.178   5.633  1.00  0.00           C  
ATOM   2182  CG  ASP   301      -6.745 -17.720   5.528  1.00  0.00           C  
ATOM   2183  OD1 ASP   301      -7.828 -18.354   5.499  1.00  0.00           O  
ATOM   2184  OD2 ASP   301      -5.608 -18.217   5.698  1.00  0.00           O1-
ATOM   2185  H   ASP   301      -7.650 -15.480   3.105  1.00  0.00           H  
ATOM   2186  HA  ASP   301      -9.083 -16.145   5.570  1.00  0.00           H  
ATOM   2187 1HB  ASP   301      -5.949 -15.709   5.218  1.00  0.00           H  
ATOM   2188 2HB  ASP   301      -6.814 -15.983   6.705  1.00  0.00           H  
ATOM   2189  N   GLN   302      -8.755 -13.940   6.801  1.00  0.00           N  
ATOM   2190  CA  GLN   302      -8.927 -12.654   7.442  1.00  0.00           C  
ATOM   2191  C   GLN   302      -7.714 -11.750   7.629  1.00  0.00           C  
ATOM   2192  O   GLN   302      -7.942 -10.620   7.990  1.00  0.00           O  
ATOM   2193  CB  GLN   302      -9.634 -12.807   8.790  1.00  0.00           C  
ATOM   2194  CG  GLN   302      -8.753 -13.521   9.883  1.00  0.00           C  
ATOM   2195  CD  GLN   302      -9.283 -13.384  11.266  1.00  0.00           C  
ATOM   2196  NE2 GLN   302      -8.423 -13.719  12.243  1.00  0.00           N  
ATOM   2197  OE1 GLN   302     -10.428 -12.972  11.625  1.00  0.00           O  
ATOM   2198  H   GLN   302      -8.960 -14.730   7.396  1.00  0.00           H  
ATOM   2199  HA  GLN   302      -9.604 -12.037   6.851  1.00  0.00           H  
ATOM   2200 1HB  GLN   302      -9.907 -11.852   9.238  1.00  0.00           H  
ATOM   2201 2HB  GLN   302     -10.628 -13.242   8.689  1.00  0.00           H  
ATOM   2202 1HG  GLN   302      -8.796 -14.603   9.766  1.00  0.00           H  
ATOM   2203 2HG  GLN   302      -7.721 -13.169   9.887  1.00  0.00           H  
ATOM   2204 1HE2 GLN   302      -8.753 -13.464  13.162  1.00  0.00           H  
ATOM   2205 2HE2 GLN   302      -7.474 -13.951  11.987  1.00  0.00           H  
ATOM   2206  N   ASP   303      -6.500 -12.227   7.340  1.00  0.00           N  
ATOM   2207  CA  ASP   303      -5.278 -11.382   7.386  1.00  0.00           C  
ATOM   2208  C   ASP   303      -4.539 -11.168   6.035  1.00  0.00           C  
ATOM   2209  O   ASP   303      -3.546 -10.471   5.888  1.00  0.00           O  
ATOM   2210  CB  ASP   303      -4.278 -12.021   8.442  1.00  0.00           C  
ATOM   2211  CG  ASP   303      -3.906 -13.490   8.204  1.00  0.00           C  
ATOM   2212  OD1 ASP   303      -4.564 -14.280   7.482  1.00  0.00           O  
ATOM   2213  OD2 ASP   303      -2.845 -13.900   8.779  1.00  0.00           O1-
ATOM   2214  H   ASP   303      -6.390 -13.124   6.891  1.00  0.00           H  
ATOM   2215  HA  ASP   303      -5.466 -10.346   7.670  1.00  0.00           H  
ATOM   2216 1HB  ASP   303      -3.321 -11.504   8.519  1.00  0.00           H  
ATOM   2217 2HB  ASP   303      -4.768 -12.140   9.408  1.00  0.00           H  
ATOM   2218  N   ALA   304      -5.006 -12.007   5.108  1.00  0.00           N  
ATOM   2219  CA  ALA   304      -4.651 -12.076   3.678  1.00  0.00           C  
ATOM   2220  C   ALA   304      -5.553 -11.310   2.717  1.00  0.00           C  
ATOM   2221  O   ALA   304      -5.092 -10.634   1.853  1.00  0.00           O  
ATOM   2222  CB  ALA   304      -4.466 -13.590   3.293  1.00  0.00           C  
ATOM   2223  H   ALA   304      -5.847 -12.531   5.304  1.00  0.00           H  
ATOM   2224  HA  ALA   304      -3.651 -11.658   3.558  1.00  0.00           H  
ATOM   2225 1HB  ALA   304      -3.845 -13.791   2.420  1.00  0.00           H  
ATOM   2226 2HB  ALA   304      -3.952 -14.057   4.133  1.00  0.00           H  
ATOM   2227 3HB  ALA   304      -5.484 -13.979   3.297  1.00  0.00           H  
ATOM   2228  N   THR   305      -6.849 -11.237   2.984  1.00  0.00           N  
ATOM   2229  CA  THR   305      -7.771 -10.499   2.053  1.00  0.00           C  
ATOM   2230  C   THR   305      -8.808  -9.694   2.781  1.00  0.00           C  
ATOM   2231  O   THR   305      -9.684 -10.251   3.450  1.00  0.00           O  
ATOM   2232  CB  THR   305      -8.382 -11.504   1.163  1.00  0.00           C  
ATOM   2233  CG2 THR   305      -9.533 -11.007   0.283  1.00  0.00           C  
ATOM   2234  OG1 THR   305      -7.345 -11.852   0.193  1.00  0.00           O  
ATOM   2235  H   THR   305      -7.301 -11.739   3.735  1.00  0.00           H  
ATOM   2236  HA  THR   305      -7.245  -9.930   1.287  1.00  0.00           H  
ATOM   2237  HB  THR   305      -8.819 -12.236   1.843  1.00  0.00           H  
ATOM   2238  HG1 THR   305      -6.961 -12.695   0.449  1.00  0.00           H  
ATOM   2239 1HG2 THR   305     -10.259 -10.558   0.961  1.00  0.00           H  
ATOM   2240 2HG2 THR   305      -9.189 -10.213  -0.381  1.00  0.00           H  
ATOM   2241 3HG2 THR   305     -10.062 -11.801  -0.245  1.00  0.00           H  
ATOM   2242  N   TYR   306      -8.738  -8.384   2.732  1.00  0.00           N  
ATOM   2243  CA  TYR   306      -9.813  -7.524   3.295  1.00  0.00           C  
ATOM   2244  C   TYR   306     -10.039  -6.144   2.608  1.00  0.00           C  
ATOM   2245  O   TYR   306      -9.261  -5.684   1.776  1.00  0.00           O  
ATOM   2246  CB  TYR   306      -9.596  -7.326   4.770  1.00  0.00           C  
ATOM   2247  CG  TYR   306      -8.236  -6.598   5.138  1.00  0.00           C  
ATOM   2248  CD1 TYR   306      -8.053  -5.235   4.997  1.00  0.00           C  
ATOM   2249  CD2 TYR   306      -7.276  -7.292   5.891  1.00  0.00           C  
ATOM   2250  CE1 TYR   306      -6.853  -4.580   5.452  1.00  0.00           C  
ATOM   2251  CE2 TYR   306      -6.075  -6.688   6.368  1.00  0.00           C  
ATOM   2252  CZ  TYR   306      -5.837  -5.313   6.133  1.00  0.00           C  
ATOM   2253  OH  TYR   306      -4.767  -4.593   6.629  1.00  0.00           O  
ATOM   2254  H   TYR   306      -8.027  -7.948   2.163  1.00  0.00           H  
ATOM   2255  HA  TYR   306     -10.801  -7.967   3.171  1.00  0.00           H  
ATOM   2256 1HB  TYR   306     -10.451  -6.737   5.104  1.00  0.00           H  
ATOM   2257 2HB  TYR   306      -9.566  -8.295   5.268  1.00  0.00           H  
ATOM   2258  HD1 TYR   306      -8.917  -4.701   4.632  1.00  0.00           H  
ATOM   2259  HD2 TYR   306      -7.504  -8.335   6.054  1.00  0.00           H  
ATOM   2260  HE1 TYR   306      -6.827  -3.522   5.238  1.00  0.00           H  
ATOM   2261  HE2 TYR   306      -5.342  -7.340   6.820  1.00  0.00           H  
ATOM   2262  HH  TYR   306      -4.422  -4.013   5.946  1.00  0.00           H  
ATOM   2263  N   PHE   307     -11.149  -5.452   2.987  1.00  0.00           N  
ATOM   2264  CA  PHE   307     -11.615  -4.195   2.394  1.00  0.00           C  
ATOM   2265  C   PHE   307     -11.957  -3.239   3.543  1.00  0.00           C  
ATOM   2266  O   PHE   307     -12.246  -3.663   4.640  1.00  0.00           O  
ATOM   2267  CB  PHE   307     -12.716  -4.507   1.354  1.00  0.00           C  
ATOM   2268  CG  PHE   307     -13.461  -3.351   0.771  1.00  0.00           C  
ATOM   2269  CD1 PHE   307     -12.833  -2.403   0.024  1.00  0.00           C  
ATOM   2270  CD2 PHE   307     -14.872  -3.334   0.719  1.00  0.00           C  
ATOM   2271  CE1 PHE   307     -13.471  -1.353  -0.585  1.00  0.00           C  
ATOM   2272  CE2 PHE   307     -15.588  -2.217   0.089  1.00  0.00           C  
ATOM   2273  CZ  PHE   307     -14.850  -1.260  -0.556  1.00  0.00           C  
ATOM   2274  H   PHE   307     -11.724  -5.746   3.764  1.00  0.00           H  
ATOM   2275  HA  PHE   307     -10.844  -3.669   1.832  1.00  0.00           H  
ATOM   2276 1HB  PHE   307     -12.254  -5.101   0.566  1.00  0.00           H  
ATOM   2277 2HB  PHE   307     -13.269  -5.221   1.965  1.00  0.00           H  
ATOM   2278  HD1 PHE   307     -11.756  -2.455  -0.044  1.00  0.00           H  
ATOM   2279  HD2 PHE   307     -15.446  -4.074   1.257  1.00  0.00           H  
ATOM   2280  HE1 PHE   307     -12.867  -0.602  -1.072  1.00  0.00           H  
ATOM   2281  HE2 PHE   307     -16.666  -2.242   0.014  1.00  0.00           H  
ATOM   2282  HZ  PHE   307     -15.309  -0.400  -1.020  1.00  0.00           H  
ATOM   2283  N   GLY   308     -11.887  -1.922   3.335  1.00  0.00           N  
ATOM   2284  CA  GLY   308     -12.213  -1.010   4.416  1.00  0.00           C  
ATOM   2285  C   GLY   308     -12.167   0.499   4.192  1.00  0.00           C  
ATOM   2286  O   GLY   308     -11.766   0.956   3.098  1.00  0.00           O  
ATOM   2287  H   GLY   308     -11.498  -1.572   2.471  1.00  0.00           H  
ATOM   2288 1HA  GLY   308     -13.161  -1.292   4.874  1.00  0.00           H  
ATOM   2289 2HA  GLY   308     -11.468  -1.172   5.196  1.00  0.00           H  
ATOM   2290  N   ALA   309     -12.557   1.337   5.161  1.00  0.00           N  
ATOM   2291  CA  ALA   309     -12.785   2.802   5.115  1.00  0.00           C  
ATOM   2292  C   ALA   309     -12.816   3.393   6.556  1.00  0.00           C  
ATOM   2293  O   ALA   309     -13.460   2.942   7.421  1.00  0.00           O  
ATOM   2294  CB  ALA   309     -14.154   3.044   4.394  1.00  0.00           C  
ATOM   2295  H   ALA   309     -12.749   0.866   6.034  1.00  0.00           H  
ATOM   2296  HA  ALA   309     -11.915   3.200   4.594  1.00  0.00           H  
ATOM   2297 1HB  ALA   309     -14.382   4.075   4.122  1.00  0.00           H  
ATOM   2298 2HB  ALA   309     -14.177   2.530   3.433  1.00  0.00           H  
ATOM   2299 3HB  ALA   309     -15.005   2.760   5.012  1.00  0.00           H  
ATOM   2300  N   PHE   310     -12.300   4.643   6.756  1.00  0.00           N  
ATOM   2301  CA  PHE   310     -12.693   5.474   7.945  1.00  0.00           C  
ATOM   2302  C   PHE   310     -12.619   7.005   7.609  1.00  0.00           C  
ATOM   2303  O   PHE   310     -11.758   7.441   6.856  1.00  0.00           O  
ATOM   2304  CB  PHE   310     -11.839   5.084   9.169  1.00  0.00           C  
ATOM   2305  CG  PHE   310     -10.365   5.130   9.033  1.00  0.00           C  
ATOM   2306  CD1 PHE   310      -9.630   6.150   9.585  1.00  0.00           C  
ATOM   2307  CD2 PHE   310      -9.692   4.022   8.427  1.00  0.00           C  
ATOM   2308  CE1 PHE   310      -8.230   6.153   9.402  1.00  0.00           C  
ATOM   2309  CE2 PHE   310      -8.303   4.143   8.169  1.00  0.00           C  
ATOM   2310  CZ  PHE   310      -7.560   5.231   8.631  1.00  0.00           C  
ATOM   2311  H   PHE   310     -11.816   5.076   5.983  1.00  0.00           H  
ATOM   2312  HA  PHE   310     -13.742   5.318   8.195  1.00  0.00           H  
ATOM   2313 1HB  PHE   310     -12.128   5.686  10.030  1.00  0.00           H  
ATOM   2314 2HB  PHE   310     -12.206   4.091   9.428  1.00  0.00           H  
ATOM   2315  HD1 PHE   310     -10.116   6.951  10.124  1.00  0.00           H  
ATOM   2316  HD2 PHE   310     -10.318   3.288   7.942  1.00  0.00           H  
ATOM   2317  HE1 PHE   310      -7.745   7.043   9.774  1.00  0.00           H  
ATOM   2318  HE2 PHE   310      -7.846   3.355   7.589  1.00  0.00           H  
ATOM   2319  HZ  PHE   310      -6.503   5.379   8.468  1.00  0.00           H  
ATOM   2320  N   LYS   311     -13.482   7.770   8.296  1.00  0.00           N  
ATOM   2321  CA  LYS   311     -13.503   9.242   8.160  1.00  0.00           C  
ATOM   2322  C   LYS   311     -12.338   9.796   8.980  1.00  0.00           C  
ATOM   2323  O   LYS   311     -12.157   9.393  10.152  1.00  0.00           O  
ATOM   2324  CB  LYS   311     -14.846   9.683   8.723  1.00  0.00           C  
ATOM   2325  CG  LYS   311     -15.157  11.107   8.702  1.00  0.00           C  
ATOM   2326  CD  LYS   311     -16.555  11.478   9.164  1.00  0.00           C  
ATOM   2327  CE  LYS   311     -16.691  13.014   9.193  1.00  0.00           C  
ATOM   2328  NZ  LYS   311     -17.998  13.493   9.656  1.00  0.00           N1+
ATOM   2329  H   LYS   311     -13.987   7.318   9.045  1.00  0.00           H  
ATOM   2330  HA  LYS   311     -13.492   9.583   7.125  1.00  0.00           H  
ATOM   2331 1HB  LYS   311     -15.642   9.311   8.078  1.00  0.00           H  
ATOM   2332 2HB  LYS   311     -14.981   9.354   9.753  1.00  0.00           H  
ATOM   2333 1HG  LYS   311     -14.502  11.585   9.431  1.00  0.00           H  
ATOM   2334 2HG  LYS   311     -15.013  11.553   7.718  1.00  0.00           H  
ATOM   2335 1HD  LYS   311     -17.291  11.059   8.478  1.00  0.00           H  
ATOM   2336 2HD  LYS   311     -16.696  11.121  10.184  1.00  0.00           H  
ATOM   2337 1HE  LYS   311     -15.934  13.464   9.835  1.00  0.00           H  
ATOM   2338 2HE  LYS   311     -16.622  13.435   8.190  1.00  0.00           H  
ATOM   2339 1HZ  LYS   311     -18.411  12.844  10.310  1.00  0.00           H  
ATOM   2340 2HZ  LYS   311     -17.951  14.447   9.984  1.00  0.00           H  
ATOM   2341 3HZ  LYS   311     -18.653  13.548   8.889  1.00  0.00           H  
ATOM   2342  N   VAL   312     -11.645  10.774   8.398  1.00  0.00           N  
ATOM   2343  CA  VAL   312     -10.623  11.556   9.077  1.00  0.00           C  
ATOM   2344  C   VAL   312     -10.957  13.048   9.117  1.00  0.00           C  
ATOM   2345  O   VAL   312     -10.408  13.825   9.923  1.00  0.00           O  
ATOM   2346  CB  VAL   312      -9.281  11.413   8.339  1.00  0.00           C  
ATOM   2347  CG1 VAL   312      -8.637  10.099   8.635  1.00  0.00           C  
ATOM   2348  CG2 VAL   312      -9.469  11.544   6.803  1.00  0.00           C  
ATOM   2349  H   VAL   312     -12.044  11.112   7.533  1.00  0.00           H  
ATOM   2350  HA  VAL   312     -10.585  11.271  10.128  1.00  0.00           H  
ATOM   2351  HB  VAL   312      -8.470  12.111   8.547  1.00  0.00           H  
ATOM   2352 1HG1 VAL   312      -7.731   9.984   8.039  1.00  0.00           H  
ATOM   2353 2HG1 VAL   312      -8.268  10.214   9.654  1.00  0.00           H  
ATOM   2354 3HG1 VAL   312      -9.241   9.219   8.413  1.00  0.00           H  
ATOM   2355 1HG2 VAL   312      -9.922  12.494   6.516  1.00  0.00           H  
ATOM   2356 2HG2 VAL   312      -8.491  11.509   6.324  1.00  0.00           H  
ATOM   2357 3HG2 VAL   312     -10.008  10.711   6.350  1.00  0.00           H  
ATOM   2358  N   GLN   313     -11.950  13.539   8.288  1.00  0.00           N  
ATOM   2359  CA  GLN   313     -12.485  14.898   8.454  1.00  0.00           C  
ATOM   2360  C   GLN   313     -14.026  14.989   8.319  1.00  0.00           C  
ATOM   2361  O   GLN   313     -14.625  14.274   7.552  1.00  0.00           O  
ATOM   2362  CB  GLN   313     -11.913  15.909   7.429  1.00  0.00           C  
ATOM   2363  CG  GLN   313     -10.348  15.729   7.191  1.00  0.00           C  
ATOM   2364  CD  GLN   313      -9.680  16.911   6.359  1.00  0.00           C  
ATOM   2365  NE2 GLN   313      -8.430  16.815   6.068  1.00  0.00           N  
ATOM   2366  OE1 GLN   313     -10.334  17.842   5.900  1.00  0.00           O  
ATOM   2367  H   GLN   313     -12.518  12.844   7.825  1.00  0.00           H  
ATOM   2368  HA  GLN   313     -12.247  15.260   9.454  1.00  0.00           H  
ATOM   2369 1HB  GLN   313     -12.416  15.797   6.468  1.00  0.00           H  
ATOM   2370 2HB  GLN   313     -12.148  16.908   7.796  1.00  0.00           H  
ATOM   2371 1HG  GLN   313      -9.876  15.623   8.168  1.00  0.00           H  
ATOM   2372 2HG  GLN   313     -10.066  14.817   6.665  1.00  0.00           H  
ATOM   2373 1HE2 GLN   313      -7.967  17.628   5.686  1.00  0.00           H  
ATOM   2374 2HE2 GLN   313      -7.835  16.125   6.504  1.00  0.00           H  
ATOM   2375  N   ASP   314     -14.634  16.042   8.770  1.00  0.00           N  
ATOM   2376  CA  ASP   314     -16.041  16.582   8.508  1.00  0.00           C  
ATOM   2377  C   ASP   314     -16.079  17.403   7.198  1.00  0.00           C  
ATOM   2378  O   ASP   314     -15.059  17.828   6.653  1.00  0.00           O  
ATOM   2379  CB  ASP   314     -16.494  17.515   9.608  1.00  0.00           C  
ATOM   2380  CG  ASP   314     -16.771  16.801  10.911  1.00  0.00           C  
ATOM   2381  OD1 ASP   314     -17.679  15.908  10.932  1.00  0.00           O  
ATOM   2382  OD2 ASP   314     -16.207  17.229  11.950  1.00  0.00           O1-
ATOM   2383  H   ASP   314     -14.015  16.752   9.135  1.00  0.00           H  
ATOM   2384  HA  ASP   314     -16.776  15.791   8.361  1.00  0.00           H  
ATOM   2385 1HB  ASP   314     -15.678  18.223   9.750  1.00  0.00           H  
ATOM   2386 2HB  ASP   314     -17.337  18.069   9.196  1.00  0.00           H  
ATOM   2387  N   ILE   315     -17.303  17.634   6.683  1.00  0.00           N  
ATOM   2388  CA  ILE   315     -17.565  18.432   5.464  1.00  0.00           C  
ATOM   2389  C   ILE   315     -17.745  19.934   5.738  1.00  0.00           C  
ATOM   2390  O   ILE   315     -18.734  20.572   5.387  1.00  0.00           O  
ATOM   2391  CB  ILE   315     -18.758  17.769   4.676  1.00  0.00           C  
ATOM   2392  CG1 ILE   315     -18.910  18.237   3.200  1.00  0.00           C  
ATOM   2393  CG2 ILE   315     -20.065  17.969   5.450  1.00  0.00           C  
ATOM   2394  CD1 ILE   315     -19.848  17.482   2.253  1.00  0.00           C  
ATOM   2395  H   ILE   315     -18.109  17.292   7.187  1.00  0.00           H  
ATOM   2396  HA  ILE   315     -16.696  18.460   4.806  1.00  0.00           H  
ATOM   2397  HB  ILE   315     -18.527  16.704   4.666  1.00  0.00           H  
ATOM   2398 1HG1 ILE   315     -19.144  19.297   3.094  1.00  0.00           H  
ATOM   2399 2HG1 ILE   315     -17.883  18.179   2.838  1.00  0.00           H  
ATOM   2400 1HG2 ILE   315     -19.886  17.871   6.521  1.00  0.00           H  
ATOM   2401 2HG2 ILE   315     -20.585  18.914   5.293  1.00  0.00           H  
ATOM   2402 3HG2 ILE   315     -20.765  17.181   5.172  1.00  0.00           H  
ATOM   2403 1HD1 ILE   315     -19.400  16.545   1.921  1.00  0.00           H  
ATOM   2404 2HD1 ILE   315     -20.760  17.310   2.824  1.00  0.00           H  
ATOM   2405 3HD1 ILE   315     -20.053  18.082   1.366  1.00  0.00           H  
ATOM   2406  N   ASP   316     -16.699  20.534   6.402  1.00  0.00           N  
ATOM   2407  CA  ASP   316     -16.656  21.812   7.027  1.00  0.00           C  
ATOM   2408  C   ASP   316     -15.209  22.411   7.067  1.00  0.00           C  
ATOM   2409  O   ASP   316     -14.650  22.674   8.162  1.00  0.00           O  
ATOM   2410  CB  ASP   316     -17.417  21.787   8.449  1.00  0.00           C  
ATOM   2411  CG  ASP   316     -17.704  23.187   8.977  1.00  0.00           C  
ATOM   2412  OD1 ASP   316     -17.895  24.081   8.101  1.00  0.00           O  
ATOM   2413  OD2 ASP   316     -17.654  23.411  10.176  1.00  0.00           O1-
ATOM   2414  OXT ASP   316     -14.691  22.641   5.936  1.00  0.00           O1-
ATOM   2415  H   ASP   316     -15.891  20.001   6.692  1.00  0.00           H  
ATOM   2416  HA  ASP   316     -17.141  22.462   6.299  1.00  0.00           H  
ATOM   2417 1HB  ASP   316     -18.362  21.244   8.426  1.00  0.00           H  
ATOM   2418 2HB  ASP   316     -16.775  21.317   9.194  1.00  0.00           H  
TER   
ATOM   2419  N   ALA   161     -12.011  22.926   7.114  1.00  0.00           N1+
ATOM   2420  CA  ALA   161     -11.177  21.914   6.553  1.00  0.00           C  
ATOM   2421  C   ALA   161      -9.878  21.841   7.350  1.00  0.00           C  
ATOM   2422  O   ALA   161      -9.255  22.875   7.769  1.00  0.00           O  
ATOM   2423  CB  ALA   161     -11.039  22.197   5.091  1.00  0.00           C  
ATOM   2424 1H   ALA   161     -11.661  23.866   6.998  1.00  0.00           H  
ATOM   2425 2H   ALA   161     -12.152  22.784   8.104  1.00  0.00           H  
ATOM   2426 3H   ALA   161     -12.961  22.865   6.776  1.00  0.00           H  
ATOM   2427  HA  ALA   161     -11.729  20.985   6.692  1.00  0.00           H  
ATOM   2428 1HB  ALA   161     -10.313  22.984   4.885  1.00  0.00           H  
ATOM   2429 2HB  ALA   161     -10.642  21.314   4.589  1.00  0.00           H  
ATOM   2430 3HB  ALA   161     -12.005  22.508   4.693  1.00  0.00           H  
ATOM   2431  N   GLN   162      -9.329  20.664   7.436  1.00  0.00           N  
ATOM   2432  CA  GLN   162      -7.918  20.370   7.731  1.00  0.00           C  
ATOM   2433  C   GLN   162      -7.078  19.979   6.459  1.00  0.00           C  
ATOM   2434  O   GLN   162      -7.636  19.391   5.535  1.00  0.00           O  
ATOM   2435  CB  GLN   162      -7.981  19.175   8.737  1.00  0.00           C  
ATOM   2436  CG  GLN   162      -8.465  19.580  10.146  1.00  0.00           C  
ATOM   2437  CD  GLN   162      -7.745  20.841  10.723  1.00  0.00           C  
ATOM   2438  NE2 GLN   162      -6.481  20.804  10.875  1.00  0.00           N  
ATOM   2439  OE1 GLN   162      -8.384  21.816  11.017  1.00  0.00           O  
ATOM   2440  H   GLN   162      -9.895  19.868   7.178  1.00  0.00           H  
ATOM   2441  HA  GLN   162      -7.533  21.231   8.278  1.00  0.00           H  
ATOM   2442 1HB  GLN   162      -8.699  18.463   8.330  1.00  0.00           H  
ATOM   2443 2HB  GLN   162      -7.071  18.584   8.838  1.00  0.00           H  
ATOM   2444 1HG  GLN   162      -9.541  19.753  10.159  1.00  0.00           H  
ATOM   2445 2HG  GLN   162      -8.248  18.735  10.801  1.00  0.00           H  
ATOM   2446 1HE2 GLN   162      -6.016  21.573  11.335  1.00  0.00           H  
ATOM   2447 2HE2 GLN   162      -5.950  19.945  10.841  1.00  0.00           H  
ATOM   2448  N   PRO   163      -5.770  20.331   6.369  1.00  0.00           N  
ATOM   2449  CA  PRO   163      -4.921  20.286   5.207  1.00  0.00           C  
ATOM   2450  C   PRO   163      -4.948  18.943   4.443  1.00  0.00           C  
ATOM   2451  O   PRO   163      -4.710  17.859   5.034  1.00  0.00           O  
ATOM   2452  CB  PRO   163      -3.485  20.566   5.713  1.00  0.00           C  
ATOM   2453  CG  PRO   163      -3.776  21.564   6.839  1.00  0.00           C  
ATOM   2454  CD  PRO   163      -5.212  21.315   7.379  1.00  0.00           C  
ATOM   2455  HA  PRO   163      -5.281  21.083   4.556  1.00  0.00           H  
ATOM   2456 1HB  PRO   163      -3.076  19.693   6.223  1.00  0.00           H  
ATOM   2457 2HB  PRO   163      -2.764  20.983   5.010  1.00  0.00           H  
ATOM   2458 1HG  PRO   163      -2.989  21.385   7.571  1.00  0.00           H  
ATOM   2459 2HG  PRO   163      -3.738  22.588   6.466  1.00  0.00           H  
ATOM   2460 1HD  PRO   163      -5.207  20.829   8.354  1.00  0.00           H  
ATOM   2461 2HD  PRO   163      -5.731  22.273   7.403  1.00  0.00           H  
ATOM   2462  N   PHE   164      -5.203  18.999   3.100  1.00  0.00           N  
ATOM   2463  CA  PHE   164      -5.500  17.829   2.249  1.00  0.00           C  
ATOM   2464  C   PHE   164      -5.139  18.018   0.792  1.00  0.00           C  
ATOM   2465  O   PHE   164      -5.267  19.021   0.137  1.00  0.00           O  
ATOM   2466  CB  PHE   164      -6.896  17.184   2.490  1.00  0.00           C  
ATOM   2467  CG  PHE   164      -8.158  17.916   1.965  1.00  0.00           C  
ATOM   2468  CD1 PHE   164      -8.326  17.958   0.595  1.00  0.00           C  
ATOM   2469  CD2 PHE   164      -9.100  18.506   2.848  1.00  0.00           C  
ATOM   2470  CE1 PHE   164      -9.403  18.728   0.071  1.00  0.00           C  
ATOM   2471  CE2 PHE   164     -10.187  19.187   2.368  1.00  0.00           C  
ATOM   2472  CZ  PHE   164     -10.404  19.237   0.951  1.00  0.00           C  
ATOM   2473  H   PHE   164      -5.279  19.891   2.632  1.00  0.00           H  
ATOM   2474  HA  PHE   164      -4.896  16.988   2.591  1.00  0.00           H  
ATOM   2475 1HB  PHE   164      -6.774  16.221   1.995  1.00  0.00           H  
ATOM   2476 2HB  PHE   164      -7.081  17.027   3.553  1.00  0.00           H  
ATOM   2477  HD1 PHE   164      -7.578  17.550  -0.069  1.00  0.00           H  
ATOM   2478  HD2 PHE   164      -8.984  18.249   3.890  1.00  0.00           H  
ATOM   2479  HE1 PHE   164      -9.593  18.882  -0.981  1.00  0.00           H  
ATOM   2480  HE2 PHE   164     -10.920  19.615   3.036  1.00  0.00           H  
ATOM   2481  HZ  PHE   164     -11.230  19.774   0.508  1.00  0.00           H  
ATOM   2482  N   ALA   165      -4.578  16.976   0.156  1.00  0.00           N  
ATOM   2483  CA  ALA   165      -4.370  16.895  -1.267  1.00  0.00           C  
ATOM   2484  C   ALA   165      -4.704  15.453  -1.843  1.00  0.00           C  
ATOM   2485  O   ALA   165      -4.374  14.393  -1.283  1.00  0.00           O  
ATOM   2486  CB  ALA   165      -3.004  17.271  -1.716  1.00  0.00           C  
ATOM   2487  H   ALA   165      -4.441  16.142   0.708  1.00  0.00           H  
ATOM   2488  HA  ALA   165      -5.099  17.556  -1.736  1.00  0.00           H  
ATOM   2489 1HB  ALA   165      -2.637  18.056  -1.055  1.00  0.00           H  
ATOM   2490 2HB  ALA   165      -2.251  16.489  -1.615  1.00  0.00           H  
ATOM   2491 3HB  ALA   165      -3.030  17.545  -2.770  1.00  0.00           H  
ATOM   2492  N   HIE   166      -5.464  15.474  -2.933  1.00  0.00           N  
ATOM   2493  CA  HIE   166      -5.649  14.351  -3.886  1.00  0.00           C  
ATOM   2494  C   HIE   166      -5.281  14.861  -5.325  1.00  0.00           C  
ATOM   2495  O   HIE   166      -5.962  15.729  -5.801  1.00  0.00           O  
ATOM   2496  CB  HIE   166      -6.981  13.707  -3.715  1.00  0.00           C  
ATOM   2497  CG  HIE   166      -6.886  12.380  -4.354  1.00  0.00           C  
ATOM   2498  CD2 HIE   166      -7.159  12.152  -5.671  1.00  0.00           C  
ATOM   2499  ND1 HIE   166      -6.882  11.135  -3.711  1.00  0.00           N  
ATOM   2500  CE1 HIE   166      -6.895  10.244  -4.628  1.00  0.00           C  
ATOM   2501  NE2 HIE   166      -7.258  10.820  -5.800  1.00  0.00           N  
ATOM   2502  H   HIE   166      -5.633  16.397  -3.307  1.00  0.00           H  
ATOM   2503  HA  HIE   166      -4.900  13.633  -3.553  1.00  0.00           H  
ATOM   2504 1HB  HIE   166      -7.221  13.669  -2.652  1.00  0.00           H  
ATOM   2505 2HB  HIE   166      -7.631  14.434  -4.202  1.00  0.00           H  
ATOM   2506  HD2 HIE   166      -7.655  12.848  -6.330  1.00  0.00           H  
ATOM   2507  HE1 HIE   166      -6.943   9.170  -4.534  1.00  0.00           H  
ATOM   2508  HE2 HIE   166      -7.451  10.331  -6.662  1.00  0.00           H  
ATOM   2509  N   LEU   167      -4.197  14.309  -5.848  1.00  0.00           N  
ATOM   2510  CA  LEU   167      -3.576  14.851  -7.002  1.00  0.00           C  
ATOM   2511  C   LEU   167      -3.536  13.819  -8.086  1.00  0.00           C  
ATOM   2512  O   LEU   167      -3.282  12.638  -7.787  1.00  0.00           O  
ATOM   2513  CB  LEU   167      -2.056  15.176  -6.647  1.00  0.00           C  
ATOM   2514  CG  LEU   167      -1.918  16.369  -5.636  1.00  0.00           C  
ATOM   2515  CD1 LEU   167      -0.517  16.355  -4.978  1.00  0.00           C  
ATOM   2516  CD2 LEU   167      -2.061  17.630  -6.385  1.00  0.00           C  
ATOM   2517  H   LEU   167      -3.746  13.525  -5.398  1.00  0.00           H  
ATOM   2518  HA  LEU   167      -4.024  15.786  -7.338  1.00  0.00           H  
ATOM   2519 1HB  LEU   167      -1.586  14.265  -6.277  1.00  0.00           H  
ATOM   2520 2HB  LEU   167      -1.641  15.405  -7.629  1.00  0.00           H  
ATOM   2521  HG  LEU   167      -2.626  16.286  -4.812  1.00  0.00           H  
ATOM   2522 1HD1 LEU   167      -0.350  15.361  -4.563  1.00  0.00           H  
ATOM   2523 2HD1 LEU   167       0.243  16.567  -5.730  1.00  0.00           H  
ATOM   2524 3HD1 LEU   167      -0.586  17.097  -4.182  1.00  0.00           H  
ATOM   2525 1HD2 LEU   167      -2.048  18.475  -5.697  1.00  0.00           H  
ATOM   2526 2HD2 LEU   167      -1.239  17.701  -7.097  1.00  0.00           H  
ATOM   2527 3HD2 LEU   167      -2.964  17.492  -6.979  1.00  0.00           H  
ATOM   2528  N   THR   168      -3.835  14.233  -9.269  1.00  0.00           N  
ATOM   2529  CA  THR   168      -3.850  13.337 -10.502  1.00  0.00           C  
ATOM   2530  C   THR   168      -2.969  14.087 -11.603  1.00  0.00           C  
ATOM   2531  O   THR   168      -2.780  15.330 -11.616  1.00  0.00           O  
ATOM   2532  CB  THR   168      -5.292  13.027 -10.948  1.00  0.00           C  
ATOM   2533  CG2 THR   168      -6.236  12.525  -9.851  1.00  0.00           C  
ATOM   2534  OG1 THR   168      -5.905  14.094 -11.581  1.00  0.00           O  
ATOM   2535  H   THR   168      -4.203  15.165  -9.395  1.00  0.00           H  
ATOM   2536  HA  THR   168      -3.377  12.388 -10.248  1.00  0.00           H  
ATOM   2537  HB  THR   168      -5.303  12.201 -11.659  1.00  0.00           H  
ATOM   2538  HG1 THR   168      -6.771  13.905 -11.952  1.00  0.00           H  
ATOM   2539 1HG2 THR   168      -7.224  12.577 -10.307  1.00  0.00           H  
ATOM   2540 2HG2 THR   168      -5.910  11.507  -9.637  1.00  0.00           H  
ATOM   2541 3HG2 THR   168      -6.093  13.215  -9.020  1.00  0.00           H  
ATOM   2542  N   ILE   169      -2.263  13.387 -12.469  1.00  0.00           N  
ATOM   2543  CA  ILE   169      -1.195  13.912 -13.352  1.00  0.00           C  
ATOM   2544  C   ILE   169      -1.759  14.262 -14.738  1.00  0.00           C  
ATOM   2545  O   ILE   169      -2.478  13.406 -15.260  1.00  0.00           O  
ATOM   2546  CB  ILE   169       0.104  13.057 -13.403  1.00  0.00           C  
ATOM   2547  CG1 ILE   169       1.172  13.764 -14.204  1.00  0.00           C  
ATOM   2548  CG2 ILE   169      -0.225  11.715 -14.025  1.00  0.00           C  
ATOM   2549  CD1 ILE   169       1.838  15.042 -13.811  1.00  0.00           C  
ATOM   2550  H   ILE   169      -2.412  12.412 -12.685  1.00  0.00           H  
ATOM   2551  HA  ILE   169      -0.961  14.905 -12.967  1.00  0.00           H  
ATOM   2552  HB  ILE   169       0.529  12.877 -12.416  1.00  0.00           H  
ATOM   2553 1HG1 ILE   169       2.012  13.074 -14.138  1.00  0.00           H  
ATOM   2554 2HG1 ILE   169       0.904  13.871 -15.255  1.00  0.00           H  
ATOM   2555 1HG2 ILE   169      -0.868  11.113 -13.384  1.00  0.00           H  
ATOM   2556 2HG2 ILE   169      -0.878  11.751 -14.897  1.00  0.00           H  
ATOM   2557 3HG2 ILE   169       0.741  11.255 -14.234  1.00  0.00           H  
ATOM   2558 1HD1 ILE   169       1.218  15.918 -14.006  1.00  0.00           H  
ATOM   2559 2HD1 ILE   169       1.947  15.105 -12.729  1.00  0.00           H  
ATOM   2560 3HD1 ILE   169       2.821  15.094 -14.279  1.00  0.00           H  
ATOM   2561  N   ASN   170      -1.348  15.351 -15.340  1.00  0.00           N  
ATOM   2562  CA  ASN   170      -1.553  15.449 -16.763  1.00  0.00           C  
ATOM   2563  C   ASN   170      -0.668  14.473 -17.616  1.00  0.00           C  
ATOM   2564  O   ASN   170       0.532  14.639 -17.667  1.00  0.00           O  
ATOM   2565  CB  ASN   170      -1.313  16.879 -17.204  1.00  0.00           C  
ATOM   2566  CG  ASN   170      -1.549  17.150 -18.703  1.00  0.00           C  
ATOM   2567  ND2 ASN   170      -1.025  18.181 -19.205  1.00  0.00           N  
ATOM   2568  OD1 ASN   170      -2.181  16.397 -19.423  1.00  0.00           O  
ATOM   2569  H   ASN   170      -0.556  15.822 -14.926  1.00  0.00           H  
ATOM   2570  HA  ASN   170      -2.605  15.281 -16.990  1.00  0.00           H  
ATOM   2571 1HB  ASN   170      -1.768  17.698 -16.649  1.00  0.00           H  
ATOM   2572 2HB  ASN   170      -0.253  17.105 -17.089  1.00  0.00           H  
ATOM   2573 1HD2 ASN   170      -1.224  18.306 -20.187  1.00  0.00           H  
ATOM   2574 2HD2 ASN   170      -0.446  18.824 -18.684  1.00  0.00           H  
ATOM   2575  N   ALA   171      -1.321  13.634 -18.429  1.00  0.00           N  
ATOM   2576  CA  ALA   171      -0.620  12.609 -19.221  1.00  0.00           C  
ATOM   2577  C   ALA   171       0.352  13.114 -20.327  1.00  0.00           C  
ATOM   2578  O   ALA   171       1.442  12.640 -20.470  1.00  0.00           O  
ATOM   2579  CB  ALA   171      -1.610  11.509 -19.734  1.00  0.00           C  
ATOM   2580  H   ALA   171      -2.328  13.701 -18.476  1.00  0.00           H  
ATOM   2581  HA  ALA   171      -0.052  12.007 -18.512  1.00  0.00           H  
ATOM   2582 1HB  ALA   171      -2.364  11.300 -18.975  1.00  0.00           H  
ATOM   2583 2HB  ALA   171      -2.165  11.782 -20.632  1.00  0.00           H  
ATOM   2584 3HB  ALA   171      -1.034  10.611 -19.956  1.00  0.00           H  
ATOM   2585  N   ALA   172       0.033  14.273 -20.985  1.00  0.00           N  
ATOM   2586  CA  ALA   172       0.871  14.878 -21.962  1.00  0.00           C  
ATOM   2587  C   ALA   172       2.277  15.375 -21.496  1.00  0.00           C  
ATOM   2588  O   ALA   172       3.301  15.362 -22.215  1.00  0.00           O  
ATOM   2589  CB  ALA   172       0.091  16.088 -22.462  1.00  0.00           C  
ATOM   2590  H   ALA   172      -0.873  14.705 -20.874  1.00  0.00           H  
ATOM   2591  HA  ALA   172       0.986  14.125 -22.741  1.00  0.00           H  
ATOM   2592 1HB  ALA   172      -0.227  16.708 -21.624  1.00  0.00           H  
ATOM   2593 2HB  ALA   172       0.654  16.476 -23.311  1.00  0.00           H  
ATOM   2594 3HB  ALA   172      -0.898  15.787 -22.807  1.00  0.00           H  
ATOM   2595  N   SER   173       2.398  15.633 -20.206  1.00  0.00           N  
ATOM   2596  CA  SER   173       3.676  15.854 -19.469  1.00  0.00           C  
ATOM   2597  C   SER   173       4.538  14.637 -19.188  1.00  0.00           C  
ATOM   2598  O   SER   173       5.762  14.877 -18.891  1.00  0.00           O  
ATOM   2599  CB  SER   173       3.322  16.611 -18.205  1.00  0.00           C  
ATOM   2600  OG  SER   173       2.959  15.651 -17.220  1.00  0.00           O  
ATOM   2601  H   SER   173       1.538  15.446 -19.710  1.00  0.00           H  
ATOM   2602  HA  SER   173       4.254  16.550 -20.077  1.00  0.00           H  
ATOM   2603 1HB  SER   173       4.047  17.328 -17.819  1.00  0.00           H  
ATOM   2604 2HB  SER   173       2.339  17.072 -18.303  1.00  0.00           H  
ATOM   2605  HG  SER   173       2.151  15.261 -17.563  1.00  0.00           H  
ATOM   2606  N   ILE   174       4.073  13.397 -19.265  1.00  0.00           N  
ATOM   2607  CA  ILE   174       4.822  12.177 -18.846  1.00  0.00           C  
ATOM   2608  C   ILE   174       5.880  11.896 -19.915  1.00  0.00           C  
ATOM   2609  O   ILE   174       5.559  11.778 -21.094  1.00  0.00           O  
ATOM   2610  CB  ILE   174       3.929  10.956 -18.610  1.00  0.00           C  
ATOM   2611  CG1 ILE   174       2.678  11.285 -17.677  1.00  0.00           C  
ATOM   2612  CG2 ILE   174       4.725   9.725 -18.039  1.00  0.00           C  
ATOM   2613  CD1 ILE   174       1.793  10.146 -17.365  1.00  0.00           C  
ATOM   2614  H   ILE   174       3.078  13.298 -19.407  1.00  0.00           H  
ATOM   2615  HA  ILE   174       5.365  12.306 -17.910  1.00  0.00           H  
ATOM   2616  HB  ILE   174       3.589  10.586 -19.577  1.00  0.00           H  
ATOM   2617 1HG1 ILE   174       3.099  11.627 -16.732  1.00  0.00           H  
ATOM   2618 2HG1 ILE   174       2.080  12.133 -18.010  1.00  0.00           H  
ATOM   2619 1HG2 ILE   174       5.601   9.581 -18.672  1.00  0.00           H  
ATOM   2620 2HG2 ILE   174       5.042   9.989 -17.030  1.00  0.00           H  
ATOM   2621 3HG2 ILE   174       4.118   8.820 -18.014  1.00  0.00           H  
ATOM   2622 1HD1 ILE   174       1.739   9.556 -18.280  1.00  0.00           H  
ATOM   2623 2HD1 ILE   174       2.278   9.601 -16.555  1.00  0.00           H  
ATOM   2624 3HD1 ILE   174       0.782  10.453 -17.097  1.00  0.00           H  
ATOM   2625  N   PRO   175       7.192  11.852 -19.518  1.00  0.00           N  
ATOM   2626  CA  PRO   175       8.315  11.752 -20.474  1.00  0.00           C  
ATOM   2627  C   PRO   175       8.325  10.604 -21.462  1.00  0.00           C  
ATOM   2628  O   PRO   175       7.702   9.543 -21.191  1.00  0.00           O  
ATOM   2629  CB  PRO   175       9.569  11.924 -19.633  1.00  0.00           C  
ATOM   2630  CG  PRO   175       9.170  12.728 -18.392  1.00  0.00           C  
ATOM   2631  CD  PRO   175       7.752  12.194 -18.203  1.00  0.00           C  
ATOM   2632  HA  PRO   175       8.217  12.689 -21.022  1.00  0.00           H  
ATOM   2633 1HB  PRO   175       9.986  10.933 -19.452  1.00  0.00           H  
ATOM   2634 2HB  PRO   175      10.371  12.408 -20.190  1.00  0.00           H  
ATOM   2635 1HG  PRO   175       9.843  12.612 -17.542  1.00  0.00           H  
ATOM   2636 2HG  PRO   175       9.061  13.776 -18.671  1.00  0.00           H  
ATOM   2637 1HD  PRO   175       7.633  11.296 -17.596  1.00  0.00           H  
ATOM   2638 2HD  PRO   175       7.257  13.040 -17.726  1.00  0.00           H  
ATOM   2639  N   SER   176       9.015  10.624 -22.603  1.00  0.00           N  
ATOM   2640  CA  SER   176       9.089   9.510 -23.541  1.00  0.00           C  
ATOM   2641  C   SER   176      10.295   8.519 -23.408  1.00  0.00           C  
ATOM   2642  O   SER   176      10.361   7.545 -24.129  1.00  0.00           O  
ATOM   2643  CB  SER   176       9.000  10.147 -24.965  1.00  0.00           C  
ATOM   2644  OG  SER   176       8.979   9.076 -25.946  1.00  0.00           O  
ATOM   2645  H   SER   176       9.545  11.483 -22.649  1.00  0.00           H  
ATOM   2646  HA  SER   176       8.172   8.922 -23.570  1.00  0.00           H  
ATOM   2647 1HB  SER   176       8.150  10.817 -25.098  1.00  0.00           H  
ATOM   2648 2HB  SER   176       9.915  10.732 -25.060  1.00  0.00           H  
ATOM   2649  HG  SER   176       8.220   8.507 -25.798  1.00  0.00           H  
ATOM   2650  N   GLY   177      11.141   8.797 -22.414  1.00  0.00           N  
ATOM   2651  CA  GLY   177      12.279   7.976 -21.987  1.00  0.00           C  
ATOM   2652  C   GLY   177      11.987   6.689 -21.081  1.00  0.00           C  
ATOM   2653  O   GLY   177      10.920   6.150 -20.970  1.00  0.00           O  
ATOM   2654  H   GLY   177      10.988   9.671 -21.930  1.00  0.00           H  
ATOM   2655 1HA  GLY   177      12.919   7.755 -22.841  1.00  0.00           H  
ATOM   2656 2HA  GLY   177      12.822   8.650 -21.323  1.00  0.00           H  
ATOM   2657  N   SER   178      13.051   6.205 -20.440  1.00  0.00           N  
ATOM   2658  CA  SER   178      13.079   5.052 -19.569  1.00  0.00           C  
ATOM   2659  C   SER   178      13.701   5.279 -18.091  1.00  0.00           C  
ATOM   2660  O   SER   178      13.305   4.619 -17.185  1.00  0.00           O  
ATOM   2661  CB  SER   178      13.929   3.992 -20.274  1.00  0.00           C  
ATOM   2662  OG  SER   178      15.187   4.536 -20.315  1.00  0.00           O  
ATOM   2663  H   SER   178      13.913   6.693 -20.636  1.00  0.00           H  
ATOM   2664  HA  SER   178      12.072   4.637 -19.535  1.00  0.00           H  
ATOM   2665 1HB  SER   178      13.965   3.040 -19.744  1.00  0.00           H  
ATOM   2666 2HB  SER   178      13.639   3.761 -21.299  1.00  0.00           H  
ATOM   2667  HG  SER   178      15.787   3.878 -20.673  1.00  0.00           H  
ATOM   2668  N   HIE   179      14.719   6.179 -18.013  1.00  0.00           N  
ATOM   2669  CA  HIE   179      15.360   6.612 -16.701  1.00  0.00           C  
ATOM   2670  C   HIE   179      14.441   7.423 -15.734  1.00  0.00           C  
ATOM   2671  O   HIE   179      13.356   7.845 -16.175  1.00  0.00           O  
ATOM   2672  CB  HIE   179      16.695   7.351 -16.969  1.00  0.00           C  
ATOM   2673  CG  HIE   179      16.502   8.622 -17.812  1.00  0.00           C  
ATOM   2674  CD2 HIE   179      16.444   9.898 -17.337  1.00  0.00           C  
ATOM   2675  ND1 HIE   179      16.447   8.549 -19.173  1.00  0.00           N  
ATOM   2676  CE1 HIE   179      16.298   9.862 -19.531  1.00  0.00           C  
ATOM   2677  NE2 HIE   179      16.394  10.676 -18.462  1.00  0.00           N  
ATOM   2678  H   HIE   179      15.193   6.601 -18.799  1.00  0.00           H  
ATOM   2679  HA  HIE   179      15.643   5.760 -16.083  1.00  0.00           H  
ATOM   2680 1HB  HIE   179      17.116   7.601 -15.995  1.00  0.00           H  
ATOM   2681 2HB  HIE   179      17.327   6.620 -17.474  1.00  0.00           H  
ATOM   2682  HD2 HIE   179      16.556  10.274 -16.331  1.00  0.00           H  
ATOM   2683  HE1 HIE   179      16.177  10.245 -20.534  1.00  0.00           H  
ATOM   2684  HE2 HIE   179      16.389  11.686 -18.445  1.00  0.00           H  
ATOM   2685  N   LYS   180      14.877   7.575 -14.473  1.00  0.00           N  
ATOM   2686  CA  LYS   180      14.193   8.273 -13.313  1.00  0.00           C  
ATOM   2687  C   LYS   180      14.012   9.785 -13.701  1.00  0.00           C  
ATOM   2688  O   LYS   180      14.995  10.456 -14.037  1.00  0.00           O  
ATOM   2689  CB  LYS   180      15.014   8.148 -12.000  1.00  0.00           C  
ATOM   2690  CG  LYS   180      14.413   8.985 -10.836  1.00  0.00           C  
ATOM   2691  CD  LYS   180      15.248   8.539  -9.620  1.00  0.00           C  
ATOM   2692  CE  LYS   180      14.726   9.065  -8.215  1.00  0.00           C  
ATOM   2693  NZ  LYS   180      15.705   8.853  -7.117  1.00  0.00           N1+
ATOM   2694  H   LYS   180      15.830   7.292 -14.295  1.00  0.00           H  
ATOM   2695  HA  LYS   180      13.256   7.727 -13.199  1.00  0.00           H  
ATOM   2696 1HB  LYS   180      14.965   7.093 -11.729  1.00  0.00           H  
ATOM   2697 2HB  LYS   180      16.066   8.387 -12.158  1.00  0.00           H  
ATOM   2698 1HG  LYS   180      14.488  10.044 -11.082  1.00  0.00           H  
ATOM   2699 2HG  LYS   180      13.368   8.741 -10.646  1.00  0.00           H  
ATOM   2700 1HD  LYS   180      15.076   7.464  -9.553  1.00  0.00           H  
ATOM   2701 2HD  LYS   180      16.282   8.746  -9.895  1.00  0.00           H  
ATOM   2702 1HE  LYS   180      14.588  10.143  -8.305  1.00  0.00           H  
ATOM   2703 2HE  LYS   180      13.780   8.564  -8.007  1.00  0.00           H  
ATOM   2704 1HZ  LYS   180      16.096   7.922  -7.133  1.00  0.00           H  
ATOM   2705 2HZ  LYS   180      16.463   9.518  -7.166  1.00  0.00           H  
ATOM   2706 3HZ  LYS   180      15.300   8.861  -6.192  1.00  0.00           H  
ATOM   2707  N   VAL   181      12.733  10.229 -13.602  1.00  0.00           N  
ATOM   2708  CA  VAL   181      12.253  11.561 -13.902  1.00  0.00           C  
ATOM   2709  C   VAL   181      11.105  12.124 -13.011  1.00  0.00           C  
ATOM   2710  O   VAL   181      10.306  11.373 -12.489  1.00  0.00           O  
ATOM   2711  CB  VAL   181      11.787  11.639 -15.415  1.00  0.00           C  
ATOM   2712  CG1 VAL   181      12.921  11.759 -16.438  1.00  0.00           C  
ATOM   2713  CG2 VAL   181      10.817  10.526 -15.902  1.00  0.00           C  
ATOM   2714  H   VAL   181      12.069   9.536 -13.288  1.00  0.00           H  
ATOM   2715  HA  VAL   181      13.135  12.187 -13.762  1.00  0.00           H  
ATOM   2716  HB  VAL   181      11.241  12.580 -15.479  1.00  0.00           H  
ATOM   2717 1HG1 VAL   181      13.565  10.895 -16.281  1.00  0.00           H  
ATOM   2718 2HG1 VAL   181      12.638  11.762 -17.491  1.00  0.00           H  
ATOM   2719 3HG1 VAL   181      13.535  12.616 -16.162  1.00  0.00           H  
ATOM   2720 1HG2 VAL   181      10.569  10.532 -16.963  1.00  0.00           H  
ATOM   2721 2HG2 VAL   181      11.274   9.555 -15.712  1.00  0.00           H  
ATOM   2722 3HG2 VAL   181       9.839  10.636 -15.431  1.00  0.00           H  
ATOM   2723  N   THR   182      11.088  13.444 -12.937  1.00  0.00           N  
ATOM   2724  CA  THR   182      10.027  14.138 -12.183  1.00  0.00           C  
ATOM   2725  C   THR   182       8.734  14.344 -13.015  1.00  0.00           C  
ATOM   2726  O   THR   182       8.737  14.634 -14.200  1.00  0.00           O  
ATOM   2727  CB  THR   182      10.489  15.482 -11.649  1.00  0.00           C  
ATOM   2728  CG2 THR   182       9.382  16.316 -10.959  1.00  0.00           C  
ATOM   2729  OG1 THR   182      11.507  15.310 -10.761  1.00  0.00           O  
ATOM   2730  H   THR   182      11.781  14.005 -13.411  1.00  0.00           H  
ATOM   2731  HA  THR   182       9.753  13.529 -11.321  1.00  0.00           H  
ATOM   2732  HB  THR   182      10.922  16.107 -12.430  1.00  0.00           H  
ATOM   2733  HG1 THR   182      11.952  14.525 -11.088  1.00  0.00           H  
ATOM   2734 1HG2 THR   182       8.630  16.677 -11.662  1.00  0.00           H  
ATOM   2735 2HG2 THR   182       8.951  15.716 -10.158  1.00  0.00           H  
ATOM   2736 3HG2 THR   182       9.803  17.179 -10.443  1.00  0.00           H  
ATOM   2737  N   LEU   183       7.623  14.147 -12.320  1.00  0.00           N  
ATOM   2738  CA  LEU   183       6.199  14.546 -12.611  1.00  0.00           C  
ATOM   2739  C   LEU   183       5.947  15.898 -11.852  1.00  0.00           C  
ATOM   2740  O   LEU   183       6.012  15.926 -10.635  1.00  0.00           O  
ATOM   2741  CB  LEU   183       5.136  13.438 -12.281  1.00  0.00           C  
ATOM   2742  CG  LEU   183       5.239  12.228 -13.275  1.00  0.00           C  
ATOM   2743  CD1 LEU   183       4.174  11.183 -12.900  1.00  0.00           C  
ATOM   2744  CD2 LEU   183       5.047  12.729 -14.782  1.00  0.00           C  
ATOM   2745  H   LEU   183       7.707  13.814 -11.370  1.00  0.00           H  
ATOM   2746  HA  LEU   183       6.084  14.802 -13.664  1.00  0.00           H  
ATOM   2747 1HB  LEU   183       5.322  13.218 -11.230  1.00  0.00           H  
ATOM   2748 2HB  LEU   183       4.173  13.946 -12.235  1.00  0.00           H  
ATOM   2749  HG  LEU   183       6.162  11.672 -13.110  1.00  0.00           H  
ATOM   2750 1HD1 LEU   183       3.174  11.459 -13.235  1.00  0.00           H  
ATOM   2751 2HD1 LEU   183       4.511  10.297 -13.438  1.00  0.00           H  
ATOM   2752 3HD1 LEU   183       4.167  10.905 -11.847  1.00  0.00           H  
ATOM   2753 1HD2 LEU   183       4.290  13.490 -14.970  1.00  0.00           H  
ATOM   2754 2HD2 LEU   183       5.965  13.259 -15.035  1.00  0.00           H  
ATOM   2755 3HD2 LEU   183       5.109  11.907 -15.495  1.00  0.00           H  
ATOM   2756  N   SER   184       5.552  16.946 -12.579  1.00  0.00           N  
ATOM   2757  CA  SER   184       5.191  18.304 -12.011  1.00  0.00           C  
ATOM   2758  C   SER   184       3.813  18.864 -12.486  1.00  0.00           C  
ATOM   2759  O   SER   184       3.262  19.694 -11.795  1.00  0.00           O  
ATOM   2760  CB  SER   184       6.327  19.301 -12.194  1.00  0.00           C  
ATOM   2761  OG  SER   184       6.597  19.432 -13.567  1.00  0.00           O  
ATOM   2762  H   SER   184       5.444  16.837 -13.577  1.00  0.00           H  
ATOM   2763  HA  SER   184       5.140  18.173 -10.930  1.00  0.00           H  
ATOM   2764 1HB  SER   184       6.042  20.295 -11.848  1.00  0.00           H  
ATOM   2765 2HB  SER   184       7.223  18.943 -11.686  1.00  0.00           H  
ATOM   2766  HG  SER   184       7.202  18.722 -13.795  1.00  0.00           H  
ATOM   2767  N   SER   185       3.212  18.424 -13.561  1.00  0.00           N  
ATOM   2768  CA  SER   185       2.040  19.055 -14.236  1.00  0.00           C  
ATOM   2769  C   SER   185       0.780  18.524 -13.577  1.00  0.00           C  
ATOM   2770  O   SER   185      -0.179  18.211 -14.252  1.00  0.00           O  
ATOM   2771  CB  SER   185       2.175  18.889 -15.706  1.00  0.00           C  
ATOM   2772  OG  SER   185       1.217  19.602 -16.412  1.00  0.00           O  
ATOM   2773  H   SER   185       3.600  17.721 -14.173  1.00  0.00           H  
ATOM   2774  HA  SER   185       2.068  20.117 -13.994  1.00  0.00           H  
ATOM   2775 1HB  SER   185       3.122  19.395 -15.891  1.00  0.00           H  
ATOM   2776 2HB  SER   185       2.150  17.825 -15.941  1.00  0.00           H  
ATOM   2777  HG  SER   185       1.714  19.895 -17.179  1.00  0.00           H  
ATOM   2778  N   TRP   186       0.731  18.400 -12.233  1.00  0.00           N  
ATOM   2779  CA  TRP   186      -0.434  17.802 -11.495  1.00  0.00           C  
ATOM   2780  C   TRP   186      -1.673  18.700 -11.472  1.00  0.00           C  
ATOM   2781  O   TRP   186      -1.682  19.923 -11.327  1.00  0.00           O  
ATOM   2782  CB  TRP   186       0.041  17.441 -10.034  1.00  0.00           C  
ATOM   2783  CG  TRP   186       1.173  16.492  -9.872  1.00  0.00           C  
ATOM   2784  CD1 TRP   186       2.460  16.733  -9.886  1.00  0.00           C  
ATOM   2785  CD2 TRP   186       1.070  15.038  -9.880  1.00  0.00           C  
ATOM   2786  CE2 TRP   186       2.334  14.410  -9.758  1.00  0.00           C  
ATOM   2787  CE3 TRP   186      -0.061  14.193  -9.927  1.00  0.00           C  
ATOM   2788  NE1 TRP   186       3.162  15.500  -9.902  1.00  0.00           N  
ATOM   2789  CZ2 TRP   186       2.524  12.986  -9.687  1.00  0.00           C  
ATOM   2790  CZ3 TRP   186       0.088  12.825  -9.868  1.00  0.00           C  
ATOM   2791  CH2 TRP   186       1.335  12.217  -9.769  1.00  0.00           C  
ATOM   2792  H   TRP   186       1.380  18.908 -11.650  1.00  0.00           H  
ATOM   2793  HA  TRP   186      -0.597  16.883 -12.059  1.00  0.00           H  
ATOM   2794 1HB  TRP   186       0.300  18.386  -9.558  1.00  0.00           H  
ATOM   2795 2HB  TRP   186      -0.873  17.195  -9.493  1.00  0.00           H  
ATOM   2796  HD1 TRP   186       2.887  17.724  -9.909  1.00  0.00           H  
ATOM   2797  HE1 TRP   186       4.145  15.488 -10.136  1.00  0.00           H  
ATOM   2798  HE3 TRP   186      -1.027  14.677  -9.958  1.00  0.00           H  
ATOM   2799  HZ2 TRP   186       3.490  12.530  -9.527  1.00  0.00           H  
ATOM   2800  HZ3 TRP   186      -0.801  12.215  -9.807  1.00  0.00           H  
ATOM   2801  HH2 TRP   186       1.485  11.159  -9.616  1.00  0.00           H  
ATOM   2802  N   TYR   187      -2.819  18.022 -11.711  1.00  0.00           N  
ATOM   2803  CA  TYR   187      -4.203  18.484 -11.437  1.00  0.00           C  
ATOM   2804  C   TYR   187      -4.533  18.362  -9.900  1.00  0.00           C  
ATOM   2805  O   TYR   187      -3.917  17.546  -9.197  1.00  0.00           O  
ATOM   2806  CB  TYR   187      -5.255  17.690 -12.210  1.00  0.00           C  
ATOM   2807  CG  TYR   187      -5.015  17.667 -13.643  1.00  0.00           C  
ATOM   2808  CD1 TYR   187      -4.809  16.452 -14.309  1.00  0.00           C  
ATOM   2809  CD2 TYR   187      -5.085  18.842 -14.386  1.00  0.00           C  
ATOM   2810  CE1 TYR   187      -4.548  16.432 -15.691  1.00  0.00           C  
ATOM   2811  CE2 TYR   187      -4.866  18.842 -15.721  1.00  0.00           C  
ATOM   2812  CZ  TYR   187      -4.580  17.636 -16.453  1.00  0.00           C  
ATOM   2813  OH  TYR   187      -4.649  17.445 -17.794  1.00  0.00           O  
ATOM   2814  H   TYR   187      -2.687  17.028 -11.833  1.00  0.00           H  
ATOM   2815  HA  TYR   187      -4.149  19.524 -11.760  1.00  0.00           H  
ATOM   2816 1HB  TYR   187      -5.347  16.673 -11.828  1.00  0.00           H  
ATOM   2817 2HB  TYR   187      -6.179  18.260 -12.106  1.00  0.00           H  
ATOM   2818  HD1 TYR   187      -4.732  15.584 -13.670  1.00  0.00           H  
ATOM   2819  HD2 TYR   187      -5.310  19.767 -13.876  1.00  0.00           H  
ATOM   2820  HE1 TYR   187      -4.460  15.488 -16.209  1.00  0.00           H  
ATOM   2821  HE2 TYR   187      -4.839  19.786 -16.245  1.00  0.00           H  
ATOM   2822  HH  TYR   187      -4.998  16.603 -18.096  1.00  0.00           H  
ATOM   2823  N   HIE   188      -5.400  19.274  -9.444  1.00  0.00           N  
ATOM   2824  CA  HIE   188      -5.824  19.547  -7.987  1.00  0.00           C  
ATOM   2825  C   HIE   188      -7.258  20.062  -7.780  1.00  0.00           C  
ATOM   2826  O   HIE   188      -7.592  20.493  -6.657  1.00  0.00           O  
ATOM   2827  CB  HIE   188      -4.645  20.359  -7.425  1.00  0.00           C  
ATOM   2828  CG  HIE   188      -4.387  21.633  -8.185  1.00  0.00           C  
ATOM   2829  CD2 HIE   188      -3.272  21.796  -8.924  1.00  0.00           C  
ATOM   2830  ND1 HIE   188      -4.947  22.902  -8.128  1.00  0.00           N  
ATOM   2831  CE1 HIE   188      -4.298  23.774  -8.995  1.00  0.00           C  
ATOM   2832  NE2 HIE   188      -3.282  23.041  -9.535  1.00  0.00           N  
ATOM   2833  H   HIE   188      -5.639  19.905 -10.196  1.00  0.00           H  
ATOM   2834  HA  HIE   188      -5.792  18.595  -7.458  1.00  0.00           H  
ATOM   2835 1HB  HIE   188      -4.805  20.596  -6.373  1.00  0.00           H  
ATOM   2836 2HB  HIE   188      -3.745  19.749  -7.500  1.00  0.00           H  
ATOM   2837  HD2 HIE   188      -2.582  21.009  -9.188  1.00  0.00           H  
ATOM   2838  HE1 HIE   188      -4.632  24.731  -9.368  1.00  0.00           H  
ATOM   2839  HE2 HIE   188      -2.620  23.332 -10.239  1.00  0.00           H  
ATOM   2840  N   ASP   189      -8.068  20.041  -8.844  1.00  0.00           N  
ATOM   2841  CA  ASP   189      -9.366  20.667  -8.818  1.00  0.00           C  
ATOM   2842  C   ASP   189     -10.433  19.956  -9.638  1.00  0.00           C  
ATOM   2843  O   ASP   189     -11.504  20.495  -9.813  1.00  0.00           O  
ATOM   2844  CB  ASP   189      -9.204  22.106  -9.353  1.00  0.00           C  
ATOM   2845  CG  ASP   189      -8.787  22.331 -10.754  1.00  0.00           C  
ATOM   2846  OD1 ASP   189      -9.191  23.294 -11.299  1.00  0.00           O  
ATOM   2847  OD2 ASP   189      -8.187  21.396 -11.410  1.00  0.00           O1-
ATOM   2848  H   ASP   189      -7.729  19.810  -9.767  1.00  0.00           H  
ATOM   2849  HA  ASP   189      -9.854  20.709  -7.844  1.00  0.00           H  
ATOM   2850 1HB  ASP   189     -10.185  22.552  -9.188  1.00  0.00           H  
ATOM   2851 2HB  ASP   189      -8.500  22.554  -8.652  1.00  0.00           H  
ATOM   2852  N   ARG   190     -10.180  18.753 -10.154  1.00  0.00           N  
ATOM   2853  CA  ARG   190     -11.147  18.030 -10.986  1.00  0.00           C  
ATOM   2854  C   ARG   190     -11.228  16.491 -10.858  1.00  0.00           C  
ATOM   2855  O   ARG   190     -10.223  15.823 -10.661  1.00  0.00           O  
ATOM   2856  CB  ARG   190     -10.787  18.313 -12.440  1.00  0.00           C  
ATOM   2857  CG  ARG   190      -9.370  17.888 -12.853  1.00  0.00           C  
ATOM   2858  CD  ARG   190      -8.944  18.677 -14.101  1.00  0.00           C  
ATOM   2859  NE  ARG   190      -8.601  20.044 -13.768  1.00  0.00           N  
ATOM   2860  CZ  ARG   190      -8.218  20.912 -14.608  1.00  0.00           C  
ATOM   2861  NH1 ARG   190      -7.979  20.810 -15.895  1.00  0.00           N1+
ATOM   2862  NH2 ARG   190      -8.129  22.125 -14.233  1.00  0.00           N1+
ATOM   2863  H   ARG   190      -9.323  18.328  -9.830  1.00  0.00           H  
ATOM   2864  HA  ARG   190     -12.149  18.421 -10.808  1.00  0.00           H  
ATOM   2865 1HB  ARG   190     -11.614  17.904 -13.020  1.00  0.00           H  
ATOM   2866 2HB  ARG   190     -10.875  19.390 -12.583  1.00  0.00           H  
ATOM   2867 1HG  ARG   190      -8.661  18.241 -12.103  1.00  0.00           H  
ATOM   2868 2HG  ARG   190      -9.311  16.826 -13.090  1.00  0.00           H  
ATOM   2869 1HD  ARG   190      -8.068  18.203 -14.545  1.00  0.00           H  
ATOM   2870 2HD  ARG   190      -9.866  18.751 -14.676  1.00  0.00           H  
ATOM   2871  HE  ARG   190      -8.671  20.339 -12.805  1.00  0.00           H  
ATOM   2872 1HH1 ARG   190      -8.156  19.876 -16.235  1.00  0.00           H  
ATOM   2873 2HH1 ARG   190      -7.869  21.567 -16.554  1.00  0.00           H  
ATOM   2874 1HH2 ARG   190      -8.245  22.298 -13.245  1.00  0.00           H  
ATOM   2875 2HH2 ARG   190      -7.829  22.822 -14.900  1.00  0.00           H  
ATOM   2876  N   GLY   191     -12.516  15.994 -11.107  1.00  0.00           N  
ATOM   2877  CA  GLY   191     -12.870  14.596 -10.794  1.00  0.00           C  
ATOM   2878  C   GLY   191     -12.543  14.252  -9.315  1.00  0.00           C  
ATOM   2879  O   GLY   191     -12.938  14.961  -8.397  1.00  0.00           O  
ATOM   2880  H   GLY   191     -13.243  16.672 -11.286  1.00  0.00           H  
ATOM   2881 1HA  GLY   191     -13.949  14.607 -10.946  1.00  0.00           H  
ATOM   2882 2HA  GLY   191     -12.429  13.841 -11.445  1.00  0.00           H  
ATOM   2883  N   TRP   192     -11.876  13.153  -9.074  1.00  0.00           N  
ATOM   2884  CA  TRP   192     -11.367  12.802  -7.665  1.00  0.00           C  
ATOM   2885  C   TRP   192     -10.311  13.712  -7.070  1.00  0.00           C  
ATOM   2886  O   TRP   192     -10.032  13.531  -5.902  1.00  0.00           O  
ATOM   2887  CB  TRP   192     -10.903  11.335  -7.627  1.00  0.00           C  
ATOM   2888  CG  TRP   192     -11.593  10.297  -8.502  1.00  0.00           C  
ATOM   2889  CD1 TRP   192     -10.965   9.250  -9.081  1.00  0.00           C  
ATOM   2890  CD2 TRP   192     -13.014   9.981  -8.606  1.00  0.00           C  
ATOM   2891  CE2 TRP   192     -13.192   8.778  -9.394  1.00  0.00           C  
ATOM   2892  CE3 TRP   192     -14.136  10.659  -8.089  1.00  0.00           C  
ATOM   2893  NE1 TRP   192     -11.911   8.361  -9.624  1.00  0.00           N  
ATOM   2894  CZ2 TRP   192     -14.496   8.377  -9.768  1.00  0.00           C  
ATOM   2895  CZ3 TRP   192     -15.433  10.088  -8.353  1.00  0.00           C  
ATOM   2896  CH2 TRP   192     -15.606   9.023  -9.170  1.00  0.00           C  
ATOM   2897  H   TRP   192     -11.744  12.467  -9.804  1.00  0.00           H  
ATOM   2898  HA  TRP   192     -12.145  12.762  -6.903  1.00  0.00           H  
ATOM   2899 1HB  TRP   192      -9.852  11.268  -7.909  1.00  0.00           H  
ATOM   2900 2HB  TRP   192     -10.958  11.006  -6.590  1.00  0.00           H  
ATOM   2901  HD1 TRP   192      -9.900   9.112  -9.199  1.00  0.00           H  
ATOM   2902  HE1 TRP   192     -11.767   7.549 -10.206  1.00  0.00           H  
ATOM   2903  HE3 TRP   192     -14.138  11.523  -7.441  1.00  0.00           H  
ATOM   2904  HZ2 TRP   192     -14.706   7.633 -10.522  1.00  0.00           H  
ATOM   2905  HZ3 TRP   192     -16.287  10.447  -7.797  1.00  0.00           H  
ATOM   2906  HH2 TRP   192     -16.614   8.675  -9.337  1.00  0.00           H  
ATOM   2907  N   ALA   193      -9.671  14.591  -7.893  1.00  0.00           N  
ATOM   2908  CA  ALA   193      -8.687  15.563  -7.360  1.00  0.00           C  
ATOM   2909  C   ALA   193      -9.239  16.815  -6.751  1.00  0.00           C  
ATOM   2910  O   ALA   193     -10.294  17.343  -6.995  1.00  0.00           O  
ATOM   2911  CB  ALA   193      -7.817  15.836  -8.546  1.00  0.00           C  
ATOM   2912  H   ALA   193     -10.008  14.771  -8.828  1.00  0.00           H  
ATOM   2913  HA  ALA   193      -8.079  15.012  -6.642  1.00  0.00           H  
ATOM   2914 1HB  ALA   193      -6.946  16.400  -8.210  1.00  0.00           H  
ATOM   2915 2HB  ALA   193      -7.464  14.892  -8.960  1.00  0.00           H  
ATOM   2916 3HB  ALA   193      -8.366  16.420  -9.284  1.00  0.00           H  
ATOM   2917  N   LYS   194      -8.512  17.251  -5.699  1.00  0.00           N  
ATOM   2918  CA  LYS   194      -8.976  18.196  -4.680  1.00  0.00           C  
ATOM   2919  C   LYS   194      -7.798  18.582  -3.812  1.00  0.00           C  
ATOM   2920  O   LYS   194      -6.936  17.709  -3.545  1.00  0.00           O  
ATOM   2921  CB  LYS   194     -10.105  17.439  -3.830  1.00  0.00           C  
ATOM   2922  CG  LYS   194      -9.725  16.042  -3.398  1.00  0.00           C  
ATOM   2923  CD  LYS   194     -10.717  15.238  -2.532  1.00  0.00           C  
ATOM   2924  CE  LYS   194     -10.069  13.875  -2.246  1.00  0.00           C  
ATOM   2925  NZ  LYS   194     -10.280  12.897  -3.352  1.00  0.00           N1+
ATOM   2926  H   LYS   194      -7.696  16.716  -5.434  1.00  0.00           H  
ATOM   2927  HA  LYS   194      -9.458  19.013  -5.218  1.00  0.00           H  
ATOM   2928 1HB  LYS   194     -10.300  18.090  -2.979  1.00  0.00           H  
ATOM   2929 2HB  LYS   194     -10.959  17.320  -4.497  1.00  0.00           H  
ATOM   2930 1HG  LYS   194      -9.503  15.457  -4.290  1.00  0.00           H  
ATOM   2931 2HG  LYS   194      -8.810  16.143  -2.815  1.00  0.00           H  
ATOM   2932 1HD  LYS   194     -10.897  15.774  -1.600  1.00  0.00           H  
ATOM   2933 2HD  LYS   194     -11.633  15.118  -3.110  1.00  0.00           H  
ATOM   2934 1HE  LYS   194      -9.005  14.089  -2.143  1.00  0.00           H  
ATOM   2935 2HE  LYS   194     -10.429  13.411  -1.328  1.00  0.00           H  
ATOM   2936 1HZ  LYS   194     -11.267  12.706  -3.445  1.00  0.00           H  
ATOM   2937 2HZ  LYS   194      -9.973  13.153  -4.280  1.00  0.00           H  
ATOM   2938 3HZ  LYS   194      -9.910  11.995  -3.089  1.00  0.00           H  
ATOM   2939  N   ILE   195      -7.778  19.828  -3.317  1.00  0.00           N  
ATOM   2940  CA  ILE   195      -6.654  20.272  -2.489  1.00  0.00           C  
ATOM   2941  C   ILE   195      -7.182  21.273  -1.409  1.00  0.00           C  
ATOM   2942  O   ILE   195      -8.140  21.985  -1.675  1.00  0.00           O  
ATOM   2943  CB  ILE   195      -5.489  20.768  -3.250  1.00  0.00           C  
ATOM   2944  CG1 ILE   195      -4.229  20.927  -2.384  1.00  0.00           C  
ATOM   2945  CG2 ILE   195      -5.949  22.105  -3.978  1.00  0.00           C  
ATOM   2946  CD1 ILE   195      -3.107  21.333  -3.324  1.00  0.00           C  
ATOM   2947  H   ILE   195      -8.520  20.481  -3.524  1.00  0.00           H  
ATOM   2948  HA  ILE   195      -6.284  19.413  -1.930  1.00  0.00           H  
ATOM   2949  HB  ILE   195      -5.204  20.054  -4.022  1.00  0.00           H  
ATOM   2950 1HG1 ILE   195      -4.354  21.546  -1.496  1.00  0.00           H  
ATOM   2951 2HG1 ILE   195      -3.889  19.930  -2.104  1.00  0.00           H  
ATOM   2952 1HG2 ILE   195      -5.353  22.254  -4.878  1.00  0.00           H  
ATOM   2953 2HG2 ILE   195      -6.977  22.014  -4.328  1.00  0.00           H  
ATOM   2954 3HG2 ILE   195      -5.990  23.034  -3.409  1.00  0.00           H  
ATOM   2955 1HD1 ILE   195      -2.195  21.106  -2.771  1.00  0.00           H  
ATOM   2956 2HD1 ILE   195      -3.138  20.579  -4.111  1.00  0.00           H  
ATOM   2957 3HD1 ILE   195      -3.339  22.344  -3.656  1.00  0.00           H  
ATOM   2958  N   SER   196      -6.549  21.430  -0.241  1.00  0.00           N  
ATOM   2959  CA  SER   196      -6.809  22.312   0.839  1.00  0.00           C  
ATOM   2960  C   SER   196      -5.562  22.651   1.646  1.00  0.00           C  
ATOM   2961  O   SER   196      -4.706  21.775   1.977  1.00  0.00           O  
ATOM   2962  CB  SER   196      -7.921  21.701   1.774  1.00  0.00           C  
ATOM   2963  OG  SER   196      -8.131  22.618   2.895  1.00  0.00           O  
ATOM   2964  H   SER   196      -5.674  20.947  -0.097  1.00  0.00           H  
ATOM   2965  HA  SER   196      -7.224  23.228   0.420  1.00  0.00           H  
ATOM   2966 1HB  SER   196      -8.862  21.539   1.248  1.00  0.00           H  
ATOM   2967 2HB  SER   196      -7.604  20.755   2.211  1.00  0.00           H  
ATOM   2968  HG  SER   196      -8.956  22.971   2.553  1.00  0.00           H  
ATOM   2969  N   ASN   197      -5.463  23.944   1.937  1.00  0.00           N  
ATOM   2970  CA  ASN   197      -4.313  24.598   2.612  1.00  0.00           C  
ATOM   2971  C   ASN   197      -2.959  24.623   1.750  1.00  0.00           C  
ATOM   2972  O   ASN   197      -2.384  25.724   1.571  1.00  0.00           O  
ATOM   2973  CB  ASN   197      -3.999  24.070   3.993  1.00  0.00           C  
ATOM   2974  CG  ASN   197      -2.737  24.613   4.487  1.00  0.00           C  
ATOM   2975  ND2 ASN   197      -2.716  25.824   5.083  1.00  0.00           N  
ATOM   2976  OD1 ASN   197      -1.730  23.886   4.547  1.00  0.00           O  
ATOM   2977  H   ASN   197      -6.113  24.593   1.516  1.00  0.00           H  
ATOM   2978  HA  ASN   197      -4.570  25.656   2.652  1.00  0.00           H  
ATOM   2979 1HB  ASN   197      -4.770  24.384   4.697  1.00  0.00           H  
ATOM   2980 2HB  ASN   197      -3.961  22.980   3.978  1.00  0.00           H  
ATOM   2981 1HD2 ASN   197      -1.898  26.178   5.557  1.00  0.00           H  
ATOM   2982 2HD2 ASN   197      -3.536  26.415   5.076  1.00  0.00           H  
ATOM   2983  N   MET   198      -2.506  23.435   1.444  1.00  0.00           N  
ATOM   2984  CA  MET   198      -1.387  23.156   0.679  1.00  0.00           C  
ATOM   2985  C   MET   198      -1.599  23.649  -0.739  1.00  0.00           C  
ATOM   2986  O   MET   198      -2.726  23.878  -1.142  1.00  0.00           O  
ATOM   2987  CB  MET   198      -1.022  21.615   0.846  1.00  0.00           C  
ATOM   2988  CG  MET   198      -0.938  21.219   2.356  1.00  0.00           C  
ATOM   2989  SD  MET   198      -0.276  19.575   2.752  1.00  0.00           S  
ATOM   2990  CE  MET   198      -1.668  18.467   2.236  1.00  0.00           C  
ATOM   2991  H   MET   198      -2.945  22.571   1.730  1.00  0.00           H  
ATOM   2992  HA  MET   198      -0.568  23.658   1.193  1.00  0.00           H  
ATOM   2993 1HB  MET   198      -1.879  21.119   0.390  1.00  0.00           H  
ATOM   2994 2HB  MET   198      -0.074  21.389   0.359  1.00  0.00           H  
ATOM   2995 1HG  MET   198      -0.219  21.909   2.798  1.00  0.00           H  
ATOM   2996 2HG  MET   198      -1.897  21.397   2.840  1.00  0.00           H  
ATOM   2997 1HE  MET   198      -1.336  17.434   2.348  1.00  0.00           H  
ATOM   2998 2HE  MET   198      -2.433  18.592   3.003  1.00  0.00           H  
ATOM   2999 3HE  MET   198      -2.031  18.850   1.283  1.00  0.00           H  
ATOM   3000  N   THR   199      -0.478  23.835  -1.457  1.00  0.00           N  
ATOM   3001  CA  THR   199      -0.461  24.287  -2.862  1.00  0.00           C  
ATOM   3002  C   THR   199       0.562  23.629  -3.750  1.00  0.00           C  
ATOM   3003  O   THR   199       1.611  23.189  -3.298  1.00  0.00           O  
ATOM   3004  CB  THR   199      -0.153  25.740  -2.875  1.00  0.00           C  
ATOM   3005  CG2 THR   199      -1.223  26.735  -2.467  1.00  0.00           C  
ATOM   3006  OG1 THR   199       0.940  26.033  -2.062  1.00  0.00           O  
ATOM   3007  H   THR   199       0.414  23.686  -1.008  1.00  0.00           H  
ATOM   3008  HA  THR   199      -1.430  24.205  -3.354  1.00  0.00           H  
ATOM   3009  HB  THR   199       0.039  25.997  -3.917  1.00  0.00           H  
ATOM   3010  HG1 THR   199       1.715  26.244  -2.588  1.00  0.00           H  
ATOM   3011 1HG2 THR   199      -1.721  26.405  -1.556  1.00  0.00           H  
ATOM   3012 2HG2 THR   199      -0.749  27.714  -2.405  1.00  0.00           H  
ATOM   3013 3HG2 THR   199      -1.949  26.718  -3.281  1.00  0.00           H  
ATOM   3014  N   LEU   200       0.195  23.418  -4.991  1.00  0.00           N  
ATOM   3015  CA  LEU   200       1.137  23.067  -6.101  1.00  0.00           C  
ATOM   3016  C   LEU   200       2.119  24.213  -6.529  1.00  0.00           C  
ATOM   3017  O   LEU   200       1.932  24.692  -7.675  1.00  0.00           O  
ATOM   3018  CB  LEU   200       0.323  22.442  -7.286  1.00  0.00           C  
ATOM   3019  CG  LEU   200       1.218  21.467  -8.162  1.00  0.00           C  
ATOM   3020  CD1 LEU   200       1.078  20.090  -7.466  1.00  0.00           C  
ATOM   3021  CD2 LEU   200       0.802  21.396  -9.555  1.00  0.00           C  
ATOM   3022  H   LEU   200      -0.671  23.842  -5.291  1.00  0.00           H  
ATOM   3023  HA  LEU   200       1.795  22.308  -5.680  1.00  0.00           H  
ATOM   3024 1HB  LEU   200      -0.493  21.830  -6.903  1.00  0.00           H  
ATOM   3025 2HB  LEU   200      -0.063  23.162  -8.009  1.00  0.00           H  
ATOM   3026  HG  LEU   200       2.247  21.821  -8.101  1.00  0.00           H  
ATOM   3027 1HD1 LEU   200       0.088  19.727  -7.742  1.00  0.00           H  
ATOM   3028 2HD1 LEU   200       1.800  19.394  -7.894  1.00  0.00           H  
ATOM   3029 3HD1 LEU   200       1.074  20.047  -6.376  1.00  0.00           H  
ATOM   3030 1HD2 LEU   200       1.588  21.009 -10.204  1.00  0.00           H  
ATOM   3031 2HD2 LEU   200      -0.150  20.872  -9.632  1.00  0.00           H  
ATOM   3032 3HD2 LEU   200       0.585  22.395  -9.933  1.00  0.00           H  
ATOM   3033  N   SER   201       2.966  24.815  -5.619  1.00  0.00           N  
ATOM   3034  CA  SER   201       3.781  26.028  -5.878  1.00  0.00           C  
ATOM   3035  C   SER   201       4.884  25.577  -6.834  1.00  0.00           C  
ATOM   3036  O   SER   201       5.607  24.581  -6.551  1.00  0.00           O  
ATOM   3037  CB  SER   201       4.407  26.349  -4.482  1.00  0.00           C  
ATOM   3038  OG  SER   201       3.337  26.692  -3.541  1.00  0.00           O  
ATOM   3039  H   SER   201       2.911  24.523  -4.654  1.00  0.00           H  
ATOM   3040  HA  SER   201       3.196  26.860  -6.270  1.00  0.00           H  
ATOM   3041 1HB  SER   201       4.989  25.490  -4.149  1.00  0.00           H  
ATOM   3042 2HB  SER   201       5.085  27.200  -4.543  1.00  0.00           H  
ATOM   3043  HG  SER   201       3.362  27.651  -3.511  1.00  0.00           H  
ATOM   3044  N   ASN   202       4.974  26.254  -7.996  1.00  0.00           N  
ATOM   3045  CA  ASN   202       5.894  25.945  -9.078  1.00  0.00           C  
ATOM   3046  C   ASN   202       6.100  24.439  -9.360  1.00  0.00           C  
ATOM   3047  O   ASN   202       7.241  23.984  -9.564  1.00  0.00           O  
ATOM   3048  CB  ASN   202       7.190  26.867  -9.071  1.00  0.00           C  
ATOM   3049  CG  ASN   202       6.894  28.328  -8.932  1.00  0.00           C  
ATOM   3050  ND2 ASN   202       6.606  29.046 -10.013  1.00  0.00           N  
ATOM   3051  OD1 ASN   202       7.003  28.871  -7.777  1.00  0.00           O  
ATOM   3052  H   ASN   202       4.370  27.064  -8.017  1.00  0.00           H  
ATOM   3053  HA  ASN   202       5.357  26.298  -9.959  1.00  0.00           H  
ATOM   3054 1HB  ASN   202       7.908  26.691  -8.269  1.00  0.00           H  
ATOM   3055 2HB  ASN   202       7.682  26.794 -10.041  1.00  0.00           H  
ATOM   3056 1HD2 ASN   202       6.587  30.054  -9.954  1.00  0.00           H  
ATOM   3057 2HD2 ASN   202       6.309  28.694 -10.912  1.00  0.00           H  
ATOM   3058  N   GLY   203       5.034  23.638  -9.591  1.00  0.00           N  
ATOM   3059  CA  GLY   203       5.215  22.237  -9.878  1.00  0.00           C  
ATOM   3060  C   GLY   203       5.476  21.301  -8.575  1.00  0.00           C  
ATOM   3061  O   GLY   203       5.880  20.118  -8.844  1.00  0.00           O  
ATOM   3062  H   GLY   203       4.126  24.081  -9.587  1.00  0.00           H  
ATOM   3063 1HA  GLY   203       4.291  21.824 -10.282  1.00  0.00           H  
ATOM   3064 2HA  GLY   203       6.007  22.024 -10.597  1.00  0.00           H  
ATOM   3065  N   LYS   204       5.499  21.698  -7.327  1.00  0.00           N  
ATOM   3066  CA  LYS   204       5.751  20.865  -6.096  1.00  0.00           C  
ATOM   3067  C   LYS   204       4.656  21.072  -5.059  1.00  0.00           C  
ATOM   3068  O   LYS   204       4.183  22.211  -4.924  1.00  0.00           O  
ATOM   3069  CB  LYS   204       7.115  21.172  -5.479  1.00  0.00           C  
ATOM   3070  CG  LYS   204       8.343  20.446  -6.096  1.00  0.00           C  
ATOM   3071  CD  LYS   204       9.632  20.575  -5.311  1.00  0.00           C  
ATOM   3072  CE  LYS   204      10.074  22.005  -5.178  1.00  0.00           C  
ATOM   3073  NZ  LYS   204      11.278  22.294  -4.346  1.00  0.00           N1+
ATOM   3074  H   LYS   204       5.248  22.672  -7.238  1.00  0.00           H  
ATOM   3075  HA  LYS   204       5.819  19.804  -6.338  1.00  0.00           H  
ATOM   3076 1HB  LYS   204       7.360  22.234  -5.486  1.00  0.00           H  
ATOM   3077 2HB  LYS   204       7.150  20.936  -4.416  1.00  0.00           H  
ATOM   3078 1HG  LYS   204       8.058  19.405  -6.248  1.00  0.00           H  
ATOM   3079 2HG  LYS   204       8.427  20.924  -7.072  1.00  0.00           H  
ATOM   3080 1HD  LYS   204       9.680  20.074  -4.344  1.00  0.00           H  
ATOM   3081 2HD  LYS   204      10.389  20.047  -5.891  1.00  0.00           H  
ATOM   3082 1HE  LYS   204      10.262  22.336  -6.199  1.00  0.00           H  
ATOM   3083 2HE  LYS   204       9.276  22.687  -4.883  1.00  0.00           H  
ATOM   3084 1HZ  LYS   204      12.073  21.963  -4.873  1.00  0.00           H  
ATOM   3085 2HZ  LYS   204      11.293  23.299  -4.238  1.00  0.00           H  
ATOM   3086 3HZ  LYS   204      11.262  21.839  -3.444  1.00  0.00           H  
ATOM   3087  N   LEU   205       4.427  20.157  -4.223  1.00  0.00           N  
ATOM   3088  CA  LEU   205       3.408  20.229  -3.135  1.00  0.00           C  
ATOM   3089  C   LEU   205       4.073  20.964  -1.872  1.00  0.00           C  
ATOM   3090  O   LEU   205       4.833  20.437  -1.044  1.00  0.00           O  
ATOM   3091  CB  LEU   205       2.841  18.887  -2.725  1.00  0.00           C  
ATOM   3092  CG  LEU   205       1.738  18.894  -1.647  1.00  0.00           C  
ATOM   3093  CD1 LEU   205       0.357  19.456  -2.233  1.00  0.00           C  
ATOM   3094  CD2 LEU   205       1.404  17.421  -1.227  1.00  0.00           C  
ATOM   3095  H   LEU   205       5.014  19.335  -4.191  1.00  0.00           H  
ATOM   3096  HA  LEU   205       2.544  20.778  -3.511  1.00  0.00           H  
ATOM   3097 1HB  LEU   205       2.481  18.269  -3.548  1.00  0.00           H  
ATOM   3098 2HB  LEU   205       3.704  18.308  -2.396  1.00  0.00           H  
ATOM   3099  HG  LEU   205       2.020  19.487  -0.777  1.00  0.00           H  
ATOM   3100 1HD1 LEU   205      -0.449  19.352  -1.508  1.00  0.00           H  
ATOM   3101 2HD1 LEU   205       0.399  20.478  -2.609  1.00  0.00           H  
ATOM   3102 3HD1 LEU   205       0.098  18.898  -3.133  1.00  0.00           H  
ATOM   3103 1HD2 LEU   205       0.705  17.495  -0.394  1.00  0.00           H  
ATOM   3104 2HD2 LEU   205       0.971  16.857  -2.053  1.00  0.00           H  
ATOM   3105 3HD2 LEU   205       2.326  16.887  -0.995  1.00  0.00           H  
ATOM   3106  N   ARG   206       3.961  22.297  -1.849  1.00  0.00           N  
ATOM   3107  CA  ARG   206       4.264  23.091  -0.705  1.00  0.00           C  
ATOM   3108  C   ARG   206       3.244  22.936   0.405  1.00  0.00           C  
ATOM   3109  O   ARG   206       2.063  23.247   0.252  1.00  0.00           O  
ATOM   3110  CB  ARG   206       4.326  24.610  -1.000  1.00  0.00           C  
ATOM   3111  CG  ARG   206       4.840  25.501   0.234  1.00  0.00           C  
ATOM   3112  CD  ARG   206       4.960  26.929  -0.321  1.00  0.00           C  
ATOM   3113  NE  ARG   206       6.065  27.069  -1.347  1.00  0.00           N  
ATOM   3114  CZ  ARG   206       6.527  28.161  -1.907  1.00  0.00           C  
ATOM   3115  NH1 ARG   206       5.738  29.202  -1.952  1.00  0.00           N1+
ATOM   3116  NH2 ARG   206       7.662  28.137  -2.492  1.00  0.00           N1+
ATOM   3117  H   ARG   206       3.408  22.628  -2.626  1.00  0.00           H  
ATOM   3118  HA  ARG   206       5.131  22.634  -0.228  1.00  0.00           H  
ATOM   3119 1HB  ARG   206       4.923  24.792  -1.893  1.00  0.00           H  
ATOM   3120 2HB  ARG   206       3.333  24.912  -1.332  1.00  0.00           H  
ATOM   3121 1HG  ARG   206       4.094  25.406   1.022  1.00  0.00           H  
ATOM   3122 2HG  ARG   206       5.865  25.261   0.517  1.00  0.00           H  
ATOM   3123 1HD  ARG   206       4.054  27.102  -0.903  1.00  0.00           H  
ATOM   3124 2HD  ARG   206       5.064  27.729   0.412  1.00  0.00           H  
ATOM   3125  HE  ARG   206       6.518  26.220  -1.655  1.00  0.00           H  
ATOM   3126 1HH1 ARG   206       4.918  29.264  -1.366  1.00  0.00           H  
ATOM   3127 2HH1 ARG   206       6.206  30.053  -2.230  1.00  0.00           H  
ATOM   3128 1HH2 ARG   206       8.207  27.295  -2.372  1.00  0.00           H  
ATOM   3129 2HH2 ARG   206       8.135  29.022  -2.598  1.00  0.00           H  
ATOM   3130  N   VAL   207       3.697  22.545   1.584  1.00  0.00           N  
ATOM   3131  CA  VAL   207       2.994  22.433   2.914  1.00  0.00           C  
ATOM   3132  C   VAL   207       2.812  23.831   3.463  1.00  0.00           C  
ATOM   3133  O   VAL   207       3.811  24.617   3.440  1.00  0.00           O  
ATOM   3134  CB  VAL   207       3.625  21.460   3.896  1.00  0.00           C  
ATOM   3135  CG1 VAL   207       2.792  21.243   5.179  1.00  0.00           C  
ATOM   3136  CG2 VAL   207       3.906  20.078   3.195  1.00  0.00           C  
ATOM   3137  H   VAL   207       4.675  22.294   1.610  1.00  0.00           H  
ATOM   3138  HA  VAL   207       2.012  22.021   2.679  1.00  0.00           H  
ATOM   3139  HB  VAL   207       4.580  21.875   4.218  1.00  0.00           H  
ATOM   3140 1HG1 VAL   207       1.831  20.861   4.835  1.00  0.00           H  
ATOM   3141 2HG1 VAL   207       3.226  20.500   5.848  1.00  0.00           H  
ATOM   3142 3HG1 VAL   207       2.787  22.168   5.757  1.00  0.00           H  
ATOM   3143 1HG2 VAL   207       4.817  19.661   3.624  1.00  0.00           H  
ATOM   3144 2HG2 VAL   207       3.054  19.427   3.389  1.00  0.00           H  
ATOM   3145 3HG2 VAL   207       4.062  20.202   2.124  1.00  0.00           H  
ATOM   3146  N   ASN   208       1.680  24.245   3.981  1.00  0.00           N  
ATOM   3147  CA  ASN   208       1.334  25.581   4.416  1.00  0.00           C  
ATOM   3148  C   ASN   208       0.557  25.598   5.723  1.00  0.00           C  
ATOM   3149  O   ASN   208      -0.058  26.582   6.048  1.00  0.00           O  
ATOM   3150  CB  ASN   208       0.592  26.311   3.308  1.00  0.00           C  
ATOM   3151  CG  ASN   208       1.218  26.349   1.937  1.00  0.00           C  
ATOM   3152  ND2 ASN   208       0.475  26.046   0.864  1.00  0.00           N  
ATOM   3153  OD1 ASN   208       2.390  26.702   1.755  1.00  0.00           O  
ATOM   3154  H   ASN   208       0.975  23.537   4.126  1.00  0.00           H  
ATOM   3155  HA  ASN   208       2.239  26.160   4.600  1.00  0.00           H  
ATOM   3156 1HB  ASN   208      -0.456  26.022   3.223  1.00  0.00           H  
ATOM   3157 2HB  ASN   208       0.464  27.361   3.570  1.00  0.00           H  
ATOM   3158 1HD2 ASN   208       0.809  26.034  -0.089  1.00  0.00           H  
ATOM   3159 2HD2 ASN   208      -0.518  25.954   1.028  1.00  0.00           H  
ATOM   3160  N   GLN   209       0.603  24.485   6.482  1.00  0.00           N  
ATOM   3161  CA  GLN   209       0.344  24.556   7.895  1.00  0.00           C  
ATOM   3162  C   GLN   209       1.169  23.501   8.597  1.00  0.00           C  
ATOM   3163  O   GLN   209       1.187  22.365   8.075  1.00  0.00           O  
ATOM   3164  CB  GLN   209      -1.089  24.132   8.102  1.00  0.00           C  
ATOM   3165  CG  GLN   209      -1.474  23.592   9.535  1.00  0.00           C  
ATOM   3166  CD  GLN   209      -2.967  23.577   9.790  1.00  0.00           C  
ATOM   3167  NE2 GLN   209      -3.761  24.419   9.155  1.00  0.00           N  
ATOM   3168  OE1 GLN   209      -3.482  22.884  10.595  1.00  0.00           O  
ATOM   3169  H   GLN   209       1.010  23.627   6.137  1.00  0.00           H  
ATOM   3170  HA  GLN   209       0.535  25.531   8.343  1.00  0.00           H  
ATOM   3171 1HB  GLN   209      -1.742  24.989   7.937  1.00  0.00           H  
ATOM   3172 2HB  GLN   209      -1.377  23.377   7.369  1.00  0.00           H  
ATOM   3173 1HG  GLN   209      -1.049  22.617   9.772  1.00  0.00           H  
ATOM   3174 2HG  GLN   209      -1.150  24.321  10.278  1.00  0.00           H  
ATOM   3175 1HE2 GLN   209      -4.751  24.511   9.337  1.00  0.00           H  
ATOM   3176 2HE2 GLN   209      -3.362  25.200   8.654  1.00  0.00           H  
ATOM   3177  N   ASP   210       1.819  23.805   9.706  1.00  0.00           N  
ATOM   3178  CA  ASP   210       2.604  22.770  10.342  1.00  0.00           C  
ATOM   3179  C   ASP   210       1.804  21.626  10.826  1.00  0.00           C  
ATOM   3180  O   ASP   210       0.656  21.732  11.325  1.00  0.00           O  
ATOM   3181  CB  ASP   210       3.303  23.303  11.557  1.00  0.00           C  
ATOM   3182  CG  ASP   210       4.385  24.316  11.253  1.00  0.00           C  
ATOM   3183  OD1 ASP   210       4.446  24.782  10.059  1.00  0.00           O  
ATOM   3184  OD2 ASP   210       5.066  24.727  12.191  1.00  0.00           O1-
ATOM   3185  H   ASP   210       1.918  24.772   9.979  1.00  0.00           H  
ATOM   3186  HA  ASP   210       3.271  22.366   9.581  1.00  0.00           H  
ATOM   3187 1HB  ASP   210       2.628  23.694  12.318  1.00  0.00           H  
ATOM   3188 2HB  ASP   210       3.915  22.480  11.929  1.00  0.00           H  
ATOM   3189  N   GLY   211       2.396  20.419  10.885  1.00  0.00           N  
ATOM   3190  CA  GLY   211       1.938  19.251  11.618  1.00  0.00           C  
ATOM   3191  C   GLY   211       2.853  18.006  11.391  1.00  0.00           C  
ATOM   3192  O   GLY   211       4.010  18.065  10.800  1.00  0.00           O  
ATOM   3193  H   GLY   211       3.236  20.288  10.339  1.00  0.00           H  
ATOM   3194 1HA  GLY   211       1.807  19.482  12.675  1.00  0.00           H  
ATOM   3195 2HA  GLY   211       0.925  19.012  11.295  1.00  0.00           H  
ATOM   3196  N   PHE   212       2.290  16.853  11.716  1.00  0.00           N  
ATOM   3197  CA  PHE   212       2.601  15.495  11.181  1.00  0.00           C  
ATOM   3198  C   PHE   212       1.557  14.975  10.208  1.00  0.00           C  
ATOM   3199  O   PHE   212       0.316  15.090  10.465  1.00  0.00           O  
ATOM   3200  CB  PHE   212       3.005  14.537  12.347  1.00  0.00           C  
ATOM   3201  CG  PHE   212       3.969  15.117  13.367  1.00  0.00           C  
ATOM   3202  CD1 PHE   212       3.454  15.848  14.410  1.00  0.00           C  
ATOM   3203  CD2 PHE   212       5.311  14.690  13.425  1.00  0.00           C  
ATOM   3204  CE1 PHE   212       4.270  16.346  15.407  1.00  0.00           C  
ATOM   3205  CE2 PHE   212       6.136  15.161  14.452  1.00  0.00           C  
ATOM   3206  CZ  PHE   212       5.633  16.021  15.460  1.00  0.00           C  
ATOM   3207  H   PHE   212       1.399  16.917  12.187  1.00  0.00           H  
ATOM   3208  HA  PHE   212       3.443  15.626  10.501  1.00  0.00           H  
ATOM   3209 1HB  PHE   212       2.162  14.213  12.958  1.00  0.00           H  
ATOM   3210 2HB  PHE   212       3.431  13.648  11.882  1.00  0.00           H  
ATOM   3211  HD1 PHE   212       2.399  16.057  14.499  1.00  0.00           H  
ATOM   3212  HD2 PHE   212       5.710  14.162  12.572  1.00  0.00           H  
ATOM   3213  HE1 PHE   212       3.838  16.992  16.157  1.00  0.00           H  
ATOM   3214  HE2 PHE   212       7.187  14.921  14.525  1.00  0.00           H  
ATOM   3215  HZ  PHE   212       6.310  16.452  16.182  1.00  0.00           H  
ATOM   3216  N   TYR   213       2.012  14.473   9.122  1.00  0.00           N  
ATOM   3217  CA  TYR   213       1.237  14.163   7.904  1.00  0.00           C  
ATOM   3218  C   TYR   213       1.458  12.734   7.497  1.00  0.00           C  
ATOM   3219  O   TYR   213       2.572  12.242   7.458  1.00  0.00           O  
ATOM   3220  CB  TYR   213       1.720  15.172   6.805  1.00  0.00           C  
ATOM   3221  CG  TYR   213       1.281  16.595   6.870  1.00  0.00           C  
ATOM   3222  CD1 TYR   213       1.829  17.542   7.760  1.00  0.00           C  
ATOM   3223  CD2 TYR   213       0.224  17.011   6.036  1.00  0.00           C  
ATOM   3224  CE1 TYR   213       1.313  18.866   7.771  1.00  0.00           C  
ATOM   3225  CE2 TYR   213      -0.335  18.331   6.049  1.00  0.00           C  
ATOM   3226  CZ  TYR   213       0.275  19.280   6.884  1.00  0.00           C  
ATOM   3227  OH  TYR   213      -0.448  20.423   7.216  1.00  0.00           O  
ATOM   3228  H   TYR   213       3.015  14.469   9.006  1.00  0.00           H  
ATOM   3229  HA  TYR   213       0.194  14.419   8.089  1.00  0.00           H  
ATOM   3230 1HB  TYR   213       2.799  15.230   6.667  1.00  0.00           H  
ATOM   3231 2HB  TYR   213       1.434  14.764   5.836  1.00  0.00           H  
ATOM   3232  HD1 TYR   213       2.544  17.177   8.483  1.00  0.00           H  
ATOM   3233  HD2 TYR   213      -0.256  16.188   5.527  1.00  0.00           H  
ATOM   3234  HE1 TYR   213       1.679  19.608   8.465  1.00  0.00           H  
ATOM   3235  HE2 TYR   213      -1.267  18.620   5.585  1.00  0.00           H  
ATOM   3236  HH  TYR   213       0.039  20.925   7.875  1.00  0.00           H  
ATOM   3237  N   TYR   214       0.418  12.094   6.983  1.00  0.00           N  
ATOM   3238  CA  TYR   214       0.458  10.874   6.143  1.00  0.00           C  
ATOM   3239  C   TYR   214       0.408  11.138   4.680  1.00  0.00           C  
ATOM   3240  O   TYR   214      -0.490  11.846   4.263  1.00  0.00           O  
ATOM   3241  CB  TYR   214      -0.725   9.869   6.582  1.00  0.00           C  
ATOM   3242  CG  TYR   214      -0.875   8.595   5.760  1.00  0.00           C  
ATOM   3243  CD1 TYR   214       0.086   7.582   5.863  1.00  0.00           C  
ATOM   3244  CD2 TYR   214      -2.074   8.326   5.089  1.00  0.00           C  
ATOM   3245  CE1 TYR   214      -0.112   6.443   5.174  1.00  0.00           C  
ATOM   3246  CE2 TYR   214      -2.344   7.142   4.409  1.00  0.00           C  
ATOM   3247  CZ  TYR   214      -1.336   6.153   4.526  1.00  0.00           C  
ATOM   3248  OH  TYR   214      -1.527   5.023   3.832  1.00  0.00           O  
ATOM   3249  H   TYR   214      -0.437  12.626   7.068  1.00  0.00           H  
ATOM   3250  HA  TYR   214       1.352  10.308   6.402  1.00  0.00           H  
ATOM   3251 1HB  TYR   214      -0.521   9.622   7.623  1.00  0.00           H  
ATOM   3252 2HB  TYR   214      -1.642  10.458   6.537  1.00  0.00           H  
ATOM   3253  HD1 TYR   214       0.945   7.733   6.501  1.00  0.00           H  
ATOM   3254  HD2 TYR   214      -2.724   9.184   5.007  1.00  0.00           H  
ATOM   3255  HE1 TYR   214       0.601   5.669   5.417  1.00  0.00           H  
ATOM   3256  HE2 TYR   214      -3.251   7.054   3.829  1.00  0.00           H  
ATOM   3257  HH  TYR   214      -2.056   5.282   3.075  1.00  0.00           H  
ATOM   3258  N   LEU   215       1.321  10.618   3.845  1.00  0.00           N  
ATOM   3259  CA  LEU   215       1.226  10.599   2.406  1.00  0.00           C  
ATOM   3260  C   LEU   215       0.935   9.194   1.796  1.00  0.00           C  
ATOM   3261  O   LEU   215       1.344   8.172   2.360  1.00  0.00           O  
ATOM   3262  CB  LEU   215       2.552  11.201   1.858  1.00  0.00           C  
ATOM   3263  CG  LEU   215       2.868  12.696   2.168  1.00  0.00           C  
ATOM   3264  CD1 LEU   215       3.069  13.125   3.632  1.00  0.00           C  
ATOM   3265  CD2 LEU   215       4.155  13.017   1.446  1.00  0.00           C  
ATOM   3266  H   LEU   215       2.131  10.174   4.255  1.00  0.00           H  
ATOM   3267  HA  LEU   215       0.378  11.141   1.987  1.00  0.00           H  
ATOM   3268 1HB  LEU   215       3.362  10.573   2.229  1.00  0.00           H  
ATOM   3269 2HB  LEU   215       2.518  11.060   0.778  1.00  0.00           H  
ATOM   3270  HG  LEU   215       2.178  13.411   1.719  1.00  0.00           H  
ATOM   3271 1HD1 LEU   215       3.641  12.397   4.207  1.00  0.00           H  
ATOM   3272 2HD1 LEU   215       3.613  14.067   3.696  1.00  0.00           H  
ATOM   3273 3HD1 LEU   215       2.090  13.138   4.110  1.00  0.00           H  
ATOM   3274 1HD2 LEU   215       5.047  12.519   1.826  1.00  0.00           H  
ATOM   3275 2HD2 LEU   215       4.121  12.819   0.375  1.00  0.00           H  
ATOM   3276 3HD2 LEU   215       4.368  14.054   1.707  1.00  0.00           H  
ATOM   3277  N   TYR   216       0.215   9.199   0.659  1.00  0.00           N  
ATOM   3278  CA  TYR   216      -0.071   7.960  -0.063  1.00  0.00           C  
ATOM   3279  C   TYR   216       0.170   8.131  -1.594  1.00  0.00           C  
ATOM   3280  O   TYR   216       0.029   9.202  -2.217  1.00  0.00           O  
ATOM   3281  CB  TYR   216      -1.495   7.376   0.253  1.00  0.00           C  
ATOM   3282  CG  TYR   216      -2.646   8.394  -0.074  1.00  0.00           C  
ATOM   3283  CD1 TYR   216      -3.316   8.350  -1.312  1.00  0.00           C  
ATOM   3284  CD2 TYR   216      -2.900   9.429   0.805  1.00  0.00           C  
ATOM   3285  CE1 TYR   216      -4.290   9.331  -1.616  1.00  0.00           C  
ATOM   3286  CE2 TYR   216      -3.828  10.472   0.485  1.00  0.00           C  
ATOM   3287  CZ  TYR   216      -4.513  10.445  -0.768  1.00  0.00           C  
ATOM   3288  OH  TYR   216      -5.448  11.390  -1.109  1.00  0.00           O  
ATOM   3289  H   TYR   216       0.052  10.063   0.161  1.00  0.00           H  
ATOM   3290  HA  TYR   216       0.607   7.186   0.296  1.00  0.00           H  
ATOM   3291 1HB  TYR   216      -1.625   6.379  -0.168  1.00  0.00           H  
ATOM   3292 2HB  TYR   216      -1.514   7.239   1.334  1.00  0.00           H  
ATOM   3293  HD1 TYR   216      -3.080   7.690  -2.133  1.00  0.00           H  
ATOM   3294  HD2 TYR   216      -2.444   9.464   1.783  1.00  0.00           H  
ATOM   3295  HE1 TYR   216      -4.820   9.445  -2.549  1.00  0.00           H  
ATOM   3296  HE2 TYR   216      -4.132  11.293   1.117  1.00  0.00           H  
ATOM   3297  HH  TYR   216      -6.007  11.320  -1.886  1.00  0.00           H  
ATOM   3298  N   ALA   217       0.756   7.144  -2.314  1.00  0.00           N  
ATOM   3299  CA  ALA   217       1.007   7.123  -3.728  1.00  0.00           C  
ATOM   3300  C   ALA   217       0.503   5.730  -4.318  1.00  0.00           C  
ATOM   3301  O   ALA   217       0.692   4.687  -3.742  1.00  0.00           O  
ATOM   3302  CB  ALA   217       2.445   7.473  -4.090  1.00  0.00           C  
ATOM   3303  H   ALA   217       0.949   6.300  -1.794  1.00  0.00           H  
ATOM   3304  HA  ALA   217       0.455   7.917  -4.232  1.00  0.00           H  
ATOM   3305 1HB  ALA   217       3.105   6.746  -3.617  1.00  0.00           H  
ATOM   3306 2HB  ALA   217       2.593   7.362  -5.164  1.00  0.00           H  
ATOM   3307 3HB  ALA   217       2.612   8.469  -3.680  1.00  0.00           H  
ATOM   3308  N   ASN   218      -0.185   5.822  -5.455  1.00  0.00           N  
ATOM   3309  CA  ASN   218      -0.514   4.660  -6.277  1.00  0.00           C  
ATOM   3310  C   ASN   218       0.023   4.888  -7.688  1.00  0.00           C  
ATOM   3311  O   ASN   218      -0.145   6.022  -8.156  1.00  0.00           O  
ATOM   3312  CB  ASN   218      -2.087   4.476  -6.270  1.00  0.00           C  
ATOM   3313  CG  ASN   218      -2.679   3.078  -6.415  1.00  0.00           C  
ATOM   3314  ND2 ASN   218      -2.899   2.582  -7.624  1.00  0.00           N  
ATOM   3315  OD1 ASN   218      -2.969   2.502  -5.418  1.00  0.00           O  
ATOM   3316  H   ASN   218      -0.335   6.739  -5.851  1.00  0.00           H  
ATOM   3317  HA  ASN   218      -0.087   3.760  -5.835  1.00  0.00           H  
ATOM   3318 1HB  ASN   218      -2.487   4.748  -5.294  1.00  0.00           H  
ATOM   3319 2HB  ASN   218      -2.435   5.052  -7.127  1.00  0.00           H  
ATOM   3320 1HD2 ASN   218      -3.483   1.762  -7.701  1.00  0.00           H  
ATOM   3321 2HD2 ASN   218      -2.676   3.104  -8.459  1.00  0.00           H  
ATOM   3322  N   ILE   219       0.460   3.796  -8.325  1.00  0.00           N  
ATOM   3323  CA  ILE   219       0.930   3.898  -9.720  1.00  0.00           C  
ATOM   3324  C   ILE   219       0.524   2.648 -10.439  1.00  0.00           C  
ATOM   3325  O   ILE   219       0.646   1.478  -9.899  1.00  0.00           O  
ATOM   3326  CB  ILE   219       2.461   4.265  -9.757  1.00  0.00           C  
ATOM   3327  CG1 ILE   219       2.842   4.526 -11.197  1.00  0.00           C  
ATOM   3328  CG2 ILE   219       3.378   3.158  -9.127  1.00  0.00           C  
ATOM   3329  CD1 ILE   219       4.010   5.540 -11.284  1.00  0.00           C  
ATOM   3330  H   ILE   219       0.530   2.896  -7.872  1.00  0.00           H  
ATOM   3331  HA  ILE   219       0.447   4.719 -10.251  1.00  0.00           H  
ATOM   3332  HB  ILE   219       2.535   5.179  -9.168  1.00  0.00           H  
ATOM   3333 1HG1 ILE   219       3.064   3.574 -11.679  1.00  0.00           H  
ATOM   3334 2HG1 ILE   219       1.983   4.973 -11.698  1.00  0.00           H  
ATOM   3335 1HG2 ILE   219       3.059   3.041  -8.092  1.00  0.00           H  
ATOM   3336 2HG2 ILE   219       3.063   2.214  -9.572  1.00  0.00           H  
ATOM   3337 3HG2 ILE   219       4.443   3.337  -8.982  1.00  0.00           H  
ATOM   3338 1HD1 ILE   219       4.358   5.641 -12.312  1.00  0.00           H  
ATOM   3339 2HD1 ILE   219       3.877   6.554 -10.906  1.00  0.00           H  
ATOM   3340 3HD1 ILE   219       4.839   5.114 -10.720  1.00  0.00           H  
ATOM   3341  N   CYS   220       0.037   2.787 -11.655  1.00  0.00           N  
ATOM   3342  CA  CYS   220      -0.271   1.595 -12.565  1.00  0.00           C  
ATOM   3343  C   CYS   220       0.634   1.687 -13.799  1.00  0.00           C  
ATOM   3344  O   CYS   220       1.069   2.727 -14.304  1.00  0.00           O  
ATOM   3345  CB  CYS   220      -1.761   1.661 -12.908  1.00  0.00           C  
ATOM   3346  SG  CYS   220      -2.827   0.848 -11.670  1.00  0.00           S  
ATOM   3347  H   CYS   220       0.086   3.709 -12.064  1.00  0.00           H  
ATOM   3348  HA  CYS   220      -0.130   0.617 -12.106  1.00  0.00           H  
ATOM   3349 1HB  CYS   220      -2.011   2.721 -12.951  1.00  0.00           H  
ATOM   3350 2HB  CYS   220      -1.882   1.195 -13.886  1.00  0.00           H  
ATOM   3351  HG  CYS   220      -2.377   1.410 -10.545  1.00  0.00           H  
ATOM   3352  N   PHE   221       0.805   0.501 -14.498  1.00  0.00           N  
ATOM   3353  CA  PHE   221       1.657   0.275 -15.682  1.00  0.00           C  
ATOM   3354  C   PHE   221       1.075  -0.714 -16.760  1.00  0.00           C  
ATOM   3355  O   PHE   221       0.598  -1.726 -16.348  1.00  0.00           O  
ATOM   3356  CB  PHE   221       3.025  -0.268 -15.183  1.00  0.00           C  
ATOM   3357  CG  PHE   221       3.972   0.584 -14.341  1.00  0.00           C  
ATOM   3358  CD1 PHE   221       3.908   0.498 -12.960  1.00  0.00           C  
ATOM   3359  CD2 PHE   221       4.784   1.582 -14.859  1.00  0.00           C  
ATOM   3360  CE1 PHE   221       4.796   1.165 -12.101  1.00  0.00           C  
ATOM   3361  CE2 PHE   221       5.701   2.371 -13.999  1.00  0.00           C  
ATOM   3362  CZ  PHE   221       5.692   2.139 -12.652  1.00  0.00           C  
ATOM   3363  H   PHE   221       0.386  -0.320 -14.086  1.00  0.00           H  
ATOM   3364  HA  PHE   221       1.829   1.263 -16.110  1.00  0.00           H  
ATOM   3365 1HB  PHE   221       2.941  -1.238 -14.693  1.00  0.00           H  
ATOM   3366 2HB  PHE   221       3.586  -0.566 -16.069  1.00  0.00           H  
ATOM   3367  HD1 PHE   221       3.125  -0.130 -12.560  1.00  0.00           H  
ATOM   3368  HD2 PHE   221       4.820   1.738 -15.928  1.00  0.00           H  
ATOM   3369  HE1 PHE   221       4.738   1.119 -11.023  1.00  0.00           H  
ATOM   3370  HE2 PHE   221       6.308   3.178 -14.382  1.00  0.00           H  
ATOM   3371  HZ  PHE   221       6.234   2.805 -11.997  1.00  0.00           H  
ATOM   3372  N   ARG   222       1.303  -0.524 -18.048  1.00  0.00           N  
ATOM   3373  CA  ARG   222       0.779  -1.362 -19.127  1.00  0.00           C  
ATOM   3374  C   ARG   222       1.685  -1.343 -20.385  1.00  0.00           C  
ATOM   3375  O   ARG   222       2.434  -0.416 -20.651  1.00  0.00           O  
ATOM   3376  CB  ARG   222      -0.718  -0.941 -19.579  1.00  0.00           C  
ATOM   3377  CG  ARG   222      -0.828   0.224 -20.578  1.00  0.00           C  
ATOM   3378  CD  ARG   222      -0.060   1.572 -20.168  1.00  0.00           C  
ATOM   3379  NE  ARG   222      -0.304   2.616 -21.176  1.00  0.00           N  
ATOM   3380  CZ  ARG   222       0.680   3.293 -21.790  1.00  0.00           C  
ATOM   3381  NH1 ARG   222       1.879   2.905 -21.907  1.00  0.00           N1+
ATOM   3382  NH2 ARG   222       0.337   4.362 -22.420  1.00  0.00           N1+
ATOM   3383  H   ARG   222       1.904   0.234 -18.339  1.00  0.00           H  
ATOM   3384  HA  ARG   222       0.776  -2.390 -18.765  1.00  0.00           H  
ATOM   3385 1HB  ARG   222      -1.239  -1.815 -19.972  1.00  0.00           H  
ATOM   3386 2HB  ARG   222      -1.354  -0.607 -18.760  1.00  0.00           H  
ATOM   3387 1HG  ARG   222      -0.513  -0.060 -21.582  1.00  0.00           H  
ATOM   3388 2HG  ARG   222      -1.843   0.617 -20.626  1.00  0.00           H  
ATOM   3389 1HD  ARG   222      -0.460   1.913 -19.213  1.00  0.00           H  
ATOM   3390 2HD  ARG   222       1.003   1.341 -20.101  1.00  0.00           H  
ATOM   3391  HE  ARG   222      -1.195   3.091 -21.196  1.00  0.00           H  
ATOM   3392 1HH1 ARG   222       2.271   2.167 -21.341  1.00  0.00           H  
ATOM   3393 2HH1 ARG   222       2.560   3.504 -22.352  1.00  0.00           H  
ATOM   3394 1HH2 ARG   222      -0.607   4.697 -22.293  1.00  0.00           H  
ATOM   3395 2HH2 ARG   222       0.996   4.795 -23.051  1.00  0.00           H  
ATOM   3396  N   HIE   223       1.484  -2.423 -21.152  1.00  0.00           N  
ATOM   3397  CA  HIE   223       2.060  -2.719 -22.462  1.00  0.00           C  
ATOM   3398  C   HIE   223       1.217  -3.730 -23.173  1.00  0.00           C  
ATOM   3399  O   HIE   223       0.719  -4.680 -22.501  1.00  0.00           O  
ATOM   3400  CB  HIE   223       3.463  -3.395 -22.406  1.00  0.00           C  
ATOM   3401  CG  HIE   223       4.175  -3.434 -23.732  1.00  0.00           C  
ATOM   3402  CD2 HIE   223       4.643  -4.514 -24.391  1.00  0.00           C  
ATOM   3403  ND1 HIE   223       4.572  -2.277 -24.428  1.00  0.00           N  
ATOM   3404  CE1 HIE   223       5.258  -2.729 -25.520  1.00  0.00           C  
ATOM   3405  NE2 HIE   223       5.356  -4.083 -25.502  1.00  0.00           N  
ATOM   3406  H   HIE   223       1.102  -3.217 -20.658  1.00  0.00           H  
ATOM   3407  HA  HIE   223       2.094  -1.790 -23.031  1.00  0.00           H  
ATOM   3408 1HB  HIE   223       4.146  -2.834 -21.767  1.00  0.00           H  
ATOM   3409 2HB  HIE   223       3.370  -4.409 -22.018  1.00  0.00           H  
ATOM   3410  HD2 HIE   223       4.732  -5.541 -24.070  1.00  0.00           H  
ATOM   3411  HE1 HIE   223       5.759  -2.092 -26.234  1.00  0.00           H  
ATOM   3412  HE2 HIE   223       6.046  -4.634 -25.993  1.00  0.00           H  
ATOM   3413  N   HIE   224       1.013  -3.675 -24.458  1.00  0.00           N  
ATOM   3414  CA  HIE   224       0.055  -4.533 -25.266  1.00  0.00           C  
ATOM   3415  C   HIE   224       0.535  -4.421 -26.727  1.00  0.00           C  
ATOM   3416  O   HIE   224       1.435  -3.695 -27.116  1.00  0.00           O  
ATOM   3417  CB  HIE   224      -1.444  -4.062 -25.066  1.00  0.00           C  
ATOM   3418  CG  HIE   224      -1.701  -2.633 -25.332  1.00  0.00           C  
ATOM   3419  CD2 HIE   224      -1.853  -1.690 -24.371  1.00  0.00           C  
ATOM   3420  ND1 HIE   224      -1.797  -1.983 -26.547  1.00  0.00           N  
ATOM   3421  CE1 HIE   224      -1.876  -0.652 -26.325  1.00  0.00           C  
ATOM   3422  NE2 HIE   224      -1.979  -0.436 -24.974  1.00  0.00           N  
ATOM   3423  H   HIE   224       1.490  -2.913 -24.917  1.00  0.00           H  
ATOM   3424  HA  HIE   224       0.236  -5.534 -24.874  1.00  0.00           H  
ATOM   3425 1HB  HIE   224      -2.136  -4.690 -25.628  1.00  0.00           H  
ATOM   3426 2HB  HIE   224      -1.671  -4.196 -24.008  1.00  0.00           H  
ATOM   3427  HD2 HIE   224      -1.803  -1.848 -23.304  1.00  0.00           H  
ATOM   3428  HE1 HIE   224      -1.904   0.093 -27.106  1.00  0.00           H  
ATOM   3429  HE2 HIE   224      -2.204   0.462 -24.570  1.00  0.00           H  
ATOM   3430  N   GLU   225      -0.105  -5.259 -27.561  1.00  0.00           N  
ATOM   3431  CA  GLU   225       0.393  -5.486 -28.967  1.00  0.00           C  
ATOM   3432  C   GLU   225       0.400  -4.317 -29.922  1.00  0.00           C  
ATOM   3433  O   GLU   225       1.002  -4.360 -30.975  1.00  0.00           O  
ATOM   3434  CB  GLU   225      -0.350  -6.768 -29.570  1.00  0.00           C  
ATOM   3435  CG  GLU   225      -1.694  -6.501 -30.212  1.00  0.00           C  
ATOM   3436  CD  GLU   225      -2.631  -5.575 -29.394  1.00  0.00           C  
ATOM   3437  OE1 GLU   225      -2.666  -4.390 -29.750  1.00  0.00           O  
ATOM   3438  OE2 GLU   225      -3.288  -5.980 -28.399  1.00  0.00           O1-
ATOM   3439  H   GLU   225      -0.912  -5.809 -27.301  1.00  0.00           H  
ATOM   3440  HA  GLU   225       1.440  -5.787 -28.998  1.00  0.00           H  
ATOM   3441 1HB  GLU   225       0.346  -7.116 -30.333  1.00  0.00           H  
ATOM   3442 2HB  GLU   225      -0.472  -7.566 -28.837  1.00  0.00           H  
ATOM   3443 1HG  GLU   225      -1.513  -6.052 -31.189  1.00  0.00           H  
ATOM   3444 2HG  GLU   225      -2.246  -7.414 -30.436  1.00  0.00           H  
ATOM   3445  N   THR   226      -0.175  -3.142 -29.519  1.00  0.00           N  
ATOM   3446  CA  THR   226      -0.136  -1.897 -30.298  1.00  0.00           C  
ATOM   3447  C   THR   226       0.386  -0.756 -29.403  1.00  0.00           C  
ATOM   3448  O   THR   226       0.387   0.377 -29.866  1.00  0.00           O  
ATOM   3449  CB  THR   226      -1.511  -1.558 -30.976  1.00  0.00           C  
ATOM   3450  CG2 THR   226      -1.892  -2.417 -32.156  1.00  0.00           C  
ATOM   3451  OG1 THR   226      -2.579  -1.791 -30.047  1.00  0.00           O  
ATOM   3452  H   THR   226      -0.679  -3.140 -28.643  1.00  0.00           H  
ATOM   3453  HA  THR   226       0.516  -2.102 -31.147  1.00  0.00           H  
ATOM   3454  HB  THR   226      -1.492  -0.521 -31.314  1.00  0.00           H  
ATOM   3455  HG1 THR   226      -2.587  -2.751 -30.079  1.00  0.00           H  
ATOM   3456 1HG2 THR   226      -1.743  -3.477 -31.952  1.00  0.00           H  
ATOM   3457 2HG2 THR   226      -2.942  -2.215 -32.368  1.00  0.00           H  
ATOM   3458 3HG2 THR   226      -1.293  -2.020 -32.975  1.00  0.00           H  
ATOM   3459  N   SER   227       0.850  -1.002 -28.190  1.00  0.00           N  
ATOM   3460  CA  SER   227       1.881  -0.138 -27.467  1.00  0.00           C  
ATOM   3461  C   SER   227       3.188  -0.221 -28.191  1.00  0.00           C  
ATOM   3462  O   SER   227       3.516  -1.177 -28.918  1.00  0.00           O  
ATOM   3463  CB  SER   227       1.939  -0.331 -25.909  1.00  0.00           C  
ATOM   3464  OG  SER   227       2.703   0.721 -25.305  1.00  0.00           O  
ATOM   3465  H   SER   227       0.748  -1.930 -27.805  1.00  0.00           H  
ATOM   3466  HA  SER   227       1.518   0.864 -27.697  1.00  0.00           H  
ATOM   3467 1HB  SER   227       0.914  -0.244 -25.548  1.00  0.00           H  
ATOM   3468 2HB  SER   227       2.358  -1.284 -25.583  1.00  0.00           H  
ATOM   3469  HG  SER   227       2.283   1.571 -25.454  1.00  0.00           H  
ATOM   3470  N   GLY   228       4.037   0.787 -27.985  1.00  0.00           N  
ATOM   3471  CA  GLY   228       5.431   0.804 -28.402  1.00  0.00           C  
ATOM   3472  C   GLY   228       6.209   1.990 -27.918  1.00  0.00           C  
ATOM   3473  O   GLY   228       5.758   3.157 -28.128  1.00  0.00           O  
ATOM   3474  H   GLY   228       3.812   1.615 -27.453  1.00  0.00           H  
ATOM   3475 1HA  GLY   228       5.878  -0.152 -28.131  1.00  0.00           H  
ATOM   3476 2HA  GLY   228       5.527   0.821 -29.488  1.00  0.00           H  
ATOM   3477  N   SER   229       7.304   1.830 -27.195  1.00  0.00           N  
ATOM   3478  CA  SER   229       8.186   2.932 -26.800  1.00  0.00           C  
ATOM   3479  C   SER   229       9.612   2.642 -26.409  1.00  0.00           C  
ATOM   3480  O   SER   229      10.524   3.376 -26.776  1.00  0.00           O  
ATOM   3481  CB  SER   229       7.627   3.614 -25.536  1.00  0.00           C  
ATOM   3482  OG  SER   229       7.360   2.641 -24.543  1.00  0.00           O  
ATOM   3483  H   SER   229       7.613   0.901 -26.949  1.00  0.00           H  
ATOM   3484  HA  SER   229       8.261   3.701 -27.569  1.00  0.00           H  
ATOM   3485 1HB  SER   229       8.274   4.395 -25.138  1.00  0.00           H  
ATOM   3486 2HB  SER   229       6.729   4.153 -25.839  1.00  0.00           H  
ATOM   3487  HG  SER   229       6.806   1.902 -24.805  1.00  0.00           H  
ATOM   3488  N   VAL   230       9.885   1.453 -25.807  1.00  0.00           N  
ATOM   3489  CA  VAL   230      11.194   1.093 -25.259  1.00  0.00           C  
ATOM   3490  C   VAL   230      11.467  -0.425 -25.317  1.00  0.00           C  
ATOM   3491  O   VAL   230      10.467  -1.170 -25.223  1.00  0.00           O  
ATOM   3492  CB  VAL   230      11.326   1.715 -23.804  1.00  0.00           C  
ATOM   3493  CG1 VAL   230      10.434   0.938 -22.824  1.00  0.00           C  
ATOM   3494  CG2 VAL   230      12.768   1.554 -23.258  1.00  0.00           C  
ATOM   3495  H   VAL   230       9.100   0.869 -25.555  1.00  0.00           H  
ATOM   3496  HA  VAL   230      12.063   1.536 -25.746  1.00  0.00           H  
ATOM   3497  HB  VAL   230      10.975   2.747 -23.810  1.00  0.00           H  
ATOM   3498 1HG1 VAL   230      10.681  -0.120 -22.745  1.00  0.00           H  
ATOM   3499 2HG1 VAL   230      10.296   1.357 -21.827  1.00  0.00           H  
ATOM   3500 3HG1 VAL   230       9.452   0.889 -23.296  1.00  0.00           H  
ATOM   3501 1HG2 VAL   230      13.397   2.140 -23.928  1.00  0.00           H  
ATOM   3502 2HG2 VAL   230      12.941   1.935 -22.251  1.00  0.00           H  
ATOM   3503 3HG2 VAL   230      13.124   0.524 -23.226  1.00  0.00           H  
ATOM   3504  N   PRO   231      12.671  -0.952 -25.462  1.00  0.00           N  
ATOM   3505  CA  PRO   231      12.961  -2.434 -25.303  1.00  0.00           C  
ATOM   3506  C   PRO   231      12.391  -2.918 -23.930  1.00  0.00           C  
ATOM   3507  O   PRO   231      12.723  -2.339 -22.900  1.00  0.00           O  
ATOM   3508  CB  PRO   231      14.511  -2.516 -25.474  1.00  0.00           C  
ATOM   3509  CG  PRO   231      14.727  -1.468 -26.530  1.00  0.00           C  
ATOM   3510  CD  PRO   231      13.852  -0.294 -26.073  1.00  0.00           C  
ATOM   3511  HA  PRO   231      12.474  -2.878 -26.171  1.00  0.00           H  
ATOM   3512 1HB  PRO   231      14.883  -2.262 -24.481  1.00  0.00           H  
ATOM   3513 2HB  PRO   231      14.780  -3.545 -25.712  1.00  0.00           H  
ATOM   3514 1HG  PRO   231      15.784  -1.203 -26.553  1.00  0.00           H  
ATOM   3515 2HG  PRO   231      14.463  -1.856 -27.514  1.00  0.00           H  
ATOM   3516 1HD  PRO   231      14.323   0.393 -25.370  1.00  0.00           H  
ATOM   3517 2HD  PRO   231      13.647   0.372 -26.911  1.00  0.00           H  
ATOM   3518  N   THR   232      11.793  -4.113 -23.902  1.00  0.00           N  
ATOM   3519  CA  THR   232      11.006  -4.582 -22.733  1.00  0.00           C  
ATOM   3520  C   THR   232      11.816  -5.473 -21.786  1.00  0.00           C  
ATOM   3521  O   THR   232      11.427  -5.820 -20.675  1.00  0.00           O  
ATOM   3522  CB  THR   232       9.649  -5.186 -23.087  1.00  0.00           C  
ATOM   3523  CG2 THR   232       8.543  -4.162 -23.408  1.00  0.00           C  
ATOM   3524  OG1 THR   232       9.758  -5.967 -24.257  1.00  0.00           O  
ATOM   3525  H   THR   232      11.586  -4.536 -24.795  1.00  0.00           H  
ATOM   3526  HA  THR   232      10.729  -3.686 -22.178  1.00  0.00           H  
ATOM   3527  HB  THR   232       9.258  -5.890 -22.352  1.00  0.00           H  
ATOM   3528  HG1 THR   232      10.203  -6.741 -23.905  1.00  0.00           H  
ATOM   3529 1HG2 THR   232       8.954  -3.300 -23.933  1.00  0.00           H  
ATOM   3530 2HG2 THR   232       7.715  -4.565 -23.991  1.00  0.00           H  
ATOM   3531 3HG2 THR   232       8.041  -3.875 -22.484  1.00  0.00           H  
ATOM   3532  N   ASP   233      12.990  -5.847 -22.262  1.00  0.00           N  
ATOM   3533  CA  ASP   233      13.778  -6.970 -21.698  1.00  0.00           C  
ATOM   3534  C   ASP   233      14.219  -6.717 -20.293  1.00  0.00           C  
ATOM   3535  O   ASP   233      14.390  -7.653 -19.509  1.00  0.00           O  
ATOM   3536  CB  ASP   233      15.031  -7.228 -22.615  1.00  0.00           C  
ATOM   3537  CG  ASP   233      14.770  -8.044 -23.824  1.00  0.00           C  
ATOM   3538  OD1 ASP   233      15.583  -8.930 -24.110  1.00  0.00           O  
ATOM   3539  OD2 ASP   233      13.674  -7.893 -24.489  1.00  0.00           O1-
ATOM   3540  H   ASP   233      13.386  -5.392 -23.072  1.00  0.00           H  
ATOM   3541  HA  ASP   233      13.209  -7.898 -21.761  1.00  0.00           H  
ATOM   3542 1HB  ASP   233      15.529  -6.310 -22.929  1.00  0.00           H  
ATOM   3543 2HB  ASP   233      15.666  -7.886 -22.022  1.00  0.00           H  
ATOM   3544  N   TYR   234      14.383  -5.465 -19.822  1.00  0.00           N  
ATOM   3545  CA  TYR   234      14.722  -5.081 -18.459  1.00  0.00           C  
ATOM   3546  C   TYR   234      14.237  -3.726 -17.996  1.00  0.00           C  
ATOM   3547  O   TYR   234      14.587  -2.735 -18.585  1.00  0.00           O  
ATOM   3548  CB  TYR   234      16.172  -5.228 -18.111  1.00  0.00           C  
ATOM   3549  CG  TYR   234      16.544  -4.774 -16.691  1.00  0.00           C  
ATOM   3550  CD1 TYR   234      16.317  -5.645 -15.554  1.00  0.00           C  
ATOM   3551  CD2 TYR   234      16.941  -3.462 -16.417  1.00  0.00           C  
ATOM   3552  CE1 TYR   234      16.395  -5.109 -14.262  1.00  0.00           C  
ATOM   3553  CE2 TYR   234      17.213  -2.955 -15.103  1.00  0.00           C  
ATOM   3554  CZ  TYR   234      16.891  -3.802 -14.007  1.00  0.00           C  
ATOM   3555  OH  TYR   234      17.017  -3.453 -12.689  1.00  0.00           O  
ATOM   3556  H   TYR   234      14.152  -4.679 -20.413  1.00  0.00           H  
ATOM   3557  HA  TYR   234      14.234  -5.820 -17.823  1.00  0.00           H  
ATOM   3558 1HB  TYR   234      16.397  -6.294 -18.074  1.00  0.00           H  
ATOM   3559 2HB  TYR   234      16.692  -4.723 -18.925  1.00  0.00           H  
ATOM   3560  HD1 TYR   234      16.107  -6.704 -15.589  1.00  0.00           H  
ATOM   3561  HD2 TYR   234      17.100  -2.832 -17.280  1.00  0.00           H  
ATOM   3562  HE1 TYR   234      16.115  -5.719 -13.415  1.00  0.00           H  
ATOM   3563  HE2 TYR   234      17.501  -1.921 -14.987  1.00  0.00           H  
ATOM   3564  HH  TYR   234      17.381  -4.169 -12.163  1.00  0.00           H  
ATOM   3565  N   LEU   235      13.341  -3.726 -17.034  1.00  0.00           N  
ATOM   3566  CA  LEU   235      12.476  -2.592 -16.724  1.00  0.00           C  
ATOM   3567  C   LEU   235      12.683  -2.249 -15.170  1.00  0.00           C  
ATOM   3568  O   LEU   235      13.025  -3.075 -14.272  1.00  0.00           O  
ATOM   3569  CB  LEU   235      11.062  -2.891 -17.003  1.00  0.00           C  
ATOM   3570  CG  LEU   235      10.698  -3.249 -18.505  1.00  0.00           C  
ATOM   3571  CD1 LEU   235       9.192  -3.591 -18.550  1.00  0.00           C  
ATOM   3572  CD2 LEU   235      10.936  -2.102 -19.437  1.00  0.00           C  
ATOM   3573  H   LEU   235      13.046  -4.620 -16.668  1.00  0.00           H  
ATOM   3574  HA  LEU   235      12.761  -1.703 -17.287  1.00  0.00           H  
ATOM   3575 1HB  LEU   235      10.829  -3.672 -16.279  1.00  0.00           H  
ATOM   3576 2HB  LEU   235      10.478  -2.042 -16.648  1.00  0.00           H  
ATOM   3577  HG  LEU   235      11.255  -4.063 -18.969  1.00  0.00           H  
ATOM   3578 1HD1 LEU   235       8.887  -3.918 -19.544  1.00  0.00           H  
ATOM   3579 2HD1 LEU   235       8.956  -4.437 -17.904  1.00  0.00           H  
ATOM   3580 3HD1 LEU   235       8.629  -2.693 -18.292  1.00  0.00           H  
ATOM   3581 1HD2 LEU   235      11.973  -1.766 -19.406  1.00  0.00           H  
ATOM   3582 2HD2 LEU   235      10.618  -2.284 -20.463  1.00  0.00           H  
ATOM   3583 3HD2 LEU   235      10.323  -1.271 -19.089  1.00  0.00           H  
ATOM   3584  N   GLN   236      12.340  -1.017 -14.805  1.00  0.00           N  
ATOM   3585  CA  GLN   236      12.380  -0.419 -13.438  1.00  0.00           C  
ATOM   3586  C   GLN   236      11.042   0.360 -13.243  1.00  0.00           C  
ATOM   3587  O   GLN   236      10.979   1.613 -13.306  1.00  0.00           O  
ATOM   3588  CB  GLN   236      13.634   0.413 -13.180  1.00  0.00           C  
ATOM   3589  CG  GLN   236      14.902  -0.507 -13.194  1.00  0.00           C  
ATOM   3590  CD  GLN   236      16.197   0.145 -12.828  1.00  0.00           C  
ATOM   3591  NE2 GLN   236      17.208  -0.626 -12.617  1.00  0.00           N  
ATOM   3592  OE1 GLN   236      16.233   1.348 -12.613  1.00  0.00           O  
ATOM   3593  H   GLN   236      12.229  -0.369 -15.572  1.00  0.00           H  
ATOM   3594  HA  GLN   236      12.459  -1.287 -12.783  1.00  0.00           H  
ATOM   3595 1HB  GLN   236      13.607   1.133 -13.998  1.00  0.00           H  
ATOM   3596 2HB  GLN   236      13.509   0.863 -12.195  1.00  0.00           H  
ATOM   3597 1HG  GLN   236      14.698  -1.337 -12.518  1.00  0.00           H  
ATOM   3598 2HG  GLN   236      15.007  -0.884 -14.211  1.00  0.00           H  
ATOM   3599 1HE2 GLN   236      18.102  -0.269 -12.312  1.00  0.00           H  
ATOM   3600 2HE2 GLN   236      17.042  -1.599 -12.833  1.00  0.00           H  
ATOM   3601  N   LEU   237       9.980  -0.461 -13.071  1.00  0.00           N  
ATOM   3602  CA  LEU   237       8.643   0.113 -12.888  1.00  0.00           C  
ATOM   3603  C   LEU   237       8.447   0.706 -11.453  1.00  0.00           C  
ATOM   3604  O   LEU   237       8.095  -0.081 -10.574  1.00  0.00           O  
ATOM   3605  CB  LEU   237       7.674  -1.032 -13.200  1.00  0.00           C  
ATOM   3606  CG  LEU   237       7.697  -1.631 -14.617  1.00  0.00           C  
ATOM   3607  CD1 LEU   237       6.426  -2.407 -14.758  1.00  0.00           C  
ATOM   3608  CD2 LEU   237       7.640  -0.516 -15.765  1.00  0.00           C  
ATOM   3609  H   LEU   237      10.121  -1.431 -12.830  1.00  0.00           H  
ATOM   3610  HA  LEU   237       8.459   0.972 -13.533  1.00  0.00           H  
ATOM   3611 1HB  LEU   237       7.633  -1.859 -12.491  1.00  0.00           H  
ATOM   3612 2HB  LEU   237       6.670  -0.615 -13.122  1.00  0.00           H  
ATOM   3613  HG  LEU   237       8.533  -2.328 -14.567  1.00  0.00           H  
ATOM   3614 1HD1 LEU   237       5.619  -1.700 -14.948  1.00  0.00           H  
ATOM   3615 2HD1 LEU   237       6.554  -3.079 -15.607  1.00  0.00           H  
ATOM   3616 3HD1 LEU   237       6.087  -3.021 -13.924  1.00  0.00           H  
ATOM   3617 1HD2 LEU   237       7.043  -0.878 -16.602  1.00  0.00           H  
ATOM   3618 2HD2 LEU   237       7.311   0.442 -15.362  1.00  0.00           H  
ATOM   3619 3HD2 LEU   237       8.666  -0.506 -16.135  1.00  0.00           H  
ATOM   3620  N   MET   238       8.691   2.009 -11.230  1.00  0.00           N  
ATOM   3621  CA  MET   238       8.841   2.560  -9.845  1.00  0.00           C  
ATOM   3622  C   MET   238       8.285   3.895  -9.583  1.00  0.00           C  
ATOM   3623  O   MET   238       8.186   4.703 -10.480  1.00  0.00           O  
ATOM   3624  CB  MET   238      10.371   2.556  -9.499  1.00  0.00           C  
ATOM   3625  CG  MET   238      11.075   1.171  -9.547  1.00  0.00           C  
ATOM   3626  SD  MET   238      12.843   1.349  -8.978  1.00  0.00           S  
ATOM   3627  CE  MET   238      13.261  -0.369  -9.365  1.00  0.00           C  
ATOM   3628  H   MET   238       8.803   2.655 -11.998  1.00  0.00           H  
ATOM   3629  HA  MET   238       8.309   1.856  -9.206  1.00  0.00           H  
ATOM   3630 1HB  MET   238      10.870   3.223 -10.201  1.00  0.00           H  
ATOM   3631 2HB  MET   238      10.565   2.912  -8.487  1.00  0.00           H  
ATOM   3632 1HG  MET   238      10.705   0.427  -8.842  1.00  0.00           H  
ATOM   3633 2HG  MET   238      11.055   0.698 -10.529  1.00  0.00           H  
ATOM   3634 1HE  MET   238      13.267  -0.431 -10.453  1.00  0.00           H  
ATOM   3635 2HE  MET   238      14.237  -0.632  -8.957  1.00  0.00           H  
ATOM   3636 3HE  MET   238      12.477  -0.998  -8.942  1.00  0.00           H  
ATOM   3637  N   VAL   239       7.960   4.155  -8.313  1.00  0.00           N  
ATOM   3638  CA  VAL   239       7.440   5.411  -7.722  1.00  0.00           C  
ATOM   3639  C   VAL   239       8.303   5.862  -6.532  1.00  0.00           C  
ATOM   3640  O   VAL   239       8.624   5.130  -5.617  1.00  0.00           O  
ATOM   3641  CB  VAL   239       5.936   5.360  -7.419  1.00  0.00           C  
ATOM   3642  CG1 VAL   239       5.533   4.132  -6.563  1.00  0.00           C  
ATOM   3643  CG2 VAL   239       5.487   6.604  -6.573  1.00  0.00           C  
ATOM   3644  H   VAL   239       8.037   3.354  -7.702  1.00  0.00           H  
ATOM   3645  HA  VAL   239       7.403   6.236  -8.434  1.00  0.00           H  
ATOM   3646  HB  VAL   239       5.473   5.248  -8.399  1.00  0.00           H  
ATOM   3647 1HG1 VAL   239       5.672   3.188  -7.091  1.00  0.00           H  
ATOM   3648 2HG1 VAL   239       6.118   4.127  -5.643  1.00  0.00           H  
ATOM   3649 3HG1 VAL   239       4.458   4.201  -6.396  1.00  0.00           H  
ATOM   3650 1HG2 VAL   239       5.809   7.495  -7.111  1.00  0.00           H  
ATOM   3651 2HG2 VAL   239       4.405   6.659  -6.456  1.00  0.00           H  
ATOM   3652 3HG2 VAL   239       5.901   6.544  -5.566  1.00  0.00           H  
ATOM   3653  N   TYR   240       8.727   7.113  -6.470  1.00  0.00           N  
ATOM   3654  CA  TYR   240       9.606   7.677  -5.409  1.00  0.00           C  
ATOM   3655  C   TYR   240       9.110   9.079  -4.925  1.00  0.00           C  
ATOM   3656  O   TYR   240       8.871   9.919  -5.813  1.00  0.00           O  
ATOM   3657  CB  TYR   240      11.066   7.765  -6.008  1.00  0.00           C  
ATOM   3658  CG  TYR   240      11.543   6.738  -7.108  1.00  0.00           C  
ATOM   3659  CD1 TYR   240      11.217   6.880  -8.449  1.00  0.00           C  
ATOM   3660  CD2 TYR   240      12.320   5.651  -6.722  1.00  0.00           C  
ATOM   3661  CE1 TYR   240      11.818   6.018  -9.414  1.00  0.00           C  
ATOM   3662  CE2 TYR   240      12.898   4.839  -7.679  1.00  0.00           C  
ATOM   3663  CZ  TYR   240      12.736   5.007  -9.073  1.00  0.00           C  
ATOM   3664  OH  TYR   240      13.412   4.241  -9.990  1.00  0.00           O  
ATOM   3665  H   TYR   240       8.538   7.793  -7.193  1.00  0.00           H  
ATOM   3666  HA  TYR   240       9.476   7.020  -4.549  1.00  0.00           H  
ATOM   3667 1HB  TYR   240      11.093   8.722  -6.529  1.00  0.00           H  
ATOM   3668 2HB  TYR   240      11.839   7.846  -5.244  1.00  0.00           H  
ATOM   3669  HD1 TYR   240      10.514   7.605  -8.833  1.00  0.00           H  
ATOM   3670  HD2 TYR   240      12.481   5.478  -5.668  1.00  0.00           H  
ATOM   3671  HE1 TYR   240      11.527   6.080 -10.452  1.00  0.00           H  
ATOM   3672  HE2 TYR   240      13.513   4.006  -7.373  1.00  0.00           H  
ATOM   3673  HH  TYR   240      12.790   3.697 -10.479  1.00  0.00           H  
ATOM   3674  N   VAL   241       8.966   9.364  -3.638  1.00  0.00           N  
ATOM   3675  CA  VAL   241       8.555  10.723  -3.197  1.00  0.00           C  
ATOM   3676  C   VAL   241       9.674  11.354  -2.371  1.00  0.00           C  
ATOM   3677  O   VAL   241      10.066  10.757  -1.418  1.00  0.00           O  
ATOM   3678  CB  VAL   241       7.266  10.674  -2.401  1.00  0.00           C  
ATOM   3679  CG1 VAL   241       6.743  11.957  -1.729  1.00  0.00           C  
ATOM   3680  CG2 VAL   241       6.159  10.051  -3.298  1.00  0.00           C  
ATOM   3681  H   VAL   241       9.190   8.694  -2.915  1.00  0.00           H  
ATOM   3682  HA  VAL   241       8.417  11.333  -4.090  1.00  0.00           H  
ATOM   3683  HB  VAL   241       7.437   9.930  -1.622  1.00  0.00           H  
ATOM   3684 1HG1 VAL   241       6.195  12.561  -2.452  1.00  0.00           H  
ATOM   3685 2HG1 VAL   241       6.020  11.604  -0.994  1.00  0.00           H  
ATOM   3686 3HG1 VAL   241       7.546  12.520  -1.254  1.00  0.00           H  
ATOM   3687 1HG2 VAL   241       6.436   9.110  -3.773  1.00  0.00           H  
ATOM   3688 2HG2 VAL   241       5.243   9.971  -2.712  1.00  0.00           H  
ATOM   3689 3HG2 VAL   241       5.696  10.683  -4.056  1.00  0.00           H  
ATOM   3690  N   VAL   242       9.968  12.639  -2.544  1.00  0.00           N  
ATOM   3691  CA  VAL   242      11.308  13.263  -2.203  1.00  0.00           C  
ATOM   3692  C   VAL   242      11.114  14.723  -1.803  1.00  0.00           C  
ATOM   3693  O   VAL   242      10.569  15.514  -2.547  1.00  0.00           O  
ATOM   3694  CB  VAL   242      12.298  13.154  -3.407  1.00  0.00           C  
ATOM   3695  CG1 VAL   242      11.667  13.473  -4.810  1.00  0.00           C  
ATOM   3696  CG2 VAL   242      13.473  14.010  -3.279  1.00  0.00           C  
ATOM   3697  H   VAL   242       9.423  13.130  -3.238  1.00  0.00           H  
ATOM   3698  HA  VAL   242      11.756  12.833  -1.308  1.00  0.00           H  
ATOM   3699  HB  VAL   242      12.681  12.135  -3.462  1.00  0.00           H  
ATOM   3700 1HG1 VAL   242      11.058  14.376  -4.857  1.00  0.00           H  
ATOM   3701 2HG1 VAL   242      12.310  13.475  -5.691  1.00  0.00           H  
ATOM   3702 3HG1 VAL   242      10.916  12.691  -4.915  1.00  0.00           H  
ATOM   3703 1HG2 VAL   242      14.192  13.644  -4.013  1.00  0.00           H  
ATOM   3704 2HG2 VAL   242      13.166  15.044  -3.437  1.00  0.00           H  
ATOM   3705 3HG2 VAL   242      13.842  14.020  -2.254  1.00  0.00           H  
ATOM   3706  N   LYS   243      11.496  15.111  -0.583  1.00  0.00           N  
ATOM   3707  CA  LYS   243      11.439  16.435   0.009  1.00  0.00           C  
ATOM   3708  C   LYS   243      12.612  17.270  -0.569  1.00  0.00           C  
ATOM   3709  O   LYS   243      13.635  17.224   0.091  1.00  0.00           O  
ATOM   3710  CB  LYS   243      11.463  16.320   1.574  1.00  0.00           C  
ATOM   3711  CG  LYS   243      11.084  17.602   2.390  1.00  0.00           C  
ATOM   3712  CD  LYS   243      11.246  17.390   3.912  1.00  0.00           C  
ATOM   3713  CE  LYS   243      10.957  18.710   4.651  1.00  0.00           C  
ATOM   3714  NZ  LYS   243      11.574  18.674   6.090  1.00  0.00           N1+
ATOM   3715  H   LYS   243      11.794  14.401   0.071  1.00  0.00           H  
ATOM   3716  HA  LYS   243      10.503  16.880  -0.330  1.00  0.00           H  
ATOM   3717 1HB  LYS   243      10.797  15.501   1.847  1.00  0.00           H  
ATOM   3718 2HB  LYS   243      12.463  15.994   1.860  1.00  0.00           H  
ATOM   3719 1HG  LYS   243      11.732  18.404   2.036  1.00  0.00           H  
ATOM   3720 2HG  LYS   243      10.074  17.898   2.107  1.00  0.00           H  
ATOM   3721 1HD  LYS   243      10.480  16.690   4.244  1.00  0.00           H  
ATOM   3722 2HD  LYS   243      12.232  16.984   4.141  1.00  0.00           H  
ATOM   3723 1HE  LYS   243      11.363  19.585   4.142  1.00  0.00           H  
ATOM   3724 2HE  LYS   243       9.873  18.819   4.681  1.00  0.00           H  
ATOM   3725 1HZ  LYS   243      11.329  19.507   6.607  1.00  0.00           H  
ATOM   3726 2HZ  LYS   243      11.158  17.948   6.655  1.00  0.00           H  
ATOM   3727 3HZ  LYS   243      12.554  18.431   6.080  1.00  0.00           H  
ATOM   3728  N   THR   244      12.363  17.925  -1.707  1.00  0.00           N  
ATOM   3729  CA  THR   244      13.466  18.629  -2.438  1.00  0.00           C  
ATOM   3730  C   THR   244      13.339  20.114  -2.399  1.00  0.00           C  
ATOM   3731  O   THR   244      12.285  20.680  -2.624  1.00  0.00           O  
ATOM   3732  CB  THR   244      13.823  17.935  -3.806  1.00  0.00           C  
ATOM   3733  CG2 THR   244      12.898  18.019  -4.926  1.00  0.00           C  
ATOM   3734  OG1 THR   244      15.020  18.504  -4.176  1.00  0.00           O  
ATOM   3735  H   THR   244      11.427  17.869  -2.083  1.00  0.00           H  
ATOM   3736  HA  THR   244      14.360  18.360  -1.876  1.00  0.00           H  
ATOM   3737  HB  THR   244      14.127  16.937  -3.490  1.00  0.00           H  
ATOM   3738  HG1 THR   244      15.492  17.735  -4.504  1.00  0.00           H  
ATOM   3739 1HG2 THR   244      11.991  17.558  -4.535  1.00  0.00           H  
ATOM   3740 2HG2 THR   244      12.714  19.064  -5.176  1.00  0.00           H  
ATOM   3741 3HG2 THR   244      13.250  17.454  -5.789  1.00  0.00           H  
ATOM   3742  N   SER   245      14.515  20.783  -2.188  1.00  0.00           N  
ATOM   3743  CA  SER   245      14.613  22.257  -2.348  1.00  0.00           C  
ATOM   3744  C   SER   245      15.832  22.722  -3.041  1.00  0.00           C  
ATOM   3745  O   SER   245      16.782  21.925  -3.164  1.00  0.00           O  
ATOM   3746  CB  SER   245      14.631  22.903  -0.933  1.00  0.00           C  
ATOM   3747  OG  SER   245      14.590  24.301  -0.772  1.00  0.00           O  
ATOM   3748  H   SER   245      15.344  20.221  -2.318  1.00  0.00           H  
ATOM   3749  HA  SER   245      13.717  22.644  -2.832  1.00  0.00           H  
ATOM   3750 1HB  SER   245      13.790  22.514  -0.358  1.00  0.00           H  
ATOM   3751 2HB  SER   245      15.459  22.430  -0.405  1.00  0.00           H  
ATOM   3752  HG  SER   245      13.697  24.566  -1.004  1.00  0.00           H  
ATOM   3753  N   ILE   246      15.835  23.917  -3.595  1.00  0.00           N  
ATOM   3754  CA  ILE   246      17.009  24.587  -4.185  1.00  0.00           C  
ATOM   3755  C   ILE   246      17.723  25.508  -3.123  1.00  0.00           C  
ATOM   3756  O   ILE   246      18.944  25.657  -3.151  1.00  0.00           O  
ATOM   3757  CB  ILE   246      16.641  25.399  -5.450  1.00  0.00           C  
ATOM   3758  CG1 ILE   246      16.122  24.514  -6.559  1.00  0.00           C  
ATOM   3759  CG2 ILE   246      17.961  26.033  -6.011  1.00  0.00           C  
ATOM   3760  CD1 ILE   246      15.203  25.230  -7.503  1.00  0.00           C  
ATOM   3761  H   ILE   246      15.020  24.440  -3.309  1.00  0.00           H  
ATOM   3762  HA  ILE   246      17.659  23.754  -4.452  1.00  0.00           H  
ATOM   3763  HB  ILE   246      15.902  26.165  -5.215  1.00  0.00           H  
ATOM   3764 1HG1 ILE   246      16.950  24.105  -7.138  1.00  0.00           H  
ATOM   3765 2HG1 ILE   246      15.625  23.660  -6.099  1.00  0.00           H  
ATOM   3766 1HG2 ILE   246      18.293  26.754  -5.264  1.00  0.00           H  
ATOM   3767 2HG2 ILE   246      18.718  25.286  -6.253  1.00  0.00           H  
ATOM   3768 3HG2 ILE   246      17.698  26.594  -6.907  1.00  0.00           H  
ATOM   3769 1HD1 ILE   246      14.390  25.784  -7.035  1.00  0.00           H  
ATOM   3770 2HD1 ILE   246      15.734  25.863  -8.214  1.00  0.00           H  
ATOM   3771 3HD1 ILE   246      14.780  24.415  -8.091  1.00  0.00           H  
ATOM   3772  N   LYS   247      16.944  26.081  -2.224  1.00  0.00           N  
ATOM   3773  CA  LYS   247      17.325  27.053  -1.132  1.00  0.00           C  
ATOM   3774  C   LYS   247      17.745  26.337   0.131  1.00  0.00           C  
ATOM   3775  O   LYS   247      18.856  26.508   0.623  1.00  0.00           O  
ATOM   3776  CB  LYS   247      16.296  28.166  -0.935  1.00  0.00           C  
ATOM   3777  CG  LYS   247      16.474  29.179  -2.085  1.00  0.00           C  
ATOM   3778  CD  LYS   247      15.506  30.379  -1.926  1.00  0.00           C  
ATOM   3779  CE  LYS   247      15.748  31.494  -2.956  1.00  0.00           C  
ATOM   3780  NZ  LYS   247      14.688  32.555  -3.084  1.00  0.00           N1+
ATOM   3781  H   LYS   247      15.972  25.821  -2.308  1.00  0.00           H  
ATOM   3782  HA  LYS   247      18.292  27.450  -1.440  1.00  0.00           H  
ATOM   3783 1HB  LYS   247      15.274  27.791  -0.881  1.00  0.00           H  
ATOM   3784 2HB  LYS   247      16.482  28.675   0.011  1.00  0.00           H  
ATOM   3785 1HG  LYS   247      17.471  29.603  -1.970  1.00  0.00           H  
ATOM   3786 2HG  LYS   247      16.412  28.690  -3.057  1.00  0.00           H  
ATOM   3787 1HD  LYS   247      14.488  30.039  -2.116  1.00  0.00           H  
ATOM   3788 2HD  LYS   247      15.675  30.917  -0.993  1.00  0.00           H  
ATOM   3789 1HE  LYS   247      16.732  31.723  -2.547  1.00  0.00           H  
ATOM   3790 2HE  LYS   247      15.869  31.097  -3.964  1.00  0.00           H  
ATOM   3791 1HZ  LYS   247      14.304  32.947  -2.237  1.00  0.00           H  
ATOM   3792 2HZ  LYS   247      15.028  33.249  -3.735  1.00  0.00           H  
ATOM   3793 3HZ  LYS   247      14.000  32.031  -3.606  1.00  0.00           H  
ATOM   3794  N   ILE   248      16.875  25.403   0.563  1.00  0.00           N  
ATOM   3795  CA  ILE   248      17.118  24.491   1.776  1.00  0.00           C  
ATOM   3796  C   ILE   248      17.990  23.322   1.320  1.00  0.00           C  
ATOM   3797  O   ILE   248      17.818  22.875   0.159  1.00  0.00           O  
ATOM   3798  CB  ILE   248      15.716  23.981   2.433  1.00  0.00           C  
ATOM   3799  CG1 ILE   248      14.790  25.159   2.871  1.00  0.00           C  
ATOM   3800  CG2 ILE   248      16.081  23.115   3.660  1.00  0.00           C  
ATOM   3801  CD1 ILE   248      13.254  24.790   2.696  1.00  0.00           C  
ATOM   3802  H   ILE   248      16.036  25.160   0.056  1.00  0.00           H  
ATOM   3803  HA  ILE   248      17.669  25.083   2.506  1.00  0.00           H  
ATOM   3804  HB  ILE   248      15.177  23.426   1.665  1.00  0.00           H  
ATOM   3805 1HG1 ILE   248      15.108  25.484   3.861  1.00  0.00           H  
ATOM   3806 2HG1 ILE   248      14.941  25.988   2.179  1.00  0.00           H  
ATOM   3807 1HG2 ILE   248      16.535  22.171   3.357  1.00  0.00           H  
ATOM   3808 2HG2 ILE   248      16.606  23.795   4.331  1.00  0.00           H  
ATOM   3809 3HG2 ILE   248      15.115  22.857   4.093  1.00  0.00           H  
ATOM   3810 1HD1 ILE   248      13.154  24.375   1.693  1.00  0.00           H  
ATOM   3811 2HD1 ILE   248      13.006  23.950   3.345  1.00  0.00           H  
ATOM   3812 3HD1 ILE   248      12.559  25.599   2.920  1.00  0.00           H  
ATOM   3813  N   PRO   249      19.042  22.887   2.045  1.00  0.00           N  
ATOM   3814  CA  PRO   249      19.860  21.707   1.707  1.00  0.00           C  
ATOM   3815  C   PRO   249      19.176  20.317   1.801  1.00  0.00           C  
ATOM   3816  O   PRO   249      19.440  19.473   2.624  1.00  0.00           O  
ATOM   3817  CB  PRO   249      21.087  21.940   2.563  1.00  0.00           C  
ATOM   3818  CG  PRO   249      20.513  22.496   3.832  1.00  0.00           C  
ATOM   3819  CD  PRO   249      19.530  23.474   3.267  1.00  0.00           C  
ATOM   3820  HA  PRO   249      20.168  21.773   0.664  1.00  0.00           H  
ATOM   3821 1HB  PRO   249      21.594  20.991   2.740  1.00  0.00           H  
ATOM   3822 2HB  PRO   249      21.824  22.590   2.091  1.00  0.00           H  
ATOM   3823 1HG  PRO   249      20.007  21.786   4.486  1.00  0.00           H  
ATOM   3824 2HG  PRO   249      21.200  23.031   4.487  1.00  0.00           H  
ATOM   3825 1HD  PRO   249      18.670  23.756   3.875  1.00  0.00           H  
ATOM   3826 2HD  PRO   249      19.888  24.477   3.035  1.00  0.00           H  
ATOM   3827  N   SER   250      18.111  20.248   0.969  1.00  0.00           N  
ATOM   3828  CA  SER   250      17.297  19.096   1.001  1.00  0.00           C  
ATOM   3829  C   SER   250      17.215  18.455  -0.410  1.00  0.00           C  
ATOM   3830  O   SER   250      16.649  18.984  -1.361  1.00  0.00           O  
ATOM   3831  CB  SER   250      15.881  19.371   1.461  1.00  0.00           C  
ATOM   3832  OG  SER   250      15.241  18.167   1.903  1.00  0.00           O  
ATOM   3833  H   SER   250      17.911  21.064   0.408  1.00  0.00           H  
ATOM   3834  HA  SER   250      17.689  18.344   1.685  1.00  0.00           H  
ATOM   3835 1HB  SER   250      16.080  19.898   2.394  1.00  0.00           H  
ATOM   3836 2HB  SER   250      15.229  19.963   0.819  1.00  0.00           H  
ATOM   3837  HG  SER   250      14.726  17.689   1.248  1.00  0.00           H  
ATOM   3838  N   SER   251      17.718  17.237  -0.497  1.00  0.00           N  
ATOM   3839  CA  SER   251      17.739  16.441  -1.765  1.00  0.00           C  
ATOM   3840  C   SER   251      17.082  15.018  -1.677  1.00  0.00           C  
ATOM   3841  O   SER   251      17.303  14.170  -2.525  1.00  0.00           O  
ATOM   3842  CB  SER   251      19.170  16.385  -2.303  1.00  0.00           C  
ATOM   3843  OG  SER   251      20.183  16.047  -1.327  1.00  0.00           O  
ATOM   3844  H   SER   251      18.150  16.851   0.330  1.00  0.00           H  
ATOM   3845  HA  SER   251      17.209  17.008  -2.530  1.00  0.00           H  
ATOM   3846 1HB  SER   251      19.182  15.626  -3.086  1.00  0.00           H  
ATOM   3847 2HB  SER   251      19.364  17.312  -2.842  1.00  0.00           H  
ATOM   3848  HG  SER   251      20.499  16.846  -0.898  1.00  0.00           H  
ATOM   3849  N   HIE   252      16.468  14.818  -0.545  1.00  0.00           N  
ATOM   3850  CA  HIE   252      16.293  13.501   0.099  1.00  0.00           C  
ATOM   3851  C   HIE   252      14.995  12.701  -0.095  1.00  0.00           C  
ATOM   3852  O   HIE   252      13.889  13.283  -0.006  1.00  0.00           O  
ATOM   3853  CB  HIE   252      16.502  13.696   1.576  1.00  0.00           C  
ATOM   3854  CG  HIE   252      17.838  14.370   1.900  1.00  0.00           C  
ATOM   3855  CD2 HIE   252      19.021  13.754   2.159  1.00  0.00           C  
ATOM   3856  ND1 HIE   252      18.090  15.736   1.843  1.00  0.00           N  
ATOM   3857  CE1 HIE   252      19.414  15.879   2.147  1.00  0.00           C  
ATOM   3858  NE2 HIE   252      19.945  14.676   2.432  1.00  0.00           N  
ATOM   3859  H   HIE   252      16.442  15.645   0.034  1.00  0.00           H  
ATOM   3860  HA  HIE   252      17.105  12.855  -0.237  1.00  0.00           H  
ATOM   3861 1HB  HIE   252      15.666  14.282   1.960  1.00  0.00           H  
ATOM   3862 2HB  HIE   252      16.374  12.803   2.188  1.00  0.00           H  
ATOM   3863  HD2 HIE   252      19.218  12.693   2.211  1.00  0.00           H  
ATOM   3864  HE1 HIE   252      19.908  16.829   2.283  1.00  0.00           H  
ATOM   3865  HE2 HIE   252      20.903  14.451   2.662  1.00  0.00           H  
ATOM   3866  N   ASN   253      15.029  11.390  -0.348  1.00  0.00           N  
ATOM   3867  CA  ASN   253      13.799  10.616  -0.684  1.00  0.00           C  
ATOM   3868  C   ASN   253      13.064  10.206   0.613  1.00  0.00           C  
ATOM   3869  O   ASN   253      13.691   9.706   1.551  1.00  0.00           O  
ATOM   3870  CB  ASN   253      14.119   9.445  -1.640  1.00  0.00           C  
ATOM   3871  CG  ASN   253      12.875   8.917  -2.406  1.00  0.00           C  
ATOM   3872  ND2 ASN   253      12.398   7.793  -2.004  1.00  0.00           N  
ATOM   3873  OD1 ASN   253      12.335   9.659  -3.204  1.00  0.00           O  
ATOM   3874  H   ASN   253      15.959  10.999  -0.392  1.00  0.00           H  
ATOM   3875  HA  ASN   253      13.117  11.200  -1.302  1.00  0.00           H  
ATOM   3876 1HB  ASN   253      14.763   9.806  -2.442  1.00  0.00           H  
ATOM   3877 2HB  ASN   253      14.635   8.625  -1.141  1.00  0.00           H  
ATOM   3878 1HD2 ASN   253      11.424   7.563  -2.143  1.00  0.00           H  
ATOM   3879 2HD2 ASN   253      13.045   7.178  -1.531  1.00  0.00           H  
ATOM   3880  N   LEU   254      11.760  10.373   0.715  1.00  0.00           N  
ATOM   3881  CA  LEU   254      10.900  10.063   1.866  1.00  0.00           C  
ATOM   3882  C   LEU   254      10.361   8.614   1.846  1.00  0.00           C  
ATOM   3883  O   LEU   254      10.511   7.846   2.811  1.00  0.00           O  
ATOM   3884  CB  LEU   254       9.763  11.087   1.858  1.00  0.00           C  
ATOM   3885  CG  LEU   254      10.068  12.522   2.034  1.00  0.00           C  
ATOM   3886  CD1 LEU   254       8.824  13.323   1.466  1.00  0.00           C  
ATOM   3887  CD2 LEU   254      10.285  12.666   3.530  1.00  0.00           C  
ATOM   3888  H   LEU   254      11.220  10.613  -0.104  1.00  0.00           H  
ATOM   3889  HA  LEU   254      11.592  10.194   2.698  1.00  0.00           H  
ATOM   3890 1HB  LEU   254       9.048  10.964   1.045  1.00  0.00           H  
ATOM   3891 2HB  LEU   254       9.192  10.723   2.712  1.00  0.00           H  
ATOM   3892  HG  LEU   254      11.015  12.898   1.647  1.00  0.00           H  
ATOM   3893 1HD1 LEU   254       7.927  12.872   1.891  1.00  0.00           H  
ATOM   3894 2HD1 LEU   254       8.824  14.383   1.719  1.00  0.00           H  
ATOM   3895 3HD1 LEU   254       8.910  13.187   0.388  1.00  0.00           H  
ATOM   3896 1HD2 LEU   254      10.829  11.805   3.920  1.00  0.00           H  
ATOM   3897 2HD2 LEU   254      10.890  13.552   3.721  1.00  0.00           H  
ATOM   3898 3HD2 LEU   254       9.324  12.600   4.040  1.00  0.00           H  
ATOM   3899  N   MET   255       9.843   8.157   0.685  1.00  0.00           N  
ATOM   3900  CA  MET   255       9.391   6.790   0.430  1.00  0.00           C  
ATOM   3901  C   MET   255       9.625   6.377  -1.051  1.00  0.00           C  
ATOM   3902  O   MET   255       9.496   7.253  -1.945  1.00  0.00           O  
ATOM   3903  CB  MET   255       7.907   6.649   0.955  1.00  0.00           C  
ATOM   3904  CG  MET   255       6.842   7.470   0.155  1.00  0.00           C  
ATOM   3905  SD  MET   255       5.354   7.819   1.075  1.00  0.00           S  
ATOM   3906  CE  MET   255       4.169   8.078  -0.226  1.00  0.00           C  
ATOM   3907  H   MET   255       9.810   8.786  -0.104  1.00  0.00           H  
ATOM   3908  HA  MET   255      10.008   6.084   0.986  1.00  0.00           H  
ATOM   3909 1HB  MET   255       7.734   5.573   0.982  1.00  0.00           H  
ATOM   3910 2HB  MET   255       7.941   6.990   1.990  1.00  0.00           H  
ATOM   3911 1HG  MET   255       7.257   8.443  -0.110  1.00  0.00           H  
ATOM   3912 2HG  MET   255       6.569   6.921  -0.747  1.00  0.00           H  
ATOM   3913 1HE  MET   255       4.112   9.134  -0.491  1.00  0.00           H  
ATOM   3914 2HE  MET   255       4.381   7.399  -1.052  1.00  0.00           H  
ATOM   3915 3HE  MET   255       3.164   7.843   0.126  1.00  0.00           H  
ATOM   3916  N   LYS   256       9.877   5.068  -1.385  1.00  0.00           N  
ATOM   3917  CA  LYS   256      10.027   4.463  -2.719  1.00  0.00           C  
ATOM   3918  C   LYS   256       9.435   3.116  -2.807  1.00  0.00           C  
ATOM   3919  O   LYS   256       9.387   2.372  -1.826  1.00  0.00           O  
ATOM   3920  CB  LYS   256      11.511   4.407  -3.132  1.00  0.00           C  
ATOM   3921  CG  LYS   256      12.510   3.602  -2.256  1.00  0.00           C  
ATOM   3922  CD  LYS   256      13.895   3.601  -2.785  1.00  0.00           C  
ATOM   3923  CE  LYS   256      14.525   2.539  -1.894  1.00  0.00           C  
ATOM   3924  NZ  LYS   256      15.924   2.365  -2.218  1.00  0.00           N1+
ATOM   3925  H   LYS   256       9.944   4.356  -0.672  1.00  0.00           H  
ATOM   3926  HA  LYS   256       9.611   5.150  -3.456  1.00  0.00           H  
ATOM   3927 1HB  LYS   256      11.713   4.023  -4.132  1.00  0.00           H  
ATOM   3928 2HB  LYS   256      11.905   5.422  -3.073  1.00  0.00           H  
ATOM   3929 1HG  LYS   256      12.435   3.927  -1.218  1.00  0.00           H  
ATOM   3930 2HG  LYS   256      12.147   2.574  -2.255  1.00  0.00           H  
ATOM   3931 1HD  LYS   256      14.024   3.269  -3.815  1.00  0.00           H  
ATOM   3932 2HD  LYS   256      14.337   4.583  -2.613  1.00  0.00           H  
ATOM   3933 1HE  LYS   256      14.549   2.850  -0.850  1.00  0.00           H  
ATOM   3934 2HE  LYS   256      14.073   1.548  -1.932  1.00  0.00           H  
ATOM   3935 1HZ  LYS   256      16.413   1.651  -1.698  1.00  0.00           H  
ATOM   3936 2HZ  LYS   256      15.948   2.133  -3.201  1.00  0.00           H  
ATOM   3937 3HZ  LYS   256      16.518   3.182  -2.215  1.00  0.00           H  
ATOM   3938  N   GLY   257       8.836   2.718  -3.957  1.00  0.00           N  
ATOM   3939  CA  GLY   257       8.277   1.330  -4.055  1.00  0.00           C  
ATOM   3940  C   GLY   257       8.138   1.033  -5.557  1.00  0.00           C  
ATOM   3941  O   GLY   257       7.969   1.918  -6.390  1.00  0.00           O  
ATOM   3942  H   GLY   257       8.719   3.391  -4.700  1.00  0.00           H  
ATOM   3943 1HA  GLY   257       8.907   0.558  -3.613  1.00  0.00           H  
ATOM   3944 2HA  GLY   257       7.298   1.319  -3.576  1.00  0.00           H  
ATOM   3945  N   GLY   258       8.214  -0.209  -5.945  1.00  0.00           N  
ATOM   3946  CA  GLY   258       8.145  -0.668  -7.280  1.00  0.00           C  
ATOM   3947  C   GLY   258       8.660  -2.080  -7.376  1.00  0.00           C  
ATOM   3948  O   GLY   258       9.119  -2.775  -6.425  1.00  0.00           O  
ATOM   3949  H   GLY   258       8.410  -0.887  -5.223  1.00  0.00           H  
ATOM   3950 1HA  GLY   258       7.119  -0.474  -7.591  1.00  0.00           H  
ATOM   3951 2HA  GLY   258       8.654   0.010  -7.965  1.00  0.00           H  
ATOM   3952  N   SER   259       8.928  -2.462  -8.633  1.00  0.00           N  
ATOM   3953  CA  SER   259       9.510  -3.688  -9.053  1.00  0.00           C  
ATOM   3954  C   SER   259      10.461  -3.554 -10.269  1.00  0.00           C  
ATOM   3955  O   SER   259      10.108  -2.881 -11.252  1.00  0.00           O  
ATOM   3956  CB  SER   259       8.439  -4.733  -9.222  1.00  0.00           C  
ATOM   3957  OG  SER   259       9.104  -6.022  -9.252  1.00  0.00           O  
ATOM   3958  H   SER   259       8.509  -1.855  -9.322  1.00  0.00           H  
ATOM   3959  HA  SER   259      10.085  -3.974  -8.173  1.00  0.00           H  
ATOM   3960 1HB  SER   259       7.702  -4.730  -8.419  1.00  0.00           H  
ATOM   3961 2HB  SER   259       7.928  -4.691 -10.184  1.00  0.00           H  
ATOM   3962  HG  SER   259       9.482  -6.090 -10.132  1.00  0.00           H  
ATOM   3963  N   THR   260      11.569  -4.282 -10.283  1.00  0.00           N  
ATOM   3964  CA  THR   260      12.253  -4.739 -11.518  1.00  0.00           C  
ATOM   3965  C   THR   260      11.383  -5.836 -12.249  1.00  0.00           C  
ATOM   3966  O   THR   260      10.831  -6.749 -11.591  1.00  0.00           O  
ATOM   3967  CB  THR   260      13.656  -5.143 -11.218  1.00  0.00           C  
ATOM   3968  CG2 THR   260      14.410  -3.890 -10.865  1.00  0.00           C  
ATOM   3969  OG1 THR   260      13.690  -6.158 -10.227  1.00  0.00           O  
ATOM   3970  H   THR   260      11.829  -4.810  -9.462  1.00  0.00           H  
ATOM   3971  HA  THR   260      12.306  -3.929 -12.244  1.00  0.00           H  
ATOM   3972  HB  THR   260      14.115  -5.525 -12.130  1.00  0.00           H  
ATOM   3973  HG1 THR   260      13.616  -7.002 -10.680  1.00  0.00           H  
ATOM   3974 1HG2 THR   260      13.966  -3.298 -10.064  1.00  0.00           H  
ATOM   3975 2HG2 THR   260      15.450  -4.014 -10.564  1.00  0.00           H  
ATOM   3976 3HG2 THR   260      14.420  -3.376 -11.826  1.00  0.00           H  
ATOM   3977  N   LYN   261      11.202  -5.646 -13.552  1.00  0.00           N  
ATOM   3978  CA  LYN   261      10.323  -6.518 -14.428  1.00  0.00           C  
ATOM   3979  C   LYN   261      10.806  -6.728 -15.865  1.00  0.00           C  
ATOM   3980  O   LYN   261      11.567  -5.906 -16.394  1.00  0.00           O  
ATOM   3981  CB  LYN   261       8.929  -5.858 -14.515  1.00  0.00           C  
ATOM   3982  CG  LYN   261       7.896  -5.750 -13.428  1.00  0.00           C  
ATOM   3983  CD  LYN   261       6.932  -6.956 -13.447  1.00  0.00           C  
ATOM   3984  CE  LYN   261       5.951  -7.070 -12.328  1.00  0.00           C  
ATOM   3985  NZ  LYN   261       5.345  -8.429 -12.241  1.00  0.00           N1+
ATOM   3986  H   LYN   261      11.588  -4.841 -14.025  1.00  0.00           H  
ATOM   3987  HA  LYN   261      10.213  -7.480 -13.926  1.00  0.00           H  
ATOM   3988 1HB  LYN   261       9.124  -4.810 -14.744  1.00  0.00           H  
ATOM   3989 2HB  LYN   261       8.334  -6.109 -15.393  1.00  0.00           H  
ATOM   3990 1HG  LYN   261       8.286  -5.694 -12.412  1.00  0.00           H  
ATOM   3991 2HG  LYN   261       7.256  -4.912 -13.703  1.00  0.00           H  
ATOM   3992 1HD  LYN   261       6.416  -6.946 -14.407  1.00  0.00           H  
ATOM   3993 2HD  LYN   261       7.578  -7.829 -13.353  1.00  0.00           H  
ATOM   3994 1HE  LYN   261       6.407  -6.854 -11.362  1.00  0.00           H  
ATOM   3995 2HE  LYN   261       5.132  -6.354 -12.403  1.00  0.00           H  
ATOM   3996 1HZ  LYN   261       4.589  -8.251 -11.595  1.00  0.00           H  
ATOM   3997 2HZ  LYN   261       4.925  -8.660 -13.130  1.00  0.00           H  
ATOM   3998  N   ASN   262      10.357  -7.863 -16.443  1.00  0.00           N  
ATOM   3999  CA  ASN   262      10.549  -8.235 -17.773  1.00  0.00           C  
ATOM   4000  C   ASN   262       9.184  -8.334 -18.491  1.00  0.00           C  
ATOM   4001  O   ASN   262       8.315  -9.044 -17.970  1.00  0.00           O  
ATOM   4002  CB  ASN   262      11.376  -9.527 -18.029  1.00  0.00           C  
ATOM   4003  CG  ASN   262      11.433  -9.953 -19.467  1.00  0.00           C  
ATOM   4004  ND2 ASN   262      12.577  -9.831 -20.088  1.00  0.00           N  
ATOM   4005  OD1 ASN   262      10.563 -10.617 -19.937  1.00  0.00           O  
ATOM   4006  H   ASN   262       9.866  -8.496 -15.828  1.00  0.00           H  
ATOM   4007  HA  ASN   262      11.097  -7.447 -18.288  1.00  0.00           H  
ATOM   4008 1HB  ASN   262      12.399  -9.384 -17.681  1.00  0.00           H  
ATOM   4009 2HB  ASN   262      10.814 -10.260 -17.450  1.00  0.00           H  
ATOM   4010 1HD2 ASN   262      12.719 -10.434 -20.886  1.00  0.00           H  
ATOM   4011 2HD2 ASN   262      13.230  -9.229 -19.607  1.00  0.00           H  
ATOM   4012  N   TRP   263       8.971  -7.722 -19.692  1.00  0.00           N  
ATOM   4013  CA  TRP   263       7.719  -7.854 -20.439  1.00  0.00           C  
ATOM   4014  C   TRP   263       7.857  -8.178 -21.925  1.00  0.00           C  
ATOM   4015  O   TRP   263       7.243  -7.664 -22.890  1.00  0.00           O  
ATOM   4016  CB  TRP   263       6.850  -6.624 -20.302  1.00  0.00           C  
ATOM   4017  CG  TRP   263       6.172  -6.344 -18.956  1.00  0.00           C  
ATOM   4018  CD1 TRP   263       5.911  -7.218 -17.933  1.00  0.00           C  
ATOM   4019  CD2 TRP   263       5.589  -5.097 -18.548  1.00  0.00           C  
ATOM   4020  CE2 TRP   263       4.905  -5.256 -17.332  1.00  0.00           C  
ATOM   4021  CE3 TRP   263       5.447  -3.818 -19.231  1.00  0.00           C  
ATOM   4022  NE1 TRP   263       5.218  -6.543 -16.936  1.00  0.00           N  
ATOM   4023  CZ2 TRP   263       4.014  -4.321 -16.838  1.00  0.00           C  
ATOM   4024  CZ3 TRP   263       4.546  -2.876 -18.748  1.00  0.00           C  
ATOM   4025  CH2 TRP   263       3.738  -3.113 -17.558  1.00  0.00           C  
ATOM   4026  H   TRP   263       9.650  -7.070 -20.058  1.00  0.00           H  
ATOM   4027  HA  TRP   263       7.137  -8.724 -20.135  1.00  0.00           H  
ATOM   4028 1HB  TRP   263       7.513  -5.839 -20.667  1.00  0.00           H  
ATOM   4029 2HB  TRP   263       6.035  -6.570 -21.024  1.00  0.00           H  
ATOM   4030  HD1 TRP   263       6.041  -8.289 -17.973  1.00  0.00           H  
ATOM   4031  HE1 TRP   263       4.793  -6.963 -16.122  1.00  0.00           H  
ATOM   4032  HE3 TRP   263       5.935  -3.682 -20.186  1.00  0.00           H  
ATOM   4033  HZ2 TRP   263       3.404  -4.458 -15.957  1.00  0.00           H  
ATOM   4034  HZ3 TRP   263       4.405  -1.905 -19.198  1.00  0.00           H  
ATOM   4035  HH2 TRP   263       3.013  -2.388 -17.217  1.00  0.00           H  
ATOM   4036  N   SER   264       8.866  -9.012 -22.248  1.00  0.00           N  
ATOM   4037  CA  SER   264       9.215  -9.360 -23.623  1.00  0.00           C  
ATOM   4038  C   SER   264       8.378 -10.558 -24.210  1.00  0.00           C  
ATOM   4039  O   SER   264       8.387 -10.841 -25.387  1.00  0.00           O  
ATOM   4040  CB  SER   264      10.729  -9.482 -23.761  1.00  0.00           C  
ATOM   4041  OG  SER   264      11.282  -8.243 -23.485  1.00  0.00           O  
ATOM   4042  H   SER   264       9.458  -9.326 -21.492  1.00  0.00           H  
ATOM   4043  HA  SER   264       8.883  -8.617 -24.348  1.00  0.00           H  
ATOM   4044 1HB  SER   264      11.070 -10.247 -23.063  1.00  0.00           H  
ATOM   4045 2HB  SER   264      10.998  -9.769 -24.778  1.00  0.00           H  
ATOM   4046  HG  SER   264      12.170  -8.210 -23.849  1.00  0.00           H  
ATOM   4047  N   GLY   265       7.756 -11.354 -23.325  1.00  0.00           N  
ATOM   4048  CA  GLY   265       6.969 -12.589 -23.630  1.00  0.00           C  
ATOM   4049  C   GLY   265       5.801 -12.254 -24.511  1.00  0.00           C  
ATOM   4050  O   GLY   265       5.436 -11.060 -24.627  1.00  0.00           O  
ATOM   4051  H   GLY   265       7.682 -11.039 -22.368  1.00  0.00           H  
ATOM   4052 1HA  GLY   265       7.517 -13.355 -24.179  1.00  0.00           H  
ATOM   4053 2HA  GLY   265       6.606 -13.033 -22.703  1.00  0.00           H  
ATOM   4054  N   ASN   266       5.149 -13.277 -25.155  1.00  0.00           N  
ATOM   4055  CA  ASN   266       4.269 -12.999 -26.274  1.00  0.00           C  
ATOM   4056  C   ASN   266       2.750 -12.783 -25.870  1.00  0.00           C  
ATOM   4057  O   ASN   266       1.825 -12.842 -26.698  1.00  0.00           O  
ATOM   4058  CB  ASN   266       4.492 -14.125 -27.272  1.00  0.00           C  
ATOM   4059  CG  ASN   266       5.835 -13.929 -27.964  1.00  0.00           C  
ATOM   4060  ND2 ASN   266       5.892 -13.571 -29.253  1.00  0.00           N  
ATOM   4061  OD1 ASN   266       6.847 -14.146 -27.390  1.00  0.00           O  
ATOM   4062  H   ASN   266       5.427 -14.219 -24.921  1.00  0.00           H  
ATOM   4063  HA  ASN   266       4.529 -12.111 -26.850  1.00  0.00           H  
ATOM   4064 1HB  ASN   266       4.478 -15.134 -26.858  1.00  0.00           H  
ATOM   4065 2HB  ASN   266       3.722 -14.046 -28.039  1.00  0.00           H  
ATOM   4066 1HD2 ASN   266       6.822 -13.555 -29.647  1.00  0.00           H  
ATOM   4067 2HD2 ASN   266       5.085 -13.267 -29.779  1.00  0.00           H  
ATOM   4068  N   SER   267       2.543 -12.470 -24.579  1.00  0.00           N  
ATOM   4069  CA  SER   267       1.176 -12.025 -24.198  1.00  0.00           C  
ATOM   4070  C   SER   267       0.672 -10.808 -24.956  1.00  0.00           C  
ATOM   4071  O   SER   267       1.433  -9.807 -25.089  1.00  0.00           O  
ATOM   4072  CB  SER   267       1.195 -11.680 -22.747  1.00  0.00           C  
ATOM   4073  OG  SER   267      -0.084 -11.329 -22.424  1.00  0.00           O  
ATOM   4074  H   SER   267       3.343 -12.194 -24.028  1.00  0.00           H  
ATOM   4075  HA  SER   267       0.475 -12.840 -24.380  1.00  0.00           H  
ATOM   4076 1HB  SER   267       1.472 -12.526 -22.119  1.00  0.00           H  
ATOM   4077 2HB  SER   267       1.900 -10.869 -22.567  1.00  0.00           H  
ATOM   4078  HG  SER   267      -0.093 -10.831 -21.603  1.00  0.00           H  
ATOM   4079  N   GLU   268      -0.578 -10.787 -25.349  1.00  0.00           N  
ATOM   4080  CA  GLU   268      -1.210  -9.631 -25.997  1.00  0.00           C  
ATOM   4081  C   GLU   268      -1.440  -8.422 -25.047  1.00  0.00           C  
ATOM   4082  O   GLU   268      -1.900  -7.308 -25.441  1.00  0.00           O  
ATOM   4083  CB  GLU   268      -2.500  -9.999 -26.687  1.00  0.00           C  
ATOM   4084  CG  GLU   268      -3.696 -10.480 -25.819  1.00  0.00           C  
ATOM   4085  CD  GLU   268      -3.567 -11.997 -25.778  1.00  0.00           C  
ATOM   4086  OE1 GLU   268      -2.769 -12.614 -25.009  1.00  0.00           O  
ATOM   4087  OE2 GLU   268      -4.226 -12.716 -26.637  1.00  0.00           O1-
ATOM   4088  H   GLU   268      -1.193 -11.549 -25.101  1.00  0.00           H  
ATOM   4089  HA  GLU   268      -0.539  -9.305 -26.792  1.00  0.00           H  
ATOM   4090 1HB  GLU   268      -2.850  -9.187 -27.325  1.00  0.00           H  
ATOM   4091 2HB  GLU   268      -2.278 -10.778 -27.417  1.00  0.00           H  
ATOM   4092 1HG  GLU   268      -3.631 -10.140 -24.785  1.00  0.00           H  
ATOM   4093 2HG  GLU   268      -4.663 -10.194 -26.233  1.00  0.00           H  
ATOM   4094  N   PHE   269      -1.132  -8.646 -23.795  1.00  0.00           N  
ATOM   4095  CA  PHE   269      -1.296  -7.631 -22.763  1.00  0.00           C  
ATOM   4096  C   PHE   269      -0.261  -7.853 -21.561  1.00  0.00           C  
ATOM   4097  O   PHE   269       0.058  -9.009 -21.212  1.00  0.00           O  
ATOM   4098  CB  PHE   269      -2.737  -7.744 -22.211  1.00  0.00           C  
ATOM   4099  CG  PHE   269      -3.105  -6.686 -21.185  1.00  0.00           C  
ATOM   4100  CD1 PHE   269      -3.397  -7.093 -19.881  1.00  0.00           C  
ATOM   4101  CD2 PHE   269      -3.156  -5.297 -21.583  1.00  0.00           C  
ATOM   4102  CE1 PHE   269      -3.828  -6.163 -18.920  1.00  0.00           C  
ATOM   4103  CE2 PHE   269      -3.533  -4.331 -20.596  1.00  0.00           C  
ATOM   4104  CZ  PHE   269      -3.846  -4.773 -19.273  1.00  0.00           C  
ATOM   4105  H   PHE   269      -0.664  -9.516 -23.582  1.00  0.00           H  
ATOM   4106  HA  PHE   269      -1.118  -6.626 -23.146  1.00  0.00           H  
ATOM   4107 1HB  PHE   269      -3.418  -7.553 -23.040  1.00  0.00           H  
ATOM   4108 2HB  PHE   269      -3.073  -8.717 -21.850  1.00  0.00           H  
ATOM   4109  HD1 PHE   269      -3.455  -8.142 -19.628  1.00  0.00           H  
ATOM   4110  HD2 PHE   269      -2.731  -5.118 -22.559  1.00  0.00           H  
ATOM   4111  HE1 PHE   269      -4.095  -6.494 -17.927  1.00  0.00           H  
ATOM   4112  HE2 PHE   269      -3.578  -3.295 -20.897  1.00  0.00           H  
ATOM   4113  HZ  PHE   269      -4.104  -4.044 -18.519  1.00  0.00           H  
ATOM   4114  N   HIE   270       0.182  -6.743 -20.877  1.00  0.00           N  
ATOM   4115  CA  HIE   270       0.997  -6.880 -19.655  1.00  0.00           C  
ATOM   4116  C   HIE   270       0.737  -5.738 -18.793  1.00  0.00           C  
ATOM   4117  O   HIE   270       0.324  -4.670 -19.235  1.00  0.00           O  
ATOM   4118  CB  HIE   270       2.507  -6.922 -19.937  1.00  0.00           C  
ATOM   4119  CG  HIE   270       3.215  -7.840 -20.886  1.00  0.00           C  
ATOM   4120  CD2 HIE   270       3.283  -7.708 -22.259  1.00  0.00           C  
ATOM   4121  ND1 HIE   270       3.947  -9.049 -20.503  1.00  0.00           N  
ATOM   4122  CE1 HIE   270       4.401  -9.581 -21.657  1.00  0.00           C  
ATOM   4123  NE2 HIE   270       4.009  -8.757 -22.676  1.00  0.00           N  
ATOM   4124  H   HIE   270      -0.169  -5.895 -21.299  1.00  0.00           H  
ATOM   4125  HA  HIE   270       0.717  -7.772 -19.094  1.00  0.00           H  
ATOM   4126 1HB  HIE   270       2.776  -5.922 -20.279  1.00  0.00           H  
ATOM   4127 2HB  HIE   270       2.913  -7.034 -18.932  1.00  0.00           H  
ATOM   4128  HD2 HIE   270       2.789  -6.988 -22.895  1.00  0.00           H  
ATOM   4129  HE1 HIE   270       5.055 -10.435 -21.754  1.00  0.00           H  
ATOM   4130  HE2 HIE   270       4.315  -8.960 -23.617  1.00  0.00           H  
ATOM   4131  N   PHE   271       0.791  -5.926 -17.503  1.00  0.00           N  
ATOM   4132  CA  PHE   271       0.245  -4.970 -16.487  1.00  0.00           C  
ATOM   4133  C   PHE   271       0.961  -5.178 -15.131  1.00  0.00           C  
ATOM   4134  O   PHE   271       1.257  -6.270 -14.634  1.00  0.00           O  
ATOM   4135  CB  PHE   271      -1.235  -5.171 -16.112  1.00  0.00           C  
ATOM   4136  CG  PHE   271      -1.930  -4.239 -15.166  1.00  0.00           C  
ATOM   4137  CD1 PHE   271      -2.331  -2.990 -15.683  1.00  0.00           C  
ATOM   4138  CD2 PHE   271      -1.995  -4.488 -13.776  1.00  0.00           C  
ATOM   4139  CE1 PHE   271      -2.814  -2.043 -14.834  1.00  0.00           C  
ATOM   4140  CE2 PHE   271      -2.431  -3.512 -12.897  1.00  0.00           C  
ATOM   4141  CZ  PHE   271      -2.935  -2.378 -13.461  1.00  0.00           C  
ATOM   4142  H   PHE   271       0.788  -6.884 -17.182  1.00  0.00           H  
ATOM   4143  HA  PHE   271       0.442  -4.001 -16.946  1.00  0.00           H  
ATOM   4144 1HB  PHE   271      -1.827  -5.141 -17.027  1.00  0.00           H  
ATOM   4145 2HB  PHE   271      -1.374  -6.146 -15.645  1.00  0.00           H  
ATOM   4146  HD1 PHE   271      -2.166  -2.792 -16.732  1.00  0.00           H  
ATOM   4147  HD2 PHE   271      -1.800  -5.496 -13.440  1.00  0.00           H  
ATOM   4148  HE1 PHE   271      -3.025  -1.033 -15.152  1.00  0.00           H  
ATOM   4149  HE2 PHE   271      -2.528  -3.663 -11.832  1.00  0.00           H  
ATOM   4150  HZ  PHE   271      -3.262  -1.545 -12.856  1.00  0.00           H  
ATOM   4151  N   TYR   272       1.254  -4.036 -14.427  1.00  0.00           N  
ATOM   4152  CA  TYR   272       1.771  -3.917 -13.068  1.00  0.00           C  
ATOM   4153  C   TYR   272       1.288  -2.708 -12.278  1.00  0.00           C  
ATOM   4154  O   TYR   272       0.883  -1.682 -12.847  1.00  0.00           O  
ATOM   4155  CB  TYR   272       3.333  -3.952 -13.218  1.00  0.00           C  
ATOM   4156  CG  TYR   272       3.994  -3.762 -11.848  1.00  0.00           C  
ATOM   4157  CD1 TYR   272       3.878  -4.778 -10.842  1.00  0.00           C  
ATOM   4158  CD2 TYR   272       4.645  -2.507 -11.501  1.00  0.00           C  
ATOM   4159  CE1 TYR   272       4.492  -4.598  -9.607  1.00  0.00           C  
ATOM   4160  CE2 TYR   272       5.300  -2.310 -10.269  1.00  0.00           C  
ATOM   4161  CZ  TYR   272       5.232  -3.422  -9.322  1.00  0.00           C  
ATOM   4162  OH  TYR   272       5.776  -3.136  -8.132  1.00  0.00           O  
ATOM   4163  H   TYR   272       0.917  -3.226 -14.928  1.00  0.00           H  
ATOM   4164  HA  TYR   272       1.556  -4.819 -12.495  1.00  0.00           H  
ATOM   4165 1HB  TYR   272       3.611  -4.930 -13.611  1.00  0.00           H  
ATOM   4166 2HB  TYR   272       3.621  -3.193 -13.945  1.00  0.00           H  
ATOM   4167  HD1 TYR   272       3.235  -5.639 -10.956  1.00  0.00           H  
ATOM   4168  HD2 TYR   272       4.542  -1.620 -12.108  1.00  0.00           H  
ATOM   4169  HE1 TYR   272       4.412  -5.386  -8.873  1.00  0.00           H  
ATOM   4170  HE2 TYR   272       5.650  -1.309 -10.067  1.00  0.00           H  
ATOM   4171  HH  TYR   272       5.449  -3.824  -7.547  1.00  0.00           H  
ATOM   4172  N   SER   273       1.187  -2.839 -10.994  1.00  0.00           N  
ATOM   4173  CA  SER   273       0.771  -1.710 -10.068  1.00  0.00           C  
ATOM   4174  C   SER   273       1.425  -1.995  -8.665  1.00  0.00           C  
ATOM   4175  O   SER   273       1.770  -3.124  -8.269  1.00  0.00           O  
ATOM   4176  CB  SER   273      -0.721  -1.525 -10.148  1.00  0.00           C  
ATOM   4177  OG  SER   273      -1.108  -0.450  -9.332  1.00  0.00           O  
ATOM   4178  H   SER   273       1.414  -3.687 -10.494  1.00  0.00           H  
ATOM   4179  HA  SER   273       1.221  -0.777 -10.407  1.00  0.00           H  
ATOM   4180 1HB  SER   273      -0.977  -1.311 -11.186  1.00  0.00           H  
ATOM   4181 2HB  SER   273      -1.321  -2.389  -9.860  1.00  0.00           H  
ATOM   4182  HG  SER   273      -0.533   0.291  -9.536  1.00  0.00           H  
ATOM   4183  N   ILE   274       1.517  -0.878  -7.920  1.00  0.00           N  
ATOM   4184  CA  ILE   274       1.841  -0.766  -6.473  1.00  0.00           C  
ATOM   4185  C   ILE   274       1.293   0.542  -5.755  1.00  0.00           C  
ATOM   4186  O   ILE   274       1.209   1.670  -6.264  1.00  0.00           O  
ATOM   4187  CB  ILE   274       3.382  -0.940  -6.333  1.00  0.00           C  
ATOM   4188  CG1 ILE   274       3.929  -1.044  -4.843  1.00  0.00           C  
ATOM   4189  CG2 ILE   274       4.175   0.151  -7.155  1.00  0.00           C  
ATOM   4190  CD1 ILE   274       3.304  -2.066  -3.902  1.00  0.00           C  
ATOM   4191  H   ILE   274       1.297  -0.040  -8.439  1.00  0.00           H  
ATOM   4192  HA  ILE   274       1.333  -1.624  -6.034  1.00  0.00           H  
ATOM   4193  HB  ILE   274       3.730  -1.857  -6.809  1.00  0.00           H  
ATOM   4194 1HG1 ILE   274       4.989  -1.271  -4.959  1.00  0.00           H  
ATOM   4195 2HG1 ILE   274       3.690  -0.109  -4.338  1.00  0.00           H  
ATOM   4196 1HG2 ILE   274       3.792   1.103  -6.788  1.00  0.00           H  
ATOM   4197 2HG2 ILE   274       5.248   0.070  -6.981  1.00  0.00           H  
ATOM   4198 3HG2 ILE   274       3.852   0.144  -8.196  1.00  0.00           H  
ATOM   4199 1HD1 ILE   274       2.307  -1.846  -3.519  1.00  0.00           H  
ATOM   4200 2HD1 ILE   274       3.080  -3.021  -4.376  1.00  0.00           H  
ATOM   4201 3HD1 ILE   274       4.041  -2.139  -3.102  1.00  0.00           H  
ATOM   4202  N   ASN   275       0.988   0.359  -4.474  1.00  0.00           N  
ATOM   4203  CA  ASN   275       0.836   1.464  -3.505  1.00  0.00           C  
ATOM   4204  C   ASN   275       1.983   1.628  -2.492  1.00  0.00           C  
ATOM   4205  O   ASN   275       2.792   0.708  -2.329  1.00  0.00           O  
ATOM   4206  CB  ASN   275      -0.632   1.391  -2.956  1.00  0.00           C  
ATOM   4207  CG  ASN   275      -1.305   2.548  -2.237  1.00  0.00           C  
ATOM   4208  ND2 ASN   275      -2.296   3.213  -2.837  1.00  0.00           N  
ATOM   4209  OD1 ASN   275      -0.970   2.851  -1.164  1.00  0.00           O  
ATOM   4210  H   ASN   275       0.894  -0.582  -4.120  1.00  0.00           H  
ATOM   4211  HA  ASN   275       0.812   2.396  -4.069  1.00  0.00           H  
ATOM   4212 1HB  ASN   275      -1.353   1.349  -3.771  1.00  0.00           H  
ATOM   4213 2HB  ASN   275      -0.599   0.505  -2.321  1.00  0.00           H  
ATOM   4214 1HD2 ASN   275      -2.690   3.972  -2.298  1.00  0.00           H  
ATOM   4215 2HD2 ASN   275      -2.680   2.969  -3.739  1.00  0.00           H  
ATOM   4216  N   VAL   276       1.996   2.751  -1.811  1.00  0.00           N  
ATOM   4217  CA  VAL   276       2.920   3.055  -0.701  1.00  0.00           C  
ATOM   4218  C   VAL   276       2.486   4.250   0.130  1.00  0.00           C  
ATOM   4219  O   VAL   276       2.113   5.291  -0.470  1.00  0.00           O  
ATOM   4220  CB  VAL   276       4.359   3.166  -1.239  1.00  0.00           C  
ATOM   4221  CG1 VAL   276       4.440   4.205  -2.385  1.00  0.00           C  
ATOM   4222  CG2 VAL   276       5.225   3.724  -0.173  1.00  0.00           C  
ATOM   4223  H   VAL   276       1.265   3.415  -2.025  1.00  0.00           H  
ATOM   4224  HA  VAL   276       3.029   2.157  -0.094  1.00  0.00           H  
ATOM   4225  HB  VAL   276       4.731   2.229  -1.652  1.00  0.00           H  
ATOM   4226 1HG1 VAL   276       5.452   4.256  -2.788  1.00  0.00           H  
ATOM   4227 2HG1 VAL   276       3.885   3.922  -3.280  1.00  0.00           H  
ATOM   4228 3HG1 VAL   276       3.984   5.142  -2.066  1.00  0.00           H  
ATOM   4229 1HG2 VAL   276       5.148   3.177   0.767  1.00  0.00           H  
ATOM   4230 2HG2 VAL   276       6.254   3.732  -0.532  1.00  0.00           H  
ATOM   4231 3HG2 VAL   276       4.985   4.742   0.133  1.00  0.00           H  
ATOM   4232  N   GLY   277       2.589   4.224   1.458  1.00  0.00           N  
ATOM   4233  CA  GLY   277       2.422   5.469   2.255  1.00  0.00           C  
ATOM   4234  C   GLY   277       3.239   5.461   3.556  1.00  0.00           C  
ATOM   4235  O   GLY   277       3.915   4.484   3.827  1.00  0.00           O  
ATOM   4236  H   GLY   277       2.770   3.347   1.925  1.00  0.00           H  
ATOM   4237 1HA  GLY   277       2.644   6.352   1.656  1.00  0.00           H  
ATOM   4238 2HA  GLY   277       1.349   5.513   2.443  1.00  0.00           H  
ATOM   4239  N   GLY   278       3.395   6.653   4.137  1.00  0.00           N  
ATOM   4240  CA  GLY   278       4.387   7.008   5.186  1.00  0.00           C  
ATOM   4241  C   GLY   278       4.136   8.295   5.896  1.00  0.00           C  
ATOM   4242  O   GLY   278       3.404   9.203   5.464  1.00  0.00           O  
ATOM   4243  H   GLY   278       2.733   7.346   3.819  1.00  0.00           H  
ATOM   4244 1HA  GLY   278       4.368   6.294   6.010  1.00  0.00           H  
ATOM   4245 2HA  GLY   278       5.427   7.061   4.862  1.00  0.00           H  
ATOM   4246  N   PHE   279       4.583   8.375   7.174  1.00  0.00           N  
ATOM   4247  CA  PHE   279       4.376   9.481   8.139  1.00  0.00           C  
ATOM   4248  C   PHE   279       5.591  10.458   8.449  1.00  0.00           C  
ATOM   4249  O   PHE   279       6.721  10.016   8.652  1.00  0.00           O  
ATOM   4250  CB  PHE   279       3.958   8.773   9.458  1.00  0.00           C  
ATOM   4251  CG  PHE   279       3.657   9.731  10.583  1.00  0.00           C  
ATOM   4252  CD1 PHE   279       2.275  10.099  10.811  1.00  0.00           C  
ATOM   4253  CD2 PHE   279       4.580  10.006  11.631  1.00  0.00           C  
ATOM   4254  CE1 PHE   279       1.889  10.776  11.927  1.00  0.00           C  
ATOM   4255  CE2 PHE   279       4.159  10.827  12.720  1.00  0.00           C  
ATOM   4256  CZ  PHE   279       2.881  11.177  12.858  1.00  0.00           C  
ATOM   4257  H   PHE   279       5.291   7.719   7.473  1.00  0.00           H  
ATOM   4258  HA  PHE   279       3.567  10.097   7.748  1.00  0.00           H  
ATOM   4259 1HB  PHE   279       3.112   8.154   9.161  1.00  0.00           H  
ATOM   4260 2HB  PHE   279       4.760   8.127   9.816  1.00  0.00           H  
ATOM   4261  HD1 PHE   279       1.567   9.723  10.088  1.00  0.00           H  
ATOM   4262  HD2 PHE   279       5.609   9.683  11.575  1.00  0.00           H  
ATOM   4263  HE1 PHE   279       0.876  10.890  12.281  1.00  0.00           H  
ATOM   4264  HE2 PHE   279       4.881  11.013  13.502  1.00  0.00           H  
ATOM   4265  HZ  PHE   279       2.695  11.628  13.821  1.00  0.00           H  
ATOM   4266  N   PHE   280       5.360  11.798   8.448  1.00  0.00           N  
ATOM   4267  CA  PHE   280       6.470  12.718   8.359  1.00  0.00           C  
ATOM   4268  C   PHE   280       6.112  14.011   9.152  1.00  0.00           C  
ATOM   4269  O   PHE   280       4.976  14.413   9.096  1.00  0.00           O  
ATOM   4270  CB  PHE   280       6.909  13.086   6.904  1.00  0.00           C  
ATOM   4271  CG  PHE   280       7.223  11.856   6.072  1.00  0.00           C  
ATOM   4272  CD1 PHE   280       6.230  11.221   5.339  1.00  0.00           C  
ATOM   4273  CD2 PHE   280       8.519  11.330   6.121  1.00  0.00           C  
ATOM   4274  CE1 PHE   280       6.537  10.041   4.655  1.00  0.00           C  
ATOM   4275  CE2 PHE   280       8.878  10.170   5.430  1.00  0.00           C  
ATOM   4276  CZ  PHE   280       7.824   9.465   4.797  1.00  0.00           C  
ATOM   4277  H   PHE   280       4.419  12.162   8.389  1.00  0.00           H  
ATOM   4278  HA  PHE   280       7.347  12.236   8.791  1.00  0.00           H  
ATOM   4279 1HB  PHE   280       6.108  13.716   6.517  1.00  0.00           H  
ATOM   4280 2HB  PHE   280       7.794  13.723   6.910  1.00  0.00           H  
ATOM   4281  HD1 PHE   280       5.229  11.615   5.248  1.00  0.00           H  
ATOM   4282  HD2 PHE   280       9.271  11.831   6.712  1.00  0.00           H  
ATOM   4283  HE1 PHE   280       5.841   9.421   4.110  1.00  0.00           H  
ATOM   4284  HE2 PHE   280       9.909   9.848   5.448  1.00  0.00           H  
ATOM   4285  HZ  PHE   280       8.091   8.546   4.297  1.00  0.00           H  
ATOM   4286  N   LYS   281       7.041  14.607   9.903  1.00  0.00           N  
ATOM   4287  CA  LYS   281       6.869  15.995  10.350  1.00  0.00           C  
ATOM   4288  C   LYS   281       7.112  16.864   9.160  1.00  0.00           C  
ATOM   4289  O   LYS   281       8.166  16.822   8.593  1.00  0.00           O  
ATOM   4290  CB  LYS   281       7.898  16.220  11.425  1.00  0.00           C  
ATOM   4291  CG  LYS   281       7.746  17.704  11.944  1.00  0.00           C  
ATOM   4292  CD  LYS   281       8.752  17.720  13.062  1.00  0.00           C  
ATOM   4293  CE  LYS   281       8.627  19.179  13.629  1.00  0.00           C  
ATOM   4294  NZ  LYS   281       9.293  19.333  14.936  1.00  0.00           N1+
ATOM   4295  H   LYS   281       7.953  14.175   9.871  1.00  0.00           H  
ATOM   4296  HA  LYS   281       5.857  16.058  10.751  1.00  0.00           H  
ATOM   4297 1HB  LYS   281       7.779  15.439  12.177  1.00  0.00           H  
ATOM   4298 2HB  LYS   281       8.896  16.108  11.001  1.00  0.00           H  
ATOM   4299 1HG  LYS   281       8.167  18.317  11.147  1.00  0.00           H  
ATOM   4300 2HG  LYS   281       6.718  18.022  12.114  1.00  0.00           H  
ATOM   4301 1HD  LYS   281       8.545  17.046  13.893  1.00  0.00           H  
ATOM   4302 2HD  LYS   281       9.745  17.523  12.657  1.00  0.00           H  
ATOM   4303 1HE  LYS   281       9.112  19.763  12.847  1.00  0.00           H  
ATOM   4304 2HE  LYS   281       7.554  19.358  13.706  1.00  0.00           H  
ATOM   4305 1HZ  LYS   281       8.923  18.695  15.626  1.00  0.00           H  
ATOM   4306 2HZ  LYS   281      10.282  19.128  14.911  1.00  0.00           H  
ATOM   4307 3HZ  LYS   281       9.215  20.238  15.377  1.00  0.00           H  
ATOM   4308  N   LEU   282       6.195  17.805   8.973  1.00  0.00           N  
ATOM   4309  CA  LEU   282       6.220  18.714   7.831  1.00  0.00           C  
ATOM   4310  C   LEU   282       5.751  20.108   8.276  1.00  0.00           C  
ATOM   4311  O   LEU   282       4.698  20.288   8.871  1.00  0.00           O  
ATOM   4312  CB  LEU   282       5.369  18.198   6.597  1.00  0.00           C  
ATOM   4313  CG  LEU   282       5.980  17.089   5.852  1.00  0.00           C  
ATOM   4314  CD1 LEU   282       5.089  16.489   4.706  1.00  0.00           C  
ATOM   4315  CD2 LEU   282       7.332  17.631   5.267  1.00  0.00           C  
ATOM   4316  H   LEU   282       5.467  17.913   9.664  1.00  0.00           H  
ATOM   4317  HA  LEU   282       7.262  18.752   7.513  1.00  0.00           H  
ATOM   4318 1HB  LEU   282       4.477  17.793   7.075  1.00  0.00           H  
ATOM   4319 2HB  LEU   282       5.111  19.025   5.936  1.00  0.00           H  
ATOM   4320  HG  LEU   282       6.144  16.179   6.429  1.00  0.00           H  
ATOM   4321 1HD1 LEU   282       4.836  17.248   3.966  1.00  0.00           H  
ATOM   4322 2HD1 LEU   282       5.509  15.573   4.291  1.00  0.00           H  
ATOM   4323 3HD1 LEU   282       4.101  16.288   5.120  1.00  0.00           H  
ATOM   4324 1HD2 LEU   282       7.626  16.846   4.570  1.00  0.00           H  
ATOM   4325 2HD2 LEU   282       7.182  18.592   4.775  1.00  0.00           H  
ATOM   4326 3HD2 LEU   282       8.127  17.743   6.003  1.00  0.00           H  
ATOM   4327  N   ARG   283       6.510  21.147   7.894  1.00  0.00           N  
ATOM   4328  CA  ARG   283       6.255  22.554   8.342  1.00  0.00           C  
ATOM   4329  C   ARG   283       5.813  23.469   7.201  1.00  0.00           C  
ATOM   4330  O   ARG   283       5.943  23.133   6.042  1.00  0.00           O  
ATOM   4331  CB  ARG   283       7.475  23.056   9.158  1.00  0.00           C  
ATOM   4332  CG  ARG   283       7.621  22.211  10.458  1.00  0.00           C  
ATOM   4333  CD  ARG   283       8.351  22.848  11.615  1.00  0.00           C  
ATOM   4334  NE  ARG   283       7.803  24.123  12.028  1.00  0.00           N  
ATOM   4335  CZ  ARG   283       8.314  24.949  12.852  1.00  0.00           C  
ATOM   4336  NH1 ARG   283       9.486  24.760  13.294  1.00  0.00           N1+
ATOM   4337  NH2 ARG   283       7.624  25.917  13.265  1.00  0.00           N1+
ATOM   4338  H   ARG   283       7.200  21.009   7.170  1.00  0.00           H  
ATOM   4339  HA  ARG   283       5.411  22.525   9.032  1.00  0.00           H  
ATOM   4340 1HB  ARG   283       8.445  22.960   8.671  1.00  0.00           H  
ATOM   4341 2HB  ARG   283       7.341  24.078   9.513  1.00  0.00           H  
ATOM   4342 1HG  ARG   283       6.631  22.040  10.882  1.00  0.00           H  
ATOM   4343 2HG  ARG   283       8.039  21.227  10.245  1.00  0.00           H  
ATOM   4344 1HD  ARG   283       8.444  22.151  12.447  1.00  0.00           H  
ATOM   4345 2HD  ARG   283       9.353  23.012  11.217  1.00  0.00           H  
ATOM   4346  HE  ARG   283       6.810  24.169  11.852  1.00  0.00           H  
ATOM   4347 1HH1 ARG   283      10.079  24.103  12.808  1.00  0.00           H  
ATOM   4348 2HH1 ARG   283       9.953  25.345  13.972  1.00  0.00           H  
ATOM   4349 1HH2 ARG   283       6.684  26.019  12.911  1.00  0.00           H  
ATOM   4350 2HH2 ARG   283       8.000  26.682  13.807  1.00  0.00           H  
ATOM   4351  N   ALA   284       5.225  24.600   7.542  1.00  0.00           N  
ATOM   4352  CA  ALA   284       4.769  25.581   6.603  1.00  0.00           C  
ATOM   4353  C   ALA   284       5.952  26.288   5.881  1.00  0.00           C  
ATOM   4354  O   ALA   284       6.697  27.110   6.418  1.00  0.00           O  
ATOM   4355  CB  ALA   284       3.805  26.642   7.104  1.00  0.00           C  
ATOM   4356  H   ALA   284       5.184  24.884   8.511  1.00  0.00           H  
ATOM   4357  HA  ALA   284       4.275  25.124   5.745  1.00  0.00           H  
ATOM   4358 1HB  ALA   284       4.144  27.203   7.975  1.00  0.00           H  
ATOM   4359 2HB  ALA   284       3.592  27.281   6.247  1.00  0.00           H  
ATOM   4360 3HB  ALA   284       2.855  26.203   7.409  1.00  0.00           H  
ATOM   4361  N   GLY   285       5.943  26.178   4.581  1.00  0.00           N  
ATOM   4362  CA  GLY   285       7.043  26.576   3.638  1.00  0.00           C  
ATOM   4363  C   GLY   285       7.850  25.445   3.093  1.00  0.00           C  
ATOM   4364  O   GLY   285       8.669  25.670   2.169  1.00  0.00           O  
ATOM   4365  H   GLY   285       5.247  25.589   4.148  1.00  0.00           H  
ATOM   4366 1HA  GLY   285       6.646  27.194   2.832  1.00  0.00           H  
ATOM   4367 2HA  GLY   285       7.773  27.275   4.046  1.00  0.00           H  
ATOM   4368  N   GLU   286       7.679  24.230   3.541  1.00  0.00           N  
ATOM   4369  CA  GLU   286       8.431  23.040   3.015  1.00  0.00           C  
ATOM   4370  C   GLU   286       7.763  22.473   1.687  1.00  0.00           C  
ATOM   4371  O   GLU   286       6.568  22.536   1.564  1.00  0.00           O  
ATOM   4372  CB  GLU   286       8.434  21.921   4.090  1.00  0.00           C  
ATOM   4373  CG  GLU   286       9.246  22.508   5.294  1.00  0.00           C  
ATOM   4374  CD  GLU   286       9.728  21.376   6.195  1.00  0.00           C  
ATOM   4375  OE1 GLU   286      10.917  21.278   6.560  1.00  0.00           O  
ATOM   4376  OE2 GLU   286       8.883  20.551   6.578  1.00  0.00           O1-
ATOM   4377  H   GLU   286       6.858  24.105   4.115  1.00  0.00           H  
ATOM   4378  HA  GLU   286       9.451  23.338   2.769  1.00  0.00           H  
ATOM   4379 1HB  GLU   286       7.404  21.602   4.246  1.00  0.00           H  
ATOM   4380 2HB  GLU   286       8.991  21.064   3.712  1.00  0.00           H  
ATOM   4381 1HG  GLU   286      10.136  22.988   4.886  1.00  0.00           H  
ATOM   4382 2HG  GLU   286       8.676  23.231   5.877  1.00  0.00           H  
ATOM   4383  N   GLU   287       8.637  22.030   0.748  1.00  0.00           N  
ATOM   4384  CA  GLU   287       8.158  21.308  -0.478  1.00  0.00           C  
ATOM   4385  C   GLU   287       8.612  19.865  -0.727  1.00  0.00           C  
ATOM   4386  O   GLU   287       9.789  19.562  -0.405  1.00  0.00           O  
ATOM   4387  CB  GLU   287       8.695  22.137  -1.598  1.00  0.00           C  
ATOM   4388  CG  GLU   287       7.812  23.400  -1.934  1.00  0.00           C  
ATOM   4389  CD  GLU   287       8.472  24.453  -2.790  1.00  0.00           C  
ATOM   4390  OE1 GLU   287       7.781  25.485  -3.019  1.00  0.00           O  
ATOM   4391  OE2 GLU   287       9.589  24.423  -3.362  1.00  0.00           O1-
ATOM   4392  H   GLU   287       9.637  22.108   0.873  1.00  0.00           H  
ATOM   4393  HA  GLU   287       7.068  21.322  -0.499  1.00  0.00           H  
ATOM   4394 1HB  GLU   287       9.734  22.331  -1.333  1.00  0.00           H  
ATOM   4395 2HB  GLU   287       8.680  21.497  -2.481  1.00  0.00           H  
ATOM   4396 1HG  GLU   287       6.842  23.162  -2.370  1.00  0.00           H  
ATOM   4397 2HG  GLU   287       7.527  23.893  -1.005  1.00  0.00           H  
ATOM   4398  N   ILE   288       7.724  19.067  -1.261  1.00  0.00           N  
ATOM   4399  CA  ILE   288       7.948  17.725  -1.734  1.00  0.00           C  
ATOM   4400  C   ILE   288       7.769  17.648  -3.253  1.00  0.00           C  
ATOM   4401  O   ILE   288       7.005  18.417  -3.847  1.00  0.00           O  
ATOM   4402  CB  ILE   288       6.837  16.851  -0.960  1.00  0.00           C  
ATOM   4403  CG1 ILE   288       7.210  16.929   0.526  1.00  0.00           C  
ATOM   4404  CG2 ILE   288       6.756  15.424  -1.507  1.00  0.00           C  
ATOM   4405  CD1 ILE   288       6.323  17.884   1.439  1.00  0.00           C  
ATOM   4406  H   ILE   288       6.882  19.470  -1.646  1.00  0.00           H  
ATOM   4407  HA  ILE   288       8.969  17.431  -1.491  1.00  0.00           H  
ATOM   4408  HB  ILE   288       5.860  17.325  -1.052  1.00  0.00           H  
ATOM   4409 1HG1 ILE   288       7.196  15.949   1.004  1.00  0.00           H  
ATOM   4410 2HG1 ILE   288       8.256  17.210   0.643  1.00  0.00           H  
ATOM   4411 1HG2 ILE   288       5.980  14.787  -1.081  1.00  0.00           H  
ATOM   4412 2HG2 ILE   288       6.642  15.447  -2.591  1.00  0.00           H  
ATOM   4413 3HG2 ILE   288       7.731  14.958  -1.368  1.00  0.00           H  
ATOM   4414 1HD1 ILE   288       6.841  18.063   2.381  1.00  0.00           H  
ATOM   4415 2HD1 ILE   288       6.229  18.902   1.060  1.00  0.00           H  
ATOM   4416 3HD1 ILE   288       5.429  17.292   1.636  1.00  0.00           H  
ATOM   4417  N   SER   289       8.521  16.782  -3.932  1.00  0.00           N  
ATOM   4418  CA  SER   289       8.260  16.332  -5.231  1.00  0.00           C  
ATOM   4419  C   SER   289       7.994  14.836  -5.342  1.00  0.00           C  
ATOM   4420  O   SER   289       8.077  14.168  -4.303  1.00  0.00           O  
ATOM   4421  CB  SER   289       9.399  16.768  -6.193  1.00  0.00           C  
ATOM   4422  OG  SER   289       9.245  16.400  -7.610  1.00  0.00           O  
ATOM   4423  H   SER   289       9.188  16.184  -3.466  1.00  0.00           H  
ATOM   4424  HA  SER   289       7.357  16.858  -5.542  1.00  0.00           H  
ATOM   4425 1HB  SER   289       9.539  17.849  -6.200  1.00  0.00           H  
ATOM   4426 2HB  SER   289      10.320  16.410  -5.732  1.00  0.00           H  
ATOM   4427  HG  SER   289       8.428  16.827  -7.880  1.00  0.00           H  
ATOM   4428  N   ILE   290       7.623  14.404  -6.538  1.00  0.00           N  
ATOM   4429  CA  ILE   290       7.363  12.986  -6.810  1.00  0.00           C  
ATOM   4430  C   ILE   290       8.013  12.602  -8.093  1.00  0.00           C  
ATOM   4431  O   ILE   290       7.971  13.334  -9.035  1.00  0.00           O  
ATOM   4432  CB  ILE   290       5.833  12.716  -6.685  1.00  0.00           C  
ATOM   4433  CG1 ILE   290       5.473  11.339  -7.190  1.00  0.00           C  
ATOM   4434  CG2 ILE   290       5.023  13.777  -7.491  1.00  0.00           C  
ATOM   4435  CD1 ILE   290       4.090  10.946  -6.789  1.00  0.00           C  
ATOM   4436  H   ILE   290       7.482  15.057  -7.294  1.00  0.00           H  
ATOM   4437  HA  ILE   290       7.788  12.437  -5.970  1.00  0.00           H  
ATOM   4438  HB  ILE   290       5.430  12.881  -5.685  1.00  0.00           H  
ATOM   4439 1HG1 ILE   290       5.664  11.113  -8.239  1.00  0.00           H  
ATOM   4440 2HG1 ILE   290       6.142  10.661  -6.660  1.00  0.00           H  
ATOM   4441 1HG2 ILE   290       3.987  13.533  -7.258  1.00  0.00           H  
ATOM   4442 2HG2 ILE   290       5.323  14.758  -7.123  1.00  0.00           H  
ATOM   4443 3HG2 ILE   290       5.283  13.805  -8.550  1.00  0.00           H  
ATOM   4444 1HD1 ILE   290       3.966   9.869  -6.907  1.00  0.00           H  
ATOM   4445 2HD1 ILE   290       3.897  11.212  -5.750  1.00  0.00           H  
ATOM   4446 3HD1 ILE   290       3.325  11.362  -7.444  1.00  0.00           H  
ATOM   4447  N   GLN   291       8.541  11.419  -8.183  1.00  0.00           N  
ATOM   4448  CA  GLN   291       9.293  10.977  -9.312  1.00  0.00           C  
ATOM   4449  C   GLN   291       8.881   9.554  -9.730  1.00  0.00           C  
ATOM   4450  O   GLN   291       8.471   8.759  -8.891  1.00  0.00           O  
ATOM   4451  CB  GLN   291      10.790  11.056  -8.951  1.00  0.00           C  
ATOM   4452  CG  GLN   291      11.323  12.446  -8.651  1.00  0.00           C  
ATOM   4453  CD  GLN   291      12.780  12.581  -8.955  1.00  0.00           C  
ATOM   4454  NE2 GLN   291      13.722  12.309  -8.041  1.00  0.00           N  
ATOM   4455  OE1 GLN   291      13.081  12.923 -10.091  1.00  0.00           O  
ATOM   4456  H   GLN   291       8.425  10.779  -7.410  1.00  0.00           H  
ATOM   4457  HA  GLN   291       9.081  11.547 -10.216  1.00  0.00           H  
ATOM   4458 1HB  GLN   291      11.133  10.479  -8.092  1.00  0.00           H  
ATOM   4459 2HB  GLN   291      11.267  10.608  -9.823  1.00  0.00           H  
ATOM   4460 1HG  GLN   291      10.868  13.252  -9.226  1.00  0.00           H  
ATOM   4461 2HG  GLN   291      11.075  12.652  -7.610  1.00  0.00           H  
ATOM   4462 1HE2 GLN   291      14.655  12.674  -8.172  1.00  0.00           H  
ATOM   4463 2HE2 GLN   291      13.479  11.931  -7.136  1.00  0.00           H  
ATOM   4464  N   VAL   292       9.166   9.263 -11.025  1.00  0.00           N  
ATOM   4465  CA  VAL   292       8.936   7.916 -11.684  1.00  0.00           C  
ATOM   4466  C   VAL   292      10.107   7.343 -12.542  1.00  0.00           C  
ATOM   4467  O   VAL   292      10.905   8.123 -12.997  1.00  0.00           O  
ATOM   4468  CB  VAL   292       7.578   7.917 -12.462  1.00  0.00           C  
ATOM   4469  CG1 VAL   292       6.377   8.023 -11.455  1.00  0.00           C  
ATOM   4470  CG2 VAL   292       7.373   8.866 -13.674  1.00  0.00           C  
ATOM   4471  H   VAL   292       9.515   9.965 -11.662  1.00  0.00           H  
ATOM   4472  HA  VAL   292       8.925   7.229 -10.839  1.00  0.00           H  
ATOM   4473  HB  VAL   292       7.527   6.875 -12.779  1.00  0.00           H  
ATOM   4474 1HG1 VAL   292       6.349   7.121 -10.843  1.00  0.00           H  
ATOM   4475 2HG1 VAL   292       6.640   8.900 -10.864  1.00  0.00           H  
ATOM   4476 3HG1 VAL   292       5.395   8.172 -11.905  1.00  0.00           H  
ATOM   4477 1HG2 VAL   292       6.410   8.650 -14.136  1.00  0.00           H  
ATOM   4478 2HG2 VAL   292       7.462   9.930 -13.456  1.00  0.00           H  
ATOM   4479 3HG2 VAL   292       8.152   8.633 -14.401  1.00  0.00           H  
ATOM   4480  N   SER   293      10.164   6.001 -12.739  1.00  0.00           N  
ATOM   4481  CA  SER   293      11.085   5.455 -13.737  1.00  0.00           C  
ATOM   4482  C   SER   293      10.239   4.506 -14.637  1.00  0.00           C  
ATOM   4483  O   SER   293       9.160   4.074 -14.278  1.00  0.00           O  
ATOM   4484  CB  SER   293      12.302   4.810 -13.101  1.00  0.00           C  
ATOM   4485  OG  SER   293      12.163   3.710 -12.270  1.00  0.00           O  
ATOM   4486  H   SER   293       9.418   5.385 -12.447  1.00  0.00           H  
ATOM   4487  HA  SER   293      11.383   6.366 -14.257  1.00  0.00           H  
ATOM   4488 1HB  SER   293      13.065   4.529 -13.826  1.00  0.00           H  
ATOM   4489 2HB  SER   293      12.720   5.582 -12.454  1.00  0.00           H  
ATOM   4490  HG  SER   293      11.843   2.987 -12.814  1.00  0.00           H  
ATOM   4491  N   ASN   294      10.746   4.266 -15.804  1.00  0.00           N  
ATOM   4492  CA  ASN   294       9.975   3.907 -17.011  1.00  0.00           C  
ATOM   4493  C   ASN   294       8.640   4.612 -17.236  1.00  0.00           C  
ATOM   4494  O   ASN   294       7.501   4.075 -17.153  1.00  0.00           O  
ATOM   4495  CB  ASN   294       9.810   2.397 -16.977  1.00  0.00           C  
ATOM   4496  CG  ASN   294      11.051   1.627 -17.351  1.00  0.00           C  
ATOM   4497  ND2 ASN   294      11.338   1.622 -18.620  1.00  0.00           N  
ATOM   4498  OD1 ASN   294      11.895   1.134 -16.579  1.00  0.00           O  
ATOM   4499  H   ASN   294      11.694   4.549 -16.009  1.00  0.00           H  
ATOM   4500  HA  ASN   294      10.636   4.104 -17.854  1.00  0.00           H  
ATOM   4501 1HB  ASN   294       9.530   2.121 -15.961  1.00  0.00           H  
ATOM   4502 2HB  ASN   294       9.011   2.121 -17.666  1.00  0.00           H  
ATOM   4503 1HD2 ASN   294      12.145   1.069 -18.872  1.00  0.00           H  
ATOM   4504 2HD2 ASN   294      10.766   2.183 -19.236  1.00  0.00           H  
ATOM   4505  N   PRO   295       8.779   5.920 -17.536  1.00  0.00           N  
ATOM   4506  CA  PRO   295       7.655   6.909 -17.688  1.00  0.00           C  
ATOM   4507  C   PRO   295       6.701   6.613 -18.805  1.00  0.00           C  
ATOM   4508  O   PRO   295       5.510   6.826 -18.674  1.00  0.00           O  
ATOM   4509  CB  PRO   295       8.329   8.307 -17.978  1.00  0.00           C  
ATOM   4510  CG  PRO   295       9.653   7.973 -18.602  1.00  0.00           C  
ATOM   4511  CD  PRO   295       9.963   6.621 -17.885  1.00  0.00           C  
ATOM   4512  HA  PRO   295       7.100   6.924 -16.750  1.00  0.00           H  
ATOM   4513 1HB  PRO   295       7.856   8.958 -18.713  1.00  0.00           H  
ATOM   4514 2HB  PRO   295       8.392   8.917 -17.077  1.00  0.00           H  
ATOM   4515 1HG  PRO   295       9.579   7.706 -19.656  1.00  0.00           H  
ATOM   4516 2HG  PRO   295      10.410   8.724 -18.377  1.00  0.00           H  
ATOM   4517 1HD  PRO   295      10.619   6.078 -18.565  1.00  0.00           H  
ATOM   4518 2HD  PRO   295      10.502   6.889 -16.976  1.00  0.00           H  
ATOM   4519  N   SER   296       7.169   5.909 -19.858  1.00  0.00           N  
ATOM   4520  CA  SER   296       6.295   5.567 -21.036  1.00  0.00           C  
ATOM   4521  C   SER   296       5.322   4.410 -20.918  1.00  0.00           C  
ATOM   4522  O   SER   296       4.582   4.173 -21.908  1.00  0.00           O  
ATOM   4523  CB  SER   296       7.188   5.207 -22.255  1.00  0.00           C  
ATOM   4524  OG  SER   296       7.842   3.978 -22.074  1.00  0.00           O  
ATOM   4525  H   SER   296       8.143   6.019 -20.103  1.00  0.00           H  
ATOM   4526  HA  SER   296       5.875   6.531 -21.321  1.00  0.00           H  
ATOM   4527 1HB  SER   296       6.562   5.195 -23.147  1.00  0.00           H  
ATOM   4528 2HB  SER   296       7.922   6.011 -22.295  1.00  0.00           H  
ATOM   4529  HG  SER   296       7.468   3.456 -22.788  1.00  0.00           H  
ATOM   4530  N   LEU   297       5.259   3.668 -19.844  1.00  0.00           N  
ATOM   4531  CA  LEU   297       4.518   2.540 -19.605  1.00  0.00           C  
ATOM   4532  C   LEU   297       3.482   2.754 -18.473  1.00  0.00           C  
ATOM   4533  O   LEU   297       2.745   1.806 -18.210  1.00  0.00           O  
ATOM   4534  CB  LEU   297       5.480   1.304 -19.305  1.00  0.00           C  
ATOM   4535  CG  LEU   297       6.553   0.905 -20.469  1.00  0.00           C  
ATOM   4536  CD1 LEU   297       7.586  -0.185 -19.906  1.00  0.00           C  
ATOM   4537  CD2 LEU   297       5.779   0.275 -21.671  1.00  0.00           C  
ATOM   4538  H   LEU   297       5.868   3.874 -19.065  1.00  0.00           H  
ATOM   4539  HA  LEU   297       4.029   2.219 -20.525  1.00  0.00           H  
ATOM   4540 1HB  LEU   297       6.084   1.471 -18.413  1.00  0.00           H  
ATOM   4541 2HB  LEU   297       4.824   0.473 -19.044  1.00  0.00           H  
ATOM   4542  HG  LEU   297       7.131   1.767 -20.802  1.00  0.00           H  
ATOM   4543 1HD1 LEU   297       7.052  -1.045 -19.502  1.00  0.00           H  
ATOM   4544 2HD1 LEU   297       8.206  -0.506 -20.742  1.00  0.00           H  
ATOM   4545 3HD1 LEU   297       8.088   0.288 -19.062  1.00  0.00           H  
ATOM   4546 1HD2 LEU   297       6.412  -0.488 -22.123  1.00  0.00           H  
ATOM   4547 2HD2 LEU   297       4.965  -0.328 -21.270  1.00  0.00           H  
ATOM   4548 3HD2 LEU   297       5.539   1.102 -22.339  1.00  0.00           H  
ATOM   4549  N   LEU   298       3.315   3.903 -17.871  1.00  0.00           N  
ATOM   4550  CA  LEU   298       2.343   4.134 -16.766  1.00  0.00           C  
ATOM   4551  C   LEU   298       0.943   4.061 -17.422  1.00  0.00           C  
ATOM   4552  O   LEU   298       0.679   4.476 -18.536  1.00  0.00           O  
ATOM   4553  CB  LEU   298       2.630   5.552 -16.287  1.00  0.00           C  
ATOM   4554  CG  LEU   298       3.556   5.734 -15.044  1.00  0.00           C  
ATOM   4555  CD1 LEU   298       4.988   5.253 -15.307  1.00  0.00           C  
ATOM   4556  CD2 LEU   298       3.775   7.193 -14.697  1.00  0.00           C  
ATOM   4557  H   LEU   298       3.962   4.616 -18.175  1.00  0.00           H  
ATOM   4558  HA  LEU   298       2.512   3.409 -15.970  1.00  0.00           H  
ATOM   4559 1HB  LEU   298       3.143   6.161 -17.030  1.00  0.00           H  
ATOM   4560 2HB  LEU   298       1.743   6.076 -15.930  1.00  0.00           H  
ATOM   4561  HG  LEU   298       3.235   5.199 -14.150  1.00  0.00           H  
ATOM   4562 1HD1 LEU   298       5.489   5.206 -14.340  1.00  0.00           H  
ATOM   4563 2HD1 LEU   298       4.869   4.291 -15.806  1.00  0.00           H  
ATOM   4564 3HD1 LEU   298       5.527   5.829 -16.058  1.00  0.00           H  
ATOM   4565 1HD2 LEU   298       4.621   7.258 -14.013  1.00  0.00           H  
ATOM   4566 2HD2 LEU   298       4.134   7.660 -15.615  1.00  0.00           H  
ATOM   4567 3HD2 LEU   298       2.845   7.569 -14.272  1.00  0.00           H  
ATOM   4568  N   ASP   299      -0.034   3.678 -16.636  1.00  0.00           N  
ATOM   4569  CA  ASP   299      -1.473   3.947 -16.925  1.00  0.00           C  
ATOM   4570  C   ASP   299      -1.922   5.142 -16.094  1.00  0.00           C  
ATOM   4571  O   ASP   299      -1.849   5.129 -14.851  1.00  0.00           O  
ATOM   4572  CB  ASP   299      -2.194   2.634 -16.715  1.00  0.00           C  
ATOM   4573  CG  ASP   299      -3.732   2.611 -16.849  1.00  0.00           C  
ATOM   4574  OD1 ASP   299      -4.338   3.637 -17.030  1.00  0.00           O  
ATOM   4575  OD2 ASP   299      -4.347   1.525 -16.885  1.00  0.00           O1-
ATOM   4576  H   ASP   299       0.196   3.605 -15.656  1.00  0.00           H  
ATOM   4577  HA  ASP   299      -1.613   4.112 -17.993  1.00  0.00           H  
ATOM   4578 1HB  ASP   299      -1.770   2.012 -17.503  1.00  0.00           H  
ATOM   4579 2HB  ASP   299      -2.005   2.334 -15.684  1.00  0.00           H  
ATOM   4580  N   PRO   300      -2.105   6.327 -16.711  1.00  0.00           N  
ATOM   4581  CA  PRO   300      -2.000   7.648 -16.005  1.00  0.00           C  
ATOM   4582  C   PRO   300      -3.328   8.209 -15.454  1.00  0.00           C  
ATOM   4583  O   PRO   300      -3.392   9.364 -14.969  1.00  0.00           O  
ATOM   4584  CB  PRO   300      -1.463   8.618 -17.083  1.00  0.00           C  
ATOM   4585  CG  PRO   300      -2.050   8.082 -18.385  1.00  0.00           C  
ATOM   4586  CD  PRO   300      -2.086   6.491 -18.194  1.00  0.00           C  
ATOM   4587  HA  PRO   300      -1.301   7.495 -15.183  1.00  0.00           H  
ATOM   4588 1HB  PRO   300      -1.685   9.658 -16.846  1.00  0.00           H  
ATOM   4589 2HB  PRO   300      -0.429   8.336 -17.286  1.00  0.00           H  
ATOM   4590 1HG  PRO   300      -3.074   8.435 -18.509  1.00  0.00           H  
ATOM   4591 2HG  PRO   300      -1.455   8.327 -19.264  1.00  0.00           H  
ATOM   4592 1HD  PRO   300      -2.941   5.994 -18.654  1.00  0.00           H  
ATOM   4593 2HD  PRO   300      -1.184   5.994 -18.551  1.00  0.00           H  
ATOM   4594  N   ASP   301      -4.463   7.539 -15.638  1.00  0.00           N  
ATOM   4595  CA  ASP   301      -5.795   8.011 -15.233  1.00  0.00           C  
ATOM   4596  C   ASP   301      -6.026   8.045 -13.735  1.00  0.00           C  
ATOM   4597  O   ASP   301      -5.298   7.269 -13.031  1.00  0.00           O  
ATOM   4598  CB  ASP   301      -6.882   7.326 -16.028  1.00  0.00           C  
ATOM   4599  CG  ASP   301      -6.874   7.639 -17.570  1.00  0.00           C  
ATOM   4600  OD1 ASP   301      -7.317   6.709 -18.274  1.00  0.00           O  
ATOM   4601  OD2 ASP   301      -6.513   8.772 -17.989  1.00  0.00           O1-
ATOM   4602  H   ASP   301      -4.473   6.572 -15.928  1.00  0.00           H  
ATOM   4603  HA  ASP   301      -5.813   9.074 -15.471  1.00  0.00           H  
ATOM   4604 1HB  ASP   301      -6.870   6.244 -15.902  1.00  0.00           H  
ATOM   4605 2HB  ASP   301      -7.806   7.685 -15.575  1.00  0.00           H  
ATOM   4606  N   GLN   302      -6.955   8.786 -13.165  1.00  0.00           N  
ATOM   4607  CA  GLN   302      -6.979   9.115 -11.688  1.00  0.00           C  
ATOM   4608  C   GLN   302      -7.320   7.947 -10.755  1.00  0.00           C  
ATOM   4609  O   GLN   302      -7.111   7.976  -9.588  1.00  0.00           O  
ATOM   4610  CB  GLN   302      -8.109  10.194 -11.529  1.00  0.00           C  
ATOM   4611  CG  GLN   302      -9.553   9.769 -11.996  1.00  0.00           C  
ATOM   4612  CD  GLN   302     -10.521  10.919 -11.734  1.00  0.00           C  
ATOM   4613  NE2 GLN   302     -11.732  10.599 -12.104  1.00  0.00           N  
ATOM   4614  OE1 GLN   302     -10.147  12.082 -11.433  1.00  0.00           O  
ATOM   4615  H   GLN   302      -7.649   9.207 -13.765  1.00  0.00           H  
ATOM   4616  HA  GLN   302      -6.028   9.494 -11.312  1.00  0.00           H  
ATOM   4617 1HB  GLN   302      -8.146  10.284 -10.444  1.00  0.00           H  
ATOM   4618 2HB  GLN   302      -7.779  11.138 -11.961  1.00  0.00           H  
ATOM   4619 1HG  GLN   302      -9.574   9.640 -13.078  1.00  0.00           H  
ATOM   4620 2HG  GLN   302      -9.802   8.797 -11.572  1.00  0.00           H  
ATOM   4621 1HE2 GLN   302     -12.436  11.323 -12.077  1.00  0.00           H  
ATOM   4622 2HE2 GLN   302     -11.915   9.642 -12.370  1.00  0.00           H  
ATOM   4623  N   ASP   303      -7.834   6.787 -11.264  1.00  0.00           N  
ATOM   4624  CA  ASP   303      -7.956   5.499 -10.542  1.00  0.00           C  
ATOM   4625  C   ASP   303      -6.621   4.761 -10.458  1.00  0.00           C  
ATOM   4626  O   ASP   303      -6.554   3.950  -9.601  1.00  0.00           O  
ATOM   4627  CB  ASP   303      -9.038   4.570 -11.155  1.00  0.00           C  
ATOM   4628  CG  ASP   303      -8.769   4.053 -12.580  1.00  0.00           C  
ATOM   4629  OD1 ASP   303      -8.654   4.783 -13.563  1.00  0.00           O  
ATOM   4630  OD2 ASP   303      -8.836   2.828 -12.684  1.00  0.00           O1-
ATOM   4631  H   ASP   303      -8.056   6.707 -12.246  1.00  0.00           H  
ATOM   4632  HA  ASP   303      -8.290   5.757  -9.537  1.00  0.00           H  
ATOM   4633 1HB  ASP   303      -9.256   3.784 -10.432  1.00  0.00           H  
ATOM   4634 2HB  ASP   303      -9.950   5.165 -11.192  1.00  0.00           H  
ATOM   4635  N   ALA   304      -5.696   5.030 -11.382  1.00  0.00           N  
ATOM   4636  CA  ALA   304      -4.604   4.142 -11.877  1.00  0.00           C  
ATOM   4637  C   ALA   304      -3.207   4.656 -11.414  1.00  0.00           C  
ATOM   4638  O   ALA   304      -2.484   3.947 -10.688  1.00  0.00           O  
ATOM   4639  CB  ALA   304      -4.620   3.791 -13.363  1.00  0.00           C  
ATOM   4640  H   ALA   304      -5.972   5.797 -11.979  1.00  0.00           H  
ATOM   4641  HA  ALA   304      -4.630   3.156 -11.414  1.00  0.00           H  
ATOM   4642 1HB  ALA   304      -4.052   2.885 -13.578  1.00  0.00           H  
ATOM   4643 2HB  ALA   304      -5.651   3.826 -13.715  1.00  0.00           H  
ATOM   4644 3HB  ALA   304      -4.129   4.572 -13.942  1.00  0.00           H  
ATOM   4645  N   THR   305      -2.935   5.936 -11.623  1.00  0.00           N  
ATOM   4646  CA  THR   305      -1.799   6.557 -10.938  1.00  0.00           C  
ATOM   4647  C   THR   305      -2.298   7.824 -10.184  1.00  0.00           C  
ATOM   4648  O   THR   305      -2.838   8.729 -10.817  1.00  0.00           O  
ATOM   4649  CB  THR   305      -0.659   7.060 -11.920  1.00  0.00           C  
ATOM   4650  CG2 THR   305       0.605   7.632 -11.251  1.00  0.00           C  
ATOM   4651  OG1 THR   305      -0.236   5.930 -12.574  1.00  0.00           O  
ATOM   4652  H   THR   305      -3.619   6.513 -12.091  1.00  0.00           H  
ATOM   4653  HA  THR   305      -1.274   5.867 -10.278  1.00  0.00           H  
ATOM   4654  HB  THR   305      -1.079   7.786 -12.616  1.00  0.00           H  
ATOM   4655  HG1 THR   305      -0.828   5.898 -13.329  1.00  0.00           H  
ATOM   4656 1HG2 THR   305       1.147   6.877 -10.682  1.00  0.00           H  
ATOM   4657 2HG2 THR   305       1.270   8.065 -11.998  1.00  0.00           H  
ATOM   4658 3HG2 THR   305       0.434   8.417 -10.515  1.00  0.00           H  
ATOM   4659  N   TYR   306      -2.040   7.928  -8.844  1.00  0.00           N  
ATOM   4660  CA  TYR   306      -2.411   9.201  -8.110  1.00  0.00           C  
ATOM   4661  C   TYR   306      -1.490   9.361  -6.910  1.00  0.00           C  
ATOM   4662  O   TYR   306      -0.942   8.340  -6.428  1.00  0.00           O  
ATOM   4663  CB  TYR   306      -3.886   9.229  -7.712  1.00  0.00           C  
ATOM   4664  CG  TYR   306      -4.370   8.029  -6.998  1.00  0.00           C  
ATOM   4665  CD1 TYR   306      -4.266   8.086  -5.576  1.00  0.00           C  
ATOM   4666  CD2 TYR   306      -4.963   6.918  -7.652  1.00  0.00           C  
ATOM   4667  CE1 TYR   306      -4.723   6.992  -4.784  1.00  0.00           C  
ATOM   4668  CE2 TYR   306      -5.485   5.860  -6.838  1.00  0.00           C  
ATOM   4669  CZ  TYR   306      -5.302   5.842  -5.481  1.00  0.00           C  
ATOM   4670  OH  TYR   306      -5.617   4.791  -4.723  1.00  0.00           O  
ATOM   4671  H   TYR   306      -1.603   7.149  -8.371  1.00  0.00           H  
ATOM   4672  HA  TYR   306      -2.131  10.062  -8.717  1.00  0.00           H  
ATOM   4673 1HB  TYR   306      -4.107  10.163  -7.194  1.00  0.00           H  
ATOM   4674 2HB  TYR   306      -4.477   9.350  -8.620  1.00  0.00           H  
ATOM   4675  HD1 TYR   306      -3.858   9.016  -5.209  1.00  0.00           H  
ATOM   4676  HD2 TYR   306      -5.009   6.892  -8.731  1.00  0.00           H  
ATOM   4677  HE1 TYR   306      -4.582   6.923  -3.716  1.00  0.00           H  
ATOM   4678  HE2 TYR   306      -5.949   5.075  -7.417  1.00  0.00           H  
ATOM   4679  HH  TYR   306      -5.213   4.847  -3.854  1.00  0.00           H  
ATOM   4680  N   PHE   307      -1.444  10.578  -6.362  1.00  0.00           N  
ATOM   4681  CA  PHE   307      -0.651  10.973  -5.165  1.00  0.00           C  
ATOM   4682  C   PHE   307      -1.581  11.842  -4.205  1.00  0.00           C  
ATOM   4683  O   PHE   307      -2.489  12.553  -4.663  1.00  0.00           O  
ATOM   4684  CB  PHE   307       0.598  11.689  -5.735  1.00  0.00           C  
ATOM   4685  CG  PHE   307       1.552  12.386  -4.749  1.00  0.00           C  
ATOM   4686  CD1 PHE   307       1.861  11.911  -3.452  1.00  0.00           C  
ATOM   4687  CD2 PHE   307       2.127  13.574  -5.237  1.00  0.00           C  
ATOM   4688  CE1 PHE   307       2.831  12.629  -2.706  1.00  0.00           C  
ATOM   4689  CE2 PHE   307       3.085  14.262  -4.493  1.00  0.00           C  
ATOM   4690  CZ  PHE   307       3.418  13.809  -3.217  1.00  0.00           C  
ATOM   4691  H   PHE   307      -1.970  11.307  -6.823  1.00  0.00           H  
ATOM   4692  HA  PHE   307      -0.297  10.050  -4.705  1.00  0.00           H  
ATOM   4693 1HB  PHE   307       1.210  10.899  -6.170  1.00  0.00           H  
ATOM   4694 2HB  PHE   307       0.344  12.348  -6.565  1.00  0.00           H  
ATOM   4695  HD1 PHE   307       1.426  10.946  -3.240  1.00  0.00           H  
ATOM   4696  HD2 PHE   307       2.017  13.861  -6.273  1.00  0.00           H  
ATOM   4697  HE1 PHE   307       3.040  12.320  -1.693  1.00  0.00           H  
ATOM   4698  HE2 PHE   307       3.607  15.067  -4.990  1.00  0.00           H  
ATOM   4699  HZ  PHE   307       4.056  14.360  -2.542  1.00  0.00           H  
ATOM   4700  N   GLY   308      -1.380  11.751  -2.915  1.00  0.00           N  
ATOM   4701  CA  GLY   308      -2.099  12.524  -1.987  1.00  0.00           C  
ATOM   4702  C   GLY   308      -1.651  12.542  -0.571  1.00  0.00           C  
ATOM   4703  O   GLY   308      -0.705  11.804  -0.224  1.00  0.00           O  
ATOM   4704  H   GLY   308      -0.589  11.268  -2.514  1.00  0.00           H  
ATOM   4705 1HA  GLY   308      -1.985  13.563  -2.295  1.00  0.00           H  
ATOM   4706 2HA  GLY   308      -3.179  12.381  -1.992  1.00  0.00           H  
ATOM   4707  N   ALA   309      -2.245  13.378   0.292  1.00  0.00           N  
ATOM   4708  CA  ALA   309      -1.643  13.781   1.564  1.00  0.00           C  
ATOM   4709  C   ALA   309      -2.687  14.321   2.516  1.00  0.00           C  
ATOM   4710  O   ALA   309      -3.641  14.866   2.072  1.00  0.00           O  
ATOM   4711  CB  ALA   309      -0.504  14.780   1.335  1.00  0.00           C  
ATOM   4712  H   ALA   309      -3.130  13.722  -0.051  1.00  0.00           H  
ATOM   4713  HA  ALA   309      -1.397  12.811   1.997  1.00  0.00           H  
ATOM   4714 1HB  ALA   309      -0.145  15.052   2.328  1.00  0.00           H  
ATOM   4715 2HB  ALA   309       0.270  14.307   0.731  1.00  0.00           H  
ATOM   4716 3HB  ALA   309      -0.809  15.671   0.786  1.00  0.00           H  
ATOM   4717  N   PHE   310      -2.508  14.227   3.836  1.00  0.00           N  
ATOM   4718  CA  PHE   310      -3.259  15.039   4.842  1.00  0.00           C  
ATOM   4719  C   PHE   310      -2.488  15.106   6.159  1.00  0.00           C  
ATOM   4720  O   PHE   310      -1.690  14.252   6.503  1.00  0.00           O  
ATOM   4721  CB  PHE   310      -4.618  14.379   5.209  1.00  0.00           C  
ATOM   4722  CG  PHE   310      -4.560  12.883   5.229  1.00  0.00           C  
ATOM   4723  CD1 PHE   310      -4.416  12.164   6.462  1.00  0.00           C  
ATOM   4724  CD2 PHE   310      -5.051  12.277   4.090  1.00  0.00           C  
ATOM   4725  CE1 PHE   310      -4.588  10.729   6.490  1.00  0.00           C  
ATOM   4726  CE2 PHE   310      -5.497  10.961   4.205  1.00  0.00           C  
ATOM   4727  CZ  PHE   310      -5.231  10.168   5.361  1.00  0.00           C  
ATOM   4728  H   PHE   310      -1.664  13.744   4.109  1.00  0.00           H  
ATOM   4729  HA  PHE   310      -3.377  16.046   4.441  1.00  0.00           H  
ATOM   4730 1HB  PHE   310      -4.996  14.710   6.176  1.00  0.00           H  
ATOM   4731 2HB  PHE   310      -5.321  14.757   4.466  1.00  0.00           H  
ATOM   4732  HD1 PHE   310      -4.286  12.701   7.390  1.00  0.00           H  
ATOM   4733  HD2 PHE   310      -5.276  12.791   3.167  1.00  0.00           H  
ATOM   4734  HE1 PHE   310      -4.443  10.166   7.400  1.00  0.00           H  
ATOM   4735  HE2 PHE   310      -5.925  10.492   3.331  1.00  0.00           H  
ATOM   4736  HZ  PHE   310      -5.582   9.147   5.375  1.00  0.00           H  
ATOM   4737  N   LYS   311      -2.767  16.170   6.966  1.00  0.00           N  
ATOM   4738  CA  LYS   311      -2.405  16.286   8.354  1.00  0.00           C  
ATOM   4739  C   LYS   311      -3.096  15.225   9.126  1.00  0.00           C  
ATOM   4740  O   LYS   311      -4.353  14.962   8.942  1.00  0.00           O  
ATOM   4741  CB  LYS   311      -2.665  17.798   8.807  1.00  0.00           C  
ATOM   4742  CG  LYS   311      -1.859  18.080  10.108  1.00  0.00           C  
ATOM   4743  CD  LYS   311      -2.046  19.513  10.479  1.00  0.00           C  
ATOM   4744  CE  LYS   311      -1.789  19.797  11.960  1.00  0.00           C  
ATOM   4745  NZ  LYS   311      -1.834  21.217  12.265  1.00  0.00           N1+
ATOM   4746  H   LYS   311      -3.548  16.754   6.702  1.00  0.00           H  
ATOM   4747  HA  LYS   311      -1.325  16.146   8.383  1.00  0.00           H  
ATOM   4748 1HB  LYS   311      -2.433  18.485   7.993  1.00  0.00           H  
ATOM   4749 2HB  LYS   311      -3.697  17.865   9.152  1.00  0.00           H  
ATOM   4750 1HG  LYS   311      -2.210  17.365  10.853  1.00  0.00           H  
ATOM   4751 2HG  LYS   311      -0.811  17.807   9.976  1.00  0.00           H  
ATOM   4752 1HD  LYS   311      -1.387  20.132   9.871  1.00  0.00           H  
ATOM   4753 2HD  LYS   311      -3.096  19.750  10.304  1.00  0.00           H  
ATOM   4754 1HE  LYS   311      -2.520  19.283  12.584  1.00  0.00           H  
ATOM   4755 2HE  LYS   311      -0.815  19.434  12.289  1.00  0.00           H  
ATOM   4756 1HZ  LYS   311      -2.532  21.670  11.692  1.00  0.00           H  
ATOM   4757 2HZ  LYS   311      -2.133  21.391  13.214  1.00  0.00           H  
ATOM   4758 3HZ  LYS   311      -0.945  21.672  12.115  1.00  0.00           H  
ATOM   4759  N   VAL   312      -2.454  14.630  10.137  1.00  0.00           N  
ATOM   4760  CA  VAL   312      -3.032  13.788  11.214  1.00  0.00           C  
ATOM   4761  C   VAL   312      -3.029  14.530  12.627  1.00  0.00           C  
ATOM   4762  O   VAL   312      -4.029  14.353  13.349  1.00  0.00           O  
ATOM   4763  CB  VAL   312      -2.280  12.508  11.237  1.00  0.00           C  
ATOM   4764  CG1 VAL   312      -2.871  11.440  12.194  1.00  0.00           C  
ATOM   4765  CG2 VAL   312      -2.419  11.870   9.855  1.00  0.00           C  
ATOM   4766  H   VAL   312      -1.493  14.933  10.210  1.00  0.00           H  
ATOM   4767  HA  VAL   312      -4.048  13.418  11.073  1.00  0.00           H  
ATOM   4768  HB  VAL   312      -1.253  12.730  11.526  1.00  0.00           H  
ATOM   4769 1HG1 VAL   312      -3.844  11.270  11.733  1.00  0.00           H  
ATOM   4770 2HG1 VAL   312      -2.324  10.498  12.243  1.00  0.00           H  
ATOM   4771 3HG1 VAL   312      -2.821  11.776  13.230  1.00  0.00           H  
ATOM   4772 1HG2 VAL   312      -2.262  10.801   9.995  1.00  0.00           H  
ATOM   4773 2HG2 VAL   312      -3.387  12.050   9.386  1.00  0.00           H  
ATOM   4774 3HG2 VAL   312      -1.673  12.170   9.119  1.00  0.00           H  
ATOM   4775  N   GLN   313      -1.924  15.328  12.919  1.00  0.00           N  
ATOM   4776  CA  GLN   313      -1.753  15.906  14.280  1.00  0.00           C  
ATOM   4777  C   GLN   313      -1.088  17.293  14.167  1.00  0.00           C  
ATOM   4778  O   GLN   313      -0.298  17.574  13.194  1.00  0.00           O  
ATOM   4779  CB  GLN   313      -0.879  15.019  15.189  1.00  0.00           C  
ATOM   4780  CG  GLN   313      -1.275  13.590  15.443  1.00  0.00           C  
ATOM   4781  CD  GLN   313      -0.630  12.914  16.612  1.00  0.00           C  
ATOM   4782  NE2 GLN   313      -0.599  11.648  16.685  1.00  0.00           N  
ATOM   4783  OE1 GLN   313      -0.252  13.508  17.585  1.00  0.00           O  
ATOM   4784  H   GLN   313      -1.191  15.510  12.248  1.00  0.00           H  
ATOM   4785  HA  GLN   313      -2.738  16.038  14.727  1.00  0.00           H  
ATOM   4786 1HB  GLN   313       0.150  14.901  14.850  1.00  0.00           H  
ATOM   4787 2HB  GLN   313      -0.918  15.467  16.182  1.00  0.00           H  
ATOM   4788 1HG  GLN   313      -2.357  13.510  15.547  1.00  0.00           H  
ATOM   4789 2HG  GLN   313      -1.011  13.165  14.474  1.00  0.00           H  
ATOM   4790 1HE2 GLN   313      -0.258  11.245  17.546  1.00  0.00           H  
ATOM   4791 2HE2 GLN   313      -1.225  11.142  16.076  1.00  0.00           H  
ATOM   4792  N   ASP   314      -1.372  18.221  15.049  1.00  0.00           N  
ATOM   4793  CA  ASP   314      -0.636  19.444  15.384  1.00  0.00           C  
ATOM   4794  C   ASP   314       0.824  19.057  15.881  1.00  0.00           C  
ATOM   4795  O   ASP   314       0.926  18.033  16.533  1.00  0.00           O  
ATOM   4796  CB  ASP   314      -1.370  20.348  16.394  1.00  0.00           C  
ATOM   4797  CG  ASP   314      -2.795  20.871  15.958  1.00  0.00           C  
ATOM   4798  OD1 ASP   314      -3.121  21.032  14.779  1.00  0.00           O  
ATOM   4799  OD2 ASP   314      -3.606  21.149  16.904  1.00  0.00           O1-
ATOM   4800  H   ASP   314      -2.150  17.964  15.640  1.00  0.00           H  
ATOM   4801  HA  ASP   314      -0.404  20.075  14.526  1.00  0.00           H  
ATOM   4802 1HB  ASP   314      -1.365  19.852  17.364  1.00  0.00           H  
ATOM   4803 2HB  ASP   314      -0.757  21.235  16.556  1.00  0.00           H  
ATOM   4804  N   ILE   315       1.801  20.026  15.817  1.00  0.00           N  
ATOM   4805  CA  ILE   315       3.040  19.912  16.525  1.00  0.00           C  
ATOM   4806  C   ILE   315       2.890  19.826  18.040  1.00  0.00           C  
ATOM   4807  O   ILE   315       3.542  18.956  18.670  1.00  0.00           O  
ATOM   4808  CB  ILE   315       3.994  21.122  16.129  1.00  0.00           C  
ATOM   4809  CG1 ILE   315       4.222  21.355  14.542  1.00  0.00           C  
ATOM   4810  CG2 ILE   315       5.324  21.036  16.880  1.00  0.00           C  
ATOM   4811  CD1 ILE   315       4.977  20.235  13.731  1.00  0.00           C  
ATOM   4812  H   ILE   315       1.581  20.886  15.336  1.00  0.00           H  
ATOM   4813  HA  ILE   315       3.520  18.959  16.301  1.00  0.00           H  
ATOM   4814  HB  ILE   315       3.518  21.997  16.571  1.00  0.00           H  
ATOM   4815 1HG1 ILE   315       3.228  21.533  14.130  1.00  0.00           H  
ATOM   4816 2HG1 ILE   315       4.722  22.300  14.329  1.00  0.00           H  
ATOM   4817 1HG2 ILE   315       5.112  21.209  17.935  1.00  0.00           H  
ATOM   4818 2HG2 ILE   315       5.868  20.116  16.665  1.00  0.00           H  
ATOM   4819 3HG2 ILE   315       6.020  21.780  16.494  1.00  0.00           H  
ATOM   4820 1HD1 ILE   315       5.989  20.150  14.128  1.00  0.00           H  
ATOM   4821 2HD1 ILE   315       4.579  19.221  13.748  1.00  0.00           H  
ATOM   4822 3HD1 ILE   315       5.092  20.653  12.731  1.00  0.00           H  
ATOM   4823  N   ASP   316       1.933  20.566  18.581  1.00  0.00           N  
ATOM   4824  CA  ASP   316       1.483  20.553  19.977  1.00  0.00           C  
ATOM   4825  C   ASP   316       0.121  21.239  20.138  1.00  0.00           C  
ATOM   4826  O   ASP   316      -0.016  22.449  19.933  1.00  0.00           O  
ATOM   4827  CB  ASP   316       2.590  21.225  20.916  1.00  0.00           C  
ATOM   4828  CG  ASP   316       2.266  21.113  22.433  1.00  0.00           C  
ATOM   4829  OD1 ASP   316       1.414  20.332  22.823  1.00  0.00           O  
ATOM   4830  OD2 ASP   316       2.965  21.889  23.161  1.00  0.00           O1-
ATOM   4831  OXT ASP   316      -0.787  20.456  20.536  1.00  0.00           O1-
ATOM   4832  H   ASP   316       1.514  21.290  18.014  1.00  0.00           H  
ATOM   4833  HA  ASP   316       1.487  19.490  20.218  1.00  0.00           H  
ATOM   4834 1HB  ASP   316       3.536  20.752  20.654  1.00  0.00           H  
ATOM   4835 2HB  ASP   316       2.680  22.273  20.627  1.00  0.00           H  
TER   
ATOM   4836  N   ALA   161      -1.558  15.815  21.713  1.00  0.00           N1+
ATOM   4837  CA  ALA   161      -0.989  14.824  20.831  1.00  0.00           C  
ATOM   4838  C   ALA   161      -1.653  13.488  21.007  1.00  0.00           C  
ATOM   4839  O   ALA   161      -2.536  13.367  21.850  1.00  0.00           O  
ATOM   4840  CB  ALA   161       0.520  14.759  20.987  1.00  0.00           C  
ATOM   4841 1H   ALA   161      -0.833  16.447  22.021  1.00  0.00           H  
ATOM   4842 2H   ALA   161      -2.068  15.344  22.446  1.00  0.00           H  
ATOM   4843 3H   ALA   161      -2.302  16.345  21.282  1.00  0.00           H  
ATOM   4844  HA  ALA   161      -1.145  15.112  19.791  1.00  0.00           H  
ATOM   4845 1HB  ALA   161       0.974  15.740  20.846  1.00  0.00           H  
ATOM   4846 2HB  ALA   161       0.747  14.267  21.932  1.00  0.00           H  
ATOM   4847 3HB  ALA   161       0.879  14.061  20.231  1.00  0.00           H  
ATOM   4848  N   GLN   162      -1.472  12.489  20.179  1.00  0.00           N  
ATOM   4849  CA  GLN   162      -1.966  11.129  20.328  1.00  0.00           C  
ATOM   4850  C   GLN   162      -0.868  10.084  19.935  1.00  0.00           C  
ATOM   4851  O   GLN   162       0.117  10.530  19.372  1.00  0.00           O  
ATOM   4852  CB  GLN   162      -3.138  11.033  19.332  1.00  0.00           C  
ATOM   4853  CG  GLN   162      -4.364  11.863  19.733  1.00  0.00           C  
ATOM   4854  CD  GLN   162      -5.167  11.313  20.930  1.00  0.00           C  
ATOM   4855  NE2 GLN   162      -6.203  12.072  21.328  1.00  0.00           N  
ATOM   4856  OE1 GLN   162      -4.744  10.362  21.639  1.00  0.00           O  
ATOM   4857  H   GLN   162      -0.999  12.732  19.320  1.00  0.00           H  
ATOM   4858  HA  GLN   162      -2.217  10.962  21.375  1.00  0.00           H  
ATOM   4859 1HB  GLN   162      -2.805  11.364  18.349  1.00  0.00           H  
ATOM   4860 2HB  GLN   162      -3.370   9.968  19.286  1.00  0.00           H  
ATOM   4861 1HG  GLN   162      -4.149  12.927  19.833  1.00  0.00           H  
ATOM   4862 2HG  GLN   162      -5.037  11.770  18.880  1.00  0.00           H  
ATOM   4863 1HE2 GLN   162      -6.827  11.592  21.960  1.00  0.00           H  
ATOM   4864 2HE2 GLN   162      -6.439  12.883  20.774  1.00  0.00           H  
ATOM   4865  N   PRO   163      -0.989   8.767  20.208  1.00  0.00           N  
ATOM   4866  CA  PRO   163       0.119   7.798  19.995  1.00  0.00           C  
ATOM   4867  C   PRO   163       0.579   7.719  18.502  1.00  0.00           C  
ATOM   4868  O   PRO   163      -0.343   7.619  17.654  1.00  0.00           O  
ATOM   4869  CB  PRO   163      -0.493   6.510  20.474  1.00  0.00           C  
ATOM   4870  CG  PRO   163      -1.547   6.875  21.527  1.00  0.00           C  
ATOM   4871  CD  PRO   163      -1.991   8.246  21.134  1.00  0.00           C  
ATOM   4872  HA  PRO   163       0.969   8.157  20.574  1.00  0.00           H  
ATOM   4873 1HB  PRO   163      -1.001   6.102  19.601  1.00  0.00           H  
ATOM   4874 2HB  PRO   163       0.241   5.810  20.874  1.00  0.00           H  
ATOM   4875 1HG  PRO   163      -2.331   6.135  21.685  1.00  0.00           H  
ATOM   4876 2HG  PRO   163      -1.172   6.939  22.548  1.00  0.00           H  
ATOM   4877 1HD  PRO   163      -2.888   8.135  20.525  1.00  0.00           H  
ATOM   4878 2HD  PRO   163      -2.013   9.027  21.895  1.00  0.00           H  
ATOM   4879  N   PHE   164       1.880   7.701  18.249  1.00  0.00           N  
ATOM   4880  CA  PHE   164       2.423   7.474  16.925  1.00  0.00           C  
ATOM   4881  C   PHE   164       3.818   6.843  17.004  1.00  0.00           C  
ATOM   4882  O   PHE   164       4.564   6.938  17.980  1.00  0.00           O  
ATOM   4883  CB  PHE   164       2.349   8.731  16.126  1.00  0.00           C  
ATOM   4884  CG  PHE   164       3.293   9.784  16.541  1.00  0.00           C  
ATOM   4885  CD1 PHE   164       4.597   9.766  16.049  1.00  0.00           C  
ATOM   4886  CD2 PHE   164       2.813  10.699  17.356  1.00  0.00           C  
ATOM   4887  CE1 PHE   164       5.392  10.930  16.292  1.00  0.00           C  
ATOM   4888  CE2 PHE   164       3.561  11.801  17.606  1.00  0.00           C  
ATOM   4889  CZ  PHE   164       4.836  11.979  17.066  1.00  0.00           C  
ATOM   4890  H   PHE   164       2.494   7.898  19.026  1.00  0.00           H  
ATOM   4891  HA  PHE   164       1.788   6.740  16.428  1.00  0.00           H  
ATOM   4892 1HB  PHE   164       2.733   8.504  15.131  1.00  0.00           H  
ATOM   4893 2HB  PHE   164       1.284   8.902  15.971  1.00  0.00           H  
ATOM   4894  HD1 PHE   164       4.958   8.886  15.538  1.00  0.00           H  
ATOM   4895  HD2 PHE   164       1.811  10.713  17.759  1.00  0.00           H  
ATOM   4896  HE1 PHE   164       6.397  10.990  15.902  1.00  0.00           H  
ATOM   4897  HE2 PHE   164       3.149  12.631  18.161  1.00  0.00           H  
ATOM   4898  HZ  PHE   164       5.459  12.843  17.244  1.00  0.00           H  
ATOM   4899  N   ALA   165       4.131   6.101  15.947  1.00  0.00           N  
ATOM   4900  CA  ALA   165       5.474   5.531  15.625  1.00  0.00           C  
ATOM   4901  C   ALA   165       5.672   5.565  14.082  1.00  0.00           C  
ATOM   4902  O   ALA   165       4.665   5.390  13.313  1.00  0.00           O  
ATOM   4903  CB  ALA   165       5.633   4.149  16.353  1.00  0.00           C  
ATOM   4904  H   ALA   165       3.436   6.089  15.215  1.00  0.00           H  
ATOM   4905  HA  ALA   165       6.269   6.179  15.993  1.00  0.00           H  
ATOM   4906 1HB  ALA   165       6.641   3.741  16.276  1.00  0.00           H  
ATOM   4907 2HB  ALA   165       5.433   4.193  17.423  1.00  0.00           H  
ATOM   4908 3HB  ALA   165       5.019   3.378  15.888  1.00  0.00           H  
ATOM   4909  N   HIE   166       6.897   5.915  13.609  1.00  0.00           N  
ATOM   4910  CA  HIE   166       7.344   5.599  12.271  1.00  0.00           C  
ATOM   4911  C   HIE   166       8.840   5.231  12.348  1.00  0.00           C  
ATOM   4912  O   HIE   166       9.578   6.102  12.753  1.00  0.00           O  
ATOM   4913  CB  HIE   166       7.095   6.789  11.291  1.00  0.00           C  
ATOM   4914  CG  HIE   166       7.568   6.690   9.831  1.00  0.00           C  
ATOM   4915  CD2 HIE   166       8.880   6.766   9.460  1.00  0.00           C  
ATOM   4916  ND1 HIE   166       6.867   6.328   8.712  1.00  0.00           N  
ATOM   4917  CE1 HIE   166       7.750   6.303   7.635  1.00  0.00           C  
ATOM   4918  NE2 HIE   166       8.938   6.590   8.037  1.00  0.00           N  
ATOM   4919  H   HIE   166       7.603   6.188  14.276  1.00  0.00           H  
ATOM   4920  HA  HIE   166       6.840   4.662  12.035  1.00  0.00           H  
ATOM   4921 1HB  HIE   166       6.074   7.170  11.318  1.00  0.00           H  
ATOM   4922 2HB  HIE   166       7.585   7.637  11.768  1.00  0.00           H  
ATOM   4923  HD2 HIE   166       9.691   6.945  10.150  1.00  0.00           H  
ATOM   4924  HE1 HIE   166       7.404   6.157   6.622  1.00  0.00           H  
ATOM   4925  HE2 HIE   166       9.706   6.496   7.387  1.00  0.00           H  
ATOM   4926  N   LEU   167       9.225   4.026  12.065  1.00  0.00           N  
ATOM   4927  CA  LEU   167      10.526   3.453  12.472  1.00  0.00           C  
ATOM   4928  C   LEU   167      11.133   2.969  11.185  1.00  0.00           C  
ATOM   4929  O   LEU   167      10.462   2.298  10.415  1.00  0.00           O  
ATOM   4930  CB  LEU   167      10.344   2.264  13.438  1.00  0.00           C  
ATOM   4931  CG  LEU   167       9.504   2.498  14.716  1.00  0.00           C  
ATOM   4932  CD1 LEU   167       9.428   1.241  15.565  1.00  0.00           C  
ATOM   4933  CD2 LEU   167      10.015   3.684  15.613  1.00  0.00           C  
ATOM   4934  H   LEU   167       8.453   3.376  12.038  1.00  0.00           H  
ATOM   4935  HA  LEU   167      11.135   4.204  12.977  1.00  0.00           H  
ATOM   4936 1HB  LEU   167       9.903   1.386  12.965  1.00  0.00           H  
ATOM   4937 2HB  LEU   167      11.363   2.055  13.762  1.00  0.00           H  
ATOM   4938  HG  LEU   167       8.482   2.624  14.359  1.00  0.00           H
[truncated: 191,370 more chars]
