# Supplementary material for: Identification of a binding site on soluble RANKL that can be targeted to inhibit soluble RANK-RANKL interactions and treat osteoporosis
Source: Nat Commun. 2022 Sep 12;13:5338. doi: 10.1038/s41467-022-33006-4 (PMC9468151; doi:10.1038/s41467-022-33006-4)
Supplement: Supplementary file 5 — Source Data [file 41467_2022_33006_MOESM5_ESM.zip › fig4i.pdb]

ATOM      1  N   ALA   161       7.788  -0.830  26.708  1.00  0.00           N1+
ATOM      2  CA  ALA   161       7.391  -0.451  25.355  1.00  0.00           C  
ATOM      3  C   ALA   161       6.164  -1.305  24.916  1.00  0.00           C  
ATOM      4  O   ALA   161       5.911  -2.379  25.436  1.00  0.00           O  
ATOM      5  CB  ALA   161       8.604  -0.571  24.393  1.00  0.00           C  
ATOM      6  HA  ALA   161       7.073   0.591  25.392  1.00  0.00           H  
ATOM      7  HB1 ALA   161       8.854  -1.632  24.385  1.00  0.00           H  
ATOM      8  HB2 ALA   161       8.397  -0.281  23.364  1.00  0.00           H  
ATOM      9  HB3 ALA   161       9.505  -0.092  24.776  1.00  0.00           H  
ATOM     10  H1  ALA   161       7.938  -1.828  26.763  1.00  0.00           H  
ATOM     11  H2  ALA   161       7.080  -0.630  27.400  1.00  0.00           H  
ATOM     12  H3  ALA   161       8.701  -0.462  26.927  1.00  0.00           H  
ATOM     13  N   GLN   162       5.373  -0.761  23.956  1.00  0.00           N  
ATOM     14  CA  GLN   162       4.342  -1.519  23.290  1.00  0.00           C  
ATOM     15  C   GLN   162       4.961  -2.645  22.414  1.00  0.00           C  
ATOM     16  O   GLN   162       6.125  -2.602  21.994  1.00  0.00           O  
ATOM     17  CB  GLN   162       3.556  -0.502  22.422  1.00  0.00           C  
ATOM     18  CG  GLN   162       2.637   0.371  23.256  1.00  0.00           C  
ATOM     19  CD  GLN   162       1.378  -0.199  23.865  1.00  0.00           C  
ATOM     20  NE2 GLN   162       0.665   0.502  24.701  1.00  0.00           N  
ATOM     21  OE1 GLN   162       1.014  -1.344  23.808  1.00  0.00           O  
ATOM     22  H   GLN   162       5.448   0.216  23.711  1.00  0.00           H  
ATOM     23  HA  GLN   162       3.622  -1.877  24.026  1.00  0.00           H  
ATOM     24  HB2 GLN   162       4.225   0.106  21.814  1.00  0.00           H  
ATOM     25  HB3 GLN   162       2.874  -1.014  21.742  1.00  0.00           H  
ATOM     26  HG2 GLN   162       3.261   0.796  24.043  1.00  0.00           H  
ATOM     27  HG3 GLN   162       2.300   1.205  22.641  1.00  0.00           H  
ATOM     28 HE21 GLN   162      -0.102   0.141  25.249  1.00  0.00           H  
ATOM     29 HE22 GLN   162       0.990   1.455  24.788  1.00  0.00           H  
ATOM     30  N   PRO   163       4.204  -3.759  22.132  1.00  0.00           N  
ATOM     31  CA  PRO   163       4.467  -4.716  21.122  1.00  0.00           C  
ATOM     32  C   PRO   163       4.491  -4.272  19.664  1.00  0.00           C  
ATOM     33  O   PRO   163       3.621  -3.601  19.206  1.00  0.00           O  
ATOM     34  CB  PRO   163       3.332  -5.740  21.312  1.00  0.00           C  
ATOM     35  CG  PRO   163       2.745  -5.560  22.749  1.00  0.00           C  
ATOM     36  CD  PRO   163       3.008  -4.103  22.933  1.00  0.00           C  
ATOM     37  HA  PRO   163       5.431  -5.197  21.283  1.00  0.00           H  
ATOM     38  HB2 PRO   163       2.530  -5.519  20.607  1.00  0.00           H  
ATOM     39  HB3 PRO   163       3.736  -6.740  21.161  1.00  0.00           H  
ATOM     40  HG2 PRO   163       1.698  -5.844  22.648  1.00  0.00           H  
ATOM     41  HG3 PRO   163       3.372  -6.159  23.409  1.00  0.00           H  
ATOM     42  HD2 PRO   163       2.155  -3.632  22.444  1.00  0.00           H  
ATOM     43  HD3 PRO   163       3.092  -3.863  23.993  1.00  0.00           H  
ATOM     44  N   PHE   164       5.512  -4.626  18.936  1.00  0.00           N  
ATOM     45  CA  PHE   164       5.768  -4.200  17.525  1.00  0.00           C  
ATOM     46  C   PHE   164       6.901  -5.069  16.851  1.00  0.00           C  
ATOM     47  O   PHE   164       7.791  -5.632  17.556  1.00  0.00           O  
ATOM     48  CB  PHE   164       6.117  -2.719  17.428  1.00  0.00           C  
ATOM     49  CG  PHE   164       7.435  -2.172  18.022  1.00  0.00           C  
ATOM     50  CD1 PHE   164       8.580  -2.398  17.266  1.00  0.00           C  
ATOM     51  CD2 PHE   164       7.453  -1.400  19.195  1.00  0.00           C  
ATOM     52  CE1 PHE   164       9.780  -1.927  17.736  1.00  0.00           C  
ATOM     53  CE2 PHE   164       8.675  -0.974  19.738  1.00  0.00           C  
ATOM     54  CZ  PHE   164       9.823  -1.311  19.007  1.00  0.00           C  
ATOM     55  H   PHE   164       6.276  -5.122  19.373  1.00  0.00           H  
ATOM     56  HA  PHE   164       4.889  -4.474  16.941  1.00  0.00           H  
ATOM     57  HB2 PHE   164       6.201  -2.524  16.359  1.00  0.00           H  
ATOM     58  HB3 PHE   164       5.223  -2.167  17.717  1.00  0.00           H  
ATOM     59  HD1 PHE   164       8.553  -3.053  16.409  1.00  0.00           H  
ATOM     60  HD2 PHE   164       6.559  -1.140  19.741  1.00  0.00           H  
ATOM     61  HE1 PHE   164      10.710  -2.219  17.271  1.00  0.00           H  
ATOM     62  HE2 PHE   164       8.785  -0.432  20.665  1.00  0.00           H  
ATOM     63  HZ  PHE   164      10.798  -0.999  19.350  1.00  0.00           H  
ATOM     64  N   ALA   165       6.879  -5.164  15.509  1.00  0.00           N  
ATOM     65  CA  ALA   165       7.864  -5.784  14.662  1.00  0.00           C  
ATOM     66  C   ALA   165       8.043  -5.163  13.283  1.00  0.00           C  
ATOM     67  O   ALA   165       7.120  -4.622  12.761  1.00  0.00           O  
ATOM     68  CB  ALA   165       7.494  -7.270  14.385  1.00  0.00           C  
ATOM     69  H   ALA   165       6.110  -4.693  15.053  1.00  0.00           H  
ATOM     70  HA  ALA   165       8.829  -5.726  15.166  1.00  0.00           H  
ATOM     71  HB1 ALA   165       6.644  -7.344  13.708  1.00  0.00           H  
ATOM     72  HB2 ALA   165       8.295  -7.846  13.922  1.00  0.00           H  
ATOM     73  HB3 ALA   165       7.227  -7.664  15.366  1.00  0.00           H  
ATOM     74  N   HIE   166       9.232  -5.503  12.647  1.00  0.00           N  
ATOM     75  CA  HIE   166       9.512  -5.361  11.182  1.00  0.00           C  
ATOM     76  C   HIE   166      10.611  -6.319  10.809  1.00  0.00           C  
ATOM     77  O   HIE   166      11.615  -6.422  11.534  1.00  0.00           O  
ATOM     78  CB  HIE   166      10.031  -3.967  10.922  1.00  0.00           C  
ATOM     79  CG  HIE   166       9.991  -3.605   9.495  1.00  0.00           C  
ATOM     80  CD2 HIE   166      11.076  -3.714   8.605  1.00  0.00           C  
ATOM     81  ND1 HIE   166       8.896  -3.195   8.763  1.00  0.00           N  
ATOM     82  CE1 HIE   166       9.259  -2.851   7.524  1.00  0.00           C  
ATOM     83  NE2 HIE   166      10.586  -3.208   7.426  1.00  0.00           N  
ATOM     84  H   HIE   166       9.914  -6.031  13.173  1.00  0.00           H  
ATOM     85  HA  HIE   166       8.576  -5.488  10.638  1.00  0.00           H  
ATOM     86  HB2 HIE   166       9.456  -3.181  11.410  1.00  0.00           H  
ATOM     87  HB3 HIE   166      11.030  -3.779  11.316  1.00  0.00           H  
ATOM     88  HD2 HIE   166      12.086  -4.019   8.833  1.00  0.00           H  
ATOM     89  HE1 HIE   166       8.567  -2.616   6.728  1.00  0.00           H  
ATOM     90  HE2 HIE   166      11.080  -3.110   6.550  1.00  0.00           H  
ATOM     91  N   LEU   167      10.448  -7.127   9.749  1.00  0.00           N  
ATOM     92  CA  LEU   167      11.258  -8.276   9.519  1.00  0.00           C  
ATOM     93  C   LEU   167      11.791  -8.182   8.111  1.00  0.00           C  
ATOM     94  O   LEU   167      11.023  -7.907   7.200  1.00  0.00           O  
ATOM     95  CB  LEU   167      10.514  -9.666   9.689  1.00  0.00           C  
ATOM     96  CG  LEU   167       9.861  -9.975  11.039  1.00  0.00           C  
ATOM     97  CD1 LEU   167       9.132 -11.279  11.222  1.00  0.00           C  
ATOM     98  CD2 LEU   167      10.925  -9.815  12.159  1.00  0.00           C  
ATOM     99  H   LEU   167       9.685  -6.942   9.113  1.00  0.00           H  
ATOM    100  HA  LEU   167      12.106  -8.305  10.203  1.00  0.00           H  
ATOM    101  HB2 LEU   167       9.809  -9.901   8.891  1.00  0.00           H  
ATOM    102  HB3 LEU   167      11.348 -10.352   9.542  1.00  0.00           H  
ATOM    103  HG  LEU   167       9.058  -9.239  11.026  1.00  0.00           H  
ATOM    104 HD11 LEU   167       8.996 -11.573  12.263  1.00  0.00           H  
ATOM    105 HD12 LEU   167       8.090 -11.117  10.946  1.00  0.00           H  
ATOM    106 HD13 LEU   167       9.601 -12.008  10.561  1.00  0.00           H  
ATOM    107 HD21 LEU   167      10.354  -9.740  13.085  1.00  0.00           H  
ATOM    108 HD22 LEU   167      11.692 -10.584  12.083  1.00  0.00           H  
ATOM    109 HD23 LEU   167      11.367  -8.820  12.097  1.00  0.00           H  
ATOM    110  N   THR   168      13.073  -8.609   7.862  1.00  0.00           N  
ATOM    111  CA  THR   168      13.614  -8.815   6.536  1.00  0.00           C  
ATOM    112  C   THR   168      13.969 -10.233   6.272  1.00  0.00           C  
ATOM    113  O   THR   168      13.678 -11.095   7.126  1.00  0.00           O  
ATOM    114  CB  THR   168      14.914  -7.965   6.469  1.00  0.00           C  
ATOM    115  CG2 THR   168      14.721  -6.470   6.644  1.00  0.00           C  
ATOM    116  OG1 THR   168      15.834  -8.365   7.431  1.00  0.00           O  
ATOM    117  H   THR   168      13.555  -8.937   8.687  1.00  0.00           H  
ATOM    118  HA  THR   168      12.913  -8.483   5.769  1.00  0.00           H  
ATOM    119  HB  THR   168      15.370  -8.223   5.512  1.00  0.00           H  
ATOM    120  HG1 THR   168      16.692  -7.949   7.321  1.00  0.00           H  
ATOM    121 HG21 THR   168      13.840  -6.295   7.261  1.00  0.00           H  
ATOM    122 HG22 THR   168      15.605  -5.983   7.059  1.00  0.00           H  
ATOM    123 HG23 THR   168      14.424  -6.089   5.668  1.00  0.00           H  
ATOM    124  N   ILE   169      14.425 -10.662   5.087  1.00  0.00           N  
ATOM    125  CA  ILE   169      14.723 -12.081   4.699  1.00  0.00           C  
ATOM    126  C   ILE   169      16.235 -12.358   4.453  1.00  0.00           C  
ATOM    127  O   ILE   169      16.909 -11.371   4.164  1.00  0.00           O  
ATOM    128  CB  ILE   169      13.860 -12.552   3.429  1.00  0.00           C  
ATOM    129  CG1 ILE   169      13.714 -14.094   3.413  1.00  0.00           C  
ATOM    130  CG2 ILE   169      14.345 -12.039   2.030  1.00  0.00           C  
ATOM    131  CD1 ILE   169      12.788 -14.657   4.438  1.00  0.00           C  
ATOM    132  H   ILE   169      14.506  -9.928   4.396  1.00  0.00           H  
ATOM    133  HA  ILE   169      14.618 -12.764   5.542  1.00  0.00           H  
ATOM    134  HB  ILE   169      12.877 -12.086   3.499  1.00  0.00           H  
ATOM    135 HG12 ILE   169      13.324 -14.493   2.478  1.00  0.00           H  
ATOM    136 HG13 ILE   169      14.717 -14.522   3.397  1.00  0.00           H  
ATOM    137 HG21 ILE   169      14.719 -11.015   2.056  1.00  0.00           H  
ATOM    138 HG22 ILE   169      15.119 -12.679   1.608  1.00  0.00           H  
ATOM    139 HG23 ILE   169      13.542 -12.095   1.295  1.00  0.00           H  
ATOM    140 HD11 ILE   169      12.427 -15.645   4.151  1.00  0.00           H  
ATOM    141 HD12 ILE   169      13.353 -14.569   5.367  1.00  0.00           H  
ATOM    142 HD13 ILE   169      11.912 -14.032   4.611  1.00  0.00           H  
ATOM    143  N   ASN   170      16.755 -13.586   4.641  1.00  0.00           N  
ATOM    144  CA  ASN   170      18.121 -13.985   4.272  1.00  0.00           C  
ATOM    145  C   ASN   170      18.248 -14.582   2.874  1.00  0.00           C  
ATOM    146  O   ASN   170      17.725 -15.611   2.558  1.00  0.00           O  
ATOM    147  CB  ASN   170      18.654 -14.918   5.297  1.00  0.00           C  
ATOM    148  CG  ASN   170      20.022 -15.475   4.999  1.00  0.00           C  
ATOM    149  ND2 ASN   170      21.035 -14.683   4.616  1.00  0.00           N  
ATOM    150  OD1 ASN   170      20.204 -16.658   4.942  1.00  0.00           O  
ATOM    151  H   ASN   170      16.145 -14.270   5.065  1.00  0.00           H  
ATOM    152  HA  ASN   170      18.743 -13.089   4.265  1.00  0.00           H  
ATOM    153  HB2 ASN   170      18.814 -14.270   6.159  1.00  0.00           H  
ATOM    154  HB3 ASN   170      17.933 -15.657   5.648  1.00  0.00           H  
ATOM    155 HD21 ASN   170      21.878 -15.074   4.221  1.00  0.00           H  
ATOM    156 HD22 ASN   170      21.045 -13.673   4.599  1.00  0.00           H  
ATOM    157  N   ALA   171      19.014 -13.892   2.073  1.00  0.00           N  
ATOM    158  CA  ALA   171      19.449 -14.277   0.719  1.00  0.00           C  
ATOM    159  C   ALA   171      20.060 -15.679   0.612  1.00  0.00           C  
ATOM    160  O   ALA   171      19.779 -16.349  -0.379  1.00  0.00           O  
ATOM    161  CB  ALA   171      20.362 -13.163   0.127  1.00  0.00           C  
ATOM    162  H   ALA   171      19.284 -13.043   2.548  1.00  0.00           H  
ATOM    163  HA  ALA   171      18.522 -14.555   0.218  1.00  0.00           H  
ATOM    164  HB1 ALA   171      20.732 -13.277  -0.892  1.00  0.00           H  
ATOM    165  HB2 ALA   171      19.780 -12.241   0.106  1.00  0.00           H  
ATOM    166  HB3 ALA   171      21.233 -13.007   0.763  1.00  0.00           H  
ATOM    167  N   ALA   172      20.760 -16.211   1.580  1.00  0.00           N  
ATOM    168  CA  ALA   172      21.374 -17.445   1.397  1.00  0.00           C  
ATOM    169  C   ALA   172      20.596 -18.736   1.557  1.00  0.00           C  
ATOM    170  O   ALA   172      21.083 -19.829   1.215  1.00  0.00           O  
ATOM    171  CB  ALA   172      22.545 -17.440   2.384  1.00  0.00           C  
ATOM    172  H   ALA   172      20.975 -15.572   2.332  1.00  0.00           H  
ATOM    173  HA  ALA   172      21.802 -17.457   0.395  1.00  0.00           H  
ATOM    174  HB1 ALA   172      23.184 -18.314   2.259  1.00  0.00           H  
ATOM    175  HB2 ALA   172      23.168 -16.545   2.384  1.00  0.00           H  
ATOM    176  HB3 ALA   172      22.097 -17.429   3.378  1.00  0.00           H  
ATOM    177  N   SER   173      19.349 -18.580   1.972  1.00  0.00           N  
ATOM    178  CA  SER   173      18.375 -19.603   2.339  1.00  0.00           C  
ATOM    179  C   SER   173      16.960 -19.109   2.142  1.00  0.00           C  
ATOM    180  O   SER   173      15.999 -19.603   2.811  1.00  0.00           O  
ATOM    181  CB  SER   173      18.667 -19.902   3.795  1.00  0.00           C  
ATOM    182  OG  SER   173      18.404 -18.834   4.651  1.00  0.00           O  
ATOM    183  H   SER   173      19.097 -17.603   2.033  1.00  0.00           H  
ATOM    184  HA  SER   173      18.554 -20.401   1.619  1.00  0.00           H  
ATOM    185  HB2 SER   173      17.985 -20.751   3.850  1.00  0.00           H  
ATOM    186  HB3 SER   173      19.648 -20.277   4.087  1.00  0.00           H  
ATOM    187  HG  SER   173      19.175 -18.262   4.659  1.00  0.00           H  
ATOM    188  N   ILE   174      16.674 -18.230   1.180  1.00  0.00           N  
ATOM    189  CA  ILE   174      15.353 -17.964   0.621  1.00  0.00           C  
ATOM    190  C   ILE   174      14.972 -19.133  -0.348  1.00  0.00           C  
ATOM    191  O   ILE   174      15.816 -19.630  -1.063  1.00  0.00           O  
ATOM    192  CB  ILE   174      15.350 -16.616  -0.109  1.00  0.00           C  
ATOM    193  CG1 ILE   174      14.034 -16.251  -0.708  1.00  0.00           C  
ATOM    194  CG2 ILE   174      16.424 -16.510  -1.231  1.00  0.00           C  
ATOM    195  CD1 ILE   174      13.826 -14.791  -1.057  1.00  0.00           C  
ATOM    196  H   ILE   174      17.500 -17.899   0.701  1.00  0.00           H  
ATOM    197  HA  ILE   174      14.650 -17.816   1.442  1.00  0.00           H  
ATOM    198  HB  ILE   174      15.655 -15.870   0.624  1.00  0.00           H  
ATOM    199 HG12 ILE   174      13.934 -16.872  -1.599  1.00  0.00           H  
ATOM    200 HG13 ILE   174      13.270 -16.491   0.032  1.00  0.00           H  
ATOM    201 HG21 ILE   174      16.350 -15.465  -1.536  1.00  0.00           H  
ATOM    202 HG22 ILE   174      17.445 -16.647  -0.874  1.00  0.00           H  
ATOM    203 HG23 ILE   174      16.100 -17.171  -2.034  1.00  0.00           H  
ATOM    204 HD11 ILE   174      12.806 -14.409  -1.051  1.00  0.00           H  
ATOM    205 HD12 ILE   174      14.408 -14.130  -0.414  1.00  0.00           H  
ATOM    206 HD13 ILE   174      14.077 -14.704  -2.113  1.00  0.00           H  
ATOM    207  N   PRO   175      13.720 -19.714  -0.390  1.00  0.00           N  
ATOM    208  CA  PRO   175      13.208 -20.621  -1.415  1.00  0.00           C  
ATOM    209  C   PRO   175      13.475 -20.099  -2.771  1.00  0.00           C  
ATOM    210  O   PRO   175      13.601 -18.884  -3.030  1.00  0.00           O  
ATOM    211  CB  PRO   175      11.760 -20.717  -1.095  1.00  0.00           C  
ATOM    212  CG  PRO   175      11.793 -20.548   0.426  1.00  0.00           C  
ATOM    213  CD  PRO   175      12.716 -19.411   0.568  1.00  0.00           C  
ATOM    214  HA  PRO   175      13.688 -21.578  -1.209  1.00  0.00           H  
ATOM    215  HB2 PRO   175      11.146 -19.961  -1.588  1.00  0.00           H  
ATOM    216  HB3 PRO   175      11.404 -21.714  -1.353  1.00  0.00           H  
ATOM    217  HG2 PRO   175      10.812 -20.314   0.840  1.00  0.00           H  
ATOM    218  HG3 PRO   175      12.143 -21.419   0.980  1.00  0.00           H  
ATOM    219  HD2 PRO   175      12.332 -18.398   0.445  1.00  0.00           H  
ATOM    220  HD3 PRO   175      13.122 -19.508   1.575  1.00  0.00           H  
ATOM    221  N   SER   176      13.500 -21.005  -3.735  1.00  0.00           N  
ATOM    222  CA  SER   176      13.619 -20.805  -5.223  1.00  0.00           C  
ATOM    223  C   SER   176      12.447 -21.462  -6.080  1.00  0.00           C  
ATOM    224  O   SER   176      11.436 -21.831  -5.475  1.00  0.00           O  
ATOM    225  CB  SER   176      15.029 -21.362  -5.629  1.00  0.00           C  
ATOM    226  OG  SER   176      15.162 -22.779  -5.437  1.00  0.00           O  
ATOM    227  H   SER   176      13.405 -21.980  -3.489  1.00  0.00           H  
ATOM    228  HA  SER   176      13.575 -19.774  -5.573  1.00  0.00           H  
ATOM    229  HB2 SER   176      15.280 -21.161  -6.671  1.00  0.00           H  
ATOM    230  HB3 SER   176      15.735 -20.833  -4.989  1.00  0.00           H  
ATOM    231  HG  SER   176      15.506 -22.868  -4.546  1.00  0.00           H  
ATOM    232  N   GLY   177      12.581 -21.518  -7.381  1.00  0.00           N  
ATOM    233  CA  GLY   177      11.575 -22.207  -8.192  1.00  0.00           C  
ATOM    234  C   GLY   177      10.326 -21.302  -8.442  1.00  0.00           C  
ATOM    235  O   GLY   177      10.250 -20.195  -7.974  1.00  0.00           O  
ATOM    236  H   GLY   177      13.424 -21.249  -7.867  1.00  0.00           H  
ATOM    237  HA2 GLY   177      12.087 -22.454  -9.121  1.00  0.00           H  
ATOM    238  HA3 GLY   177      11.207 -23.147  -7.781  1.00  0.00           H  
ATOM    239  N   SER   178       9.322 -21.753  -9.174  1.00  0.00           N  
ATOM    240  CA  SER   178       8.132 -20.940  -9.603  1.00  0.00           C  
ATOM    241  C   SER   178       6.846 -21.291  -8.855  1.00  0.00           C  
ATOM    242  O   SER   178       6.015 -20.402  -8.733  1.00  0.00           O  
ATOM    243  CB  SER   178       7.848 -21.227 -11.094  1.00  0.00           C  
ATOM    244  OG  SER   178       6.779 -20.525 -11.590  1.00  0.00           O  
ATOM    245  H   SER   178       9.381 -22.642  -9.651  1.00  0.00           H  
ATOM    246  HA  SER   178       8.303 -19.864  -9.559  1.00  0.00           H  
ATOM    247  HB2 SER   178       8.732 -21.076 -11.715  1.00  0.00           H  
ATOM    248  HB3 SER   178       7.634 -22.287 -11.233  1.00  0.00           H  
ATOM    249  HG  SER   178       6.901 -19.583 -11.726  1.00  0.00           H  
ATOM    250  N   HIE   179       6.637 -22.518  -8.400  1.00  0.00           N  
ATOM    251  CA  HIE   179       5.411 -22.764  -7.588  1.00  0.00           C  
ATOM    252  C   HIE   179       5.488 -22.189  -6.116  1.00  0.00           C  
ATOM    253  O   HIE   179       6.531 -21.845  -5.665  1.00  0.00           O  
ATOM    254  CB  HIE   179       5.056 -24.338  -7.578  1.00  0.00           C  
ATOM    255  CG  HIE   179       3.615 -24.595  -7.392  1.00  0.00           C  
ATOM    256  CD2 HIE   179       2.651 -24.563  -8.366  1.00  0.00           C  
ATOM    257  ND1 HIE   179       2.948 -24.788  -6.132  1.00  0.00           N  
ATOM    258  CE1 HIE   179       1.688 -24.971  -6.409  1.00  0.00           C  
ATOM    259  NE2 HIE   179       1.436 -24.785  -7.727  1.00  0.00           N  
ATOM    260  H   HIE   179       7.391 -23.191  -8.382  1.00  0.00           H  
ATOM    261  HA  HIE   179       4.595 -22.234  -8.076  1.00  0.00           H  
ATOM    262  HB2 HIE   179       5.386 -24.802  -8.509  1.00  0.00           H  
ATOM    263  HB3 HIE   179       5.724 -24.887  -6.914  1.00  0.00           H  
ATOM    264  HD2 HIE   179       2.807 -24.503  -9.432  1.00  0.00           H  
ATOM    265  HE1 HIE   179       0.877 -25.018  -5.698  1.00  0.00           H  
ATOM    266  HE2 HIE   179       0.531 -24.797  -8.174  1.00  0.00           H  
ATOM    267  N   LYS   180       4.394 -22.049  -5.393  1.00  0.00           N  
ATOM    268  CA  LYS   180       4.125 -21.255  -4.166  1.00  0.00           C  
ATOM    269  C   LYS   180       4.855 -21.943  -2.999  1.00  0.00           C  
ATOM    270  O   LYS   180       4.957 -23.142  -2.787  1.00  0.00           O  
ATOM    271  CB  LYS   180       2.552 -21.020  -4.040  1.00  0.00           C  
ATOM    272  CG  LYS   180       2.142 -19.983  -2.975  1.00  0.00           C  
ATOM    273  CD  LYS   180       0.769 -20.238  -2.350  1.00  0.00           C  
ATOM    274  CE  LYS   180      -0.497 -20.500  -3.308  1.00  0.00           C  
ATOM    275  NZ  LYS   180      -1.762 -20.787  -2.627  1.00  0.00           N1+
ATOM    276  H   LYS   180       3.636 -22.615  -5.749  1.00  0.00           H  
ATOM    277  HA  LYS   180       4.595 -20.274  -4.230  1.00  0.00           H  
ATOM    278  HB2 LYS   180       2.291 -20.632  -5.025  1.00  0.00           H  
ATOM    279  HB3 LYS   180       2.023 -21.968  -3.937  1.00  0.00           H  
ATOM    280  HG2 LYS   180       2.920 -19.936  -2.213  1.00  0.00           H  
ATOM    281  HG3 LYS   180       2.151 -18.959  -3.350  1.00  0.00           H  
ATOM    282  HD2 LYS   180       0.865 -21.144  -1.751  1.00  0.00           H  
ATOM    283  HD3 LYS   180       0.564 -19.355  -1.744  1.00  0.00           H  
ATOM    284  HE2 LYS   180      -0.515 -19.668  -4.013  1.00  0.00           H  
ATOM    285  HE3 LYS   180      -0.310 -21.404  -3.887  1.00  0.00           H  
ATOM    286  HZ1 LYS   180      -2.490 -20.672  -3.318  1.00  0.00           H  
ATOM    287  HZ2 LYS   180      -1.758 -21.756  -2.341  1.00  0.00           H  
ATOM    288  HZ3 LYS   180      -1.955 -20.151  -1.867  1.00  0.00           H  
ATOM    289  N   VAL   181       5.392 -21.139  -2.012  1.00  0.00           N  
ATOM    290  CA  VAL   181       6.210 -21.565  -0.908  1.00  0.00           C  
ATOM    291  C   VAL   181       6.224 -20.533   0.274  1.00  0.00           C  
ATOM    292  O   VAL   181       6.198 -19.332   0.091  1.00  0.00           O  
ATOM    293  CB  VAL   181       7.666 -21.904  -1.319  1.00  0.00           C  
ATOM    294  CG1 VAL   181       8.400 -20.622  -1.636  1.00  0.00           C  
ATOM    295  CG2 VAL   181       8.535 -22.680  -0.219  1.00  0.00           C  
ATOM    296  H   VAL   181       5.045 -20.192  -1.963  1.00  0.00           H  
ATOM    297  HA  VAL   181       5.708 -22.452  -0.523  1.00  0.00           H  
ATOM    298  HB  VAL   181       7.626 -22.561  -2.188  1.00  0.00           H  
ATOM    299 HG11 VAL   181       7.906 -19.800  -2.155  1.00  0.00           H  
ATOM    300 HG12 VAL   181       8.844 -20.190  -0.739  1.00  0.00           H  
ATOM    301 HG13 VAL   181       9.102 -20.925  -2.412  1.00  0.00           H  
ATOM    302 HG21 VAL   181       8.570 -22.198   0.759  1.00  0.00           H  
ATOM    303 HG22 VAL   181       8.079 -23.647  -0.006  1.00  0.00           H  
ATOM    304 HG23 VAL   181       9.486 -22.901  -0.704  1.00  0.00           H  
ATOM    305  N   THR   182       6.269 -21.153   1.459  1.00  0.00           N  
ATOM    306  CA  THR   182       6.262 -20.309   2.673  1.00  0.00           C  
ATOM    307  C   THR   182       7.685 -19.757   2.976  1.00  0.00           C  
ATOM    308  O   THR   182       8.638 -20.474   2.747  1.00  0.00           O  
ATOM    309  CB  THR   182       5.771 -21.070   3.861  1.00  0.00           C  
ATOM    310  CG2 THR   182       5.887 -20.350   5.157  1.00  0.00           C  
ATOM    311  OG1 THR   182       4.491 -21.531   3.703  1.00  0.00           O  
ATOM    312  H   THR   182       6.617 -22.099   1.517  1.00  0.00           H  
ATOM    313  HA  THR   182       5.582 -19.475   2.492  1.00  0.00           H  
ATOM    314  HB  THR   182       6.310 -21.996   4.062  1.00  0.00           H  
ATOM    315  HG1 THR   182       4.368 -22.129   2.962  1.00  0.00           H  
ATOM    316 HG21 THR   182       5.768 -19.279   4.995  1.00  0.00           H  
ATOM    317 HG22 THR   182       5.062 -20.717   5.769  1.00  0.00           H  
ATOM    318 HG23 THR   182       6.855 -20.496   5.636  1.00  0.00           H  
ATOM    319  N   LEU   183       7.793 -18.452   3.333  1.00  0.00           N  
ATOM    320  CA  LEU   183       9.006 -17.790   3.869  1.00  0.00           C  
ATOM    321  C   LEU   183       9.471 -18.182   5.362  1.00  0.00           C  
ATOM    322  O   LEU   183       8.573 -18.260   6.243  1.00  0.00           O  
ATOM    323  CB  LEU   183       8.673 -16.285   3.769  1.00  0.00           C  
ATOM    324  CG  LEU   183       8.591 -15.664   2.388  1.00  0.00           C  
ATOM    325  CD1 LEU   183       8.203 -14.187   2.438  1.00  0.00           C  
ATOM    326  CD2 LEU   183       9.926 -15.706   1.624  1.00  0.00           C  
ATOM    327  H   LEU   183       6.913 -17.960   3.275  1.00  0.00           H  
ATOM    328  HA  LEU   183       9.872 -18.143   3.310  1.00  0.00           H  
ATOM    329  HB2 LEU   183       7.785 -16.080   4.368  1.00  0.00           H  
ATOM    330  HB3 LEU   183       9.521 -15.747   4.194  1.00  0.00           H  
ATOM    331  HG  LEU   183       7.843 -16.161   1.771  1.00  0.00           H  
ATOM    332 HD11 LEU   183       8.967 -13.641   2.991  1.00  0.00           H  
ATOM    333 HD12 LEU   183       8.041 -13.747   1.454  1.00  0.00           H  
ATOM    334 HD13 LEU   183       7.276 -14.167   3.011  1.00  0.00           H  
ATOM    335 HD21 LEU   183      10.324 -16.706   1.463  1.00  0.00           H  
ATOM    336 HD22 LEU   183       9.732 -15.278   0.640  1.00  0.00           H  
ATOM    337 HD23 LEU   183      10.654 -15.031   2.076  1.00  0.00           H  
ATOM    338  N   SER   184      10.768 -18.494   5.698  1.00  0.00           N  
ATOM    339  CA  SER   184      11.170 -18.810   7.093  1.00  0.00           C  
ATOM    340  C   SER   184      12.486 -18.152   7.604  1.00  0.00           C  
ATOM    341  O   SER   184      12.645 -17.942   8.812  1.00  0.00           O  
ATOM    342  CB  SER   184      11.205 -20.314   7.423  1.00  0.00           C  
ATOM    343  OG  SER   184      12.254 -21.012   6.758  1.00  0.00           O  
ATOM    344  H   SER   184      11.415 -18.665   4.942  1.00  0.00           H  
ATOM    345  HA  SER   184      10.345 -18.489   7.728  1.00  0.00           H  
ATOM    346  HB2 SER   184      11.332 -20.360   8.504  1.00  0.00           H  
ATOM    347  HB3 SER   184      10.280 -20.720   7.015  1.00  0.00           H  
ATOM    348  HG  SER   184      12.171 -20.895   5.809  1.00  0.00           H  
ATOM    349  N   SER   185      13.388 -17.925   6.661  1.00  0.00           N  
ATOM    350  CA  SER   185      14.698 -17.270   6.968  1.00  0.00           C  
ATOM    351  C   SER   185      14.607 -15.752   7.277  1.00  0.00           C  
ATOM    352  O   SER   185      15.355 -14.912   6.705  1.00  0.00           O  
ATOM    353  CB  SER   185      15.779 -17.593   5.876  1.00  0.00           C  
ATOM    354  OG  SER   185      15.752 -18.944   5.549  1.00  0.00           O  
ATOM    355  H   SER   185      13.256 -18.342   5.752  1.00  0.00           H  
ATOM    356  HA  SER   185      15.151 -17.726   7.848  1.00  0.00           H  
ATOM    357  HB2 SER   185      15.548 -16.967   5.014  1.00  0.00           H  
ATOM    358  HB3 SER   185      16.785 -17.354   6.217  1.00  0.00           H  
ATOM    359  HG  SER   185      16.588 -19.057   5.092  1.00  0.00           H  
ATOM    360  N   TRP   186      13.761 -15.347   8.251  1.00  0.00           N  
ATOM    361  CA  TRP   186      13.546 -13.931   8.615  1.00  0.00           C  
ATOM    362  C   TRP   186      14.595 -13.403   9.636  1.00  0.00           C  
ATOM    363  O   TRP   186      15.096 -14.181  10.441  1.00  0.00           O  
ATOM    364  CB  TRP   186      12.143 -13.816   9.202  1.00  0.00           C  
ATOM    365  CG  TRP   186      10.965 -14.287   8.432  1.00  0.00           C  
ATOM    366  CD1 TRP   186      10.364 -15.469   8.645  1.00  0.00           C  
ATOM    367  CD2 TRP   186      10.080 -13.550   7.579  1.00  0.00           C  
ATOM    368  CE2 TRP   186       8.931 -14.356   7.351  1.00  0.00           C  
ATOM    369  CE3 TRP   186      10.172 -12.316   6.936  1.00  0.00           C  
ATOM    370  NE1 TRP   186       9.129 -15.524   8.008  1.00  0.00           N  
ATOM    371  CZ2 TRP   186       7.941 -13.883   6.417  1.00  0.00           C  
ATOM    372  CZ3 TRP   186       9.278 -11.875   5.960  1.00  0.00           C  
ATOM    373  CH2 TRP   186       8.166 -12.732   5.635  1.00  0.00           C  
ATOM    374  H   TRP   186      13.313 -16.049   8.822  1.00  0.00           H  
ATOM    375  HA  TRP   186      13.633 -13.288   7.739  1.00  0.00           H  
ATOM    376  HB2 TRP   186      12.057 -14.301  10.174  1.00  0.00           H  
ATOM    377  HB3 TRP   186      11.924 -12.799   9.530  1.00  0.00           H  
ATOM    378  HD1 TRP   186      10.710 -16.238   9.320  1.00  0.00           H  
ATOM    379  HE1 TRP   186       8.564 -16.353   7.882  1.00  0.00           H  
ATOM    380  HE3 TRP   186      11.066 -11.726   7.069  1.00  0.00           H  
ATOM    381  HZ2 TRP   186       6.993 -14.391   6.310  1.00  0.00           H  
ATOM    382  HZ3 TRP   186       9.320 -10.907   5.481  1.00  0.00           H  
ATOM    383  HH2 TRP   186       7.435 -12.527   4.868  1.00  0.00           H  
ATOM    384  N   TYR   187      14.886 -12.116   9.535  1.00  0.00           N  
ATOM    385  CA  TYR   187      15.696 -11.398  10.506  1.00  0.00           C  
ATOM    386  C   TYR   187      14.804 -10.604  11.488  1.00  0.00           C  
ATOM    387  O   TYR   187      13.990  -9.798  11.095  1.00  0.00           O  
ATOM    388  CB  TYR   187      16.799 -10.538   9.852  1.00  0.00           C  
ATOM    389  CG  TYR   187      17.873 -11.329   9.062  1.00  0.00           C  
ATOM    390  CD1 TYR   187      18.033 -11.109   7.625  1.00  0.00           C  
ATOM    391  CD2 TYR   187      18.949 -11.913   9.770  1.00  0.00           C  
ATOM    392  CE1 TYR   187      19.081 -11.780   7.010  1.00  0.00           C  
ATOM    393  CE2 TYR   187      20.028 -12.443   9.095  1.00  0.00           C  
ATOM    394  CZ  TYR   187      20.104 -12.390   7.691  1.00  0.00           C  
ATOM    395  OH  TYR   187      21.201 -12.848   7.044  1.00  0.00           O  
ATOM    396  H   TYR   187      14.461 -11.631   8.757  1.00  0.00           H  
ATOM    397  HA  TYR   187      16.108 -12.208  11.109  1.00  0.00           H  
ATOM    398  HB2 TYR   187      16.233  -9.899   9.174  1.00  0.00           H  
ATOM    399  HB3 TYR   187      17.355  -9.842  10.480  1.00  0.00           H  
ATOM    400  HD1 TYR   187      17.270 -10.558   7.096  1.00  0.00           H  
ATOM    401  HD2 TYR   187      18.902 -12.086  10.835  1.00  0.00           H  
ATOM    402  HE1 TYR   187      19.075 -11.895   5.937  1.00  0.00           H  
ATOM    403  HE2 TYR   187      20.771 -13.035   9.609  1.00  0.00           H  
ATOM    404  HH  TYR   187      21.564 -13.701   7.293  1.00  0.00           H  
ATOM    405  N   HIE   188      15.239 -10.564  12.779  1.00  0.00           N  
ATOM    406  CA  HIE   188      14.523  -9.902  13.861  1.00  0.00           C  
ATOM    407  C   HIE   188      15.145  -8.592  14.431  1.00  0.00           C  
ATOM    408  O   HIE   188      14.522  -7.801  15.161  1.00  0.00           O  
ATOM    409  CB  HIE   188      14.284 -10.903  14.977  1.00  0.00           C  
ATOM    410  CG  HIE   188      15.487 -11.436  15.580  1.00  0.00           C  
ATOM    411  CD2 HIE   188      16.143 -10.933  16.683  1.00  0.00           C  
ATOM    412  ND1 HIE   188      16.397 -12.325  14.997  1.00  0.00           N  
ATOM    413  CE1 HIE   188      17.488 -12.381  15.889  1.00  0.00           C  
ATOM    414  NE2 HIE   188      17.331 -11.545  16.890  1.00  0.00           N  
ATOM    415  H   HIE   188      16.065 -11.071  13.062  1.00  0.00           H  
ATOM    416  HA  HIE   188      13.523  -9.673  13.494  1.00  0.00           H  
ATOM    417  HB2 HIE   188      13.648 -10.543  15.784  1.00  0.00           H  
ATOM    418  HB3 HIE   188      13.852 -11.815  14.564  1.00  0.00           H  
ATOM    419  HD2 HIE   188      15.744 -10.087  17.223  1.00  0.00           H  
ATOM    420  HE1 HIE   188      18.378 -12.915  15.588  1.00  0.00           H  
ATOM    421  HE2 HIE   188      18.043 -11.263  17.548  1.00  0.00           H  
ATOM    422  N   ASP   189      16.423  -8.272  14.246  1.00  0.00           N  
ATOM    423  CA  ASP   189      17.251  -7.197  14.754  1.00  0.00           C  
ATOM    424  C   ASP   189      18.310  -6.694  13.740  1.00  0.00           C  
ATOM    425  O   ASP   189      18.954  -5.674  13.944  1.00  0.00           O  
ATOM    426  CB  ASP   189      17.882  -7.484  16.154  1.00  0.00           C  
ATOM    427  CG  ASP   189      18.817  -8.685  16.227  1.00  0.00           C  
ATOM    428  OD1 ASP   189      19.217  -9.187  15.177  1.00  0.00           O  
ATOM    429  OD2 ASP   189      19.074  -9.212  17.360  1.00  0.00           O1-
ATOM    430  H   ASP   189      17.021  -9.016  13.914  1.00  0.00           H  
ATOM    431  HA  ASP   189      16.555  -6.358  14.780  1.00  0.00           H  
ATOM    432  HB2 ASP   189      18.343  -6.573  16.537  1.00  0.00           H  
ATOM    433  HB3 ASP   189      17.066  -7.661  16.854  1.00  0.00           H  
ATOM    434  N   ARG   190      18.562  -7.461  12.678  1.00  0.00           N  
ATOM    435  CA  ARG   190      19.616  -7.121  11.694  1.00  0.00           C  
ATOM    436  C   ARG   190      19.156  -5.889  10.907  1.00  0.00           C  
ATOM    437  O   ARG   190      18.150  -6.000  10.191  1.00  0.00           O  
ATOM    438  CB  ARG   190      19.981  -8.292  10.722  1.00  0.00           C  
ATOM    439  CG  ARG   190      21.501  -8.327  10.291  1.00  0.00           C  
ATOM    440  CD  ARG   190      21.881  -9.547   9.365  1.00  0.00           C  
ATOM    441  NE  ARG   190      23.300  -9.484   9.074  1.00  0.00           N  
ATOM    442  CZ  ARG   190      23.846  -8.859   8.021  1.00  0.00           C  
ATOM    443  NH1 ARG   190      23.202  -8.190   7.091  1.00  0.00           N1+
ATOM    444  NH2 ARG   190      25.101  -9.098   7.856  1.00  0.00           N1+
ATOM    445  H   ARG   190      18.063  -8.339  12.649  1.00  0.00           H  
ATOM    446  HA  ARG   190      20.524  -6.857  12.237  1.00  0.00           H  
ATOM    447  HB2 ARG   190      19.546  -9.205  11.129  1.00  0.00           H  
ATOM    448  HB3 ARG   190      19.364  -8.176   9.832  1.00  0.00           H  
ATOM    449  HG2 ARG   190      21.646  -7.430   9.690  1.00  0.00           H  
ATOM    450  HG3 ARG   190      22.148  -8.354  11.169  1.00  0.00           H  
ATOM    451  HD2 ARG   190      21.823 -10.509   9.875  1.00  0.00           H  
ATOM    452  HD3 ARG   190      21.273  -9.528   8.460  1.00  0.00           H  
ATOM    453  HE  ARG   190      23.887 -10.172   9.524  1.00  0.00           H  
ATOM    454 HH11 ARG   190      22.231  -7.980   7.276  1.00  0.00           H  
ATOM    455 HH12 ARG   190      23.755  -7.741   6.375  1.00  0.00           H  
ATOM    456 HH21 ARG   190      25.715  -9.494   8.554  1.00  0.00           H  
ATOM    457 HH22 ARG   190      25.465  -8.902   6.935  1.00  0.00           H  
ATOM    458  N   GLY   191      19.838  -4.804  10.908  1.00  0.00           N  
ATOM    459  CA  GLY   191      19.611  -3.706   9.981  1.00  0.00           C  
ATOM    460  C   GLY   191      18.259  -2.950  10.250  1.00  0.00           C  
ATOM    461  O   GLY   191      18.024  -2.506  11.388  1.00  0.00           O  
ATOM    462  H   GLY   191      20.607  -4.669  11.550  1.00  0.00           H  
ATOM    463  HA2 GLY   191      20.433  -2.999  10.083  1.00  0.00           H  
ATOM    464  HA3 GLY   191      19.658  -4.038   8.943  1.00  0.00           H  
ATOM    465  N   TRP   192      17.398  -2.791   9.205  1.00  0.00           N  
ATOM    466  CA  TRP   192      16.042  -2.294   9.260  1.00  0.00           C  
ATOM    467  C   TRP   192      15.040  -3.245   9.930  1.00  0.00           C  
ATOM    468  O   TRP   192      13.861  -2.918  10.053  1.00  0.00           O  
ATOM    469  CB  TRP   192      15.501  -1.890   7.882  1.00  0.00           C  
ATOM    470  CG  TRP   192      16.267  -0.982   6.944  1.00  0.00           C  
ATOM    471  CD1 TRP   192      16.101  -0.872   5.569  1.00  0.00           C  
ATOM    472  CD2 TRP   192      17.112   0.135   7.271  1.00  0.00           C  
ATOM    473  CE2 TRP   192      17.474   0.830   6.053  1.00  0.00           C  
ATOM    474  CE3 TRP   192      17.674   0.660   8.470  1.00  0.00           C  
ATOM    475  NE1 TRP   192      16.751   0.190   5.045  1.00  0.00           N  
ATOM    476  CZ2 TRP   192      18.277   1.970   6.072  1.00  0.00           C  
ATOM    477  CZ3 TRP   192      18.544   1.687   8.460  1.00  0.00           C  
ATOM    478  CH2 TRP   192      18.829   2.350   7.253  1.00  0.00           C  
ATOM    479  H   TRP   192      17.771  -3.074   8.310  1.00  0.00           H  
ATOM    480  HA  TRP   192      16.065  -1.513  10.020  1.00  0.00           H  
ATOM    481  HB2 TRP   192      15.423  -2.821   7.323  1.00  0.00           H  
ATOM    482  HB3 TRP   192      14.493  -1.484   7.969  1.00  0.00           H  
ATOM    483  HD1 TRP   192      15.490  -1.543   4.983  1.00  0.00           H  
ATOM    484  HE1 TRP   192      16.837   0.467   4.078  1.00  0.00           H  
ATOM    485  HE3 TRP   192      17.562   0.168   9.425  1.00  0.00           H  
ATOM    486  HZ2 TRP   192      18.385   2.656   5.245  1.00  0.00           H  
ATOM    487  HZ3 TRP   192      19.062   2.032   9.344  1.00  0.00           H  
ATOM    488  HH2 TRP   192      19.392   3.265   7.364  1.00  0.00           H  
ATOM    489  N   ALA   193      15.430  -4.431  10.360  1.00  0.00           N  
ATOM    490  CA  ALA   193      14.659  -5.346  11.184  1.00  0.00           C  
ATOM    491  C   ALA   193      14.630  -4.925  12.692  1.00  0.00           C  
ATOM    492  O   ALA   193      15.627  -4.402  13.231  1.00  0.00           O  
ATOM    493  CB  ALA   193      14.954  -6.829  10.887  1.00  0.00           C  
ATOM    494  H   ALA   193      16.379  -4.657  10.102  1.00  0.00           H  
ATOM    495  HA  ALA   193      13.700  -5.094  10.734  1.00  0.00           H  
ATOM    496  HB1 ALA   193      14.509  -7.461  11.655  1.00  0.00           H  
ATOM    497  HB2 ALA   193      14.503  -7.189   9.962  1.00  0.00           H  
ATOM    498  HB3 ALA   193      16.041  -6.892  10.954  1.00  0.00           H  
ATOM    499  N   LYS   194      13.474  -5.032  13.303  1.00  0.00           N  
ATOM    500  CA  LYS   194      13.259  -4.763  14.751  1.00  0.00           C  
ATOM    501  C   LYS   194      12.202  -5.713  15.361  1.00  0.00           C  
ATOM    502  O   LYS   194      11.412  -6.167  14.602  1.00  0.00           O  
ATOM    503  CB  LYS   194      12.753  -3.335  14.952  1.00  0.00           C  
ATOM    504  CG  LYS   194      13.903  -2.379  15.196  1.00  0.00           C  
ATOM    505  CD  LYS   194      14.818  -2.653  16.403  1.00  0.00           C  
ATOM    506  CE  LYS   194      14.045  -2.916  17.623  1.00  0.00           C  
ATOM    507  NZ  LYS   194      15.000  -3.126  18.754  1.00  0.00           N1+
ATOM    508  H   LYS   194      12.704  -5.442  12.794  1.00  0.00           H  
ATOM    509  HA  LYS   194      14.186  -4.921  15.300  1.00  0.00           H  
ATOM    510  HB2 LYS   194      12.160  -2.909  14.142  1.00  0.00           H  
ATOM    511  HB3 LYS   194      12.084  -3.291  15.810  1.00  0.00           H  
ATOM    512  HG2 LYS   194      14.431  -2.298  14.246  1.00  0.00           H  
ATOM    513  HG3 LYS   194      13.417  -1.423  15.389  1.00  0.00           H  
ATOM    514  HD2 LYS   194      15.513  -3.474  16.221  1.00  0.00           H  
ATOM    515  HD3 LYS   194      15.448  -1.794  16.636  1.00  0.00           H  
ATOM    516  HE2 LYS   194      13.334  -2.107  17.789  1.00  0.00           H  
ATOM    517  HE3 LYS   194      13.436  -3.789  17.386  1.00  0.00           H  
ATOM    518  HZ1 LYS   194      15.721  -3.802  18.546  1.00  0.00           H  
ATOM    519  HZ2 LYS   194      15.527  -2.279  18.910  1.00  0.00           H  
ATOM    520  HZ3 LYS   194      14.587  -3.436  19.623  1.00  0.00           H  
ATOM    521  N   ILE   195      12.108  -5.919  16.680  1.00  0.00           N  
ATOM    522  CA  ILE   195      11.032  -6.599  17.392  1.00  0.00           C  
ATOM    523  C   ILE   195      10.956  -6.040  18.789  1.00  0.00           C  
ATOM    524  O   ILE   195      11.929  -5.457  19.299  1.00  0.00           O  
ATOM    525  CB  ILE   195      11.254  -8.130  17.421  1.00  0.00           C  
ATOM    526  CG1 ILE   195       9.861  -8.816  16.990  1.00  0.00           C  
ATOM    527  CG2 ILE   195      11.805  -8.673  18.724  1.00  0.00           C  
ATOM    528  CD1 ILE   195      10.194 -10.275  16.745  1.00  0.00           C  
ATOM    529  H   ILE   195      12.880  -5.629  17.261  1.00  0.00           H  
ATOM    530  HA  ILE   195      10.123  -6.410  16.821  1.00  0.00           H  
ATOM    531  HB  ILE   195      11.961  -8.308  16.610  1.00  0.00           H  
ATOM    532 HG12 ILE   195       9.089  -8.719  17.753  1.00  0.00           H  
ATOM    533 HG13 ILE   195       9.469  -8.297  16.115  1.00  0.00           H  
ATOM    534 HG21 ILE   195      12.076  -9.727  18.668  1.00  0.00           H  
ATOM    535 HG22 ILE   195      12.722  -8.119  18.924  1.00  0.00           H  
ATOM    536 HG23 ILE   195      11.095  -8.669  19.551  1.00  0.00           H  
ATOM    537 HD11 ILE   195      10.299 -10.838  17.673  1.00  0.00           H  
ATOM    538 HD12 ILE   195       9.361 -10.676  16.169  1.00  0.00           H  
ATOM    539 HD13 ILE   195      11.128 -10.377  16.191  1.00  0.00           H  
ATOM    540  N   SER   196       9.805  -6.202  19.405  1.00  0.00           N  
ATOM    541  CA  SER   196       9.432  -5.732  20.712  1.00  0.00           C  
ATOM    542  C   SER   196       8.254  -6.504  21.296  1.00  0.00           C  
ATOM    543  O   SER   196       7.227  -6.638  20.651  1.00  0.00           O  
ATOM    544  CB  SER   196       9.051  -4.265  20.533  1.00  0.00           C  
ATOM    545  OG  SER   196       8.577  -3.607  21.661  1.00  0.00           O  
ATOM    546  H   SER   196       8.992  -6.505  18.887  1.00  0.00           H  
ATOM    547  HA  SER   196      10.246  -5.787  21.434  1.00  0.00           H  
ATOM    548  HB2 SER   196       9.909  -3.710  20.156  1.00  0.00           H  
ATOM    549  HB3 SER   196       8.254  -4.228  19.789  1.00  0.00           H  
ATOM    550  HG  SER   196       7.754  -3.155  21.465  1.00  0.00           H  
ATOM    551  N   ASN   197       8.301  -7.132  22.500  1.00  0.00           N  
ATOM    552  CA  ASN   197       7.220  -7.845  23.187  1.00  0.00           C  
ATOM    553  C   ASN   197       6.568  -9.048  22.365  1.00  0.00           C  
ATOM    554  O   ASN   197       5.542  -9.585  22.683  1.00  0.00           O  
ATOM    555  CB  ASN   197       6.157  -6.843  23.790  1.00  0.00           C  
ATOM    556  CG  ASN   197       6.580  -6.271  25.084  1.00  0.00           C  
ATOM    557  ND2 ASN   197       5.706  -5.702  25.864  1.00  0.00           N  
ATOM    558  OD1 ASN   197       7.704  -6.341  25.555  1.00  0.00           O  
ATOM    559  H   ASN   197       9.201  -7.147  22.959  1.00  0.00           H  
ATOM    560  HA  ASN   197       7.670  -8.324  24.058  1.00  0.00           H  
ATOM    561  HB2 ASN   197       5.837  -6.096  23.065  1.00  0.00           H  
ATOM    562  HB3 ASN   197       5.308  -7.481  24.035  1.00  0.00           H  
ATOM    563 HD21 ASN   197       6.038  -5.523  26.801  1.00  0.00           H  
ATOM    564 HD22 ASN   197       4.743  -5.510  25.629  1.00  0.00           H  
ATOM    565  N   MET   198       7.338  -9.554  21.386  1.00  0.00           N  
ATOM    566  CA  MET   198       6.980 -10.677  20.491  1.00  0.00           C  
ATOM    567  C   MET   198       8.312 -11.392  20.141  1.00  0.00           C  
ATOM    568  O   MET   198       9.416 -10.951  20.398  1.00  0.00           O  
ATOM    569  CB  MET   198       6.188 -10.246  19.167  1.00  0.00           C  
ATOM    570  CG  MET   198       5.069  -9.226  19.501  1.00  0.00           C  
ATOM    571  SD  MET   198       3.735  -9.132  18.178  1.00  0.00           S  
ATOM    572  CE  MET   198       4.650  -7.991  17.037  1.00  0.00           C  
ATOM    573  H   MET   198       8.105  -8.988  21.052  1.00  0.00           H  
ATOM    574  HA  MET   198       6.331 -11.353  21.047  1.00  0.00           H  
ATOM    575  HB2 MET   198       6.959  -9.830  18.519  1.00  0.00           H  
ATOM    576  HB3 MET   198       5.702 -11.127  18.749  1.00  0.00           H  
ATOM    577  HG2 MET   198       4.646  -9.671  20.402  1.00  0.00           H  
ATOM    578  HG3 MET   198       5.464  -8.224  19.670  1.00  0.00           H  
ATOM    579  HE1 MET   198       4.053  -7.859  16.134  1.00  0.00           H  
ATOM    580  HE2 MET   198       4.882  -7.110  17.634  1.00  0.00           H  
ATOM    581  HE3 MET   198       5.626  -8.328  16.688  1.00  0.00           H  
ATOM    582  N   THR   199       8.206 -12.535  19.436  1.00  0.00           N  
ATOM    583  CA  THR   199       9.313 -13.434  19.157  1.00  0.00           C  
ATOM    584  C   THR   199       9.281 -14.108  17.736  1.00  0.00           C  
ATOM    585  O   THR   199       8.325 -14.726  17.259  1.00  0.00           O  
ATOM    586  CB  THR   199       9.500 -14.561  20.222  1.00  0.00           C  
ATOM    587  CG2 THR   199      10.935 -15.156  20.227  1.00  0.00           C  
ATOM    588  OG1 THR   199       9.211 -14.195  21.586  1.00  0.00           O  
ATOM    589  H   THR   199       7.272 -12.873  19.257  1.00  0.00           H  
ATOM    590  HA  THR   199      10.214 -12.833  19.281  1.00  0.00           H  
ATOM    591  HB  THR   199       8.869 -15.443  20.116  1.00  0.00           H  
ATOM    592  HG1 THR   199       8.399 -13.694  21.689  1.00  0.00           H  
ATOM    593 HG21 THR   199      11.054 -15.778  21.114  1.00  0.00           H  
ATOM    594 HG22 THR   199      11.164 -15.717  19.321  1.00  0.00           H  
ATOM    595 HG23 THR   199      11.675 -14.358  20.166  1.00  0.00           H  
ATOM    596  N   LEU   200      10.461 -14.250  17.144  1.00  0.00           N  
ATOM    597  CA  LEU   200      10.605 -15.249  16.090  1.00  0.00           C  
ATOM    598  C   LEU   200      11.010 -16.604  16.601  1.00  0.00           C  
ATOM    599  O   LEU   200      12.059 -16.721  17.256  1.00  0.00           O  
ATOM    600  CB  LEU   200      11.599 -14.665  15.078  1.00  0.00           C  
ATOM    601  CG  LEU   200      12.128 -15.696  13.980  1.00  0.00           C  
ATOM    602  CD1 LEU   200      11.054 -16.199  13.071  1.00  0.00           C  
ATOM    603  CD2 LEU   200      13.139 -14.984  13.027  1.00  0.00           C  
ATOM    604  H   LEU   200      11.326 -13.977  17.586  1.00  0.00           H  
ATOM    605  HA  LEU   200       9.640 -15.295  15.586  1.00  0.00           H  
ATOM    606  HB2 LEU   200      11.050 -13.903  14.524  1.00  0.00           H  
ATOM    607  HB3 LEU   200      12.397 -14.135  15.596  1.00  0.00           H  
ATOM    608  HG  LEU   200      12.587 -16.477  14.587  1.00  0.00           H  
ATOM    609 HD11 LEU   200      11.480 -16.878  12.332  1.00  0.00           H  
ATOM    610 HD12 LEU   200      10.247 -16.746  13.559  1.00  0.00           H  
ATOM    611 HD13 LEU   200      10.564 -15.340  12.613  1.00  0.00           H  
ATOM    612 HD21 LEU   200      13.928 -14.534  13.628  1.00  0.00           H  
ATOM    613 HD22 LEU   200      13.525 -15.623  12.234  1.00  0.00           H  
ATOM    614 HD23 LEU   200      12.669 -14.111  12.571  1.00  0.00           H  
ATOM    615  N   SER   201      10.161 -17.569  16.397  1.00  0.00           N  
ATOM    616  CA  SER   201      10.472 -18.927  16.880  1.00  0.00           C  
ATOM    617  C   SER   201       9.808 -19.983  15.980  1.00  0.00           C  
ATOM    618  O   SER   201       8.753 -19.784  15.328  1.00  0.00           O  
ATOM    619  CB  SER   201       9.971 -19.140  18.316  1.00  0.00           C  
ATOM    620  OG  SER   201      10.466 -20.333  18.884  1.00  0.00           O  
ATOM    621  H   SER   201       9.289 -17.427  15.908  1.00  0.00           H  
ATOM    622  HA  SER   201      11.546 -19.121  16.887  1.00  0.00           H  
ATOM    623  HB2 SER   201      10.218 -18.308  18.975  1.00  0.00           H  
ATOM    624  HB3 SER   201       8.886 -19.171  18.406  1.00  0.00           H  
ATOM    625  HG  SER   201      10.068 -20.529  19.735  1.00  0.00           H  
ATOM    626  N   ASN   202      10.452 -21.126  15.810  1.00  0.00           N  
ATOM    627  CA  ASN   202       9.932 -22.193  14.881  1.00  0.00           C  
ATOM    628  C   ASN   202       9.638 -21.757  13.479  1.00  0.00           C  
ATOM    629  O   ASN   202       8.695 -22.243  12.834  1.00  0.00           O  
ATOM    630  CB  ASN   202       8.736 -22.841  15.510  1.00  0.00           C  
ATOM    631  CG  ASN   202       8.470 -24.243  14.966  1.00  0.00           C  
ATOM    632  ND2 ASN   202       7.253 -24.648  14.852  1.00  0.00           N  
ATOM    633  OD1 ASN   202       9.409 -24.943  14.735  1.00  0.00           O  
ATOM    634  H   ASN   202      11.263 -21.376  16.357  1.00  0.00           H  
ATOM    635  HA  ASN   202      10.721 -22.927  14.713  1.00  0.00           H  
ATOM    636  HB2 ASN   202       8.851 -22.926  16.590  1.00  0.00           H  
ATOM    637  HB3 ASN   202       7.896 -22.187  15.278  1.00  0.00           H  
ATOM    638 HD21 ASN   202       7.150 -25.583  14.485  1.00  0.00           H  
ATOM    639 HD22 ASN   202       6.463 -24.034  14.995  1.00  0.00           H  
ATOM    640  N   GLY   203      10.335 -20.727  12.987  1.00  0.00           N  
ATOM    641  CA  GLY   203      10.113 -20.223  11.686  1.00  0.00           C  
ATOM    642  C   GLY   203       8.984 -19.199  11.528  1.00  0.00           C  
ATOM    643  O   GLY   203       8.676 -18.795  10.388  1.00  0.00           O  
ATOM    644  H   GLY   203      11.081 -20.259  13.481  1.00  0.00           H  
ATOM    645  HA2 GLY   203      11.050 -19.715  11.455  1.00  0.00           H  
ATOM    646  HA3 GLY   203       9.897 -21.053  11.014  1.00  0.00           H  
ATOM    647  N   LYS   204       8.321 -18.780  12.617  1.00  0.00           N  
ATOM    648  CA  LYS   204       7.181 -17.879  12.588  1.00  0.00           C  
ATOM    649  C   LYS   204       7.114 -16.725  13.600  1.00  0.00           C  
ATOM    650  O   LYS   204       7.571 -16.881  14.773  1.00  0.00           O  
ATOM    651  CB  LYS   204       5.858 -18.679  12.754  1.00  0.00           C  
ATOM    652  CG  LYS   204       5.601 -19.541  11.544  1.00  0.00           C  
ATOM    653  CD  LYS   204       4.147 -20.184  11.637  1.00  0.00           C  
ATOM    654  CE  LYS   204       4.057 -21.237  12.793  1.00  0.00           C  
ATOM    655  NZ  LYS   204       2.756 -22.003  12.944  1.00  0.00           N1+
ATOM    656  H   LYS   204       8.521 -19.121  13.547  1.00  0.00           H  
ATOM    657  HA  LYS   204       7.118 -17.391  11.617  1.00  0.00           H  
ATOM    658  HB2 LYS   204       5.819 -19.233  13.692  1.00  0.00           H  
ATOM    659  HB3 LYS   204       5.175 -17.831  12.784  1.00  0.00           H  
ATOM    660  HG2 LYS   204       5.615 -18.986  10.607  1.00  0.00           H  
ATOM    661  HG3 LYS   204       6.321 -20.355  11.625  1.00  0.00           H  
ATOM    662  HD2 LYS   204       3.385 -19.405  11.611  1.00  0.00           H  
ATOM    663  HD3 LYS   204       4.045 -20.613  10.640  1.00  0.00           H  
ATOM    664  HE2 LYS   204       4.807 -21.990  12.549  1.00  0.00           H  
ATOM    665  HE3 LYS   204       4.286 -20.827  13.777  1.00  0.00           H  
ATOM    666  HZ1 LYS   204       2.841 -22.970  12.664  1.00  0.00           H  
ATOM    667  HZ2 LYS   204       2.484 -22.031  13.916  1.00  0.00           H  
ATOM    668  HZ3 LYS   204       1.990 -21.627  12.405  1.00  0.00           H  
ATOM    669  N   LEU   205       6.461 -15.617  13.253  1.00  0.00           N  
ATOM    670  CA  LEU   205       6.306 -14.556  14.258  1.00  0.00           C  
ATOM    671  C   LEU   205       5.262 -14.913  15.348  1.00  0.00           C  
ATOM    672  O   LEU   205       4.091 -14.766  15.001  1.00  0.00           O  
ATOM    673  CB  LEU   205       6.110 -13.154  13.605  1.00  0.00           C  
ATOM    674  CG  LEU   205       5.751 -12.020  14.594  1.00  0.00           C  
ATOM    675  CD1 LEU   205       6.836 -11.827  15.674  1.00  0.00           C  
ATOM    676  CD2 LEU   205       5.701 -10.642  13.890  1.00  0.00           C  
ATOM    677  H   LEU   205       6.008 -15.628  12.351  1.00  0.00           H  
ATOM    678  HA  LEU   205       7.262 -14.478  14.778  1.00  0.00           H  
ATOM    679  HB2 LEU   205       7.021 -12.905  13.061  1.00  0.00           H  
ATOM    680  HB3 LEU   205       5.313 -13.165  12.861  1.00  0.00           H  
ATOM    681  HG  LEU   205       4.850 -12.118  15.199  1.00  0.00           H  
ATOM    682 HD11 LEU   205       7.825 -12.063  15.281  1.00  0.00           H  
ATOM    683 HD12 LEU   205       6.980 -10.823  16.076  1.00  0.00           H  
ATOM    684 HD13 LEU   205       6.756 -12.571  16.466  1.00  0.00           H  
ATOM    685 HD21 LEU   205       4.923 -10.747  13.134  1.00  0.00           H  
ATOM    686 HD22 LEU   205       5.379  -9.894  14.615  1.00  0.00           H  
ATOM    687 HD23 LEU   205       6.628 -10.416  13.363  1.00  0.00           H  
ATOM    688  N   ARG   206       5.665 -15.303  16.531  1.00  0.00           N  
ATOM    689  CA  ARG   206       4.795 -15.643  17.634  1.00  0.00           C  
ATOM    690  C   ARG   206       4.370 -14.388  18.376  1.00  0.00           C  
ATOM    691  O   ARG   206       5.213 -13.798  19.038  1.00  0.00           O  
ATOM    692  CB  ARG   206       5.534 -16.530  18.714  1.00  0.00           C  
ATOM    693  CG  ARG   206       4.569 -17.381  19.580  1.00  0.00           C  
ATOM    694  CD  ARG   206       5.368 -18.392  20.434  1.00  0.00           C  
ATOM    695  NE  ARG   206       5.804 -19.549  19.592  1.00  0.00           N  
ATOM    696  CZ  ARG   206       6.351 -20.660  19.957  1.00  0.00           C  
ATOM    697  NH1 ARG   206       6.452 -20.910  21.195  1.00  0.00           N1+
ATOM    698  NH2 ARG   206       6.908 -21.466  19.089  1.00  0.00           N1+
ATOM    699  H   ARG   206       6.648 -15.391  16.747  1.00  0.00           H  
ATOM    700  HA  ARG   206       3.919 -16.114  17.187  1.00  0.00           H  
ATOM    701  HB2 ARG   206       6.355 -17.110  18.293  1.00  0.00           H  
ATOM    702  HB3 ARG   206       6.069 -15.866  19.393  1.00  0.00           H  
ATOM    703  HG2 ARG   206       4.079 -16.761  20.331  1.00  0.00           H  
ATOM    704  HG3 ARG   206       3.942 -17.990  18.928  1.00  0.00           H  
ATOM    705  HD2 ARG   206       6.228 -17.946  20.933  1.00  0.00           H  
ATOM    706  HD3 ARG   206       4.641 -18.714  21.180  1.00  0.00           H  
ATOM    707  HE  ARG   206       5.899 -19.401  18.597  1.00  0.00           H  
ATOM    708 HH11 ARG   206       6.020 -20.269  21.844  1.00  0.00           H  
ATOM    709 HH12 ARG   206       7.167 -21.580  21.441  1.00  0.00           H  
ATOM    710 HH21 ARG   206       6.891 -21.231  18.107  1.00  0.00           H  
ATOM    711 HH22 ARG   206       7.237 -22.358  19.429  1.00  0.00           H  
ATOM    712  N   VAL   207       3.090 -13.973  18.333  1.00  0.00           N  
ATOM    713  CA  VAL   207       2.503 -12.895  19.210  1.00  0.00           C  
ATOM    714  C   VAL   207       2.610 -13.328  20.698  1.00  0.00           C  
ATOM    715  O   VAL   207       2.261 -14.494  20.956  1.00  0.00           O  
ATOM    716  CB  VAL   207       1.100 -12.536  18.733  1.00  0.00           C  
ATOM    717  CG1 VAL   207       0.396 -11.432  19.603  1.00  0.00           C  
ATOM    718  CG2 VAL   207       0.904 -11.961  17.268  1.00  0.00           C  
ATOM    719  H   VAL   207       2.455 -14.470  17.725  1.00  0.00           H  
ATOM    720  HA  VAL   207       3.192 -12.060  19.084  1.00  0.00           H  
ATOM    721  HB  VAL   207       0.472 -13.407  18.924  1.00  0.00           H  
ATOM    722 HG11 VAL   207      -0.526 -11.092  19.131  1.00  0.00           H  
ATOM    723 HG12 VAL   207       0.142 -11.878  20.566  1.00  0.00           H  
ATOM    724 HG13 VAL   207       1.082 -10.591  19.695  1.00  0.00           H  
ATOM    725 HG21 VAL   207      -0.155 -11.927  17.009  1.00  0.00           H  
ATOM    726 HG22 VAL   207       1.269 -10.936  17.197  1.00  0.00           H  
ATOM    727 HG23 VAL   207       1.489 -12.565  16.574  1.00  0.00           H  
ATOM    728  N   ASN   208       3.225 -12.542  21.616  1.00  0.00           N  
ATOM    729  CA  ASN   208       3.197 -12.857  23.035  1.00  0.00           C  
ATOM    730  C   ASN   208       2.471 -11.822  23.917  1.00  0.00           C  
ATOM    731  O   ASN   208       2.555 -11.930  25.136  1.00  0.00           O  
ATOM    732  CB  ASN   208       4.675 -12.981  23.488  1.00  0.00           C  
ATOM    733  CG  ASN   208       5.509 -13.942  22.702  1.00  0.00           C  
ATOM    734  ND2 ASN   208       4.985 -15.171  22.526  1.00  0.00           N  
ATOM    735  OD1 ASN   208       6.634 -13.747  22.275  1.00  0.00           O  
ATOM    736  H   ASN   208       3.692 -11.720  21.258  1.00  0.00           H  
ATOM    737  HA  ASN   208       2.772 -13.847  23.202  1.00  0.00           H  
ATOM    738  HB2 ASN   208       5.195 -12.023  23.502  1.00  0.00           H  
ATOM    739  HB3 ASN   208       4.625 -13.382  24.501  1.00  0.00           H  
ATOM    740 HD21 ASN   208       5.434 -15.913  22.008  1.00  0.00           H  
ATOM    741 HD22 ASN   208       4.116 -15.383  22.995  1.00  0.00           H  
ATOM    742  N   GLN   209       1.712 -10.867  23.357  1.00  0.00           N  
ATOM    743  CA  GLN   209       0.782 -10.046  24.191  1.00  0.00           C  
ATOM    744  C   GLN   209      -0.529  -9.637  23.391  1.00  0.00           C  
ATOM    745  O   GLN   209      -0.536  -9.363  22.147  1.00  0.00           O  
ATOM    746  CB  GLN   209       1.670  -8.930  24.762  1.00  0.00           C  
ATOM    747  CG  GLN   209       0.688  -7.990  25.423  1.00  0.00           C  
ATOM    748  CD  GLN   209       1.463  -7.023  26.275  1.00  0.00           C  
ATOM    749  NE2 GLN   209       1.497  -7.190  27.580  1.00  0.00           N  
ATOM    750  OE1 GLN   209       2.178  -6.109  25.749  1.00  0.00           O  
ATOM    751  H   GLN   209       1.586 -10.802  22.356  1.00  0.00           H  
ATOM    752  HA  GLN   209       0.400 -10.689  24.983  1.00  0.00           H  
ATOM    753  HB2 GLN   209       2.251  -9.410  25.549  1.00  0.00           H  
ATOM    754  HB3 GLN   209       2.231  -8.383  24.005  1.00  0.00           H  
ATOM    755  HG2 GLN   209       0.113  -7.436  24.681  1.00  0.00           H  
ATOM    756  HG3 GLN   209       0.103  -8.551  26.152  1.00  0.00           H  
ATOM    757 HE21 GLN   209       2.072  -6.581  28.144  1.00  0.00           H  
ATOM    758 HE22 GLN   209       1.196  -8.076  27.962  1.00  0.00           H  
ATOM    759  N   ASP   210      -1.595  -9.637  24.190  1.00  0.00           N  
ATOM    760  CA  ASP   210      -2.858  -9.401  23.554  1.00  0.00           C  
ATOM    761  C   ASP   210      -3.001  -7.954  23.121  1.00  0.00           C  
ATOM    762  O   ASP   210      -2.610  -7.082  23.963  1.00  0.00           O  
ATOM    763  CB  ASP   210      -4.006  -9.748  24.473  1.00  0.00           C  
ATOM    764  CG  ASP   210      -4.168 -11.243  24.683  1.00  0.00           C  
ATOM    765  OD1 ASP   210      -3.509 -12.025  24.013  1.00  0.00           O  
ATOM    766  OD2 ASP   210      -5.024 -11.567  25.483  1.00  0.00           O1-
ATOM    767  H   ASP   210      -1.602 -10.066  25.104  1.00  0.00           H  
ATOM    768  HA  ASP   210      -2.986  -9.937  22.614  1.00  0.00           H  
ATOM    769  HB2 ASP   210      -3.782  -9.341  25.459  1.00  0.00           H  
ATOM    770  HB3 ASP   210      -4.957  -9.376  24.094  1.00  0.00           H  
ATOM    771  N   GLY   211      -3.593  -7.620  21.985  1.00  0.00           N  
ATOM    772  CA  GLY   211      -3.806  -6.273  21.478  1.00  0.00           C  
ATOM    773  C   GLY   211      -4.603  -6.291  20.164  1.00  0.00           C  
ATOM    774  O   GLY   211      -4.707  -7.356  19.522  1.00  0.00           O  
ATOM    775  H   GLY   211      -4.022  -8.279  21.352  1.00  0.00           H  
ATOM    776  HA2 GLY   211      -4.278  -5.627  22.219  1.00  0.00           H  
ATOM    777  HA3 GLY   211      -2.811  -5.876  21.275  1.00  0.00           H  
ATOM    778  N   PHE   212      -5.070  -5.107  19.793  1.00  0.00           N  
ATOM    779  CA  PHE   212      -5.455  -4.867  18.398  1.00  0.00           C  
ATOM    780  C   PHE   212      -4.273  -4.286  17.601  1.00  0.00           C  
ATOM    781  O   PHE   212      -3.692  -3.330  18.029  1.00  0.00           O  
ATOM    782  CB  PHE   212      -6.687  -3.918  18.438  1.00  0.00           C  
ATOM    783  CG  PHE   212      -8.047  -4.555  18.123  1.00  0.00           C  
ATOM    784  CD1 PHE   212      -8.953  -4.764  19.166  1.00  0.00           C  
ATOM    785  CD2 PHE   212      -8.392  -4.974  16.867  1.00  0.00           C  
ATOM    786  CE1 PHE   212     -10.205  -5.237  18.976  1.00  0.00           C  
ATOM    787  CE2 PHE   212      -9.670  -5.472  16.601  1.00  0.00           C  
ATOM    788  CZ  PHE   212     -10.595  -5.581  17.622  1.00  0.00           C  
ATOM    789  H   PHE   212      -5.093  -4.303  20.404  1.00  0.00           H  
ATOM    790  HA  PHE   212      -5.851  -5.792  17.978  1.00  0.00           H  
ATOM    791  HB2 PHE   212      -6.704  -3.393  19.393  1.00  0.00           H  
ATOM    792  HB3 PHE   212      -6.539  -3.119  17.711  1.00  0.00           H  
ATOM    793  HD1 PHE   212      -8.727  -4.533  20.196  1.00  0.00           H  
ATOM    794  HD2 PHE   212      -7.643  -4.735  16.126  1.00  0.00           H  
ATOM    795  HE1 PHE   212     -10.975  -5.239  19.734  1.00  0.00           H  
ATOM    796  HE2 PHE   212      -9.906  -5.813  15.603  1.00  0.00           H  
ATOM    797  HZ  PHE   212     -11.607  -5.901  17.422  1.00  0.00           H  
ATOM    798  N   TYR   213      -4.003  -4.856  16.431  1.00  0.00           N  
ATOM    799  CA  TYR   213      -2.797  -4.558  15.638  1.00  0.00           C  
ATOM    800  C   TYR   213      -3.080  -4.146  14.191  1.00  0.00           C  
ATOM    801  O   TYR   213      -3.988  -4.608  13.551  1.00  0.00           O  
ATOM    802  CB  TYR   213      -1.812  -5.755  15.562  1.00  0.00           C  
ATOM    803  CG  TYR   213      -1.181  -6.161  16.890  1.00  0.00           C  
ATOM    804  CD1 TYR   213      -1.835  -6.869  17.879  1.00  0.00           C  
ATOM    805  CD2 TYR   213       0.229  -5.964  17.111  1.00  0.00           C  
ATOM    806  CE1 TYR   213      -1.193  -7.333  19.051  1.00  0.00           C  
ATOM    807  CE2 TYR   213       0.927  -6.537  18.196  1.00  0.00           C  
ATOM    808  CZ  TYR   213       0.161  -7.145  19.238  1.00  0.00           C  
ATOM    809  OH  TYR   213       0.728  -7.509  20.429  1.00  0.00           O  
ATOM    810  H   TYR   213      -4.700  -5.536  16.161  1.00  0.00           H  
ATOM    811  HA  TYR   213      -2.344  -3.702  16.137  1.00  0.00           H  
ATOM    812  HB2 TYR   213      -2.091  -6.663  15.027  1.00  0.00           H  
ATOM    813  HB3 TYR   213      -0.974  -5.407  14.957  1.00  0.00           H  
ATOM    814  HD1 TYR   213      -2.891  -6.993  17.690  1.00  0.00           H  
ATOM    815  HD2 TYR   213       0.810  -5.401  16.395  1.00  0.00           H  
ATOM    816  HE1 TYR   213      -1.703  -7.941  19.784  1.00  0.00           H  
ATOM    817  HE2 TYR   213       1.991  -6.356  18.232  1.00  0.00           H  
ATOM    818  HH  TYR   213       0.139  -8.093  20.911  1.00  0.00           H  
ATOM    819  N   TYR   214      -2.133  -3.437  13.708  1.00  0.00           N  
ATOM    820  CA  TYR   214      -1.977  -3.171  12.216  1.00  0.00           C  
ATOM    821  C   TYR   214      -0.864  -4.135  11.732  1.00  0.00           C  
ATOM    822  O   TYR   214       0.139  -4.215  12.431  1.00  0.00           O  
ATOM    823  CB  TYR   214      -1.763  -1.729  11.985  1.00  0.00           C  
ATOM    824  CG  TYR   214      -1.773  -1.217  10.541  1.00  0.00           C  
ATOM    825  CD1 TYR   214      -2.978  -1.085   9.850  1.00  0.00           C  
ATOM    826  CD2 TYR   214      -0.506  -0.906   9.978  1.00  0.00           C  
ATOM    827  CE1 TYR   214      -2.982  -0.535   8.534  1.00  0.00           C  
ATOM    828  CE2 TYR   214      -0.487  -0.371   8.688  1.00  0.00           C  
ATOM    829  CZ  TYR   214      -1.693  -0.264   7.988  1.00  0.00           C  
ATOM    830  OH  TYR   214      -1.519   0.146   6.687  1.00  0.00           O  
ATOM    831  H   TYR   214      -1.455  -3.050  14.350  1.00  0.00           H  
ATOM    832  HA  TYR   214      -2.871  -3.457  11.662  1.00  0.00           H  
ATOM    833  HB2 TYR   214      -2.466  -1.152  12.586  1.00  0.00           H  
ATOM    834  HB3 TYR   214      -0.751  -1.668  12.386  1.00  0.00           H  
ATOM    835  HD1 TYR   214      -3.959  -1.313  10.240  1.00  0.00           H  
ATOM    836  HD2 TYR   214       0.400  -1.102  10.532  1.00  0.00           H  
ATOM    837  HE1 TYR   214      -3.848  -0.542   7.889  1.00  0.00           H  
ATOM    838  HE2 TYR   214       0.452  -0.151   8.202  1.00  0.00           H  
ATOM    839  HH  TYR   214      -0.655   0.553   6.594  1.00  0.00           H  
ATOM    840  N   LEU   215      -1.000  -4.674  10.533  1.00  0.00           N  
ATOM    841  CA  LEU   215       0.034  -5.566   9.873  1.00  0.00           C  
ATOM    842  C   LEU   215       0.311  -5.031   8.447  1.00  0.00           C  
ATOM    843  O   LEU   215      -0.663  -4.561   7.828  1.00  0.00           O  
ATOM    844  CB  LEU   215      -0.506  -7.017   9.775  1.00  0.00           C  
ATOM    845  CG  LEU   215      -0.183  -7.966  10.928  1.00  0.00           C  
ATOM    846  CD1 LEU   215      -0.887  -7.461  12.172  1.00  0.00           C  
ATOM    847  CD2 LEU   215      -0.702  -9.389  10.668  1.00  0.00           C  
ATOM    848  H   LEU   215      -1.892  -4.680  10.059  1.00  0.00           H  
ATOM    849  HA  LEU   215       0.980  -5.560  10.416  1.00  0.00           H  
ATOM    850  HB2 LEU   215      -1.571  -7.028   9.541  1.00  0.00           H  
ATOM    851  HB3 LEU   215      -0.014  -7.455   8.906  1.00  0.00           H  
ATOM    852  HG  LEU   215       0.889  -8.044  11.111  1.00  0.00           H  
ATOM    853 HD11 LEU   215      -0.412  -6.553  12.545  1.00  0.00           H  
ATOM    854 HD12 LEU   215      -1.937  -7.201  12.030  1.00  0.00           H  
ATOM    855 HD13 LEU   215      -0.641  -8.151  12.979  1.00  0.00           H  
ATOM    856 HD21 LEU   215      -0.080  -9.980   9.996  1.00  0.00           H  
ATOM    857 HD22 LEU   215      -0.649  -9.854  11.652  1.00  0.00           H  
ATOM    858 HD23 LEU   215      -1.721  -9.476  10.288  1.00  0.00           H  
ATOM    859  N   TYR   216       1.544  -5.087   7.951  1.00  0.00           N  
ATOM    860  CA  TYR   216       1.935  -4.464   6.621  1.00  0.00           C  
ATOM    861  C   TYR   216       3.149  -5.184   6.003  1.00  0.00           C  
ATOM    862  O   TYR   216       4.050  -5.553   6.779  1.00  0.00           O  
ATOM    863  CB  TYR   216       2.245  -2.965   6.821  1.00  0.00           C  
ATOM    864  CG  TYR   216       3.035  -2.712   8.134  1.00  0.00           C  
ATOM    865  CD1 TYR   216       4.411  -2.595   8.258  1.00  0.00           C  
ATOM    866  CD2 TYR   216       2.307  -2.633   9.303  1.00  0.00           C  
ATOM    867  CE1 TYR   216       4.949  -2.464   9.559  1.00  0.00           C  
ATOM    868  CE2 TYR   216       2.813  -2.474  10.608  1.00  0.00           C  
ATOM    869  CZ  TYR   216       4.188  -2.562  10.771  1.00  0.00           C  
ATOM    870  OH  TYR   216       4.721  -2.697  12.025  1.00  0.00           O  
ATOM    871  H   TYR   216       2.296  -5.404   8.545  1.00  0.00           H  
ATOM    872  HA  TYR   216       1.055  -4.660   6.008  1.00  0.00           H  
ATOM    873  HB2 TYR   216       2.727  -2.553   5.934  1.00  0.00           H  
ATOM    874  HB3 TYR   216       1.285  -2.467   6.959  1.00  0.00           H  
ATOM    875  HD1 TYR   216       5.130  -2.781   7.473  1.00  0.00           H  
ATOM    876  HD2 TYR   216       1.241  -2.696   9.137  1.00  0.00           H  
ATOM    877  HE1 TYR   216       6.024  -2.365   9.603  1.00  0.00           H  
ATOM    878  HE2 TYR   216       2.148  -2.569  11.454  1.00  0.00           H  
ATOM    879  HH  TYR   216       5.651  -2.885  11.883  1.00  0.00           H  
ATOM    880  N   ALA   217       3.086  -5.311   4.684  1.00  0.00           N  
ATOM    881  CA  ALA   217       4.141  -5.912   3.827  1.00  0.00           C  
ATOM    882  C   ALA   217       4.521  -4.957   2.743  1.00  0.00           C  
ATOM    883  O   ALA   217       3.660  -4.206   2.207  1.00  0.00           O  
ATOM    884  CB  ALA   217       3.738  -7.320   3.297  1.00  0.00           C  
ATOM    885  H   ALA   217       2.233  -4.996   4.244  1.00  0.00           H  
ATOM    886  HA  ALA   217       5.047  -6.177   4.371  1.00  0.00           H  
ATOM    887  HB1 ALA   217       4.611  -7.836   2.899  1.00  0.00           H  
ATOM    888  HB2 ALA   217       3.342  -7.855   4.161  1.00  0.00           H  
ATOM    889  HB3 ALA   217       2.942  -7.260   2.554  1.00  0.00           H  
ATOM    890  N   ASN   218       5.758  -5.076   2.264  1.00  0.00           N  
ATOM    891  CA  ASN   218       6.130  -4.557   0.923  1.00  0.00           C  
ATOM    892  C   ASN   218       7.062  -5.605   0.272  1.00  0.00           C  
ATOM    893  O   ASN   218       8.130  -5.976   0.800  1.00  0.00           O  
ATOM    894  CB  ASN   218       6.774  -3.211   0.991  1.00  0.00           C  
ATOM    895  CG  ASN   218       7.162  -2.639  -0.337  1.00  0.00           C  
ATOM    896  ND2 ASN   218       8.399  -2.379  -0.741  1.00  0.00           N  
ATOM    897  OD1 ASN   218       6.251  -2.554  -1.180  1.00  0.00           O  
ATOM    898  H   ASN   218       6.320  -5.796   2.695  1.00  0.00           H  
ATOM    899  HA  ASN   218       5.202  -4.509   0.352  1.00  0.00           H  
ATOM    900  HB2 ASN   218       6.126  -2.512   1.517  1.00  0.00           H  
ATOM    901  HB3 ASN   218       7.680  -3.375   1.574  1.00  0.00           H  
ATOM    902 HD21 ASN   218       8.564  -1.986  -1.658  1.00  0.00           H  
ATOM    903 HD22 ASN   218       9.073  -2.482   0.003  1.00  0.00           H  
ATOM    904  N   ILE   219       6.626  -6.151  -0.854  1.00  0.00           N  
ATOM    905  CA  ILE   219       7.234  -7.322  -1.538  1.00  0.00           C  
ATOM    906  C   ILE   219       7.457  -6.944  -2.979  1.00  0.00           C  
ATOM    907  O   ILE   219       6.510  -6.534  -3.718  1.00  0.00           O  
ATOM    908  CB  ILE   219       6.413  -8.668  -1.419  1.00  0.00           C  
ATOM    909  CG1 ILE   219       5.781  -8.858  -0.036  1.00  0.00           C  
ATOM    910  CG2 ILE   219       7.159  -9.970  -1.941  1.00  0.00           C  
ATOM    911  CD1 ILE   219       6.773  -9.295   1.130  1.00  0.00           C  
ATOM    912  H   ILE   219       5.897  -5.728  -1.410  1.00  0.00           H  
ATOM    913  HA  ILE   219       8.261  -7.557  -1.258  1.00  0.00           H  
ATOM    914  HB  ILE   219       5.527  -8.502  -2.033  1.00  0.00           H  
ATOM    915 HG12 ILE   219       5.257  -7.923   0.163  1.00  0.00           H  
ATOM    916 HG13 ILE   219       5.111  -9.709  -0.157  1.00  0.00           H  
ATOM    917 HG21 ILE   219       7.407  -9.801  -2.989  1.00  0.00           H  
ATOM    918 HG22 ILE   219       8.103 -10.208  -1.452  1.00  0.00           H  
ATOM    919 HG23 ILE   219       6.485 -10.813  -1.790  1.00  0.00           H  
ATOM    920 HD11 ILE   219       6.315  -9.387   2.115  1.00  0.00           H  
ATOM    921 HD12 ILE   219       7.134 -10.297   0.893  1.00  0.00           H  
ATOM    922 HD13 ILE   219       7.569  -8.566   1.281  1.00  0.00           H  
ATOM    923  N   CYS   220       8.618  -6.926  -3.521  1.00  0.00           N  
ATOM    924  CA  CYS   220       8.988  -6.601  -4.862  1.00  0.00           C  
ATOM    925  C   CYS   220       9.480  -7.891  -5.643  1.00  0.00           C  
ATOM    926  O   CYS   220      10.228  -8.664  -5.046  1.00  0.00           O  
ATOM    927  CB  CYS   220      10.063  -5.517  -4.825  1.00  0.00           C  
ATOM    928  SG  CYS   220       9.551  -4.156  -3.849  1.00  0.00           S  
ATOM    929  H   CYS   220       9.330  -7.359  -2.950  1.00  0.00           H  
ATOM    930  HA  CYS   220       8.151  -6.182  -5.421  1.00  0.00           H  
ATOM    931  HB2 CYS   220      11.031  -5.862  -4.463  1.00  0.00           H  
ATOM    932  HB3 CYS   220      10.151  -5.127  -5.839  1.00  0.00           H  
ATOM    933  HG  CYS   220       9.274  -4.927  -2.793  1.00  0.00           H  
ATOM    934  N   PHE   221       9.295  -7.916  -6.967  1.00  0.00           N  
ATOM    935  CA  PHE   221       9.824  -8.798  -8.052  1.00  0.00           C  
ATOM    936  C   PHE   221      10.518  -8.066  -9.160  1.00  0.00           C  
ATOM    937  O   PHE   221      10.159  -6.946  -9.431  1.00  0.00           O  
ATOM    938  CB  PHE   221       8.650  -9.721  -8.521  1.00  0.00           C  
ATOM    939  CG  PHE   221       7.642 -10.227  -7.424  1.00  0.00           C  
ATOM    940  CD1 PHE   221       6.569  -9.444  -6.824  1.00  0.00           C  
ATOM    941  CD2 PHE   221       7.682 -11.605  -7.156  1.00  0.00           C  
ATOM    942  CE1 PHE   221       5.582 -10.009  -6.000  1.00  0.00           C  
ATOM    943  CE2 PHE   221       6.811 -12.137  -6.190  1.00  0.00           C  
ATOM    944  CZ  PHE   221       5.733 -11.402  -5.705  1.00  0.00           C  
ATOM    945  H   PHE   221       8.702  -7.193  -7.350  1.00  0.00           H  
ATOM    946  HA  PHE   221      10.526  -9.537  -7.665  1.00  0.00           H  
ATOM    947  HB2 PHE   221       8.002  -9.102  -9.140  1.00  0.00           H  
ATOM    948  HB3 PHE   221       9.008 -10.605  -9.050  1.00  0.00           H  
ATOM    949  HD1 PHE   221       6.498  -8.395  -7.072  1.00  0.00           H  
ATOM    950  HD2 PHE   221       8.412 -12.248  -7.625  1.00  0.00           H  
ATOM    951  HE1 PHE   221       4.784  -9.387  -5.621  1.00  0.00           H  
ATOM    952  HE2 PHE   221       6.950 -13.191  -5.997  1.00  0.00           H  
ATOM    953  HZ  PHE   221       4.971 -11.841  -5.077  1.00  0.00           H  
ATOM    954  N   ARG   222      11.497  -8.755  -9.825  1.00  0.00           N  
ATOM    955  CA  ARG   222      12.127  -8.293 -11.029  1.00  0.00           C  
ATOM    956  C   ARG   222      12.601  -9.418 -11.992  1.00  0.00           C  
ATOM    957  O   ARG   222      12.812 -10.549 -11.643  1.00  0.00           O  
ATOM    958  CB  ARG   222      13.399  -7.423 -10.664  1.00  0.00           C  
ATOM    959  CG  ARG   222      14.597  -8.071  -9.963  1.00  0.00           C  
ATOM    960  CD  ARG   222      15.882  -7.273  -9.781  1.00  0.00           C  
ATOM    961  NE  ARG   222      15.759  -6.191  -8.766  1.00  0.00           N  
ATOM    962  CZ  ARG   222      15.649  -4.862  -9.071  1.00  0.00           C  
ATOM    963  NH1 ARG   222      15.519  -4.025  -8.118  1.00  0.00           N1+
ATOM    964  NH2 ARG   222      15.636  -4.374 -10.289  1.00  0.00           N1+
ATOM    965  H   ARG   222      11.672  -9.735  -9.656  1.00  0.00           H  
ATOM    966  HA  ARG   222      11.476  -7.597 -11.558  1.00  0.00           H  
ATOM    967  HB2 ARG   222      13.711  -6.903 -11.570  1.00  0.00           H  
ATOM    968  HB3 ARG   222      13.154  -6.610  -9.979  1.00  0.00           H  
ATOM    969  HG2 ARG   222      14.274  -8.387  -8.971  1.00  0.00           H  
ATOM    970  HG3 ARG   222      14.902  -8.896 -10.606  1.00  0.00           H  
ATOM    971  HD2 ARG   222      16.723  -7.908  -9.504  1.00  0.00           H  
ATOM    972  HD3 ARG   222      16.079  -6.832 -10.758  1.00  0.00           H  
ATOM    973  HE  ARG   222      15.720  -6.432  -7.786  1.00  0.00           H  
ATOM    974 HH11 ARG   222      15.510  -4.380  -7.173  1.00  0.00           H  
ATOM    975 HH12 ARG   222      15.758  -3.073  -8.355  1.00  0.00           H  
ATOM    976 HH21 ARG   222      15.747  -4.924 -11.129  1.00  0.00           H  
ATOM    977 HH22 ARG   222      15.385  -3.431 -10.550  1.00  0.00           H  
ATOM    978  N   HIE   223      13.051  -8.954 -13.157  1.00  0.00           N  
ATOM    979  CA  HIE   223      13.801  -9.691 -14.153  1.00  0.00           C  
ATOM    980  C   HIE   223      14.599  -8.865 -15.168  1.00  0.00           C  
ATOM    981  O   HIE   223      14.250  -7.766 -15.544  1.00  0.00           O  
ATOM    982  CB  HIE   223      12.840 -10.665 -14.890  1.00  0.00           C  
ATOM    983  CG  HIE   223      13.491 -11.545 -15.944  1.00  0.00           C  
ATOM    984  CD2 HIE   223      14.231 -12.681 -15.657  1.00  0.00           C  
ATOM    985  ND1 HIE   223      13.713 -11.129 -17.251  1.00  0.00           N  
ATOM    986  CE1 HIE   223      14.615 -12.015 -17.737  1.00  0.00           C  
ATOM    987  NE2 HIE   223      14.899 -12.916 -16.799  1.00  0.00           N  
ATOM    988  H   HIE   223      12.861  -7.987 -13.377  1.00  0.00           H  
ATOM    989  HA  HIE   223      14.454 -10.397 -13.641  1.00  0.00           H  
ATOM    990  HB2 HIE   223      12.209 -11.246 -14.218  1.00  0.00           H  
ATOM    991  HB3 HIE   223      12.123 -10.025 -15.404  1.00  0.00           H  
ATOM    992  HD2 HIE   223      14.409 -13.113 -14.683  1.00  0.00           H  
ATOM    993  HE1 HIE   223      15.008 -11.923 -18.738  1.00  0.00           H  
ATOM    994  HE2 HIE   223      15.496 -13.729 -16.864  1.00  0.00           H  
ATOM    995  N   HID   224      15.801  -9.348 -15.557  1.00  0.00           N  
ATOM    996  CA  HID   224      16.817  -8.686 -16.458  1.00  0.00           C  
ATOM    997  C   HID   224      17.298  -9.485 -17.677  1.00  0.00           C  
ATOM    998  O   HID   224      17.490 -10.729 -17.642  1.00  0.00           O  
ATOM    999  CB  HID   224      17.970  -8.110 -15.539  1.00  0.00           C  
ATOM   1000  CG  HID   224      17.697  -7.012 -14.573  1.00  0.00           C  
ATOM   1001  CD2 HID   224      17.019  -7.036 -13.396  1.00  0.00           C  
ATOM   1002  ND1 HID   224      18.110  -5.718 -14.665  1.00  0.00           N  
ATOM   1003  CE1 HID   224      17.729  -4.978 -13.637  1.00  0.00           C  
ATOM   1004  NE2 HID   224      17.070  -5.735 -12.782  1.00  0.00           N  
ATOM   1005  H   HID   224      15.955 -10.325 -15.355  1.00  0.00           H  
ATOM   1006  HA  HID   224      16.280  -7.821 -16.845  1.00  0.00           H  
ATOM   1007  HB2 HID   224      18.327  -8.954 -14.949  1.00  0.00           H  
ATOM   1008  HB3 HID   224      18.823  -7.849 -16.165  1.00  0.00           H  
ATOM   1009  HD1 HID   224      18.760  -5.380 -15.360  1.00  0.00           H  
ATOM   1010  HD2 HID   224      16.819  -7.969 -12.890  1.00  0.00           H  
ATOM   1011  HE1 HID   224      18.051  -3.961 -13.467  1.00  0.00           H  
ATOM   1012  N   GLU   225      17.487  -8.766 -18.800  1.00  0.00           N  
ATOM   1013  CA  GLU   225      17.998  -9.324 -20.056  1.00  0.00           C  
ATOM   1014  C   GLU   225      19.257 -10.211 -20.013  1.00  0.00           C  
ATOM   1015  O   GLU   225      19.319 -11.302 -20.587  1.00  0.00           O  
ATOM   1016  CB  GLU   225      18.135  -8.151 -21.007  1.00  0.00           C  
ATOM   1017  CG  GLU   225      18.566  -8.392 -22.447  1.00  0.00           C  
ATOM   1018  CD  GLU   225      17.807  -9.418 -23.261  1.00  0.00           C  
ATOM   1019  OE1 GLU   225      18.401  -9.774 -24.310  1.00  0.00           O  
ATOM   1020  OE2 GLU   225      16.705  -9.901 -22.981  1.00  0.00           O1-
ATOM   1021  H   GLU   225      17.398  -7.761 -18.856  1.00  0.00           H  
ATOM   1022  HA  GLU   225      17.174  -9.797 -20.590  1.00  0.00           H  
ATOM   1023  HB2 GLU   225      17.216  -7.565 -20.999  1.00  0.00           H  
ATOM   1024  HB3 GLU   225      18.814  -7.382 -20.639  1.00  0.00           H  
ATOM   1025  HG2 GLU   225      18.439  -7.437 -22.956  1.00  0.00           H  
ATOM   1026  HG3 GLU   225      19.602  -8.720 -22.361  1.00  0.00           H  
ATOM   1027  N   THR   226      20.138  -9.809 -19.109  1.00  0.00           N  
ATOM   1028  CA  THR   226      21.435 -10.472 -18.888  1.00  0.00           C  
ATOM   1029  C   THR   226      21.244 -11.858 -18.280  1.00  0.00           C  
ATOM   1030  O   THR   226      22.114 -12.656 -18.460  1.00  0.00           O  
ATOM   1031  CB  THR   226      22.472  -9.617 -18.147  1.00  0.00           C  
ATOM   1032  CG2 THR   226      22.822  -8.368 -18.932  1.00  0.00           C  
ATOM   1033  OG1 THR   226      21.923  -9.048 -16.995  1.00  0.00           O  
ATOM   1034  H   THR   226      20.034  -8.944 -18.597  1.00  0.00           H  
ATOM   1035  HA  THR   226      21.869 -10.691 -19.862  1.00  0.00           H  
ATOM   1036  HB  THR   226      23.401 -10.161 -17.976  1.00  0.00           H  
ATOM   1037  HG1 THR   226      22.210  -9.575 -16.247  1.00  0.00           H  
ATOM   1038 HG21 THR   226      22.806  -8.421 -20.021  1.00  0.00           H  
ATOM   1039 HG22 THR   226      22.047  -7.633 -18.714  1.00  0.00           H  
ATOM   1040 HG23 THR   226      23.709  -7.896 -18.508  1.00  0.00           H  
ATOM   1041  N   SER   227      20.177 -12.240 -17.535  1.00  0.00           N  
ATOM   1042  CA  SER   227      20.015 -13.514 -16.894  1.00  0.00           C  
ATOM   1043  C   SER   227      19.383 -14.625 -17.795  1.00  0.00           C  
ATOM   1044  O   SER   227      19.129 -15.765 -17.372  1.00  0.00           O  
ATOM   1045  CB  SER   227      19.238 -13.354 -15.645  1.00  0.00           C  
ATOM   1046  OG  SER   227      17.824 -13.064 -15.871  1.00  0.00           O  
ATOM   1047  H   SER   227      19.463 -11.527 -17.492  1.00  0.00           H  
ATOM   1048  HA  SER   227      21.000 -13.958 -16.745  1.00  0.00           H  
ATOM   1049  HB2 SER   227      19.213 -14.301 -15.106  1.00  0.00           H  
ATOM   1050  HB3 SER   227      19.591 -12.636 -14.905  1.00  0.00           H  
ATOM   1051  HG  SER   227      17.778 -12.233 -16.352  1.00  0.00           H  
ATOM   1052  N   GLY   228      19.156 -14.302 -19.025  1.00  0.00           N  
ATOM   1053  CA  GLY   228      18.434 -15.030 -20.023  1.00  0.00           C  
ATOM   1054  C   GLY   228      16.895 -14.649 -20.157  1.00  0.00           C  
ATOM   1055  O   GLY   228      16.503 -13.504 -19.873  1.00  0.00           O  
ATOM   1056  H   GLY   228      19.305 -13.326 -19.243  1.00  0.00           H  
ATOM   1057  HA2 GLY   228      18.907 -15.101 -21.003  1.00  0.00           H  
ATOM   1058  HA3 GLY   228      18.376 -16.103 -19.837  1.00  0.00           H  
ATOM   1059  N   SER   229      16.071 -15.560 -20.565  1.00  0.00           N  
ATOM   1060  CA  SER   229      14.565 -15.479 -20.630  1.00  0.00           C  
ATOM   1061  C   SER   229      13.827 -15.592 -19.204  1.00  0.00           C  
ATOM   1062  O   SER   229      14.231 -16.200 -18.170  1.00  0.00           O  
ATOM   1063  CB  SER   229      14.043 -16.624 -21.529  1.00  0.00           C  
ATOM   1064  OG  SER   229      14.430 -17.901 -21.031  1.00  0.00           O  
ATOM   1065  H   SER   229      16.494 -16.395 -20.943  1.00  0.00           H  
ATOM   1066  HA  SER   229      14.292 -14.480 -20.967  1.00  0.00           H  
ATOM   1067  HB2 SER   229      12.957 -16.698 -21.492  1.00  0.00           H  
ATOM   1068  HB3 SER   229      14.371 -16.474 -22.558  1.00  0.00           H  
ATOM   1069  HG  SER   229      15.349 -17.961 -21.303  1.00  0.00           H  
ATOM   1070  N   VAL   230      12.585 -15.091 -19.189  1.00  0.00           N  
ATOM   1071  CA  VAL   230      11.645 -15.208 -18.055  1.00  0.00           C  
ATOM   1072  C   VAL   230      11.212 -16.618 -17.988  1.00  0.00           C  
ATOM   1073  O   VAL   230      11.195 -17.326 -19.060  1.00  0.00           O  
ATOM   1074  CB  VAL   230      10.432 -14.286 -18.393  1.00  0.00           C  
ATOM   1075  CG1 VAL   230       9.245 -14.375 -17.480  1.00  0.00           C  
ATOM   1076  CG2 VAL   230      10.822 -12.812 -18.376  1.00  0.00           C  
ATOM   1077  H   VAL   230      12.241 -14.705 -20.057  1.00  0.00           H  
ATOM   1078  HA  VAL   230      12.031 -14.962 -17.066  1.00  0.00           H  
ATOM   1079  HB  VAL   230      10.088 -14.399 -19.422  1.00  0.00           H  
ATOM   1080 HG11 VAL   230       8.857 -15.392 -17.407  1.00  0.00           H  
ATOM   1081 HG12 VAL   230       9.699 -14.055 -16.542  1.00  0.00           H  
ATOM   1082 HG13 VAL   230       8.518 -13.613 -17.758  1.00  0.00           H  
ATOM   1083 HG21 VAL   230      11.592 -12.608 -19.120  1.00  0.00           H  
ATOM   1084 HG22 VAL   230      10.001 -12.159 -18.672  1.00  0.00           H  
ATOM   1085 HG23 VAL   230      11.245 -12.579 -17.398  1.00  0.00           H  
ATOM   1086  N   PRO   231      10.786 -17.252 -16.836  1.00  0.00           N  
ATOM   1087  CA  PRO   231      10.397 -18.654 -16.798  1.00  0.00           C  
ATOM   1088  C   PRO   231       9.157 -19.035 -17.595  1.00  0.00           C  
ATOM   1089  O   PRO   231       8.910 -20.260 -17.773  1.00  0.00           O  
ATOM   1090  CB  PRO   231      10.075 -18.890 -15.309  1.00  0.00           C  
ATOM   1091  CG  PRO   231      10.924 -17.822 -14.599  1.00  0.00           C  
ATOM   1092  CD  PRO   231      10.698 -16.651 -15.514  1.00  0.00           C  
ATOM   1093  HA  PRO   231      11.182 -19.324 -17.146  1.00  0.00           H  
ATOM   1094  HB2 PRO   231       9.059 -18.632 -15.010  1.00  0.00           H  
ATOM   1095  HB3 PRO   231      10.405 -19.859 -14.931  1.00  0.00           H  
ATOM   1096  HG2 PRO   231      10.769 -17.585 -13.546  1.00  0.00           H  
ATOM   1097  HG3 PRO   231      11.984 -18.059 -14.693  1.00  0.00           H  
ATOM   1098  HD2 PRO   231       9.697 -16.230 -15.420  1.00  0.00           H  
ATOM   1099  HD3 PRO   231      11.391 -15.847 -15.270  1.00  0.00           H  
ATOM   1100  N   THR   232       8.245 -18.119 -17.995  1.00  0.00           N  
ATOM   1101  CA  THR   232       6.936 -18.340 -18.724  1.00  0.00           C  
ATOM   1102  C   THR   232       6.442 -16.977 -19.313  1.00  0.00           C  
ATOM   1103  O   THR   232       6.926 -15.960 -18.873  1.00  0.00           O  
ATOM   1104  CB  THR   232       5.900 -19.013 -17.683  1.00  0.00           C  
ATOM   1105  CG2 THR   232       5.894 -18.414 -16.292  1.00  0.00           C  
ATOM   1106  OG1 THR   232       4.549 -19.025 -18.132  1.00  0.00           O  
ATOM   1107  H   THR   232       8.445 -17.161 -17.742  1.00  0.00           H  
ATOM   1108  HA  THR   232       7.010 -18.992 -19.595  1.00  0.00           H  
ATOM   1109  HB  THR   232       6.195 -20.056 -17.574  1.00  0.00           H  
ATOM   1110  HG1 THR   232       4.530 -19.593 -18.905  1.00  0.00           H  
ATOM   1111 HG21 THR   232       4.897 -18.533 -15.867  1.00  0.00           H  
ATOM   1112 HG22 THR   232       6.673 -18.847 -15.664  1.00  0.00           H  
ATOM   1113 HG23 THR   232       6.111 -17.346 -16.272  1.00  0.00           H  
ATOM   1114  N   ASP   233       5.473 -16.981 -20.287  1.00  0.00           N  
ATOM   1115  CA  ASP   233       4.736 -15.808 -20.593  1.00  0.00           C  
ATOM   1116  C   ASP   233       3.698 -15.366 -19.488  1.00  0.00           C  
ATOM   1117  O   ASP   233       3.298 -14.220 -19.579  1.00  0.00           O  
ATOM   1118  CB  ASP   233       4.122 -15.962 -22.046  1.00  0.00           C  
ATOM   1119  CG  ASP   233       3.465 -17.228 -22.389  1.00  0.00           C  
ATOM   1120  OD1 ASP   233       3.097 -17.370 -23.595  1.00  0.00           O  
ATOM   1121  OD2 ASP   233       3.145 -18.030 -21.495  1.00  0.00           O1-
ATOM   1122  H   ASP   233       4.974 -17.830 -20.508  1.00  0.00           H  
ATOM   1123  HA  ASP   233       5.457 -14.994 -20.671  1.00  0.00           H  
ATOM   1124  HB2 ASP   233       3.455 -15.143 -22.313  1.00  0.00           H  
ATOM   1125  HB3 ASP   233       4.973 -15.831 -22.714  1.00  0.00           H  
ATOM   1126  N   TYR   234       3.444 -16.202 -18.467  1.00  0.00           N  
ATOM   1127  CA  TYR   234       2.477 -15.906 -17.338  1.00  0.00           C  
ATOM   1128  C   TYR   234       3.010 -16.044 -15.950  1.00  0.00           C  
ATOM   1129  O   TYR   234       3.127 -17.133 -15.424  1.00  0.00           O  
ATOM   1130  CB  TYR   234       1.268 -16.815 -17.666  1.00  0.00           C  
ATOM   1131  CG  TYR   234       0.278 -16.770 -16.497  1.00  0.00           C  
ATOM   1132  CD1 TYR   234      -0.520 -15.654 -16.204  1.00  0.00           C  
ATOM   1133  CD2 TYR   234       0.078 -17.917 -15.662  1.00  0.00           C  
ATOM   1134  CE1 TYR   234      -1.511 -15.739 -15.180  1.00  0.00           C  
ATOM   1135  CE2 TYR   234      -0.887 -18.007 -14.671  1.00  0.00           C  
ATOM   1136  CZ  TYR   234      -1.720 -16.878 -14.442  1.00  0.00           C  
ATOM   1137  OH  TYR   234      -2.698 -16.914 -13.497  1.00  0.00           O  
ATOM   1138  H   TYR   234       3.819 -17.136 -18.542  1.00  0.00           H  
ATOM   1139  HA  TYR   234       2.136 -14.873 -17.409  1.00  0.00           H  
ATOM   1140  HB2 TYR   234       0.804 -16.500 -18.600  1.00  0.00           H  
ATOM   1141  HB3 TYR   234       1.662 -17.819 -17.826  1.00  0.00           H  
ATOM   1142  HD1 TYR   234      -0.387 -14.719 -16.727  1.00  0.00           H  
ATOM   1143  HD2 TYR   234       0.773 -18.724 -15.847  1.00  0.00           H  
ATOM   1144  HE1 TYR   234      -2.116 -14.861 -15.008  1.00  0.00           H  
ATOM   1145  HE2 TYR   234      -0.962 -18.934 -14.123  1.00  0.00           H  
ATOM   1146  HH  TYR   234      -3.453 -16.347 -13.670  1.00  0.00           H  
ATOM   1147  N   LEU   235       3.287 -14.918 -15.351  1.00  0.00           N  
ATOM   1148  CA  LEU   235       3.728 -14.766 -13.951  1.00  0.00           C  
ATOM   1149  C   LEU   235       2.544 -14.463 -12.987  1.00  0.00           C  
ATOM   1150  O   LEU   235       1.870 -13.445 -13.192  1.00  0.00           O  
ATOM   1151  CB  LEU   235       4.854 -13.619 -13.934  1.00  0.00           C  
ATOM   1152  CG  LEU   235       6.061 -13.893 -14.881  1.00  0.00           C  
ATOM   1153  CD1 LEU   235       6.905 -12.580 -14.891  1.00  0.00           C  
ATOM   1154  CD2 LEU   235       6.907 -15.051 -14.330  1.00  0.00           C  
ATOM   1155  H   LEU   235       3.069 -14.083 -15.877  1.00  0.00           H  
ATOM   1156  HA  LEU   235       4.211 -15.706 -13.684  1.00  0.00           H  
ATOM   1157  HB2 LEU   235       4.318 -12.720 -14.240  1.00  0.00           H  
ATOM   1158  HB3 LEU   235       5.308 -13.550 -12.945  1.00  0.00           H  
ATOM   1159  HG  LEU   235       5.729 -14.145 -15.888  1.00  0.00           H  
ATOM   1160 HD11 LEU   235       6.306 -11.815 -15.384  1.00  0.00           H  
ATOM   1161 HD12 LEU   235       7.161 -12.270 -13.878  1.00  0.00           H  
ATOM   1162 HD13 LEU   235       7.798 -12.838 -15.462  1.00  0.00           H  
ATOM   1163 HD21 LEU   235       6.377 -15.970 -14.579  1.00  0.00           H  
ATOM   1164 HD22 LEU   235       7.790 -15.147 -14.962  1.00  0.00           H  
ATOM   1165 HD23 LEU   235       7.049 -14.938 -13.254  1.00  0.00           H  
ATOM   1166  N   GLN   236       2.381 -15.284 -11.967  1.00  0.00           N  
ATOM   1167  CA  GLN   236       1.765 -14.907 -10.646  1.00  0.00           C  
ATOM   1168  C   GLN   236       2.861 -14.288  -9.832  1.00  0.00           C  
ATOM   1169  O   GLN   236       3.558 -15.059  -9.233  1.00  0.00           O  
ATOM   1170  CB  GLN   236       1.264 -16.137 -10.017  1.00  0.00           C  
ATOM   1171  CG  GLN   236      -0.003 -16.582 -10.789  1.00  0.00           C  
ATOM   1172  CD  GLN   236      -0.994 -17.434 -10.015  1.00  0.00           C  
ATOM   1173  NE2 GLN   236      -2.101 -17.807 -10.595  1.00  0.00           N  
ATOM   1174  OE1 GLN   236      -0.828 -17.711  -8.836  1.00  0.00           O  
ATOM   1175  H   GLN   236       2.856 -16.173 -12.028  1.00  0.00           H  
ATOM   1176  HA  GLN   236       0.977 -14.167 -10.782  1.00  0.00           H  
ATOM   1177  HB2 GLN   236       2.023 -16.911 -10.124  1.00  0.00           H  
ATOM   1178  HB3 GLN   236       1.013 -15.813  -9.007  1.00  0.00           H  
ATOM   1179  HG2 GLN   236      -0.603 -15.795 -11.246  1.00  0.00           H  
ATOM   1180  HG3 GLN   236       0.390 -17.192 -11.601  1.00  0.00           H  
ATOM   1181 HE21 GLN   236      -2.850 -18.168 -10.022  1.00  0.00           H  
ATOM   1182 HE22 GLN   236      -2.330 -17.654 -11.566  1.00  0.00           H  
ATOM   1183  N   LEU   237       2.999 -12.983  -9.831  1.00  0.00           N  
ATOM   1184  CA  LEU   237       3.800 -12.198  -8.856  1.00  0.00           C  
ATOM   1185  C   LEU   237       3.025 -11.946  -7.548  1.00  0.00           C  
ATOM   1186  O   LEU   237       2.595 -10.779  -7.225  1.00  0.00           O  
ATOM   1187  CB  LEU   237       4.239 -10.844  -9.514  1.00  0.00           C  
ATOM   1188  CG  LEU   237       4.956 -11.042 -10.868  1.00  0.00           C  
ATOM   1189  CD1 LEU   237       5.543  -9.623 -11.251  1.00  0.00           C  
ATOM   1190  CD2 LEU   237       6.160 -12.046 -10.682  1.00  0.00           C  
ATOM   1191  H   LEU   237       2.440 -12.468 -10.496  1.00  0.00           H  
ATOM   1192  HA  LEU   237       4.668 -12.716  -8.448  1.00  0.00           H  
ATOM   1193  HB2 LEU   237       3.419 -10.148  -9.688  1.00  0.00           H  
ATOM   1194  HB3 LEU   237       4.955 -10.440  -8.798  1.00  0.00           H  
ATOM   1195  HG  LEU   237       4.226 -11.309 -11.631  1.00  0.00           H  
ATOM   1196 HD11 LEU   237       6.383  -9.397 -10.595  1.00  0.00           H  
ATOM   1197 HD12 LEU   237       5.902  -9.677 -12.279  1.00  0.00           H  
ATOM   1198 HD13 LEU   237       4.689  -8.946 -11.220  1.00  0.00           H  
ATOM   1199 HD21 LEU   237       5.738 -13.018 -10.424  1.00  0.00           H  
ATOM   1200 HD22 LEU   237       6.696 -11.968 -11.628  1.00  0.00           H  
ATOM   1201 HD23 LEU   237       6.818 -11.924  -9.822  1.00  0.00           H  
ATOM   1202  N   MET   238       2.840 -12.985  -6.719  1.00  0.00           N  
ATOM   1203  CA  MET   238       1.625 -12.983  -5.780  1.00  0.00           C  
ATOM   1204  C   MET   238       1.933 -13.661  -4.420  1.00  0.00           C  
ATOM   1205  O   MET   238       2.641 -14.681  -4.318  1.00  0.00           O  
ATOM   1206  CB  MET   238       0.445 -13.696  -6.532  1.00  0.00           C  
ATOM   1207  CG  MET   238      -0.118 -12.868  -7.680  1.00  0.00           C  
ATOM   1208  SD  MET   238      -1.120 -13.758  -8.908  1.00  0.00           S  
ATOM   1209  CE  MET   238      -2.587 -14.050  -7.915  1.00  0.00           C  
ATOM   1210  H   MET   238       3.427 -13.802  -6.808  1.00  0.00           H  
ATOM   1211  HA  MET   238       1.375 -11.927  -5.676  1.00  0.00           H  
ATOM   1212  HB2 MET   238       0.748 -14.699  -6.831  1.00  0.00           H  
ATOM   1213  HB3 MET   238      -0.344 -13.926  -5.816  1.00  0.00           H  
ATOM   1214  HG2 MET   238      -0.475 -11.920  -7.277  1.00  0.00           H  
ATOM   1215  HG3 MET   238       0.725 -12.516  -8.275  1.00  0.00           H  
ATOM   1216  HE1 MET   238      -3.427 -14.454  -8.480  1.00  0.00           H  
ATOM   1217  HE2 MET   238      -2.286 -14.714  -7.105  1.00  0.00           H  
ATOM   1218  HE3 MET   238      -2.994 -13.114  -7.531  1.00  0.00           H  
ATOM   1219  N   VAL   239       1.306 -13.086  -3.374  1.00  0.00           N  
ATOM   1220  CA  VAL   239       1.638 -13.279  -1.924  1.00  0.00           C  
ATOM   1221  C   VAL   239       0.333 -13.278  -1.081  1.00  0.00           C  
ATOM   1222  O   VAL   239      -0.641 -12.623  -1.528  1.00  0.00           O  
ATOM   1223  CB  VAL   239       2.700 -12.226  -1.451  1.00  0.00           C  
ATOM   1224  CG1 VAL   239       2.196 -10.796  -1.645  1.00  0.00           C  
ATOM   1225  CG2 VAL   239       3.130 -12.493  -0.041  1.00  0.00           C  
ATOM   1226  H   VAL   239       0.691 -12.318  -3.601  1.00  0.00           H  
ATOM   1227  HA  VAL   239       2.194 -14.213  -1.839  1.00  0.00           H  
ATOM   1228  HB  VAL   239       3.457 -12.483  -2.191  1.00  0.00           H  
ATOM   1229 HG11 VAL   239       1.307 -10.704  -1.020  1.00  0.00           H  
ATOM   1230 HG12 VAL   239       3.025 -10.209  -1.250  1.00  0.00           H  
ATOM   1231 HG13 VAL   239       1.946 -10.668  -2.697  1.00  0.00           H  
ATOM   1232 HG21 VAL   239       3.347 -13.561  -0.014  1.00  0.00           H  
ATOM   1233 HG22 VAL   239       4.118 -12.050   0.090  1.00  0.00           H  
ATOM   1234 HG23 VAL   239       2.370 -12.245   0.699  1.00  0.00           H  
ATOM   1235  N   TYR   240       0.402 -14.000   0.047  1.00  0.00           N  
ATOM   1236  CA  TYR   240      -0.631 -14.315   0.983  1.00  0.00           C  
ATOM   1237  C   TYR   240      -0.184 -14.285   2.387  1.00  0.00           C  
ATOM   1238  O   TYR   240       0.896 -14.808   2.590  1.00  0.00           O  
ATOM   1239  CB  TYR   240      -1.286 -15.610   0.576  1.00  0.00           C  
ATOM   1240  CG  TYR   240      -1.840 -15.816  -0.784  1.00  0.00           C  
ATOM   1241  CD1 TYR   240      -3.216 -16.006  -0.932  1.00  0.00           C  
ATOM   1242  CD2 TYR   240      -0.929 -16.097  -1.790  1.00  0.00           C  
ATOM   1243  CE1 TYR   240      -3.693 -16.410  -2.153  1.00  0.00           C  
ATOM   1244  CE2 TYR   240      -1.436 -16.495  -3.098  1.00  0.00           C  
ATOM   1245  CZ  TYR   240      -2.843 -16.675  -3.289  1.00  0.00           C  
ATOM   1246  OH  TYR   240      -3.384 -17.155  -4.440  1.00  0.00           O  
ATOM   1247  H   TYR   240       1.335 -14.274   0.318  1.00  0.00           H  
ATOM   1248  HA  TYR   240      -1.294 -13.461   0.842  1.00  0.00           H  
ATOM   1249  HB2 TYR   240      -0.523 -16.336   0.855  1.00  0.00           H  
ATOM   1250  HB3 TYR   240      -2.132 -15.717   1.254  1.00  0.00           H  
ATOM   1251  HD1 TYR   240      -3.837 -15.839  -0.064  1.00  0.00           H  
ATOM   1252  HD2 TYR   240       0.136 -16.143  -1.615  1.00  0.00           H  
ATOM   1253  HE1 TYR   240      -4.750 -16.469  -2.363  1.00  0.00           H  
ATOM   1254  HE2 TYR   240      -0.743 -16.688  -3.904  1.00  0.00           H  
ATOM   1255  HH  TYR   240      -2.645 -17.560  -4.901  1.00  0.00           H  
ATOM   1256  N   VAL   241      -0.869 -13.738   3.413  1.00  0.00           N  
ATOM   1257  CA  VAL   241      -0.444 -13.653   4.825  1.00  0.00           C  
ATOM   1258  C   VAL   241      -1.469 -14.463   5.603  1.00  0.00           C  
ATOM   1259  O   VAL   241      -2.625 -14.089   5.512  1.00  0.00           O  
ATOM   1260  CB  VAL   241      -0.479 -12.287   5.383  1.00  0.00           C  
ATOM   1261  CG1 VAL   241      -0.144 -12.272   6.899  1.00  0.00           C  
ATOM   1262  CG2 VAL   241       0.625 -11.333   4.750  1.00  0.00           C  
ATOM   1263  H   VAL   241      -1.832 -13.520   3.202  1.00  0.00           H  
ATOM   1264  HA  VAL   241       0.500 -14.178   4.967  1.00  0.00           H  
ATOM   1265  HB  VAL   241      -1.465 -11.860   5.205  1.00  0.00           H  
ATOM   1266 HG11 VAL   241      -0.958 -12.717   7.472  1.00  0.00           H  
ATOM   1267 HG12 VAL   241       0.637 -13.019   7.049  1.00  0.00           H  
ATOM   1268 HG13 VAL   241       0.160 -11.293   7.271  1.00  0.00           H  
ATOM   1269 HG21 VAL   241       0.440 -11.408   3.679  1.00  0.00           H  
ATOM   1270 HG22 VAL   241       0.534 -10.287   5.044  1.00  0.00           H  
ATOM   1271 HG23 VAL   241       1.664 -11.555   4.991  1.00  0.00           H  
ATOM   1272  N   VAL   242      -0.983 -15.495   6.239  1.00  0.00           N  
ATOM   1273  CA  VAL   242      -1.810 -16.456   6.923  1.00  0.00           C  
ATOM   1274  C   VAL   242      -1.399 -16.410   8.380  1.00  0.00           C  
ATOM   1275  O   VAL   242      -0.242 -16.068   8.733  1.00  0.00           O  
ATOM   1276  CB  VAL   242      -1.725 -17.863   6.260  1.00  0.00           C  
ATOM   1277  CG1 VAL   242      -2.209 -17.903   4.861  1.00  0.00           C  
ATOM   1278  CG2 VAL   242      -0.293 -18.425   6.252  1.00  0.00           C  
ATOM   1279  H   VAL   242      -0.018 -15.770   6.117  1.00  0.00           H  
ATOM   1280  HA  VAL   242      -2.864 -16.226   6.773  1.00  0.00           H  
ATOM   1281  HB  VAL   242      -2.296 -18.585   6.845  1.00  0.00           H  
ATOM   1282 HG11 VAL   242      -3.261 -17.623   4.809  1.00  0.00           H  
ATOM   1283 HG12 VAL   242      -1.567 -17.305   4.213  1.00  0.00           H  
ATOM   1284 HG13 VAL   242      -2.149 -18.967   4.632  1.00  0.00           H  
ATOM   1285 HG21 VAL   242       0.062 -18.557   7.275  1.00  0.00           H  
ATOM   1286 HG22 VAL   242      -0.323 -19.409   5.785  1.00  0.00           H  
ATOM   1287 HG23 VAL   242       0.412 -17.711   5.829  1.00  0.00           H  
ATOM   1288  N   LYS   243      -2.370 -16.816   9.219  1.00  0.00           N  
ATOM   1289  CA  LYS   243      -2.165 -16.923  10.696  1.00  0.00           C  
ATOM   1290  C   LYS   243      -2.652 -18.187  11.294  1.00  0.00           C  
ATOM   1291  O   LYS   243      -3.803 -18.525  11.262  1.00  0.00           O  
ATOM   1292  CB  LYS   243      -2.940 -15.806  11.428  1.00  0.00           C  
ATOM   1293  CG  LYS   243      -2.768 -15.636  13.005  1.00  0.00           C  
ATOM   1294  CD  LYS   243      -3.684 -14.638  13.611  1.00  0.00           C  
ATOM   1295  CE  LYS   243      -5.009 -15.379  13.704  1.00  0.00           C  
ATOM   1296  NZ  LYS   243      -6.037 -14.706  14.560  1.00  0.00           N1+
ATOM   1297  H   LYS   243      -3.238 -17.083   8.776  1.00  0.00           H  
ATOM   1298  HA  LYS   243      -1.128 -16.739  10.977  1.00  0.00           H  
ATOM   1299  HB2 LYS   243      -2.505 -14.898  11.010  1.00  0.00           H  
ATOM   1300  HB3 LYS   243      -3.989 -15.835  11.134  1.00  0.00           H  
ATOM   1301  HG2 LYS   243      -2.941 -16.579  13.523  1.00  0.00           H  
ATOM   1302  HG3 LYS   243      -1.745 -15.263  13.062  1.00  0.00           H  
ATOM   1303  HD2 LYS   243      -3.469 -14.356  14.643  1.00  0.00           H  
ATOM   1304  HD3 LYS   243      -3.923 -13.697  13.114  1.00  0.00           H  
ATOM   1305  HE2 LYS   243      -5.342 -15.463  12.670  1.00  0.00           H  
ATOM   1306  HE3 LYS   243      -4.858 -16.390  14.079  1.00  0.00           H  
ATOM   1307  HZ1 LYS   243      -6.301 -13.828  14.135  1.00  0.00           H  
ATOM   1308  HZ2 LYS   243      -6.819 -15.327  14.710  1.00  0.00           H  
ATOM   1309  HZ3 LYS   243      -5.639 -14.636  15.485  1.00  0.00           H  
ATOM   1310  N   THR   244      -1.725 -18.846  11.937  1.00  0.00           N  
ATOM   1311  CA  THR   244      -1.959 -19.979  12.833  1.00  0.00           C  
ATOM   1312  C   THR   244      -2.500 -19.477  14.249  1.00  0.00           C  
ATOM   1313  O   THR   244      -1.845 -18.786  14.931  1.00  0.00           O  
ATOM   1314  CB  THR   244      -0.718 -20.773  13.049  1.00  0.00           C  
ATOM   1315  CG2 THR   244      -1.095 -22.179  13.551  1.00  0.00           C  
ATOM   1316  OG1 THR   244       0.078 -20.943  11.945  1.00  0.00           O  
ATOM   1317  H   THR   244      -0.827 -18.389  12.008  1.00  0.00           H  
ATOM   1318  HA  THR   244      -2.723 -20.612  12.382  1.00  0.00           H  
ATOM   1319  HB  THR   244      -0.099 -20.271  13.792  1.00  0.00           H  
ATOM   1320  HG1 THR   244      -0.332 -20.414  11.257  1.00  0.00           H  
ATOM   1321 HG21 THR   244      -1.411 -22.804  12.717  1.00  0.00           H  
ATOM   1322 HG22 THR   244      -0.281 -22.775  13.964  1.00  0.00           H  
ATOM   1323 HG23 THR   244      -1.882 -22.004  14.284  1.00  0.00           H  
ATOM   1324  N   SER   245      -3.716 -19.871  14.566  1.00  0.00           N  
ATOM   1325  CA  SER   245      -4.465 -19.496  15.750  1.00  0.00           C  
ATOM   1326  C   SER   245      -4.211 -20.347  17.007  1.00  0.00           C  
ATOM   1327  O   SER   245      -3.831 -21.487  17.039  1.00  0.00           O  
ATOM   1328  CB  SER   245      -5.940 -19.398  15.356  1.00  0.00           C  
ATOM   1329  OG  SER   245      -6.605 -18.986  16.535  1.00  0.00           O  
ATOM   1330  H   SER   245      -4.224 -20.411  13.880  1.00  0.00           H  
ATOM   1331  HA  SER   245      -4.050 -18.520  16.004  1.00  0.00           H  
ATOM   1332  HB2 SER   245      -6.169 -18.673  14.577  1.00  0.00           H  
ATOM   1333  HB3 SER   245      -6.239 -20.413  15.095  1.00  0.00           H  
ATOM   1334  HG  SER   245      -6.202 -18.147  16.772  1.00  0.00           H  
ATOM   1335  N   ILE   246      -4.364 -19.682  18.152  1.00  0.00           N  
ATOM   1336  CA  ILE   246      -4.426 -20.393  19.484  1.00  0.00           C  
ATOM   1337  C   ILE   246      -5.826 -21.042  19.746  1.00  0.00           C  
ATOM   1338  O   ILE   246      -6.079 -21.819  20.672  1.00  0.00           O  
ATOM   1339  CB  ILE   246      -4.062 -19.350  20.617  1.00  0.00           C  
ATOM   1340  CG1 ILE   246      -3.575 -19.978  21.923  1.00  0.00           C  
ATOM   1341  CG2 ILE   246      -5.253 -18.277  20.924  1.00  0.00           C  
ATOM   1342  CD1 ILE   246      -2.220 -20.624  21.805  1.00  0.00           C  
ATOM   1343  H   ILE   246      -4.693 -18.729  18.085  1.00  0.00           H  
ATOM   1344  HA  ILE   246      -3.670 -21.178  19.514  1.00  0.00           H  
ATOM   1345  HB  ILE   246      -3.203 -18.793  20.247  1.00  0.00           H  
ATOM   1346 HG12 ILE   246      -3.379 -19.257  22.716  1.00  0.00           H  
ATOM   1347 HG13 ILE   246      -4.351 -20.698  22.182  1.00  0.00           H  
ATOM   1348 HG21 ILE   246      -4.923 -17.635  21.740  1.00  0.00           H  
ATOM   1349 HG22 ILE   246      -5.540 -17.649  20.081  1.00  0.00           H  
ATOM   1350 HG23 ILE   246      -6.139 -18.844  21.210  1.00  0.00           H  
ATOM   1351 HD11 ILE   246      -2.307 -21.638  21.415  1.00  0.00           H  
ATOM   1352 HD12 ILE   246      -1.494 -20.103  21.181  1.00  0.00           H  
ATOM   1353 HD13 ILE   246      -1.710 -20.741  22.761  1.00  0.00           H  
ATOM   1354  N   LYS   247      -6.793 -20.514  19.002  1.00  0.00           N  
ATOM   1355  CA  LYS   247      -8.294 -20.760  19.174  1.00  0.00           C  
ATOM   1356  C   LYS   247      -8.915 -21.633  18.164  1.00  0.00           C  
ATOM   1357  O   LYS   247      -9.709 -22.565  18.471  1.00  0.00           O  
ATOM   1358  CB  LYS   247      -9.054 -19.446  19.470  1.00  0.00           C  
ATOM   1359  CG  LYS   247      -9.069 -18.205  18.600  1.00  0.00           C  
ATOM   1360  CD  LYS   247      -9.961 -17.090  19.221  1.00  0.00           C  
ATOM   1361  CE  LYS   247      -9.408 -16.682  20.596  1.00  0.00           C  
ATOM   1362  NZ  LYS   247     -10.482 -16.350  21.535  1.00  0.00           N1+
ATOM   1363  H   LYS   247      -6.600 -19.715  18.415  1.00  0.00           H  
ATOM   1364  HA  LYS   247      -8.478 -21.394  20.042  1.00  0.00           H  
ATOM   1365  HB2 LYS   247     -10.113 -19.698  19.513  1.00  0.00           H  
ATOM   1366  HB3 LYS   247      -8.848 -19.047  20.463  1.00  0.00           H  
ATOM   1367  HG2 LYS   247      -8.045 -17.850  18.477  1.00  0.00           H  
ATOM   1368  HG3 LYS   247      -9.428 -18.495  17.613  1.00  0.00           H  
ATOM   1369  HD2 LYS   247      -9.999 -16.244  18.535  1.00  0.00           H  
ATOM   1370  HD3 LYS   247     -10.932 -17.571  19.341  1.00  0.00           H  
ATOM   1371  HE2 LYS   247      -8.805 -17.470  21.049  1.00  0.00           H  
ATOM   1372  HE3 LYS   247      -8.734 -15.825  20.580  1.00  0.00           H  
ATOM   1373  HZ1 LYS   247     -11.100 -17.135  21.690  1.00  0.00           H  
ATOM   1374  HZ2 LYS   247     -10.045 -16.085  22.405  1.00  0.00           H  
ATOM   1375  HZ3 LYS   247     -11.019 -15.585  21.151  1.00  0.00           H  
ATOM   1376  N   ILE   248      -8.649 -21.300  16.940  1.00  0.00           N  
ATOM   1377  CA  ILE   248      -8.934 -22.138  15.827  1.00  0.00           C  
ATOM   1378  C   ILE   248      -7.853 -23.211  15.566  1.00  0.00           C  
ATOM   1379  O   ILE   248      -6.691 -22.810  15.423  1.00  0.00           O  
ATOM   1380  CB  ILE   248      -9.161 -21.310  14.524  1.00  0.00           C  
ATOM   1381  CG1 ILE   248      -9.990 -20.027  14.820  1.00  0.00           C  
ATOM   1382  CG2 ILE   248      -9.789 -22.088  13.353  1.00  0.00           C  
ATOM   1383  CD1 ILE   248     -10.062 -18.985  13.696  1.00  0.00           C  
ATOM   1384  H   ILE   248      -8.042 -20.506  16.795  1.00  0.00           H  
ATOM   1385  HA  ILE   248      -9.862 -22.677  16.019  1.00  0.00           H  
ATOM   1386  HB  ILE   248      -8.184 -20.973  14.178  1.00  0.00           H  
ATOM   1387 HG12 ILE   248     -11.028 -20.291  15.021  1.00  0.00           H  
ATOM   1388 HG13 ILE   248      -9.665 -19.511  15.724  1.00  0.00           H  
ATOM   1389 HG21 ILE   248      -9.205 -22.963  13.070  1.00  0.00           H  
ATOM   1390 HG22 ILE   248     -10.786 -22.483  13.547  1.00  0.00           H  
ATOM   1391 HG23 ILE   248      -9.765 -21.380  12.524  1.00  0.00           H  
ATOM   1392 HD11 ILE   248      -9.062 -18.837  13.289  1.00  0.00           H  
ATOM   1393 HD12 ILE   248     -10.844 -19.327  13.019  1.00  0.00           H  
ATOM   1394 HD13 ILE   248     -10.359 -18.040  14.151  1.00  0.00           H  
ATOM   1395  N   PRO   249      -8.160 -24.553  15.472  1.00  0.00           N  
ATOM   1396  CA  PRO   249      -7.174 -25.550  15.148  1.00  0.00           C  
ATOM   1397  C   PRO   249      -6.862 -25.659  13.649  1.00  0.00           C  
ATOM   1398  O   PRO   249      -6.733 -26.739  12.987  1.00  0.00           O  
ATOM   1399  CB  PRO   249      -7.855 -26.910  15.710  1.00  0.00           C  
ATOM   1400  CG  PRO   249      -9.361 -26.654  15.574  1.00  0.00           C  
ATOM   1401  CD  PRO   249      -9.465 -25.164  15.845  1.00  0.00           C  
ATOM   1402  HA  PRO   249      -6.240 -25.288  15.644  1.00  0.00           H  
ATOM   1403  HB2 PRO   249      -7.569 -27.829  15.199  1.00  0.00           H  
ATOM   1404  HB3 PRO   249      -7.543 -27.151  16.726  1.00  0.00           H  
ATOM   1405  HG2 PRO   249      -9.435 -26.883  14.511  1.00  0.00           H  
ATOM   1406  HG3 PRO   249     -10.012 -27.308  16.154  1.00  0.00           H  
ATOM   1407  HD2 PRO   249     -10.314 -24.739  15.310  1.00  0.00           H  
ATOM   1408  HD3 PRO   249      -9.598 -24.970  16.909  1.00  0.00           H  
ATOM   1409  N   SER   250      -6.554 -24.482  13.012  1.00  0.00           N  
ATOM   1410  CA  SER   250      -5.883 -24.303  11.729  1.00  0.00           C  
ATOM   1411  C   SER   250      -5.128 -22.986  11.579  1.00  0.00           C  
ATOM   1412  O   SER   250      -5.063 -22.192  12.548  1.00  0.00           O  
ATOM   1413  CB  SER   250      -6.909 -24.447  10.604  1.00  0.00           C  
ATOM   1414  OG  SER   250      -7.779 -23.335  10.377  1.00  0.00           O  
ATOM   1415  H   SER   250      -6.595 -23.609  13.520  1.00  0.00           H  
ATOM   1416  HA  SER   250      -5.198 -25.149  11.669  1.00  0.00           H  
ATOM   1417  HB2 SER   250      -6.325 -24.504   9.685  1.00  0.00           H  
ATOM   1418  HB3 SER   250      -7.472 -25.379  10.653  1.00  0.00           H  
ATOM   1419  HG  SER   250      -8.376 -23.664   9.702  1.00  0.00           H  
ATOM   1420  N   SER   251      -4.437 -22.874  10.444  1.00  0.00           N  
ATOM   1421  CA  SER   251      -4.088 -21.490   9.934  1.00  0.00           C  
ATOM   1422  C   SER   251      -5.082 -21.033   8.858  1.00  0.00           C  
ATOM   1423  O   SER   251      -5.684 -21.832   8.145  1.00  0.00           O  
ATOM   1424  CB  SER   251      -2.797 -21.650   9.223  1.00  0.00           C  
ATOM   1425  OG  SER   251      -2.338 -20.348   9.121  1.00  0.00           O  
ATOM   1426  H   SER   251      -4.529 -23.666   9.823  1.00  0.00           H  
ATOM   1427  HA  SER   251      -3.866 -20.721  10.674  1.00  0.00           H  
ATOM   1428  HB2 SER   251      -2.064 -22.174   9.836  1.00  0.00           H  
ATOM   1429  HB3 SER   251      -2.945 -22.089   8.236  1.00  0.00           H  
ATOM   1430  HG  SER   251      -1.378 -20.308   9.119  1.00  0.00           H  
ATOM   1431  N   HIE   252      -5.333 -19.727   8.742  1.00  0.00           N  
ATOM   1432  CA  HIE   252      -6.159 -19.090   7.724  1.00  0.00           C  
ATOM   1433  C   HIE   252      -5.603 -17.794   7.225  1.00  0.00           C  
ATOM   1434  O   HIE   252      -4.614 -17.300   7.722  1.00  0.00           O  
ATOM   1435  CB  HIE   252      -7.544 -18.873   8.362  1.00  0.00           C  
ATOM   1436  CG  HIE   252      -8.677 -18.471   7.359  1.00  0.00           C  
ATOM   1437  CD2 HIE   252      -9.129 -17.173   7.187  1.00  0.00           C  
ATOM   1438  ND1 HIE   252      -9.068 -19.336   6.351  1.00  0.00           N  
ATOM   1439  CE1 HIE   252      -9.720 -18.488   5.520  1.00  0.00           C  
ATOM   1440  NE2 HIE   252      -9.792 -17.212   5.967  1.00  0.00           N  
ATOM   1441  H   HIE   252      -4.804 -19.120   9.352  1.00  0.00           H  
ATOM   1442  HA  HIE   252      -6.257 -19.722   6.842  1.00  0.00           H  
ATOM   1443  HB2 HIE   252      -7.932 -19.800   8.784  1.00  0.00           H  
ATOM   1444  HB3 HIE   252      -7.564 -18.173   9.197  1.00  0.00           H  
ATOM   1445  HD2 HIE   252      -8.730 -16.353   7.766  1.00  0.00           H  
ATOM   1446  HE1 HIE   252     -10.306 -18.709   4.640  1.00  0.00           H  
ATOM   1447  HE2 HIE   252     -10.163 -16.410   5.476  1.00  0.00           H  
ATOM   1448  N   ASN   253      -6.113 -17.241   6.141  1.00  0.00           N  
ATOM   1449  CA  ASN   253      -5.619 -16.025   5.356  1.00  0.00           C  
ATOM   1450  C   ASN   253      -6.152 -14.719   6.019  1.00  0.00           C  
ATOM   1451  O   ASN   253      -7.249 -14.635   6.604  1.00  0.00           O  
ATOM   1452  CB  ASN   253      -6.073 -16.074   3.873  1.00  0.00           C  
ATOM   1453  CG  ASN   253      -5.175 -15.169   3.041  1.00  0.00           C  
ATOM   1454  ND2 ASN   253      -5.482 -14.038   2.500  1.00  0.00           N  
ATOM   1455  OD1 ASN   253      -4.065 -15.631   3.017  1.00  0.00           O  
ATOM   1456  H   ASN   253      -6.791 -17.847   5.701  1.00  0.00           H  
ATOM   1457  HA  ASN   253      -4.545 -16.208   5.365  1.00  0.00           H  
ATOM   1458  HB2 ASN   253      -6.231 -17.064   3.446  1.00  0.00           H  
ATOM   1459  HB3 ASN   253      -7.064 -15.621   3.860  1.00  0.00           H  
ATOM   1460 HD21 ASN   253      -4.762 -13.603   1.941  1.00  0.00           H  
ATOM   1461 HD22 ASN   253      -6.462 -13.917   2.287  1.00  0.00           H  
ATOM   1462  N   LEU   254      -5.320 -13.688   6.015  1.00  0.00           N  
ATOM   1463  CA  LEU   254      -5.654 -12.410   6.639  1.00  0.00           C  
ATOM   1464  C   LEU   254      -5.768 -11.368   5.558  1.00  0.00           C  
ATOM   1465  O   LEU   254      -6.601 -10.458   5.705  1.00  0.00           O  
ATOM   1466  CB  LEU   254      -4.536 -12.039   7.637  1.00  0.00           C  
ATOM   1467  CG  LEU   254      -4.287 -12.894   8.902  1.00  0.00           C  
ATOM   1468  CD1 LEU   254      -3.126 -12.197   9.634  1.00  0.00           C  
ATOM   1469  CD2 LEU   254      -5.595 -12.956   9.696  1.00  0.00           C  
ATOM   1470  H   LEU   254      -4.344 -13.842   5.800  1.00  0.00           H  
ATOM   1471  HA  LEU   254      -6.642 -12.421   7.099  1.00  0.00           H  
ATOM   1472  HB2 LEU   254      -3.604 -11.915   7.086  1.00  0.00           H  
ATOM   1473  HB3 LEU   254      -4.779 -11.072   8.076  1.00  0.00           H  
ATOM   1474  HG  LEU   254      -4.068 -13.892   8.523  1.00  0.00           H  
ATOM   1475 HD11 LEU   254      -2.886 -12.773  10.528  1.00  0.00           H  
ATOM   1476 HD12 LEU   254      -2.239 -12.174   9.001  1.00  0.00           H  
ATOM   1477 HD13 LEU   254      -3.342 -11.178   9.955  1.00  0.00           H  
ATOM   1478 HD21 LEU   254      -5.871 -11.955  10.025  1.00  0.00           H  
ATOM   1479 HD22 LEU   254      -6.421 -13.268   9.056  1.00  0.00           H  
ATOM   1480 HD23 LEU   254      -5.307 -13.516  10.585  1.00  0.00           H  
ATOM   1481  N   MET   255      -5.118 -11.462   4.415  1.00  0.00           N  
ATOM   1482  CA  MET   255      -5.128 -10.463   3.313  1.00  0.00           C  
ATOM   1483  C   MET   255      -4.652 -11.145   1.972  1.00  0.00           C  
ATOM   1484  O   MET   255      -3.647 -11.856   2.028  1.00  0.00           O  
ATOM   1485  CB  MET   255      -4.340  -9.141   3.647  1.00  0.00           C  
ATOM   1486  CG  MET   255      -2.808  -9.360   3.755  1.00  0.00           C  
ATOM   1487  SD  MET   255      -2.035  -8.029   4.579  1.00  0.00           S  
ATOM   1488  CE  MET   255      -2.182  -8.524   6.334  1.00  0.00           C  
ATOM   1489  H   MET   255      -4.574 -12.297   4.251  1.00  0.00           H  
ATOM   1490  HA  MET   255      -6.193 -10.281   3.168  1.00  0.00           H  
ATOM   1491  HB2 MET   255      -4.458  -8.427   2.832  1.00  0.00           H  
ATOM   1492  HB3 MET   255      -4.838  -8.793   4.552  1.00  0.00           H  
ATOM   1493  HG2 MET   255      -2.632 -10.226   4.394  1.00  0.00           H  
ATOM   1494  HG3 MET   255      -2.477  -9.459   2.721  1.00  0.00           H  
ATOM   1495  HE1 MET   255      -3.160  -8.979   6.487  1.00  0.00           H  
ATOM   1496  HE2 MET   255      -1.332  -9.183   6.515  1.00  0.00           H  
ATOM   1497  HE3 MET   255      -1.998  -7.668   6.984  1.00  0.00           H  
ATOM   1498  N   LYS   256      -5.237 -10.739   0.850  1.00  0.00           N  
ATOM   1499  CA  LYS   256      -4.705 -11.044  -0.481  1.00  0.00           C  
ATOM   1500  C   LYS   256      -3.956  -9.816  -1.088  1.00  0.00           C  
ATOM   1501  O   LYS   256      -4.127  -8.670  -0.610  1.00  0.00           O  
ATOM   1502  CB  LYS   256      -5.778 -11.491  -1.463  1.00  0.00           C  
ATOM   1503  CG  LYS   256      -6.208 -12.849  -1.064  1.00  0.00           C  
ATOM   1504  CD  LYS   256      -7.296 -13.398  -1.977  1.00  0.00           C  
ATOM   1505  CE  LYS   256      -7.357 -14.961  -1.885  1.00  0.00           C  
ATOM   1506  NZ  LYS   256      -8.347 -15.341  -0.897  1.00  0.00           N1+
ATOM   1507  H   LYS   256      -5.956 -10.029   0.859  1.00  0.00           H  
ATOM   1508  HA  LYS   256      -3.945 -11.824  -0.464  1.00  0.00           H  
ATOM   1509  HB2 LYS   256      -6.703 -10.914  -1.440  1.00  0.00           H  
ATOM   1510  HB3 LYS   256      -5.417 -11.583  -2.487  1.00  0.00           H  
ATOM   1511  HG2 LYS   256      -5.317 -13.473  -0.983  1.00  0.00           H  
ATOM   1512  HG3 LYS   256      -6.614 -12.901  -0.054  1.00  0.00           H  
ATOM   1513  HD2 LYS   256      -8.232 -12.893  -1.737  1.00  0.00           H  
ATOM   1514  HD3 LYS   256      -7.024 -13.175  -3.009  1.00  0.00           H  
ATOM   1515  HE2 LYS   256      -7.627 -15.356  -2.865  1.00  0.00           H  
ATOM   1516  HE3 LYS   256      -6.393 -15.412  -1.656  1.00  0.00           H  
ATOM   1517  HZ1 LYS   256      -8.349 -16.333  -0.708  1.00  0.00           H  
ATOM   1518  HZ2 LYS   256      -8.222 -14.737  -0.097  1.00  0.00           H  
ATOM   1519  HZ3 LYS   256      -9.253 -15.105  -1.274  1.00  0.00           H  
ATOM   1520  N   GLY   257      -3.028 -10.083  -1.874  1.00  0.00           N  
ATOM   1521  CA  GLY   257      -2.257  -9.119  -2.642  1.00  0.00           C  
ATOM   1522  C   GLY   257      -1.380  -9.734  -3.760  1.00  0.00           C  
ATOM   1523  O   GLY   257      -1.187 -10.916  -3.878  1.00  0.00           O  
ATOM   1524  H   GLY   257      -2.924 -11.055  -2.125  1.00  0.00           H  
ATOM   1525  HA2 GLY   257      -3.054  -8.566  -3.138  1.00  0.00           H  
ATOM   1526  HA3 GLY   257      -1.632  -8.507  -1.992  1.00  0.00           H  
ATOM   1527  N   GLY   258      -0.836  -8.848  -4.598  1.00  0.00           N  
ATOM   1528  CA  GLY   258      -0.047  -9.165  -5.797  1.00  0.00           C  
ATOM   1529  C   GLY   258      -0.830  -8.971  -7.130  1.00  0.00           C  
ATOM   1530  O   GLY   258      -1.882  -8.365  -7.223  1.00  0.00           O  
ATOM   1531  H   GLY   258      -1.323  -7.965  -4.544  1.00  0.00           H  
ATOM   1532  HA2 GLY   258       0.814  -8.497  -5.790  1.00  0.00           H  
ATOM   1533  HA3 GLY   258       0.270 -10.207  -5.762  1.00  0.00           H  
ATOM   1534  N   SER   259      -0.162  -9.414  -8.199  1.00  0.00           N  
ATOM   1535  CA  SER   259      -0.675  -9.319  -9.624  1.00  0.00           C  
ATOM   1536  C   SER   259      -0.196 -10.435 -10.538  1.00  0.00           C  
ATOM   1537  O   SER   259       0.898 -11.063 -10.397  1.00  0.00           O  
ATOM   1538  CB  SER   259      -0.398  -7.846 -10.045  1.00  0.00           C  
ATOM   1539  OG  SER   259      -1.204  -7.545 -11.149  1.00  0.00           O  
ATOM   1540  H   SER   259       0.738  -9.840  -8.030  1.00  0.00           H  
ATOM   1541  HA  SER   259      -1.755  -9.452  -9.588  1.00  0.00           H  
ATOM   1542  HB2 SER   259      -0.651  -7.148  -9.248  1.00  0.00           H  
ATOM   1543  HB3 SER   259       0.666  -7.735 -10.254  1.00  0.00           H  
ATOM   1544  HG  SER   259      -0.954  -6.708 -11.546  1.00  0.00           H  
ATOM   1545  N   THR   260      -0.969 -10.635 -11.614  1.00  0.00           N  
ATOM   1546  CA  THR   260      -0.430 -11.285 -12.784  1.00  0.00           C  
ATOM   1547  C   THR   260       0.242 -10.247 -13.647  1.00  0.00           C  
ATOM   1548  O   THR   260      -0.206  -9.101 -13.778  1.00  0.00           O  
ATOM   1549  CB  THR   260      -1.543 -12.131 -13.407  1.00  0.00           C  
ATOM   1550  CG2 THR   260      -1.856 -13.347 -12.568  1.00  0.00           C  
ATOM   1551  OG1 THR   260      -2.672 -11.316 -13.614  1.00  0.00           O  
ATOM   1552  H   THR   260      -1.813 -10.092 -11.723  1.00  0.00           H  
ATOM   1553  HA  THR   260       0.356 -11.991 -12.519  1.00  0.00           H  
ATOM   1554  HB  THR   260      -1.099 -12.420 -14.359  1.00  0.00           H  
ATOM   1555  HG1 THR   260      -2.536 -10.579 -14.213  1.00  0.00           H  
ATOM   1556 HG21 THR   260      -1.893 -13.112 -11.505  1.00  0.00           H  
ATOM   1557 HG22 THR   260      -2.810 -13.786 -12.860  1.00  0.00           H  
ATOM   1558 HG23 THR   260      -1.051 -14.074 -12.677  1.00  0.00           H  
ATOM   1559  N   LYS   261       1.325 -10.752 -14.264  1.00  0.00           N  
ATOM   1560  CA  LYS   261       2.249 -10.019 -15.157  1.00  0.00           C  
ATOM   1561  C   LYS   261       2.695 -10.799 -16.405  1.00  0.00           C  
ATOM   1562  O   LYS   261       2.844 -12.092 -16.469  1.00  0.00           O  
ATOM   1563  CB  LYS   261       3.479  -9.451 -14.478  1.00  0.00           C  
ATOM   1564  CG  LYS   261       3.221  -8.195 -13.576  1.00  0.00           C  
ATOM   1565  CD  LYS   261       2.602  -7.067 -14.411  1.00  0.00           C  
ATOM   1566  CE  LYS   261       2.768  -5.758 -13.643  1.00  0.00           C  
ATOM   1567  NZ  LYS   261       2.070  -4.700 -14.365  1.00  0.00           N1+
ATOM   1568  H   LYS   261       1.536 -11.715 -14.049  1.00  0.00           H  
ATOM   1569  HA  LYS   261       1.648  -9.186 -15.522  1.00  0.00           H  
ATOM   1570  HB2 LYS   261       3.926 -10.209 -13.835  1.00  0.00           H  
ATOM   1571  HB3 LYS   261       4.216  -9.210 -15.244  1.00  0.00           H  
ATOM   1572  HG2 LYS   261       2.476  -8.404 -12.809  1.00  0.00           H  
ATOM   1573  HG3 LYS   261       4.146  -7.783 -13.176  1.00  0.00           H  
ATOM   1574  HD2 LYS   261       3.018  -6.855 -15.397  1.00  0.00           H  
ATOM   1575  HD3 LYS   261       1.575  -7.316 -14.678  1.00  0.00           H  
ATOM   1576  HE2 LYS   261       2.350  -5.973 -12.659  1.00  0.00           H  
ATOM   1577  HE3 LYS   261       3.831  -5.536 -13.553  1.00  0.00           H  
ATOM   1578  HZ1 LYS   261       2.023  -3.819 -13.872  1.00  0.00           H  
ATOM   1579  HZ2 LYS   261       2.502  -4.527 -15.261  1.00  0.00           H  
ATOM   1580  HZ3 LYS   261       1.164  -5.051 -14.638  1.00  0.00           H  
ATOM   1581  N   ASN   262       3.128 -10.122 -17.458  1.00  0.00           N  
ATOM   1582  CA  ASN   262       3.796 -10.592 -18.712  1.00  0.00           C  
ATOM   1583  C   ASN   262       5.143  -9.900 -19.018  1.00  0.00           C  
ATOM   1584  O   ASN   262       5.137  -8.744 -19.483  1.00  0.00           O  
ATOM   1585  CB  ASN   262       2.705 -10.315 -19.782  1.00  0.00           C  
ATOM   1586  CG  ASN   262       3.188 -10.755 -21.216  1.00  0.00           C  
ATOM   1587  ND2 ASN   262       2.375 -10.567 -22.236  1.00  0.00           N  
ATOM   1588  OD1 ASN   262       4.280 -11.233 -21.436  1.00  0.00           O  
ATOM   1589  H   ASN   262       3.007  -9.119 -17.474  1.00  0.00           H  
ATOM   1590  HA  ASN   262       3.847 -11.679 -18.661  1.00  0.00           H  
ATOM   1591  HB2 ASN   262       1.807 -10.929 -19.702  1.00  0.00           H  
ATOM   1592  HB3 ASN   262       2.558  -9.236 -19.801  1.00  0.00           H  
ATOM   1593 HD21 ASN   262       2.622 -11.012 -23.108  1.00  0.00           H  
ATOM   1594 HD22 ASN   262       1.396 -10.330 -22.169  1.00  0.00           H  
ATOM   1595  N   TRP   263       6.253 -10.578 -18.775  1.00  0.00           N  
ATOM   1596  CA  TRP   263       7.596  -9.971 -18.915  1.00  0.00           C  
ATOM   1597  C   TRP   263       8.208 -10.395 -20.182  1.00  0.00           C  
ATOM   1598  O   TRP   263       9.438 -10.247 -20.387  1.00  0.00           O  
ATOM   1599  CB  TRP   263       8.278 -10.248 -17.600  1.00  0.00           C  
ATOM   1600  CG  TRP   263       7.938  -9.306 -16.448  1.00  0.00           C  
ATOM   1601  CD1 TRP   263       6.969  -8.367 -16.443  1.00  0.00           C  
ATOM   1602  CD2 TRP   263       8.549  -9.352 -15.150  1.00  0.00           C  
ATOM   1603  CE2 TRP   263       7.973  -8.342 -14.372  1.00  0.00           C  
ATOM   1604  CE3 TRP   263       9.408 -10.304 -14.467  1.00  0.00           C  
ATOM   1605  NE1 TRP   263       7.085  -7.707 -15.232  1.00  0.00           N  
ATOM   1606  CZ2 TRP   263       8.302  -8.169 -12.996  1.00  0.00           C  
ATOM   1607  CZ3 TRP   263       9.707 -10.112 -13.119  1.00  0.00           C  
ATOM   1608  CH2 TRP   263       9.108  -9.099 -12.364  1.00  0.00           C  
ATOM   1609  H   TRP   263       6.148 -11.539 -18.483  1.00  0.00           H  
ATOM   1610  HA  TRP   263       7.540  -8.904 -19.129  1.00  0.00           H  
ATOM   1611  HB2 TRP   263       8.197 -11.281 -17.262  1.00  0.00           H  
ATOM   1612  HB3 TRP   263       9.351 -10.180 -17.786  1.00  0.00           H  
ATOM   1613  HD1 TRP   263       6.301  -8.046 -17.228  1.00  0.00           H  
ATOM   1614  HE1 TRP   263       6.494  -6.921 -15.001  1.00  0.00           H  
ATOM   1615  HE3 TRP   263       9.854 -11.072 -15.082  1.00  0.00           H  
ATOM   1616  HZ2 TRP   263       7.820  -7.393 -12.420  1.00  0.00           H  
ATOM   1617  HZ3 TRP   263      10.166 -10.921 -12.569  1.00  0.00           H  
ATOM   1618  HH2 TRP   263       9.181  -8.919 -11.302  1.00  0.00           H  
ATOM   1619  N   SER   264       7.489 -11.168 -21.026  1.00  0.00           N  
ATOM   1620  CA  SER   264       7.943 -11.904 -22.260  1.00  0.00           C  
ATOM   1621  C   SER   264       8.623 -10.922 -23.344  1.00  0.00           C  
ATOM   1622  O   SER   264       9.389 -11.291 -24.215  1.00  0.00           O  
ATOM   1623  CB  SER   264       6.907 -12.790 -22.900  1.00  0.00           C  
ATOM   1624  OG  SER   264       5.849 -12.145 -23.416  1.00  0.00           O  
ATOM   1625  H   SER   264       6.549 -11.322 -20.690  1.00  0.00           H  
ATOM   1626  HA  SER   264       8.797 -12.523 -21.988  1.00  0.00           H  
ATOM   1627  HB2 SER   264       7.425 -13.306 -23.708  1.00  0.00           H  
ATOM   1628  HB3 SER   264       6.594 -13.505 -22.139  1.00  0.00           H  
ATOM   1629  HG  SER   264       5.343 -11.847 -22.657  1.00  0.00           H  
ATOM   1630  N   GLY   265       8.239  -9.618 -23.250  1.00  0.00           N  
ATOM   1631  CA  GLY   265       8.533  -8.636 -24.308  1.00  0.00           C  
ATOM   1632  C   GLY   265       9.853  -7.845 -24.052  1.00  0.00           C  
ATOM   1633  O   GLY   265      10.010  -7.377 -22.919  1.00  0.00           O  
ATOM   1634  H   GLY   265       7.515  -9.313 -22.614  1.00  0.00           H  
ATOM   1635  HA2 GLY   265       8.646  -9.136 -25.270  1.00  0.00           H  
ATOM   1636  HA3 GLY   265       7.697  -7.957 -24.469  1.00  0.00           H  
ATOM   1637  N   ASN   266      10.709  -7.562 -25.014  1.00  0.00           N  
ATOM   1638  CA  ASN   266      12.130  -7.367 -24.837  1.00  0.00           C  
ATOM   1639  C   ASN   266      12.377  -5.970 -24.222  1.00  0.00           C  
ATOM   1640  O   ASN   266      11.891  -4.959 -24.801  1.00  0.00           O  
ATOM   1641  CB  ASN   266      12.871  -7.498 -26.196  1.00  0.00           C  
ATOM   1642  CG  ASN   266      14.367  -7.116 -26.079  1.00  0.00           C  
ATOM   1643  ND2 ASN   266      15.201  -7.903 -25.494  1.00  0.00           N  
ATOM   1644  OD1 ASN   266      14.781  -6.113 -26.649  1.00  0.00           O  
ATOM   1645  H   ASN   266      10.487  -7.844 -25.957  1.00  0.00           H  
ATOM   1646  HA  ASN   266      12.497  -8.077 -24.096  1.00  0.00           H  
ATOM   1647  HB2 ASN   266      12.752  -8.470 -26.673  1.00  0.00           H  
ATOM   1648  HB3 ASN   266      12.424  -6.702 -26.792  1.00  0.00           H  
ATOM   1649 HD21 ASN   266      16.078  -7.464 -25.256  1.00  0.00           H  
ATOM   1650 HD22 ASN   266      14.938  -8.839 -25.218  1.00  0.00           H  
ATOM   1651  N   SER   267      13.053  -5.942 -23.080  1.00  0.00           N  
ATOM   1652  CA  SER   267      13.547  -4.689 -22.421  1.00  0.00           C  
ATOM   1653  C   SER   267      14.620  -5.141 -21.367  1.00  0.00           C  
ATOM   1654  O   SER   267      14.518  -6.232 -20.824  1.00  0.00           O  
ATOM   1655  CB  SER   267      12.344  -3.968 -21.738  1.00  0.00           C  
ATOM   1656  OG  SER   267      12.698  -2.830 -21.010  1.00  0.00           O  
ATOM   1657  H   SER   267      13.368  -6.823 -22.702  1.00  0.00           H  
ATOM   1658  HA  SER   267      14.043  -4.098 -23.192  1.00  0.00           H  
ATOM   1659  HB2 SER   267      11.612  -3.641 -22.477  1.00  0.00           H  
ATOM   1660  HB3 SER   267      11.857  -4.699 -21.091  1.00  0.00           H  
ATOM   1661  HG  SER   267      11.919  -2.619 -20.492  1.00  0.00           H  
ATOM   1662  N   GLU   268      15.600  -4.233 -21.121  1.00  0.00           N  
ATOM   1663  CA  GLU   268      16.685  -4.458 -20.237  1.00  0.00           C  
ATOM   1664  C   GLU   268      16.399  -4.880 -18.798  1.00  0.00           C  
ATOM   1665  O   GLU   268      17.305  -5.529 -18.175  1.00  0.00           O  
ATOM   1666  CB  GLU   268      17.591  -3.206 -20.101  1.00  0.00           C  
ATOM   1667  CG  GLU   268      16.896  -1.945 -19.574  1.00  0.00           C  
ATOM   1668  CD  GLU   268      16.112  -1.084 -20.627  1.00  0.00           C  
ATOM   1669  OE1 GLU   268      15.288  -0.206 -20.326  1.00  0.00           O  
ATOM   1670  OE2 GLU   268      16.234  -1.452 -21.871  1.00  0.00           O1-
ATOM   1671  H   GLU   268      15.562  -3.319 -21.547  1.00  0.00           H  
ATOM   1672  HA  GLU   268      17.313  -5.203 -20.724  1.00  0.00           H  
ATOM   1673  HB2 GLU   268      18.445  -3.446 -19.469  1.00  0.00           H  
ATOM   1674  HB3 GLU   268      18.012  -2.935 -21.069  1.00  0.00           H  
ATOM   1675  HG2 GLU   268      16.237  -2.271 -18.769  1.00  0.00           H  
ATOM   1676  HG3 GLU   268      17.775  -1.336 -19.365  1.00  0.00           H  
ATOM   1677  N   PHE   269      15.190  -4.509 -18.354  1.00  0.00           N  
ATOM   1678  CA  PHE   269      14.666  -5.017 -17.077  1.00  0.00           C  
ATOM   1679  C   PHE   269      13.110  -4.895 -17.053  1.00  0.00           C  
ATOM   1680  O   PHE   269      12.610  -3.935 -17.626  1.00  0.00           O  
ATOM   1681  CB  PHE   269      15.322  -4.376 -15.901  1.00  0.00           C  
ATOM   1682  CG  PHE   269      14.888  -3.029 -15.371  1.00  0.00           C  
ATOM   1683  CD1 PHE   269      13.757  -2.905 -14.522  1.00  0.00           C  
ATOM   1684  CD2 PHE   269      15.638  -1.929 -15.763  1.00  0.00           C  
ATOM   1685  CE1 PHE   269      13.361  -1.594 -14.056  1.00  0.00           C  
ATOM   1686  CE2 PHE   269      15.310  -0.666 -15.163  1.00  0.00           C  
ATOM   1687  CZ  PHE   269      14.194  -0.517 -14.291  1.00  0.00           C  
ATOM   1688  H   PHE   269      14.779  -3.815 -18.964  1.00  0.00           H  
ATOM   1689  HA  PHE   269      14.826  -6.095 -17.069  1.00  0.00           H  
ATOM   1690  HB2 PHE   269      15.318  -5.125 -15.110  1.00  0.00           H  
ATOM   1691  HB3 PHE   269      16.379  -4.317 -16.159  1.00  0.00           H  
ATOM   1692  HD1 PHE   269      13.252  -3.786 -14.152  1.00  0.00           H  
ATOM   1693  HD2 PHE   269      16.433  -2.006 -16.490  1.00  0.00           H  
ATOM   1694  HE1 PHE   269      12.510  -1.444 -13.409  1.00  0.00           H  
ATOM   1695  HE2 PHE   269      15.954   0.165 -15.411  1.00  0.00           H  
ATOM   1696  HZ  PHE   269      13.940   0.401 -13.782  1.00  0.00           H  
ATOM   1697  N   HIE   270      12.493  -5.666 -16.146  1.00  0.00           N  
ATOM   1698  CA  HIE   270      11.120  -5.498 -15.679  1.00  0.00           C  
ATOM   1699  C   HIE   270      11.109  -5.581 -14.155  1.00  0.00           C  
ATOM   1700  O   HIE   270      11.951  -6.256 -13.528  1.00  0.00           O  
ATOM   1701  CB  HIE   270      10.334  -6.613 -16.300  1.00  0.00           C  
ATOM   1702  CG  HIE   270      10.206  -6.534 -17.806  1.00  0.00           C  
ATOM   1703  CD2 HIE   270      10.830  -7.282 -18.826  1.00  0.00           C  
ATOM   1704  ND1 HIE   270       9.374  -5.553 -18.376  1.00  0.00           N  
ATOM   1705  CE1 HIE   270       9.484  -5.773 -19.735  1.00  0.00           C  
ATOM   1706  NE2 HIE   270      10.215  -6.860 -20.014  1.00  0.00           N  
ATOM   1707  H   HIE   270      13.013  -6.245 -15.505  1.00  0.00           H  
ATOM   1708  HA  HIE   270      10.679  -4.534 -15.933  1.00  0.00           H  
ATOM   1709  HB2 HIE   270      10.840  -7.561 -16.121  1.00  0.00           H  
ATOM   1710  HB3 HIE   270       9.328  -6.483 -15.899  1.00  0.00           H  
ATOM   1711  HD2 HIE   270      11.616  -8.014 -18.714  1.00  0.00           H  
ATOM   1712  HE1 HIE   270       9.067  -5.155 -20.516  1.00  0.00           H  
ATOM   1713  HE2 HIE   270      10.348  -7.211 -20.953  1.00  0.00           H  
ATOM   1714  N   PHE   271      10.142  -4.847 -13.537  1.00  0.00           N  
ATOM   1715  CA  PHE   271      10.081  -4.668 -12.069  1.00  0.00           C  
ATOM   1716  C   PHE   271       8.590  -4.568 -11.747  1.00  0.00           C  
ATOM   1717  O   PHE   271       7.740  -4.075 -12.491  1.00  0.00           O  
ATOM   1718  CB  PHE   271      10.810  -3.385 -11.577  1.00  0.00           C  
ATOM   1719  CG  PHE   271      10.687  -3.184 -10.067  1.00  0.00           C  
ATOM   1720  CD1 PHE   271      11.680  -3.627  -9.228  1.00  0.00           C  
ATOM   1721  CD2 PHE   271       9.570  -2.465  -9.533  1.00  0.00           C  
ATOM   1722  CE1 PHE   271      11.594  -3.454  -7.843  1.00  0.00           C  
ATOM   1723  CE2 PHE   271       9.458  -2.304  -8.162  1.00  0.00           C  
ATOM   1724  CZ  PHE   271      10.476  -2.790  -7.301  1.00  0.00           C  
ATOM   1725  H   PHE   271       9.395  -4.460 -14.096  1.00  0.00           H  
ATOM   1726  HA  PHE   271      10.495  -5.541 -11.563  1.00  0.00           H  
ATOM   1727  HB2 PHE   271      11.866  -3.260 -11.818  1.00  0.00           H  
ATOM   1728  HB3 PHE   271      10.399  -2.470 -12.004  1.00  0.00           H  
ATOM   1729  HD1 PHE   271      12.558  -4.105  -9.636  1.00  0.00           H  
ATOM   1730  HD2 PHE   271       8.810  -2.074 -10.194  1.00  0.00           H  
ATOM   1731  HE1 PHE   271      12.407  -3.653  -7.161  1.00  0.00           H  
ATOM   1732  HE2 PHE   271       8.595  -1.822  -7.728  1.00  0.00           H  
ATOM   1733  HZ  PHE   271      10.353  -2.658  -6.236  1.00  0.00           H  
ATOM   1734  N   TYR   272       8.215  -5.033 -10.591  1.00  0.00           N  
ATOM   1735  CA  TYR   272       6.847  -4.801 -10.072  1.00  0.00           C  
ATOM   1736  C   TYR   272       6.853  -4.985  -8.453  1.00  0.00           C  
ATOM   1737  O   TYR   272       7.342  -5.994  -7.991  1.00  0.00           O  
ATOM   1738  CB  TYR   272       5.862  -5.860 -10.707  1.00  0.00           C  
ATOM   1739  CG  TYR   272       4.500  -6.010  -9.918  1.00  0.00           C  
ATOM   1740  CD1 TYR   272       3.499  -5.035 -10.024  1.00  0.00           C  
ATOM   1741  CD2 TYR   272       4.352  -7.041  -9.016  1.00  0.00           C  
ATOM   1742  CE1 TYR   272       2.356  -5.119  -9.247  1.00  0.00           C  
ATOM   1743  CE2 TYR   272       3.179  -7.164  -8.276  1.00  0.00           C  
ATOM   1744  CZ  TYR   272       2.152  -6.211  -8.385  1.00  0.00           C  
ATOM   1745  OH  TYR   272       0.993  -6.341  -7.654  1.00  0.00           O  
ATOM   1746  H   TYR   272       8.829  -5.585 -10.010  1.00  0.00           H  
ATOM   1747  HA  TYR   272       6.380  -3.849 -10.321  1.00  0.00           H  
ATOM   1748  HB2 TYR   272       5.627  -5.571 -11.731  1.00  0.00           H  
ATOM   1749  HB3 TYR   272       6.240  -6.882 -10.716  1.00  0.00           H  
ATOM   1750  HD1 TYR   272       3.632  -4.173 -10.663  1.00  0.00           H  
ATOM   1751  HD2 TYR   272       5.114  -7.805  -8.966  1.00  0.00           H  
ATOM   1752  HE1 TYR   272       1.677  -4.281  -9.312  1.00  0.00           H  
ATOM   1753  HE2 TYR   272       2.961  -8.074  -7.735  1.00  0.00           H  
ATOM   1754  HH  TYR   272       0.641  -5.473  -7.441  1.00  0.00           H  
ATOM   1755  N   SER   273       6.128  -4.153  -7.718  1.00  0.00           N  
ATOM   1756  CA  SER   273       5.840  -4.235  -6.308  1.00  0.00           C  
ATOM   1757  C   SER   273       4.391  -4.296  -5.917  1.00  0.00           C  
ATOM   1758  O   SER   273       3.476  -3.665  -6.523  1.00  0.00           O  
ATOM   1759  CB  SER   273       6.525  -3.151  -5.455  1.00  0.00           C  
ATOM   1760  OG  SER   273       5.830  -1.816  -5.449  1.00  0.00           O  
ATOM   1761  H   SER   273       5.744  -3.356  -8.203  1.00  0.00           H  
ATOM   1762  HA  SER   273       6.302  -5.155  -5.949  1.00  0.00           H  
ATOM   1763  HB2 SER   273       6.584  -3.487  -4.420  1.00  0.00           H  
ATOM   1764  HB3 SER   273       7.522  -3.021  -5.876  1.00  0.00           H  
ATOM   1765  HG  SER   273       5.547  -1.458  -4.605  1.00  0.00           H  
ATOM   1766  N   ILE   274       4.268  -4.794  -4.708  1.00  0.00           N  
ATOM   1767  CA  ILE   274       3.092  -4.682  -3.947  1.00  0.00           C  
ATOM   1768  C   ILE   274       3.229  -4.225  -2.505  1.00  0.00           C  
ATOM   1769  O   ILE   274       4.030  -4.774  -1.798  1.00  0.00           O  
ATOM   1770  CB  ILE   274       2.196  -5.944  -4.056  1.00  0.00           C  
ATOM   1771  CG1 ILE   274       0.878  -5.894  -3.283  1.00  0.00           C  
ATOM   1772  CG2 ILE   274       2.944  -7.295  -3.737  1.00  0.00           C  
ATOM   1773  CD1 ILE   274      -0.087  -4.803  -3.717  1.00  0.00           C  
ATOM   1774  H   ILE   274       5.039  -5.244  -4.235  1.00  0.00           H  
ATOM   1775  HA  ILE   274       2.544  -3.857  -4.400  1.00  0.00           H  
ATOM   1776  HB  ILE   274       1.895  -6.018  -5.101  1.00  0.00           H  
ATOM   1777 HG12 ILE   274       0.334  -6.836  -3.363  1.00  0.00           H  
ATOM   1778 HG13 ILE   274       1.040  -5.801  -2.209  1.00  0.00           H  
ATOM   1779 HG21 ILE   274       3.888  -7.341  -4.280  1.00  0.00           H  
ATOM   1780 HG22 ILE   274       3.167  -7.291  -2.671  1.00  0.00           H  
ATOM   1781 HG23 ILE   274       2.378  -8.188  -4.003  1.00  0.00           H  
ATOM   1782 HD11 ILE   274      -0.316  -4.931  -4.776  1.00  0.00           H  
ATOM   1783 HD12 ILE   274      -0.974  -4.951  -3.101  1.00  0.00           H  
ATOM   1784 HD13 ILE   274       0.246  -3.791  -3.488  1.00  0.00           H  
ATOM   1785  N   ASN   275       2.488  -3.211  -2.033  1.00  0.00           N  
ATOM   1786  CA  ASN   275       2.343  -2.855  -0.612  1.00  0.00           C  
ATOM   1787  C   ASN   275       0.948  -3.288  -0.230  1.00  0.00           C  
ATOM   1788  O   ASN   275      -0.024  -2.984  -0.914  1.00  0.00           O  
ATOM   1789  CB  ASN   275       2.587  -1.369  -0.471  1.00  0.00           C  
ATOM   1790  CG  ASN   275       2.261  -0.879   0.918  1.00  0.00           C  
ATOM   1791  ND2 ASN   275       1.060  -0.265   1.032  1.00  0.00           N  
ATOM   1792  OD1 ASN   275       3.049  -0.968   1.804  1.00  0.00           O  
ATOM   1793  H   ASN   275       1.706  -2.981  -2.630  1.00  0.00           H  
ATOM   1794  HA  ASN   275       3.127  -3.273   0.018  1.00  0.00           H  
ATOM   1795  HB2 ASN   275       3.649  -1.245  -0.680  1.00  0.00           H  
ATOM   1796  HB3 ASN   275       2.052  -0.750  -1.193  1.00  0.00           H  
ATOM   1797 HD21 ASN   275       0.833   0.250   1.870  1.00  0.00           H  
ATOM   1798 HD22 ASN   275       0.469  -0.288   0.213  1.00  0.00           H  
ATOM   1799  N   VAL   276       0.777  -3.989   0.947  1.00  0.00           N  
ATOM   1800  CA  VAL   276      -0.474  -4.527   1.448  1.00  0.00           C  
ATOM   1801  C   VAL   276      -0.513  -4.545   2.930  1.00  0.00           C  
ATOM   1802  O   VAL   276       0.475  -4.698   3.541  1.00  0.00           O  
ATOM   1803  CB  VAL   276      -0.673  -5.907   0.711  1.00  0.00           C  
ATOM   1804  CG1 VAL   276       0.293  -7.043   1.254  1.00  0.00           C  
ATOM   1805  CG2 VAL   276      -2.050  -6.464   0.629  1.00  0.00           C  
ATOM   1806  H   VAL   276       1.592  -4.182   1.512  1.00  0.00           H  
ATOM   1807  HA  VAL   276      -1.301  -3.944   1.043  1.00  0.00           H  
ATOM   1808  HB  VAL   276      -0.462  -5.771  -0.349  1.00  0.00           H  
ATOM   1809 HG11 VAL   276       0.197  -7.167   2.333  1.00  0.00           H  
ATOM   1810 HG12 VAL   276       0.067  -7.988   0.759  1.00  0.00           H  
ATOM   1811 HG13 VAL   276       1.337  -6.923   0.967  1.00  0.00           H  
ATOM   1812 HG21 VAL   276      -2.431  -6.739   1.613  1.00  0.00           H  
ATOM   1813 HG22 VAL   276      -2.728  -5.792   0.103  1.00  0.00           H  
ATOM   1814 HG23 VAL   276      -2.007  -7.454   0.176  1.00  0.00           H  
ATOM   1815  N   GLY   277      -1.734  -4.337   3.484  1.00  0.00           N  
ATOM   1816  CA  GLY   277      -1.911  -4.134   4.919  1.00  0.00           C  
ATOM   1817  C   GLY   277      -3.365  -4.084   5.412  1.00  0.00           C  
ATOM   1818  O   GLY   277      -4.242  -3.859   4.619  1.00  0.00           O  
ATOM   1819  H   GLY   277      -2.565  -4.177   2.931  1.00  0.00           H  
ATOM   1820  HA2 GLY   277      -1.325  -4.942   5.358  1.00  0.00           H  
ATOM   1821  HA3 GLY   277      -1.321  -3.287   5.266  1.00  0.00           H  
ATOM   1822  N   GLY   278      -3.598  -4.306   6.730  1.00  0.00           N  
ATOM   1823  CA  GLY   278      -4.923  -4.654   7.260  1.00  0.00           C  
ATOM   1824  C   GLY   278      -4.734  -4.680   8.793  1.00  0.00           C  
ATOM   1825  O   GLY   278      -3.630  -4.760   9.353  1.00  0.00           O  
ATOM   1826  H   GLY   278      -2.809  -4.368   7.357  1.00  0.00           H  
ATOM   1827  HA2 GLY   278      -5.626  -3.921   6.866  1.00  0.00           H  
ATOM   1828  HA3 GLY   278      -5.264  -5.619   6.884  1.00  0.00           H  
ATOM   1829  N   PHE   279      -5.882  -4.575   9.474  1.00  0.00           N  
ATOM   1830  CA  PHE   279      -6.056  -4.330  10.878  1.00  0.00           C  
ATOM   1831  C   PHE   279      -6.829  -5.480  11.566  1.00  0.00           C  
ATOM   1832  O   PHE   279      -7.819  -5.926  11.053  1.00  0.00           O  
ATOM   1833  CB  PHE   279      -6.787  -2.991  11.142  1.00  0.00           C  
ATOM   1834  CG  PHE   279      -7.339  -2.808  12.528  1.00  0.00           C  
ATOM   1835  CD1 PHE   279      -6.536  -2.117  13.523  1.00  0.00           C  
ATOM   1836  CD2 PHE   279      -8.683  -3.228  12.906  1.00  0.00           C  
ATOM   1837  CE1 PHE   279      -7.105  -1.867  14.804  1.00  0.00           C  
ATOM   1838  CE2 PHE   279      -9.132  -3.065  14.214  1.00  0.00           C  
ATOM   1839  CZ  PHE   279      -8.392  -2.312  15.126  1.00  0.00           C  
ATOM   1840  H   PHE   279      -6.704  -4.741   8.913  1.00  0.00           H  
ATOM   1841  HA  PHE   279      -5.097  -4.245  11.388  1.00  0.00           H  
ATOM   1842  HB2 PHE   279      -6.153  -2.178  10.788  1.00  0.00           H  
ATOM   1843  HB3 PHE   279      -7.616  -2.869  10.446  1.00  0.00           H  
ATOM   1844  HD1 PHE   279      -5.547  -1.786  13.238  1.00  0.00           H  
ATOM   1845  HD2 PHE   279      -9.307  -3.735  12.186  1.00  0.00           H  
ATOM   1846  HE1 PHE   279      -6.548  -1.275  15.516  1.00  0.00           H  
ATOM   1847  HE2 PHE   279     -10.063  -3.528  14.505  1.00  0.00           H  
ATOM   1848  HZ  PHE   279      -8.811  -2.007  16.073  1.00  0.00           H  
ATOM   1849  N   PHE   280      -6.270  -5.997  12.638  1.00  0.00           N  
ATOM   1850  CA  PHE   280      -6.711  -7.298  13.147  1.00  0.00           C  
ATOM   1851  C   PHE   280      -6.632  -7.339  14.631  1.00  0.00           C  
ATOM   1852  O   PHE   280      -5.712  -6.778  15.280  1.00  0.00           O  
ATOM   1853  CB  PHE   280      -5.950  -8.497  12.560  1.00  0.00           C  
ATOM   1854  CG  PHE   280      -5.772  -8.526  11.064  1.00  0.00           C  
ATOM   1855  CD1 PHE   280      -4.614  -8.050  10.479  1.00  0.00           C  
ATOM   1856  CD2 PHE   280      -6.805  -9.015  10.241  1.00  0.00           C  
ATOM   1857  CE1 PHE   280      -4.462  -7.953   9.056  1.00  0.00           C  
ATOM   1858  CE2 PHE   280      -6.638  -8.826   8.829  1.00  0.00           C  
ATOM   1859  CZ  PHE   280      -5.528  -8.303   8.215  1.00  0.00           C  
ATOM   1860  H   PHE   280      -5.397  -5.635  12.996  1.00  0.00           H  
ATOM   1861  HA  PHE   280      -7.765  -7.431  12.908  1.00  0.00           H  
ATOM   1862  HB2 PHE   280      -4.981  -8.344  13.035  1.00  0.00           H  
ATOM   1863  HB3 PHE   280      -6.603  -9.318  12.856  1.00  0.00           H  
ATOM   1864  HD1 PHE   280      -3.817  -7.691  11.113  1.00  0.00           H  
ATOM   1865  HD2 PHE   280      -7.654  -9.532  10.663  1.00  0.00           H  
ATOM   1866  HE1 PHE   280      -3.550  -7.549   8.643  1.00  0.00           H  
ATOM   1867  HE2 PHE   280      -7.468  -9.205   8.253  1.00  0.00           H  
ATOM   1868  HZ  PHE   280      -5.412  -8.264   7.143  1.00  0.00           H  
ATOM   1869  N   LYS   281      -7.506  -8.126  15.246  1.00  0.00           N  
ATOM   1870  CA  LYS   281      -7.394  -8.520  16.670  1.00  0.00           C  
ATOM   1871  C   LYS   281      -6.329  -9.659  16.698  1.00  0.00           C  
ATOM   1872  O   LYS   281      -6.345 -10.506  15.778  1.00  0.00           O  
ATOM   1873  CB  LYS   281      -8.900  -8.907  17.084  1.00  0.00           C  
ATOM   1874  CG  LYS   281      -9.073  -8.866  18.595  1.00  0.00           C  
ATOM   1875  CD  LYS   281     -10.473  -9.251  19.088  1.00  0.00           C  
ATOM   1876  CE  LYS   281     -10.608  -8.883  20.560  1.00  0.00           C  
ATOM   1877  NZ  LYS   281     -12.027  -8.853  21.053  1.00  0.00           N1+
ATOM   1878  H   LYS   281      -8.145  -8.512  14.564  1.00  0.00           H  
ATOM   1879  HA  LYS   281      -7.043  -7.601  17.139  1.00  0.00           H  
ATOM   1880  HB2 LYS   281      -9.529  -8.241  16.495  1.00  0.00           H  
ATOM   1881  HB3 LYS   281      -8.987  -9.955  16.799  1.00  0.00           H  
ATOM   1882  HG2 LYS   281      -8.480  -9.658  19.052  1.00  0.00           H  
ATOM   1883  HG3 LYS   281      -8.707  -7.906  18.957  1.00  0.00           H  
ATOM   1884  HD2 LYS   281     -11.165  -8.729  18.427  1.00  0.00           H  
ATOM   1885  HD3 LYS   281     -10.643 -10.325  19.023  1.00  0.00           H  
ATOM   1886  HE2 LYS   281      -9.990  -9.515  21.199  1.00  0.00           H  
ATOM   1887  HE3 LYS   281     -10.379  -7.828  20.715  1.00  0.00           H  
ATOM   1888  HZ1 LYS   281     -12.109  -8.563  22.017  1.00  0.00           H  
ATOM   1889  HZ2 LYS   281     -12.687  -8.391  20.444  1.00  0.00           H  
ATOM   1890  HZ3 LYS   281     -12.320  -9.819  21.008  1.00  0.00           H  
ATOM   1891  N   LEU   282      -5.509  -9.771  17.728  1.00  0.00           N  
ATOM   1892  CA  LEU   282      -4.493 -10.853  17.977  1.00  0.00           C  
ATOM   1893  C   LEU   282      -4.489 -11.316  19.428  1.00  0.00           C  
ATOM   1894  O   LEU   282      -4.564 -10.522  20.337  1.00  0.00           O  
ATOM   1895  CB  LEU   282      -3.126 -10.373  17.483  1.00  0.00           C  
ATOM   1896  CG  LEU   282      -2.995 -10.045  16.006  1.00  0.00           C  
ATOM   1897  CD1 LEU   282      -1.520  -9.659  15.756  1.00  0.00           C  
ATOM   1898  CD2 LEU   282      -3.124 -11.245  15.035  1.00  0.00           C  
ATOM   1899  H   LEU   282      -5.493  -9.098  18.481  1.00  0.00           H  
ATOM   1900  HA  LEU   282      -4.689 -11.682  17.298  1.00  0.00           H  
ATOM   1901  HB2 LEU   282      -2.821  -9.494  18.051  1.00  0.00           H  
ATOM   1902  HB3 LEU   282      -2.315 -11.047  17.752  1.00  0.00           H  
ATOM   1903  HG  LEU   282      -3.649  -9.233  15.688  1.00  0.00           H  
ATOM   1904 HD11 LEU   282      -1.501  -8.828  15.050  1.00  0.00           H  
ATOM   1905 HD12 LEU   282      -1.092  -9.214  16.654  1.00  0.00           H  
ATOM   1906 HD13 LEU   282      -0.865 -10.462  15.422  1.00  0.00           H  
ATOM   1907 HD21 LEU   282      -2.847 -10.801  14.078  1.00  0.00           H  
ATOM   1908 HD22 LEU   282      -2.531 -12.147  15.183  1.00  0.00           H  
ATOM   1909 HD23 LEU   282      -4.162 -11.519  14.845  1.00  0.00           H  
ATOM   1910  N   ARG   283      -4.171 -12.634  19.620  1.00  0.00           N  
ATOM   1911  CA  ARG   283      -3.862 -13.254  20.985  1.00  0.00           C  
ATOM   1912  C   ARG   283      -2.478 -13.800  21.176  1.00  0.00           C  
ATOM   1913  O   ARG   283      -1.836 -14.280  20.230  1.00  0.00           O  
ATOM   1914  CB  ARG   283      -4.963 -14.329  21.381  1.00  0.00           C  
ATOM   1915  CG  ARG   283      -6.376 -13.667  21.372  1.00  0.00           C  
ATOM   1916  CD  ARG   283      -6.563 -12.617  22.473  1.00  0.00           C  
ATOM   1917  NE  ARG   283      -7.947 -12.211  22.599  1.00  0.00           N  
ATOM   1918  CZ  ARG   283      -8.478 -11.870  23.777  1.00  0.00           C  
ATOM   1919  NH1 ARG   283      -7.798 -11.582  24.857  1.00  0.00           N1+
ATOM   1920  NH2 ARG   283      -9.735 -11.760  24.002  1.00  0.00           N1+
ATOM   1921  H   ARG   283      -4.101 -13.168  18.766  1.00  0.00           H  
ATOM   1922  HA  ARG   283      -3.944 -12.431  21.695  1.00  0.00           H  
ATOM   1923  HB2 ARG   283      -4.947 -15.109  20.619  1.00  0.00           H  
ATOM   1924  HB3 ARG   283      -4.644 -14.721  22.347  1.00  0.00           H  
ATOM   1925  HG2 ARG   283      -6.695 -13.213  20.433  1.00  0.00           H  
ATOM   1926  HG3 ARG   283      -7.054 -14.480  21.629  1.00  0.00           H  
ATOM   1927  HD2 ARG   283      -6.179 -12.967  23.431  1.00  0.00           H  
ATOM   1928  HD3 ARG   283      -6.041 -11.751  22.067  1.00  0.00           H  
ATOM   1929  HE  ARG   283      -8.625 -12.413  21.878  1.00  0.00           H  
ATOM   1930 HH11 ARG   283      -6.791 -11.522  24.824  1.00  0.00           H  
ATOM   1931 HH12 ARG   283      -8.350 -11.403  25.684  1.00  0.00           H  
ATOM   1932 HH21 ARG   283     -10.494 -12.003  23.383  1.00  0.00           H  
ATOM   1933 HH22 ARG   283      -9.988 -11.635  24.972  1.00  0.00           H  
ATOM   1934  N   ALA   284      -1.966 -14.008  22.403  1.00  0.00           N  
ATOM   1935  CA  ALA   284      -0.728 -14.694  22.704  1.00  0.00           C  
ATOM   1936  C   ALA   284      -0.773 -16.125  22.268  1.00  0.00           C  
ATOM   1937  O   ALA   284      -1.681 -16.869  22.597  1.00  0.00           O  
ATOM   1938  CB  ALA   284      -0.293 -14.435  24.153  1.00  0.00           C  
ATOM   1939  H   ALA   284      -2.527 -13.681  23.178  1.00  0.00           H  
ATOM   1940  HA  ALA   284       0.026 -14.248  22.054  1.00  0.00           H  
ATOM   1941  HB1 ALA   284      -0.466 -13.416  24.502  1.00  0.00           H  
ATOM   1942  HB2 ALA   284      -0.872 -15.114  24.779  1.00  0.00           H  
ATOM   1943  HB3 ALA   284       0.746 -14.758  24.206  1.00  0.00           H  
ATOM   1944  N   GLY   285       0.248 -16.613  21.628  1.00  0.00           N  
ATOM   1945  CA  GLY   285       0.277 -17.929  20.999  1.00  0.00           C  
ATOM   1946  C   GLY   285      -0.166 -17.934  19.563  1.00  0.00           C  
ATOM   1947  O   GLY   285       0.070 -18.990  18.898  1.00  0.00           O  
ATOM   1948  H   GLY   285       0.991 -15.998  21.329  1.00  0.00           H  
ATOM   1949  HA2 GLY   285       1.317 -18.248  21.060  1.00  0.00           H  
ATOM   1950  HA3 GLY   285      -0.262 -18.641  21.624  1.00  0.00           H  
ATOM   1951  N   GLU   286      -0.799 -16.931  19.021  1.00  0.00           N  
ATOM   1952  CA  GLU   286      -1.014 -16.832  17.606  1.00  0.00           C  
ATOM   1953  C   GLU   286       0.233 -16.390  16.848  1.00  0.00           C  
ATOM   1954  O   GLU   286       1.021 -15.558  17.249  1.00  0.00           O  
ATOM   1955  CB  GLU   286      -2.178 -15.915  17.296  1.00  0.00           C  
ATOM   1956  CG  GLU   286      -3.490 -16.324  18.053  1.00  0.00           C  
ATOM   1957  CD  GLU   286      -4.677 -15.686  17.344  1.00  0.00           C  
ATOM   1958  OE1 GLU   286      -5.331 -16.568  16.740  1.00  0.00           O  
ATOM   1959  OE2 GLU   286      -4.858 -14.457  17.293  1.00  0.00           O1-
ATOM   1960  H   GLU   286      -1.027 -16.159  19.631  1.00  0.00           H  
ATOM   1961  HA  GLU   286      -1.198 -17.866  17.317  1.00  0.00           H  
ATOM   1962  HB2 GLU   286      -1.822 -14.939  17.626  1.00  0.00           H  
ATOM   1963  HB3 GLU   286      -2.289 -15.882  16.212  1.00  0.00           H  
ATOM   1964  HG2 GLU   286      -3.585 -17.401  18.188  1.00  0.00           H  
ATOM   1965  HG3 GLU   286      -3.436 -15.994  19.090  1.00  0.00           H  
ATOM   1966  N   GLU   287       0.298 -16.928  15.632  1.00  0.00           N  
ATOM   1967  CA  GLU   287       1.562 -16.906  14.737  1.00  0.00           C  
ATOM   1968  C   GLU   287       1.195 -16.435  13.384  1.00  0.00           C  
ATOM   1969  O   GLU   287       0.254 -16.963  12.794  1.00  0.00           O  
ATOM   1970  CB  GLU   287       2.293 -18.277  14.632  1.00  0.00           C  
ATOM   1971  CG  GLU   287       2.827 -18.847  15.919  1.00  0.00           C  
ATOM   1972  CD  GLU   287       3.158 -20.279  15.708  1.00  0.00           C  
ATOM   1973  OE1 GLU   287       4.321 -20.746  15.821  1.00  0.00           O  
ATOM   1974  OE2 GLU   287       2.195 -21.039  15.538  1.00  0.00           O1-
ATOM   1975  H   GLU   287      -0.451 -17.543  15.348  1.00  0.00           H  
ATOM   1976  HA  GLU   287       2.224 -16.192  15.227  1.00  0.00           H  
ATOM   1977  HB2 GLU   287       1.527 -18.940  14.226  1.00  0.00           H  
ATOM   1978  HB3 GLU   287       3.067 -18.260  13.865  1.00  0.00           H  
ATOM   1979  HG2 GLU   287       3.702 -18.246  16.166  1.00  0.00           H  
ATOM   1980  HG3 GLU   287       2.102 -18.877  16.732  1.00  0.00           H  
ATOM   1981  N   ILE   288       1.847 -15.463  12.827  1.00  0.00           N  
ATOM   1982  CA  ILE   288       1.633 -15.027  11.442  1.00  0.00           C  
ATOM   1983  C   ILE   288       2.805 -15.529  10.599  1.00  0.00           C  
ATOM   1984  O   ILE   288       3.920 -15.499  11.044  1.00  0.00           O  
ATOM   1985  CB  ILE   288       1.710 -13.425  11.351  1.00  0.00           C  
ATOM   1986  CG1 ILE   288       0.410 -12.790  11.974  1.00  0.00           C  
ATOM   1987  CG2 ILE   288       1.741 -12.956   9.893  1.00  0.00           C  
ATOM   1988  CD1 ILE   288       0.307 -12.994  13.514  1.00  0.00           C  
ATOM   1989  H   ILE   288       2.673 -15.182  13.338  1.00  0.00           H  
ATOM   1990  HA  ILE   288       0.716 -15.450  11.033  1.00  0.00           H  
ATOM   1991  HB  ILE   288       2.610 -13.011  11.805  1.00  0.00           H  
ATOM   1992 HG12 ILE   288       0.413 -11.711  11.819  1.00  0.00           H  
ATOM   1993 HG13 ILE   288      -0.426 -13.242  11.439  1.00  0.00           H  
ATOM   1994 HG21 ILE   288       1.049 -13.511   9.260  1.00  0.00           H  
ATOM   1995 HG22 ILE   288       1.726 -11.873   9.770  1.00  0.00           H  
ATOM   1996 HG23 ILE   288       2.749 -13.149   9.527  1.00  0.00           H  
ATOM   1997 HD11 ILE   288       0.092 -14.032  13.770  1.00  0.00           H  
ATOM   1998 HD12 ILE   288       1.271 -12.757  13.963  1.00  0.00           H  
ATOM   1999 HD13 ILE   288      -0.515 -12.342  13.811  1.00  0.00           H  
ATOM   2000  N   SER   289       2.469 -16.027   9.409  1.00  0.00           N  
ATOM   2001  CA  SER   289       3.308 -16.553   8.336  1.00  0.00           C  
ATOM   2002  C   SER   289       2.903 -15.920   6.953  1.00  0.00           C  
ATOM   2003  O   SER   289       1.800 -15.429   6.758  1.00  0.00           O  
ATOM   2004  CB  SER   289       3.231 -18.059   8.426  1.00  0.00           C  
ATOM   2005  OG  SER   289       4.103 -18.553   7.384  1.00  0.00           O  
ATOM   2006  H   SER   289       1.483 -15.873   9.249  1.00  0.00           H  
ATOM   2007  HA  SER   289       4.354 -16.299   8.509  1.00  0.00           H  
ATOM   2008  HB2 SER   289       3.546 -18.523   9.360  1.00  0.00           H  
ATOM   2009  HB3 SER   289       2.227 -18.474   8.334  1.00  0.00           H  
ATOM   2010  HG  SER   289       3.643 -18.859   6.599  1.00  0.00           H  
ATOM   2011  N   ILE   290       3.890 -15.877   6.009  1.00  0.00           N  
ATOM   2012  CA  ILE   290       3.786 -15.458   4.610  1.00  0.00           C  
ATOM   2013  C   ILE   290       4.127 -16.552   3.538  1.00  0.00           C  
ATOM   2014  O   ILE   290       5.139 -17.235   3.667  1.00  0.00           O  
ATOM   2015  CB  ILE   290       4.538 -14.109   4.436  1.00  0.00           C  
ATOM   2016  CG1 ILE   290       3.953 -12.913   5.363  1.00  0.00           C  
ATOM   2017  CG2 ILE   290       4.389 -13.573   2.984  1.00  0.00           C  
ATOM   2018  CD1 ILE   290       4.682 -12.812   6.697  1.00  0.00           C  
ATOM   2019  H   ILE   290       4.752 -16.341   6.260  1.00  0.00           H  
ATOM   2020  HA  ILE   290       2.730 -15.215   4.491  1.00  0.00           H  
ATOM   2021  HB  ILE   290       5.568 -14.432   4.592  1.00  0.00           H  
ATOM   2022 HG12 ILE   290       4.052 -11.943   4.875  1.00  0.00           H  
ATOM   2023 HG13 ILE   290       2.897 -13.064   5.589  1.00  0.00           H  
ATOM   2024 HG21 ILE   290       3.406 -13.124   2.846  1.00  0.00           H  
ATOM   2025 HG22 ILE   290       5.091 -12.752   2.838  1.00  0.00           H  
ATOM   2026 HG23 ILE   290       4.592 -14.291   2.189  1.00  0.00           H  
ATOM   2027 HD11 ILE   290       4.065 -12.144   7.298  1.00  0.00           H  
ATOM   2028 HD12 ILE   290       4.734 -13.779   7.197  1.00  0.00           H  
ATOM   2029 HD13 ILE   290       5.612 -12.296   6.459  1.00  0.00           H  
ATOM   2030  N   GLN   291       3.368 -16.663   2.447  1.00  0.00           N  
ATOM   2031  CA  GLN   291       3.652 -17.628   1.357  1.00  0.00           C  
ATOM   2032  C   GLN   291       3.465 -16.922   0.014  1.00  0.00           C  
ATOM   2033  O   GLN   291       2.667 -16.067  -0.130  1.00  0.00           O  
ATOM   2034  CB  GLN   291       2.976 -18.980   1.544  1.00  0.00           C  
ATOM   2035  CG  GLN   291       1.452 -19.013   1.178  1.00  0.00           C  
ATOM   2036  CD  GLN   291       0.523 -18.710   2.328  1.00  0.00           C  
ATOM   2037  NE2 GLN   291      -0.777 -18.817   2.068  1.00  0.00           N  
ATOM   2038  OE1 GLN   291       0.941 -18.718   3.491  1.00  0.00           O  
ATOM   2039  H   GLN   291       2.412 -16.340   2.407  1.00  0.00           H  
ATOM   2040  HA  GLN   291       4.721 -17.841   1.367  1.00  0.00           H  
ATOM   2041  HB2 GLN   291       3.571 -19.696   0.976  1.00  0.00           H  
ATOM   2042  HB3 GLN   291       3.089 -19.266   2.589  1.00  0.00           H  
ATOM   2043  HG2 GLN   291       1.097 -18.331   0.406  1.00  0.00           H  
ATOM   2044  HG3 GLN   291       1.308 -20.045   0.857  1.00  0.00           H  
ATOM   2045 HE21 GLN   291      -1.441 -18.656   2.811  1.00  0.00           H  
ATOM   2046 HE22 GLN   291      -1.078 -18.895   1.107  1.00  0.00           H  
ATOM   2047  N   VAL   292       4.266 -17.350  -0.990  1.00  0.00           N  
ATOM   2048  CA  VAL   292       4.555 -16.556  -2.180  1.00  0.00           C  
ATOM   2049  C   VAL   292       4.870 -17.402  -3.429  1.00  0.00           C  
ATOM   2050  O   VAL   292       5.487 -18.479  -3.276  1.00  0.00           O  
ATOM   2051  CB  VAL   292       5.586 -15.524  -1.782  1.00  0.00           C  
ATOM   2052  CG1 VAL   292       6.971 -15.998  -1.313  1.00  0.00           C  
ATOM   2053  CG2 VAL   292       5.762 -14.556  -2.944  1.00  0.00           C  
ATOM   2054  H   VAL   292       4.865 -18.146  -0.817  1.00  0.00           H  
ATOM   2055  HA  VAL   292       3.630 -16.082  -2.510  1.00  0.00           H  
ATOM   2056  HB  VAL   292       5.151 -14.902  -1.000  1.00  0.00           H  
ATOM   2057 HG11 VAL   292       7.304 -16.743  -2.035  1.00  0.00           H  
ATOM   2058 HG12 VAL   292       7.653 -15.157  -1.187  1.00  0.00           H  
ATOM   2059 HG13 VAL   292       6.943 -16.481  -0.336  1.00  0.00           H  
ATOM   2060 HG21 VAL   292       4.828 -14.187  -3.368  1.00  0.00           H  
ATOM   2061 HG22 VAL   292       6.347 -13.714  -2.571  1.00  0.00           H  
ATOM   2062 HG23 VAL   292       6.328 -15.131  -3.675  1.00  0.00           H  
ATOM   2063  N   SER   293       4.290 -16.924  -4.539  1.00  0.00           N  
ATOM   2064  CA  SER   293       4.433 -17.405  -5.930  1.00  0.00           C  
ATOM   2065  C   SER   293       5.472 -16.622  -6.622  1.00  0.00           C  
ATOM   2066  O   SER   293       6.017 -15.589  -6.161  1.00  0.00           O  
ATOM   2067  CB  SER   293       3.035 -17.329  -6.588  1.00  0.00           C  
ATOM   2068  OG  SER   293       2.110 -18.123  -5.778  1.00  0.00           O  
ATOM   2069  H   SER   293       3.836 -16.024  -4.467  1.00  0.00           H  
ATOM   2070  HA  SER   293       4.745 -18.449  -5.961  1.00  0.00           H  
ATOM   2071  HB2 SER   293       2.727 -16.285  -6.651  1.00  0.00           H  
ATOM   2072  HB3 SER   293       2.981 -17.728  -7.601  1.00  0.00           H  
ATOM   2073  HG  SER   293       1.668 -18.717  -6.388  1.00  0.00           H  
ATOM   2074  N   ASN   294       5.921 -17.287  -7.720  1.00  0.00           N  
ATOM   2075  CA  ASN   294       7.162 -17.047  -8.451  1.00  0.00           C  
ATOM   2076  C   ASN   294       8.449 -16.688  -7.641  1.00  0.00           C  
ATOM   2077  O   ASN   294       9.066 -15.600  -7.833  1.00  0.00           O  
ATOM   2078  CB  ASN   294       6.888 -16.140  -9.688  1.00  0.00           C  
ATOM   2079  CG  ASN   294       6.189 -16.949 -10.798  1.00  0.00           C  
ATOM   2080  ND2 ASN   294       4.923 -16.802 -10.999  1.00  0.00           N  
ATOM   2081  OD1 ASN   294       6.748 -17.795 -11.390  1.00  0.00           O  
ATOM   2082  H   ASN   294       5.277 -18.023  -7.969  1.00  0.00           H  
ATOM   2083  HA  ASN   294       7.469 -17.994  -8.897  1.00  0.00           H  
ATOM   2084  HB2 ASN   294       6.183 -15.350  -9.426  1.00  0.00           H  
ATOM   2085  HB3 ASN   294       7.798 -15.722 -10.119  1.00  0.00           H  
ATOM   2086 HD21 ASN   294       4.614 -17.408 -11.745  1.00  0.00           H  
ATOM   2087 HD22 ASN   294       4.270 -16.284 -10.428  1.00  0.00           H  
ATOM   2088  N   PRO   295       8.817 -17.429  -6.571  1.00  0.00           N  
ATOM   2089  CA  PRO   295       9.738 -16.880  -5.623  1.00  0.00           C  
ATOM   2090  C   PRO   295      11.158 -16.684  -6.117  1.00  0.00           C  
ATOM   2091  O   PRO   295      11.854 -15.761  -5.672  1.00  0.00           O  
ATOM   2092  CB  PRO   295       9.775 -17.893  -4.443  1.00  0.00           C  
ATOM   2093  CG  PRO   295       9.203 -19.174  -5.097  1.00  0.00           C  
ATOM   2094  CD  PRO   295       8.239 -18.694  -6.087  1.00  0.00           C  
ATOM   2095  HA  PRO   295       9.341 -15.909  -5.328  1.00  0.00           H  
ATOM   2096  HB2 PRO   295      10.743 -18.021  -3.959  1.00  0.00           H  
ATOM   2097  HB3 PRO   295       9.067 -17.603  -3.666  1.00  0.00           H  
ATOM   2098  HG2 PRO   295       9.970 -19.739  -5.628  1.00  0.00           H  
ATOM   2099  HG3 PRO   295       8.615 -19.708  -4.350  1.00  0.00           H  
ATOM   2100  HD2 PRO   295       8.058 -19.408  -6.891  1.00  0.00           H  
ATOM   2101  HD3 PRO   295       7.301 -18.507  -5.565  1.00  0.00           H  
ATOM   2102  N   SER   296      11.507 -17.464  -7.177  1.00  0.00           N  
ATOM   2103  CA  SER   296      12.735 -17.377  -7.909  1.00  0.00           C  
ATOM   2104  C   SER   296      12.926 -15.957  -8.489  1.00  0.00           C  
ATOM   2105  O   SER   296      14.067 -15.521  -8.699  1.00  0.00           O  
ATOM   2106  CB  SER   296      12.753 -18.351  -9.095  1.00  0.00           C  
ATOM   2107  OG  SER   296      11.673 -18.142  -9.972  1.00  0.00           O  
ATOM   2108  H   SER   296      10.932 -18.272  -7.364  1.00  0.00           H  
ATOM   2109  HA  SER   296      13.607 -17.639  -7.309  1.00  0.00           H  
ATOM   2110  HB2 SER   296      13.686 -18.249  -9.649  1.00  0.00           H  
ATOM   2111  HB3 SER   296      12.673 -19.358  -8.685  1.00  0.00           H  
ATOM   2112  HG  SER   296      11.566 -18.928 -10.514  1.00  0.00           H  
ATOM   2113  N   LEU   297      11.827 -15.099  -8.687  1.00  0.00           N  
ATOM   2114  CA  LEU   297      11.988 -13.708  -9.278  1.00  0.00           C  
ATOM   2115  C   LEU   297      11.948 -12.543  -8.202  1.00  0.00           C  
ATOM   2116  O   LEU   297      11.936 -11.423  -8.602  1.00  0.00           O  
ATOM   2117  CB  LEU   297      10.863 -13.541 -10.238  1.00  0.00           C  
ATOM   2118  CG  LEU   297      10.820 -14.569 -11.350  1.00  0.00           C  
ATOM   2119  CD1 LEU   297       9.535 -14.384 -12.111  1.00  0.00           C  
ATOM   2120  CD2 LEU   297      12.010 -14.410 -12.338  1.00  0.00           C  
ATOM   2121  H   LEU   297      10.872 -15.385  -8.523  1.00  0.00           H  
ATOM   2122  HA  LEU   297      12.941 -13.653  -9.805  1.00  0.00           H  
ATOM   2123  HB2 LEU   297       9.955 -13.595  -9.638  1.00  0.00           H  
ATOM   2124  HB3 LEU   297      11.001 -12.546 -10.662  1.00  0.00           H  
ATOM   2125  HG  LEU   297      10.869 -15.597 -10.991  1.00  0.00           H  
ATOM   2126 HD11 LEU   297       9.560 -15.111 -12.924  1.00  0.00           H  
ATOM   2127 HD12 LEU   297       8.685 -14.507 -11.439  1.00  0.00           H  
ATOM   2128 HD13 LEU   297       9.467 -13.387 -12.547  1.00  0.00           H  
ATOM   2129 HD21 LEU   297      11.652 -14.734 -13.315  1.00  0.00           H  
ATOM   2130 HD22 LEU   297      12.362 -13.382 -12.420  1.00  0.00           H  
ATOM   2131 HD23 LEU   297      12.908 -14.956 -12.049  1.00  0.00           H  
ATOM   2132  N   LEU   298      12.000 -12.833  -6.884  1.00  0.00           N  
ATOM   2133  CA  LEU   298      11.963 -11.771  -5.825  1.00  0.00           C  
ATOM   2134  C   LEU   298      13.097 -10.785  -5.866  1.00  0.00           C  
ATOM   2135  O   LEU   298      14.120 -11.039  -6.448  1.00  0.00           O  
ATOM   2136  CB  LEU   298      11.845 -12.434  -4.335  1.00  0.00           C  
ATOM   2137  CG  LEU   298      10.404 -12.878  -4.009  1.00  0.00           C  
ATOM   2138  CD1 LEU   298      10.480 -13.651  -2.708  1.00  0.00           C  
ATOM   2139  CD2 LEU   298       9.439 -11.653  -3.950  1.00  0.00           C  
ATOM   2140  H   LEU   298      11.948 -13.799  -6.597  1.00  0.00           H  
ATOM   2141  HA  LEU   298      11.043 -11.222  -6.022  1.00  0.00           H  
ATOM   2142  HB2 LEU   298      12.472 -13.324  -4.283  1.00  0.00           H  
ATOM   2143  HB3 LEU   298      12.228 -11.738  -3.588  1.00  0.00           H  
ATOM   2144  HG  LEU   298      10.044 -13.470  -4.850  1.00  0.00           H  
ATOM   2145 HD11 LEU   298      10.879 -13.050  -1.891  1.00  0.00           H  
ATOM   2146 HD12 LEU   298       9.484 -14.029  -2.476  1.00  0.00           H  
ATOM   2147 HD13 LEU   298      11.185 -14.480  -2.777  1.00  0.00           H  
ATOM   2148 HD21 LEU   298       9.654 -10.871  -3.222  1.00  0.00           H  
ATOM   2149 HD22 LEU   298       9.247 -11.188  -4.917  1.00  0.00           H  
ATOM   2150 HD23 LEU   298       8.419 -12.013  -3.808  1.00  0.00           H  
ATOM   2151  N   ASP   299      12.801  -9.581  -5.303  1.00  0.00           N  
ATOM   2152  CA  ASP   299      13.915  -8.615  -4.986  1.00  0.00           C  
ATOM   2153  C   ASP   299      14.269  -8.602  -3.470  1.00  0.00           C  
ATOM   2154  O   ASP   299      13.680  -7.781  -2.755  1.00  0.00           O  
ATOM   2155  CB  ASP   299      13.581  -7.232  -5.554  1.00  0.00           C  
ATOM   2156  CG  ASP   299      14.849  -6.350  -5.790  1.00  0.00           C  
ATOM   2157  OD1 ASP   299      15.985  -6.773  -6.137  1.00  0.00           O  
ATOM   2158  OD2 ASP   299      14.671  -5.093  -5.751  1.00  0.00           O1-
ATOM   2159  H   ASP   299      11.908  -9.380  -4.878  1.00  0.00           H  
ATOM   2160  HA  ASP   299      14.836  -8.886  -5.504  1.00  0.00           H  
ATOM   2161  HB2 ASP   299      13.168  -7.363  -6.553  1.00  0.00           H  
ATOM   2162  HB3 ASP   299      12.817  -6.728  -4.962  1.00  0.00           H  
ATOM   2163  N   PRO   300      15.091  -9.584  -2.940  1.00  0.00           N  
ATOM   2164  CA  PRO   300      15.287  -9.899  -1.513  1.00  0.00           C  
ATOM   2165  C   PRO   300      16.009  -8.841  -0.689  1.00  0.00           C  
ATOM   2166  O   PRO   300      16.534  -9.106   0.419  1.00  0.00           O  
ATOM   2167  CB  PRO   300      15.962 -11.264  -1.449  1.00  0.00           C  
ATOM   2168  CG  PRO   300      16.198 -11.750  -2.901  1.00  0.00           C  
ATOM   2169  CD  PRO   300      15.963 -10.522  -3.771  1.00  0.00           C  
ATOM   2170  HA  PRO   300      14.256  -9.946  -1.164  1.00  0.00           H  
ATOM   2171  HB2 PRO   300      16.910 -11.117  -0.930  1.00  0.00           H  
ATOM   2172  HB3 PRO   300      15.225 -11.901  -0.960  1.00  0.00           H  
ATOM   2173  HG2 PRO   300      17.210 -12.121  -3.067  1.00  0.00           H  
ATOM   2174  HG3 PRO   300      15.580 -12.605  -3.176  1.00  0.00           H  
ATOM   2175  HD2 PRO   300      16.911 -10.003  -3.905  1.00  0.00           H  
ATOM   2176  HD3 PRO   300      15.574 -10.795  -4.753  1.00  0.00           H  
ATOM   2177  N   ASP   301      16.031  -7.561  -1.218  1.00  0.00           N  
ATOM   2178  CA  ASP   301      16.568  -6.430  -0.417  1.00  0.00           C  
ATOM   2179  C   ASP   301      15.728  -6.099   0.818  1.00  0.00           C  
ATOM   2180  O   ASP   301      14.456  -6.289   0.879  1.00  0.00           O  
ATOM   2181  CB  ASP   301      16.661  -5.159  -1.258  1.00  0.00           C  
ATOM   2182  CG  ASP   301      17.709  -5.117  -2.368  1.00  0.00           C  
ATOM   2183  OD1 ASP   301      18.619  -5.953  -2.439  1.00  0.00           O  
ATOM   2184  OD2 ASP   301      17.551  -4.170  -3.098  1.00  0.00           O1-
ATOM   2185  H   ASP   301      15.351  -7.324  -1.926  1.00  0.00           H  
ATOM   2186  HA  ASP   301      17.591  -6.647  -0.109  1.00  0.00           H  
ATOM   2187  HB2 ASP   301      15.726  -5.108  -1.816  1.00  0.00           H  
ATOM   2188  HB3 ASP   301      16.854  -4.278  -0.645  1.00  0.00           H  
ATOM   2189  N   GLN   302      16.320  -5.498   1.863  1.00  0.00           N  
ATOM   2190  CA  GLN   302      15.673  -5.084   3.102  1.00  0.00           C  
ATOM   2191  C   GLN   302      14.808  -3.744   3.018  1.00  0.00           C  
ATOM   2192  O   GLN   302      14.114  -3.288   3.942  1.00  0.00           O  
ATOM   2193  CB  GLN   302      16.672  -5.005   4.265  1.00  0.00           C  
ATOM   2194  CG  GLN   302      17.949  -4.112   4.159  1.00  0.00           C  
ATOM   2195  CD  GLN   302      18.472  -3.548   5.513  1.00  0.00           C  
ATOM   2196  NE2 GLN   302      19.284  -2.556   5.495  1.00  0.00           N  
ATOM   2197  OE1 GLN   302      18.035  -3.932   6.599  1.00  0.00           O  
ATOM   2198  H   GLN   302      17.320  -5.355   1.848  1.00  0.00           H  
ATOM   2199  HA  GLN   302      15.030  -5.889   3.459  1.00  0.00           H  
ATOM   2200  HB2 GLN   302      16.143  -4.699   5.168  1.00  0.00           H  
ATOM   2201  HB3 GLN   302      17.069  -5.998   4.475  1.00  0.00           H  
ATOM   2202  HG2 GLN   302      18.770  -4.737   3.807  1.00  0.00           H  
ATOM   2203  HG3 GLN   302      17.621  -3.283   3.532  1.00  0.00           H  
ATOM   2204 HE21 GLN   302      19.583  -2.176   6.381  1.00  0.00           H  
ATOM   2205 HE22 GLN   302      19.673  -2.313   4.596  1.00  0.00           H  
ATOM   2206  N   ASP   303      14.791  -3.099   1.850  1.00  0.00           N  
ATOM   2207  CA  ASP   303      13.880  -1.982   1.416  1.00  0.00           C  
ATOM   2208  C   ASP   303      12.707  -2.473   0.582  1.00  0.00           C  
ATOM   2209  O   ASP   303      11.775  -1.708   0.234  1.00  0.00           O  
ATOM   2210  CB  ASP   303      14.702  -0.954   0.657  1.00  0.00           C  
ATOM   2211  CG  ASP   303      15.555  -1.345  -0.548  1.00  0.00           C  
ATOM   2212  OD1 ASP   303      16.410  -0.534  -0.967  1.00  0.00           O  
ATOM   2213  OD2 ASP   303      15.157  -2.339  -1.211  1.00  0.00           O1-
ATOM   2214  H   ASP   303      15.564  -3.352   1.251  1.00  0.00           H  
ATOM   2215  HA  ASP   303      13.422  -1.536   2.299  1.00  0.00           H  
ATOM   2216  HB2 ASP   303      14.027  -0.193   0.266  1.00  0.00           H  
ATOM   2217  HB3 ASP   303      15.418  -0.460   1.314  1.00  0.00           H  
ATOM   2218  N   ALA   304      12.680  -3.772   0.163  1.00  0.00           N  
ATOM   2219  CA  ALA   304      11.721  -4.184  -0.815  1.00  0.00           C  
ATOM   2220  C   ALA   304      10.985  -5.480  -0.576  1.00  0.00           C  
ATOM   2221  O   ALA   304      10.083  -5.823  -1.344  1.00  0.00           O  
ATOM   2222  CB  ALA   304      12.517  -4.291  -2.073  1.00  0.00           C  
ATOM   2223  H   ALA   304      13.506  -4.353   0.213  1.00  0.00           H  
ATOM   2224  HA  ALA   304      10.968  -3.410  -0.967  1.00  0.00           H  
ATOM   2225  HB1 ALA   304      12.996  -3.322  -2.209  1.00  0.00           H  
ATOM   2226  HB2 ALA   304      13.284  -5.063  -2.015  1.00  0.00           H  
ATOM   2227  HB3 ALA   304      11.875  -4.592  -2.901  1.00  0.00           H  
ATOM   2228  N   THR   305      11.474  -6.341   0.306  1.00  0.00           N  
ATOM   2229  CA  THR   305      10.805  -7.611   0.739  1.00  0.00           C  
ATOM   2230  C   THR   305      10.911  -7.640   2.311  1.00  0.00           C  
ATOM   2231  O   THR   305      11.927  -8.129   2.944  1.00  0.00           O  
ATOM   2232  CB  THR   305      11.558  -8.802   0.054  1.00  0.00           C  
ATOM   2233  CG2 THR   305      11.108 -10.157   0.614  1.00  0.00           C  
ATOM   2234  OG1 THR   305      11.254  -8.989  -1.304  1.00  0.00           O  
ATOM   2235  H   THR   305      12.408  -6.197   0.662  1.00  0.00           H  
ATOM   2236  HA  THR   305       9.774  -7.627   0.384  1.00  0.00           H  
ATOM   2237  HB  THR   305      12.637  -8.679   0.147  1.00  0.00           H  
ATOM   2238  HG1 THR   305      11.652  -8.315  -1.862  1.00  0.00           H  
ATOM   2239 HG21 THR   305      10.128 -10.427   0.221  1.00  0.00           H  
ATOM   2240 HG22 THR   305      11.946 -10.796   0.334  1.00  0.00           H  
ATOM   2241 HG23 THR   305      11.014 -10.083   1.697  1.00  0.00           H  
ATOM   2242  N   TYR   306       9.871  -7.084   2.967  1.00  0.00           N  
ATOM   2243  CA  TYR   306       9.613  -7.041   4.478  1.00  0.00           C  
ATOM   2244  C   TYR   306       8.109  -7.326   4.956  1.00  0.00           C  
ATOM   2245  O   TYR   306       7.133  -7.264   4.159  1.00  0.00           O  
ATOM   2246  CB  TYR   306      10.135  -5.724   5.052  1.00  0.00           C  
ATOM   2247  CG  TYR   306       9.588  -4.393   4.475  1.00  0.00           C  
ATOM   2248  CD1 TYR   306       8.235  -4.104   4.640  1.00  0.00           C  
ATOM   2249  CD2 TYR   306      10.427  -3.475   3.853  1.00  0.00           C  
ATOM   2250  CE1 TYR   306       7.743  -2.906   4.153  1.00  0.00           C  
ATOM   2251  CE2 TYR   306       9.969  -2.284   3.317  1.00  0.00           C  
ATOM   2252  CZ  TYR   306       8.603  -1.999   3.483  1.00  0.00           C  
ATOM   2253  OH  TYR   306       8.012  -0.914   2.881  1.00  0.00           O  
ATOM   2254  H   TYR   306       9.158  -6.743   2.338  1.00  0.00           H  
ATOM   2255  HA  TYR   306      10.167  -7.887   4.885  1.00  0.00           H  
ATOM   2256  HB2 TYR   306      10.011  -5.740   6.135  1.00  0.00           H  
ATOM   2257  HB3 TYR   306      11.217  -5.680   4.928  1.00  0.00           H  
ATOM   2258  HD1 TYR   306       7.551  -4.843   5.029  1.00  0.00           H  
ATOM   2259  HD2 TYR   306      11.483  -3.692   3.797  1.00  0.00           H  
ATOM   2260  HE1 TYR   306       6.710  -2.603   4.245  1.00  0.00           H  
ATOM   2261  HE2 TYR   306      10.593  -1.527   2.867  1.00  0.00           H  
ATOM   2262  HH  TYR   306       7.105  -0.922   3.194  1.00  0.00           H  
ATOM   2263  N   PHE   307       7.936  -7.572   6.241  1.00  0.00           N  
ATOM   2264  CA  PHE   307       6.693  -7.704   6.983  1.00  0.00           C  
ATOM   2265  C   PHE   307       6.842  -7.072   8.345  1.00  0.00           C  
ATOM   2266  O   PHE   307       7.828  -7.141   9.009  1.00  0.00           O  
ATOM   2267  CB  PHE   307       6.309  -9.167   7.091  1.00  0.00           C  
ATOM   2268  CG  PHE   307       5.569  -9.760   8.350  1.00  0.00           C  
ATOM   2269  CD1 PHE   307       4.369  -9.145   8.712  1.00  0.00           C  
ATOM   2270  CD2 PHE   307       6.079 -10.840   9.066  1.00  0.00           C  
ATOM   2271  CE1 PHE   307       3.636  -9.635   9.824  1.00  0.00           C  
ATOM   2272  CE2 PHE   307       5.273 -11.363  10.106  1.00  0.00           C  
ATOM   2273  CZ  PHE   307       4.079 -10.782  10.508  1.00  0.00           C  
ATOM   2274  H   PHE   307       8.723  -7.554   6.873  1.00  0.00           H  
ATOM   2275  HA  PHE   307       5.955  -7.156   6.397  1.00  0.00           H  
ATOM   2276  HB2 PHE   307       5.783  -9.479   6.189  1.00  0.00           H  
ATOM   2277  HB3 PHE   307       7.225  -9.737   6.939  1.00  0.00           H  
ATOM   2278  HD1 PHE   307       4.099  -8.247   8.176  1.00  0.00           H  
ATOM   2279  HD2 PHE   307       6.986 -11.328   8.742  1.00  0.00           H  
ATOM   2280  HE1 PHE   307       2.741  -9.122  10.145  1.00  0.00           H  
ATOM   2281  HE2 PHE   307       5.501 -12.288  10.615  1.00  0.00           H  
ATOM   2282  HZ  PHE   307       3.529 -11.199  11.339  1.00  0.00           H  
ATOM   2283  N   GLY   308       5.883  -6.364   8.838  1.00  0.00           N  
ATOM   2284  CA  GLY   308       5.889  -5.827  10.202  1.00  0.00           C  
ATOM   2285  C   GLY   308       4.427  -5.719  10.783  1.00  0.00           C  
ATOM   2286  O   GLY   308       3.408  -6.006  10.045  1.00  0.00           O  
ATOM   2287  H   GLY   308       5.137  -6.038   8.241  1.00  0.00           H  
ATOM   2288  HA2 GLY   308       6.426  -6.540  10.828  1.00  0.00           H  
ATOM   2289  HA3 GLY   308       6.487  -4.916  10.239  1.00  0.00           H  
ATOM   2290  N   ALA   309       4.316  -5.460  12.090  1.00  0.00           N  
ATOM   2291  CA  ALA   309       3.086  -5.254  12.873  1.00  0.00           C  
ATOM   2292  C   ALA   309       3.369  -4.357  14.015  1.00  0.00           C  
ATOM   2293  O   ALA   309       4.493  -4.365  14.490  1.00  0.00           O  
ATOM   2294  CB  ALA   309       2.591  -6.591  13.370  1.00  0.00           C  
ATOM   2295  H   ALA   309       5.194  -5.227  12.532  1.00  0.00           H  
ATOM   2296  HA  ALA   309       2.394  -4.834  12.144  1.00  0.00           H  
ATOM   2297  HB1 ALA   309       1.696  -6.513  13.988  1.00  0.00           H  
ATOM   2298  HB2 ALA   309       2.374  -7.224  12.510  1.00  0.00           H  
ATOM   2299  HB3 ALA   309       3.343  -7.081  13.988  1.00  0.00           H  
ATOM   2300  N   PHE   310       2.375  -3.570  14.508  1.00  0.00           N  
ATOM   2301  CA  PHE   310       2.514  -2.815  15.767  1.00  0.00           C  
ATOM   2302  C   PHE   310       1.083  -2.763  16.427  1.00  0.00           C  
ATOM   2303  O   PHE   310       0.079  -2.666  15.727  1.00  0.00           O  
ATOM   2304  CB  PHE   310       3.203  -1.478  15.469  1.00  0.00           C  
ATOM   2305  CG  PHE   310       2.283  -0.448  14.653  1.00  0.00           C  
ATOM   2306  CD1 PHE   310       1.312   0.253  15.325  1.00  0.00           C  
ATOM   2307  CD2 PHE   310       2.475  -0.279  13.286  1.00  0.00           C  
ATOM   2308  CE1 PHE   310       0.476   1.182  14.620  1.00  0.00           C  
ATOM   2309  CE2 PHE   310       1.677   0.590  12.534  1.00  0.00           C  
ATOM   2310  CZ  PHE   310       0.706   1.352  13.176  1.00  0.00           C  
ATOM   2311  H   PHE   310       1.449  -3.693  14.125  1.00  0.00           H  
ATOM   2312  HA  PHE   310       3.116  -3.296  16.539  1.00  0.00           H  
ATOM   2313  HB2 PHE   310       3.580  -1.078  16.409  1.00  0.00           H  
ATOM   2314  HB3 PHE   310       4.106  -1.654  14.884  1.00  0.00           H  
ATOM   2315  HD1 PHE   310       1.091   0.018  16.356  1.00  0.00           H  
ATOM   2316  HD2 PHE   310       3.245  -0.904  12.859  1.00  0.00           H  
ATOM   2317  HE1 PHE   310      -0.299   1.725  15.141  1.00  0.00           H  
ATOM   2318  HE2 PHE   310       1.860   0.742  11.481  1.00  0.00           H  
ATOM   2319  HZ  PHE   310       0.102   2.123  12.719  1.00  0.00           H  
ATOM   2320  N   LYS   311       1.016  -2.811  17.759  1.00  0.00           N  
ATOM   2321  CA  LYS   311      -0.195  -2.599  18.493  1.00  0.00           C  
ATOM   2322  C   LYS   311      -0.679  -1.198  18.287  1.00  0.00           C  
ATOM   2323  O   LYS   311      -0.012  -0.256  18.583  1.00  0.00           O  
ATOM   2324  CB  LYS   311      -0.013  -2.917  20.005  1.00  0.00           C  
ATOM   2325  CG  LYS   311      -1.350  -2.866  20.846  1.00  0.00           C  
ATOM   2326  CD  LYS   311      -1.116  -3.089  22.327  1.00  0.00           C  
ATOM   2327  CE  LYS   311      -2.146  -2.311  23.129  1.00  0.00           C  
ATOM   2328  NZ  LYS   311      -1.728  -2.416  24.585  1.00  0.00           N1+
ATOM   2329  H   LYS   311       1.878  -2.734  18.279  1.00  0.00           H  
ATOM   2330  HA  LYS   311      -0.773  -3.427  18.084  1.00  0.00           H  
ATOM   2331  HB2 LYS   311       0.357  -3.940  20.062  1.00  0.00           H  
ATOM   2332  HB3 LYS   311       0.798  -2.295  20.385  1.00  0.00           H  
ATOM   2333  HG2 LYS   311      -1.720  -1.853  20.694  1.00  0.00           H  
ATOM   2334  HG3 LYS   311      -2.109  -3.511  20.403  1.00  0.00           H  
ATOM   2335  HD2 LYS   311      -1.085  -4.139  22.618  1.00  0.00           H  
ATOM   2336  HD3 LYS   311      -0.103  -2.737  22.517  1.00  0.00           H  
ATOM   2337  HE2 LYS   311      -2.299  -1.257  22.894  1.00  0.00           H  
ATOM   2338  HE3 LYS   311      -3.120  -2.780  22.988  1.00  0.00           H  
ATOM   2339  HZ1 LYS   311      -1.542  -3.385  24.797  1.00  0.00           H  
ATOM   2340  HZ2 LYS   311      -0.875  -1.882  24.669  1.00  0.00           H  
ATOM   2341  HZ3 LYS   311      -2.446  -2.091  25.217  1.00  0.00           H  
ATOM   2342  N   VAL   312      -1.861  -1.059  17.801  1.00  0.00           N  
ATOM   2343  CA  VAL   312      -2.599   0.205  17.648  1.00  0.00           C  
ATOM   2344  C   VAL   312      -3.133   0.625  18.972  1.00  0.00           C  
ATOM   2345  O   VAL   312      -2.823   1.722  19.402  1.00  0.00           O  
ATOM   2346  CB  VAL   312      -3.648  -0.147  16.584  1.00  0.00           C  
ATOM   2347  CG1 VAL   312      -4.769   0.904  16.599  1.00  0.00           C  
ATOM   2348  CG2 VAL   312      -2.968  -0.223  15.176  1.00  0.00           C  
ATOM   2349  H   VAL   312      -2.254  -1.938  17.494  1.00  0.00           H  
ATOM   2350  HA  VAL   312      -1.947   0.997  17.281  1.00  0.00           H  
ATOM   2351  HB  VAL   312      -4.132  -1.110  16.748  1.00  0.00           H  
ATOM   2352 HG11 VAL   312      -5.476   0.757  15.782  1.00  0.00           H  
ATOM   2353 HG12 VAL   312      -5.407   0.661  17.449  1.00  0.00           H  
ATOM   2354 HG13 VAL   312      -4.376   1.920  16.652  1.00  0.00           H  
ATOM   2355 HG21 VAL   312      -3.682  -0.272  14.353  1.00  0.00           H  
ATOM   2356 HG22 VAL   312      -2.218   0.553  15.026  1.00  0.00           H  
ATOM   2357 HG23 VAL   312      -2.378  -1.132  15.293  1.00  0.00           H  
ATOM   2358  N   GLN   313      -3.962  -0.231  19.624  1.00  0.00           N  
ATOM   2359  CA  GLN   313      -4.651   0.045  20.848  1.00  0.00           C  
ATOM   2360  C   GLN   313      -5.023  -1.264  21.520  1.00  0.00           C  
ATOM   2361  O   GLN   313      -4.690  -2.340  21.008  1.00  0.00           O  
ATOM   2362  CB  GLN   313      -5.860   0.944  20.525  1.00  0.00           C  
ATOM   2363  CG  GLN   313      -7.136   0.314  19.826  1.00  0.00           C  
ATOM   2364  CD  GLN   313      -8.103  -0.366  20.751  1.00  0.00           C  
ATOM   2365  NE2 GLN   313      -8.725  -1.369  20.246  1.00  0.00           N  
ATOM   2366  OE1 GLN   313      -8.228  -0.056  21.935  1.00  0.00           O  
ATOM   2367  H   GLN   313      -4.122  -1.127  19.187  1.00  0.00           H  
ATOM   2368  HA  GLN   313      -3.888   0.504  21.477  1.00  0.00           H  
ATOM   2369  HB2 GLN   313      -6.187   1.263  21.515  1.00  0.00           H  
ATOM   2370  HB3 GLN   313      -5.579   1.806  19.920  1.00  0.00           H  
ATOM   2371  HG2 GLN   313      -7.627   1.071  19.214  1.00  0.00           H  
ATOM   2372  HG3 GLN   313      -6.826  -0.314  18.990  1.00  0.00           H  
ATOM   2373 HE21 GLN   313      -9.410  -1.782  20.864  1.00  0.00           H  
ATOM   2374 HE22 GLN   313      -8.481  -1.746  19.342  1.00  0.00           H  
ATOM   2375  N   ASP   314      -5.652  -1.243  22.656  1.00  0.00           N  
ATOM   2376  CA  ASP   314      -5.867  -2.416  23.567  1.00  0.00           C  
ATOM   2377  C   ASP   314      -6.937  -3.419  23.046  1.00  0.00           C  
ATOM   2378  O   ASP   314      -7.847  -3.080  22.375  1.00  0.00           O  
ATOM   2379  CB  ASP   314      -6.192  -1.996  24.963  1.00  0.00           C  
ATOM   2380  CG  ASP   314      -5.189  -1.040  25.538  1.00  0.00           C  
ATOM   2381  OD1 ASP   314      -5.418  -0.547  26.643  1.00  0.00           O  
ATOM   2382  OD2 ASP   314      -4.171  -0.733  24.926  1.00  0.00           O1-
ATOM   2383  H   ASP   314      -6.038  -0.360  22.956  1.00  0.00           H  
ATOM   2384  HA  ASP   314      -4.930  -2.961  23.685  1.00  0.00           H  
ATOM   2385  HB2 ASP   314      -7.186  -1.570  25.094  1.00  0.00           H  
ATOM   2386  HB3 ASP   314      -6.223  -2.902  25.569  1.00  0.00           H  
ATOM   2387  N   ILE   315      -6.813  -4.721  23.370  1.00  0.00           N  
ATOM   2388  CA  ILE   315      -7.755  -5.787  22.985  1.00  0.00           C  
ATOM   2389  C   ILE   315      -9.258  -5.665  23.256  1.00  0.00           C  
ATOM   2390  O   ILE   315     -10.123  -6.054  22.432  1.00  0.00           O  
ATOM   2391  CB  ILE   315      -7.280  -7.081  23.655  1.00  0.00           C  
ATOM   2392  CG1 ILE   315      -7.845  -8.318  22.943  1.00  0.00           C  
ATOM   2393  CG2 ILE   315      -7.518  -7.133  25.217  1.00  0.00           C  
ATOM   2394  CD1 ILE   315      -6.895  -8.691  21.761  1.00  0.00           C  
ATOM   2395  H   ILE   315      -6.008  -4.898  23.955  1.00  0.00           H  
ATOM   2396  HA  ILE   315      -7.612  -5.981  21.922  1.00  0.00           H  
ATOM   2397  HB  ILE   315      -6.221  -7.113  23.399  1.00  0.00           H  
ATOM   2398 HG12 ILE   315      -7.787  -9.155  23.639  1.00  0.00           H  
ATOM   2399 HG13 ILE   315      -8.897  -8.193  22.688  1.00  0.00           H  
ATOM   2400 HG21 ILE   315      -8.578  -7.310  25.402  1.00  0.00           H  
ATOM   2401 HG22 ILE   315      -7.021  -7.998  25.656  1.00  0.00           H  
ATOM   2402 HG23 ILE   315      -7.275  -6.244  25.797  1.00  0.00           H  
ATOM   2403 HD11 ILE   315      -7.385  -9.445  21.145  1.00  0.00           H  
ATOM   2404 HD12 ILE   315      -6.633  -7.887  21.074  1.00  0.00           H  
ATOM   2405 HD13 ILE   315      -6.024  -9.181  22.195  1.00  0.00           H  
ATOM   2406  N   ASP   316      -9.630  -5.021  24.365  1.00  0.00           N  
ATOM   2407  CA  ASP   316     -11.046  -4.885  24.742  1.00  0.00           C  
ATOM   2408  C   ASP   316     -11.543  -3.443  24.952  1.00  0.00           C  
ATOM   2409  O   ASP   316     -12.746  -3.192  24.838  1.00  0.00           O  
ATOM   2410  CB  ASP   316     -11.283  -5.700  25.953  1.00  0.00           C  
ATOM   2411  CG  ASP   316     -12.754  -6.069  26.265  1.00  0.00           C  
ATOM   2412  OD1 ASP   316     -13.481  -5.461  27.126  1.00  0.00           O  
ATOM   2413  OD2 ASP   316     -13.301  -6.972  25.601  1.00  0.00           O1-
ATOM   2414  OXT ASP   316     -10.695  -2.592  25.381  1.00  0.00           O1-
ATOM   2415  H   ASP   316      -8.960  -4.687  25.042  1.00  0.00           H  
ATOM   2416  HA  ASP   316     -11.597  -5.277  23.888  1.00  0.00           H  
ATOM   2417  HB2 ASP   316     -10.640  -6.578  25.889  1.00  0.00           H  
ATOM   2418  HB3 ASP   316     -10.965  -5.303  26.918  1.00  0.00           H  
TER   
HETATM 2419  C1  LIG   469      27.272  14.668  20.156  1.00  0.00           C  
HETATM 2420  N1  LIG   469      25.746  15.696  21.779  1.00  0.00           N  
HETATM 2421  O1  LIG   469      28.745  14.923  24.615  1.00  0.00           O  
HETATM 2422  C2  LIG   469      28.350  13.827  19.811  1.00  0.00           C  
HETATM 2423  N2  LIG   469      24.984  16.230  20.813  1.00  0.00           N  
HETATM 2424  O2  LIG   469      26.561  15.335  24.437  1.00  0.00           O  
HETATM 2425  C3  LIG   469      28.987  13.128  20.784  1.00  0.00           C  
HETATM 2426  N3  LIG   469      22.636  18.753  19.803  1.00  0.00           N  
HETATM 2427  O3  LIG   469      23.645  16.438  23.230  1.00  0.00           O  
HETATM 2428  C4  LIG   469      28.822  13.585  22.119  1.00  0.00           C  
HETATM 2429  N4  LIG   469      21.237  18.528  17.935  1.00  0.00           N  
HETATM 2430  O4  LIG   469      24.076  17.609  18.643  1.00  0.00           O  
HETATM 2431  C5  LIG   469      27.820  14.509  22.463  1.00  0.00           C  
HETATM 2432  C6  LIG   469      26.970  14.925  21.487  1.00  0.00           C  
HETATM 2433  C7  LIG   469      27.619  14.930  23.951  1.00  0.00           C  
HETATM 2434  C8  LIG   469      23.898  16.900  20.935  1.00  0.00           C  
HETATM 2435  C9  LIG   469      23.073  16.848  22.184  1.00  0.00           C  
HETATM 2436  C10 LIG   469      23.537  17.767  19.680  1.00  0.00           C  
HETATM 2437  C11 LIG   469      21.595  17.110  22.127  1.00  0.00           C  
HETATM 2438  C12 LIG   469      20.706  20.483  16.674  1.00  0.00           C  
HETATM 2439  C13 LIG   469      20.775  19.074  16.860  1.00  0.00           C  
HETATM 2440  C14 LIG   469      21.939  19.315  18.779  1.00  0.00           C  
HETATM 2441  C15 LIG   469      21.992  20.632  18.642  1.00  0.00           C  
HETATM 2442  C16 LIG   469      21.261  21.282  17.610  1.00  0.00           C  
HETATM 2443  H1  LIG   469      28.677  13.493  18.831  1.00  0.00           H  
HETATM 2444  H2  LIG   469      29.503  14.660  24.065  1.00  0.00           H  
HETATM 2445  H3  LIG   469      26.759  15.168  19.339  1.00  0.00           H  
HETATM 2446  H4  LIG   469      29.829  12.465  20.608  1.00  0.00           H  
HETATM 2447  H5  LIG   469      29.324  13.000  22.885  1.00  0.00           H  
HETATM 2448  H6  LIG   469      25.417  15.831  22.727  1.00  0.00           H  
HETATM 2449  H7  LIG   469      21.225  17.958  22.716  1.00  0.00           H  
HETATM 2450  H8  LIG   469      21.128  16.197  22.517  1.00  0.00           H  
HETATM 2451  H9  LIG   469      21.195  17.217  21.111  1.00  0.00           H  
HETATM 2452  H10 LIG   469      22.275  19.100  20.683  1.00  0.00           H  
HETATM 2453  H11 LIG   469      20.033  20.880  15.920  1.00  0.00           H  
HETATM 2454  H12 LIG   469      20.379  18.393  16.108  1.00  0.00           H  
HETATM 2455  H13 LIG   469      22.500  21.232  19.391  1.00  0.00           H  
HETATM 2456  H14 LIG   469      21.126  22.357  17.527  1.00  0.00           H  
ATOM   2457  N   ALA   161      -9.871  -0.387  23.030  1.00  0.00           N1+
ATOM   2458  CA  ALA   161      -9.811   0.936  23.685  1.00  0.00           C  
ATOM   2459  C   ALA   161     -10.124   2.152  22.708  1.00  0.00           C  
ATOM   2460  O   ALA   161     -11.029   2.972  22.943  1.00  0.00           O  
ATOM   2461  CB  ALA   161      -8.505   1.030  24.363  1.00  0.00           C  
ATOM   2462  HA  ALA   161     -10.644   0.999  24.385  1.00  0.00           H  
ATOM   2463  HB1 ALA   161      -7.720   1.059  23.607  1.00  0.00           H  
ATOM   2464  HB2 ALA   161      -8.450   1.975  24.902  1.00  0.00           H  
ATOM   2465  HB3 ALA   161      -8.291   0.224  25.066  1.00  0.00           H  
ATOM   2466  H1  ALA   161     -10.745  -0.460  22.529  1.00  0.00           H  
ATOM   2467  H2  ALA   161      -9.851  -1.131  23.714  1.00  0.00           H  
ATOM   2468  H3  ALA   161      -9.093  -0.548  22.408  1.00  0.00           H  
ATOM   2469  N   GLN   162      -9.315   2.330  21.652  1.00  0.00           N  
ATOM   2470  CA  GLN   162      -9.441   3.446  20.701  1.00  0.00           C  
ATOM   2471  C   GLN   162     -10.372   3.086  19.509  1.00  0.00           C  
ATOM   2472  O   GLN   162     -10.515   1.958  19.187  1.00  0.00           O  
ATOM   2473  CB  GLN   162      -8.039   3.834  20.204  1.00  0.00           C  
ATOM   2474  CG  GLN   162      -7.022   4.200  21.291  1.00  0.00           C  
ATOM   2475  CD  GLN   162      -7.397   5.446  21.999  1.00  0.00           C  
ATOM   2476  NE2 GLN   162      -6.880   5.671  23.199  1.00  0.00           N  
ATOM   2477  OE1 GLN   162      -8.188   6.236  21.519  1.00  0.00           O  
ATOM   2478  H   GLN   162      -8.590   1.660  21.442  1.00  0.00           H  
ATOM   2479  HA  GLN   162      -9.965   4.210  21.275  1.00  0.00           H  
ATOM   2480  HB2 GLN   162      -7.637   2.956  19.699  1.00  0.00           H  
ATOM   2481  HB3 GLN   162      -8.088   4.628  19.459  1.00  0.00           H  
ATOM   2482  HG2 GLN   162      -6.823   3.472  22.077  1.00  0.00           H  
ATOM   2483  HG3 GLN   162      -6.092   4.411  20.766  1.00  0.00           H  
ATOM   2484 HE21 GLN   162      -7.095   6.585  23.572  1.00  0.00           H  
ATOM   2485 HE22 GLN   162      -6.179   5.145  23.702  1.00  0.00           H  
ATOM   2486  N   PRO   163     -10.981   4.083  18.779  1.00  0.00           N  
ATOM   2487  CA  PRO   163     -11.744   3.860  17.563  1.00  0.00           C  
ATOM   2488  C   PRO   163     -11.004   3.237  16.357  1.00  0.00           C  
ATOM   2489  O   PRO   163      -9.830   3.544  16.060  1.00  0.00           O  
ATOM   2490  CB  PRO   163     -12.337   5.200  17.197  1.00  0.00           C  
ATOM   2491  CG  PRO   163     -12.296   6.018  18.421  1.00  0.00           C  
ATOM   2492  CD  PRO   163     -11.037   5.485  19.127  1.00  0.00           C  
ATOM   2493  HA  PRO   163     -12.566   3.171  17.753  1.00  0.00           H  
ATOM   2494  HB2 PRO   163     -11.686   5.585  16.414  1.00  0.00           H  
ATOM   2495  HB3 PRO   163     -13.330   5.162  16.751  1.00  0.00           H  
ATOM   2496  HG2 PRO   163     -12.251   7.087  18.211  1.00  0.00           H  
ATOM   2497  HG3 PRO   163     -13.138   5.770  19.067  1.00  0.00           H  
ATOM   2498  HD2 PRO   163     -10.156   6.076  18.874  1.00  0.00           H  
ATOM   2499  HD3 PRO   163     -11.237   5.653  20.185  1.00  0.00           H  
ATOM   2500  N   PHE   164     -11.743   2.214  15.790  1.00  0.00           N  
ATOM   2501  CA  PHE   164     -11.289   1.536  14.581  1.00  0.00           C  
ATOM   2502  C   PHE   164     -12.413   1.060  13.695  1.00  0.00           C  
ATOM   2503  O   PHE   164     -13.564   0.795  14.195  1.00  0.00           O  
ATOM   2504  CB  PHE   164     -10.334   0.351  14.923  1.00  0.00           C  
ATOM   2505  CG  PHE   164     -10.891  -0.815  15.765  1.00  0.00           C  
ATOM   2506  CD1 PHE   164     -11.661  -1.866  15.232  1.00  0.00           C  
ATOM   2507  CD2 PHE   164     -10.781  -0.753  17.183  1.00  0.00           C  
ATOM   2508  CE1 PHE   164     -12.108  -2.903  16.019  1.00  0.00           C  
ATOM   2509  CE2 PHE   164     -11.203  -1.842  17.942  1.00  0.00           C  
ATOM   2510  CZ  PHE   164     -11.863  -2.906  17.392  1.00  0.00           C  
ATOM   2511  H   PHE   164     -12.696   2.125  16.112  1.00  0.00           H  
ATOM   2512  HA  PHE   164     -10.784   2.324  14.023  1.00  0.00           H  
ATOM   2513  HB2 PHE   164      -9.921  -0.083  14.012  1.00  0.00           H  
ATOM   2514  HB3 PHE   164      -9.449   0.772  15.399  1.00  0.00           H  
ATOM   2515  HD1 PHE   164     -11.890  -1.937  14.180  1.00  0.00           H  
ATOM   2516  HD2 PHE   164     -10.258   0.109  17.571  1.00  0.00           H  
ATOM   2517  HE1 PHE   164     -12.635  -3.740  15.588  1.00  0.00           H  
ATOM   2518  HE2 PHE   164     -11.089  -1.821  19.016  1.00  0.00           H  
ATOM   2519  HZ  PHE   164     -12.217  -3.747  17.968  1.00  0.00           H  
ATOM   2520  N   ALA   165     -12.220   0.868  12.436  1.00  0.00           N  
ATOM   2521  CA  ALA   165     -13.181   0.281  11.454  1.00  0.00           C  
ATOM   2522  C   ALA   165     -12.447  -0.540  10.466  1.00  0.00           C  
ATOM   2523  O   ALA   165     -11.404  -0.200   9.921  1.00  0.00           O  
ATOM   2524  CB  ALA   165     -14.009   1.323  10.746  1.00  0.00           C  
ATOM   2525  H   ALA   165     -11.310   1.082  12.054  1.00  0.00           H  
ATOM   2526  HA  ALA   165     -13.896  -0.339  11.997  1.00  0.00           H  
ATOM   2527  HB1 ALA   165     -13.365   2.079  10.299  1.00  0.00           H  
ATOM   2528  HB2 ALA   165     -14.557   0.882   9.912  1.00  0.00           H  
ATOM   2529  HB3 ALA   165     -14.730   1.783  11.423  1.00  0.00           H  
ATOM   2530  N   HID   166     -13.005  -1.710  10.128  1.00  0.00           N  
ATOM   2531  CA  HID   166     -12.517  -2.716   9.131  1.00  0.00           C  
ATOM   2532  C   HID   166     -13.742  -3.362   8.433  1.00  0.00           C  
ATOM   2533  O   HID   166     -14.386  -4.212   9.025  1.00  0.00           O  
ATOM   2534  CB  HID   166     -11.574  -3.729   9.886  1.00  0.00           C  
ATOM   2535  CG  HID   166     -11.205  -4.833   8.952  1.00  0.00           C  
ATOM   2536  CD2 HID   166     -10.174  -4.740   8.073  1.00  0.00           C  
ATOM   2537  ND1 HID   166     -11.962  -5.972   8.624  1.00  0.00           N  
ATOM   2538  CE1 HID   166     -11.348  -6.500   7.526  1.00  0.00           C  
ATOM   2539  NE2 HID   166     -10.227  -5.846   7.228  1.00  0.00           N  
ATOM   2540  H   HID   166     -13.729  -2.105  10.710  1.00  0.00           H  
ATOM   2541  HA  HID   166     -11.972  -2.151   8.376  1.00  0.00           H  
ATOM   2542  HB2 HID   166     -10.651  -3.200  10.121  1.00  0.00           H  
ATOM   2543  HB3 HID   166     -12.178  -4.096  10.716  1.00  0.00           H  
ATOM   2544  HD1 HID   166     -12.860  -6.217   9.015  1.00  0.00           H  
ATOM   2545  HD2 HID   166      -9.448  -3.942   8.018  1.00  0.00           H  
ATOM   2546  HE1 HID   166     -11.731  -7.396   7.061  1.00  0.00           H  
ATOM   2547  N   LEU   167     -14.113  -3.015   7.228  1.00  0.00           N  
ATOM   2548  CA  LEU   167     -15.389  -3.361   6.621  1.00  0.00           C  
ATOM   2549  C   LEU   167     -15.213  -4.418   5.541  1.00  0.00           C  
ATOM   2550  O   LEU   167     -14.139  -4.497   4.984  1.00  0.00           O  
ATOM   2551  CB  LEU   167     -15.980  -2.082   6.123  1.00  0.00           C  
ATOM   2552  CG  LEU   167     -16.258  -0.966   7.170  1.00  0.00           C  
ATOM   2553  CD1 LEU   167     -16.572   0.303   6.350  1.00  0.00           C  
ATOM   2554  CD2 LEU   167     -17.279  -1.380   8.126  1.00  0.00           C  
ATOM   2555  H   LEU   167     -13.542  -2.344   6.736  1.00  0.00           H  
ATOM   2556  HA  LEU   167     -16.110  -3.743   7.343  1.00  0.00           H  
ATOM   2557  HB2 LEU   167     -15.348  -1.772   5.290  1.00  0.00           H  
ATOM   2558  HB3 LEU   167     -16.945  -2.376   5.712  1.00  0.00           H  
ATOM   2559  HG  LEU   167     -15.380  -0.723   7.768  1.00  0.00           H  
ATOM   2560 HD11 LEU   167     -16.611   1.097   7.096  1.00  0.00           H  
ATOM   2561 HD12 LEU   167     -15.760   0.473   5.645  1.00  0.00           H  
ATOM   2562 HD13 LEU   167     -17.460   0.192   5.727  1.00  0.00           H  
ATOM   2563 HD21 LEU   167     -18.104  -1.802   7.553  1.00  0.00           H  
ATOM   2564 HD22 LEU   167     -16.820  -2.024   8.876  1.00  0.00           H  
ATOM   2565 HD23 LEU   167     -17.588  -0.473   8.644  1.00  0.00           H  
ATOM   2566  N   THR   168     -16.198  -5.259   5.264  1.00  0.00           N  
ATOM   2567  CA  THR   168     -16.098  -6.328   4.261  1.00  0.00           C  
ATOM   2568  C   THR   168     -17.405  -6.428   3.505  1.00  0.00           C  
ATOM   2569  O   THR   168     -18.417  -6.100   4.153  1.00  0.00           O  
ATOM   2570  CB  THR   168     -15.593  -7.712   4.894  1.00  0.00           C  
ATOM   2571  CG2 THR   168     -14.241  -7.531   5.613  1.00  0.00           C  
ATOM   2572  OG1 THR   168     -16.467  -8.194   5.820  1.00  0.00           O  
ATOM   2573  H   THR   168     -17.097  -5.154   5.712  1.00  0.00           H  
ATOM   2574  HA  THR   168     -15.307  -6.198   3.522  1.00  0.00           H  
ATOM   2575  HB  THR   168     -15.516  -8.497   4.141  1.00  0.00           H  
ATOM   2576  HG1 THR   168     -17.204  -7.589   5.715  1.00  0.00           H  
ATOM   2577 HG21 THR   168     -14.466  -6.769   6.359  1.00  0.00           H  
ATOM   2578 HG22 THR   168     -14.025  -8.448   6.160  1.00  0.00           H  
ATOM   2579 HG23 THR   168     -13.517  -7.264   4.843  1.00  0.00           H  
ATOM   2580  N   ILE   169     -17.288  -6.752   2.203  1.00  0.00           N  
ATOM   2581  CA  ILE   169     -18.408  -6.440   1.335  1.00  0.00           C  
ATOM   2582  C   ILE   169     -19.457  -7.601   1.184  1.00  0.00           C  
ATOM   2583  O   ILE   169     -19.032  -8.766   1.160  1.00  0.00           O  
ATOM   2584  CB  ILE   169     -17.891  -5.899   0.031  1.00  0.00           C  
ATOM   2585  CG1 ILE   169     -18.973  -5.131  -0.763  1.00  0.00           C  
ATOM   2586  CG2 ILE   169     -17.194  -6.890  -0.919  1.00  0.00           C  
ATOM   2587  CD1 ILE   169     -19.448  -3.865  -0.078  1.00  0.00           C  
ATOM   2588  H   ILE   169     -16.388  -6.982   1.807  1.00  0.00           H  
ATOM   2589  HA  ILE   169     -18.886  -5.577   1.798  1.00  0.00           H  
ATOM   2590  HB  ILE   169     -17.210  -5.105   0.337  1.00  0.00           H  
ATOM   2591 HG12 ILE   169     -18.641  -4.779  -1.740  1.00  0.00           H  
ATOM   2592 HG13 ILE   169     -19.817  -5.781  -0.990  1.00  0.00           H  
ATOM   2593 HG21 ILE   169     -16.661  -6.221  -1.593  1.00  0.00           H  
ATOM   2594 HG22 ILE   169     -16.520  -7.527  -0.346  1.00  0.00           H  
ATOM   2595 HG23 ILE   169     -17.904  -7.524  -1.451  1.00  0.00           H  
ATOM   2596 HD11 ILE   169     -20.279  -4.065   0.598  1.00  0.00           H  
ATOM   2597 HD12 ILE   169     -18.614  -3.542   0.545  1.00  0.00           H  
ATOM   2598 HD13 ILE   169     -19.851  -3.115  -0.759  1.00  0.00           H  
ATOM   2599  N   ASN   170     -20.730  -7.301   1.014  1.00  0.00           N  
ATOM   2600  CA  ASN   170     -21.747  -8.293   0.417  1.00  0.00           C  
ATOM   2601  C   ASN   170     -21.498  -8.386  -1.173  1.00  0.00           C  
ATOM   2602  O   ASN   170     -21.852  -7.430  -1.869  1.00  0.00           O  
ATOM   2603  CB  ASN   170     -23.108  -7.657   0.754  1.00  0.00           C  
ATOM   2604  CG  ASN   170     -24.212  -8.460   0.175  1.00  0.00           C  
ATOM   2605  ND2 ASN   170     -24.684  -9.511   0.839  1.00  0.00           N  
ATOM   2606  OD1 ASN   170     -24.698  -8.202  -0.930  1.00  0.00           O  
ATOM   2607  H   ASN   170     -20.946  -6.319   1.112  1.00  0.00           H  
ATOM   2608  HA  ASN   170     -21.694  -9.331   0.750  1.00  0.00           H  
ATOM   2609  HB2 ASN   170     -23.314  -7.610   1.824  1.00  0.00           H  
ATOM   2610  HB3 ASN   170     -23.155  -6.636   0.376  1.00  0.00           H  
ATOM   2611 HD21 ASN   170     -25.299 -10.109   0.309  1.00  0.00           H  
ATOM   2612 HD22 ASN   170     -24.280  -9.797   1.720  1.00  0.00           H  
ATOM   2613  N   ALA   171     -21.004  -9.508  -1.733  1.00  0.00           N  
ATOM   2614  CA  ALA   171     -20.921  -9.813  -3.186  1.00  0.00           C  
ATOM   2615  C   ALA   171     -22.228  -9.705  -3.981  1.00  0.00           C  
ATOM   2616  O   ALA   171     -22.229  -9.246  -5.180  1.00  0.00           O  
ATOM   2617  CB  ALA   171     -20.452 -11.270  -3.220  1.00  0.00           C  
ATOM   2618  H   ALA   171     -20.900 -10.313  -1.132  1.00  0.00           H  
ATOM   2619  HA  ALA   171     -20.158  -9.189  -3.651  1.00  0.00           H  
ATOM   2620  HB1 ALA   171     -21.238 -11.934  -2.856  1.00  0.00           H  
ATOM   2621  HB2 ALA   171     -20.262 -11.645  -4.225  1.00  0.00           H  
ATOM   2622  HB3 ALA   171     -19.547 -11.359  -2.620  1.00  0.00           H  
ATOM   2623  N   ALA   172     -23.287 -10.133  -3.353  1.00  0.00           N  
ATOM   2624  CA  ALA   172     -24.645 -10.059  -3.881  1.00  0.00           C  
ATOM   2625  C   ALA   172     -25.089  -8.667  -4.371  1.00  0.00           C  
ATOM   2626  O   ALA   172     -25.682  -8.542  -5.433  1.00  0.00           O  
ATOM   2627  CB  ALA   172     -25.698 -10.659  -2.861  1.00  0.00           C  
ATOM   2628  H   ALA   172     -23.244 -10.473  -2.403  1.00  0.00           H  
ATOM   2629  HA  ALA   172     -24.741 -10.698  -4.759  1.00  0.00           H  
ATOM   2630  HB1 ALA   172     -26.711 -10.261  -2.934  1.00  0.00           H  
ATOM   2631  HB2 ALA   172     -25.809 -11.702  -3.159  1.00  0.00           H  
ATOM   2632  HB3 ALA   172     -25.434 -10.688  -1.803  1.00  0.00           H  
ATOM   2633  N   SER   173     -24.730  -7.599  -3.671  1.00  0.00           N  
ATOM   2634  CA  SER   173     -24.957  -6.276  -4.140  1.00  0.00           C  
ATOM   2635  C   SER   173     -24.224  -5.819  -5.387  1.00  0.00           C  
ATOM   2636  O   SER   173     -24.671  -4.878  -6.077  1.00  0.00           O  
ATOM   2637  CB  SER   173     -24.687  -5.368  -2.927  1.00  0.00           C  
ATOM   2638  OG  SER   173     -23.380  -5.291  -2.533  1.00  0.00           O  
ATOM   2639  H   SER   173     -24.458  -7.814  -2.723  1.00  0.00           H  
ATOM   2640  HA  SER   173     -26.034  -6.210  -4.299  1.00  0.00           H  
ATOM   2641  HB2 SER   173     -24.955  -4.384  -3.312  1.00  0.00           H  
ATOM   2642  HB3 SER   173     -25.303  -5.642  -2.070  1.00  0.00           H  
ATOM   2643  HG  SER   173     -23.030  -6.157  -2.311  1.00  0.00           H  
ATOM   2644  N   ILE   174     -23.104  -6.500  -5.729  1.00  0.00           N  
ATOM   2645  CA  ILE   174     -22.192  -5.958  -6.675  1.00  0.00           C  
ATOM   2646  C   ILE   174     -22.669  -6.195  -8.160  1.00  0.00           C  
ATOM   2647  O   ILE   174     -22.921  -7.333  -8.560  1.00  0.00           O  
ATOM   2648  CB  ILE   174     -20.773  -6.433  -6.476  1.00  0.00           C  
ATOM   2649  CG1 ILE   174     -20.260  -6.280  -5.006  1.00  0.00           C  
ATOM   2650  CG2 ILE   174     -19.668  -5.820  -7.322  1.00  0.00           C  
ATOM   2651  CD1 ILE   174     -20.443  -4.889  -4.401  1.00  0.00           C  
ATOM   2652  H   ILE   174     -22.658  -7.142  -5.089  1.00  0.00           H  
ATOM   2653  HA  ILE   174     -22.254  -4.883  -6.503  1.00  0.00           H  
ATOM   2654  HB  ILE   174     -20.761  -7.512  -6.632  1.00  0.00           H  
ATOM   2655 HG12 ILE   174     -20.760  -7.017  -4.378  1.00  0.00           H  
ATOM   2656 HG13 ILE   174     -19.204  -6.553  -4.992  1.00  0.00           H  
ATOM   2657 HG21 ILE   174     -19.780  -5.960  -8.397  1.00  0.00           H  
ATOM   2658 HG22 ILE   174     -19.602  -4.758  -7.082  1.00  0.00           H  
ATOM   2659 HG23 ILE   174     -18.675  -6.159  -7.027  1.00  0.00           H  
ATOM   2660 HD11 ILE   174     -21.509  -4.699  -4.286  1.00  0.00           H  
ATOM   2661 HD12 ILE   174     -19.933  -4.849  -3.438  1.00  0.00           H  
ATOM   2662 HD13 ILE   174     -20.032  -4.081  -5.005  1.00  0.00           H  
ATOM   2663  N   PRO   175     -22.509  -5.102  -8.993  1.00  0.00           N  
ATOM   2664  CA  PRO   175     -22.964  -5.184 -10.399  1.00  0.00           C  
ATOM   2665  C   PRO   175     -22.022  -5.791 -11.352  1.00  0.00           C  
ATOM   2666  O   PRO   175     -20.859  -6.055 -10.959  1.00  0.00           O  
ATOM   2667  CB  PRO   175     -23.284  -3.752 -10.811  1.00  0.00           C  
ATOM   2668  CG  PRO   175     -22.135  -3.079 -10.116  1.00  0.00           C  
ATOM   2669  CD  PRO   175     -22.056  -3.735  -8.729  1.00  0.00           C  
ATOM   2670  HA  PRO   175     -23.878  -5.776 -10.458  1.00  0.00           H  
ATOM   2671  HB2 PRO   175     -23.434  -3.645 -11.886  1.00  0.00           H  
ATOM   2672  HB3 PRO   175     -24.198  -3.347 -10.377  1.00  0.00           H  
ATOM   2673  HG2 PRO   175     -21.282  -3.296 -10.759  1.00  0.00           H  
ATOM   2674  HG3 PRO   175     -22.268  -1.997 -10.100  1.00  0.00           H  
ATOM   2675  HD2 PRO   175     -21.113  -3.697  -8.183  1.00  0.00           H  
ATOM   2676  HD3 PRO   175     -22.800  -3.420  -7.999  1.00  0.00           H  
ATOM   2677  N   SER   176     -22.508  -6.206 -12.521  1.00  0.00           N  
ATOM   2678  CA  SER   176     -21.681  -6.811 -13.611  1.00  0.00           C  
ATOM   2679  C   SER   176     -21.283  -5.793 -14.708  1.00  0.00           C  
ATOM   2680  O   SER   176     -20.783  -6.154 -15.819  1.00  0.00           O  
ATOM   2681  CB  SER   176     -22.404  -7.948 -14.280  1.00  0.00           C  
ATOM   2682  OG  SER   176     -23.624  -7.626 -14.912  1.00  0.00           O  
ATOM   2683  H   SER   176     -23.429  -5.887 -12.787  1.00  0.00           H  
ATOM   2684  HA  SER   176     -20.827  -7.290 -13.133  1.00  0.00           H  
ATOM   2685  HB2 SER   176     -21.703  -8.387 -14.989  1.00  0.00           H  
ATOM   2686  HB3 SER   176     -22.518  -8.818 -13.633  1.00  0.00           H  
ATOM   2687  HG  SER   176     -23.592  -6.874 -15.509  1.00  0.00           H  
ATOM   2688  N   GLY   177     -21.572  -4.509 -14.576  1.00  0.00           N  
ATOM   2689  CA  GLY   177     -21.096  -3.446 -15.488  1.00  0.00           C  
ATOM   2690  C   GLY   177     -19.625  -3.200 -15.233  1.00  0.00           C  
ATOM   2691  O   GLY   177     -19.036  -3.396 -14.196  1.00  0.00           O  
ATOM   2692  H   GLY   177     -21.971  -4.222 -13.694  1.00  0.00           H  
ATOM   2693  HA2 GLY   177     -21.206  -3.766 -16.523  1.00  0.00           H  
ATOM   2694  HA3 GLY   177     -21.562  -2.468 -15.366  1.00  0.00           H  
ATOM   2695  N   SER   178     -19.086  -2.568 -16.317  1.00  0.00           N  
ATOM   2696  CA  SER   178     -17.746  -2.011 -16.356  1.00  0.00           C  
ATOM   2697  C   SER   178     -17.617  -0.547 -15.910  1.00  0.00           C  
ATOM   2698  O   SER   178     -16.511  -0.094 -15.538  1.00  0.00           O  
ATOM   2699  CB  SER   178     -17.058  -2.061 -17.676  1.00  0.00           C  
ATOM   2700  OG  SER   178     -17.929  -1.584 -18.765  1.00  0.00           O  
ATOM   2701  H   SER   178     -19.679  -2.485 -17.131  1.00  0.00           H  
ATOM   2702  HA  SER   178     -16.991  -2.494 -15.736  1.00  0.00           H  
ATOM   2703  HB2 SER   178     -16.089  -1.565 -17.633  1.00  0.00           H  
ATOM   2704  HB3 SER   178     -16.822  -3.101 -17.907  1.00  0.00           H  
ATOM   2705  HG  SER   178     -17.587  -2.059 -19.525  1.00  0.00           H  
ATOM   2706  N   HIE   179     -18.646   0.254 -15.873  1.00  0.00           N  
ATOM   2707  CA  HIE   179     -18.694   1.614 -15.293  1.00  0.00           C  
ATOM   2708  C   HIE   179     -18.609   1.732 -13.713  1.00  0.00           C  
ATOM   2709  O   HIE   179     -18.895   0.744 -12.965  1.00  0.00           O  
ATOM   2710  CB  HIE   179     -19.803   2.403 -15.940  1.00  0.00           C  
ATOM   2711  CG  HIE   179     -21.168   1.934 -15.532  1.00  0.00           C  
ATOM   2712  CD2 HIE   179     -21.828   2.370 -14.420  1.00  0.00           C  
ATOM   2713  ND1 HIE   179     -21.952   0.978 -16.195  1.00  0.00           N  
ATOM   2714  CE1 HIE   179     -23.113   0.939 -15.479  1.00  0.00           C  
ATOM   2715  NE2 HIE   179     -23.072   1.795 -14.408  1.00  0.00           N  
ATOM   2716  H   HIE   179     -19.481  -0.183 -16.236  1.00  0.00           H  
ATOM   2717  HA  HIE   179     -17.821   2.196 -15.588  1.00  0.00           H  
ATOM   2718  HB2 HIE   179     -19.608   3.442 -15.673  1.00  0.00           H  
ATOM   2719  HB3 HIE   179     -19.738   2.109 -16.988  1.00  0.00           H  
ATOM   2720  HD2 HIE   179     -21.446   3.043 -13.666  1.00  0.00           H  
ATOM   2721  HE1 HIE   179     -23.995   0.353 -15.695  1.00  0.00           H  
ATOM   2722  HE2 HIE   179     -23.860   1.927 -13.790  1.00  0.00           H  
ATOM   2723  N   LYS   180     -18.024   2.877 -13.314  1.00  0.00           N  
ATOM   2724  CA  LYS   180     -17.765   3.249 -11.991  1.00  0.00           C  
ATOM   2725  C   LYS   180     -19.030   3.083 -11.089  1.00  0.00           C  
ATOM   2726  O   LYS   180     -19.999   3.740 -11.456  1.00  0.00           O  
ATOM   2727  CB  LYS   180     -17.161   4.657 -11.916  1.00  0.00           C  
ATOM   2728  CG  LYS   180     -16.649   4.981 -10.465  1.00  0.00           C  
ATOM   2729  CD  LYS   180     -16.117   6.377 -10.213  1.00  0.00           C  
ATOM   2730  CE  LYS   180     -17.072   7.467 -10.614  1.00  0.00           C  
ATOM   2731  NZ  LYS   180     -16.983   8.730  -9.969  1.00  0.00           N1+
ATOM   2732  H   LYS   180     -17.999   3.607 -14.012  1.00  0.00           H  
ATOM   2733  HA  LYS   180     -17.056   2.507 -11.628  1.00  0.00           H  
ATOM   2734  HB2 LYS   180     -16.302   4.765 -12.578  1.00  0.00           H  
ATOM   2735  HB3 LYS   180     -17.831   5.437 -12.281  1.00  0.00           H  
ATOM   2736  HG2 LYS   180     -17.401   4.702  -9.729  1.00  0.00           H  
ATOM   2737  HG3 LYS   180     -15.801   4.370 -10.154  1.00  0.00           H  
ATOM   2738  HD2 LYS   180     -15.789   6.343  -9.175  1.00  0.00           H  
ATOM   2739  HD3 LYS   180     -15.186   6.363 -10.780  1.00  0.00           H  
ATOM   2740  HE2 LYS   180     -16.829   7.715 -11.648  1.00  0.00           H  
ATOM   2741  HE3 LYS   180     -18.133   7.237 -10.522  1.00  0.00           H  
ATOM   2742  HZ1 LYS   180     -16.133   9.250 -10.130  1.00  0.00           H  
ATOM   2743  HZ2 LYS   180     -17.672   9.433 -10.199  1.00  0.00           H  
ATOM   2744  HZ3 LYS   180     -16.919   8.519  -8.983  1.00  0.00           H  
ATOM   2745  N   VAL   181     -18.900   2.422  -9.929  1.00  0.00           N  
ATOM   2746  CA  VAL   181     -19.981   2.619  -8.866  1.00  0.00           C  
ATOM   2747  C   VAL   181     -19.465   2.916  -7.453  1.00  0.00           C  
ATOM   2748  O   VAL   181     -18.374   2.563  -7.009  1.00  0.00           O  
ATOM   2749  CB  VAL   181     -20.848   1.290  -8.743  1.00  0.00           C  
ATOM   2750  CG1 VAL   181     -21.679   1.107 -10.033  1.00  0.00           C  
ATOM   2751  CG2 VAL   181     -19.980   0.077  -8.392  1.00  0.00           C  
ATOM   2752  H   VAL   181     -18.027   1.939  -9.777  1.00  0.00           H  
ATOM   2753  HA  VAL   181     -20.598   3.483  -9.115  1.00  0.00           H  
ATOM   2754  HB  VAL   181     -21.537   1.378  -7.904  1.00  0.00           H  
ATOM   2755 HG11 VAL   181     -21.076   0.855 -10.906  1.00  0.00           H  
ATOM   2756 HG12 VAL   181     -22.469   0.409  -9.761  1.00  0.00           H  
ATOM   2757 HG13 VAL   181     -22.211   2.046 -10.186  1.00  0.00           H  
ATOM   2758 HG21 VAL   181     -20.663  -0.773  -8.418  1.00  0.00           H  
ATOM   2759 HG22 VAL   181     -19.158  -0.023  -9.101  1.00  0.00           H  
ATOM   2760 HG23 VAL   181     -19.686   0.204  -7.350  1.00  0.00           H  
ATOM   2761  N   THR   182     -20.362   3.439  -6.624  1.00  0.00           N  
ATOM   2762  CA  THR   182     -20.192   3.451  -5.189  1.00  0.00           C  
ATOM   2763  C   THR   182     -20.515   2.096  -4.531  1.00  0.00           C  
ATOM   2764  O   THR   182     -21.529   1.496  -4.883  1.00  0.00           O  
ATOM   2765  CB  THR   182     -21.076   4.517  -4.541  1.00  0.00           C  
ATOM   2766  CG2 THR   182     -20.956   4.593  -2.979  1.00  0.00           C  
ATOM   2767  OG1 THR   182     -20.672   5.869  -4.942  1.00  0.00           O  
ATOM   2768  H   THR   182     -21.167   3.839  -7.083  1.00  0.00           H  
ATOM   2769  HA  THR   182     -19.132   3.622  -5.000  1.00  0.00           H  
ATOM   2770  HB  THR   182     -22.123   4.355  -4.801  1.00  0.00           H  
ATOM   2771  HG1 THR   182     -21.036   6.118  -5.795  1.00  0.00           H  
ATOM   2772 HG21 THR   182     -21.500   3.711  -2.643  1.00  0.00           H  
ATOM   2773 HG22 THR   182     -19.951   4.585  -2.557  1.00  0.00           H  
ATOM   2774 HG23 THR   182     -21.518   5.456  -2.624  1.00  0.00           H  
ATOM   2775  N   LEU   183     -19.695   1.671  -3.556  1.00  0.00           N  
ATOM   2776  CA  LEU   183     -19.812   0.498  -2.741  1.00  0.00           C  
ATOM   2777  C   LEU   183     -20.565   0.883  -1.478  1.00  0.00           C  
ATOM   2778  O   LEU   183     -20.447   1.938  -0.900  1.00  0.00           O  
ATOM   2779  CB  LEU   183     -18.438   0.001  -2.224  1.00  0.00           C  
ATOM   2780  CG  LEU   183     -17.497  -0.522  -3.338  1.00  0.00           C  
ATOM   2781  CD1 LEU   183     -16.054  -0.699  -2.889  1.00  0.00           C  
ATOM   2782  CD2 LEU   183     -17.916  -1.918  -3.895  1.00  0.00           C  
ATOM   2783  H   LEU   183     -18.969   2.344  -3.358  1.00  0.00           H  
ATOM   2784  HA  LEU   183     -20.378  -0.277  -3.258  1.00  0.00           H  
ATOM   2785  HB2 LEU   183     -17.953   0.871  -1.780  1.00  0.00           H  
ATOM   2786  HB3 LEU   183     -18.593  -0.749  -1.447  1.00  0.00           H  
ATOM   2787  HG  LEU   183     -17.504   0.186  -4.167  1.00  0.00           H  
ATOM   2788 HD11 LEU   183     -15.760   0.211  -2.366  1.00  0.00           H  
ATOM   2789 HD12 LEU   183     -15.993  -1.406  -2.062  1.00  0.00           H  
ATOM   2790 HD13 LEU   183     -15.521  -1.031  -3.780  1.00  0.00           H  
ATOM   2791 HD21 LEU   183     -17.018  -2.310  -4.371  1.00  0.00           H  
ATOM   2792 HD22 LEU   183     -18.156  -2.592  -3.072  1.00  0.00           H  
ATOM   2793 HD23 LEU   183     -18.679  -1.833  -4.670  1.00  0.00           H  
ATOM   2794  N   SER   184     -21.526   0.006  -1.116  1.00  0.00           N  
ATOM   2795  CA  SER   184     -22.644   0.423  -0.239  1.00  0.00           C  
ATOM   2796  C   SER   184     -23.088  -0.573   0.837  1.00  0.00           C  
ATOM   2797  O   SER   184     -23.430  -0.176   1.931  1.00  0.00           O  
ATOM   2798  CB  SER   184     -23.778   0.767  -1.201  1.00  0.00           C  
ATOM   2799  OG  SER   184     -24.944   1.214  -0.501  1.00  0.00           O  
ATOM   2800  H   SER   184     -21.701  -0.808  -1.687  1.00  0.00           H  
ATOM   2801  HA  SER   184     -22.501   1.310   0.378  1.00  0.00           H  
ATOM   2802  HB2 SER   184     -23.591   1.480  -2.004  1.00  0.00           H  
ATOM   2803  HB3 SER   184     -24.015  -0.163  -1.718  1.00  0.00           H  
ATOM   2804  HG  SER   184     -25.534   1.648  -1.121  1.00  0.00           H  
ATOM   2805  N   SER   185     -23.091  -1.909   0.536  1.00  0.00           N  
ATOM   2806  CA  SER   185     -23.763  -2.955   1.383  1.00  0.00           C  
ATOM   2807  C   SER   185     -22.672  -3.534   2.255  1.00  0.00           C  
ATOM   2808  O   SER   185     -22.403  -4.733   2.307  1.00  0.00           O  
ATOM   2809  CB  SER   185     -24.587  -3.993   0.567  1.00  0.00           C  
ATOM   2810  OG  SER   185     -25.582  -3.438  -0.225  1.00  0.00           O  
ATOM   2811  H   SER   185     -22.681  -2.127  -0.362  1.00  0.00           H  
ATOM   2812  HA  SER   185     -24.367  -2.354   2.063  1.00  0.00           H  
ATOM   2813  HB2 SER   185     -23.886  -4.436  -0.139  1.00  0.00           H  
ATOM   2814  HB3 SER   185     -25.041  -4.730   1.230  1.00  0.00           H  
ATOM   2815  HG  SER   185     -26.062  -2.857   0.369  1.00  0.00           H  
ATOM   2816  N   TRP   186     -21.903  -2.723   3.011  1.00  0.00           N  
ATOM   2817  CA  TRP   186     -20.938  -3.239   3.894  1.00  0.00           C  
ATOM   2818  C   TRP   186     -21.460  -4.028   5.042  1.00  0.00           C  
ATOM   2819  O   TRP   186     -22.284  -3.534   5.777  1.00  0.00           O  
ATOM   2820  CB  TRP   186     -20.078  -2.040   4.417  1.00  0.00           C  
ATOM   2821  CG  TRP   186     -19.250  -1.354   3.413  1.00  0.00           C  
ATOM   2822  CD1 TRP   186     -19.430  -0.097   2.848  1.00  0.00           C  
ATOM   2823  CD2 TRP   186     -18.010  -1.848   2.771  1.00  0.00           C  
ATOM   2824  CE2 TRP   186     -17.635  -0.882   1.757  1.00  0.00           C  
ATOM   2825  CE3 TRP   186     -17.160  -2.940   2.994  1.00  0.00           C  
ATOM   2826  NE1 TRP   186     -18.442   0.212   1.974  1.00  0.00           N  
ATOM   2827  CZ2 TRP   186     -16.583  -1.117   0.924  1.00  0.00           C  
ATOM   2828  CZ3 TRP   186     -16.080  -3.131   2.094  1.00  0.00           C  
ATOM   2829  CH2 TRP   186     -15.734  -2.294   1.059  1.00  0.00           C  
ATOM   2830  H   TRP   186     -22.005  -1.718   2.981  1.00  0.00           H  
ATOM   2831  HA  TRP   186     -20.297  -3.868   3.276  1.00  0.00           H  
ATOM   2832  HB2 TRP   186     -20.595  -1.290   5.014  1.00  0.00           H  
ATOM   2833  HB3 TRP   186     -19.409  -2.520   5.131  1.00  0.00           H  
ATOM   2834  HD1 TRP   186     -20.231   0.572   3.124  1.00  0.00           H  
ATOM   2835  HE1 TRP   186     -18.433   1.036   1.390  1.00  0.00           H  
ATOM   2836  HE3 TRP   186     -17.391  -3.678   3.749  1.00  0.00           H  
ATOM   2837  HZ2 TRP   186     -16.300  -0.420   0.148  1.00  0.00           H  
ATOM   2838  HZ3 TRP   186     -15.500  -4.035   1.981  1.00  0.00           H  
ATOM   2839  HH2 TRP   186     -14.994  -2.574   0.324  1.00  0.00           H  
ATOM   2840  N   TYR   187     -20.779  -5.144   5.352  1.00  0.00           N  
ATOM   2841  CA  TYR   187     -20.592  -5.599   6.731  1.00  0.00           C  
ATOM   2842  C   TYR   187     -19.628  -4.738   7.574  1.00  0.00           C  
ATOM   2843  O   TYR   187     -18.473  -4.432   7.149  1.00  0.00           O  
ATOM   2844  CB  TYR   187     -20.177  -7.113   6.715  1.00  0.00           C  
ATOM   2845  CG  TYR   187     -20.902  -8.004   5.756  1.00  0.00           C  
ATOM   2846  CD1 TYR   187     -22.244  -7.843   5.406  1.00  0.00           C  
ATOM   2847  CD2 TYR   187     -20.146  -9.063   5.151  1.00  0.00           C  
ATOM   2848  CE1 TYR   187     -22.916  -8.795   4.568  1.00  0.00           C  
ATOM   2849  CE2 TYR   187     -20.747  -9.865   4.195  1.00  0.00           C  
ATOM   2850  CZ  TYR   187     -22.118  -9.845   4.016  1.00  0.00           C  
ATOM   2851  OH  TYR   187     -22.671 -10.748   3.208  1.00  0.00           O  
ATOM   2852  H   TYR   187     -20.180  -5.518   4.630  1.00  0.00           H  
ATOM   2853  HA  TYR   187     -21.565  -5.581   7.223  1.00  0.00           H  
ATOM   2854  HB2 TYR   187     -19.111  -7.163   6.494  1.00  0.00           H  
ATOM   2855  HB3 TYR   187     -20.324  -7.485   7.730  1.00  0.00           H  
ATOM   2856  HD1 TYR   187     -22.740  -6.940   5.731  1.00  0.00           H  
ATOM   2857  HD2 TYR   187     -19.098  -9.225   5.353  1.00  0.00           H  
ATOM   2858  HE1 TYR   187     -23.960  -8.749   4.296  1.00  0.00           H  
ATOM   2859  HE2 TYR   187     -20.118 -10.656   3.815  1.00  0.00           H  
ATOM   2860  HH  TYR   187     -22.069 -11.383   2.814  1.00  0.00           H  
ATOM   2861  N   HIE   188     -20.058  -4.435   8.788  1.00  0.00           N  
ATOM   2862  CA  HIE   188     -19.190  -3.869   9.838  1.00  0.00           C  
ATOM   2863  C   HIE   188     -19.060  -4.724  11.134  1.00  0.00           C  
ATOM   2864  O   HIE   188     -18.077  -4.568  11.816  1.00  0.00           O  
ATOM   2865  CB  HIE   188     -19.805  -2.513  10.190  1.00  0.00           C  
ATOM   2866  CG  HIE   188     -21.259  -2.399  10.531  1.00  0.00           C  
ATOM   2867  CD2 HIE   188     -22.327  -2.367   9.659  1.00  0.00           C  
ATOM   2868  ND1 HIE   188     -21.714  -2.598  11.833  1.00  0.00           N  
ATOM   2869  CE1 HIE   188     -23.051  -2.609  11.651  1.00  0.00           C  
ATOM   2870  NE2 HIE   188     -23.429  -2.584  10.377  1.00  0.00           N  
ATOM   2871  H   HIE   188     -20.994  -4.712   9.047  1.00  0.00           H  
ATOM   2872  HA  HIE   188     -18.213  -3.606   9.436  1.00  0.00           H  
ATOM   2873  HB2 HIE   188     -19.375  -2.111  11.107  1.00  0.00           H  
ATOM   2874  HB3 HIE   188     -19.664  -1.876   9.317  1.00  0.00           H  
ATOM   2875  HD2 HIE   188     -22.254  -2.295   8.584  1.00  0.00           H  
ATOM   2876  HE1 HIE   188     -23.762  -2.842  12.430  1.00  0.00           H  
ATOM   2877  HE2 HIE   188     -24.369  -2.701  10.023  1.00  0.00           H  
ATOM   2878  N   ASP   189     -20.036  -5.601  11.398  1.00  0.00           N  
ATOM   2879  CA  ASP   189     -20.117  -6.346  12.642  1.00  0.00           C  
ATOM   2880  C   ASP   189     -20.448  -7.858  12.488  1.00  0.00           C  
ATOM   2881  O   ASP   189     -20.774  -8.480  13.449  1.00  0.00           O  
ATOM   2882  CB  ASP   189     -21.112  -5.621  13.567  1.00  0.00           C  
ATOM   2883  CG  ASP   189     -22.529  -5.599  13.107  1.00  0.00           C  
ATOM   2884  OD1 ASP   189     -22.852  -6.358  12.106  1.00  0.00           O  
ATOM   2885  OD2 ASP   189     -23.429  -5.020  13.732  1.00  0.00           O1-
ATOM   2886  H   ASP   189     -20.815  -5.616  10.757  1.00  0.00           H  
ATOM   2887  HA  ASP   189     -19.146  -6.308  13.136  1.00  0.00           H  
ATOM   2888  HB2 ASP   189     -21.154  -6.021  14.579  1.00  0.00           H  
ATOM   2889  HB3 ASP   189     -20.789  -4.582  13.643  1.00  0.00           H  
ATOM   2890  N   ARG   190     -20.133  -8.389  11.359  1.00  0.00           N  
ATOM   2891  CA  ARG   190     -20.419  -9.794  10.990  1.00  0.00           C  
ATOM   2892  C   ARG   190     -19.425 -10.261   9.930  1.00  0.00           C  
ATOM   2893  O   ARG   190     -18.747  -9.505   9.260  1.00  0.00           O  
ATOM   2894  CB  ARG   190     -21.918  -9.951  10.596  1.00  0.00           C  
ATOM   2895  CG  ARG   190     -22.172  -9.540   9.114  1.00  0.00           C  
ATOM   2896  CD  ARG   190     -23.597  -9.800   8.659  1.00  0.00           C  
ATOM   2897  NE  ARG   190     -24.601  -9.356   9.557  1.00  0.00           N  
ATOM   2898  CZ  ARG   190     -25.490  -9.996  10.314  1.00  0.00           C  
ATOM   2899  NH1 ARG   190     -25.545 -11.280  10.524  1.00  0.00           N1+
ATOM   2900  NH2 ARG   190     -26.287  -9.274  11.118  1.00  0.00           N1+
ATOM   2901  H   ARG   190     -19.890  -7.845  10.543  1.00  0.00           H  
ATOM   2902  HA  ARG   190     -20.246 -10.404  11.878  1.00  0.00           H  
ATOM   2903  HB2 ARG   190     -22.236 -10.992  10.650  1.00  0.00           H  
ATOM   2904  HB3 ARG   190     -22.547  -9.479  11.351  1.00  0.00           H  
ATOM   2905  HG2 ARG   190     -21.908  -8.492   8.978  1.00  0.00           H  
ATOM   2906  HG3 ARG   190     -21.419 -10.112   8.571  1.00  0.00           H  
ATOM   2907  HD2 ARG   190     -23.691  -9.143   7.794  1.00  0.00           H  
ATOM   2908  HD3 ARG   190     -23.713 -10.826   8.309  1.00  0.00           H  
ATOM   2909  HE  ARG   190     -24.742  -8.359   9.468  1.00  0.00           H  
ATOM   2910 HH11 ARG   190     -24.912 -11.906  10.049  1.00  0.00           H  
ATOM   2911 HH12 ARG   190     -26.076 -11.503  11.354  1.00  0.00           H  
ATOM   2912 HH21 ARG   190     -26.170  -8.294  10.903  1.00  0.00           H  
ATOM   2913 HH22 ARG   190     -26.855  -9.586  11.893  1.00  0.00           H  
ATOM   2914  N   GLY   191     -19.295 -11.593   9.820  1.00  0.00           N  
ATOM   2915  CA  GLY   191     -18.098 -12.154   9.107  1.00  0.00           C  
ATOM   2916  C   GLY   191     -16.754 -11.741   9.663  1.00  0.00           C  
ATOM   2917  O   GLY   191     -16.614 -11.778  10.907  1.00  0.00           O  
ATOM   2918  H   GLY   191     -19.687 -12.087  10.609  1.00  0.00           H  
ATOM   2919  HA2 GLY   191     -18.097 -13.244   9.129  1.00  0.00           H  
ATOM   2920  HA3 GLY   191     -18.077 -11.960   8.034  1.00  0.00           H  
ATOM   2921  N   TRP   192     -15.834 -11.443   8.712  1.00  0.00           N  
ATOM   2922  CA  TRP   192     -14.515 -10.848   9.029  1.00  0.00           C  
ATOM   2923  C   TRP   192     -14.516  -9.411   9.296  1.00  0.00           C  
ATOM   2924  O   TRP   192     -13.450  -8.770   9.548  1.00  0.00           O  
ATOM   2925  CB  TRP   192     -13.643 -11.319   7.830  1.00  0.00           C  
ATOM   2926  CG  TRP   192     -12.168 -11.176   7.872  1.00  0.00           C  
ATOM   2927  CD1 TRP   192     -11.459 -10.217   7.336  1.00  0.00           C  
ATOM   2928  CD2 TRP   192     -11.163 -12.039   8.405  1.00  0.00           C  
ATOM   2929  CE2 TRP   192      -9.832 -11.661   7.930  1.00  0.00           C  
ATOM   2930  CE3 TRP   192     -11.207 -13.268   9.131  1.00  0.00           C  
ATOM   2931  NE1 TRP   192     -10.152 -10.435   7.317  1.00  0.00           N  
ATOM   2932  CZ2 TRP   192      -8.693 -12.385   8.198  1.00  0.00           C  
ATOM   2933  CZ3 TRP   192     -10.040 -13.961   9.431  1.00  0.00           C  
ATOM   2934  CH2 TRP   192      -8.754 -13.549   9.057  1.00  0.00           C  
ATOM   2935  H   TRP   192     -16.152 -11.385   7.755  1.00  0.00           H  
ATOM   2936  HA  TRP   192     -14.129 -11.390   9.893  1.00  0.00           H  
ATOM   2937  HB2 TRP   192     -13.836 -12.369   7.609  1.00  0.00           H  
ATOM   2938  HB3 TRP   192     -13.959 -10.804   6.924  1.00  0.00           H  
ATOM   2939  HD1 TRP   192     -11.941  -9.398   6.824  1.00  0.00           H  
ATOM   2940  HE1 TRP   192      -9.486 -10.068   6.652  1.00  0.00           H  
ATOM   2941  HE3 TRP   192     -12.170 -13.702   9.357  1.00  0.00           H  
ATOM   2942  HZ2 TRP   192      -7.704 -12.056   7.916  1.00  0.00           H  
ATOM   2943  HZ3 TRP   192     -10.015 -14.863  10.023  1.00  0.00           H  
ATOM   2944  HH2 TRP   192      -7.847 -14.096   9.266  1.00  0.00           H  
ATOM   2945  N   ALA   193     -15.673  -8.750   9.394  1.00  0.00           N  
ATOM   2946  CA  ALA   193     -15.849  -7.337   9.751  1.00  0.00           C  
ATOM   2947  C   ALA   193     -15.806  -7.215  11.298  1.00  0.00           C  
ATOM   2948  O   ALA   193     -16.284  -8.065  12.032  1.00  0.00           O  
ATOM   2949  CB  ALA   193     -17.112  -6.660   9.201  1.00  0.00           C  
ATOM   2950  H   ALA   193     -16.519  -9.273   9.216  1.00  0.00           H  
ATOM   2951  HA  ALA   193     -14.944  -6.832   9.413  1.00  0.00           H  
ATOM   2952  HB1 ALA   193     -17.270  -7.030   8.188  1.00  0.00           H  
ATOM   2953  HB2 ALA   193     -18.027  -6.924   9.733  1.00  0.00           H  
ATOM   2954  HB3 ALA   193     -16.949  -5.587   9.090  1.00  0.00           H  
ATOM   2955  N   LYS   194     -15.175  -6.155  11.675  1.00  0.00           N  
ATOM   2956  CA  LYS   194     -15.119  -5.664  13.014  1.00  0.00           C  
ATOM   2957  C   LYS   194     -15.084  -4.150  13.142  1.00  0.00           C  
ATOM   2958  O   LYS   194     -14.600  -3.542  12.148  1.00  0.00           O  
ATOM   2959  CB  LYS   194     -13.924  -6.355  13.696  1.00  0.00           C  
ATOM   2960  CG  LYS   194     -12.441  -5.963  13.496  1.00  0.00           C  
ATOM   2961  CD  LYS   194     -11.748  -6.663  12.265  1.00  0.00           C  
ATOM   2962  CE  LYS   194     -11.508  -8.160  12.543  1.00  0.00           C  
ATOM   2963  NZ  LYS   194     -11.209  -8.922  11.338  1.00  0.00           N1+
ATOM   2964  H   LYS   194     -15.084  -5.487  10.922  1.00  0.00           H  
ATOM   2965  HA  LYS   194     -16.061  -5.971  13.468  1.00  0.00           H  
ATOM   2966  HB2 LYS   194     -14.035  -6.234  14.774  1.00  0.00           H  
ATOM   2967  HB3 LYS   194     -13.954  -7.426  13.492  1.00  0.00           H  
ATOM   2968  HG2 LYS   194     -12.292  -4.893  13.347  1.00  0.00           H  
ATOM   2969  HG3 LYS   194     -11.930  -6.180  14.434  1.00  0.00           H  
ATOM   2970  HD2 LYS   194     -12.358  -6.536  11.372  1.00  0.00           H  
ATOM   2971  HD3 LYS   194     -10.796  -6.135  12.191  1.00  0.00           H  
ATOM   2972  HE2 LYS   194     -10.581  -8.183  13.115  1.00  0.00           H  
ATOM   2973  HE3 LYS   194     -12.351  -8.674  13.004  1.00  0.00           H  
ATOM   2974  HZ1 LYS   194     -10.472  -8.488  10.800  1.00  0.00           H  
ATOM   2975  HZ2 LYS   194     -10.855  -9.836  11.583  1.00  0.00           H  
ATOM   2976  HZ3 LYS   194     -11.977  -9.156  10.726  1.00  0.00           H  
ATOM   2977  N   ILE   195     -15.472  -3.514  14.188  1.00  0.00           N  
ATOM   2978  CA  ILE   195     -15.634  -2.077  14.284  1.00  0.00           C  
ATOM   2979  C   ILE   195     -15.595  -1.665  15.746  1.00  0.00           C  
ATOM   2980  O   ILE   195     -15.824  -2.547  16.606  1.00  0.00           O  
ATOM   2981  CB  ILE   195     -16.902  -1.637  13.422  1.00  0.00           C  
ATOM   2982  CG1 ILE   195     -16.949  -0.119  13.125  1.00  0.00           C  
ATOM   2983  CG2 ILE   195     -18.150  -2.179  14.140  1.00  0.00           C  
ATOM   2984  CD1 ILE   195     -17.358   0.121  11.731  1.00  0.00           C  
ATOM   2985  H   ILE   195     -15.632  -4.105  14.990  1.00  0.00           H  
ATOM   2986  HA  ILE   195     -14.764  -1.593  13.838  1.00  0.00           H  
ATOM   2987  HB  ILE   195     -16.758  -2.124  12.458  1.00  0.00           H  
ATOM   2988 HG12 ILE   195     -17.637   0.318  13.850  1.00  0.00           H  
ATOM   2989 HG13 ILE   195     -15.954   0.278  13.324  1.00  0.00           H  
ATOM   2990 HG21 ILE   195     -18.185  -1.943  15.203  1.00  0.00           H  
ATOM   2991 HG22 ILE   195     -19.021  -1.820  13.592  1.00  0.00           H  
ATOM   2992 HG23 ILE   195     -18.302  -3.257  14.090  1.00  0.00           H  
ATOM   2993 HD11 ILE   195     -17.313   1.203  11.617  1.00  0.00           H  
ATOM   2994 HD12 ILE   195     -16.632  -0.340  11.060  1.00  0.00           H  
ATOM   2995 HD13 ILE   195     -18.329  -0.354  11.590  1.00  0.00           H  
ATOM   2996  N   SER   196     -15.149  -0.431  16.049  1.00  0.00           N  
ATOM   2997  CA  SER   196     -15.303   0.173  17.348  1.00  0.00           C  
ATOM   2998  C   SER   196     -15.406   1.688  17.355  1.00  0.00           C  
ATOM   2999  O   SER   196     -14.738   2.330  16.597  1.00  0.00           O  
ATOM   3000  CB  SER   196     -14.305  -0.384  18.315  1.00  0.00           C  
ATOM   3001  OG  SER   196     -14.732   0.153  19.558  1.00  0.00           O  
ATOM   3002  H   SER   196     -14.941   0.238  15.321  1.00  0.00           H  
ATOM   3003  HA  SER   196     -16.212  -0.258  17.769  1.00  0.00           H  
ATOM   3004  HB2 SER   196     -14.289  -1.474  18.350  1.00  0.00           H  
ATOM   3005  HB3 SER   196     -13.269  -0.090  18.153  1.00  0.00           H  
ATOM   3006  HG  SER   196     -14.312   1.003  19.713  1.00  0.00           H  
ATOM   3007  N   ASN   197     -16.347   2.282  18.090  1.00  0.00           N  
ATOM   3008  CA  ASN   197     -16.744   3.642  18.313  1.00  0.00           C  
ATOM   3009  C   ASN   197     -17.292   4.427  17.119  1.00  0.00           C  
ATOM   3010  O   ASN   197     -18.242   5.214  17.184  1.00  0.00           O  
ATOM   3011  CB  ASN   197     -15.558   4.269  19.107  1.00  0.00           C  
ATOM   3012  CG  ASN   197     -14.968   3.514  20.294  1.00  0.00           C  
ATOM   3013  ND2 ASN   197     -15.178   3.915  21.534  1.00  0.00           N  
ATOM   3014  OD1 ASN   197     -14.123   2.621  20.085  1.00  0.00           O  
ATOM   3015  H   ASN   197     -16.858   1.640  18.680  1.00  0.00           H  
ATOM   3016  HA  ASN   197     -17.617   3.549  18.959  1.00  0.00           H  
ATOM   3017  HB2 ASN   197     -14.812   4.393  18.322  1.00  0.00           H  
ATOM   3018  HB3 ASN   197     -15.950   5.228  19.446  1.00  0.00           H  
ATOM   3019 HD21 ASN   197     -14.764   3.336  22.251  1.00  0.00           H  
ATOM   3020 HD22 ASN   197     -15.921   4.558  21.769  1.00  0.00           H  
ATOM   3021  N   MET   198     -16.658   4.253  15.975  1.00  0.00           N  
ATOM   3022  CA  MET   198     -17.190   4.481  14.629  1.00  0.00           C  
ATOM   3023  C   MET   198     -18.414   3.626  14.276  1.00  0.00           C  
ATOM   3024  O   MET   198     -18.601   2.546  14.832  1.00  0.00           O  
ATOM   3025  CB  MET   198     -16.159   4.153  13.562  1.00  0.00           C  
ATOM   3026  CG  MET   198     -14.712   4.370  13.840  1.00  0.00           C  
ATOM   3027  SD  MET   198     -13.600   4.979  12.604  1.00  0.00           S  
ATOM   3028  CE  MET   198     -14.207   6.613  12.125  1.00  0.00           C  
ATOM   3029  H   MET   198     -15.893   3.595  16.018  1.00  0.00           H  
ATOM   3030  HA  MET   198     -17.490   5.515  14.460  1.00  0.00           H  
ATOM   3031  HB2 MET   198     -16.190   3.082  13.363  1.00  0.00           H  
ATOM   3032  HB3 MET   198     -16.540   4.678  12.686  1.00  0.00           H  
ATOM   3033  HG2 MET   198     -14.631   4.952  14.758  1.00  0.00           H  
ATOM   3034  HG3 MET   198     -14.220   3.442  14.133  1.00  0.00           H  
ATOM   3035  HE1 MET   198     -13.586   7.186  11.437  1.00  0.00           H  
ATOM   3036  HE2 MET   198     -15.251   6.583  11.814  1.00  0.00           H  
ATOM   3037  HE3 MET   198     -14.087   7.190  13.043  1.00  0.00           H  
ATOM   3038  N   THR   199     -19.293   4.128  13.384  1.00  0.00           N  
ATOM   3039  CA  THR   199     -20.543   3.413  12.979  1.00  0.00           C  
ATOM   3040  C   THR   199     -20.573   3.344  11.418  1.00  0.00           C  
ATOM   3041  O   THR   199     -20.058   4.247  10.805  1.00  0.00           O  
ATOM   3042  CB  THR   199     -21.774   4.070  13.538  1.00  0.00           C  
ATOM   3043  CG2 THR   199     -21.848   3.896  15.032  1.00  0.00           C  
ATOM   3044  OG1 THR   199     -21.896   5.436  13.230  1.00  0.00           O  
ATOM   3045  H   THR   199     -19.075   5.048  13.029  1.00  0.00           H  
ATOM   3046  HA  THR   199     -20.522   2.367  13.285  1.00  0.00           H  
ATOM   3047  HB  THR   199     -22.558   3.484  13.059  1.00  0.00           H  
ATOM   3048  HG1 THR   199     -22.768   5.482  12.832  1.00  0.00           H  
ATOM   3049 HG21 THR   199     -20.929   4.306  15.451  1.00  0.00           H  
ATOM   3050 HG22 THR   199     -22.544   4.599  15.490  1.00  0.00           H  
ATOM   3051 HG23 THR   199     -22.075   2.863  15.294  1.00  0.00           H  
ATOM   3052  N   LEU   200     -21.279   2.355  10.840  1.00  0.00           N  
ATOM   3053  CA  LEU   200     -21.718   2.469   9.427  1.00  0.00           C  
ATOM   3054  C   LEU   200     -22.942   3.321   9.270  1.00  0.00           C  
ATOM   3055  O   LEU   200     -23.832   3.248  10.161  1.00  0.00           O  
ATOM   3056  CB  LEU   200     -21.774   1.093   8.800  1.00  0.00           C  
ATOM   3057  CG  LEU   200     -21.777   1.107   7.305  1.00  0.00           C  
ATOM   3058  CD1 LEU   200     -20.403   1.232   6.702  1.00  0.00           C  
ATOM   3059  CD2 LEU   200     -22.395  -0.199   6.718  1.00  0.00           C  
ATOM   3060  H   LEU   200     -21.584   1.574  11.404  1.00  0.00           H  
ATOM   3061  HA  LEU   200     -20.909   3.007   8.931  1.00  0.00           H  
ATOM   3062  HB2 LEU   200     -20.906   0.560   9.189  1.00  0.00           H  
ATOM   3063  HB3 LEU   200     -22.711   0.647   9.134  1.00  0.00           H  
ATOM   3064  HG  LEU   200     -22.359   1.967   6.972  1.00  0.00           H  
ATOM   3065 HD11 LEU   200     -20.494   1.272   5.617  1.00  0.00           H  
ATOM   3066 HD12 LEU   200     -19.970   2.179   7.023  1.00  0.00           H  
ATOM   3067 HD13 LEU   200     -19.785   0.386   7.005  1.00  0.00           H  
ATOM   3068 HD21 LEU   200     -23.297  -0.429   7.286  1.00  0.00           H  
ATOM   3069 HD22 LEU   200     -22.513  -0.183   5.635  1.00  0.00           H  
ATOM   3070 HD23 LEU   200     -21.670  -0.991   6.908  1.00  0.00           H  
ATOM   3071  N   SER   201     -22.982   4.198   8.258  1.00  0.00           N  
ATOM   3072  CA  SER   201     -24.164   5.058   7.997  1.00  0.00           C  
ATOM   3073  C   SER   201     -24.515   5.149   6.505  1.00  0.00           C  
ATOM   3074  O   SER   201     -23.806   5.848   5.790  1.00  0.00           O  
ATOM   3075  CB  SER   201     -23.886   6.386   8.592  1.00  0.00           C  
ATOM   3076  OG  SER   201     -24.830   7.332   8.216  1.00  0.00           O  
ATOM   3077  H   SER   201     -22.161   4.174   7.669  1.00  0.00           H  
ATOM   3078  HA  SER   201     -25.058   4.745   8.536  1.00  0.00           H  
ATOM   3079  HB2 SER   201     -23.832   6.329   9.679  1.00  0.00           H  
ATOM   3080  HB3 SER   201     -22.922   6.655   8.160  1.00  0.00           H  
ATOM   3081  HG  SER   201     -24.295   8.017   7.810  1.00  0.00           H  
ATOM   3082  N   ASN   202     -25.529   4.452   6.035  1.00  0.00           N  
ATOM   3083  CA  ASN   202     -26.013   4.258   4.624  1.00  0.00           C  
ATOM   3084  C   ASN   202     -24.833   3.857   3.651  1.00  0.00           C  
ATOM   3085  O   ASN   202     -24.697   4.332   2.507  1.00  0.00           O  
ATOM   3086  CB  ASN   202     -26.717   5.514   4.092  1.00  0.00           C  
ATOM   3087  CG  ASN   202     -28.272   5.516   4.245  1.00  0.00           C  
ATOM   3088  ND2 ASN   202     -28.822   6.681   4.552  1.00  0.00           N  
ATOM   3089  OD1 ASN   202     -29.011   4.537   4.253  1.00  0.00           O  
ATOM   3090  H   ASN   202     -26.057   3.913   6.707  1.00  0.00           H  
ATOM   3091  HA  ASN   202     -26.782   3.488   4.577  1.00  0.00           H  
ATOM   3092  HB2 ASN   202     -26.348   6.387   4.631  1.00  0.00           H  
ATOM   3093  HB3 ASN   202     -26.515   5.620   3.026  1.00  0.00           H  
ATOM   3094 HD21 ASN   202     -29.824   6.710   4.677  1.00  0.00           H  
ATOM   3095 HD22 ASN   202     -28.292   7.539   4.488  1.00  0.00           H  
ATOM   3096  N   GLY   203     -23.984   2.980   4.118  1.00  0.00           N  
ATOM   3097  CA  GLY   203     -22.676   2.547   3.498  1.00  0.00           C  
ATOM   3098  C   GLY   203     -21.615   3.626   3.356  1.00  0.00           C  
ATOM   3099  O   GLY   203     -20.589   3.286   2.767  1.00  0.00           O  
ATOM   3100  H   GLY   203     -24.097   2.771   5.100  1.00  0.00           H  
ATOM   3101  HA2 GLY   203     -22.203   1.669   3.937  1.00  0.00           H  
ATOM   3102  HA3 GLY   203     -22.961   2.232   2.493  1.00  0.00           H  
ATOM   3103  N   LYS   204     -21.740   4.796   3.935  1.00  0.00           N  
ATOM   3104  CA  LYS   204     -20.614   5.643   4.312  1.00  0.00           C  
ATOM   3105  C   LYS   204     -20.012   5.209   5.644  1.00  0.00           C  
ATOM   3106  O   LYS   204     -20.875   4.954   6.542  1.00  0.00           O  
ATOM   3107  CB  LYS   204     -20.862   7.145   4.370  1.00  0.00           C  
ATOM   3108  CG  LYS   204     -21.353   7.650   2.954  1.00  0.00           C  
ATOM   3109  CD  LYS   204     -21.426   9.143   2.843  1.00  0.00           C  
ATOM   3110  CE  LYS   204     -21.973   9.434   1.430  1.00  0.00           C  
ATOM   3111  NZ  LYS   204     -22.525  10.803   1.268  1.00  0.00           N1+
ATOM   3112  H   LYS   204     -22.646   4.983   4.341  1.00  0.00           H  
ATOM   3113  HA  LYS   204     -19.822   5.449   3.587  1.00  0.00           H  
ATOM   3114  HB2 LYS   204     -21.454   7.526   5.202  1.00  0.00           H  
ATOM   3115  HB3 LYS   204     -19.959   7.750   4.456  1.00  0.00           H  
ATOM   3116  HG2 LYS   204     -20.686   7.292   2.169  1.00  0.00           H  
ATOM   3117  HG3 LYS   204     -22.384   7.323   2.820  1.00  0.00           H  
ATOM   3118  HD2 LYS   204     -22.028   9.658   3.592  1.00  0.00           H  
ATOM   3119  HD3 LYS   204     -20.386   9.453   2.948  1.00  0.00           H  
ATOM   3120  HE2 LYS   204     -21.197   9.426   0.665  1.00  0.00           H  
ATOM   3121  HE3 LYS   204     -22.696   8.681   1.116  1.00  0.00           H  
ATOM   3122  HZ1 LYS   204     -22.645  11.100   0.309  1.00  0.00           H  
ATOM   3123  HZ2 LYS   204     -23.395  10.833   1.782  1.00  0.00           H  
ATOM   3124  HZ3 LYS   204     -21.998  11.545   1.707  1.00  0.00           H  
ATOM   3125  N   LEU   205     -18.687   5.234   5.911  1.00  0.00           N  
ATOM   3126  CA  LEU   205     -18.115   5.162   7.279  1.00  0.00           C  
ATOM   3127  C   LEU   205     -18.503   6.427   8.101  1.00  0.00           C  
ATOM   3128  O   LEU   205     -18.114   7.507   7.648  1.00  0.00           O  
ATOM   3129  CB  LEU   205     -16.608   4.770   7.274  1.00  0.00           C  
ATOM   3130  CG  LEU   205     -15.921   4.873   8.724  1.00  0.00           C  
ATOM   3131  CD1 LEU   205     -16.430   3.868   9.730  1.00  0.00           C  
ATOM   3132  CD2 LEU   205     -14.402   4.607   8.601  1.00  0.00           C  
ATOM   3133  H   LEU   205     -18.056   5.501   5.168  1.00  0.00           H  
ATOM   3134  HA  LEU   205     -18.600   4.371   7.851  1.00  0.00           H  
ATOM   3135  HB2 LEU   205     -16.523   3.763   6.863  1.00  0.00           H  
ATOM   3136  HB3 LEU   205     -16.089   5.493   6.644  1.00  0.00           H  
ATOM   3137  HG  LEU   205     -16.107   5.844   9.184  1.00  0.00           H  
ATOM   3138 HD11 LEU   205     -17.457   4.093  10.023  1.00  0.00           H  
ATOM   3139 HD12 LEU   205     -16.298   2.857   9.348  1.00  0.00           H  
ATOM   3140 HD13 LEU   205     -15.891   3.844  10.677  1.00  0.00           H  
ATOM   3141 HD21 LEU   205     -14.076   3.602   8.868  1.00  0.00           H  
ATOM   3142 HD22 LEU   205     -14.008   4.915   7.633  1.00  0.00           H  
ATOM   3143 HD23 LEU   205     -14.002   5.327   9.315  1.00  0.00           H  
ATOM   3144  N   ARG   206     -19.111   6.448   9.281  1.00  0.00           N  
ATOM   3145  CA  ARG   206     -19.439   7.608  10.074  1.00  0.00           C  
ATOM   3146  C   ARG   206     -18.374   7.729  11.200  1.00  0.00           C  
ATOM   3147  O   ARG   206     -18.028   6.686  11.803  1.00  0.00           O  
ATOM   3148  CB  ARG   206     -20.945   7.518  10.495  1.00  0.00           C  
ATOM   3149  CG  ARG   206     -21.470   8.511  11.542  1.00  0.00           C  
ATOM   3150  CD  ARG   206     -21.798   9.884  10.886  1.00  0.00           C  
ATOM   3151  NE  ARG   206     -23.046   9.792  10.176  1.00  0.00           N  
ATOM   3152  CZ  ARG   206     -24.293   9.812  10.685  1.00  0.00           C  
ATOM   3153  NH1 ARG   206     -24.404  10.182  11.926  1.00  0.00           N1+
ATOM   3154  NH2 ARG   206     -25.373   9.567   9.937  1.00  0.00           N1+
ATOM   3155  H   ARG   206     -19.434   5.606   9.736  1.00  0.00           H  
ATOM   3156  HA  ARG   206     -19.300   8.537   9.523  1.00  0.00           H  
ATOM   3157  HB2 ARG   206     -21.546   7.601   9.589  1.00  0.00           H  
ATOM   3158  HB3 ARG   206     -21.097   6.497  10.845  1.00  0.00           H  
ATOM   3159  HG2 ARG   206     -22.308   8.097  12.104  1.00  0.00           H  
ATOM   3160  HG3 ARG   206     -20.669   8.590  12.277  1.00  0.00           H  
ATOM   3161  HD2 ARG   206     -21.727  10.726  11.575  1.00  0.00           H  
ATOM   3162  HD3 ARG   206     -21.008  10.049  10.152  1.00  0.00           H  
ATOM   3163  HE  ARG   206     -23.052   9.569   9.191  1.00  0.00           H  
ATOM   3164 HH11 ARG   206     -23.557  10.452  12.405  1.00  0.00           H  
ATOM   3165 HH12 ARG   206     -25.262  10.390  12.415  1.00  0.00           H  
ATOM   3166 HH21 ARG   206     -25.335   9.261   8.975  1.00  0.00           H  
ATOM   3167 HH22 ARG   206     -26.242   9.918  10.313  1.00  0.00           H  
ATOM   3168  N   VAL   207     -18.024   8.955  11.414  1.00  0.00           N  
ATOM   3169  CA  VAL   207     -17.163   9.327  12.530  1.00  0.00           C  
ATOM   3170  C   VAL   207     -18.104   9.853  13.678  1.00  0.00           C  
ATOM   3171  O   VAL   207     -19.095  10.579  13.464  1.00  0.00           O  
ATOM   3172  CB  VAL   207     -16.185  10.375  12.037  1.00  0.00           C  
ATOM   3173  CG1 VAL   207     -15.188  10.810  13.183  1.00  0.00           C  
ATOM   3174  CG2 VAL   207     -15.505   9.946  10.719  1.00  0.00           C  
ATOM   3175  H   VAL   207     -18.419   9.749  10.932  1.00  0.00           H  
ATOM   3176  HA  VAL   207     -16.685   8.435  12.935  1.00  0.00           H  
ATOM   3177  HB  VAL   207     -16.736  11.252  11.696  1.00  0.00           H  
ATOM   3178 HG11 VAL   207     -15.695  11.096  14.105  1.00  0.00           H  
ATOM   3179 HG12 VAL   207     -14.426  10.031  13.190  1.00  0.00           H  
ATOM   3180 HG13 VAL   207     -14.636  11.707  12.900  1.00  0.00           H  
ATOM   3181 HG21 VAL   207     -16.196  10.015   9.878  1.00  0.00           H  
ATOM   3182 HG22 VAL   207     -14.755  10.728  10.604  1.00  0.00           H  
ATOM   3183 HG23 VAL   207     -15.031   8.986  10.926  1.00  0.00           H  
ATOM   3184  N   ASN   208     -17.760   9.442  14.882  1.00  0.00           N  
ATOM   3185  CA  ASN   208     -18.410   9.859  16.103  1.00  0.00           C  
ATOM   3186  C   ASN   208     -17.438  10.329  17.145  1.00  0.00           C  
ATOM   3187  O   ASN   208     -17.930  10.922  18.146  1.00  0.00           O  
ATOM   3188  CB  ASN   208     -19.253   8.651  16.506  1.00  0.00           C  
ATOM   3189  CG  ASN   208     -20.202   8.117  15.397  1.00  0.00           C  
ATOM   3190  ND2 ASN   208     -20.039   6.839  15.056  1.00  0.00           N  
ATOM   3191  OD1 ASN   208     -21.031   8.782  14.794  1.00  0.00           O  
ATOM   3192  H   ASN   208     -17.013   8.774  14.998  1.00  0.00           H  
ATOM   3193  HA  ASN   208     -19.080  10.713  16.001  1.00  0.00           H  
ATOM   3194  HB2 ASN   208     -18.694   7.761  16.797  1.00  0.00           H  
ATOM   3195  HB3 ASN   208     -19.892   8.845  17.368  1.00  0.00           H  
ATOM   3196 HD21 ASN   208     -20.662   6.531  14.325  1.00  0.00           H  
ATOM   3197 HD22 ASN   208     -19.294   6.327  15.506  1.00  0.00           H  
ATOM   3198  N   GLN   209     -16.081  10.188  16.986  1.00  0.00           N  
ATOM   3199  CA  GLN   209     -15.062  10.766  17.903  1.00  0.00           C  
ATOM   3200  C   GLN   209     -14.022  11.488  17.078  1.00  0.00           C  
ATOM   3201  O   GLN   209     -13.474  10.897  16.147  1.00  0.00           O  
ATOM   3202  CB  GLN   209     -14.456   9.682  18.779  1.00  0.00           C  
ATOM   3203  CG  GLN   209     -15.407   8.772  19.527  1.00  0.00           C  
ATOM   3204  CD  GLN   209     -15.973   7.733  18.636  1.00  0.00           C  
ATOM   3205  NE2 GLN   209     -17.218   7.386  18.923  1.00  0.00           N  
ATOM   3206  OE1 GLN   209     -15.379   7.157  17.766  1.00  0.00           O  
ATOM   3207  H   GLN   209     -15.821   9.640  16.178  1.00  0.00           H  
ATOM   3208  HA  GLN   209     -15.561  11.507  18.527  1.00  0.00           H  
ATOM   3209  HB2 GLN   209     -13.731   9.048  18.268  1.00  0.00           H  
ATOM   3210  HB3 GLN   209     -13.945  10.231  19.570  1.00  0.00           H  
ATOM   3211  HG2 GLN   209     -14.897   8.173  20.281  1.00  0.00           H  
ATOM   3212  HG3 GLN   209     -16.198   9.351  20.002  1.00  0.00           H  
ATOM   3213 HE21 GLN   209     -17.583   6.521  18.550  1.00  0.00           H  
ATOM   3214 HE22 GLN   209     -17.675   7.743  19.749  1.00  0.00           H  
ATOM   3215  N   ASP   210     -13.739  12.722  17.444  1.00  0.00           N  
ATOM   3216  CA  ASP   210     -12.724  13.581  16.743  1.00  0.00           C  
ATOM   3217  C   ASP   210     -11.302  13.027  16.911  1.00  0.00           C  
ATOM   3218  O   ASP   210     -10.957  12.402  17.907  1.00  0.00           O  
ATOM   3219  CB  ASP   210     -12.713  15.050  17.202  1.00  0.00           C  
ATOM   3220  CG  ASP   210     -13.972  15.869  17.071  1.00  0.00           C  
ATOM   3221  OD1 ASP   210     -14.961  15.362  16.570  1.00  0.00           O  
ATOM   3222  OD2 ASP   210     -13.958  17.084  17.434  1.00  0.00           O1-
ATOM   3223  H   ASP   210     -14.212  13.133  18.235  1.00  0.00           H  
ATOM   3224  HA  ASP   210     -13.007  13.687  15.695  1.00  0.00           H  
ATOM   3225  HB2 ASP   210     -12.431  15.076  18.255  1.00  0.00           H  
ATOM   3226  HB3 ASP   210     -11.934  15.438  16.546  1.00  0.00           H  
ATOM   3227  N   GLY   211     -10.391  13.181  15.944  1.00  0.00           N  
ATOM   3228  CA  GLY   211      -9.040  12.715  16.093  1.00  0.00           C  
ATOM   3229  C   GLY   211      -8.287  12.968  14.833  1.00  0.00           C  
ATOM   3230  O   GLY   211      -8.791  13.324  13.750  1.00  0.00           O  
ATOM   3231  H   GLY   211     -10.743  13.409  15.025  1.00  0.00           H  
ATOM   3232  HA2 GLY   211      -8.526  13.227  16.907  1.00  0.00           H  
ATOM   3233  HA3 GLY   211      -9.030  11.653  16.342  1.00  0.00           H  
ATOM   3234  N   PHE   212      -6.996  12.694  14.904  1.00  0.00           N  
ATOM   3235  CA  PHE   212      -6.232  12.334  13.742  1.00  0.00           C  
ATOM   3236  C   PHE   212      -6.470  10.780  13.497  1.00  0.00           C  
ATOM   3237  O   PHE   212      -6.402  10.005  14.441  1.00  0.00           O  
ATOM   3238  CB  PHE   212      -4.805  12.709  13.903  1.00  0.00           C  
ATOM   3239  CG  PHE   212      -4.511  14.192  14.223  1.00  0.00           C  
ATOM   3240  CD1 PHE   212      -4.252  14.598  15.512  1.00  0.00           C  
ATOM   3241  CD2 PHE   212      -4.311  15.134  13.169  1.00  0.00           C  
ATOM   3242  CE1 PHE   212      -3.865  15.889  15.765  1.00  0.00           C  
ATOM   3243  CE2 PHE   212      -3.984  16.502  13.417  1.00  0.00           C  
ATOM   3244  CZ  PHE   212      -3.803  16.888  14.766  1.00  0.00           C  
ATOM   3245  H   PHE   212      -6.639  12.196  15.708  1.00  0.00           H  
ATOM   3246  HA  PHE   212      -6.544  12.879  12.851  1.00  0.00           H  
ATOM   3247  HB2 PHE   212      -4.498  12.087  14.744  1.00  0.00           H  
ATOM   3248  HB3 PHE   212      -4.332  12.430  12.961  1.00  0.00           H  
ATOM   3249  HD1 PHE   212      -4.366  13.858  16.291  1.00  0.00           H  
ATOM   3250  HD2 PHE   212      -4.388  14.725  12.173  1.00  0.00           H  
ATOM   3251  HE1 PHE   212      -3.690  16.308  16.746  1.00  0.00           H  
ATOM   3252  HE2 PHE   212      -3.811  17.230  12.638  1.00  0.00           H  
ATOM   3253  HZ  PHE   212      -3.502  17.915  14.908  1.00  0.00           H  
ATOM   3254  N   TYR   213      -6.404  10.354  12.238  1.00  0.00           N  
ATOM   3255  CA  TYR   213      -6.746   8.971  11.792  1.00  0.00           C  
ATOM   3256  C   TYR   213      -5.848   8.477  10.685  1.00  0.00           C  
ATOM   3257  O   TYR   213      -5.482   9.265   9.781  1.00  0.00           O  
ATOM   3258  CB  TYR   213      -8.200   8.993  11.299  1.00  0.00           C  
ATOM   3259  CG  TYR   213      -9.255   8.918  12.404  1.00  0.00           C  
ATOM   3260  CD1 TYR   213      -9.557  10.056  13.197  1.00  0.00           C  
ATOM   3261  CD2 TYR   213      -9.785   7.588  12.727  1.00  0.00           C  
ATOM   3262  CE1 TYR   213     -10.549   9.847  14.160  1.00  0.00           C  
ATOM   3263  CE2 TYR   213     -10.714   7.468  13.742  1.00  0.00           C  
ATOM   3264  CZ  TYR   213     -11.138   8.641  14.500  1.00  0.00           C  
ATOM   3265  OH  TYR   213     -12.112   8.466  15.392  1.00  0.00           O  
ATOM   3266  H   TYR   213      -6.176  11.039  11.531  1.00  0.00           H  
ATOM   3267  HA  TYR   213      -6.727   8.366  12.698  1.00  0.00           H  
ATOM   3268  HB2 TYR   213      -8.366   9.896  10.712  1.00  0.00           H  
ATOM   3269  HB3 TYR   213      -8.325   8.139  10.632  1.00  0.00           H  
ATOM   3270  HD1 TYR   213      -8.999  10.967  13.040  1.00  0.00           H  
ATOM   3271  HD2 TYR   213      -9.513   6.726  12.137  1.00  0.00           H  
ATOM   3272  HE1 TYR   213     -10.931  10.687  14.722  1.00  0.00           H  
ATOM   3273  HE2 TYR   213     -11.160   6.501  13.919  1.00  0.00           H  
ATOM   3274  HH  TYR   213     -12.438   9.349  15.581  1.00  0.00           H  
ATOM   3275  N   TYR   214      -5.527   7.209  10.486  1.00  0.00           N  
ATOM   3276  CA  TYR   214      -4.991   6.659   9.273  1.00  0.00           C  
ATOM   3277  C   TYR   214      -6.085   5.918   8.411  1.00  0.00           C  
ATOM   3278  O   TYR   214      -6.552   4.815   8.830  1.00  0.00           O  
ATOM   3279  CB  TYR   214      -3.743   5.869   9.592  1.00  0.00           C  
ATOM   3280  CG  TYR   214      -3.156   5.259   8.340  1.00  0.00           C  
ATOM   3281  CD1 TYR   214      -2.356   5.964   7.367  1.00  0.00           C  
ATOM   3282  CD2 TYR   214      -3.502   3.920   8.158  1.00  0.00           C  
ATOM   3283  CE1 TYR   214      -1.883   5.336   6.231  1.00  0.00           C  
ATOM   3284  CE2 TYR   214      -2.957   3.242   7.027  1.00  0.00           C  
ATOM   3285  CZ  TYR   214      -2.122   3.918   6.086  1.00  0.00           C  
ATOM   3286  OH  TYR   214      -1.548   3.124   5.183  1.00  0.00           O  
ATOM   3287  H   TYR   214      -5.712   6.543  11.222  1.00  0.00           H  
ATOM   3288  HA  TYR   214      -4.666   7.466   8.617  1.00  0.00           H  
ATOM   3289  HB2 TYR   214      -2.984   6.523  10.023  1.00  0.00           H  
ATOM   3290  HB3 TYR   214      -3.791   5.132  10.395  1.00  0.00           H  
ATOM   3291  HD1 TYR   214      -2.237   7.038   7.354  1.00  0.00           H  
ATOM   3292  HD2 TYR   214      -4.179   3.415   8.831  1.00  0.00           H  
ATOM   3293  HE1 TYR   214      -1.221   5.764   5.493  1.00  0.00           H  
ATOM   3294  HE2 TYR   214      -3.154   2.182   6.967  1.00  0.00           H  
ATOM   3295  HH  TYR   214      -2.129   2.403   4.929  1.00  0.00           H  
ATOM   3296  N   LEU   215      -6.640   6.490   7.331  1.00  0.00           N  
ATOM   3297  CA  LEU   215      -7.469   5.729   6.412  1.00  0.00           C  
ATOM   3298  C   LEU   215      -6.640   4.721   5.484  1.00  0.00           C  
ATOM   3299  O   LEU   215      -5.525   5.062   5.093  1.00  0.00           O  
ATOM   3300  CB  LEU   215      -8.194   6.751   5.517  1.00  0.00           C  
ATOM   3301  CG  LEU   215      -9.035   7.768   6.243  1.00  0.00           C  
ATOM   3302  CD1 LEU   215      -9.764   8.690   5.261  1.00  0.00           C  
ATOM   3303  CD2 LEU   215     -10.035   7.178   7.178  1.00  0.00           C  
ATOM   3304  H   LEU   215      -6.113   7.232   6.896  1.00  0.00           H  
ATOM   3305  HA  LEU   215      -8.231   5.152   6.936  1.00  0.00           H  
ATOM   3306  HB2 LEU   215      -7.456   7.311   4.943  1.00  0.00           H  
ATOM   3307  HB3 LEU   215      -8.802   6.255   4.761  1.00  0.00           H  
ATOM   3308  HG  LEU   215      -8.403   8.427   6.839  1.00  0.00           H  
ATOM   3309 HD11 LEU   215     -10.437   8.020   4.729  1.00  0.00           H  
ATOM   3310 HD12 LEU   215     -10.262   9.492   5.807  1.00  0.00           H  
ATOM   3311 HD13 LEU   215      -9.033   9.165   4.607  1.00  0.00           H  
ATOM   3312 HD21 LEU   215     -10.733   6.647   6.530  1.00  0.00           H  
ATOM   3313 HD22 LEU   215      -9.538   6.548   7.915  1.00  0.00           H  
ATOM   3314 HD23 LEU   215     -10.628   7.942   7.678  1.00  0.00           H  
ATOM   3315  N   TYR   216      -7.320   3.630   5.207  1.00  0.00           N  
ATOM   3316  CA  TYR   216      -6.726   2.477   4.422  1.00  0.00           C  
ATOM   3317  C   TYR   216      -7.848   1.783   3.654  1.00  0.00           C  
ATOM   3318  O   TYR   216      -9.006   1.691   4.080  1.00  0.00           O  
ATOM   3319  CB  TYR   216      -5.870   1.573   5.317  1.00  0.00           C  
ATOM   3320  CG  TYR   216      -6.773   0.710   6.174  1.00  0.00           C  
ATOM   3321  CD1 TYR   216      -7.198  -0.539   5.680  1.00  0.00           C  
ATOM   3322  CD2 TYR   216      -7.122   1.175   7.435  1.00  0.00           C  
ATOM   3323  CE1 TYR   216      -8.077  -1.317   6.468  1.00  0.00           C  
ATOM   3324  CE2 TYR   216      -7.992   0.390   8.223  1.00  0.00           C  
ATOM   3325  CZ  TYR   216      -8.409  -0.876   7.774  1.00  0.00           C  
ATOM   3326  OH  TYR   216      -9.266  -1.563   8.540  1.00  0.00           O  
ATOM   3327  H   TYR   216      -8.200   3.507   5.687  1.00  0.00           H  
ATOM   3328  HA  TYR   216      -6.071   2.954   3.693  1.00  0.00           H  
ATOM   3329  HB2 TYR   216      -5.313   0.933   4.633  1.00  0.00           H  
ATOM   3330  HB3 TYR   216      -5.110   2.128   5.868  1.00  0.00           H  
ATOM   3331  HD1 TYR   216      -6.904  -0.889   4.701  1.00  0.00           H  
ATOM   3332  HD2 TYR   216      -6.802   2.134   7.812  1.00  0.00           H  
ATOM   3333  HE1 TYR   216      -8.490  -2.229   6.060  1.00  0.00           H  
ATOM   3334  HE2 TYR   216      -8.370   0.717   9.181  1.00  0.00           H  
ATOM   3335  HH  TYR   216      -9.743  -1.040   9.188  1.00  0.00           H  
ATOM   3336  N   ALA   217      -7.390   1.144   2.581  1.00  0.00           N  
ATOM   3337  CA  ALA   217      -8.252   0.251   1.736  1.00  0.00           C  
ATOM   3338  C   ALA   217      -7.458  -0.740   0.834  1.00  0.00           C  
ATOM   3339  O   ALA   217      -6.319  -0.464   0.365  1.00  0.00           O  
ATOM   3340  CB  ALA   217      -9.149   1.161   0.890  1.00  0.00           C  
ATOM   3341  H   ALA   217      -6.444   1.314   2.268  1.00  0.00           H  
ATOM   3342  HA  ALA   217      -8.796  -0.312   2.494  1.00  0.00           H  
ATOM   3343  HB1 ALA   217      -8.502   1.686   0.187  1.00  0.00           H  
ATOM   3344  HB2 ALA   217      -9.869   0.501   0.406  1.00  0.00           H  
ATOM   3345  HB3 ALA   217      -9.683   1.911   1.473  1.00  0.00           H  
ATOM   3346  N   ASN   218      -8.041  -1.848   0.454  1.00  0.00           N  
ATOM   3347  CA  ASN   218      -7.426  -2.850  -0.439  1.00  0.00           C  
ATOM   3348  C   ASN   218      -8.559  -3.477  -1.275  1.00  0.00           C  
ATOM   3349  O   ASN   218      -9.574  -3.805  -0.664  1.00  0.00           O  
ATOM   3350  CB  ASN   218      -6.735  -3.946   0.434  1.00  0.00           C  
ATOM   3351  CG  ASN   218      -5.846  -4.932  -0.294  1.00  0.00           C  
ATOM   3352  ND2 ASN   218      -6.183  -6.069  -0.866  1.00  0.00           N  
ATOM   3353  OD1 ASN   218      -4.633  -4.632  -0.318  1.00  0.00           O  
ATOM   3354  H   ASN   218      -8.960  -2.099   0.791  1.00  0.00           H  
ATOM   3355  HA  ASN   218      -6.702  -2.298  -1.039  1.00  0.00           H  
ATOM   3356  HB2 ASN   218      -6.227  -3.424   1.245  1.00  0.00           H  
ATOM   3357  HB3 ASN   218      -7.436  -4.544   1.018  1.00  0.00           H  
ATOM   3358 HD21 ASN   218      -5.458  -6.661  -1.247  1.00  0.00           H  
ATOM   3359 HD22 ASN   218      -7.155  -6.343  -0.845  1.00  0.00           H  
ATOM   3360  N   ILE   219      -8.347  -3.620  -2.569  1.00  0.00           N  
ATOM   3361  CA  ILE   219      -9.335  -4.153  -3.480  1.00  0.00           C  
ATOM   3362  C   ILE   219      -8.510  -5.029  -4.537  1.00  0.00           C  
ATOM   3363  O   ILE   219      -7.405  -4.724  -5.010  1.00  0.00           O  
ATOM   3364  CB  ILE   219     -10.149  -3.093  -4.163  1.00  0.00           C  
ATOM   3365  CG1 ILE   219     -11.221  -2.457  -3.171  1.00  0.00           C  
ATOM   3366  CG2 ILE   219     -10.838  -3.605  -5.453  1.00  0.00           C  
ATOM   3367  CD1 ILE   219     -10.943  -1.139  -2.495  1.00  0.00           C  
ATOM   3368  H   ILE   219      -7.504  -3.300  -3.025  1.00  0.00           H  
ATOM   3369  HA  ILE   219     -10.072  -4.733  -2.925  1.00  0.00           H  
ATOM   3370  HB  ILE   219      -9.470  -2.262  -4.353  1.00  0.00           H  
ATOM   3371 HG12 ILE   219     -12.161  -2.310  -3.704  1.00  0.00           H  
ATOM   3372 HG13 ILE   219     -11.581  -3.133  -2.395  1.00  0.00           H  
ATOM   3373 HG21 ILE   219     -11.545  -2.946  -5.957  1.00  0.00           H  
ATOM   3374 HG22 ILE   219     -10.107  -3.809  -6.235  1.00  0.00           H  
ATOM   3375 HG23 ILE   219     -11.574  -4.373  -5.216  1.00  0.00           H  
ATOM   3376 HD11 ILE   219      -9.959  -1.175  -2.028  1.00  0.00           H  
ATOM   3377 HD12 ILE   219     -10.938  -0.463  -3.351  1.00  0.00           H  
ATOM   3378 HD13 ILE   219     -11.808  -0.889  -1.880  1.00  0.00           H  
ATOM   3379  N   CYS   220      -9.125  -6.158  -4.974  1.00  0.00           N  
ATOM   3380  CA  CYS   220      -8.568  -7.066  -5.990  1.00  0.00           C  
ATOM   3381  C   CYS   220      -9.635  -7.271  -7.098  1.00  0.00           C  
ATOM   3382  O   CYS   220     -10.872  -7.257  -6.858  1.00  0.00           O  
ATOM   3383  CB  CYS   220      -8.157  -8.431  -5.292  1.00  0.00           C  
ATOM   3384  SG  CYS   220      -6.773  -8.195  -4.082  1.00  0.00           S  
ATOM   3385  H   CYS   220      -9.947  -6.531  -4.521  1.00  0.00           H  
ATOM   3386  HA  CYS   220      -7.623  -6.788  -6.456  1.00  0.00           H  
ATOM   3387  HB2 CYS   220      -8.941  -8.922  -4.717  1.00  0.00           H  
ATOM   3388  HB3 CYS   220      -7.891  -9.236  -5.978  1.00  0.00           H  
ATOM   3389  HG  CYS   220      -7.486  -7.365  -3.315  1.00  0.00           H  
ATOM   3390  N   PHE   221      -9.126  -7.802  -8.287  1.00  0.00           N  
ATOM   3391  CA  PHE   221      -9.822  -8.134  -9.490  1.00  0.00           C  
ATOM   3392  C   PHE   221      -9.264  -9.430 -10.149  1.00  0.00           C  
ATOM   3393  O   PHE   221      -8.138  -9.786 -10.042  1.00  0.00           O  
ATOM   3394  CB  PHE   221      -9.575  -7.027 -10.488  1.00  0.00           C  
ATOM   3395  CG  PHE   221      -9.981  -5.650 -10.192  1.00  0.00           C  
ATOM   3396  CD1 PHE   221      -9.176  -4.846  -9.398  1.00  0.00           C  
ATOM   3397  CD2 PHE   221     -11.242  -5.250 -10.498  1.00  0.00           C  
ATOM   3398  CE1 PHE   221      -9.687  -3.529  -9.006  1.00  0.00           C  
ATOM   3399  CE2 PHE   221     -11.699  -3.963 -10.105  1.00  0.00           C  
ATOM   3400  CZ  PHE   221     -10.961  -3.121  -9.299  1.00  0.00           C  
ATOM   3401  H   PHE   221      -8.137  -7.996  -8.347  1.00  0.00           H  
ATOM   3402  HA  PHE   221     -10.877  -8.261  -9.244  1.00  0.00           H  
ATOM   3403  HB2 PHE   221      -8.497  -6.991 -10.647  1.00  0.00           H  
ATOM   3404  HB3 PHE   221      -9.981  -7.272 -11.468  1.00  0.00           H  
ATOM   3405  HD1 PHE   221      -8.214  -5.177  -9.036  1.00  0.00           H  
ATOM   3406  HD2 PHE   221     -11.871  -5.944 -11.035  1.00  0.00           H  
ATOM   3407  HE1 PHE   221      -9.112  -2.844  -8.400  1.00  0.00           H  
ATOM   3408  HE2 PHE   221     -12.733  -3.709 -10.283  1.00  0.00           H  
ATOM   3409  HZ  PHE   221     -11.348  -2.148  -9.033  1.00  0.00           H  
ATOM   3410  N   ARG   222     -10.096 -10.102 -10.912  1.00  0.00           N  
ATOM   3411  CA  ARG   222      -9.737 -11.270 -11.736  1.00  0.00           C  
ATOM   3412  C   ARG   222     -10.573 -11.383 -12.997  1.00  0.00           C  
ATOM   3413  O   ARG   222     -11.700 -10.942 -12.921  1.00  0.00           O  
ATOM   3414  CB  ARG   222      -9.979 -12.527 -10.936  1.00  0.00           C  
ATOM   3415  CG  ARG   222     -11.407 -12.717 -10.388  1.00  0.00           C  
ATOM   3416  CD  ARG   222     -11.508 -14.110  -9.717  1.00  0.00           C  
ATOM   3417  NE  ARG   222     -10.754 -14.090  -8.383  1.00  0.00           N  
ATOM   3418  CZ  ARG   222      -9.818 -14.963  -7.989  1.00  0.00           C  
ATOM   3419  NH1 ARG   222      -9.545 -15.932  -8.725  1.00  0.00           N1+
ATOM   3420  NH2 ARG   222      -9.125 -14.816  -6.918  1.00  0.00           N1+
ATOM   3421  H   ARG   222     -11.066  -9.824 -10.945  1.00  0.00           H  
ATOM   3422  HA  ARG   222      -8.685 -11.259 -12.018  1.00  0.00           H  
ATOM   3423  HB2 ARG   222      -9.861 -13.411 -11.563  1.00  0.00           H  
ATOM   3424  HB3 ARG   222      -9.225 -12.589 -10.151  1.00  0.00           H  
ATOM   3425  HG2 ARG   222     -11.504 -11.913  -9.657  1.00  0.00           H  
ATOM   3426  HG3 ARG   222     -12.143 -12.726 -11.191  1.00  0.00           H  
ATOM   3427  HD2 ARG   222     -12.549 -14.371  -9.525  1.00  0.00           H  
ATOM   3428  HD3 ARG   222     -11.107 -14.854 -10.405  1.00  0.00           H  
ATOM   3429  HE  ARG   222     -10.987 -13.376  -7.707  1.00  0.00           H  
ATOM   3430 HH11 ARG   222     -10.274 -16.312  -9.310  1.00  0.00           H  
ATOM   3431 HH12 ARG   222      -8.834 -16.548  -8.355  1.00  0.00           H  
ATOM   3432 HH21 ARG   222      -9.391 -14.050  -6.316  1.00  0.00           H  
ATOM   3433 HH22 ARG   222      -8.347 -15.434  -6.734  1.00  0.00           H  
ATOM   3434  N   HIE   223     -10.008 -12.183 -13.969  1.00  0.00           N  
ATOM   3435  CA  HIE   223     -10.701 -12.702 -15.147  1.00  0.00           C  
ATOM   3436  C   HIE   223     -10.292 -14.100 -15.535  1.00  0.00           C  
ATOM   3437  O   HIE   223      -9.171 -14.528 -15.291  1.00  0.00           O  
ATOM   3438  CB  HIE   223     -10.425 -11.748 -16.292  1.00  0.00           C  
ATOM   3439  CG  HIE   223     -10.810 -12.245 -17.640  1.00  0.00           C  
ATOM   3440  CD2 HIE   223     -10.017 -12.939 -18.542  1.00  0.00           C  
ATOM   3441  ND1 HIE   223     -11.984 -12.022 -18.330  1.00  0.00           N  
ATOM   3442  CE1 HIE   223     -11.933 -12.400 -19.581  1.00  0.00           C  
ATOM   3443  NE2 HIE   223     -10.724 -13.010 -19.744  1.00  0.00           N  
ATOM   3444  H   HIE   223      -9.121 -12.605 -13.735  1.00  0.00           H  
ATOM   3445  HA  HIE   223     -11.774 -12.758 -14.963  1.00  0.00           H  
ATOM   3446  HB2 HIE   223     -10.843 -10.765 -16.070  1.00  0.00           H  
ATOM   3447  HB3 HIE   223      -9.342 -11.677 -16.392  1.00  0.00           H  
ATOM   3448  HD2 HIE   223      -9.026 -13.304 -18.314  1.00  0.00           H  
ATOM   3449  HE1 HIE   223     -12.639 -12.183 -20.369  1.00  0.00           H  
ATOM   3450  HE2 HIE   223     -10.350 -13.294 -20.637  1.00  0.00           H  
ATOM   3451  N   HIE   224     -11.219 -14.850 -16.169  1.00  0.00           N  
ATOM   3452  CA  HIE   224     -11.038 -16.083 -16.805  1.00  0.00           C  
ATOM   3453  C   HIE   224     -11.558 -16.173 -18.269  1.00  0.00           C  
ATOM   3454  O   HIE   224     -12.744 -15.750 -18.519  1.00  0.00           O  
ATOM   3455  CB  HIE   224     -11.686 -17.174 -15.948  1.00  0.00           C  
ATOM   3456  CG  HIE   224     -11.105 -18.504 -16.135  1.00  0.00           C  
ATOM   3457  CD2 HIE   224     -10.101 -19.085 -15.387  1.00  0.00           C  
ATOM   3458  ND1 HIE   224     -11.553 -19.471 -17.067  1.00  0.00           N  
ATOM   3459  CE1 HIE   224     -10.810 -20.603 -16.866  1.00  0.00           C  
ATOM   3460  NE2 HIE   224      -9.933 -20.350 -15.884  1.00  0.00           N  
ATOM   3461  H   HIE   224     -12.191 -14.593 -16.271  1.00  0.00           H  
ATOM   3462  HA  HIE   224      -9.959 -16.241 -16.808  1.00  0.00           H  
ATOM   3463  HB2 HIE   224     -11.511 -16.974 -14.892  1.00  0.00           H  
ATOM   3464  HB3 HIE   224     -12.769 -17.092 -16.045  1.00  0.00           H  
ATOM   3465  HD2 HIE   224      -9.655 -18.793 -14.447  1.00  0.00           H  
ATOM   3466  HE1 HIE   224     -10.641 -21.392 -17.583  1.00  0.00           H  
ATOM   3467  HE2 HIE   224      -9.271 -21.039 -15.558  1.00  0.00           H  
ATOM   3468  N   GLU   225     -10.829 -16.939 -19.061  1.00  0.00           N  
ATOM   3469  CA  GLU   225     -11.051 -17.123 -20.478  1.00  0.00           C  
ATOM   3470  C   GLU   225     -12.457 -17.824 -20.719  1.00  0.00           C  
ATOM   3471  O   GLU   225     -12.996 -17.508 -21.774  1.00  0.00           O  
ATOM   3472  CB  GLU   225      -9.942 -18.016 -20.921  1.00  0.00           C  
ATOM   3473  CG  GLU   225      -9.779 -18.177 -22.437  1.00  0.00           C  
ATOM   3474  CD  GLU   225      -8.642 -19.143 -22.610  1.00  0.00           C  
ATOM   3475  OE1 GLU   225      -7.453 -18.637 -22.763  1.00  0.00           O  
ATOM   3476  OE2 GLU   225      -8.879 -20.312 -22.978  1.00  0.00           O1-
ATOM   3477  H   GLU   225      -9.973 -17.318 -18.680  1.00  0.00           H  
ATOM   3478  HA  GLU   225     -10.988 -16.177 -21.013  1.00  0.00           H  
ATOM   3479  HB2 GLU   225      -9.039 -17.530 -20.550  1.00  0.00           H  
ATOM   3480  HB3 GLU   225     -10.154 -18.993 -20.489  1.00  0.00           H  
ATOM   3481  HG2 GLU   225     -10.742 -18.519 -22.817  1.00  0.00           H  
ATOM   3482  HG3 GLU   225      -9.662 -17.231 -22.965  1.00  0.00           H  
ATOM   3483  N   THR   226     -12.929 -18.641 -19.730  1.00  0.00           N  
ATOM   3484  CA  THR   226     -14.318 -19.220 -19.750  1.00  0.00           C  
ATOM   3485  C   THR   226     -15.523 -18.248 -19.750  1.00  0.00           C  
ATOM   3486  O   THR   226     -16.712 -18.625 -19.915  1.00  0.00           O  
ATOM   3487  CB  THR   226     -14.422 -20.377 -18.726  1.00  0.00           C  
ATOM   3488  CG2 THR   226     -13.323 -21.391 -18.982  1.00  0.00           C  
ATOM   3489  OG1 THR   226     -14.211 -19.917 -17.368  1.00  0.00           O  
ATOM   3490  H   THR   226     -12.327 -18.793 -18.933  1.00  0.00           H  
ATOM   3491  HA  THR   226     -14.244 -19.676 -20.738  1.00  0.00           H  
ATOM   3492  HB  THR   226     -15.349 -20.949 -18.759  1.00  0.00           H  
ATOM   3493  HG1 THR   226     -13.277 -19.918 -17.149  1.00  0.00           H  
ATOM   3494 HG21 THR   226     -13.276 -22.185 -18.237  1.00  0.00           H  
ATOM   3495 HG22 THR   226     -13.496 -21.719 -20.008  1.00  0.00           H  
ATOM   3496 HG23 THR   226     -12.331 -20.943 -18.924  1.00  0.00           H  
ATOM   3497  N   SER   227     -15.252 -16.962 -19.603  1.00  0.00           N  
ATOM   3498  CA  SER   227     -16.182 -15.922 -20.009  1.00  0.00           C  
ATOM   3499  C   SER   227     -16.323 -15.725 -21.573  1.00  0.00           C  
ATOM   3500  O   SER   227     -17.437 -15.316 -22.089  1.00  0.00           O  
ATOM   3501  CB  SER   227     -15.719 -14.631 -19.387  1.00  0.00           C  
ATOM   3502  OG  SER   227     -14.507 -14.175 -19.882  1.00  0.00           O  
ATOM   3503  H   SER   227     -14.292 -16.712 -19.415  1.00  0.00           H  
ATOM   3504  HA  SER   227     -17.174 -16.097 -19.591  1.00  0.00           H  
ATOM   3505  HB2 SER   227     -16.477 -13.857 -19.511  1.00  0.00           H  
ATOM   3506  HB3 SER   227     -15.761 -14.804 -18.312  1.00  0.00           H  
ATOM   3507  HG  SER   227     -13.781 -14.686 -19.518  1.00  0.00           H  
ATOM   3508  N   GLY   228     -15.322 -16.004 -22.409  1.00  0.00           N  
ATOM   3509  CA  GLY   228     -15.241 -15.667 -23.850  1.00  0.00           C  
ATOM   3510  C   GLY   228     -15.666 -14.224 -24.273  1.00  0.00           C  
ATOM   3511  O   GLY   228     -14.902 -13.295 -24.541  1.00  0.00           O  
ATOM   3512  H   GLY   228     -14.503 -16.383 -21.958  1.00  0.00           H  
ATOM   3513  HA2 GLY   228     -14.174 -15.742 -24.060  1.00  0.00           H  
ATOM   3514  HA3 GLY   228     -15.682 -16.414 -24.511  1.00  0.00           H  
ATOM   3515  N   SER   229     -16.970 -14.053 -24.515  1.00  0.00           N  
ATOM   3516  CA  SER   229     -17.572 -12.717 -24.902  1.00  0.00           C  
ATOM   3517  C   SER   229     -17.288 -11.444 -24.073  1.00  0.00           C  
ATOM   3518  O   SER   229     -17.488 -10.378 -24.648  1.00  0.00           O  
ATOM   3519  CB  SER   229     -18.998 -13.044 -25.128  1.00  0.00           C  
ATOM   3520  OG  SER   229     -19.635 -13.012 -23.867  1.00  0.00           O  
ATOM   3521  H   SER   229     -17.629 -14.798 -24.339  1.00  0.00           H  
ATOM   3522  HA  SER   229     -17.073 -12.582 -25.862  1.00  0.00           H  
ATOM   3523  HB2 SER   229     -19.445 -12.210 -25.671  1.00  0.00           H  
ATOM   3524  HB3 SER   229     -19.163 -14.024 -25.576  1.00  0.00           H  
ATOM   3525  HG  SER   229     -20.562 -12.796 -23.991  1.00  0.00           H  
ATOM   3526  N   VAL   230     -16.805 -11.447 -22.869  1.00  0.00           N  
ATOM   3527  CA  VAL   230     -16.340 -10.341 -22.031  1.00  0.00           C  
ATOM   3528  C   VAL   230     -15.128  -9.716 -22.696  1.00  0.00           C  
ATOM   3529  O   VAL   230     -14.059 -10.315 -22.752  1.00  0.00           O  
ATOM   3530  CB  VAL   230     -16.058 -10.786 -20.527  1.00  0.00           C  
ATOM   3531  CG1 VAL   230     -15.316  -9.727 -19.687  1.00  0.00           C  
ATOM   3532  CG2 VAL   230     -17.434 -11.115 -19.901  1.00  0.00           C  
ATOM   3533  H   VAL   230     -16.616 -12.313 -22.385  1.00  0.00           H  
ATOM   3534  HA  VAL   230     -17.154  -9.617 -21.999  1.00  0.00           H  
ATOM   3535  HB  VAL   230     -15.394 -11.650 -20.536  1.00  0.00           H  
ATOM   3536 HG11 VAL   230     -15.906  -8.843 -19.440  1.00  0.00           H  
ATOM   3537 HG12 VAL   230     -14.928 -10.206 -18.788  1.00  0.00           H  
ATOM   3538 HG13 VAL   230     -14.406  -9.432 -20.211  1.00  0.00           H  
ATOM   3539 HG21 VAL   230     -18.148 -10.301 -20.029  1.00  0.00           H  
ATOM   3540 HG22 VAL   230     -18.050 -11.921 -20.299  1.00  0.00           H  
ATOM   3541 HG23 VAL   230     -17.439 -11.321 -18.830  1.00  0.00           H  
ATOM   3542  N   PRO   231     -15.189  -8.462 -23.186  1.00  0.00           N  
ATOM   3543  CA  PRO   231     -14.077  -7.676 -23.722  1.00  0.00           C  
ATOM   3544  C   PRO   231     -12.871  -7.516 -22.762  1.00  0.00           C  
ATOM   3545  O   PRO   231     -13.054  -7.149 -21.631  1.00  0.00           O  
ATOM   3546  CB  PRO   231     -14.625  -6.353 -24.205  1.00  0.00           C  
ATOM   3547  CG  PRO   231     -16.115  -6.617 -24.396  1.00  0.00           C  
ATOM   3548  CD  PRO   231     -16.360  -7.631 -23.302  1.00  0.00           C  
ATOM   3549  HA  PRO   231     -13.707  -8.240 -24.578  1.00  0.00           H  
ATOM   3550  HB2 PRO   231     -14.581  -5.580 -23.438  1.00  0.00           H  
ATOM   3551  HB3 PRO   231     -14.301  -6.064 -25.206  1.00  0.00           H  
ATOM   3552  HG2 PRO   231     -16.727  -5.745 -24.162  1.00  0.00           H  
ATOM   3553  HG3 PRO   231     -16.199  -7.058 -25.388  1.00  0.00           H  
ATOM   3554  HD2 PRO   231     -16.515  -7.201 -22.313  1.00  0.00           H  
ATOM   3555  HD3 PRO   231     -17.271  -8.143 -23.614  1.00  0.00           H  
ATOM   3556  N   THR   232     -11.622  -7.689 -23.252  1.00  0.00           N  
ATOM   3557  CA  THR   232     -10.431  -7.603 -22.431  1.00  0.00           C  
ATOM   3558  C   THR   232      -9.188  -6.965 -23.021  1.00  0.00           C  
ATOM   3559  O   THR   232      -8.221  -7.020 -22.270  1.00  0.00           O  
ATOM   3560  CB  THR   232     -10.080  -9.030 -21.811  1.00  0.00           C  
ATOM   3561  CG2 THR   232     -10.928  -9.288 -20.524  1.00  0.00           C  
ATOM   3562  OG1 THR   232     -10.348 -10.101 -22.750  1.00  0.00           O  
ATOM   3563  H   THR   232     -11.441  -7.882 -24.227  1.00  0.00           H  
ATOM   3564  HA  THR   232     -10.703  -6.948 -21.604  1.00  0.00           H  
ATOM   3565  HB  THR   232      -9.026  -8.996 -21.535  1.00  0.00           H  
ATOM   3566  HG1 THR   232      -9.761  -9.892 -23.480  1.00  0.00           H  
ATOM   3567 HG21 THR   232     -10.707 -10.266 -20.098  1.00  0.00           H  
ATOM   3568 HG22 THR   232     -10.748  -8.505 -19.786  1.00  0.00           H  
ATOM   3569 HG23 THR   232     -11.981  -9.384 -20.785  1.00  0.00           H  
ATOM   3570  N   ASP   233      -9.207  -6.279 -24.157  1.00  0.00           N  
ATOM   3571  CA  ASP   233      -7.990  -5.652 -24.637  1.00  0.00           C  
ATOM   3572  C   ASP   233      -7.623  -4.250 -24.065  1.00  0.00           C  
ATOM   3573  O   ASP   233      -6.450  -3.772 -24.071  1.00  0.00           O  
ATOM   3574  CB  ASP   233      -7.954  -5.574 -26.168  1.00  0.00           C  
ATOM   3575  CG  ASP   233      -8.310  -6.843 -26.906  1.00  0.00           C  
ATOM   3576  OD1 ASP   233      -9.266  -7.648 -26.673  1.00  0.00           O  
ATOM   3577  OD2 ASP   233      -7.641  -7.105 -27.992  1.00  0.00           O1-
ATOM   3578  H   ASP   233     -10.076  -6.158 -24.658  1.00  0.00           H  
ATOM   3579  HA  ASP   233      -7.157  -6.336 -24.473  1.00  0.00           H  
ATOM   3580  HB2 ASP   233      -8.678  -4.790 -26.389  1.00  0.00           H  
ATOM   3581  HB3 ASP   233      -6.953  -5.238 -26.438  1.00  0.00           H  
ATOM   3582  N   TYR   234      -8.653  -3.588 -23.516  1.00  0.00           N  
ATOM   3583  CA  TYR   234      -8.492  -2.380 -22.699  1.00  0.00           C  
ATOM   3584  C   TYR   234      -9.526  -2.316 -21.520  1.00  0.00           C  
ATOM   3585  O   TYR   234     -10.728  -2.356 -21.795  1.00  0.00           O  
ATOM   3586  CB  TYR   234      -8.367  -1.107 -23.521  1.00  0.00           C  
ATOM   3587  CG  TYR   234      -8.436   0.168 -22.696  1.00  0.00           C  
ATOM   3588  CD1 TYR   234      -7.294   0.829 -22.225  1.00  0.00           C  
ATOM   3589  CD2 TYR   234      -9.689   0.792 -22.502  1.00  0.00           C  
ATOM   3590  CE1 TYR   234      -7.452   2.050 -21.615  1.00  0.00           C  
ATOM   3591  CE2 TYR   234      -9.846   2.006 -21.853  1.00  0.00           C  
ATOM   3592  CZ  TYR   234      -8.725   2.602 -21.345  1.00  0.00           C  
ATOM   3593  OH  TYR   234      -8.903   3.675 -20.506  1.00  0.00           O  
ATOM   3594  H   TYR   234      -9.585  -3.965 -23.600  1.00  0.00           H  
ATOM   3595  HA  TYR   234      -7.527  -2.445 -22.198  1.00  0.00           H  
ATOM   3596  HB2 TYR   234      -7.406  -1.016 -24.029  1.00  0.00           H  
ATOM   3597  HB3 TYR   234      -9.114  -1.148 -24.315  1.00  0.00           H  
ATOM   3598  HD1 TYR   234      -6.312   0.453 -22.472  1.00  0.00           H  
ATOM   3599  HD2 TYR   234     -10.569   0.353 -22.947  1.00  0.00           H  
ATOM   3600  HE1 TYR   234      -6.584   2.549 -21.209  1.00  0.00           H  
ATOM   3601  HE2 TYR   234     -10.855   2.355 -21.692  1.00  0.00           H  
ATOM   3602  HH  TYR   234      -8.051   4.045 -20.263  1.00  0.00           H  
ATOM   3603  N   LEU   235      -9.067  -2.342 -20.290  1.00  0.00           N  
ATOM   3604  CA  LEU   235      -9.783  -2.355 -19.026  1.00  0.00           C  
ATOM   3605  C   LEU   235      -9.389  -1.142 -18.112  1.00  0.00           C  
ATOM   3606  O   LEU   235      -8.283  -0.662 -18.293  1.00  0.00           O  
ATOM   3607  CB  LEU   235      -9.498  -3.694 -18.263  1.00  0.00           C  
ATOM   3608  CG  LEU   235      -9.566  -5.024 -19.030  1.00  0.00           C  
ATOM   3609  CD1 LEU   235      -9.023  -6.061 -18.107  1.00  0.00           C  
ATOM   3610  CD2 LEU   235     -10.985  -5.277 -19.484  1.00  0.00           C  
ATOM   3611  H   LEU   235      -8.059  -2.351 -20.233  1.00  0.00           H  
ATOM   3612  HA  LEU   235     -10.839  -2.315 -19.292  1.00  0.00           H  
ATOM   3613  HB2 LEU   235      -8.452  -3.601 -17.968  1.00  0.00           H  
ATOM   3614  HB3 LEU   235     -10.156  -3.756 -17.396  1.00  0.00           H  
ATOM   3615  HG  LEU   235      -8.937  -4.866 -19.906  1.00  0.00           H  
ATOM   3616 HD11 LEU   235      -9.683  -6.354 -17.290  1.00  0.00           H  
ATOM   3617 HD12 LEU   235      -8.865  -6.911 -18.771  1.00  0.00           H  
ATOM   3618 HD13 LEU   235      -8.040  -5.805 -17.712  1.00  0.00           H  
ATOM   3619 HD21 LEU   235     -11.682  -4.692 -18.884  1.00  0.00           H  
ATOM   3620 HD22 LEU   235     -11.250  -5.016 -20.509  1.00  0.00           H  
ATOM   3621 HD23 LEU   235     -11.148  -6.335 -19.281  1.00  0.00           H  
ATOM   3622  N   GLN   236     -10.210  -0.734 -17.150  1.00  0.00           N  
ATOM   3623  CA  GLN   236     -10.011   0.448 -16.308  1.00  0.00           C  
ATOM   3624  C   GLN   236     -10.214  -0.030 -14.791  1.00  0.00           C  
ATOM   3625  O   GLN   236     -11.206   0.360 -14.054  1.00  0.00           O  
ATOM   3626  CB  GLN   236     -11.113   1.458 -16.676  1.00  0.00           C  
ATOM   3627  CG  GLN   236     -10.999   1.950 -18.139  1.00  0.00           C  
ATOM   3628  CD  GLN   236     -12.023   2.896 -18.663  1.00  0.00           C  
ATOM   3629  NE2 GLN   236     -11.642   3.719 -19.582  1.00  0.00           N  
ATOM   3630  OE1 GLN   236     -13.164   3.010 -18.260  1.00  0.00           O  
ATOM   3631  H   GLN   236     -11.000  -1.330 -16.948  1.00  0.00           H  
ATOM   3632  HA  GLN   236      -8.989   0.827 -16.343  1.00  0.00           H  
ATOM   3633  HB2 GLN   236     -12.035   0.876 -16.679  1.00  0.00           H  
ATOM   3634  HB3 GLN   236     -11.069   2.275 -15.956  1.00  0.00           H  
ATOM   3635  HG2 GLN   236     -10.017   2.411 -18.243  1.00  0.00           H  
ATOM   3636  HG3 GLN   236     -10.999   1.074 -18.787  1.00  0.00           H  
ATOM   3637 HE21 GLN   236     -12.229   4.486 -19.878  1.00  0.00           H  
ATOM   3638 HE22 GLN   236     -10.657   3.802 -19.790  1.00  0.00           H  
ATOM   3639  N   LEU   237      -9.322  -0.919 -14.386  1.00  0.00           N  
ATOM   3640  CA  LEU   237      -9.224  -1.600 -13.078  1.00  0.00           C  
ATOM   3641  C   LEU   237      -8.750  -0.544 -12.005  1.00  0.00           C  
ATOM   3642  O   LEU   237      -7.552  -0.351 -11.699  1.00  0.00           O  
ATOM   3643  CB  LEU   237      -8.294  -2.801 -13.020  1.00  0.00           C  
ATOM   3644  CG  LEU   237      -8.539  -3.926 -14.029  1.00  0.00           C  
ATOM   3645  CD1 LEU   237      -7.696  -5.183 -13.670  1.00  0.00           C  
ATOM   3646  CD2 LEU   237     -10.011  -4.420 -14.033  1.00  0.00           C  
ATOM   3647  H   LEU   237      -8.646  -1.221 -15.073  1.00  0.00           H  
ATOM   3648  HA  LEU   237     -10.230  -1.911 -12.798  1.00  0.00           H  
ATOM   3649  HB2 LEU   237      -7.302  -2.370 -13.156  1.00  0.00           H  
ATOM   3650  HB3 LEU   237      -8.342  -3.288 -12.045  1.00  0.00           H  
ATOM   3651  HG  LEU   237      -8.235  -3.598 -15.022  1.00  0.00           H  
ATOM   3652 HD11 LEU   237      -7.952  -5.535 -12.671  1.00  0.00           H  
ATOM   3653 HD12 LEU   237      -7.892  -5.951 -14.417  1.00  0.00           H  
ATOM   3654 HD13 LEU   237      -6.632  -4.956 -13.750  1.00  0.00           H  
ATOM   3655 HD21 LEU   237     -10.026  -5.090 -14.892  1.00  0.00           H  
ATOM   3656 HD22 LEU   237     -10.350  -4.914 -13.123  1.00  0.00           H  
ATOM   3657 HD23 LEU   237     -10.650  -3.563 -14.250  1.00  0.00           H  
ATOM   3658  N   MET   238      -9.734   0.157 -11.307  1.00  0.00           N  
ATOM   3659  CA  MET   238      -9.483   1.397 -10.577  1.00  0.00           C  
ATOM   3660  C   MET   238     -10.442   1.694  -9.457  1.00  0.00           C  
ATOM   3661  O   MET   238     -11.599   1.288  -9.518  1.00  0.00           O  
ATOM   3662  CB  MET   238      -9.560   2.554 -11.611  1.00  0.00           C  
ATOM   3663  CG  MET   238      -8.511   2.523 -12.716  1.00  0.00           C  
ATOM   3664  SD  MET   238      -7.803   4.021 -13.426  1.00  0.00           S  
ATOM   3665  CE  MET   238      -9.208   4.566 -14.472  1.00  0.00           C  
ATOM   3666  H   MET   238     -10.684  -0.011 -11.607  1.00  0.00           H  
ATOM   3667  HA  MET   238      -8.483   1.464 -10.149  1.00  0.00           H  
ATOM   3668  HB2 MET   238     -10.574   2.597 -12.007  1.00  0.00           H  
ATOM   3669  HB3 MET   238      -9.403   3.507 -11.106  1.00  0.00           H  
ATOM   3670  HG2 MET   238      -7.685   1.991 -12.244  1.00  0.00           H  
ATOM   3671  HG3 MET   238      -8.888   1.950 -13.562  1.00  0.00           H  
ATOM   3672  HE1 MET   238     -10.055   4.966 -13.916  1.00  0.00           H  
ATOM   3673  HE2 MET   238      -8.818   5.252 -15.224  1.00  0.00           H  
ATOM   3674  HE3 MET   238      -9.412   3.624 -14.981  1.00  0.00           H  
ATOM   3675  N   VAL   239      -9.930   2.456  -8.475  1.00  0.00           N  
ATOM   3676  CA  VAL   239     -10.549   2.734  -7.127  1.00  0.00           C  
ATOM   3677  C   VAL   239     -10.513   4.185  -6.661  1.00  0.00           C  
ATOM   3678  O   VAL   239      -9.564   4.914  -7.010  1.00  0.00           O  
ATOM   3679  CB  VAL   239      -9.991   1.705  -6.095  1.00  0.00           C  
ATOM   3680  CG1 VAL   239     -10.172   0.263  -6.567  1.00  0.00           C  
ATOM   3681  CG2 VAL   239      -8.485   1.845  -5.890  1.00  0.00           C  
ATOM   3682  H   VAL   239      -8.951   2.681  -8.579  1.00  0.00           H  
ATOM   3683  HA  VAL   239     -11.602   2.495  -7.272  1.00  0.00           H  
ATOM   3684  HB  VAL   239     -10.512   1.677  -5.137  1.00  0.00           H  
ATOM   3685 HG11 VAL   239      -9.532   0.027  -7.417  1.00  0.00           H  
ATOM   3686 HG12 VAL   239     -10.057  -0.472  -5.770  1.00  0.00           H  
ATOM   3687 HG13 VAL   239     -11.205   0.190  -6.906  1.00  0.00           H  
ATOM   3688 HG21 VAL   239      -8.255   2.874  -5.612  1.00  0.00           H  
ATOM   3689 HG22 VAL   239      -8.034   1.112  -5.221  1.00  0.00           H  
ATOM   3690 HG23 VAL   239      -8.005   1.670  -6.854  1.00  0.00           H  
ATOM   3691  N   TYR   240     -11.576   4.753  -5.977  1.00  0.00           N  
ATOM   3692  CA  TYR   240     -11.558   6.156  -5.519  1.00  0.00           C  
ATOM   3693  C   TYR   240     -12.190   6.173  -4.114  1.00  0.00           C  
ATOM   3694  O   TYR   240     -13.191   5.508  -3.937  1.00  0.00           O  
ATOM   3695  CB  TYR   240     -12.419   7.062  -6.448  1.00  0.00           C  
ATOM   3696  CG  TYR   240     -12.136   7.021  -7.854  1.00  0.00           C  
ATOM   3697  CD1 TYR   240     -12.790   6.086  -8.653  1.00  0.00           C  
ATOM   3698  CD2 TYR   240     -11.227   7.910  -8.429  1.00  0.00           C  
ATOM   3699  CE1 TYR   240     -12.562   5.988 -10.070  1.00  0.00           C  
ATOM   3700  CE2 TYR   240     -11.042   7.917  -9.838  1.00  0.00           C  
ATOM   3701  CZ  TYR   240     -11.679   6.912 -10.665  1.00  0.00           C  
ATOM   3702  OH  TYR   240     -11.508   6.933 -12.015  1.00  0.00           O  
ATOM   3703  H   TYR   240     -12.431   4.262  -5.763  1.00  0.00           H  
ATOM   3704  HA  TYR   240     -10.574   6.624  -5.485  1.00  0.00           H  
ATOM   3705  HB2 TYR   240     -13.482   6.837  -6.360  1.00  0.00           H  
ATOM   3706  HB3 TYR   240     -12.223   8.096  -6.163  1.00  0.00           H  
ATOM   3707  HD1 TYR   240     -13.449   5.383  -8.164  1.00  0.00           H  
ATOM   3708  HD2 TYR   240     -10.699   8.663  -7.863  1.00  0.00           H  
ATOM   3709  HE1 TYR   240     -12.942   5.145 -10.631  1.00  0.00           H  
ATOM   3710  HE2 TYR   240     -10.338   8.627 -10.248  1.00  0.00           H  
ATOM   3711  HH  TYR   240     -11.943   6.195 -12.447  1.00  0.00           H  
ATOM   3712  N   VAL   241     -11.676   7.096  -3.235  1.00  0.00           N  
ATOM   3713  CA  VAL   241     -12.203   7.499  -1.895  1.00  0.00           C  
ATOM   3714  C   VAL   241     -12.504   8.950  -1.719  1.00  0.00           C  
ATOM   3715  O   VAL   241     -11.807   9.818  -2.327  1.00  0.00           O  
ATOM   3716  CB  VAL   241     -11.307   7.117  -0.707  1.00  0.00           C  
ATOM   3717  CG1 VAL   241     -12.040   6.780   0.513  1.00  0.00           C  
ATOM   3718  CG2 VAL   241     -10.309   5.900  -1.011  1.00  0.00           C  
ATOM   3719  H   VAL   241     -10.750   7.427  -3.466  1.00  0.00           H  
ATOM   3720  HA  VAL   241     -13.160   6.992  -1.770  1.00  0.00           H  
ATOM   3721  HB  VAL   241     -10.680   7.997  -0.567  1.00  0.00           H  
ATOM   3722 HG11 VAL   241     -12.701   5.947   0.275  1.00  0.00           H  
ATOM   3723 HG12 VAL   241     -11.263   6.471   1.212  1.00  0.00           H  
ATOM   3724 HG13 VAL   241     -12.611   7.633   0.881  1.00  0.00           H  
ATOM   3725 HG21 VAL   241      -9.915   5.405  -0.124  1.00  0.00           H  
ATOM   3726 HG22 VAL   241     -10.907   5.100  -1.449  1.00  0.00           H  
ATOM   3727 HG23 VAL   241      -9.541   6.119  -1.754  1.00  0.00           H  
ATOM   3728  N   VAL   242     -13.532   9.266  -0.872  1.00  0.00           N  
ATOM   3729  CA  VAL   242     -14.267  10.530  -0.795  1.00  0.00           C  
ATOM   3730  C   VAL   242     -14.817  10.825   0.619  1.00  0.00           C  
ATOM   3731  O   VAL   242     -15.093   9.909   1.409  1.00  0.00           O  
ATOM   3732  CB  VAL   242     -15.482  10.448  -1.752  1.00  0.00           C  
ATOM   3733  CG1 VAL   242     -16.391  11.695  -1.746  1.00  0.00           C  
ATOM   3734  CG2 VAL   242     -15.046  10.061  -3.153  1.00  0.00           C  
ATOM   3735  H   VAL   242     -13.893   8.494  -0.332  1.00  0.00           H  
ATOM   3736  HA  VAL   242     -13.587  11.352  -1.018  1.00  0.00           H  
ATOM   3737  HB  VAL   242     -16.037   9.606  -1.339  1.00  0.00           H  
ATOM   3738 HG11 VAL   242     -16.869  11.766  -0.768  1.00  0.00           H  
ATOM   3739 HG12 VAL   242     -15.806  12.560  -2.061  1.00  0.00           H  
ATOM   3740 HG13 VAL   242     -17.231  11.422  -2.384  1.00  0.00           H  
ATOM   3741 HG21 VAL   242     -15.907  10.374  -3.743  1.00  0.00           H  
ATOM   3742 HG22 VAL   242     -14.179  10.655  -3.445  1.00  0.00           H  
ATOM   3743 HG23 VAL   242     -14.762   9.013  -3.238  1.00  0.00           H  
ATOM   3744  N   LYS   243     -14.954  12.122   0.979  1.00  0.00           N  
ATOM   3745  CA  LYS   243     -15.487  12.593   2.268  1.00  0.00           C  
ATOM   3746  C   LYS   243     -16.711  13.507   2.024  1.00  0.00           C  
ATOM   3747  O   LYS   243     -16.697  14.272   0.974  1.00  0.00           O  
ATOM   3748  CB  LYS   243     -14.420  13.398   3.129  1.00  0.00           C  
ATOM   3749  CG  LYS   243     -14.762  13.377   4.650  1.00  0.00           C  
ATOM   3750  CD  LYS   243     -13.629  13.836   5.592  1.00  0.00           C  
ATOM   3751  CE  LYS   243     -13.427  15.295   5.532  1.00  0.00           C  
ATOM   3752  NZ  LYS   243     -12.354  15.689   6.480  1.00  0.00           N1+
ATOM   3753  H   LYS   243     -14.750  12.851   0.310  1.00  0.00           H  
ATOM   3754  HA  LYS   243     -15.808  11.667   2.745  1.00  0.00           H  
ATOM   3755  HB2 LYS   243     -13.451  12.902   3.064  1.00  0.00           H  
ATOM   3756  HB3 LYS   243     -14.307  14.375   2.656  1.00  0.00           H  
ATOM   3757  HG2 LYS   243     -15.714  13.905   4.708  1.00  0.00           H  
ATOM   3758  HG3 LYS   243     -15.016  12.365   4.967  1.00  0.00           H  
ATOM   3759  HD2 LYS   243     -13.928  13.453   6.569  1.00  0.00           H  
ATOM   3760  HD3 LYS   243     -12.803  13.188   5.300  1.00  0.00           H  
ATOM   3761  HE2 LYS   243     -13.136  15.511   4.504  1.00  0.00           H  
ATOM   3762  HE3 LYS   243     -14.357  15.792   5.807  1.00  0.00           H  
ATOM   3763  HZ1 LYS   243     -12.062  16.646   6.344  1.00  0.00           H  
ATOM   3764  HZ2 LYS   243     -12.665  15.777   7.436  1.00  0.00           H  
ATOM   3765  HZ3 LYS   243     -11.520  15.130   6.370  1.00  0.00           H  
ATOM   3766  N   THR   244     -17.748  13.419   2.942  1.00  0.00           N  
ATOM   3767  CA  THR   244     -18.916  14.317   3.083  1.00  0.00           C  
ATOM   3768  C   THR   244     -19.112  14.649   4.579  1.00  0.00           C  
ATOM   3769  O   THR   244     -18.384  14.057   5.404  1.00  0.00           O  
ATOM   3770  CB  THR   244     -20.147  13.681   2.412  1.00  0.00           C  
ATOM   3771  CG2 THR   244     -20.028  13.543   0.864  1.00  0.00           C  
ATOM   3772  OG1 THR   244     -20.480  12.388   2.999  1.00  0.00           O  
ATOM   3773  H   THR   244     -17.613  12.747   3.682  1.00  0.00           H  
ATOM   3774  HA  THR   244     -18.731  15.269   2.585  1.00  0.00           H  
ATOM   3775  HB  THR   244     -20.951  14.405   2.543  1.00  0.00           H  
ATOM   3776  HG1 THR   244     -20.713  12.532   3.918  1.00  0.00           H  
ATOM   3777 HG21 THR   244     -19.707  14.478   0.406  1.00  0.00           H  
ATOM   3778 HG22 THR   244     -19.340  12.712   0.703  1.00  0.00           H  
ATOM   3779 HG23 THR   244     -20.996  13.199   0.499  1.00  0.00           H  
ATOM   3780  N   SER   245     -20.192  15.382   4.924  1.00  0.00           N  
ATOM   3781  CA  SER   245     -20.581  15.770   6.286  1.00  0.00           C  
ATOM   3782  C   SER   245     -22.113  15.883   6.505  1.00  0.00           C  
ATOM   3783  O   SER   245     -22.849  16.371   5.681  1.00  0.00           O  
ATOM   3784  CB  SER   245     -19.943  17.155   6.498  1.00  0.00           C  
ATOM   3785  OG  SER   245     -20.191  17.560   7.855  1.00  0.00           O  
ATOM   3786  H   SER   245     -20.923  15.503   4.238  1.00  0.00           H  
ATOM   3787  HA  SER   245     -20.093  15.113   7.006  1.00  0.00           H  
ATOM   3788  HB2 SER   245     -18.871  17.241   6.318  1.00  0.00           H  
ATOM   3789  HB3 SER   245     -20.397  17.891   5.835  1.00  0.00           H  
ATOM   3790  HG  SER   245     -19.468  18.114   8.154  1.00  0.00           H  
ATOM   3791  N   ILE   246     -22.570  15.587   7.730  1.00  0.00           N  
ATOM   3792  CA  ILE   246     -23.907  15.736   8.273  1.00  0.00           C  
ATOM   3793  C   ILE   246     -24.252  17.107   8.830  1.00  0.00           C  
ATOM   3794  O   ILE   246     -25.405  17.437   9.122  1.00  0.00           O  
ATOM   3795  CB  ILE   246     -24.296  14.590   9.172  1.00  0.00           C  
ATOM   3796  CG1 ILE   246     -23.790  14.726  10.635  1.00  0.00           C  
ATOM   3797  CG2 ILE   246     -24.048  13.181   8.676  1.00  0.00           C  
ATOM   3798  CD1 ILE   246     -23.994  13.490  11.578  1.00  0.00           C  
ATOM   3799  H   ILE   246     -21.861  15.336   8.404  1.00  0.00           H  
ATOM   3800  HA  ILE   246     -24.556  15.525   7.423  1.00  0.00           H  
ATOM   3801  HB  ILE   246     -25.376  14.704   9.270  1.00  0.00           H  
ATOM   3802 HG12 ILE   246     -22.706  14.781  10.542  1.00  0.00           H  
ATOM   3803 HG13 ILE   246     -24.106  15.630  11.156  1.00  0.00           H  
ATOM   3804 HG21 ILE   246     -23.049  12.893   9.003  1.00  0.00           H  
ATOM   3805 HG22 ILE   246     -24.729  12.457   9.123  1.00  0.00           H  
ATOM   3806 HG23 ILE   246     -24.085  13.059   7.595  1.00  0.00           H  
ATOM   3807 HD11 ILE   246     -23.687  13.723  12.599  1.00  0.00           H  
ATOM   3808 HD12 ILE   246     -25.031  13.178  11.462  1.00  0.00           H  
ATOM   3809 HD13 ILE   246     -23.336  12.688  11.242  1.00  0.00           H  
ATOM   3810  N   LYS   247     -23.279  18.029   8.946  1.00  0.00           N  
ATOM   3811  CA  LYS   247     -23.459  19.446   9.474  1.00  0.00           C  
ATOM   3812  C   LYS   247     -23.424  20.565   8.455  1.00  0.00           C  
ATOM   3813  O   LYS   247     -23.858  21.650   8.755  1.00  0.00           O  
ATOM   3814  CB  LYS   247     -22.399  19.824  10.537  1.00  0.00           C  
ATOM   3815  CG  LYS   247     -22.310  18.759  11.607  1.00  0.00           C  
ATOM   3816  CD  LYS   247     -21.138  19.052  12.686  1.00  0.00           C  
ATOM   3817  CE  LYS   247     -21.378  20.423  13.380  1.00  0.00           C  
ATOM   3818  NZ  LYS   247     -22.396  20.238  14.416  1.00  0.00           N1+
ATOM   3819  H   LYS   247     -22.359  17.625   8.836  1.00  0.00           H  
ATOM   3820  HA  LYS   247     -24.391  19.647  10.002  1.00  0.00           H  
ATOM   3821  HB2 LYS   247     -21.507  20.008   9.939  1.00  0.00           H  
ATOM   3822  HB3 LYS   247     -22.755  20.757  10.976  1.00  0.00           H  
ATOM   3823  HG2 LYS   247     -23.216  18.635  12.200  1.00  0.00           H  
ATOM   3824  HG3 LYS   247     -22.161  17.777  11.158  1.00  0.00           H  
ATOM   3825  HD2 LYS   247     -21.082  18.312  13.484  1.00  0.00           H  
ATOM   3826  HD3 LYS   247     -20.187  19.308  12.218  1.00  0.00           H  
ATOM   3827  HE2 LYS   247     -20.457  20.779  13.844  1.00  0.00           H  
ATOM   3828  HE3 LYS   247     -21.652  21.251  12.725  1.00  0.00           H  
ATOM   3829  HZ1 LYS   247     -22.273  20.966  15.103  1.00  0.00           H  
ATOM   3830  HZ2 LYS   247     -23.296  20.430  14.000  1.00  0.00           H  
ATOM   3831  HZ3 LYS   247     -22.247  19.362  14.898  1.00  0.00           H  
ATOM   3832  N   ILE   248     -22.788  20.327   7.346  1.00  0.00           N  
ATOM   3833  CA  ILE   248     -22.445  21.309   6.300  1.00  0.00           C  
ATOM   3834  C   ILE   248     -22.608  20.698   4.818  1.00  0.00           C  
ATOM   3835  O   ILE   248     -22.418  19.489   4.693  1.00  0.00           O  
ATOM   3836  CB  ILE   248     -20.967  21.848   6.460  1.00  0.00           C  
ATOM   3837  CG1 ILE   248     -19.812  20.722   6.451  1.00  0.00           C  
ATOM   3838  CG2 ILE   248     -20.906  22.865   7.640  1.00  0.00           C  
ATOM   3839  CD1 ILE   248     -18.363  21.176   6.244  1.00  0.00           C  
ATOM   3840  H   ILE   248     -22.506  19.360   7.273  1.00  0.00           H  
ATOM   3841  HA  ILE   248     -23.054  22.213   6.329  1.00  0.00           H  
ATOM   3842  HB  ILE   248     -20.786  22.335   5.502  1.00  0.00           H  
ATOM   3843 HG12 ILE   248     -19.903  20.147   7.372  1.00  0.00           H  
ATOM   3844 HG13 ILE   248     -20.094  19.923   5.766  1.00  0.00           H  
ATOM   3845 HG21 ILE   248     -19.879  23.228   7.689  1.00  0.00           H  
ATOM   3846 HG22 ILE   248     -21.610  23.682   7.483  1.00  0.00           H  
ATOM   3847 HG23 ILE   248     -21.154  22.325   8.553  1.00  0.00           H  
ATOM   3848 HD11 ILE   248     -18.293  21.524   5.213  1.00  0.00           H  
ATOM   3849 HD12 ILE   248     -18.163  21.947   6.987  1.00  0.00           H  
ATOM   3850 HD13 ILE   248     -17.725  20.294   6.292  1.00  0.00           H  
ATOM   3851  N   PRO   249     -22.787  21.485   3.746  1.00  0.00           N  
ATOM   3852  CA  PRO   249     -22.904  21.019   2.323  1.00  0.00           C  
ATOM   3853  C   PRO   249     -21.518  20.779   1.739  1.00  0.00           C  
ATOM   3854  O   PRO   249     -20.783  21.733   1.454  1.00  0.00           O  
ATOM   3855  CB  PRO   249     -23.725  22.110   1.606  1.00  0.00           C  
ATOM   3856  CG  PRO   249     -23.442  23.363   2.440  1.00  0.00           C  
ATOM   3857  CD  PRO   249     -23.325  22.804   3.854  1.00  0.00           C  
ATOM   3858  HA  PRO   249     -23.412  20.054   2.329  1.00  0.00           H  
ATOM   3859  HB2 PRO   249     -23.302  22.298   0.619  1.00  0.00           H  
ATOM   3860  HB3 PRO   249     -24.781  21.859   1.512  1.00  0.00           H  
ATOM   3861  HG2 PRO   249     -22.514  23.793   2.062  1.00  0.00           H  
ATOM   3862  HG3 PRO   249     -24.229  24.117   2.412  1.00  0.00           H  
ATOM   3863  HD2 PRO   249     -22.737  23.451   4.505  1.00  0.00           H  
ATOM   3864  HD3 PRO   249     -24.350  22.734   4.216  1.00  0.00           H  
ATOM   3865  N   SER   250     -21.025  19.519   1.755  1.00  0.00           N  
ATOM   3866  CA  SER   250     -19.628  19.150   1.438  1.00  0.00           C  
ATOM   3867  C   SER   250     -19.556  17.822   0.595  1.00  0.00           C  
ATOM   3868  O   SER   250     -20.392  16.921   0.627  1.00  0.00           O  
ATOM   3869  CB  SER   250     -18.681  19.156   2.658  1.00  0.00           C  
ATOM   3870  OG  SER   250     -18.959  17.910   3.279  1.00  0.00           O  
ATOM   3871  H   SER   250     -21.611  18.747   2.040  1.00  0.00           H  
ATOM   3872  HA  SER   250     -19.168  19.928   0.829  1.00  0.00           H  
ATOM   3873  HB2 SER   250     -17.660  19.126   2.274  1.00  0.00           H  
ATOM   3874  HB3 SER   250     -18.900  19.970   3.348  1.00  0.00           H  
ATOM   3875  HG  SER   250     -18.341  17.884   4.013  1.00  0.00           H  
ATOM   3876  N   SER   251     -18.455  17.834  -0.206  1.00  0.00           N  
ATOM   3877  CA  SER   251     -17.873  16.656  -0.825  1.00  0.00           C  
ATOM   3878  C   SER   251     -16.433  16.917  -1.238  1.00  0.00           C  
ATOM   3879  O   SER   251     -16.224  17.829  -2.006  1.00  0.00           O  
ATOM   3880  CB  SER   251     -18.628  16.378  -2.141  1.00  0.00           C  
ATOM   3881  OG  SER   251     -17.960  15.294  -2.834  1.00  0.00           O  
ATOM   3882  H   SER   251     -17.957  18.705  -0.322  1.00  0.00           H  
ATOM   3883  HA  SER   251     -17.895  15.851  -0.091  1.00  0.00           H  
ATOM   3884  HB2 SER   251     -19.636  16.112  -1.825  1.00  0.00           H  
ATOM   3885  HB3 SER   251     -18.837  17.265  -2.739  1.00  0.00           H  
ATOM   3886  HG  SER   251     -17.058  15.499  -3.091  1.00  0.00           H  
ATOM   3887  N   HIE   252     -15.431  16.008  -0.918  1.00  0.00           N  
ATOM   3888  CA  HIE   252     -13.958  16.130  -1.280  1.00  0.00           C  
ATOM   3889  C   HIE   252     -13.255  14.770  -1.418  1.00  0.00           C  
ATOM   3890  O   HIE   252     -13.294  13.928  -0.503  1.00  0.00           O  
ATOM   3891  CB  HIE   252     -13.242  16.975  -0.188  1.00  0.00           C  
ATOM   3892  CG  HIE   252     -13.768  18.355  -0.051  1.00  0.00           C  
ATOM   3893  CD2 HIE   252     -13.414  19.464  -0.818  1.00  0.00           C  
ATOM   3894  ND1 HIE   252     -14.617  18.733   0.975  1.00  0.00           N  
ATOM   3895  CE1 HIE   252     -14.861  20.024   0.712  1.00  0.00           C  
ATOM   3896  NE2 HIE   252     -14.093  20.486  -0.271  1.00  0.00           N  
ATOM   3897  H   HIE   252     -15.628  15.268  -0.258  1.00  0.00           H  
ATOM   3898  HA  HIE   252     -13.708  16.674  -2.191  1.00  0.00           H  
ATOM   3899  HB2 HIE   252     -13.303  16.514   0.799  1.00  0.00           H  
ATOM   3900  HB3 HIE   252     -12.179  17.057  -0.418  1.00  0.00           H  
ATOM   3901  HD2 HIE   252     -12.587  19.585  -1.503  1.00  0.00           H  
ATOM   3902  HE1 HIE   252     -15.514  20.703   1.240  1.00  0.00           H  
ATOM   3903  HE2 HIE   252     -13.960  21.471  -0.451  1.00  0.00           H  
ATOM   3904  N   ASN   253     -12.602  14.549  -2.539  1.00  0.00           N  
ATOM   3905  CA  ASN   253     -11.876  13.256  -2.847  1.00  0.00           C  
ATOM   3906  C   ASN   253     -10.578  13.142  -1.955  1.00  0.00           C  
ATOM   3907  O   ASN   253      -9.705  14.027  -1.999  1.00  0.00           O  
ATOM   3908  CB  ASN   253     -11.566  13.235  -4.402  1.00  0.00           C  
ATOM   3909  CG  ASN   253     -12.827  13.225  -5.280  1.00  0.00           C  
ATOM   3910  ND2 ASN   253     -12.628  13.119  -6.559  1.00  0.00           N  
ATOM   3911  OD1 ASN   253     -13.918  13.284  -4.770  1.00  0.00           O  
ATOM   3912  H   ASN   253     -12.389  15.311  -3.166  1.00  0.00           H  
ATOM   3913  HA  ASN   253     -12.560  12.441  -2.617  1.00  0.00           H  
ATOM   3914  HB2 ASN   253     -10.788  13.965  -4.624  1.00  0.00           H  
ATOM   3915  HB3 ASN   253     -11.123  12.255  -4.578  1.00  0.00           H  
ATOM   3916 HD21 ASN   253     -13.414  13.182  -7.191  1.00  0.00           H  
ATOM   3917 HD22 ASN   253     -11.729  12.812  -6.902  1.00  0.00           H  
ATOM   3918  N   LEU   254     -10.406  12.065  -1.233  1.00  0.00           N  
ATOM   3919  CA  LEU   254      -9.279  11.859  -0.308  1.00  0.00           C  
ATOM   3920  C   LEU   254      -8.033  11.191  -1.005  1.00  0.00           C  
ATOM   3921  O   LEU   254      -6.892  11.673  -0.869  1.00  0.00           O  
ATOM   3922  CB  LEU   254      -9.742  10.899   0.804  1.00  0.00           C  
ATOM   3923  CG  LEU   254     -10.805  11.536   1.692  1.00  0.00           C  
ATOM   3924  CD1 LEU   254     -11.487  10.346   2.389  1.00  0.00           C  
ATOM   3925  CD2 LEU   254     -10.176  12.299   2.913  1.00  0.00           C  
ATOM   3926  H   LEU   254     -11.051  11.307  -1.404  1.00  0.00           H  
ATOM   3927  HA  LEU   254      -8.921  12.772   0.168  1.00  0.00           H  
ATOM   3928  HB2 LEU   254     -10.213  10.029   0.345  1.00  0.00           H  
ATOM   3929  HB3 LEU   254      -9.000  10.415   1.439  1.00  0.00           H  
ATOM   3930  HG  LEU   254     -11.539  12.132   1.152  1.00  0.00           H  
ATOM   3931 HD11 LEU   254     -10.716   9.637   2.692  1.00  0.00           H  
ATOM   3932 HD12 LEU   254     -12.053  10.654   3.269  1.00  0.00           H  
ATOM   3933 HD13 LEU   254     -12.198   9.958   1.659  1.00  0.00           H  
ATOM   3934 HD21 LEU   254      -9.490  13.017   2.463  1.00  0.00           H  
ATOM   3935 HD22 LEU   254     -10.921  12.898   3.437  1.00  0.00           H  
ATOM   3936 HD23 LEU   254      -9.617  11.674   3.609  1.00  0.00           H  
ATOM   3937  N   MET   255      -8.318  10.061  -1.628  1.00  0.00           N  
ATOM   3938  CA  MET   255      -7.223   9.238  -2.244  1.00  0.00           C  
ATOM   3939  C   MET   255      -7.828   8.385  -3.370  1.00  0.00           C  
ATOM   3940  O   MET   255      -9.021   8.025  -3.305  1.00  0.00           O  
ATOM   3941  CB  MET   255      -6.344   8.529  -1.104  1.00  0.00           C  
ATOM   3942  CG  MET   255      -7.205   7.599  -0.196  1.00  0.00           C  
ATOM   3943  SD  MET   255      -6.467   7.196   1.405  1.00  0.00           S  
ATOM   3944  CE  MET   255      -7.545   5.814   1.963  1.00  0.00           C  
ATOM   3945  H   MET   255      -9.271   9.740  -1.721  1.00  0.00           H  
ATOM   3946  HA  MET   255      -6.648  10.034  -2.718  1.00  0.00           H  
ATOM   3947  HB2 MET   255      -5.657   7.824  -1.573  1.00  0.00           H  
ATOM   3948  HB3 MET   255      -5.755   9.256  -0.545  1.00  0.00           H  
ATOM   3949  HG2 MET   255      -8.208   8.000  -0.052  1.00  0.00           H  
ATOM   3950  HG3 MET   255      -7.371   6.678  -0.755  1.00  0.00           H  
ATOM   3951  HE1 MET   255      -8.585   6.142   1.981  1.00  0.00           H  
ATOM   3952  HE2 MET   255      -7.514   5.056   1.179  1.00  0.00           H  
ATOM   3953  HE3 MET   255      -7.209   5.440   2.930  1.00  0.00           H  
ATOM   3954  N   LYS   256      -7.157   8.219  -4.508  1.00  0.00           N  
ATOM   3955  CA  LYS   256      -7.488   7.395  -5.726  1.00  0.00           C  
ATOM   3956  C   LYS   256      -6.412   6.396  -6.118  1.00  0.00           C  
ATOM   3957  O   LYS   256      -5.300   6.512  -5.646  1.00  0.00           O  
ATOM   3958  CB  LYS   256      -7.832   8.240  -6.923  1.00  0.00           C  
ATOM   3959  CG  LYS   256      -6.621   8.718  -7.765  1.00  0.00           C  
ATOM   3960  CD  LYS   256      -7.037   9.875  -8.645  1.00  0.00           C  
ATOM   3961  CE  LYS   256      -6.097  10.078  -9.868  1.00  0.00           C  
ATOM   3962  NZ  LYS   256      -6.284  11.449 -10.435  1.00  0.00           N1+
ATOM   3963  H   LYS   256      -6.283   8.723  -4.511  1.00  0.00           H  
ATOM   3964  HA  LYS   256      -8.428   6.869  -5.557  1.00  0.00           H  
ATOM   3965  HB2 LYS   256      -8.570   7.659  -7.474  1.00  0.00           H  
ATOM   3966  HB3 LYS   256      -8.296   9.121  -6.476  1.00  0.00           H  
ATOM   3967  HG2 LYS   256      -5.749   9.107  -7.239  1.00  0.00           H  
ATOM   3968  HG3 LYS   256      -6.256   7.891  -8.375  1.00  0.00           H  
ATOM   3969  HD2 LYS   256      -8.069   9.795  -8.988  1.00  0.00           H  
ATOM   3970  HD3 LYS   256      -7.061  10.797  -8.066  1.00  0.00           H  
ATOM   3971  HE2 LYS   256      -5.096  10.047  -9.436  1.00  0.00           H  
ATOM   3972  HE3 LYS   256      -6.251   9.277 -10.591  1.00  0.00           H  
ATOM   3973  HZ1 LYS   256      -5.573  11.770 -11.077  1.00  0.00           H  
ATOM   3974  HZ2 LYS   256      -7.113  11.515 -11.009  1.00  0.00           H  
ATOM   3975  HZ3 LYS   256      -6.498  12.079  -9.675  1.00  0.00           H  
ATOM   3976  N   GLY   257      -6.801   5.502  -7.055  1.00  0.00           N  
ATOM   3977  CA  GLY   257      -5.827   4.678  -7.641  1.00  0.00           C  
ATOM   3978  C   GLY   257      -6.273   3.684  -8.680  1.00  0.00           C  
ATOM   3979  O   GLY   257      -7.428   3.575  -9.038  1.00  0.00           O  
ATOM   3980  H   GLY   257      -7.789   5.473  -7.264  1.00  0.00           H  
ATOM   3981  HA2 GLY   257      -4.937   5.271  -7.854  1.00  0.00           H  
ATOM   3982  HA3 GLY   257      -5.410   4.011  -6.887  1.00  0.00           H  
ATOM   3983  N   GLY   258      -5.339   2.878  -9.130  1.00  0.00           N  
ATOM   3984  CA  GLY   258      -5.458   1.770  -9.990  1.00  0.00           C  
ATOM   3985  C   GLY   258      -4.536   1.579 -11.256  1.00  0.00           C  
ATOM   3986  O   GLY   258      -3.450   2.173 -11.307  1.00  0.00           O  
ATOM   3987  H   GLY   258      -4.481   2.857  -8.599  1.00  0.00           H  
ATOM   3988  HA2 GLY   258      -5.438   0.850  -9.405  1.00  0.00           H  
ATOM   3989  HA3 GLY   258      -6.456   1.881 -10.417  1.00  0.00           H  
ATOM   3990  N   SER   259      -5.037   0.848 -12.291  1.00  0.00           N  
ATOM   3991  CA  SER   259      -4.262   0.755 -13.510  1.00  0.00           C  
ATOM   3992  C   SER   259      -5.199   0.486 -14.655  1.00  0.00           C  
ATOM   3993  O   SER   259      -6.114  -0.334 -14.563  1.00  0.00           O  
ATOM   3994  CB  SER   259      -3.216  -0.357 -13.351  1.00  0.00           C  
ATOM   3995  OG  SER   259      -2.183  -0.229 -14.312  1.00  0.00           O  
ATOM   3996  H   SER   259      -5.885   0.301 -12.249  1.00  0.00           H  
ATOM   3997  HA  SER   259      -3.711   1.681 -13.671  1.00  0.00           H  
ATOM   3998  HB2 SER   259      -2.805  -0.233 -12.348  1.00  0.00           H  
ATOM   3999  HB3 SER   259      -3.723  -1.319 -13.420  1.00  0.00           H  
ATOM   4000  HG  SER   259      -2.525  -0.195 -15.208  1.00  0.00           H  
ATOM   4001  N   THR   260      -4.936   1.107 -15.816  1.00  0.00           N  
ATOM   4002  CA  THR   260      -5.450   0.542 -17.087  1.00  0.00           C  
ATOM   4003  C   THR   260      -4.670  -0.702 -17.321  1.00  0.00           C  
ATOM   4004  O   THR   260      -3.515  -0.867 -16.954  1.00  0.00           O  
ATOM   4005  CB  THR   260      -5.492   1.581 -18.220  1.00  0.00           C  
ATOM   4006  CG2 THR   260      -6.308   2.883 -17.880  1.00  0.00           C  
ATOM   4007  OG1 THR   260      -4.160   1.997 -18.426  1.00  0.00           O  
ATOM   4008  H   THR   260      -4.251   1.847 -15.873  1.00  0.00           H  
ATOM   4009  HA  THR   260      -6.502   0.329 -16.903  1.00  0.00           H  
ATOM   4010  HB  THR   260      -5.901   1.085 -19.100  1.00  0.00           H  
ATOM   4011  HG1 THR   260      -3.740   1.209 -18.781  1.00  0.00           H  
ATOM   4012 HG21 THR   260      -7.361   2.634 -18.018  1.00  0.00           H  
ATOM   4013 HG22 THR   260      -6.118   3.229 -16.864  1.00  0.00           H  
ATOM   4014 HG23 THR   260      -6.056   3.650 -18.613  1.00  0.00           H  
ATOM   4015  N   LYN   261      -5.409  -1.732 -17.861  1.00  0.00           N  
ATOM   4016  CA  LYN   261      -4.980  -3.172 -18.048  1.00  0.00           C  
ATOM   4017  C   LYN   261      -5.493  -3.797 -19.340  1.00  0.00           C  
ATOM   4018  O   LYN   261      -6.416  -3.261 -19.937  1.00  0.00           O  
ATOM   4019  CB  LYN   261      -5.323  -3.947 -16.862  1.00  0.00           C  
ATOM   4020  CG  LYN   261      -4.460  -3.707 -15.623  1.00  0.00           C  
ATOM   4021  CD  LYN   261      -2.888  -3.774 -15.648  1.00  0.00           C  
ATOM   4022  CE  LYN   261      -2.521  -5.253 -15.811  1.00  0.00           C  
ATOM   4023  NZ  LYN   261      -1.033  -5.417 -15.876  1.00  0.00           N1+
ATOM   4024  H   LYN   261      -6.355  -1.561 -18.173  1.00  0.00           H  
ATOM   4025  HA  LYN   261      -3.891  -3.197 -18.087  1.00  0.00           H  
ATOM   4026  HB2 LYN   261      -6.356  -3.730 -16.590  1.00  0.00           H  
ATOM   4027  HB3 LYN   261      -5.229  -5.018 -17.047  1.00  0.00           H  
ATOM   4028  HG2 LYN   261      -4.721  -2.694 -15.318  1.00  0.00           H  
ATOM   4029  HG3 LYN   261      -4.840  -4.320 -14.807  1.00  0.00           H  
ATOM   4030  HD2 LYN   261      -2.453  -3.412 -16.580  1.00  0.00           H  
ATOM   4031  HD3 LYN   261      -2.400  -3.266 -14.816  1.00  0.00           H  
ATOM   4032  HE2 LYN   261      -2.989  -5.805 -14.996  1.00  0.00           H  
ATOM   4033  HE3 LYN   261      -2.868  -5.659 -16.761  1.00  0.00           H  
ATOM   4034  HZ1 LYN   261      -0.789  -6.392 -15.979  1.00  0.00           H  
ATOM   4035  HZ2 LYN   261      -0.533  -4.833 -16.530  1.00  0.00           H  
ATOM   4036  N   ASN   262      -5.007  -5.059 -19.653  1.00  0.00           N  
ATOM   4037  CA  ASN   262      -5.325  -5.879 -20.814  1.00  0.00           C  
ATOM   4038  C   ASN   262      -5.118  -7.373 -20.452  1.00  0.00           C  
ATOM   4039  O   ASN   262      -4.056  -7.672 -19.953  1.00  0.00           O  
ATOM   4040  CB  ASN   262      -4.535  -5.307 -21.945  1.00  0.00           C  
ATOM   4041  CG  ASN   262      -4.535  -6.092 -23.212  1.00  0.00           C  
ATOM   4042  ND2 ASN   262      -4.177  -5.455 -24.307  1.00  0.00           N  
ATOM   4043  OD1 ASN   262      -4.902  -7.243 -23.336  1.00  0.00           O  
ATOM   4044  H   ASN   262      -4.252  -5.465 -19.120  1.00  0.00           H  
ATOM   4045  HA  ASN   262      -6.362  -5.828 -21.146  1.00  0.00           H  
ATOM   4046  HB2 ASN   262      -4.913  -4.318 -22.204  1.00  0.00           H  
ATOM   4047  HB3 ASN   262      -3.507  -5.089 -21.656  1.00  0.00           H  
ATOM   4048 HD21 ASN   262      -4.102  -5.967 -25.175  1.00  0.00           H  
ATOM   4049 HD22 ASN   262      -3.939  -4.473 -24.319  1.00  0.00           H  
ATOM   4050  N   TRP   263      -6.060  -8.256 -20.710  1.00  0.00           N  
ATOM   4051  CA  TRP   263      -6.182  -9.695 -20.342  1.00  0.00           C  
ATOM   4052  C   TRP   263      -6.862 -10.632 -21.409  1.00  0.00           C  
ATOM   4053  O   TRP   263      -7.341 -11.716 -21.110  1.00  0.00           O  
ATOM   4054  CB  TRP   263      -7.001  -9.696 -19.016  1.00  0.00           C  
ATOM   4055  CG  TRP   263      -6.373  -9.209 -17.769  1.00  0.00           C  
ATOM   4056  CD1 TRP   263      -5.056  -9.132 -17.470  1.00  0.00           C  
ATOM   4057  CD2 TRP   263      -7.155  -8.893 -16.543  1.00  0.00           C  
ATOM   4058  CE2 TRP   263      -6.168  -8.605 -15.557  1.00  0.00           C  
ATOM   4059  CE3 TRP   263      -8.474  -8.911 -16.097  1.00  0.00           C  
ATOM   4060  NE1 TRP   263      -4.962  -8.554 -16.238  1.00  0.00           N  
ATOM   4061  CZ2 TRP   263      -6.530  -8.429 -14.211  1.00  0.00           C  
ATOM   4062  CZ3 TRP   263      -8.818  -8.869 -14.783  1.00  0.00           C  
ATOM   4063  CH2 TRP   263      -7.849  -8.560 -13.809  1.00  0.00           C  
ATOM   4064  H   TRP   263      -6.767  -7.966 -21.371  1.00  0.00           H  
ATOM   4065  HA  TRP   263      -5.210 -10.123 -20.097  1.00  0.00           H  
ATOM   4066  HB2 TRP   263      -7.903  -9.088 -19.092  1.00  0.00           H  
ATOM   4067  HB3 TRP   263      -7.300 -10.737 -18.898  1.00  0.00           H  
ATOM   4068  HD1 TRP   263      -4.213  -9.281 -18.129  1.00  0.00           H  
ATOM   4069  HE1 TRP   263      -4.105  -8.268 -15.787  1.00  0.00           H  
ATOM   4070  HE3 TRP   263      -9.197  -8.819 -16.895  1.00  0.00           H  
ATOM   4071  HZ2 TRP   263      -5.690  -8.292 -13.546  1.00  0.00           H  
ATOM   4072  HZ3 TRP   263      -9.856  -8.835 -14.483  1.00  0.00           H  
ATOM   4073  HH2 TRP   263      -7.983  -8.569 -12.737  1.00  0.00           H  
ATOM   4074  N   SER   264      -6.816 -10.186 -22.715  1.00  0.00           N  
ATOM   4075  CA  SER   264      -7.196 -11.011 -23.897  1.00  0.00           C  
ATOM   4076  C   SER   264      -6.057 -11.927 -24.350  1.00  0.00           C  
ATOM   4077  O   SER   264      -4.997 -11.463 -24.790  1.00  0.00           O  
ATOM   4078  CB  SER   264      -7.668 -10.165 -25.087  1.00  0.00           C  
ATOM   4079  OG  SER   264      -8.920  -9.475 -24.840  1.00  0.00           O  
ATOM   4080  H   SER   264      -6.423  -9.274 -22.896  1.00  0.00           H  
ATOM   4081  HA  SER   264      -8.097 -11.603 -23.734  1.00  0.00           H  
ATOM   4082  HB2 SER   264      -6.947  -9.397 -25.365  1.00  0.00           H  
ATOM   4083  HB3 SER   264      -7.960 -10.813 -25.914  1.00  0.00           H  
ATOM   4084  HG  SER   264      -8.963  -8.865 -25.580  1.00  0.00           H  
ATOM   4085  N   GLY   265      -6.241 -13.236 -24.192  1.00  0.00           N  
ATOM   4086  CA  GLY   265      -5.170 -14.182 -24.413  1.00  0.00           C  
ATOM   4087  C   GLY   265      -4.113 -14.198 -23.303  1.00  0.00           C  
ATOM   4088  O   GLY   265      -4.443 -13.954 -22.130  1.00  0.00           O  
ATOM   4089  H   GLY   265      -7.056 -13.607 -23.725  1.00  0.00           H  
ATOM   4090  HA2 GLY   265      -5.488 -15.191 -24.673  1.00  0.00           H  
ATOM   4091  HA3 GLY   265      -4.723 -13.784 -25.323  1.00  0.00           H  
ATOM   4092  N   ASN   266      -2.902 -14.587 -23.635  1.00  0.00           N  
ATOM   4093  CA  ASN   266      -1.730 -14.850 -22.711  1.00  0.00           C  
ATOM   4094  C   ASN   266      -1.883 -16.041 -21.755  1.00  0.00           C  
ATOM   4095  O   ASN   266      -0.952 -16.887 -21.681  1.00  0.00           O  
ATOM   4096  CB  ASN   266      -1.365 -13.571 -21.948  1.00  0.00           C  
ATOM   4097  CG  ASN   266      -0.065 -13.688 -21.157  1.00  0.00           C  
ATOM   4098  ND2 ASN   266       1.017 -13.731 -21.848  1.00  0.00           N  
ATOM   4099  OD1 ASN   266       0.048 -13.556 -19.960  1.00  0.00           O  
ATOM   4100  H   ASN   266      -2.721 -14.711 -24.621  1.00  0.00           H  
ATOM   4101  HA  ASN   266      -0.839 -15.059 -23.303  1.00  0.00           H  
ATOM   4102  HB2 ASN   266      -1.079 -12.810 -22.673  1.00  0.00           H  
ATOM   4103  HB3 ASN   266      -2.123 -13.042 -21.369  1.00  0.00           H  
ATOM   4104 HD21 ASN   266       1.889 -13.762 -21.340  1.00  0.00           H  
ATOM   4105 HD22 ASN   266       0.942 -13.818 -22.851  1.00  0.00           H  
ATOM   4106  N   SER   267      -2.954 -16.201 -21.062  1.00  0.00           N  
ATOM   4107  CA  SER   267      -3.275 -17.362 -20.183  1.00  0.00           C  
ATOM   4108  C   SER   267      -4.789 -17.411 -19.994  1.00  0.00           C  
ATOM   4109  O   SER   267      -5.438 -16.361 -20.220  1.00  0.00           O  
ATOM   4110  CB  SER   267      -2.507 -17.118 -18.849  1.00  0.00           C  
ATOM   4111  OG  SER   267      -2.983 -17.883 -17.785  1.00  0.00           O  
ATOM   4112  H   SER   267      -3.607 -15.433 -21.133  1.00  0.00           H  
ATOM   4113  HA  SER   267      -3.075 -18.365 -20.562  1.00  0.00           H  
ATOM   4114  HB2 SER   267      -1.465 -17.369 -19.042  1.00  0.00           H  
ATOM   4115  HB3 SER   267      -2.559 -16.047 -18.653  1.00  0.00           H  
ATOM   4116  HG  SER   267      -3.335 -17.276 -17.131  1.00  0.00           H  
ATOM   4117  N   GLU   268      -5.320 -18.543 -19.558  1.00  0.00           N  
ATOM   4118  CA  GLU   268      -6.702 -18.783 -19.196  1.00  0.00           C  
ATOM   4119  C   GLU   268      -7.165 -18.026 -17.943  1.00  0.00           C  
ATOM   4120  O   GLU   268      -8.323 -17.832 -17.797  1.00  0.00           O  
ATOM   4121  CB  GLU   268      -6.995 -20.304 -19.248  1.00  0.00           C  
ATOM   4122  CG  GLU   268      -6.462 -21.182 -18.084  1.00  0.00           C  
ATOM   4123  CD  GLU   268      -4.893 -21.254 -17.967  1.00  0.00           C  
ATOM   4124  OE1 GLU   268      -4.251 -21.102 -19.013  1.00  0.00           O  
ATOM   4125  OE2 GLU   268      -4.352 -21.705 -16.907  1.00  0.00           O1-
ATOM   4126  H   GLU   268      -4.726 -19.356 -19.621  1.00  0.00           H  
ATOM   4127  HA  GLU   268      -7.222 -18.300 -20.023  1.00  0.00           H  
ATOM   4128  HB2 GLU   268      -8.073 -20.468 -19.259  1.00  0.00           H  
ATOM   4129  HB3 GLU   268      -6.753 -20.685 -20.240  1.00  0.00           H  
ATOM   4130  HG2 GLU   268      -6.839 -20.653 -17.209  1.00  0.00           H  
ATOM   4131  HG3 GLU   268      -6.928 -22.162 -18.198  1.00  0.00           H  
ATOM   4132  N   PHE   269      -6.261 -17.576 -17.099  1.00  0.00           N  
ATOM   4133  CA  PHE   269      -6.545 -16.832 -15.840  1.00  0.00           C  
ATOM   4134  C   PHE   269      -5.567 -15.631 -15.659  1.00  0.00           C  
ATOM   4135  O   PHE   269      -4.368 -15.797 -15.802  1.00  0.00           O  
ATOM   4136  CB  PHE   269      -6.388 -17.893 -14.712  1.00  0.00           C  
ATOM   4137  CG  PHE   269      -6.534 -17.268 -13.317  1.00  0.00           C  
ATOM   4138  CD1 PHE   269      -7.792 -16.691 -12.998  1.00  0.00           C  
ATOM   4139  CD2 PHE   269      -5.455 -17.155 -12.450  1.00  0.00           C  
ATOM   4140  CE1 PHE   269      -7.943 -16.049 -11.747  1.00  0.00           C  
ATOM   4141  CE2 PHE   269      -5.681 -16.601 -11.187  1.00  0.00           C  
ATOM   4142  CZ  PHE   269      -6.893 -16.036 -10.870  1.00  0.00           C  
ATOM   4143  H   PHE   269      -5.347 -17.948 -17.317  1.00  0.00           H  
ATOM   4144  HA  PHE   269      -7.552 -16.417 -15.807  1.00  0.00           H  
ATOM   4145  HB2 PHE   269      -7.256 -18.544 -14.817  1.00  0.00           H  
ATOM   4146  HB3 PHE   269      -5.417 -18.352 -14.905  1.00  0.00           H  
ATOM   4147  HD1 PHE   269      -8.601 -16.694 -13.713  1.00  0.00           H  
ATOM   4148  HD2 PHE   269      -4.508 -17.596 -12.725  1.00  0.00           H  
ATOM   4149  HE1 PHE   269      -8.839 -15.609 -11.335  1.00  0.00           H  
ATOM   4150  HE2 PHE   269      -4.916 -16.556 -10.427  1.00  0.00           H  
ATOM   4151  HZ  PHE   269      -7.011 -15.626  -9.877  1.00  0.00           H  
ATOM   4152  N   HIE   270      -6.107 -14.562 -14.997  1.00  0.00           N  
ATOM   4153  CA  HIE   270      -5.392 -13.294 -14.856  1.00  0.00           C  
ATOM   4154  C   HIE   270      -5.909 -12.581 -13.643  1.00  0.00           C  
ATOM   4155  O   HIE   270      -7.069 -12.739 -13.276  1.00  0.00           O  
ATOM   4156  CB  HIE   270      -5.585 -12.279 -16.038  1.00  0.00           C  
ATOM   4157  CG  HIE   270      -5.024 -12.765 -17.297  1.00  0.00           C  
ATOM   4158  CD2 HIE   270      -5.851 -13.262 -18.307  1.00  0.00           C  
ATOM   4159  ND1 HIE   270      -3.676 -12.774 -17.680  1.00  0.00           N  
ATOM   4160  CE1 HIE   270      -3.674 -13.196 -18.939  1.00  0.00           C  
ATOM   4161  NE2 HIE   270      -4.954 -13.453 -19.371  1.00  0.00           N  
ATOM   4162  H   HIE   270      -7.037 -14.556 -14.603  1.00  0.00           H  
ATOM   4163  HA  HIE   270      -4.314 -13.384 -14.731  1.00  0.00           H  
ATOM   4164  HB2 HIE   270      -6.640 -12.009 -16.096  1.00  0.00           H  
ATOM   4165  HB3 HIE   270      -5.132 -11.319 -15.791  1.00  0.00           H  
ATOM   4166  HD2 HIE   270      -6.915 -13.446 -18.307  1.00  0.00           H  
ATOM   4167  HE1 HIE   270      -2.832 -13.605 -19.477  1.00  0.00           H  
ATOM   4168  HE2 HIE   270      -5.073 -13.602 -20.362  1.00  0.00           H  
ATOM   4169  N   PHE   271      -5.080 -11.818 -12.974  1.00  0.00           N  
ATOM   4170  CA  PHE   271      -5.419 -11.180 -11.690  1.00  0.00           C  
ATOM   4171  C   PHE   271      -4.744  -9.802 -11.506  1.00  0.00           C  
ATOM   4172  O   PHE   271      -3.581  -9.673 -11.963  1.00  0.00           O  
ATOM   4173  CB  PHE   271      -5.112 -12.158 -10.555  1.00  0.00           C  
ATOM   4174  CG  PHE   271      -5.187 -11.520  -9.187  1.00  0.00           C  
ATOM   4175  CD1 PHE   271      -6.331 -11.910  -8.448  1.00  0.00           C  
ATOM   4176  CD2 PHE   271      -4.086 -10.902  -8.568  1.00  0.00           C  
ATOM   4177  CE1 PHE   271      -6.390 -11.572  -7.077  1.00  0.00           C  
ATOM   4178  CE2 PHE   271      -4.207 -10.495  -7.225  1.00  0.00           C  
ATOM   4179  CZ  PHE   271      -5.360 -10.800  -6.471  1.00  0.00           C  
ATOM   4180  H   PHE   271      -4.175 -11.720 -13.408  1.00  0.00           H  
ATOM   4181  HA  PHE   271      -6.502 -11.148 -11.580  1.00  0.00           H  
ATOM   4182  HB2 PHE   271      -5.681 -13.067 -10.743  1.00  0.00           H  
ATOM   4183  HB3 PHE   271      -4.098 -12.548 -10.643  1.00  0.00           H  
ATOM   4184  HD1 PHE   271      -7.068 -12.502  -8.967  1.00  0.00           H  
ATOM   4185  HD2 PHE   271      -3.159 -10.780  -9.111  1.00  0.00           H  
ATOM   4186  HE1 PHE   271      -7.186 -11.844  -6.400  1.00  0.00           H  
ATOM   4187  HE2 PHE   271      -3.433  -9.894  -6.770  1.00  0.00           H  
ATOM   4188  HZ  PHE   271      -5.335 -10.563  -5.418  1.00  0.00           H  
ATOM   4189  N   TYR   272      -5.300  -8.871 -10.720  1.00  0.00           N  
ATOM   4190  CA  TYR   272      -4.601  -7.677 -10.251  1.00  0.00           C  
ATOM   4191  C   TYR   272      -5.250  -7.224  -8.909  1.00  0.00           C  
ATOM   4192  O   TYR   272      -6.424  -7.462  -8.529  1.00  0.00           O  
ATOM   4193  CB  TYR   272      -4.662  -6.618 -11.326  1.00  0.00           C  
ATOM   4194  CG  TYR   272      -4.306  -5.141 -10.919  1.00  0.00           C  
ATOM   4195  CD1 TYR   272      -2.983  -4.695 -10.794  1.00  0.00           C  
ATOM   4196  CD2 TYR   272      -5.357  -4.238 -10.667  1.00  0.00           C  
ATOM   4197  CE1 TYR   272      -2.725  -3.449 -10.255  1.00  0.00           C  
ATOM   4198  CE2 TYR   272      -5.129  -2.944 -10.080  1.00  0.00           C  
ATOM   4199  CZ  TYR   272      -3.744  -2.568  -9.956  1.00  0.00           C  
ATOM   4200  OH  TYR   272      -3.519  -1.300  -9.593  1.00  0.00           O  
ATOM   4201  H   TYR   272      -6.218  -9.147 -10.404  1.00  0.00           H  
ATOM   4202  HA  TYR   272      -3.531  -7.852 -10.141  1.00  0.00           H  
ATOM   4203  HB2 TYR   272      -3.901  -6.735 -12.098  1.00  0.00           H  
ATOM   4204  HB3 TYR   272      -5.696  -6.598 -11.672  1.00  0.00           H  
ATOM   4205  HD1 TYR   272      -2.127  -5.344 -10.913  1.00  0.00           H  
ATOM   4206  HD2 TYR   272      -6.378  -4.560 -10.810  1.00  0.00           H  
ATOM   4207  HE1 TYR   272      -1.709  -3.095 -10.167  1.00  0.00           H  
ATOM   4208  HE2 TYR   272      -5.883  -2.228  -9.788  1.00  0.00           H  
ATOM   4209  HH  TYR   272      -2.637  -1.211  -9.225  1.00  0.00           H  
ATOM   4210  N   SER   273      -4.485  -6.360  -8.214  1.00  0.00           N  
ATOM   4211  CA  SER   273      -4.671  -5.931  -6.832  1.00  0.00           C  
ATOM   4212  C   SER   273      -4.150  -4.532  -6.549  1.00  0.00           C  
ATOM   4213  O   SER   273      -3.140  -4.159  -7.056  1.00  0.00           O  
ATOM   4214  CB  SER   273      -4.080  -6.896  -5.782  1.00  0.00           C  
ATOM   4215  OG  SER   273      -2.716  -6.846  -5.846  1.00  0.00           O  
ATOM   4216  H   SER   273      -3.619  -6.081  -8.652  1.00  0.00           H  
ATOM   4217  HA  SER   273      -5.705  -5.883  -6.492  1.00  0.00           H  
ATOM   4218  HB2 SER   273      -4.431  -6.726  -4.764  1.00  0.00           H  
ATOM   4219  HB3 SER   273      -4.350  -7.926  -6.017  1.00  0.00           H  
ATOM   4220  HG  SER   273      -2.556  -7.171  -6.735  1.00  0.00           H  
ATOM   4221  N   ILE   274      -4.874  -3.764  -5.743  1.00  0.00           N  
ATOM   4222  CA  ILE   274      -4.595  -2.328  -5.330  1.00  0.00           C  
ATOM   4223  C   ILE   274      -4.805  -2.097  -3.868  1.00  0.00           C  
ATOM   4224  O   ILE   274      -5.940  -2.342  -3.392  1.00  0.00           O  
ATOM   4225  CB  ILE   274      -5.348  -1.411  -6.357  1.00  0.00           C  
ATOM   4226  CG1 ILE   274      -5.053   0.053  -6.306  1.00  0.00           C  
ATOM   4227  CG2 ILE   274      -6.848  -1.530  -6.492  1.00  0.00           C  
ATOM   4228  CD1 ILE   274      -3.609   0.525  -6.238  1.00  0.00           C  
ATOM   4229  H   ILE   274      -5.820  -4.081  -5.586  1.00  0.00           H  
ATOM   4230  HA  ILE   274      -3.535  -2.183  -5.536  1.00  0.00           H  
ATOM   4231  HB  ILE   274      -4.894  -1.733  -7.294  1.00  0.00           H  
ATOM   4232 HG12 ILE   274      -5.469   0.545  -7.186  1.00  0.00           H  
ATOM   4233 HG13 ILE   274      -5.550   0.427  -5.410  1.00  0.00           H  
ATOM   4234 HG21 ILE   274      -7.167  -1.072  -7.429  1.00  0.00           H  
ATOM   4235 HG22 ILE   274      -7.052  -2.595  -6.601  1.00  0.00           H  
ATOM   4236 HG23 ILE   274      -7.362  -1.103  -5.632  1.00  0.00           H  
ATOM   4237 HD11 ILE   274      -3.538   1.612  -6.188  1.00  0.00           H  
ATOM   4238 HD12 ILE   274      -3.130   0.204  -5.312  1.00  0.00           H  
ATOM   4239 HD13 ILE   274      -3.085   0.296  -7.166  1.00  0.00           H  
ATOM   4240  N   ASN   275      -3.831  -1.525  -3.168  1.00  0.00           N  
ATOM   4241  CA  ASN   275      -3.991  -0.895  -1.851  1.00  0.00           C  
ATOM   4242  C   ASN   275      -3.736   0.633  -1.860  1.00  0.00           C  
ATOM   4243  O   ASN   275      -2.971   1.122  -2.687  1.00  0.00           O  
ATOM   4244  CB  ASN   275      -2.969  -1.716  -0.972  1.00  0.00           C  
ATOM   4245  CG  ASN   275      -3.264  -1.454   0.501  1.00  0.00           C  
ATOM   4246  ND2 ASN   275      -3.551  -2.493   1.181  1.00  0.00           N  
ATOM   4247  OD1 ASN   275      -3.314  -0.363   1.014  1.00  0.00           O  
ATOM   4248  H   ASN   275      -3.095  -1.154  -3.753  1.00  0.00           H  
ATOM   4249  HA  ASN   275      -4.995  -1.060  -1.461  1.00  0.00           H  
ATOM   4250  HB2 ASN   275      -3.200  -2.774  -1.095  1.00  0.00           H  
ATOM   4251  HB3 ASN   275      -1.934  -1.544  -1.269  1.00  0.00           H  
ATOM   4252 HD21 ASN   275      -3.796  -2.272   2.136  1.00  0.00           H  
ATOM   4253 HD22 ASN   275      -3.706  -3.409   0.787  1.00  0.00           H  
ATOM   4254  N   VAL   276      -4.360   1.360  -0.965  1.00  0.00           N  
ATOM   4255  CA  VAL   276      -4.194   2.848  -0.888  1.00  0.00           C  
ATOM   4256  C   VAL   276      -4.562   3.353   0.494  1.00  0.00           C  
ATOM   4257  O   VAL   276      -5.620   2.968   1.070  1.00  0.00           O  
ATOM   4258  CB  VAL   276      -4.911   3.576  -2.018  1.00  0.00           C  
ATOM   4259  CG1 VAL   276      -6.470   3.439  -2.114  1.00  0.00           C  
ATOM   4260  CG2 VAL   276      -4.567   5.116  -2.097  1.00  0.00           C  
ATOM   4261  H   VAL   276      -4.778   0.850  -0.200  1.00  0.00           H  
ATOM   4262  HA  VAL   276      -3.116   2.954  -1.016  1.00  0.00           H  
ATOM   4263  HB  VAL   276      -4.573   3.168  -2.970  1.00  0.00           H  
ATOM   4264 HG11 VAL   276      -6.825   2.470  -1.762  1.00  0.00           H  
ATOM   4265 HG12 VAL   276      -7.034   4.205  -1.582  1.00  0.00           H  
ATOM   4266 HG13 VAL   276      -6.699   3.532  -3.176  1.00  0.00           H  
ATOM   4267 HG21 VAL   276      -4.930   5.497  -3.052  1.00  0.00           H  
ATOM   4268 HG22 VAL   276      -4.981   5.713  -1.285  1.00  0.00           H  
ATOM   4269 HG23 VAL   276      -3.481   5.195  -2.046  1.00  0.00           H  
ATOM   4270  N   GLY   277      -3.745   4.253   1.127  1.00  0.00           N  
ATOM   4271  CA  GLY   277      -4.018   4.876   2.413  1.00  0.00           C  
ATOM   4272  C   GLY   277      -3.383   6.198   2.671  1.00  0.00           C  
ATOM   4273  O   GLY   277      -2.541   6.609   1.858  1.00  0.00           O  
ATOM   4274  H   GLY   277      -3.051   4.710   0.554  1.00  0.00           H  
ATOM   4275  HA2 GLY   277      -5.081   5.052   2.575  1.00  0.00           H  
ATOM   4276  HA3 GLY   277      -3.518   4.248   3.151  1.00  0.00           H  
ATOM   4277  N   GLY   278      -3.679   6.822   3.764  1.00  0.00           N  
ATOM   4278  CA  GLY   278      -3.088   8.029   4.251  1.00  0.00           C  
ATOM   4279  C   GLY   278      -3.668   8.577   5.527  1.00  0.00           C  
ATOM   4280  O   GLY   278      -4.519   7.888   6.219  1.00  0.00           O  
ATOM   4281  H   GLY   278      -4.316   6.344   4.385  1.00  0.00           H  
ATOM   4282  HA2 GLY   278      -2.002   7.988   4.331  1.00  0.00           H  
ATOM   4283  HA3 GLY   278      -3.286   8.895   3.618  1.00  0.00           H  
ATOM   4284  N   PHE   279      -3.086   9.676   5.881  1.00  0.00           N  
ATOM   4285  CA  PHE   279      -3.239  10.200   7.256  1.00  0.00           C  
ATOM   4286  C   PHE   279      -4.050  11.535   7.338  1.00  0.00           C  
ATOM   4287  O   PHE   279      -3.713  12.526   6.650  1.00  0.00           O  
ATOM   4288  CB  PHE   279      -1.838  10.337   7.900  1.00  0.00           C  
ATOM   4289  CG  PHE   279      -1.880  10.846   9.326  1.00  0.00           C  
ATOM   4290  CD1 PHE   279      -2.069   9.943  10.423  1.00  0.00           C  
ATOM   4291  CD2 PHE   279      -1.668  12.253   9.602  1.00  0.00           C  
ATOM   4292  CE1 PHE   279      -1.835  10.393  11.717  1.00  0.00           C  
ATOM   4293  CE2 PHE   279      -1.566  12.682  10.918  1.00  0.00           C  
ATOM   4294  CZ  PHE   279      -1.604  11.735  11.973  1.00  0.00           C  
ATOM   4295  H   PHE   279      -2.365  10.080   5.302  1.00  0.00           H  
ATOM   4296  HA  PHE   279      -3.835   9.513   7.857  1.00  0.00           H  
ATOM   4297  HB2 PHE   279      -1.387   9.345   7.875  1.00  0.00           H  
ATOM   4298  HB3 PHE   279      -1.222  10.890   7.192  1.00  0.00           H  
ATOM   4299  HD1 PHE   279      -2.271   8.891  10.282  1.00  0.00           H  
ATOM   4300  HD2 PHE   279      -1.389  12.894   8.780  1.00  0.00           H  
ATOM   4301  HE1 PHE   279      -1.838   9.647  12.497  1.00  0.00           H  
ATOM   4302  HE2 PHE   279      -1.514  13.748  11.083  1.00  0.00           H  
ATOM   4303  HZ  PHE   279      -1.353  12.048  12.975  1.00  0.00           H  
ATOM   4304  N   PHE   280      -4.998  11.693   8.293  1.00  0.00           N  
ATOM   4305  CA  PHE   280      -5.984  12.854   8.167  1.00  0.00           C  
ATOM   4306  C   PHE   280      -6.513  13.308   9.521  1.00  0.00           C  
ATOM   4307  O   PHE   280      -6.595  12.654  10.480  1.00  0.00           O  
ATOM   4308  CB  PHE   280      -7.140  12.397   7.371  1.00  0.00           C  
ATOM   4309  CG  PHE   280      -6.901  11.898   5.933  1.00  0.00           C  
ATOM   4310  CD1 PHE   280      -6.481  10.587   5.707  1.00  0.00           C  
ATOM   4311  CD2 PHE   280      -6.977  12.901   4.995  1.00  0.00           C  
ATOM   4312  CE1 PHE   280      -6.136  10.248   4.414  1.00  0.00           C  
ATOM   4313  CE2 PHE   280      -6.569  12.544   3.690  1.00  0.00           C  
ATOM   4314  CZ  PHE   280      -6.321  11.216   3.360  1.00  0.00           C  
ATOM   4315  H   PHE   280      -5.178  11.001   9.007  1.00  0.00           H  
ATOM   4316  HA  PHE   280      -5.474  13.703   7.709  1.00  0.00           H  
ATOM   4317  HB2 PHE   280      -7.754  11.703   7.944  1.00  0.00           H  
ATOM   4318  HB3 PHE   280      -7.754  13.285   7.221  1.00  0.00           H  
ATOM   4319  HD1 PHE   280      -6.435   9.889   6.531  1.00  0.00           H  
ATOM   4320  HD2 PHE   280      -7.235  13.909   5.284  1.00  0.00           H  
ATOM   4321  HE1 PHE   280      -5.889   9.254   4.069  1.00  0.00           H  
ATOM   4322  HE2 PHE   280      -6.502  13.370   2.997  1.00  0.00           H  
ATOM   4323  HZ  PHE   280      -6.148  10.927   2.334  1.00  0.00           H  
ATOM   4324  N   LYS   281      -6.887  14.586   9.635  1.00  0.00           N  
ATOM   4325  CA  LYS   281      -7.694  15.202  10.706  1.00  0.00           C  
ATOM   4326  C   LYS   281      -9.190  15.002  10.438  1.00  0.00           C  
ATOM   4327  O   LYS   281      -9.713  15.366   9.340  1.00  0.00           O  
ATOM   4328  CB  LYS   281      -7.300  16.722  10.787  1.00  0.00           C  
ATOM   4329  CG  LYS   281      -7.539  17.420  12.126  1.00  0.00           C  
ATOM   4330  CD  LYS   281      -7.225  18.870  12.235  1.00  0.00           C  
ATOM   4331  CE  LYS   281      -7.895  19.633  11.082  1.00  0.00           C  
ATOM   4332  NZ  LYS   281      -8.145  21.057  11.368  1.00  0.00           N1+
ATOM   4333  H   LYS   281      -6.540  15.137   8.864  1.00  0.00           H  
ATOM   4334  HA  LYS   281      -7.417  14.685  11.625  1.00  0.00           H  
ATOM   4335  HB2 LYS   281      -6.213  16.749  10.709  1.00  0.00           H  
ATOM   4336  HB3 LYS   281      -7.754  17.326  10.000  1.00  0.00           H  
ATOM   4337  HG2 LYS   281      -8.595  17.424  12.397  1.00  0.00           H  
ATOM   4338  HG3 LYS   281      -7.013  16.871  12.908  1.00  0.00           H  
ATOM   4339  HD2 LYS   281      -7.651  19.176  13.189  1.00  0.00           H  
ATOM   4340  HD3 LYS   281      -6.154  19.067  12.244  1.00  0.00           H  
ATOM   4341  HE2 LYS   281      -7.386  19.435  10.139  1.00  0.00           H  
ATOM   4342  HE3 LYS   281      -8.869  19.180  10.899  1.00  0.00           H  
ATOM   4343  HZ1 LYS   281      -7.317  21.469  11.772  1.00  0.00           H  
ATOM   4344  HZ2 LYS   281      -8.416  21.563  10.537  1.00  0.00           H  
ATOM   4345  HZ3 LYS   281      -8.836  21.086  12.104  1.00  0.00           H  
ATOM   4346  N   LEU   282      -9.918  14.427  11.385  1.00  0.00           N  
ATOM   4347  CA  LEU   282     -11.384  14.158  11.331  1.00  0.00           C  
ATOM   4348  C   LEU   282     -12.153  14.692  12.546  1.00  0.00           C  
ATOM   4349  O   LEU   282     -11.803  14.623  13.721  1.00  0.00           O  
ATOM   4350  CB  LEU   282     -11.666  12.674  11.042  1.00  0.00           C  
ATOM   4351  CG  LEU   282     -11.031  12.080   9.735  1.00  0.00           C  
ATOM   4352  CD1 LEU   282     -11.043  10.556   9.688  1.00  0.00           C  
ATOM   4353  CD2 LEU   282     -11.703  12.654   8.514  1.00  0.00           C  
ATOM   4354  H   LEU   282      -9.502  14.174  12.269  1.00  0.00           H  
ATOM   4355  HA  LEU   282     -11.721  14.775  10.498  1.00  0.00           H  
ATOM   4356  HB2 LEU   282     -11.316  12.043  11.859  1.00  0.00           H  
ATOM   4357  HB3 LEU   282     -12.747  12.560  10.951  1.00  0.00           H  
ATOM   4358  HG  LEU   282      -9.986  12.390   9.718  1.00  0.00           H  
ATOM   4359 HD11 LEU   282     -10.633  10.324  10.670  1.00  0.00           H  
ATOM   4360 HD12 LEU   282     -12.037  10.118   9.599  1.00  0.00           H  
ATOM   4361 HD13 LEU   282     -10.536  10.186   8.797  1.00  0.00           H  
ATOM   4362 HD21 LEU   282     -11.078  12.408   7.655  1.00  0.00           H  
ATOM   4363 HD22 LEU   282     -12.712  12.282   8.335  1.00  0.00           H  
ATOM   4364 HD23 LEU   282     -11.806  13.731   8.647  1.00  0.00           H  
ATOM   4365  N   ARG   283     -13.412  15.110  12.275  1.00  0.00           N  
ATOM   4366  CA  ARG   283     -14.451  15.495  13.272  1.00  0.00           C  
ATOM   4367  C   ARG   283     -15.650  14.503  13.243  1.00  0.00           C  
ATOM   4368  O   ARG   283     -15.980  13.958  12.177  1.00  0.00           O  
ATOM   4369  CB  ARG   283     -14.929  16.980  13.033  1.00  0.00           C  
ATOM   4370  CG  ARG   283     -13.794  18.045  13.059  1.00  0.00           C  
ATOM   4371  CD  ARG   283     -13.351  18.147  14.511  1.00  0.00           C  
ATOM   4372  NE  ARG   283     -12.259  19.146  14.656  1.00  0.00           N  
ATOM   4373  CZ  ARG   283     -11.798  19.658  15.778  1.00  0.00           C  
ATOM   4374  NH1 ARG   283     -12.310  19.214  16.914  1.00  0.00           N1+
ATOM   4375  NH2 ARG   283     -10.870  20.510  15.853  1.00  0.00           N1+
ATOM   4376  H   ARG   283     -13.654  15.173  11.297  1.00  0.00           H  
ATOM   4377  HA  ARG   283     -13.997  15.356  14.253  1.00  0.00           H  
ATOM   4378  HB2 ARG   283     -15.267  16.893  12.000  1.00  0.00           H  
ATOM   4379  HB3 ARG   283     -15.693  17.307  13.739  1.00  0.00           H  
ATOM   4380  HG2 ARG   283     -12.935  17.874  12.410  1.00  0.00           H  
ATOM   4381  HG3 ARG   283     -14.102  19.077  12.892  1.00  0.00           H  
ATOM   4382  HD2 ARG   283     -14.216  18.498  15.074  1.00  0.00           H  
ATOM   4383  HD3 ARG   283     -13.061  17.211  14.989  1.00  0.00           H  
ATOM   4384  HE  ARG   283     -11.899  19.459  13.765  1.00  0.00           H  
ATOM   4385 HH11 ARG   283     -13.078  18.559  16.933  1.00  0.00           H  
ATOM   4386 HH12 ARG   283     -11.938  19.355  17.842  1.00  0.00           H  
ATOM   4387 HH21 ARG   283     -10.541  20.946  15.003  1.00  0.00           H  
ATOM   4388 HH22 ARG   283     -10.604  20.751  16.797  1.00  0.00           H  
ATOM   4389  N   ALA   284     -16.293  14.411  14.368  1.00  0.00           N  
ATOM   4390  CA  ALA   284     -17.590  13.714  14.445  1.00  0.00           C  
ATOM   4391  C   ALA   284     -18.688  14.335  13.557  1.00  0.00           C  
ATOM   4392  O   ALA   284     -18.809  15.548  13.423  1.00  0.00           O  
ATOM   4393  CB  ALA   284     -18.116  13.709  15.891  1.00  0.00           C  
ATOM   4394  H   ALA   284     -15.783  14.727  15.181  1.00  0.00           H  
ATOM   4395  HA  ALA   284     -17.511  12.652  14.215  1.00  0.00           H  
ATOM   4396  HB1 ALA   284     -18.859  12.913  15.930  1.00  0.00           H  
ATOM   4397  HB2 ALA   284     -17.194  13.455  16.412  1.00  0.00           H  
ATOM   4398  HB3 ALA   284     -18.537  14.675  16.171  1.00  0.00           H  
ATOM   4399  N   GLY   285     -19.416  13.423  12.893  1.00  0.00           N  
ATOM   4400  CA  GLY   285     -20.473  13.682  11.891  1.00  0.00           C  
ATOM   4401  C   GLY   285     -19.912  13.789  10.486  1.00  0.00           C  
ATOM   4402  O   GLY   285     -20.678  14.144   9.532  1.00  0.00           O  
ATOM   4403  H   GLY   285     -19.311  12.459  13.173  1.00  0.00           H  
ATOM   4404  HA2 GLY   285     -21.222  12.890  11.876  1.00  0.00           H  
ATOM   4405  HA3 GLY   285     -21.016  14.586  12.165  1.00  0.00           H  
ATOM   4406  N   GLU   286     -18.589  13.600  10.226  1.00  0.00           N  
ATOM   4407  CA  GLU   286     -18.030  13.289   8.895  1.00  0.00           C  
ATOM   4408  C   GLU   286     -18.522  11.910   8.456  1.00  0.00           C  
ATOM   4409  O   GLU   286     -18.991  11.199   9.388  1.00  0.00           O  
ATOM   4410  CB  GLU   286     -16.529  13.517   8.839  1.00  0.00           C  
ATOM   4411  CG  GLU   286     -16.180  15.002   8.974  1.00  0.00           C  
ATOM   4412  CD  GLU   286     -14.761  15.432   8.829  1.00  0.00           C  
ATOM   4413  OE1 GLU   286     -13.810  14.785   9.367  1.00  0.00           O  
ATOM   4414  OE2 GLU   286     -14.507  16.494   8.198  1.00  0.00           O1-
ATOM   4415  H   GLU   286     -18.007  13.468  11.042  1.00  0.00           H  
ATOM   4416  HA  GLU   286     -18.467  13.962   8.158  1.00  0.00           H  
ATOM   4417  HB2 GLU   286     -16.070  12.922   9.628  1.00  0.00           H  
ATOM   4418  HB3 GLU   286     -16.273  13.090   7.870  1.00  0.00           H  
ATOM   4419  HG2 GLU   286     -16.833  15.552   8.296  1.00  0.00           H  
ATOM   4420  HG3 GLU   286     -16.649  15.235   9.930  1.00  0.00           H  
ATOM   4421  N   GLU   287     -18.370  11.700   7.131  1.00  0.00           N  
ATOM   4422  CA  GLU   287     -18.799  10.522   6.358  1.00  0.00           C  
ATOM   4423  C   GLU   287     -17.805  10.176   5.240  1.00  0.00           C  
ATOM   4424  O   GLU   287     -17.689  10.915   4.249  1.00  0.00           O  
ATOM   4425  CB  GLU   287     -20.223  10.656   5.821  1.00  0.00           C  
ATOM   4426  CG  GLU   287     -21.219  10.412   7.039  1.00  0.00           C  
ATOM   4427  CD  GLU   287     -22.659  10.244   6.630  1.00  0.00           C  
ATOM   4428  OE1 GLU   287     -23.188  10.943   5.782  1.00  0.00           O  
ATOM   4429  OE2 GLU   287     -23.385   9.382   7.223  1.00  0.00           O1-
ATOM   4430  H   GLU   287     -17.979  12.506   6.665  1.00  0.00           H  
ATOM   4431  HA  GLU   287     -18.790   9.709   7.084  1.00  0.00           H  
ATOM   4432  HB2 GLU   287     -20.456  11.587   5.304  1.00  0.00           H  
ATOM   4433  HB3 GLU   287     -20.328   9.803   5.151  1.00  0.00           H  
ATOM   4434  HG2 GLU   287     -20.861   9.588   7.656  1.00  0.00           H  
ATOM   4435  HG3 GLU   287     -21.110  11.337   7.605  1.00  0.00           H  
ATOM   4436  N   ILE   288     -17.067   9.054   5.346  1.00  0.00           N  
ATOM   4437  CA  ILE   288     -16.202   8.563   4.237  1.00  0.00           C  
ATOM   4438  C   ILE   288     -16.893   7.551   3.320  1.00  0.00           C  
ATOM   4439  O   ILE   288     -17.516   6.596   3.804  1.00  0.00           O  
ATOM   4440  CB  ILE   288     -14.936   8.034   4.844  1.00  0.00           C  
ATOM   4441  CG1 ILE   288     -14.241   9.069   5.874  1.00  0.00           C  
ATOM   4442  CG2 ILE   288     -13.847   7.608   3.819  1.00  0.00           C  
ATOM   4443  CD1 ILE   288     -14.087   8.669   7.335  1.00  0.00           C  
ATOM   4444  H   ILE   288     -17.368   8.340   5.993  1.00  0.00           H  
ATOM   4445  HA  ILE   288     -15.933   9.402   3.594  1.00  0.00           H  
ATOM   4446  HB  ILE   288     -15.181   7.136   5.411  1.00  0.00           H  
ATOM   4447 HG12 ILE   288     -13.261   9.386   5.516  1.00  0.00           H  
ATOM   4448 HG13 ILE   288     -14.838   9.980   5.913  1.00  0.00           H  
ATOM   4449 HG21 ILE   288     -13.668   8.500   3.219  1.00  0.00           H  
ATOM   4450 HG22 ILE   288     -12.934   7.212   4.266  1.00  0.00           H  
ATOM   4451 HG23 ILE   288     -14.193   6.725   3.283  1.00  0.00           H  
ATOM   4452 HD11 ILE   288     -14.017   9.586   7.920  1.00  0.00           H  
ATOM   4453 HD12 ILE   288     -14.927   8.029   7.606  1.00  0.00           H  
ATOM   4454 HD13 ILE   288     -13.239   8.044   7.616  1.00  0.00           H  
ATOM   4455  N   SER   289     -16.627   7.605   2.054  1.00  0.00           N  
ATOM   4456  CA  SER   289     -17.106   6.670   1.045  1.00  0.00           C  
ATOM   4457  C   SER   289     -16.109   6.224   0.012  1.00  0.00           C  
ATOM   4458  O   SER   289     -15.094   6.923  -0.226  1.00  0.00           O  
ATOM   4459  CB  SER   289     -18.300   7.253   0.448  1.00  0.00           C  
ATOM   4460  OG  SER   289     -18.948   6.555  -0.572  1.00  0.00           O  
ATOM   4461  H   SER   289     -16.306   8.516   1.760  1.00  0.00           H  
ATOM   4462  HA  SER   289     -17.340   5.764   1.603  1.00  0.00           H  
ATOM   4463  HB2 SER   289     -19.085   7.391   1.190  1.00  0.00           H  
ATOM   4464  HB3 SER   289     -18.020   8.245   0.091  1.00  0.00           H  
ATOM   4465  HG  SER   289     -19.532   5.883  -0.211  1.00  0.00           H  
ATOM   4466  N   ILE   290     -16.431   5.111  -0.685  1.00  0.00           N  
ATOM   4467  CA  ILE   290     -15.399   4.406  -1.510  1.00  0.00           C  
ATOM   4468  C   ILE   290     -16.210   3.796  -2.705  1.00  0.00           C  
ATOM   4469  O   ILE   290     -17.336   3.314  -2.611  1.00  0.00           O  
ATOM   4470  CB  ILE   290     -14.604   3.385  -0.672  1.00  0.00           C  
ATOM   4471  CG1 ILE   290     -13.578   2.676  -1.649  1.00  0.00           C  
ATOM   4472  CG2 ILE   290     -15.451   2.351   0.013  1.00  0.00           C  
ATOM   4473  CD1 ILE   290     -12.318   2.127  -0.783  1.00  0.00           C  
ATOM   4474  H   ILE   290     -17.371   4.755  -0.580  1.00  0.00           H  
ATOM   4475  HA  ILE   290     -14.739   5.168  -1.925  1.00  0.00           H  
ATOM   4476  HB  ILE   290     -14.008   3.937   0.056  1.00  0.00           H  
ATOM   4477 HG12 ILE   290     -14.031   1.812  -2.133  1.00  0.00           H  
ATOM   4478 HG13 ILE   290     -13.125   3.336  -2.389  1.00  0.00           H  
ATOM   4479 HG21 ILE   290     -16.284   2.085  -0.638  1.00  0.00           H  
ATOM   4480 HG22 ILE   290     -14.891   1.512   0.428  1.00  0.00           H  
ATOM   4481 HG23 ILE   290     -15.714   2.900   0.916  1.00  0.00           H  
ATOM   4482 HD11 ILE   290     -12.587   1.728   0.195  1.00  0.00           H  
ATOM   4483 HD12 ILE   290     -11.772   1.430  -1.417  1.00  0.00           H  
ATOM   4484 HD13 ILE   290     -11.611   2.943  -0.633  1.00  0.00           H  
ATOM   4485  N   GLN   291     -15.522   3.733  -3.817  1.00  0.00           N  
ATOM   4486  CA  GLN   291     -15.998   3.553  -5.136  1.00  0.00           C  
ATOM   4487  C   GLN   291     -15.015   2.683  -5.984  1.00  0.00           C  
ATOM   4488  O   GLN   291     -13.794   2.754  -5.740  1.00  0.00           O  
ATOM   4489  CB  GLN   291     -16.207   4.936  -5.752  1.00  0.00           C  
ATOM   4490  CG  GLN   291     -17.104   5.899  -5.015  1.00  0.00           C  
ATOM   4491  CD  GLN   291     -17.504   7.110  -5.950  1.00  0.00           C  
ATOM   4492  NE2 GLN   291     -18.583   7.737  -5.661  1.00  0.00           N  
ATOM   4493  OE1 GLN   291     -17.002   7.269  -7.052  1.00  0.00           O  
ATOM   4494  H   GLN   291     -14.638   4.220  -3.788  1.00  0.00           H  
ATOM   4495  HA  GLN   291     -16.895   2.945  -5.016  1.00  0.00           H  
ATOM   4496  HB2 GLN   291     -15.229   5.417  -5.807  1.00  0.00           H  
ATOM   4497  HB3 GLN   291     -16.662   4.813  -6.735  1.00  0.00           H  
ATOM   4498  HG2 GLN   291     -18.041   5.424  -4.728  1.00  0.00           H  
ATOM   4499  HG3 GLN   291     -16.690   6.200  -4.053  1.00  0.00           H  
ATOM   4500 HE21 GLN   291     -18.986   8.454  -6.247  1.00  0.00           H  
ATOM   4501 HE22 GLN   291     -19.176   7.409  -4.912  1.00  0.00           H  
ATOM   4502  N   VAL   292     -15.536   2.060  -7.013  1.00  0.00           N  
ATOM   4503  CA  VAL   292     -14.803   1.147  -7.936  1.00  0.00           C  
ATOM   4504  C   VAL   292     -15.220   1.349  -9.444  1.00  0.00           C  
ATOM   4505  O   VAL   292     -16.418   1.334  -9.784  1.00  0.00           O  
ATOM   4506  CB  VAL   292     -14.958  -0.332  -7.572  1.00  0.00           C  
ATOM   4507  CG1 VAL   292     -14.190  -0.677  -6.328  1.00  0.00           C  
ATOM   4508  CG2 VAL   292     -16.486  -0.676  -7.235  1.00  0.00           C  
ATOM   4509  H   VAL   292     -16.531   2.148  -7.164  1.00  0.00           H  
ATOM   4510  HA  VAL   292     -13.765   1.469  -7.855  1.00  0.00           H  
ATOM   4511  HB  VAL   292     -14.794  -1.009  -8.412  1.00  0.00           H  
ATOM   4512 HG11 VAL   292     -14.386  -1.703  -6.016  1.00  0.00           H  
ATOM   4513 HG12 VAL   292     -13.112  -0.616  -6.481  1.00  0.00           H  
ATOM   4514 HG13 VAL   292     -14.386  -0.047  -5.460  1.00  0.00           H  
ATOM   4515 HG21 VAL   292     -16.847  -0.060  -6.412  1.00  0.00           H  
ATOM   4516 HG22 VAL   292     -17.194  -0.521  -8.050  1.00  0.00           H  
ATOM   4517 HG23 VAL   292     -16.633  -1.732  -7.009  1.00  0.00           H  
ATOM   4518  N   SER   293     -14.240   1.494 -10.313  1.00  0.00           N  
ATOM   4519  CA  SER   293     -14.374   1.171 -11.749  1.00  0.00           C  
ATOM   4520  C   SER   293     -13.985  -0.287 -12.214  1.00  0.00           C  
ATOM   4521  O   SER   293     -13.245  -0.986 -11.534  1.00  0.00           O  
ATOM   4522  CB  SER   293     -13.488   2.134 -12.510  1.00  0.00           C  
ATOM   4523  OG  SER   293     -13.478   1.841 -13.940  1.00  0.00           O  
ATOM   4524  H   SER   293     -13.278   1.581 -10.020  1.00  0.00           H  
ATOM   4525  HA  SER   293     -15.414   1.332 -12.032  1.00  0.00           H  
ATOM   4526  HB2 SER   293     -13.974   3.059 -12.202  1.00  0.00           H  
ATOM   4527  HB3 SER   293     -12.445   2.045 -12.205  1.00  0.00           H  
ATOM   4528  HG  SER   293     -12.711   1.280 -14.076  1.00  0.00           H  
ATOM   4529  N   ASN   294     -14.590  -0.791 -13.298  1.00  0.00           N  
ATOM   4530  CA  ASN   294     -14.823  -2.196 -13.590  1.00  0.00           C  
ATOM   4531  C   ASN   294     -15.293  -3.154 -12.431  1.00  0.00           C  
ATOM   4532  O   ASN   294     -14.743  -4.242 -12.239  1.00  0.00           O  
ATOM   4533  CB  ASN   294     -13.639  -2.810 -14.437  1.00  0.00           C  
ATOM   4534  CG  ASN   294     -13.279  -2.176 -15.761  1.00  0.00           C  
ATOM   4535  ND2 ASN   294     -14.001  -1.182 -16.160  1.00  0.00           N  
ATOM   4536  OD1 ASN   294     -12.382  -2.607 -16.483  1.00  0.00           O  
ATOM   4537  H   ASN   294     -15.036  -0.162 -13.951  1.00  0.00           H  
ATOM   4538  HA  ASN   294     -15.745  -2.269 -14.168  1.00  0.00           H  
ATOM   4539  HB2 ASN   294     -12.787  -2.886 -13.760  1.00  0.00           H  
ATOM   4540  HB3 ASN   294     -13.788  -3.832 -14.786  1.00  0.00           H  
ATOM   4541 HD21 ASN   294     -13.725  -0.872 -17.082  1.00  0.00           H  
ATOM   4542 HD22 ASN   294     -14.808  -0.836 -15.662  1.00  0.00           H  
ATOM   4543  N   PRO   295     -16.399  -2.862 -11.719  1.00  0.00           N  
ATOM   4544  CA  PRO   295     -16.974  -3.700 -10.603  1.00  0.00           C  
ATOM   4545  C   PRO   295     -17.365  -5.177 -11.113  1.00  0.00           C  
ATOM   4546  O   PRO   295     -17.183  -6.183 -10.432  1.00  0.00           O  
ATOM   4547  CB  PRO   295     -18.270  -2.919 -10.099  1.00  0.00           C  
ATOM   4548  CG  PRO   295     -18.510  -1.937 -11.255  1.00  0.00           C  
ATOM   4549  CD  PRO   295     -17.132  -1.568 -11.844  1.00  0.00           C  
ATOM   4550  HA  PRO   295     -16.216  -3.733  -9.821  1.00  0.00           H  
ATOM   4551  HB2 PRO   295     -19.178  -3.523 -10.056  1.00  0.00           H  
ATOM   4552  HB3 PRO   295     -18.085  -2.507  -9.107  1.00  0.00           H  
ATOM   4553  HG2 PRO   295     -19.165  -2.455 -11.954  1.00  0.00           H  
ATOM   4554  HG3 PRO   295     -18.999  -1.018 -10.933  1.00  0.00           H  
ATOM   4555  HD2 PRO   295     -17.257  -1.251 -12.880  1.00  0.00           H  
ATOM   4556  HD3 PRO   295     -16.711  -0.822 -11.170  1.00  0.00           H  
ATOM   4557  N   SER   296     -17.708  -5.306 -12.375  1.00  0.00           N  
ATOM   4558  CA  SER   296     -17.691  -6.509 -13.186  1.00  0.00           C  
ATOM   4559  C   SER   296     -16.534  -7.423 -12.819  1.00  0.00           C  
ATOM   4560  O   SER   296     -16.731  -8.622 -12.627  1.00  0.00           O  
ATOM   4561  CB  SER   296     -17.528  -6.163 -14.645  1.00  0.00           C  
ATOM   4562  OG  SER   296     -16.388  -5.349 -15.054  1.00  0.00           O  
ATOM   4563  H   SER   296     -17.755  -4.439 -12.891  1.00  0.00           H  
ATOM   4564  HA  SER   296     -18.649  -7.024 -13.108  1.00  0.00           H  
ATOM   4565  HB2 SER   296     -17.380  -7.086 -15.205  1.00  0.00           H  
ATOM   4566  HB3 SER   296     -18.450  -5.757 -15.059  1.00  0.00           H  
ATOM   4567  HG  SER   296     -16.262  -5.343 -16.006  1.00  0.00           H  
ATOM   4568  N   LEU   297     -15.271  -6.949 -12.860  1.00  0.00           N  
ATOM   4569  CA  LEU   297     -14.119  -7.793 -12.564  1.00  0.00           C  
ATOM   4570  C   LEU   297     -13.556  -7.892 -11.064  1.00  0.00           C  
ATOM   4571  O   LEU   297     -12.595  -8.541 -10.796  1.00  0.00           O  
ATOM   4572  CB  LEU   297     -12.992  -7.244 -13.426  1.00  0.00           C  
ATOM   4573  CG  LEU   297     -13.209  -7.403 -14.920  1.00  0.00           C  
ATOM   4574  CD1 LEU   297     -12.054  -6.796 -15.750  1.00  0.00           C  
ATOM   4575  CD2 LEU   297     -13.462  -8.842 -15.523  1.00  0.00           C  
ATOM   4576  H   LEU   297     -15.214  -5.942 -12.917  1.00  0.00           H  
ATOM   4577  HA  LEU   297     -14.355  -8.812 -12.872  1.00  0.00           H  
ATOM   4578  HB2 LEU   297     -12.806  -6.174 -13.352  1.00  0.00           H  
ATOM   4579  HB3 LEU   297     -12.117  -7.790 -13.072  1.00  0.00           H  
ATOM   4580  HG  LEU   297     -14.005  -6.713 -15.200  1.00  0.00           H  
ATOM   4581 HD11 LEU   297     -12.274  -6.858 -16.816  1.00  0.00           H  
ATOM   4582 HD12 LEU   297     -12.060  -5.798 -15.311  1.00  0.00           H  
ATOM   4583 HD13 LEU   297     -11.051  -7.150 -15.515  1.00  0.00           H  
ATOM   4584 HD21 LEU   297     -13.527  -8.795 -16.610  1.00  0.00           H  
ATOM   4585 HD22 LEU   297     -12.603  -9.489 -15.343  1.00  0.00           H  
ATOM   4586 HD23 LEU   297     -14.375  -9.221 -15.065  1.00  0.00           H  
ATOM   4587  N   LEU   298     -14.301  -7.343 -10.111  1.00  0.00           N  
ATOM   4588  CA  LEU   298     -13.977  -7.220  -8.684  1.00  0.00           C  
ATOM   4589  C   LEU   298     -14.165  -8.490  -7.916  1.00  0.00           C  
ATOM   4590  O   LEU   298     -15.168  -9.198  -8.020  1.00  0.00           O  
ATOM   4591  CB  LEU   298     -14.890  -6.141  -8.117  1.00  0.00           C  
ATOM   4592  CG  LEU   298     -14.581  -5.755  -6.651  1.00  0.00           C  
ATOM   4593  CD1 LEU   298     -14.758  -4.253  -6.445  1.00  0.00           C  
ATOM   4594  CD2 LEU   298     -15.478  -6.453  -5.648  1.00  0.00           C  
ATOM   4595  H   LEU   298     -15.207  -6.972 -10.358  1.00  0.00           H  
ATOM   4596  HA  LEU   298     -12.910  -6.996  -8.700  1.00  0.00           H  
ATOM   4597  HB2 LEU   298     -14.908  -5.279  -8.782  1.00  0.00           H  
ATOM   4598  HB3 LEU   298     -15.877  -6.605  -8.129  1.00  0.00           H  
ATOM   4599  HG  LEU   298     -13.570  -6.127  -6.481  1.00  0.00           H  
ATOM   4600 HD11 LEU   298     -14.433  -4.086  -5.419  1.00  0.00           H  
ATOM   4601 HD12 LEU   298     -14.255  -3.648  -7.199  1.00  0.00           H  
ATOM   4602 HD13 LEU   298     -15.779  -3.933  -6.655  1.00  0.00           H  
ATOM   4603 HD21 LEU   298     -16.520  -6.133  -5.649  1.00  0.00           H  
ATOM   4604 HD22 LEU   298     -15.564  -7.518  -5.863  1.00  0.00           H  
ATOM   4605 HD23 LEU   298     -15.176  -6.277  -4.615  1.00  0.00           H  
ATOM   4606  N   ASP   299     -13.248  -8.777  -7.047  1.00  0.00           N  
ATOM   4607  CA  ASP   299     -13.242  -9.874  -6.061  1.00  0.00           C  
ATOM   4608  C   ASP   299     -13.645  -9.483  -4.611  1.00  0.00           C  
ATOM   4609  O   ASP   299     -12.806  -9.042  -3.779  1.00  0.00           O  
ATOM   4610  CB  ASP   299     -11.813 -10.499  -6.130  1.00  0.00           C  
ATOM   4611  CG  ASP   299     -11.679 -11.969  -5.653  1.00  0.00           C  
ATOM   4612  OD1 ASP   299     -12.602 -12.462  -4.977  1.00  0.00           O  
ATOM   4613  OD2 ASP   299     -10.706 -12.704  -5.959  1.00  0.00           O1-
ATOM   4614  H   ASP   299     -12.399  -8.232  -7.081  1.00  0.00           H  
ATOM   4615  HA  ASP   299     -13.969 -10.600  -6.423  1.00  0.00           H  
ATOM   4616  HB2 ASP   299     -11.436 -10.472  -7.153  1.00  0.00           H  
ATOM   4617  HB3 ASP   299     -11.121  -9.870  -5.570  1.00  0.00           H  
ATOM   4618  N   PRO   300     -14.916  -9.793  -4.232  1.00  0.00           N  
ATOM   4619  CA  PRO   300     -15.512  -9.309  -2.967  1.00  0.00           C  
ATOM   4620  C   PRO   300     -14.993 -10.134  -1.706  1.00  0.00           C  
ATOM   4621  O   PRO   300     -15.454  -9.913  -0.589  1.00  0.00           O  
ATOM   4622  CB  PRO   300     -17.001  -9.514  -3.111  1.00  0.00           C  
ATOM   4623  CG  PRO   300     -17.137 -10.632  -4.107  1.00  0.00           C  
ATOM   4624  CD  PRO   300     -15.956 -10.373  -4.995  1.00  0.00           C  
ATOM   4625  HA  PRO   300     -15.224  -8.271  -2.801  1.00  0.00           H  
ATOM   4626  HB2 PRO   300     -17.604  -9.875  -2.277  1.00  0.00           H  
ATOM   4627  HB3 PRO   300     -17.393  -8.604  -3.566  1.00  0.00           H  
ATOM   4628  HG2 PRO   300     -17.116 -11.623  -3.651  1.00  0.00           H  
ATOM   4629  HG3 PRO   300     -18.072 -10.615  -4.668  1.00  0.00           H  
ATOM   4630  HD2 PRO   300     -15.644 -11.317  -5.441  1.00  0.00           H  
ATOM   4631  HD3 PRO   300     -16.266  -9.696  -5.792  1.00  0.00           H  
ATOM   4632  N   ASP   301     -14.047 -11.066  -1.894  1.00  0.00           N  
ATOM   4633  CA  ASP   301     -13.564 -11.891  -0.786  1.00  0.00           C  
ATOM   4634  C   ASP   301     -12.955 -11.109   0.384  1.00  0.00           C  
ATOM   4635  O   ASP   301     -12.416 -10.039   0.230  1.00  0.00           O  
ATOM   4636  CB  ASP   301     -12.460 -12.938  -1.161  1.00  0.00           C  
ATOM   4637  CG  ASP   301     -12.988 -14.255  -1.659  1.00  0.00           C  
ATOM   4638  OD1 ASP   301     -12.196 -15.224  -1.839  1.00  0.00           O  
ATOM   4639  OD2 ASP   301     -14.192 -14.464  -1.980  1.00  0.00           O1-
ATOM   4640  H   ASP   301     -13.714 -11.322  -2.812  1.00  0.00           H  
ATOM   4641  HA  ASP   301     -14.407 -12.502  -0.465  1.00  0.00           H  
ATOM   4642  HB2 ASP   301     -11.843 -12.398  -1.879  1.00  0.00           H  
ATOM   4643  HB3 ASP   301     -11.859 -13.089  -0.264  1.00  0.00           H  
ATOM   4644  N   GLN   302     -13.008 -11.621   1.683  1.00  0.00           N  
ATOM   4645  CA  GLN   302     -12.677 -10.739   2.831  1.00  0.00           C  
ATOM   4646  C   GLN   302     -11.196 -10.404   2.969  1.00  0.00           C  
ATOM   4647  O   GLN   302     -10.875  -9.362   3.584  1.00  0.00           O  
ATOM   4648  CB  GLN   302     -13.098 -11.396   4.106  1.00  0.00           C  
ATOM   4649  CG  GLN   302     -12.403 -12.648   4.649  1.00  0.00           C  
ATOM   4650  CD  GLN   302     -12.518 -13.853   3.759  1.00  0.00           C  
ATOM   4651  NE2 GLN   302     -11.522 -14.662   3.955  1.00  0.00           N  
ATOM   4652  OE1 GLN   302     -13.412 -14.110   2.900  1.00  0.00           O  
ATOM   4653  H   GLN   302     -13.234 -12.600   1.784  1.00  0.00           H  
ATOM   4654  HA  GLN   302     -13.253  -9.825   2.688  1.00  0.00           H  
ATOM   4655  HB2 GLN   302     -13.022 -10.698   4.938  1.00  0.00           H  
ATOM   4656  HB3 GLN   302     -14.169 -11.556   3.981  1.00  0.00           H  
ATOM   4657  HG2 GLN   302     -11.344 -12.405   4.736  1.00  0.00           H  
ATOM   4658  HG3 GLN   302     -12.719 -12.994   5.632  1.00  0.00           H  
ATOM   4659 HE21 GLN   302     -11.474 -15.526   3.434  1.00  0.00           H  
ATOM   4660 HE22 GLN   302     -10.735 -14.457   4.554  1.00  0.00           H  
ATOM   4661  N   ASP   303     -10.293 -11.240   2.396  1.00  0.00           N  
ATOM   4662  CA  ASP   303      -8.852 -10.988   2.193  1.00  0.00           C  
ATOM   4663  C   ASP   303      -8.546 -10.202   0.949  1.00  0.00           C  
ATOM   4664  O   ASP   303      -7.389  -9.781   0.811  1.00  0.00           O  
ATOM   4665  CB  ASP   303      -8.062 -12.292   2.254  1.00  0.00           C  
ATOM   4666  CG  ASP   303      -8.391 -13.254   1.183  1.00  0.00           C  
ATOM   4667  OD1 ASP   303      -9.396 -13.251   0.455  1.00  0.00           O  
ATOM   4668  OD2 ASP   303      -7.632 -14.249   1.096  1.00  0.00           O1-
ATOM   4669  H   ASP   303     -10.660 -12.095   2.001  1.00  0.00           H  
ATOM   4670  HA  ASP   303      -8.509 -10.365   3.020  1.00  0.00           H  
ATOM   4671  HB2 ASP   303      -6.982 -12.147   2.279  1.00  0.00           H  
ATOM   4672  HB3 ASP   303      -8.291 -12.729   3.227  1.00  0.00           H  
ATOM   4673  N   ALA   304      -9.489  -9.967   0.031  1.00  0.00           N  
ATOM   4674  CA  ALA   304      -9.335  -9.389  -1.295  1.00  0.00           C  
ATOM   4675  C   ALA   304      -9.930  -8.060  -1.521  1.00  0.00           C  
ATOM   4676  O   ALA   304      -9.377  -7.274  -2.278  1.00  0.00           O  
ATOM   4677  CB  ALA   304      -9.684 -10.456  -2.345  1.00  0.00           C  
ATOM   4678  H   ALA   304     -10.451 -10.176   0.257  1.00  0.00           H  
ATOM   4679  HA  ALA   304      -8.267  -9.178  -1.369  1.00  0.00           H  
ATOM   4680  HB1 ALA   304     -10.741 -10.499  -2.606  1.00  0.00           H  
ATOM   4681  HB2 ALA   304      -9.075 -10.217  -3.217  1.00  0.00           H  
ATOM   4682  HB3 ALA   304      -9.401 -11.459  -2.025  1.00  0.00           H  
ATOM   4683  N   THR   305     -10.984  -7.676  -0.777  1.00  0.00           N  
ATOM   4684  CA  THR   305     -11.663  -6.347  -0.874  1.00  0.00           C  
ATOM   4685  C   THR   305     -12.052  -5.870   0.582  1.00  0.00           C  
ATOM   4686  O   THR   305     -12.714  -6.738   1.195  1.00  0.00           O  
ATOM   4687  CB  THR   305     -12.879  -6.272  -1.798  1.00  0.00           C  
ATOM   4688  CG2 THR   305     -13.767  -5.093  -1.539  1.00  0.00           C  
ATOM   4689  OG1 THR   305     -12.449  -6.122  -3.163  1.00  0.00           O  
ATOM   4690  H   THR   305     -11.457  -8.362  -0.207  1.00  0.00           H  
ATOM   4691  HA  THR   305     -10.933  -5.639  -1.267  1.00  0.00           H  
ATOM   4692  HB  THR   305     -13.354  -7.233  -1.595  1.00  0.00           H  
ATOM   4693  HG1 THR   305     -12.322  -7.003  -3.522  1.00  0.00           H  
ATOM   4694 HG21 THR   305     -14.616  -5.247  -2.205  1.00  0.00           H  
ATOM   4695 HG22 THR   305     -14.075  -4.886  -0.514  1.00  0.00           H  
ATOM   4696 HG23 THR   305     -13.219  -4.210  -1.867  1.00  0.00           H  
ATOM   4697  N   TYR   306     -11.659  -4.696   1.001  1.00  0.00           N  
ATOM   4698  CA  TYR   306     -11.899  -4.176   2.352  1.00  0.00           C  
ATOM   4699  C   TYR   306     -11.598  -2.665   2.473  1.00  0.00           C  
ATOM   4700  O   TYR   306     -10.770  -2.048   1.738  1.00  0.00           O  
ATOM   4701  CB  TYR   306     -11.215  -5.013   3.488  1.00  0.00           C  
ATOM   4702  CG  TYR   306      -9.718  -5.267   3.321  1.00  0.00           C  
ATOM   4703  CD1 TYR   306      -8.775  -4.276   3.795  1.00  0.00           C  
ATOM   4704  CD2 TYR   306      -9.209  -6.528   2.846  1.00  0.00           C  
ATOM   4705  CE1 TYR   306      -7.401  -4.634   3.658  1.00  0.00           C  
ATOM   4706  CE2 TYR   306      -7.857  -6.852   2.862  1.00  0.00           C  
ATOM   4707  CZ  TYR   306      -6.943  -5.917   3.332  1.00  0.00           C  
ATOM   4708  OH  TYR   306      -5.634  -6.161   3.307  1.00  0.00           O  
ATOM   4709  H   TYR   306     -11.028  -4.165   0.419  1.00  0.00           H  
ATOM   4710  HA  TYR   306     -12.978  -4.153   2.508  1.00  0.00           H  
ATOM   4711  HB2 TYR   306     -11.460  -4.600   4.467  1.00  0.00           H  
ATOM   4712  HB3 TYR   306     -11.669  -6.003   3.511  1.00  0.00           H  
ATOM   4713  HD1 TYR   306      -8.994  -3.275   4.139  1.00  0.00           H  
ATOM   4714  HD2 TYR   306      -9.951  -7.158   2.379  1.00  0.00           H  
ATOM   4715  HE1 TYR   306      -6.681  -3.850   3.839  1.00  0.00           H  
ATOM   4716  HE2 TYR   306      -7.585  -7.815   2.456  1.00  0.00           H  
ATOM   4717  HH  TYR   306      -5.029  -5.428   3.445  1.00  0.00           H  
ATOM   4718  N   PHE   307     -12.251  -1.998   3.416  1.00  0.00           N  
ATOM   4719  CA  PHE   307     -12.270  -0.525   3.555  1.00  0.00           C  
ATOM   4720  C   PHE   307     -12.334  -0.129   5.051  1.00  0.00           C  
ATOM   4721  O   PHE   307     -13.198  -0.588   5.812  1.00  0.00           O  
ATOM   4722  CB  PHE   307     -13.496   0.039   2.790  1.00  0.00           C  
ATOM   4723  CG  PHE   307     -13.919   1.483   3.108  1.00  0.00           C  
ATOM   4724  CD1 PHE   307     -13.017   2.519   3.086  1.00  0.00           C  
ATOM   4725  CD2 PHE   307     -15.257   1.766   3.431  1.00  0.00           C  
ATOM   4726  CE1 PHE   307     -13.405   3.754   3.598  1.00  0.00           C  
ATOM   4727  CE2 PHE   307     -15.720   2.925   3.921  1.00  0.00           C  
ATOM   4728  CZ  PHE   307     -14.761   3.946   4.105  1.00  0.00           C  
ATOM   4729  H   PHE   307     -13.010  -2.483   3.875  1.00  0.00           H  
ATOM   4730  HA  PHE   307     -11.382  -0.095   3.092  1.00  0.00           H  
ATOM   4731  HB2 PHE   307     -13.258  -0.159   1.745  1.00  0.00           H  
ATOM   4732  HB3 PHE   307     -14.249  -0.673   3.129  1.00  0.00           H  
ATOM   4733  HD1 PHE   307     -12.023   2.304   2.720  1.00  0.00           H  
ATOM   4734  HD2 PHE   307     -16.064   1.052   3.364  1.00  0.00           H  
ATOM   4735  HE1 PHE   307     -12.716   4.584   3.650  1.00  0.00           H  
ATOM   4736  HE2 PHE   307     -16.779   3.052   4.093  1.00  0.00           H  
ATOM   4737  HZ  PHE   307     -15.048   4.922   4.468  1.00  0.00           H  
ATOM   4738  N   GLY   308     -11.472   0.787   5.475  1.00  0.00           N  
ATOM   4739  CA  GLY   308     -11.382   1.087   6.928  1.00  0.00           C  
ATOM   4740  C   GLY   308     -10.664   2.325   7.498  1.00  0.00           C  
ATOM   4741  O   GLY   308     -10.132   3.169   6.793  1.00  0.00           O  
ATOM   4742  H   GLY   308     -10.648   1.068   4.962  1.00  0.00           H  
ATOM   4743  HA2 GLY   308     -12.380   1.083   7.365  1.00  0.00           H  
ATOM   4744  HA3 GLY   308     -10.864   0.250   7.398  1.00  0.00           H  
ATOM   4745  N   ALA   309     -10.652   2.504   8.858  1.00  0.00           N  
ATOM   4746  CA  ALA   309     -10.071   3.675   9.643  1.00  0.00           C  
ATOM   4747  C   ALA   309      -9.583   3.270  11.050  1.00  0.00           C  
ATOM   4748  O   ALA   309     -10.172   2.370  11.615  1.00  0.00           O  
ATOM   4749  CB  ALA   309     -11.174   4.765   9.791  1.00  0.00           C  
ATOM   4750  H   ALA   309     -10.822   1.672   9.404  1.00  0.00           H  
ATOM   4751  HA  ALA   309      -9.166   4.055   9.169  1.00  0.00           H  
ATOM   4752  HB1 ALA   309     -11.405   5.219   8.826  1.00  0.00           H  
ATOM   4753  HB2 ALA   309     -12.112   4.399  10.209  1.00  0.00           H  
ATOM   4754  HB3 ALA   309     -10.759   5.591  10.366  1.00  0.00           H  
ATOM   4755  N   PHE   310      -8.501   3.892  11.582  1.00  0.00           N  
ATOM   4756  CA  PHE   310      -8.188   3.880  12.967  1.00  0.00           C  
ATOM   4757  C   PHE   310      -7.718   5.279  13.464  1.00  0.00           C  
ATOM   4758  O   PHE   310      -6.993   6.034  12.760  1.00  0.00           O  
ATOM   4759  CB  PHE   310      -7.262   2.654  13.310  1.00  0.00           C  
ATOM   4760  CG  PHE   310      -5.891   2.670  12.596  1.00  0.00           C  
ATOM   4761  CD1 PHE   310      -4.789   3.332  13.178  1.00  0.00           C  
ATOM   4762  CD2 PHE   310      -5.638   1.856  11.467  1.00  0.00           C  
ATOM   4763  CE1 PHE   310      -3.464   3.123  12.650  1.00  0.00           C  
ATOM   4764  CE2 PHE   310      -4.338   1.657  10.969  1.00  0.00           C  
ATOM   4765  CZ  PHE   310      -3.279   2.354  11.495  1.00  0.00           C  
ATOM   4766  H   PHE   310      -7.982   4.557  11.025  1.00  0.00           H  
ATOM   4767  HA  PHE   310      -9.102   3.680  13.526  1.00  0.00           H  
ATOM   4768  HB2 PHE   310      -7.122   2.530  14.385  1.00  0.00           H  
ATOM   4769  HB3 PHE   310      -7.671   1.719  12.926  1.00  0.00           H  
ATOM   4770  HD1 PHE   310      -4.937   3.911  14.078  1.00  0.00           H  
ATOM   4771  HD2 PHE   310      -6.421   1.294  10.979  1.00  0.00           H  
ATOM   4772  HE1 PHE   310      -2.724   3.770  13.097  1.00  0.00           H  
ATOM   4773  HE2 PHE   310      -4.146   0.924  10.199  1.00  0.00           H  
ATOM   4774  HZ  PHE   310      -2.271   2.152  11.165  1.00  0.00           H  
ATOM   4775  N   LYS   311      -8.123   5.579  14.706  1.00  0.00           N  
ATOM   4776  CA  LYS   311      -7.659   6.811  15.305  1.00  0.00           C  
ATOM   4777  C   LYS   311      -6.189   6.735  15.836  1.00  0.00           C  
ATOM   4778  O   LYS   311      -5.755   5.640  16.183  1.00  0.00           O  
ATOM   4779  CB  LYS   311      -8.456   7.118  16.510  1.00  0.00           C  
ATOM   4780  CG  LYS   311      -8.152   8.471  17.242  1.00  0.00           C  
ATOM   4781  CD  LYS   311      -9.156   8.825  18.323  1.00  0.00           C  
ATOM   4782  CE  LYS   311      -8.629   9.921  19.227  1.00  0.00           C  
ATOM   4783  NZ  LYS   311      -9.704  10.627  19.952  1.00  0.00           N1+
ATOM   4784  H   LYS   311      -8.671   4.914  15.233  1.00  0.00           H  
ATOM   4785  HA  LYS   311      -7.777   7.671  14.645  1.00  0.00           H  
ATOM   4786  HB2 LYS   311      -9.490   7.101  16.166  1.00  0.00           H  
ATOM   4787  HB3 LYS   311      -8.279   6.290  17.196  1.00  0.00           H  
ATOM   4788  HG2 LYS   311      -7.157   8.545  17.678  1.00  0.00           H  
ATOM   4789  HG3 LYS   311      -8.360   9.231  16.489  1.00  0.00           H  
ATOM   4790  HD2 LYS   311     -10.022   9.304  17.866  1.00  0.00           H  
ATOM   4791  HD3 LYS   311      -9.397   7.999  18.993  1.00  0.00           H  
ATOM   4792  HE2 LYS   311      -7.873   9.531  19.910  1.00  0.00           H  
ATOM   4793  HE3 LYS   311      -8.059  10.664  18.670  1.00  0.00           H  
ATOM   4794  HZ1 LYS   311     -10.345  11.158  19.380  1.00  0.00           H  
ATOM   4795  HZ2 LYS   311     -10.224   9.936  20.473  1.00  0.00           H  
ATOM   4796  HZ3 LYS   311      -9.265  11.219  20.643  1.00  0.00           H  
ATOM   4797  N   VAL   312      -5.370   7.758  15.690  1.00  0.00           N  
ATOM   4798  CA  VAL   312      -3.875   7.751  15.954  1.00  0.00           C  
ATOM   4799  C   VAL   312      -3.612   8.444  17.251  1.00  0.00           C  
ATOM   4800  O   VAL   312      -3.272   7.832  18.315  1.00  0.00           O  
ATOM   4801  CB  VAL   312      -3.071   8.259  14.765  1.00  0.00           C  
ATOM   4802  CG1 VAL   312      -1.579   8.033  15.131  1.00  0.00           C  
ATOM   4803  CG2 VAL   312      -3.287   7.436  13.473  1.00  0.00           C  
ATOM   4804  H   VAL   312      -5.728   8.610  15.283  1.00  0.00           H  
ATOM   4805  HA  VAL   312      -3.589   6.717  16.146  1.00  0.00           H  
ATOM   4806  HB  VAL   312      -3.453   9.280  14.743  1.00  0.00           H  
ATOM   4807 HG11 VAL   312      -0.920   8.436  14.362  1.00  0.00           H  
ATOM   4808 HG12 VAL   312      -1.359   8.477  16.101  1.00  0.00           H  
ATOM   4809 HG13 VAL   312      -1.441   6.959  15.257  1.00  0.00           H  
ATOM   4810 HG21 VAL   312      -3.189   6.386  13.750  1.00  0.00           H  
ATOM   4811 HG22 VAL   312      -4.260   7.623  13.018  1.00  0.00           H  
ATOM   4812 HG23 VAL   312      -2.624   7.696  12.648  1.00  0.00           H  
ATOM   4813  N   GLN   313      -4.047   9.682  17.372  1.00  0.00           N  
ATOM   4814  CA  GLN   313      -3.998  10.341  18.727  1.00  0.00           C  
ATOM   4815  C   GLN   313      -5.101  11.418  18.855  1.00  0.00           C  
ATOM   4816  O   GLN   313      -5.876  11.621  17.881  1.00  0.00           O  
ATOM   4817  CB  GLN   313      -2.581  10.925  19.070  1.00  0.00           C  
ATOM   4818  CG  GLN   313      -2.164  12.145  18.218  1.00  0.00           C  
ATOM   4819  CD  GLN   313      -1.353  11.790  16.986  1.00  0.00           C  
ATOM   4820  NE2 GLN   313      -1.562  12.446  15.875  1.00  0.00           N  
ATOM   4821  OE1 GLN   313      -0.418  11.097  17.071  1.00  0.00           O  
ATOM   4822  H   GLN   313      -4.427  10.091  16.531  1.00  0.00           H  
ATOM   4823  HA  GLN   313      -4.337   9.661  19.508  1.00  0.00           H  
ATOM   4824  HB2 GLN   313      -2.647  11.276  20.100  1.00  0.00           H  
ATOM   4825  HB3 GLN   313      -1.744  10.229  19.029  1.00  0.00           H  
ATOM   4826  HG2 GLN   313      -2.995  12.767  17.886  1.00  0.00           H  
ATOM   4827  HG3 GLN   313      -1.567  12.678  18.957  1.00  0.00           H  
ATOM   4828 HE21 GLN   313      -0.919  12.266  15.118  1.00  0.00           H  
ATOM   4829 HE22 GLN   313      -2.148  13.262  15.773  1.00  0.00           H  
ATOM   4830  N   ASP   314      -5.345  12.142  19.987  1.00  0.00           N  
ATOM   4831  CA  ASP   314      -6.285  13.270  20.073  1.00  0.00           C  
ATOM   4832  C   ASP   314      -5.803  14.536  19.285  1.00  0.00           C  
ATOM   4833  O   ASP   314      -4.639  14.798  19.049  1.00  0.00           O  
ATOM   4834  CB  ASP   314      -6.647  13.714  21.527  1.00  0.00           C  
ATOM   4835  CG  ASP   314      -7.341  12.696  22.268  1.00  0.00           C  
ATOM   4836  OD1 ASP   314      -8.022  11.815  21.648  1.00  0.00           O  
ATOM   4837  OD2 ASP   314      -7.262  12.820  23.490  1.00  0.00           O1-
ATOM   4838  H   ASP   314      -4.768  11.960  20.795  1.00  0.00           H  
ATOM   4839  HA  ASP   314      -7.239  13.044  19.598  1.00  0.00           H  
ATOM   4840  HB2 ASP   314      -5.683  13.899  22.002  1.00  0.00           H  
ATOM   4841  HB3 ASP   314      -7.300  14.586  21.500  1.00  0.00           H  
ATOM   4842  N   ILE   315      -6.749  15.451  18.931  1.00  0.00           N  
ATOM   4843  CA  ILE   315      -6.465  16.862  18.632  1.00  0.00           C  
ATOM   4844  C   ILE   315      -6.047  17.556  19.891  1.00  0.00           C  
ATOM   4845  O   ILE   315      -6.486  17.138  21.006  1.00  0.00           O  
ATOM   4846  CB  ILE   315      -7.639  17.314  17.740  1.00  0.00           C  
ATOM   4847  CG1 ILE   315      -7.604  16.578  16.417  1.00  0.00           C  
ATOM   4848  CG2 ILE   315      -7.682  18.884  17.576  1.00  0.00           C  
ATOM   4849  CD1 ILE   315      -8.964  16.819  15.714  1.00  0.00           C  
ATOM   4850  H   ILE   315      -7.716  15.169  19.007  1.00  0.00           H  
ATOM   4851  HA  ILE   315      -5.562  16.948  18.030  1.00  0.00           H  
ATOM   4852  HB  ILE   315      -8.541  16.996  18.264  1.00  0.00           H  
ATOM   4853 HG12 ILE   315      -6.788  16.963  15.804  1.00  0.00           H  
ATOM   4854 HG13 ILE   315      -7.561  15.505  16.605  1.00  0.00           H  
ATOM   4855 HG21 ILE   315      -7.358  19.430  18.462  1.00  0.00           H  
ATOM   4856 HG22 ILE   315      -7.074  19.170  16.718  1.00  0.00           H  
ATOM   4857 HG23 ILE   315      -8.724  19.100  17.338  1.00  0.00           H  
ATOM   4858 HD11 ILE   315      -8.971  16.212  14.808  1.00  0.00           H  
ATOM   4859 HD12 ILE   315      -9.847  16.540  16.289  1.00  0.00           H  
ATOM   4860 HD13 ILE   315      -9.176  17.884  15.609  1.00  0.00           H  
ATOM   4861  N   ASP   316      -5.296  18.665  19.797  1.00  0.00           N  
ATOM   4862  CA  ASP   316      -4.855  19.533  20.933  1.00  0.00           C  
ATOM   4863  C   ASP   316      -4.692  20.999  20.534  1.00  0.00           C  
ATOM   4864  O   ASP   316      -3.912  21.338  19.603  1.00  0.00           O  
ATOM   4865  CB  ASP   316      -3.588  18.994  21.428  1.00  0.00           C  
ATOM   4866  CG  ASP   316      -3.106  19.721  22.704  1.00  0.00           C  
ATOM   4867  OD1 ASP   316      -2.092  20.407  22.608  1.00  0.00           O  
ATOM   4868  OD2 ASP   316      -3.719  19.453  23.816  1.00  0.00           O1-
ATOM   4869  OXT ASP   316      -5.441  21.895  21.029  1.00  0.00           O1-
ATOM   4870  H   ASP   316      -4.844  18.892  18.923  1.00  0.00           H  
ATOM   4871  HA  ASP   316      -5.635  19.458  21.690  1.00  0.00           H  
ATOM   4872  HB2 ASP   316      -3.536  17.921  21.613  1.00  0.00           H  
ATOM   4873  HB3 ASP   316      -2.850  19.087  20.631  1.00  0.00           H  
TER   
ATOM   4874  N   ALA   161       4.392  18.250  21.995  1.00  0.00           N1+
ATOM   4875  CA  ALA   161       3.332  18.009  20.931  1.00  0.00           C  
ATOM   4876  C   ALA   161       3.626  16.759  20.077  1.00  0.00           C  
ATOM   4877  O   ALA   161       4.759  16.389  19.800  1.00  0.00           O  
ATOM   4878  CB  ALA   161       3.166  19.240  20.144  1.00  0.00           C  
ATOM   4879  HA  ALA   161       2.439  17.779  21.513  1.00  0.00           H  
ATOM   4880  HB1 ALA   161       4.089  19.604  19.693  1.00  0.00           H  
ATOM   4881  HB2 ALA   161       2.442  19.054  19.351  1.00  0.00           H  
ATOM   4882  HB3 ALA   161       2.779  20.061  20.747  1.00  0.00           H  
ATOM   4883  H1  ALA   161       4.812  17.407  22.358  1.00  0.00           H  
ATOM   4884  H2  ALA   161       4.036  18.825  22.745  1.00  0.00           H  
ATOM   4885  H3  ALA   161       5.133  18.804  21.592  1.00  0.00           H  
ATOM   4886  N   GLN   162       2.583  16.012  19.672  1.00  0.00           N  
ATOM   4887  CA  GLN   162       2.775  14.825  18.815  1.00  0.00           C  
ATOM   4888  C   GLN   162       3.356  15.151  17.420  1.00  0.00           C  
ATOM   4889  O   GLN   162       2.856  16.026  16.656  1.00  0.00           O  
ATOM   4890  CB  GLN   162       1.416  14.187  18.660  1.00  0.00           C  
ATOM   4891  CG  GLN   162       1.210  13.091  19.723  1.00  0.00           C  
ATOM   4892  CD  GLN   162       2.009  11.858  19.219  1.00  0.00           C  
ATOM   4893  NE2 GLN   162       1.579  11.147  18.217  1.00  0.00           N  
ATOM   4894  OE1 GLN   162       3.059  11.457  19.700  1.00  0.00           O  
ATOM   4895  H   GLN   162       1.626  16.305  19.807  1.00  0.00           H  
ATOM   4896  HA  GLN   162       3.507  14.138  19.240  1.00  0.00           H  
ATOM   4897  HB2 GLN   162       0.716  14.994  18.876  1.00  0.00           H  
ATOM   4898  HB3 GLN   162       1.201  13.836  17.651  1.00  0.00           H  
ATOM   4899  HG2 GLN   162       1.596  13.331  20.714  1.00  0.00           H  
ATOM   4900  HG3 GLN   162       0.174  12.764  19.795  1.00  0.00           H  
ATOM   4901 HE21 GLN   162       2.096  10.321  17.951  1.00  0.00           H  
ATOM   4902 HE22 GLN   162       0.695  11.437  17.823  1.00  0.00           H  
ATOM   4903  N   PRO   163       4.447  14.540  16.963  1.00  0.00           N  
ATOM   4904  CA  PRO   163       4.997  14.562  15.574  1.00  0.00           C  
ATOM   4905  C   PRO   163       3.994  13.953  14.553  1.00  0.00           C  
ATOM   4906  O   PRO   163       3.623  12.774  14.706  1.00  0.00           O  
ATOM   4907  CB  PRO   163       6.363  13.844  15.675  1.00  0.00           C  
ATOM   4908  CG  PRO   163       6.746  13.935  17.154  1.00  0.00           C  
ATOM   4909  CD  PRO   163       5.380  13.792  17.855  1.00  0.00           C  
ATOM   4910  HA  PRO   163       5.268  15.574  15.277  1.00  0.00           H  
ATOM   4911  HB2 PRO   163       6.266  12.827  15.296  1.00  0.00           H  
ATOM   4912  HB3 PRO   163       7.100  14.461  15.159  1.00  0.00           H  
ATOM   4913  HG2 PRO   163       7.450  13.149  17.428  1.00  0.00           H  
ATOM   4914  HG3 PRO   163       7.144  14.938  17.306  1.00  0.00           H  
ATOM   4915  HD2 PRO   163       5.058  12.752  17.789  1.00  0.00           H  
ATOM   4916  HD3 PRO   163       5.402  14.228  18.854  1.00  0.00           H  
ATOM   4917  N   PHE   164       3.579  14.697  13.533  1.00  0.00           N  
ATOM   4918  CA  PHE   164       2.886  14.169  12.381  1.00  0.00           C  
ATOM   4919  C   PHE   164       3.064  15.020  11.134  1.00  0.00           C  
ATOM   4920  O   PHE   164       3.542  16.173  11.241  1.00  0.00           O  
ATOM   4921  CB  PHE   164       1.411  13.833  12.724  1.00  0.00           C  
ATOM   4922  CG  PHE   164       0.620  15.004  13.191  1.00  0.00           C  
ATOM   4923  CD1 PHE   164       0.182  16.023  12.255  1.00  0.00           C  
ATOM   4924  CD2 PHE   164       0.320  15.175  14.551  1.00  0.00           C  
ATOM   4925  CE1 PHE   164      -0.633  17.048  12.704  1.00  0.00           C  
ATOM   4926  CE2 PHE   164      -0.526  16.238  14.948  1.00  0.00           C  
ATOM   4927  CZ  PHE   164      -0.986  17.157  14.021  1.00  0.00           C  
ATOM   4928  H   PHE   164       3.889  15.656  13.463  1.00  0.00           H  
ATOM   4929  HA  PHE   164       3.337  13.229  12.060  1.00  0.00           H  
ATOM   4930  HB2 PHE   164       0.931  13.440  11.827  1.00  0.00           H  
ATOM   4931  HB3 PHE   164       1.431  13.046  13.478  1.00  0.00           H  
ATOM   4932  HD1 PHE   164       0.390  15.901  11.201  1.00  0.00           H  
ATOM   4933  HD2 PHE   164       0.717  14.439  15.234  1.00  0.00           H  
ATOM   4934  HE1 PHE   164      -0.985  17.765  11.978  1.00  0.00           H  
ATOM   4935  HE2 PHE   164      -0.814  16.378  15.979  1.00  0.00           H  
ATOM   4936  HZ  PHE   164      -1.569  18.011  14.333  1.00  0.00           H  
ATOM   4937  N   ALA   165       2.858  14.409   9.973  1.00  0.00           N  
ATOM   4938  CA  ALA   165       2.948  15.148   8.672  1.00  0.00           C
[truncated: 191,370 more chars]
