# Supplementary material for: Identification of a binding site on soluble RANKL that can be targeted to inhibit soluble RANK-RANKL interactions and treat osteoporosis
Source: Nat Commun. 2022 Sep 12;13:5338. doi: 10.1038/s41467-022-33006-4 (PMC9468151; doi:10.1038/s41467-022-33006-4)
Supplement: Supplementary file 5 — Source Data [file 41467_2022_33006_MOESM5_ESM.zip › fig5b.pdb]

HETATM    1  C     *     0      -4.938 -17.679  -0.860  1.00  0.00           C  
HETATM    2  C     *     0      -5.470 -17.153   0.308  1.00  0.00           C  
HETATM    3  C     *     0      -6.712 -16.526   0.286  1.00  0.00           C  
HETATM    4  C     *     0      -7.427 -16.437  -0.899  1.00  0.00           C  
HETATM    5  C     *     0      -6.923 -16.953  -2.105  1.00  0.00           C  
HETATM    6  C     *     0      -5.642 -17.569  -2.063  1.00  0.00           C  
HETATM    7  C     *     0      -7.777 -16.838  -3.288  1.00  0.00           C  
HETATM    8  O     *     0      -7.630 -17.649  -4.318  1.00  0.00           O  
HETATM    9  O     *     0      -8.682 -16.031  -3.402  1.00  0.00           O  
HETATM   10  N     *     0      -4.929 -18.088  -3.178  1.00  0.00           N  
HETATM   11  N     *     0      -4.992 -17.580  -4.414  1.00  0.00           N  
HETATM   12  C     *     0      -4.153 -17.922  -5.390  1.00  0.00           C  
HETATM   13  C     *     0      -4.396 -17.374  -6.705  1.00  0.00           C  
HETATM   14  C     *     0      -3.001 -18.816  -5.187  1.00  0.00           C  
HETATM   15  C     *     0      -5.321 -16.191  -6.915  1.00  0.00           C  
HETATM   16  O     *     0      -3.900 -17.853  -7.714  1.00  0.00           O  
HETATM   17  N     *     0      -1.901 -18.733  -6.033  1.00  0.00           N  
HETATM   18  O     *     0      -2.899 -19.624  -4.243  1.00  0.00           O  
HETATM   19  C     *     0      -0.952 -19.712  -6.297  1.00  0.00           C  
HETATM   20  S     *     0       0.333 -19.295  -7.353  1.00  0.00           S  
HETATM   21  C     *     0       0.943 -20.889  -7.144  1.00  0.00           C  
HETATM   22  C     *     0       0.102 -21.613  -6.329  1.00  0.00           C  
HETATM   23  N     *     0      -0.955 -20.935  -5.825  1.00  0.00           N  
HETATM   24  C     *     0       0.298 -23.068  -5.969  1.00  0.00           C  
HETATM   25  C     *     0       2.201 -21.295  -7.723  1.00  0.00           C  
HETATM   26  O     *     0       2.777 -20.482  -8.635  1.00  0.00           O  
HETATM   27  O     *     0       2.801 -22.311  -7.399  1.00  0.00           O  
HETATM   28  C     *     0       4.105 -20.739  -9.157  1.00  0.00           C  
HETATM   29  C     *     0       4.364 -19.598 -10.137  1.00  0.00           C  
HETATM   30  H     *     0      -3.985 -18.141  -0.839  1.00  0.00           H  
HETATM   31  H     *     0      -4.926 -17.222   1.216  1.00  0.00           H  
HETATM   32  H     *     0      -7.124 -16.115   1.173  1.00  0.00           H  
HETATM   33  H     *     0      -8.383 -15.976  -0.881  1.00  0.00           H  
HETATM   34  H     *     0      -6.706 -17.987  -4.203  1.00  0.00           H  
HETATM   35  H     *     0      -4.200 -18.817  -2.983  1.00  0.00           H  
HETATM   36  H1    *     0      -5.220 -15.861  -7.940  1.00  0.00           H  
HETATM   37  H2    *     0      -5.016 -15.419  -6.222  1.00  0.00           H  
HETATM   38  H3    *     0      -6.326 -16.528  -6.703  1.00  0.00           H  
HETATM   39  H     *     0      -1.846 -17.901  -6.654  1.00  0.00           H  
HETATM   40  H1    *     0       1.110 -23.131  -5.249  1.00  0.00           H  
HETATM   41  H2    *     0       0.551 -23.625  -6.872  1.00  0.00           H  
HETATM   42  H3    *     0      -0.627 -23.463  -5.549  1.00  0.00           H  
HETATM   43  H1    *     0       4.843 -20.716  -8.352  1.00  0.00           H  
HETATM   44  H2    *     0       4.141 -21.702  -9.671  1.00  0.00           H  
HETATM   45  H1    *     0       3.605 -19.607 -10.919  1.00  0.00           H  
HETATM   46  H2    *     0       5.346 -19.727 -10.593  1.00  0.00           H  
HETATM   47  H3    *     0       4.330 -18.646  -9.606  1.00  0.00           H  
ATOM     48  N   GLN   162       6.056  -1.185  23.499  1.00  0.00           N1+
ATOM     49  CA  GLN   162       4.756  -1.429  22.837  1.00  0.00           C  
ATOM     50  C   GLN   162       4.939  -2.547  21.825  1.00  0.00           C  
ATOM     51  O   GLN   162       5.951  -2.514  21.131  1.00  0.00           O  
ATOM     52  CB  GLN   162       4.227  -0.151  22.147  1.00  0.00           C  
ATOM     53  CG  GLN   162       2.851  -0.277  21.456  1.00  0.00           C  
ATOM     54  CD  GLN   162       1.709  -0.576  22.422  1.00  0.00           C  
ATOM     55  NE2 GLN   162       0.469  -0.489  22.001  1.00  0.00           N  
ATOM     56  OE1 GLN   162       1.923  -0.959  23.560  1.00  0.00           O  
ATOM     57  HA  GLN   162       4.039  -1.753  23.589  1.00  0.00           H  
ATOM     58  HB2 GLN   162       4.166   0.646  22.890  1.00  0.00           H  
ATOM     59  HB3 GLN   162       4.951   0.160  21.392  1.00  0.00           H  
ATOM     60  HG2 GLN   162       2.633   0.668  20.958  1.00  0.00           H  
ATOM     61  HG3 GLN   162       2.881  -1.051  20.690  1.00  0.00           H  
ATOM     62 HE21 GLN   162      -0.251  -0.611  22.690  1.00  0.00           H  
ATOM     63 HE22 GLN   162       0.253  -0.216  21.044  1.00  0.00           H  
ATOM     64  H1  GLN   162       6.451  -2.067  23.809  1.00  0.00           H  
ATOM     65  H2  GLN   162       5.944  -0.557  24.280  1.00  0.00           H  
ATOM     66  H3  GLN   162       6.699  -0.754  22.840  1.00  0.00           H  
ATOM     67  N   PRO   163       4.020  -3.523  21.714  1.00  0.00           N  
ATOM     68  CA  PRO   163       4.111  -4.571  20.703  1.00  0.00           C  
ATOM     69  C   PRO   163       4.138  -4.006  19.280  1.00  0.00           C  
ATOM     70  O   PRO   163       3.138  -3.467  18.803  1.00  0.00           O  
ATOM     71  CB  PRO   163       2.940  -5.520  20.970  1.00  0.00           C  
ATOM     72  CG  PRO   163       2.669  -5.319  22.458  1.00  0.00           C  
ATOM     73  CD  PRO   163       2.940  -3.828  22.639  1.00  0.00           C  
ATOM     74  HA  PRO   163       5.023  -5.128  20.867  1.00  0.00           H  
ATOM     75  HB2 PRO   163       2.063  -5.212  20.403  1.00  0.00           H  
ATOM     76  HB3 PRO   163       3.199  -6.554  20.742  1.00  0.00           H  
ATOM     77  HG2 PRO   163       1.646  -5.584  22.725  1.00  0.00           H  
ATOM     78  HG3 PRO   163       3.383  -5.898  23.045  1.00  0.00           H  
ATOM     79  HD2 PRO   163       2.052  -3.264  22.357  1.00  0.00           H  
ATOM     80  HD3 PRO   163       3.213  -3.620  23.674  1.00  0.00           H  
ATOM     81  N   PHE   164       5.292  -4.118  18.625  1.00  0.00           N  
ATOM     82  CA  PHE   164       5.473  -3.860  17.199  1.00  0.00           C  
ATOM     83  C   PHE   164       6.629  -4.686  16.623  1.00  0.00           C  
ATOM     84  O   PHE   164       7.518  -5.145  17.348  1.00  0.00           O  
ATOM     85  CB  PHE   164       5.652  -2.355  16.917  1.00  0.00           C  
ATOM     86  CG  PHE   164       6.885  -1.690  17.498  1.00  0.00           C  
ATOM     87  CD1 PHE   164       8.150  -1.885  16.908  1.00  0.00           C  
ATOM     88  CD2 PHE   164       6.756  -0.814  18.591  1.00  0.00           C  
ATOM     89  CE1 PHE   164       9.282  -1.235  17.431  1.00  0.00           C  
ATOM     90  CE2 PHE   164       7.885  -0.157  19.108  1.00  0.00           C  
ATOM     91  CZ  PHE   164       9.149  -0.376  18.536  1.00  0.00           C  
ATOM     92  H   PHE   164       6.087  -4.513  19.118  1.00  0.00           H  
ATOM     93  HA  PHE   164       4.568  -4.193  16.694  1.00  0.00           H  
ATOM     94  HB2 PHE   164       5.676  -2.203  15.838  1.00  0.00           H  
ATOM     95  HB3 PHE   164       4.769  -1.832  17.284  1.00  0.00           H  
ATOM     96  HD1 PHE   164       8.255  -2.529  16.047  1.00  0.00           H  
ATOM     97  HD2 PHE   164       5.786  -0.645  19.035  1.00  0.00           H  
ATOM     98  HE1 PHE   164      10.252  -1.393  16.984  1.00  0.00           H  
ATOM     99  HE2 PHE   164       7.784   0.506  19.951  1.00  0.00           H  
ATOM    100  HZ  PHE   164      10.019   0.108  18.953  1.00  0.00           H  
ATOM    101  N   ALA   165       6.630  -4.857  15.303  1.00  0.00           N  
ATOM    102  CA  ALA   165       7.674  -5.570  14.578  1.00  0.00           C  
ATOM    103  C   ALA   165       7.793  -5.126  13.117  1.00  0.00           C  
ATOM    104  O   ALA   165       6.818  -4.689  12.510  1.00  0.00           O  
ATOM    105  CB  ALA   165       7.363  -7.064  14.625  1.00  0.00           C  
ATOM    106  H   ALA   165       5.869  -4.450  14.765  1.00  0.00           H  
ATOM    107  HA  ALA   165       8.628  -5.391  15.071  1.00  0.00           H  
ATOM    108  HB1 ALA   165       8.151  -7.624  14.120  1.00  0.00           H  
ATOM    109  HB2 ALA   165       7.294  -7.396  15.658  1.00  0.00           H  
ATOM    110  HB3 ALA   165       6.413  -7.243  14.126  1.00  0.00           H  
ATOM    111  N   HIE   166       8.963  -5.375  12.531  1.00  0.00           N  
ATOM    112  CA  HIE   166       9.252  -5.347  11.097  1.00  0.00           C  
ATOM    113  C   HIE   166      10.336  -6.390  10.815  1.00  0.00           C  
ATOM    114  O   HIE   166      11.331  -6.437  11.538  1.00  0.00           O  
ATOM    115  CB  HIE   166       9.736  -3.945  10.723  1.00  0.00           C  
ATOM    116  CG  HIE   166       9.868  -3.623   9.253  1.00  0.00           C  
ATOM    117  CD2 HIE   166      10.762  -4.164   8.375  1.00  0.00           C  
ATOM    118  ND1 HIE   166       9.231  -2.549   8.627  1.00  0.00           N  
ATOM    119  CE1 HIE   166       9.736  -2.482   7.383  1.00  0.00           C  
ATOM    120  NE2 HIE   166      10.671  -3.429   7.214  1.00  0.00           N  
ATOM    121  H   HIE   166       9.718  -5.697  13.132  1.00  0.00           H  
ATOM    122  HA  HIE   166       8.350  -5.578  10.534  1.00  0.00           H  
ATOM    123  HB2 HIE   166       9.040  -3.225  11.154  1.00  0.00           H  
ATOM    124  HB3 HIE   166      10.709  -3.794  11.189  1.00  0.00           H  
ATOM    125  HD2 HIE   166      11.458  -4.969   8.573  1.00  0.00           H  
ATOM    126  HE1 HIE   166       9.437  -1.765   6.627  1.00  0.00           H  
ATOM    127  HE2 HIE   166      11.191  -3.591   6.356  1.00  0.00           H  
ATOM    128  N   LEU   167      10.179  -7.195   9.768  1.00  0.00           N  
ATOM    129  CA  LEU   167      11.098  -8.281   9.412  1.00  0.00           C  
ATOM    130  C   LEU   167      11.754  -8.039   8.042  1.00  0.00           C  
ATOM    131  O   LEU   167      11.123  -7.461   7.157  1.00  0.00           O  
ATOM    132  CB  LEU   167      10.344  -9.626   9.452  1.00  0.00           C  
ATOM    133  CG  LEU   167       9.592  -9.974  10.756  1.00  0.00           C  
ATOM    134  CD1 LEU   167       8.983 -11.373  10.642  1.00  0.00           C  
ATOM    135  CD2 LEU   167      10.480  -9.969  12.001  1.00  0.00           C  
ATOM    136  H   LEU   167       9.324  -7.110   9.228  1.00  0.00           H  
ATOM    137  HA  LEU   167      11.900  -8.322  10.147  1.00  0.00           H  
ATOM    138  HB2 LEU   167       9.623  -9.639   8.633  1.00  0.00           H  
ATOM    139  HB3 LEU   167      11.073 -10.409   9.262  1.00  0.00           H  
ATOM    140  HG  LEU   167       8.780  -9.262  10.907  1.00  0.00           H  
ATOM    141 HD11 LEU   167       8.446 -11.618  11.556  1.00  0.00           H  
ATOM    142 HD12 LEU   167       8.293 -11.406   9.799  1.00  0.00           H  
ATOM    143 HD13 LEU   167       9.767 -12.113  10.485  1.00  0.00           H  
ATOM    144 HD21 LEU   167       9.900 -10.271  12.873  1.00  0.00           H  
ATOM    145 HD22 LEU   167      11.314 -10.657  11.863  1.00  0.00           H  
ATOM    146 HD23 LEU   167      10.860  -8.966  12.176  1.00  0.00           H  
ATOM    147  N   THR   168      12.986  -8.518   7.840  1.00  0.00           N  
ATOM    148  CA  THR   168      13.717  -8.471   6.549  1.00  0.00           C  
ATOM    149  C   THR   168      14.177  -9.876   6.144  1.00  0.00           C  
ATOM    150  O   THR   168      14.474 -10.701   7.007  1.00  0.00           O  
ATOM    151  CB  THR   168      14.911  -7.497   6.584  1.00  0.00           C  
ATOM    152  CG2 THR   168      14.469  -6.049   6.800  1.00  0.00           C  
ATOM    153  OG1 THR   168      15.821  -7.842   7.604  1.00  0.00           O  
ATOM    154  H   THR   168      13.446  -8.994   8.611  1.00  0.00           H  
ATOM    155  HA  THR   168      13.041  -8.120   5.769  1.00  0.00           H  
ATOM    156  HB  THR   168      15.434  -7.550   5.629  1.00  0.00           H  
ATOM    157  HG1 THR   168      16.352  -7.070   7.850  1.00  0.00           H  
ATOM    158 HG21 THR   168      13.886  -5.715   5.942  1.00  0.00           H  
ATOM    159 HG22 THR   168      13.853  -5.964   7.692  1.00  0.00           H  
ATOM    160 HG23 THR   168      15.346  -5.412   6.910  1.00  0.00           H  
ATOM    161  N   ILE   169      14.120 -10.218   4.851  1.00  0.00           N  
ATOM    162  CA  ILE   169      14.263 -11.615   4.400  1.00  0.00           C  
ATOM    163  C   ILE   169      15.728 -11.985   4.111  1.00  0.00           C  
ATOM    164  O   ILE   169      16.434 -11.287   3.382  1.00  0.00           O  
ATOM    165  CB  ILE   169      13.287 -11.913   3.232  1.00  0.00           C  
ATOM    166  CG1 ILE   169      13.055 -13.419   2.989  1.00  0.00           C  
ATOM    167  CG2 ILE   169      13.724 -11.266   1.909  1.00  0.00           C  
ATOM    168  CD1 ILE   169      12.295 -14.111   4.127  1.00  0.00           C  
ATOM    169  H   ILE   169      13.890  -9.517   4.161  1.00  0.00           H  
ATOM    170  HA  ILE   169      13.946 -12.245   5.229  1.00  0.00           H  
ATOM    171  HB  ILE   169      12.319 -11.480   3.491  1.00  0.00           H  
ATOM    172 HG12 ILE   169      12.457 -13.540   2.084  1.00  0.00           H  
ATOM    173 HG13 ILE   169      14.010 -13.923   2.830  1.00  0.00           H  
ATOM    174 HG21 ILE   169      14.648 -11.718   1.553  1.00  0.00           H  
ATOM    175 HG22 ILE   169      12.956 -11.410   1.150  1.00  0.00           H  
ATOM    176 HG23 ILE   169      13.881 -10.196   2.046  1.00  0.00           H  
ATOM    177 HD11 ILE   169      12.892 -14.121   5.036  1.00  0.00           H  
ATOM    178 HD12 ILE   169      11.358 -13.589   4.316  1.00  0.00           H  
ATOM    179 HD13 ILE   169      12.076 -15.139   3.840  1.00  0.00           H  
ATOM    180  N   ASN   170      16.199 -13.127   4.620  1.00  0.00           N  
ATOM    181  CA  ASN   170      17.515 -13.647   4.264  1.00  0.00           C  
ATOM    182  C   ASN   170      17.466 -14.306   2.878  1.00  0.00           C  
ATOM    183  O   ASN   170      17.115 -15.481   2.743  1.00  0.00           O  
ATOM    184  CB  ASN   170      18.038 -14.592   5.357  1.00  0.00           C  
ATOM    185  CG  ASN   170      19.508 -14.897   5.149  1.00  0.00           C  
ATOM    186  ND2 ASN   170      19.856 -16.103   4.776  1.00  0.00           N  
ATOM    187  OD1 ASN   170      20.360 -14.026   5.253  1.00  0.00           O  
ATOM    188  H   ASN   170      15.631 -13.668   5.264  1.00  0.00           H  
ATOM    189  HA  ASN   170      18.207 -12.805   4.209  1.00  0.00           H  
ATOM    190  HB2 ASN   170      17.914 -14.139   6.339  1.00  0.00           H  
ATOM    191  HB3 ASN   170      17.472 -15.518   5.349  1.00  0.00           H  
ATOM    192 HD21 ASN   170      20.835 -16.299   4.689  1.00  0.00           H  
ATOM    193 HD22 ASN   170      19.157 -16.838   4.692  1.00  0.00           H  
ATOM    194  N   ALA   171      17.880 -13.551   1.856  1.00  0.00           N  
ATOM    195  CA  ALA   171      17.990 -14.016   0.472  1.00  0.00           C  
ATOM    196  C   ALA   171      18.863 -15.280   0.325  1.00  0.00           C  
ATOM    197  O   ALA   171      18.523 -16.175  -0.441  1.00  0.00           O  
ATOM    198  CB  ALA   171      18.548 -12.861  -0.368  1.00  0.00           C  
ATOM    199  H   ALA   171      18.019 -12.565   2.036  1.00  0.00           H  
ATOM    200  HA  ALA   171      16.993 -14.251   0.100  1.00  0.00           H  
ATOM    201  HB1 ALA   171      18.569 -13.154  -1.419  1.00  0.00           H  
ATOM    202  HB2 ALA   171      17.915 -11.981  -0.259  1.00  0.00           H  
ATOM    203  HB3 ALA   171      19.561 -12.615  -0.046  1.00  0.00           H  
ATOM    204  N   ALA   172      19.918 -15.419   1.138  1.00  0.00           N  
ATOM    205  CA  ALA   172      20.821 -16.576   1.124  1.00  0.00           C  
ATOM    206  C   ALA   172      20.214 -17.880   1.699  1.00  0.00           C  
ATOM    207  O   ALA   172      20.893 -18.902   1.743  1.00  0.00           O  
ATOM    208  CB  ALA   172      22.125 -16.170   1.823  1.00  0.00           C  
ATOM    209  H   ALA   172      20.127 -14.670   1.778  1.00  0.00           H  
ATOM    210  HA  ALA   172      21.062 -16.796   0.082  1.00  0.00           H  
ATOM    211  HB1 ALA   172      21.937 -15.932   2.870  1.00  0.00           H  
ATOM    212  HB2 ALA   172      22.839 -16.994   1.769  1.00  0.00           H  
ATOM    213  HB3 ALA   172      22.559 -15.302   1.327  1.00  0.00           H  
ATOM    214  N   SER   173      18.953 -17.862   2.145  1.00  0.00           N  
ATOM    215  CA  SER   173      18.181 -19.060   2.511  1.00  0.00           C  
ATOM    216  C   SER   173      16.683 -18.912   2.194  1.00  0.00           C  
ATOM    217  O   SER   173      15.828 -19.448   2.900  1.00  0.00           O  
ATOM    218  CB  SER   173      18.442 -19.464   3.969  1.00  0.00           C  
ATOM    219  OG  SER   173      18.148 -18.422   4.886  1.00  0.00           O  
ATOM    220  H   SER   173      18.456 -16.980   2.136  1.00  0.00           H  
ATOM    221  HA  SER   173      18.530 -19.883   1.886  1.00  0.00           H  
ATOM    222  HB2 SER   173      17.840 -20.342   4.211  1.00  0.00           H  
ATOM    223  HB3 SER   173      19.493 -19.737   4.074  1.00  0.00           H  
ATOM    224  HG  SER   173      18.057 -18.829   5.756  1.00  0.00           H  
ATOM    225  N   ILE   174      16.354 -18.131   1.159  1.00  0.00           N  
ATOM    226  CA  ILE   174      14.974 -17.894   0.716  1.00  0.00           C  
ATOM    227  C   ILE   174      14.389 -19.150   0.026  1.00  0.00           C  
ATOM    228  O   ILE   174      15.149 -19.916  -0.571  1.00  0.00           O  
ATOM    229  CB  ILE   174      14.936 -16.611  -0.148  1.00  0.00           C  
ATOM    230  CG1 ILE   174      13.542 -15.955  -0.166  1.00  0.00           C  
ATOM    231  CG2 ILE   174      15.460 -16.850  -1.575  1.00  0.00           C  
ATOM    232  CD1 ILE   174      13.565 -14.495  -0.636  1.00  0.00           C  
ATOM    233  H   ILE   174      17.099 -17.753   0.587  1.00  0.00           H  
ATOM    234  HA  ILE   174      14.402 -17.696   1.619  1.00  0.00           H  
ATOM    235  HB  ILE   174      15.603 -15.898   0.335  1.00  0.00           H  
ATOM    236 HG12 ILE   174      12.879 -16.520  -0.822  1.00  0.00           H  
ATOM    237 HG13 ILE   174      13.132 -15.966   0.844  1.00  0.00           H  
ATOM    238 HG21 ILE   174      15.612 -15.901  -2.087  1.00  0.00           H  
ATOM    239 HG22 ILE   174      16.414 -17.377  -1.544  1.00  0.00           H  
ATOM    240 HG23 ILE   174      14.750 -17.452  -2.144  1.00  0.00           H  
ATOM    241 HD11 ILE   174      13.879 -14.434  -1.677  1.00  0.00           H  
ATOM    242 HD12 ILE   174      12.562 -14.076  -0.549  1.00  0.00           H  
ATOM    243 HD13 ILE   174      14.246 -13.912  -0.015  1.00  0.00           H  
ATOM    244  N   PRO   175      13.066 -19.411   0.096  1.00  0.00           N  
ATOM    245  CA  PRO   175      12.465 -20.596  -0.525  1.00  0.00           C  
ATOM    246  C   PRO   175      12.629 -20.685  -2.055  1.00  0.00           C  
ATOM    247  O   PRO   175      12.901 -19.696  -2.731  1.00  0.00           O  
ATOM    248  CB  PRO   175      10.992 -20.558  -0.124  1.00  0.00           C  
ATOM    249  CG  PRO   175      10.990 -19.781   1.185  1.00  0.00           C  
ATOM    250  CD  PRO   175      12.089 -18.753   0.954  1.00  0.00           C  
ATOM    251  HA  PRO   175      12.928 -21.477  -0.077  1.00  0.00           H  
ATOM    252  HB2 PRO   175      10.435 -19.984  -0.861  1.00  0.00           H  
ATOM    253  HB3 PRO   175      10.572 -21.557  -0.007  1.00  0.00           H  
ATOM    254  HG2 PRO   175      10.031 -19.297   1.350  1.00  0.00           H  
ATOM    255  HG3 PRO   175      11.255 -20.438   2.014  1.00  0.00           H  
ATOM    256  HD2 PRO   175      11.666 -17.893   0.436  1.00  0.00           H  
ATOM    257  HD3 PRO   175      12.511 -18.455   1.913  1.00  0.00           H  
ATOM    258  N   SER   176      12.384 -21.880  -2.608  1.00  0.00           N  
ATOM    259  CA  SER   176      12.532 -22.180  -4.042  1.00  0.00           C  
ATOM    260  C   SER   176      11.531 -21.427  -4.927  1.00  0.00           C  
ATOM    261  O   SER   176      10.320 -21.576  -4.765  1.00  0.00           O  
ATOM    262  CB  SER   176      12.369 -23.687  -4.283  1.00  0.00           C  
ATOM    263  OG  SER   176      12.485 -24.001  -5.663  1.00  0.00           O  
ATOM    264  H   SER   176      12.102 -22.628  -1.996  1.00  0.00           H  
ATOM    265  HA  SER   176      13.541 -21.892  -4.342  1.00  0.00           H  
ATOM    266  HB2 SER   176      13.126 -24.233  -3.719  1.00  0.00           H  
ATOM    267  HB3 SER   176      11.382 -23.997  -3.935  1.00  0.00           H  
ATOM    268  HG  SER   176      13.405 -24.219  -5.851  1.00  0.00           H  
ATOM    269  N   GLY   177      12.045 -20.756  -5.963  1.00  0.00           N  
ATOM    270  CA  GLY   177      11.320 -20.010  -7.004  1.00  0.00           C  
ATOM    271  C   GLY   177      10.447 -20.830  -7.959  1.00  0.00           C  
ATOM    272  O   GLY   177      10.378 -20.502  -9.141  1.00  0.00           O  
ATOM    273  H   GLY   177      13.043 -20.604  -5.941  1.00  0.00           H  
ATOM    274  HA2 GLY   177      10.695 -19.260  -6.529  1.00  0.00           H  
ATOM    275  HA3 GLY   177      12.050 -19.485  -7.615  1.00  0.00           H  
ATOM    276  N   SER   178       9.828 -21.907  -7.481  1.00  0.00           N  
ATOM    277  CA  SER   178       9.059 -22.886  -8.259  1.00  0.00           C  
ATOM    278  C   SER   178       7.565 -22.931  -7.906  1.00  0.00           C  
ATOM    279  O   SER   178       6.760 -23.308  -8.754  1.00  0.00           O  
ATOM    280  CB  SER   178       9.685 -24.272  -8.057  1.00  0.00           C  
ATOM    281  OG  SER   178       9.833 -24.569  -6.677  1.00  0.00           O  
ATOM    282  H   SER   178       9.932 -22.092  -6.490  1.00  0.00           H  
ATOM    283  HA  SER   178       9.124 -22.645  -9.320  1.00  0.00           H  
ATOM    284  HB2 SER   178       9.051 -25.026  -8.526  1.00  0.00           H  
ATOM    285  HB3 SER   178      10.666 -24.296  -8.533  1.00  0.00           H  
ATOM    286  HG  SER   178      10.740 -24.360  -6.399  1.00  0.00           H  
ATOM    287  N   HID   179       7.176 -22.526  -6.691  1.00  0.00           N  
ATOM    288  CA  HID   179       5.816 -22.700  -6.168  1.00  0.00           C  
ATOM    289  C   HID   179       5.419 -21.575  -5.192  1.00  0.00           C  
ATOM    290  O   HID   179       6.293 -20.926  -4.612  1.00  0.00           O  
ATOM    291  CB  HID   179       5.756 -24.078  -5.488  1.00  0.00           C  
ATOM    292  CG  HID   179       4.372 -24.552  -5.119  1.00  0.00           C  
ATOM    293  CD2 HID   179       3.484 -25.196  -5.939  1.00  0.00           C  
ATOM    294  ND1 HID   179       3.796 -24.491  -3.872  1.00  0.00           N  
ATOM    295  CE1 HID   179       2.603 -25.101  -3.931  1.00  0.00           C  
ATOM    296  NE2 HID   179       2.356 -25.530  -5.177  1.00  0.00           N  
ATOM    297  H   HID   179       7.877 -22.195  -6.043  1.00  0.00           H  
ATOM    298  HA  HID   179       5.119 -22.697  -7.002  1.00  0.00           H  
ATOM    299  HB2 HID   179       6.184 -24.822  -6.163  1.00  0.00           H  
ATOM    300  HB3 HID   179       6.374 -24.058  -4.589  1.00  0.00           H  
ATOM    301  HD1 HID   179       4.144 -23.971  -3.070  1.00  0.00           H  
ATOM    302  HD2 HID   179       3.638 -25.423  -6.985  1.00  0.00           H  
ATOM    303  HE1 HID   179       1.918 -25.200  -3.100  1.00  0.00           H  
ATOM    304  N   LYS   180       4.114 -21.407  -4.916  1.00  0.00           N  
ATOM    305  CA  LYS   180       3.640 -20.543  -3.816  1.00  0.00           C  
ATOM    306  C   LYS   180       4.094 -21.117  -2.474  1.00  0.00           C  
ATOM    307  O   LYS   180       3.809 -22.277  -2.172  1.00  0.00           O  
ATOM    308  CB  LYS   180       2.113 -20.334  -3.831  1.00  0.00           C  
ATOM    309  CG  LYS   180       1.654 -19.343  -2.739  1.00  0.00           C  
ATOM    310  CD  LYS   180       0.138 -19.184  -2.557  1.00  0.00           C  
ATOM    311  CE  LYS   180      -0.530 -20.420  -1.939  1.00  0.00           C  
ATOM    312  NZ  LYS   180      -1.069 -21.337  -2.972  1.00  0.00           N1+
ATOM    313  H   LYS   180       3.460 -21.993  -5.420  1.00  0.00           H  
ATOM    314  HA  LYS   180       4.125 -19.578  -3.947  1.00  0.00           H  
ATOM    315  HB2 LYS   180       1.826 -19.929  -4.798  1.00  0.00           H  
ATOM    316  HB3 LYS   180       1.629 -21.298  -3.683  1.00  0.00           H  
ATOM    317  HG2 LYS   180       2.065 -19.634  -1.773  1.00  0.00           H  
ATOM    318  HG3 LYS   180       2.049 -18.360  -2.984  1.00  0.00           H  
ATOM    319  HD2 LYS   180      -0.014 -18.357  -1.861  1.00  0.00           H  
ATOM    320  HD3 LYS   180      -0.331 -18.909  -3.501  1.00  0.00           H  
ATOM    321  HE2 LYS   180       0.195 -20.927  -1.293  1.00  0.00           H  
ATOM    322  HE3 LYS   180      -1.347 -20.076  -1.299  1.00  0.00           H  
ATOM    323  HZ1 LYS   180      -1.748 -20.847  -3.557  1.00  0.00           H  
ATOM    324  HZ2 LYS   180      -0.347 -21.638  -3.612  1.00  0.00           H  
ATOM    325  HZ3 LYS   180      -1.519 -22.141  -2.560  1.00  0.00           H  
ATOM    326  N   VAL   181       4.744 -20.305  -1.646  1.00  0.00           N  
ATOM    327  CA  VAL   181       5.337 -20.757  -0.377  1.00  0.00           C  
ATOM    328  C   VAL   181       5.491 -19.605   0.616  1.00  0.00           C  
ATOM    329  O   VAL   181       5.553 -18.437   0.227  1.00  0.00           O  
ATOM    330  CB  VAL   181       6.676 -21.475  -0.664  1.00  0.00           C  
ATOM    331  CG1 VAL   181       7.713 -20.560  -1.315  1.00  0.00           C  
ATOM    332  CG2 VAL   181       7.305 -22.138   0.568  1.00  0.00           C  
ATOM    333  H   VAL   181       4.920 -19.350  -1.944  1.00  0.00           H  
ATOM    334  HA  VAL   181       4.662 -21.484   0.076  1.00  0.00           H  
ATOM    335  HB  VAL   181       6.468 -22.279  -1.371  1.00  0.00           H  
ATOM    336 HG11 VAL   181       7.303 -20.105  -2.215  1.00  0.00           H  
ATOM    337 HG12 VAL   181       8.021 -19.774  -0.625  1.00  0.00           H  
ATOM    338 HG13 VAL   181       8.573 -21.160  -1.609  1.00  0.00           H  
ATOM    339 HG21 VAL   181       7.702 -21.390   1.255  1.00  0.00           H  
ATOM    340 HG22 VAL   181       6.565 -22.756   1.076  1.00  0.00           H  
ATOM    341 HG23 VAL   181       8.127 -22.781   0.250  1.00  0.00           H  
ATOM    342  N   THR   182       5.550 -19.937   1.907  1.00  0.00           N  
ATOM    343  CA  THR   182       5.843 -18.997   2.996  1.00  0.00           C  
ATOM    344  C   THR   182       7.278 -18.479   2.899  1.00  0.00           C  
ATOM    345  O   THR   182       8.228 -19.253   3.039  1.00  0.00           O  
ATOM    346  CB  THR   182       5.602 -19.647   4.371  1.00  0.00           C  
ATOM    347  CG2 THR   182       5.697 -18.651   5.524  1.00  0.00           C  
ATOM    348  OG1 THR   182       4.299 -20.190   4.422  1.00  0.00           O  
ATOM    349  H   THR   182       5.462 -20.909   2.158  1.00  0.00           H  
ATOM    350  HA  THR   182       5.171 -18.154   2.913  1.00  0.00           H  
ATOM    351  HB  THR   182       6.322 -20.451   4.530  1.00  0.00           H  
ATOM    352  HG1 THR   182       3.953 -19.986   5.308  1.00  0.00           H  
ATOM    353 HG21 THR   182       5.489 -19.155   6.468  1.00  0.00           H  
ATOM    354 HG22 THR   182       6.704 -18.243   5.586  1.00  0.00           H  
ATOM    355 HG23 THR   182       4.994 -17.833   5.376  1.00  0.00           H  
ATOM    356  N   LEU   183       7.453 -17.161   2.762  1.00  0.00           N  
ATOM    357  CA  LEU   183       8.745 -16.522   3.010  1.00  0.00           C  
ATOM    358  C   LEU   183       9.043 -16.666   4.501  1.00  0.00           C  
ATOM    359  O   LEU   183       8.264 -16.189   5.322  1.00  0.00           O  
ATOM    360  CB  LEU   183       8.722 -15.040   2.593  1.00  0.00           C  
ATOM    361  CG  LEU   183       8.577 -14.780   1.085  1.00  0.00           C  
ATOM    362  CD1 LEU   183       8.700 -13.280   0.821  1.00  0.00           C  
ATOM    363  CD2 LEU   183       9.637 -15.501   0.250  1.00  0.00           C  
ATOM    364  H   LEU   183       6.624 -16.574   2.773  1.00  0.00           H  
ATOM    365  HA  LEU   183       9.523 -17.042   2.452  1.00  0.00           H  
ATOM    366  HB2 LEU   183       7.901 -14.544   3.112  1.00  0.00           H  
ATOM    367  HB3 LEU   183       9.651 -14.580   2.930  1.00  0.00           H  
ATOM    368  HG  LEU   183       7.589 -15.108   0.769  1.00  0.00           H  
ATOM    369 HD11 LEU   183       9.689 -12.924   1.109  1.00  0.00           H  
ATOM    370 HD12 LEU   183       8.541 -13.077  -0.238  1.00  0.00           H  
ATOM    371 HD13 LEU   183       7.944 -12.745   1.395  1.00  0.00           H  
ATOM    372 HD21 LEU   183      10.632 -15.274   0.632  1.00  0.00           H  
ATOM    373 HD22 LEU   183       9.464 -16.575   0.278  1.00  0.00           H  
ATOM    374 HD23 LEU   183       9.575 -15.172  -0.788  1.00  0.00           H  
ATOM    375  N   SER   184      10.101 -17.411   4.834  1.00  0.00           N  
ATOM    376  CA  SER   184      10.315 -17.939   6.193  1.00  0.00           C  
ATOM    377  C   SER   184      11.683 -17.594   6.797  1.00  0.00           C  
ATOM    378  O   SER   184      11.880 -17.730   8.003  1.00  0.00           O  
ATOM    379  CB  SER   184      10.137 -19.464   6.191  1.00  0.00           C  
ATOM    380  OG  SER   184       8.887 -19.860   5.654  1.00  0.00           O  
ATOM    381  H   SER   184      10.637 -17.815   4.083  1.00  0.00           H  
ATOM    382  HA  SER   184       9.565 -17.526   6.865  1.00  0.00           H  
ATOM    383  HB2 SER   184      10.936 -19.922   5.606  1.00  0.00           H  
ATOM    384  HB3 SER   184      10.208 -19.829   7.217  1.00  0.00           H  
ATOM    385  HG  SER   184       8.839 -19.634   4.711  1.00  0.00           H  
ATOM    386  N   SER   185      12.645 -17.145   5.986  1.00  0.00           N  
ATOM    387  CA  SER   185      14.041 -16.912   6.383  1.00  0.00           C  
ATOM    388  C   SER   185      14.278 -15.526   7.010  1.00  0.00           C  
ATOM    389  O   SER   185      15.229 -14.829   6.665  1.00  0.00           O  
ATOM    390  CB  SER   185      14.963 -17.215   5.193  1.00  0.00           C  
ATOM    391  OG  SER   185      14.645 -16.428   4.058  1.00  0.00           O  
ATOM    392  H   SER   185      12.428 -16.977   5.016  1.00  0.00           H  
ATOM    393  HA  SER   185      14.291 -17.634   7.162  1.00  0.00           H  
ATOM    394  HB2 SER   185      15.995 -17.041   5.490  1.00  0.00           H  
ATOM    395  HB3 SER   185      14.861 -18.268   4.931  1.00  0.00           H  
ATOM    396  HG  SER   185      15.460 -16.319   3.541  1.00  0.00           H  
ATOM    397  N   TRP   186      13.360 -15.065   7.861  1.00  0.00           N  
ATOM    398  CA  TRP   186      13.339 -13.691   8.374  1.00  0.00           C  
ATOM    399  C   TRP   186      14.413 -13.389   9.431  1.00  0.00           C  
ATOM    400  O   TRP   186      14.625 -14.171  10.356  1.00  0.00           O  
ATOM    401  CB  TRP   186      11.962 -13.387   8.967  1.00  0.00           C  
ATOM    402  CG  TRP   186      10.813 -13.416   8.009  1.00  0.00           C  
ATOM    403  CD1 TRP   186       9.881 -14.390   7.932  1.00  0.00           C  
ATOM    404  CD2 TRP   186      10.464 -12.455   6.965  1.00  0.00           C  
ATOM    405  CE2 TRP   186       9.298 -12.915   6.289  1.00  0.00           C  
ATOM    406  CE3 TRP   186      11.031 -11.251   6.505  1.00  0.00           C  
ATOM    407  NE1 TRP   186       8.986 -14.094   6.926  1.00  0.00           N  
ATOM    408  CZ2 TRP   186       8.731 -12.225   5.207  1.00  0.00           C  
ATOM    409  CZ3 TRP   186      10.476 -10.545   5.421  1.00  0.00           C  
ATOM    410  CH2 TRP   186       9.327 -11.029   4.769  1.00  0.00           C  
ATOM    411  H   TRP   186      12.616 -15.690   8.140  1.00  0.00           H  
ATOM    412  HA  TRP   186      13.500 -13.011   7.538  1.00  0.00           H  
ATOM    413  HB2 TRP   186      11.768 -14.098   9.766  1.00  0.00           H  
ATOM    414  HB3 TRP   186      11.997 -12.399   9.421  1.00  0.00           H  
ATOM    415  HD1 TRP   186       9.852 -15.280   8.549  1.00  0.00           H  
ATOM    416  HE1 TRP   186       8.310 -14.777   6.583  1.00  0.00           H  
ATOM    417  HE3 TRP   186      11.907 -10.881   7.004  1.00  0.00           H  
ATOM    418  HZ2 TRP   186       7.850 -12.613   4.718  1.00  0.00           H  
ATOM    419  HZ3 TRP   186      10.944  -9.631   5.080  1.00  0.00           H  
ATOM    420  HH2 TRP   186       8.909 -10.485   3.932  1.00  0.00           H  
ATOM    421  N   TYR   187      14.910 -12.151   9.397  1.00  0.00           N  
ATOM    422  CA  TYR   187      15.504 -11.438  10.529  1.00  0.00           C  
ATOM    423  C   TYR   187      14.452 -10.566  11.228  1.00  0.00           C  
ATOM    424  O   TYR   187      13.599  -9.968  10.569  1.00  0.00           O  
ATOM    425  CB  TYR   187      16.634 -10.520  10.044  1.00  0.00           C  
ATOM    426  CG  TYR   187      17.820 -11.207   9.403  1.00  0.00           C  
ATOM    427  CD1 TYR   187      18.882 -11.670  10.203  1.00  0.00           C  
ATOM    428  CD2 TYR   187      17.888 -11.319   8.001  1.00  0.00           C  
ATOM    429  CE1 TYR   187      20.009 -12.263   9.600  1.00  0.00           C  
ATOM    430  CE2 TYR   187      19.012 -11.908   7.397  1.00  0.00           C  
ATOM    431  CZ  TYR   187      20.066 -12.396   8.197  1.00  0.00           C  
ATOM    432  OH  TYR   187      21.160 -12.948   7.610  1.00  0.00           O  
ATOM    433  H   TYR   187      14.699 -11.588   8.582  1.00  0.00           H  
ATOM    434  HA  TYR   187      15.912 -12.152  11.246  1.00  0.00           H  
ATOM    435  HB2 TYR   187      16.219  -9.804   9.336  1.00  0.00           H  
ATOM    436  HB3 TYR   187      16.999  -9.945  10.894  1.00  0.00           H  
ATOM    437  HD1 TYR   187      18.832 -11.560  11.282  1.00  0.00           H  
ATOM    438  HD2 TYR   187      17.074 -10.946   7.393  1.00  0.00           H  
ATOM    439  HE1 TYR   187      20.817 -12.636  10.210  1.00  0.00           H  
ATOM    440  HE2 TYR   187      19.069 -11.977   6.322  1.00  0.00           H  
ATOM    441  HH  TYR   187      20.957 -13.236   6.700  1.00  0.00           H  
ATOM    442  N   HIE   188      14.611 -10.374  12.538  1.00  0.00           N  
ATOM    443  CA  HIE   188      13.853  -9.436  13.388  1.00  0.00           C  
ATOM    444  C   HIE   188      14.681  -8.216  13.840  1.00  0.00           C  
ATOM    445  O   HIE   188      14.198  -7.397  14.616  1.00  0.00           O  
ATOM    446  CB  HIE   188      13.306 -10.220  14.595  1.00  0.00           C  
ATOM    447  CG  HIE   188      14.392 -10.987  15.302  1.00  0.00           C  
ATOM    448  CD2 HIE   188      15.384 -10.411  16.035  1.00  0.00           C  
ATOM    449  ND1 HIE   188      14.763 -12.293  14.987  1.00  0.00           N  
ATOM    450  CE1 HIE   188      15.985 -12.462  15.512  1.00  0.00           C  
ATOM    451  NE2 HIE   188      16.388 -11.345  16.137  1.00  0.00           N  
ATOM    452  H   HIE   188      15.304 -10.943  13.012  1.00  0.00           H  
ATOM    453  HA  HIE   188      13.012  -9.032  12.827  1.00  0.00           H  
ATOM    454  HB2 HIE   188      12.843  -9.536  15.298  1.00  0.00           H  
ATOM    455  HB3 HIE   188      12.546 -10.917  14.251  1.00  0.00           H  
ATOM    456  HD2 HIE   188      15.455  -9.362  16.284  1.00  0.00           H  
ATOM    457  HE1 HIE   188      16.612 -13.328  15.337  1.00  0.00           H  
ATOM    458  HE2 HIE   188      17.377 -11.109  16.275  1.00  0.00           H  
ATOM    459  N   ASP   189      15.938  -8.128  13.402  1.00  0.00           N  
ATOM    460  CA  ASP   189      16.986  -7.218  13.891  1.00  0.00           C  
ATOM    461  C   ASP   189      17.890  -6.633  12.785  1.00  0.00           C  
ATOM    462  O   ASP   189      18.371  -5.506  12.903  1.00  0.00           O  
ATOM    463  CB  ASP   189      17.858  -7.994  14.900  1.00  0.00           C  
ATOM    464  CG  ASP   189      18.316  -9.395  14.442  1.00  0.00           C  
ATOM    465  OD1 ASP   189      18.180  -9.726  13.236  1.00  0.00           O  
ATOM    466  OD2 ASP   189      18.746 -10.160  15.334  1.00  0.00           O1-
ATOM    467  H   ASP   189      16.283  -8.916  12.867  1.00  0.00           H  
ATOM    468  HA  ASP   189      16.530  -6.372  14.405  1.00  0.00           H  
ATOM    469  HB2 ASP   189      18.738  -7.396  15.141  1.00  0.00           H  
ATOM    470  HB3 ASP   189      17.286  -8.104  15.822  1.00  0.00           H  
ATOM    471  N   ARG   190      18.153  -7.376  11.703  1.00  0.00           N  
ATOM    472  CA  ARG   190      19.070  -6.948  10.639  1.00  0.00           C  
ATOM    473  C   ARG   190      18.518  -5.771   9.821  1.00  0.00           C  
ATOM    474  O   ARG   190      17.623  -5.934   8.986  1.00  0.00           O  
ATOM    475  CB  ARG   190      19.459  -8.161   9.778  1.00  0.00           C  
ATOM    476  CG  ARG   190      20.676  -7.868   8.888  1.00  0.00           C  
ATOM    477  CD  ARG   190      21.169  -9.140   8.184  1.00  0.00           C  
ATOM    478  NE  ARG   190      22.436  -8.896   7.463  1.00  0.00           N  
ATOM    479  CZ  ARG   190      23.422  -9.758   7.272  1.00  0.00           C  
ATOM    480  NH1 ARG   190      23.332 -11.019   7.590  1.00  0.00           N1+
ATOM    481  NH2 ARG   190      24.549  -9.361   6.745  1.00  0.00           N1+
ATOM    482  H   ARG   190      17.900  -8.359  11.768  1.00  0.00           H  
ATOM    483  HA  ARG   190      19.973  -6.598  11.141  1.00  0.00           H  
ATOM    484  HB2 ARG   190      19.712  -8.987  10.445  1.00  0.00           H  
ATOM    485  HB3 ARG   190      18.613  -8.461   9.157  1.00  0.00           H  
ATOM    486  HG2 ARG   190      20.412  -7.118   8.141  1.00  0.00           H  
ATOM    487  HG3 ARG   190      21.482  -7.480   9.512  1.00  0.00           H  
ATOM    488  HD2 ARG   190      21.317  -9.910   8.943  1.00  0.00           H  
ATOM    489  HD3 ARG   190      20.402  -9.479   7.483  1.00  0.00           H  
ATOM    490  HE  ARG   190      22.584  -7.957   7.134  1.00  0.00           H  
ATOM    491 HH11 ARG   190      22.444 -11.401   7.895  1.00  0.00           H  
ATOM    492 HH12 ARG   190      24.093 -11.651   7.439  1.00  0.00           H  
ATOM    493 HH21 ARG   190      24.678  -8.399   6.489  1.00  0.00           H  
ATOM    494 HH22 ARG   190      25.291 -10.021   6.599  1.00  0.00           H  
ATOM    495  N   GLY   191      19.175  -4.619   9.962  1.00  0.00           N  
ATOM    496  CA  GLY   191      18.993  -3.446   9.105  1.00  0.00           C  
ATOM    497  C   GLY   191      17.644  -2.768   9.332  1.00  0.00           C  
ATOM    498  O   GLY   191      17.422  -2.176  10.384  1.00  0.00           O  
ATOM    499  H   GLY   191      19.767  -4.527  10.773  1.00  0.00           H  
ATOM    500  HA2 GLY   191      19.776  -2.717   9.314  1.00  0.00           H  
ATOM    501  HA3 GLY   191      19.083  -3.752   8.066  1.00  0.00           H  
ATOM    502  N   TRP   192      16.732  -2.847   8.359  1.00  0.00           N  
ATOM    503  CA  TRP   192      15.355  -2.358   8.526  1.00  0.00           C  
ATOM    504  C   TRP   192      14.446  -3.311   9.315  1.00  0.00           C  
ATOM    505  O   TRP   192      13.270  -2.986   9.490  1.00  0.00           O  
ATOM    506  CB  TRP   192      14.721  -1.982   7.181  1.00  0.00           C  
ATOM    507  CG  TRP   192      15.336  -0.866   6.392  1.00  0.00           C  
ATOM    508  CD1 TRP   192      14.932  -0.543   5.143  1.00  0.00           C  
ATOM    509  CD2 TRP   192      16.377   0.116   6.738  1.00  0.00           C  
ATOM    510  CE2 TRP   192      16.564   0.964   5.607  1.00  0.00           C  
ATOM    511  CE3 TRP   192      17.178   0.413   7.868  1.00  0.00           C  
ATOM    512  NE1 TRP   192      15.684   0.501   4.664  1.00  0.00           N  
ATOM    513  CZ2 TRP   192      17.482   2.016   5.583  1.00  0.00           C  
ATOM    514  CZ3 TRP   192      18.125   1.456   7.850  1.00  0.00           C  
ATOM    515  CH2 TRP   192      18.283   2.259   6.709  1.00  0.00           C  
ATOM    516  H   TRP   192      17.012  -3.259   7.475  1.00  0.00           H  
ATOM    517  HA  TRP   192      15.387  -1.451   9.126  1.00  0.00           H  
ATOM    518  HB2 TRP   192      14.687  -2.872   6.556  1.00  0.00           H  
ATOM    519  HB3 TRP   192      13.686  -1.690   7.359  1.00  0.00           H  
ATOM    520  HD1 TRP   192      14.136  -1.034   4.597  1.00  0.00           H  
ATOM    521  HE1 TRP   192      15.557   0.923   3.744  1.00  0.00           H  
ATOM    522  HE3 TRP   192      17.081  -0.171   8.766  1.00  0.00           H  
ATOM    523  HZ2 TRP   192      17.561   2.617   4.694  1.00  0.00           H  
ATOM    524  HZ3 TRP   192      18.743   1.637   8.719  1.00  0.00           H  
ATOM    525  HH2 TRP   192      19.021   3.050   6.699  1.00  0.00           H  
ATOM    526  N   ALA   193      14.940  -4.443   9.821  1.00  0.00           N  
ATOM    527  CA  ALA   193      14.192  -5.260  10.774  1.00  0.00           C  
ATOM    528  C   ALA   193      14.294  -4.706  12.209  1.00  0.00           C  
ATOM    529  O   ALA   193      15.262  -4.040  12.570  1.00  0.00           O  
ATOM    530  CB  ALA   193      14.625  -6.719  10.660  1.00  0.00           C  
ATOM    531  H   ALA   193      15.917  -4.663   9.676  1.00  0.00           H  
ATOM    532  HA  ALA   193      13.143  -5.224  10.487  1.00  0.00           H  
ATOM    533  HB1 ALA   193      15.678  -6.817  10.910  1.00  0.00           H  
ATOM    534  HB2 ALA   193      14.025  -7.327  11.333  1.00  0.00           H  
ATOM    535  HB3 ALA   193      14.463  -7.077   9.650  1.00  0.00           H  
ATOM    536  N   LYS   194      13.230  -4.887  12.996  1.00  0.00           N  
ATOM    537  CA  LYS   194      13.140  -4.502  14.413  1.00  0.00           C  
ATOM    538  C   LYS   194      12.003  -5.262  15.097  1.00  0.00           C  
ATOM    539  O   LYS   194      10.972  -5.516  14.479  1.00  0.00           O  
ATOM    540  CB  LYS   194      12.973  -2.974  14.595  1.00  0.00           C  
ATOM    541  CG  LYS   194      11.856  -2.306  13.768  1.00  0.00           C  
ATOM    542  CD  LYS   194      12.370  -1.729  12.438  1.00  0.00           C  
ATOM    543  CE  LYS   194      11.214  -1.130  11.632  1.00  0.00           C  
ATOM    544  NZ  LYS   194      11.501  -1.039  10.178  1.00  0.00           N1+
ATOM    545  H   LYS   194      12.477  -5.463  12.629  1.00  0.00           H  
ATOM    546  HA  LYS   194      14.068  -4.807  14.900  1.00  0.00           H  
ATOM    547  HB2 LYS   194      12.768  -2.786  15.650  1.00  0.00           H  
ATOM    548  HB3 LYS   194      13.924  -2.487  14.373  1.00  0.00           H  
ATOM    549  HG2 LYS   194      11.057  -3.021  13.574  1.00  0.00           H  
ATOM    550  HG3 LYS   194      11.428  -1.495  14.354  1.00  0.00           H  
ATOM    551  HD2 LYS   194      13.129  -0.967  12.624  1.00  0.00           H  
ATOM    552  HD3 LYS   194      12.822  -2.532  11.868  1.00  0.00           H  
ATOM    553  HE2 LYS   194      10.337  -1.764  11.772  1.00  0.00           H  
ATOM    554  HE3 LYS   194      10.953  -0.148  12.027  1.00  0.00           H  
ATOM    555  HZ1 LYS   194      10.663  -0.707   9.695  1.00  0.00           H  
ATOM    556  HZ2 LYS   194      12.269  -0.424   9.967  1.00  0.00           H  
ATOM    557  HZ3 LYS   194      11.740  -1.953   9.793  1.00  0.00           H  
ATOM    558  N   ILE   195      12.118  -5.478  16.406  1.00  0.00           N  
ATOM    559  CA  ILE   195      11.040  -5.987  17.266  1.00  0.00           C  
ATOM    560  C   ILE   195      10.999  -5.232  18.593  1.00  0.00           C  
ATOM    561  O   ILE   195      12.034  -4.907  19.169  1.00  0.00           O  
ATOM    562  CB  ILE   195      11.149  -7.511  17.514  1.00  0.00           C  
ATOM    563  CG1 ILE   195      12.582  -7.959  17.890  1.00  0.00           C  
ATOM    564  CG2 ILE   195      10.585  -8.262  16.296  1.00  0.00           C  
ATOM    565  CD1 ILE   195      12.687  -9.405  18.389  1.00  0.00           C  
ATOM    566  H   ILE   195      12.989  -5.239  16.856  1.00  0.00           H  
ATOM    567  HA  ILE   195      10.083  -5.797  16.779  1.00  0.00           H  
ATOM    568  HB  ILE   195      10.498  -7.748  18.355  1.00  0.00           H  
ATOM    569 HG12 ILE   195      13.242  -7.843  17.032  1.00  0.00           H  
ATOM    570 HG13 ILE   195      12.956  -7.316  18.686  1.00  0.00           H  
ATOM    571 HG21 ILE   195       9.550  -7.968  16.140  1.00  0.00           H  
ATOM    572 HG22 ILE   195      11.160  -8.019  15.402  1.00  0.00           H  
ATOM    573 HG23 ILE   195      10.609  -9.335  16.459  1.00  0.00           H  
ATOM    574 HD11 ILE   195      13.715  -9.604  18.694  1.00  0.00           H  
ATOM    575 HD12 ILE   195      12.032  -9.550  19.247  1.00  0.00           H  
ATOM    576 HD13 ILE   195      12.422 -10.105  17.599  1.00  0.00           H  
ATOM    577  N   SER   196       9.790  -5.011  19.101  1.00  0.00           N  
ATOM    578  CA  SER   196       9.512  -4.527  20.451  1.00  0.00           C  
ATOM    579  C   SER   196       8.352  -5.343  21.006  1.00  0.00           C  
ATOM    580  O   SER   196       7.284  -5.397  20.400  1.00  0.00           O  
ATOM    581  CB  SER   196       9.180  -3.037  20.401  1.00  0.00           C  
ATOM    582  OG  SER   196       8.555  -2.608  21.593  1.00  0.00           O  
ATOM    583  H   SER   196       8.983  -5.233  18.522  1.00  0.00           H  
ATOM    584  HA  SER   196      10.388  -4.662  21.086  1.00  0.00           H  
ATOM    585  HB2 SER   196      10.095  -2.469  20.233  1.00  0.00           H  
ATOM    586  HB3 SER   196       8.492  -2.864  19.575  1.00  0.00           H  
ATOM    587  HG  SER   196       7.603  -2.601  21.373  1.00  0.00           H  
ATOM    588  N   ASN   197       8.581  -6.042  22.119  1.00  0.00           N  
ATOM    589  CA  ASN   197       7.701  -7.047  22.742  1.00  0.00           C  
ATOM    590  C   ASN   197       7.313  -8.272  21.868  1.00  0.00           C  
ATOM    591  O   ASN   197       7.090  -9.337  22.434  1.00  0.00           O  
ATOM    592  CB  ASN   197       6.465  -6.364  23.371  1.00  0.00           C  
ATOM    593  CG  ASN   197       6.779  -5.193  24.289  1.00  0.00           C  
ATOM    594  ND2 ASN   197       7.377  -5.461  25.427  1.00  0.00           N  
ATOM    595  OD1 ASN   197       6.452  -4.040  24.026  1.00  0.00           O  
ATOM    596  H   ASN   197       9.496  -5.929  22.529  1.00  0.00           H  
ATOM    597  HA  ASN   197       8.273  -7.477  23.566  1.00  0.00           H  
ATOM    598  HB2 ASN   197       5.816  -6.008  22.580  1.00  0.00           H  
ATOM    599  HB3 ASN   197       5.909  -7.106  23.943  1.00  0.00           H  
ATOM    600 HD21 ASN   197       7.563  -4.692  26.046  1.00  0.00           H  
ATOM    601 HD22 ASN   197       7.603  -6.408  25.674  1.00  0.00           H  
ATOM    602  N   MET   198       7.243  -8.161  20.536  1.00  0.00           N  
ATOM    603  CA  MET   198       7.015  -9.249  19.566  1.00  0.00           C  
ATOM    604  C   MET   198       8.321 -10.001  19.229  1.00  0.00           C  
ATOM    605  O   MET   198       9.384  -9.660  19.751  1.00  0.00           O  
ATOM    606  CB  MET   198       6.387  -8.657  18.292  1.00  0.00           C  
ATOM    607  CG  MET   198       5.088  -7.882  18.550  1.00  0.00           C  
ATOM    608  SD  MET   198       4.241  -7.324  17.046  1.00  0.00           S  
ATOM    609  CE  MET   198       3.352  -8.839  16.596  1.00  0.00           C  
ATOM    610  H   MET   198       7.400  -7.237  20.152  1.00  0.00           H  
ATOM    611  HA  MET   198       6.317  -9.974  19.987  1.00  0.00           H  
ATOM    612  HB2 MET   198       7.107  -7.981  17.831  1.00  0.00           H  
ATOM    613  HB3 MET   198       6.176  -9.464  17.592  1.00  0.00           H  
ATOM    614  HG2 MET   198       4.404  -8.505  19.127  1.00  0.00           H  
ATOM    615  HG3 MET   198       5.326  -6.999  19.143  1.00  0.00           H  
ATOM    616  HE1 MET   198       2.632  -9.081  17.377  1.00  0.00           H  
ATOM    617  HE2 MET   198       2.820  -8.682  15.658  1.00  0.00           H  
ATOM    618  HE3 MET   198       4.053  -9.665  16.479  1.00  0.00           H  
ATOM    619  N   THR   199       8.286 -11.041  18.384  1.00  0.00           N  
ATOM    620  CA  THR   199       9.507 -11.777  17.967  1.00  0.00           C  
ATOM    621  C   THR   199       9.336 -12.448  16.595  1.00  0.00           C  
ATOM    622  O   THR   199       8.214 -12.693  16.163  1.00  0.00           O  
ATOM    623  CB  THR   199       9.919 -12.845  19.011  1.00  0.00           C  
ATOM    624  CG2 THR   199      11.425 -13.115  19.029  1.00  0.00           C  
ATOM    625  OG1 THR   199       9.628 -12.431  20.327  1.00  0.00           O  
ATOM    626  H   THR   199       7.398 -11.345  17.995  1.00  0.00           H  
ATOM    627  HA  THR   199      10.324 -11.065  17.880  1.00  0.00           H  
ATOM    628  HB  THR   199       9.383 -13.775  18.816  1.00  0.00           H  
ATOM    629  HG1 THR   199       9.864 -11.491  20.379  1.00  0.00           H  
ATOM    630 HG21 THR   199      11.761 -13.529  18.082  1.00  0.00           H  
ATOM    631 HG22 THR   199      11.972 -12.196  19.236  1.00  0.00           H  
ATOM    632 HG23 THR   199      11.649 -13.843  19.809  1.00  0.00           H  
ATOM    633  N   LEU   200      10.431 -12.826  15.927  1.00  0.00           N  
ATOM    634  CA  LEU   200      10.415 -13.894  14.916  1.00  0.00           C  
ATOM    635  C   LEU   200      10.315 -15.246  15.638  1.00  0.00           C  
ATOM    636  O   LEU   200      11.083 -15.521  16.559  1.00  0.00           O  
ATOM    637  CB  LEU   200      11.675 -13.758  14.032  1.00  0.00           C  
ATOM    638  CG  LEU   200      12.004 -14.820  12.957  1.00  0.00           C  
ATOM    639  CD1 LEU   200      12.643 -16.096  13.510  1.00  0.00           C  
ATOM    640  CD2 LEU   200      10.809 -15.230  12.099  1.00  0.00           C  
ATOM    641  H   LEU   200      11.334 -12.592  16.313  1.00  0.00           H  
ATOM    642  HA  LEU   200       9.539 -13.771  14.279  1.00  0.00           H  
ATOM    643  HB2 LEU   200      11.587 -12.810  13.504  1.00  0.00           H  
ATOM    644  HB3 LEU   200      12.542 -13.684  14.687  1.00  0.00           H  
ATOM    645  HG  LEU   200      12.736 -14.363  12.293  1.00  0.00           H  
ATOM    646 HD11 LEU   200      11.931 -16.682  14.085  1.00  0.00           H  
ATOM    647 HD12 LEU   200      13.017 -16.697  12.681  1.00  0.00           H  
ATOM    648 HD13 LEU   200      13.488 -15.828  14.145  1.00  0.00           H  
ATOM    649 HD21 LEU   200      10.121 -15.837  12.677  1.00  0.00           H  
ATOM    650 HD22 LEU   200      10.295 -14.341  11.733  1.00  0.00           H  
ATOM    651 HD23 LEU   200      11.159 -15.815  11.249  1.00  0.00           H  
ATOM    652  N   SER   201       9.381 -16.108  15.243  1.00  0.00           N  
ATOM    653  CA  SER   201       9.350 -17.505  15.694  1.00  0.00           C  
ATOM    654  C   SER   201       8.647 -18.387  14.666  1.00  0.00           C  
ATOM    655  O   SER   201       7.800 -17.906  13.923  1.00  0.00           O  
ATOM    656  CB  SER   201       8.654 -17.620  17.052  1.00  0.00           C  
ATOM    657  OG  SER   201       9.126 -18.761  17.744  1.00  0.00           O  
ATOM    658  H   SER   201       8.741 -15.829  14.502  1.00  0.00           H  
ATOM    659  HA  SER   201      10.378 -17.854  15.799  1.00  0.00           H  
ATOM    660  HB2 SER   201       8.862 -16.735  17.655  1.00  0.00           H  
ATOM    661  HB3 SER   201       7.578 -17.700  16.899  1.00  0.00           H  
ATOM    662  HG  SER   201       9.993 -18.538  18.106  1.00  0.00           H  
ATOM    663  N   ASN   202       9.009 -19.671  14.590  1.00  0.00           N  
ATOM    664  CA  ASN   202       8.419 -20.638  13.649  1.00  0.00           C  
ATOM    665  C   ASN   202       8.438 -20.197  12.158  1.00  0.00           C  
ATOM    666  O   ASN   202       7.531 -20.530  11.397  1.00  0.00           O  
ATOM    667  CB  ASN   202       7.018 -21.030  14.169  1.00  0.00           C  
ATOM    668  CG  ASN   202       6.545 -22.383  13.670  1.00  0.00           C  
ATOM    669  ND2 ASN   202       5.272 -22.668  13.789  1.00  0.00           N  
ATOM    670  OD1 ASN   202       7.316 -23.245  13.290  1.00  0.00           O  
ATOM    671  H   ASN   202       9.672 -20.018  15.267  1.00  0.00           H  
ATOM    672  HA  ASN   202       9.045 -21.531  13.694  1.00  0.00           H  
ATOM    673  HB2 ASN   202       7.024 -21.080  15.256  1.00  0.00           H  
ATOM    674  HB3 ASN   202       6.297 -20.268  13.872  1.00  0.00           H  
ATOM    675 HD21 ASN   202       5.005 -23.615  13.604  1.00  0.00           H  
ATOM    676 HD22 ASN   202       4.627 -21.956  14.141  1.00  0.00           H  
ATOM    677  N   GLY   203       9.431 -19.384  11.759  1.00  0.00           N  
ATOM    678  CA  GLY   203       9.539 -18.791  10.413  1.00  0.00           C  
ATOM    679  C   GLY   203       8.607 -17.597  10.142  1.00  0.00           C  
ATOM    680  O   GLY   203       8.390 -17.246   8.986  1.00  0.00           O  
ATOM    681  H   GLY   203      10.142 -19.148  12.431  1.00  0.00           H  
ATOM    682  HA2 GLY   203      10.563 -18.450  10.262  1.00  0.00           H  
ATOM    683  HA3 GLY   203       9.324 -19.556   9.666  1.00  0.00           H  
ATOM    684  N   LYS   204       8.009 -17.007  11.184  1.00  0.00           N  
ATOM    685  CA  LYS   204       6.867 -16.078  11.119  1.00  0.00           C  
ATOM    686  C   LYS   204       7.043 -14.883  12.057  1.00  0.00           C  
ATOM    687  O   LYS   204       7.773 -14.970  13.046  1.00  0.00           O  
ATOM    688  CB  LYS   204       5.614 -16.852  11.558  1.00  0.00           C  
ATOM    689  CG  LYS   204       5.274 -18.036  10.644  1.00  0.00           C  
ATOM    690  CD  LYS   204       4.169 -18.874  11.282  1.00  0.00           C  
ATOM    691  CE  LYS   204       4.170 -20.292  10.717  1.00  0.00           C  
ATOM    692  NZ  LYS   204       3.156 -21.102  11.422  1.00  0.00           N1+
ATOM    693  H   LYS   204       8.222 -17.367  12.108  1.00  0.00           H  
ATOM    694  HA  LYS   204       6.731 -15.706  10.101  1.00  0.00           H  
ATOM    695  HB2 LYS   204       5.781 -17.219  12.570  1.00  0.00           H  
ATOM    696  HB3 LYS   204       4.760 -16.181  11.605  1.00  0.00           H  
ATOM    697  HG2 LYS   204       4.961 -17.680   9.666  1.00  0.00           H  
ATOM    698  HG3 LYS   204       6.147 -18.666  10.510  1.00  0.00           H  
ATOM    699  HD2 LYS   204       4.361 -18.944  12.351  1.00  0.00           H  
ATOM    700  HD3 LYS   204       3.203 -18.391  11.123  1.00  0.00           H  
ATOM    701  HE2 LYS   204       3.969 -20.260   9.644  1.00  0.00           H  
ATOM    702  HE3 LYS   204       5.166 -20.724  10.870  1.00  0.00           H  
ATOM    703  HZ1 LYS   204       3.151 -22.059  11.110  1.00  0.00           H  
ATOM    704  HZ2 LYS   204       3.355 -21.079  12.427  1.00  0.00           H  
ATOM    705  HZ3 LYS   204       2.236 -20.680  11.324  1.00  0.00           H  
ATOM    706  N   LEU   205       6.242 -13.829  11.874  1.00  0.00           N  
ATOM    707  CA  LEU   205       6.035 -12.846  12.944  1.00  0.00           C  
ATOM    708  C   LEU   205       5.168 -13.471  14.048  1.00  0.00           C  
ATOM    709  O   LEU   205       3.995 -13.756  13.813  1.00  0.00           O  
ATOM    710  CB  LEU   205       5.433 -11.540  12.385  1.00  0.00           C  
ATOM    711  CG  LEU   205       5.119 -10.486  13.470  1.00  0.00           C  
ATOM    712  CD1 LEU   205       6.305 -10.205  14.394  1.00  0.00           C  
ATOM    713  CD2 LEU   205       4.716  -9.160  12.825  1.00  0.00           C  
ATOM    714  H   LEU   205       5.608 -13.844  11.086  1.00  0.00           H  
ATOM    715  HA  LEU   205       7.009 -12.607  13.376  1.00  0.00           H  
ATOM    716  HB2 LEU   205       6.135 -11.113  11.669  1.00  0.00           H  
ATOM    717  HB3 LEU   205       4.509 -11.773  11.853  1.00  0.00           H  
ATOM    718  HG  LEU   205       4.285 -10.837  14.079  1.00  0.00           H  
ATOM    719 HD11 LEU   205       7.174  -9.902  13.810  1.00  0.00           H  
ATOM    720 HD12 LEU   205       6.037  -9.419  15.096  1.00  0.00           H  
ATOM    721 HD13 LEU   205       6.553 -11.082  14.984  1.00  0.00           H  
ATOM    722 HD21 LEU   205       5.528  -8.775  12.206  1.00  0.00           H  
ATOM    723 HD22 LEU   205       3.830  -9.300  12.214  1.00  0.00           H  
ATOM    724 HD23 LEU   205       4.473  -8.432  13.598  1.00  0.00           H  
ATOM    725  N   ARG   206       5.743 -13.671  15.237  1.00  0.00           N  
ATOM    726  CA  ARG   206       5.077 -14.170  16.447  1.00  0.00           C  
ATOM    727  C   ARG   206       4.550 -13.015  17.297  1.00  0.00           C  
ATOM    728  O   ARG   206       5.253 -12.045  17.591  1.00  0.00           O  
ATOM    729  CB  ARG   206       6.053 -15.068  17.229  1.00  0.00           C  
ATOM    730  CG  ARG   206       5.572 -15.527  18.618  1.00  0.00           C  
ATOM    731  CD  ARG   206       4.423 -16.550  18.613  1.00  0.00           C  
ATOM    732  NE  ARG   206       4.819 -17.869  18.077  1.00  0.00           N  
ATOM    733  CZ  ARG   206       5.671 -18.734  18.591  1.00  0.00           C  
ATOM    734  NH1 ARG   206       6.324 -18.510  19.700  1.00  0.00           N1+
ATOM    735  NH2 ARG   206       5.886 -19.852  17.968  1.00  0.00           N1+
ATOM    736  H   ARG   206       6.714 -13.384  15.340  1.00  0.00           H  
ATOM    737  HA  ARG   206       4.221 -14.776  16.149  1.00  0.00           H  
ATOM    738  HB2 ARG   206       6.282 -15.939  16.617  1.00  0.00           H  
ATOM    739  HB3 ARG   206       6.981 -14.520  17.385  1.00  0.00           H  
ATOM    740  HG2 ARG   206       6.427 -15.944  19.147  1.00  0.00           H  
ATOM    741  HG3 ARG   206       5.257 -14.660  19.197  1.00  0.00           H  
ATOM    742  HD2 ARG   206       4.063 -16.671  19.636  1.00  0.00           H  
ATOM    743  HD3 ARG   206       3.597 -16.156  18.023  1.00  0.00           H  
ATOM    744  HE  ARG   206       4.387 -18.187  17.210  1.00  0.00           H  
ATOM    745 HH11 ARG   206       6.151 -17.654  20.199  1.00  0.00           H  
ATOM    746 HH12 ARG   206       7.028 -19.156  20.001  1.00  0.00           H  
ATOM    747 HH21 ARG   206       5.340 -20.003  17.110  1.00  0.00           H  
ATOM    748 HH22 ARG   206       6.569 -20.513  18.274  1.00  0.00           H  
ATOM    749  N   VAL   207       3.326 -13.199  17.777  1.00  0.00           N  
ATOM    750  CA  VAL   207       2.622 -12.317  18.706  1.00  0.00           C  
ATOM    751  C   VAL   207       2.846 -12.817  20.133  1.00  0.00           C  
ATOM    752  O   VAL   207       2.481 -13.945  20.456  1.00  0.00           O  
ATOM    753  CB  VAL   207       1.120 -12.307  18.360  1.00  0.00           C  
ATOM    754  CG1 VAL   207       0.370 -11.288  19.221  1.00  0.00           C  
ATOM    755  CG2 VAL   207       0.874 -11.963  16.885  1.00  0.00           C  
ATOM    756  H   VAL   207       2.817 -14.024  17.472  1.00  0.00           H  
ATOM    757  HA  VAL   207       3.008 -11.303  18.610  1.00  0.00           H  
ATOM    758  HB  VAL   207       0.705 -13.296  18.548  1.00  0.00           H  
ATOM    759 HG11 VAL   207      -0.686 -11.284  18.951  1.00  0.00           H  
ATOM    760 HG12 VAL   207       0.436 -11.564  20.270  1.00  0.00           H  
ATOM    761 HG13 VAL   207       0.779 -10.290  19.071  1.00  0.00           H  
ATOM    762 HG21 VAL   207       1.403 -12.648  16.224  1.00  0.00           H  
ATOM    763 HG22 VAL   207      -0.183 -12.083  16.672  1.00  0.00           H  
ATOM    764 HG23 VAL   207       1.187 -10.941  16.676  1.00  0.00           H  
ATOM    765  N   ASN   208       3.373 -11.968  21.017  1.00  0.00           N  
ATOM    766  CA  ASN   208       3.589 -12.306  22.436  1.00  0.00           C  
ATOM    767  C   ASN   208       2.575 -11.631  23.382  1.00  0.00           C  
ATOM    768  O   ASN   208       2.618 -11.840  24.593  1.00  0.00           O  
ATOM    769  CB  ASN   208       5.030 -11.939  22.817  1.00  0.00           C  
ATOM    770  CG  ASN   208       6.094 -12.700  22.043  1.00  0.00           C  
ATOM    771  ND2 ASN   208       7.233 -12.085  21.852  1.00  0.00           N  
ATOM    772  OD1 ASN   208       5.911 -13.823  21.602  1.00  0.00           O  
ATOM    773  H   ASN   208       3.710 -11.079  20.682  1.00  0.00           H  
ATOM    774  HA  ASN   208       3.477 -13.382  22.581  1.00  0.00           H  
ATOM    775  HB2 ASN   208       5.164 -10.871  22.668  1.00  0.00           H  
ATOM    776  HB3 ASN   208       5.190 -12.150  23.875  1.00  0.00           H  
ATOM    777 HD21 ASN   208       7.973 -12.569  21.355  1.00  0.00           H  
ATOM    778 HD22 ASN   208       7.366 -11.149  22.218  1.00  0.00           H  
ATOM    779  N   GLN   209       1.694 -10.779  22.849  1.00  0.00           N  
ATOM    780  CA  GLN   209       0.728  -9.972  23.599  1.00  0.00           C  
ATOM    781  C   GLN   209      -0.582  -9.860  22.817  1.00  0.00           C  
ATOM    782  O   GLN   209      -0.558  -9.509  21.638  1.00  0.00           O  
ATOM    783  CB  GLN   209       1.300  -8.561  23.838  1.00  0.00           C  
ATOM    784  CG  GLN   209       2.449  -8.495  24.857  1.00  0.00           C  
ATOM    785  CD  GLN   209       1.973  -8.788  26.274  1.00  0.00           C  
ATOM    786  NE2 GLN   209       1.986 -10.026  26.713  1.00  0.00           N  
ATOM    787  OE1 GLN   209       1.533  -7.903  26.984  1.00  0.00           O  
ATOM    788  H   GLN   209       1.680 -10.676  21.845  1.00  0.00           H  
ATOM    789  HA  GLN   209       0.507 -10.440  24.558  1.00  0.00           H  
ATOM    790  HB2 GLN   209       1.655  -8.161  22.887  1.00  0.00           H  
ATOM    791  HB3 GLN   209       0.498  -7.910  24.191  1.00  0.00           H  
ATOM    792  HG2 GLN   209       3.246  -9.183  24.580  1.00  0.00           H  
ATOM    793  HG3 GLN   209       2.865  -7.488  24.847  1.00  0.00           H  
ATOM    794 HE21 GLN   209       1.656 -10.175  27.650  1.00  0.00           H  
ATOM    795 HE22 GLN   209       2.303 -10.783  26.114  1.00  0.00           H  
ATOM    796  N   ASP   210      -1.714 -10.074  23.484  1.00  0.00           N  
ATOM    797  CA  ASP   210      -3.038  -9.811  22.920  1.00  0.00           C  
ATOM    798  C   ASP   210      -3.199  -8.339  22.507  1.00  0.00           C  
ATOM    799  O   ASP   210      -2.660  -7.431  23.147  1.00  0.00           O  
ATOM    800  CB  ASP   210      -4.134 -10.207  23.929  1.00  0.00           C  
ATOM    801  CG  ASP   210      -4.523 -11.689  23.858  1.00  0.00           C  
ATOM    802  OD1 ASP   210      -5.732 -11.996  23.736  1.00  0.00           O  
ATOM    803  OD2 ASP   210      -3.597 -12.528  23.862  1.00  0.00           O1-
ATOM    804  H   ASP   210      -1.679 -10.385  24.443  1.00  0.00           H  
ATOM    805  HA  ASP   210      -3.157 -10.411  22.022  1.00  0.00           H  
ATOM    806  HB2 ASP   210      -3.813  -9.961  24.942  1.00  0.00           H  
ATOM    807  HB3 ASP   210      -5.014  -9.607  23.715  1.00  0.00           H  
ATOM    808  N   GLY   211      -3.980  -8.090  21.457  1.00  0.00           N  
ATOM    809  CA  GLY   211      -4.403  -6.749  21.068  1.00  0.00           C  
ATOM    810  C   GLY   211      -5.212  -6.693  19.773  1.00  0.00           C  
ATOM    811  O   GLY   211      -5.259  -7.638  18.981  1.00  0.00           O  
ATOM    812  H   GLY   211      -4.286  -8.874  20.885  1.00  0.00           H  
ATOM    813  HA2 GLY   211      -5.001  -6.317  21.869  1.00  0.00           H  
ATOM    814  HA3 GLY   211      -3.522  -6.120  20.936  1.00  0.00           H  
ATOM    815  N   PHE   212      -5.757  -5.512  19.499  1.00  0.00           N  
ATOM    816  CA  PHE   212      -5.959  -5.074  18.124  1.00  0.00           C  
ATOM    817  C   PHE   212      -4.659  -4.448  17.601  1.00  0.00           C  
ATOM    818  O   PHE   212      -4.052  -3.606  18.268  1.00  0.00           O  
ATOM    819  CB  PHE   212      -7.124  -4.095  18.019  1.00  0.00           C  
ATOM    820  CG  PHE   212      -8.508  -4.705  18.150  1.00  0.00           C  
ATOM    821  CD1 PHE   212      -9.150  -5.231  17.012  1.00  0.00           C  
ATOM    822  CD2 PHE   212      -9.190  -4.680  19.380  1.00  0.00           C  
ATOM    823  CE1 PHE   212     -10.477  -5.693  17.094  1.00  0.00           C  
ATOM    824  CE2 PHE   212     -10.519  -5.132  19.461  1.00  0.00           C  
ATOM    825  CZ  PHE   212     -11.166  -5.629  18.317  1.00  0.00           C  
ATOM    826  H   PHE   212      -5.656  -4.783  20.199  1.00  0.00           H  
ATOM    827  HA  PHE   212      -6.198  -5.935  17.504  1.00  0.00           H  
ATOM    828  HB2 PHE   212      -6.996  -3.300  18.752  1.00  0.00           H  
ATOM    829  HB3 PHE   212      -7.058  -3.636  17.036  1.00  0.00           H  
ATOM    830  HD1 PHE   212      -8.633  -5.236  16.063  1.00  0.00           H  
ATOM    831  HD2 PHE   212      -8.707  -4.293  20.263  1.00  0.00           H  
ATOM    832  HE1 PHE   212     -10.976  -6.062  16.212  1.00  0.00           H  
ATOM    833  HE2 PHE   212     -11.047  -5.079  20.404  1.00  0.00           H  
ATOM    834  HZ  PHE   212     -12.197  -5.950  18.381  1.00  0.00           H  
ATOM    835  N   TYR   213      -4.247  -4.845  16.400  1.00  0.00           N  
ATOM    836  CA  TYR   213      -3.012  -4.434  15.734  1.00  0.00           C  
ATOM    837  C   TYR   213      -3.315  -3.867  14.345  1.00  0.00           C  
ATOM    838  O   TYR   213      -4.161  -4.403  13.630  1.00  0.00           O  
ATOM    839  CB  TYR   213      -2.061  -5.636  15.584  1.00  0.00           C  
ATOM    840  CG  TYR   213      -1.352  -6.131  16.834  1.00  0.00           C  
ATOM    841  CD1 TYR   213      -2.042  -6.895  17.794  1.00  0.00           C  
ATOM    842  CD2 TYR   213       0.035  -5.924  16.978  1.00  0.00           C  
ATOM    843  CE1 TYR   213      -1.355  -7.450  18.894  1.00  0.00           C  
ATOM    844  CE2 TYR   213       0.722  -6.460  18.082  1.00  0.00           C  
ATOM    845  CZ  TYR   213       0.030  -7.227  19.042  1.00  0.00           C  
ATOM    846  OH  TYR   213       0.704  -7.755  20.096  1.00  0.00           O  
ATOM    847  H   TYR   213      -4.859  -5.466  15.880  1.00  0.00           H  
ATOM    848  HA  TYR   213      -2.514  -3.660  16.313  1.00  0.00           H  
ATOM    849  HB2 TYR   213      -2.620  -6.468  15.153  1.00  0.00           H  
ATOM    850  HB3 TYR   213      -1.294  -5.366  14.856  1.00  0.00           H  
ATOM    851  HD1 TYR   213      -3.095  -7.095  17.665  1.00  0.00           H  
ATOM    852  HD2 TYR   213       0.580  -5.370  16.228  1.00  0.00           H  
ATOM    853  HE1 TYR   213      -1.881  -8.068  19.609  1.00  0.00           H  
ATOM    854  HE2 TYR   213       1.784  -6.303  18.190  1.00  0.00           H  
ATOM    855  HH  TYR   213       0.126  -8.337  20.624  1.00  0.00           H  
ATOM    856  N   TYR   214      -2.528  -2.890  13.899  1.00  0.00           N  
ATOM    857  CA  TYR   214      -2.340  -2.636  12.473  1.00  0.00           C  
ATOM    858  C   TYR   214      -1.238  -3.552  11.933  1.00  0.00           C  
ATOM    859  O   TYR   214      -0.203  -3.712  12.581  1.00  0.00           O  
ATOM    860  CB  TYR   214      -2.018  -1.163  12.227  1.00  0.00           C  
ATOM    861  CG  TYR   214      -1.820  -0.855  10.755  1.00  0.00           C  
ATOM    862  CD1 TYR   214      -2.927  -0.835   9.887  1.00  0.00           C  
ATOM    863  CD2 TYR   214      -0.524  -0.659  10.243  1.00  0.00           C  
ATOM    864  CE1 TYR   214      -2.747  -0.573   8.515  1.00  0.00           C  
ATOM    865  CE2 TYR   214      -0.339  -0.403   8.871  1.00  0.00           C  
ATOM    866  CZ  TYR   214      -1.451  -0.348   8.006  1.00  0.00           C  
ATOM    867  OH  TYR   214      -1.279  -0.058   6.688  1.00  0.00           O  
ATOM    868  H   TYR   214      -1.809  -2.539  14.524  1.00  0.00           H  
ATOM    869  HA  TYR   214      -3.260  -2.867  11.939  1.00  0.00           H  
ATOM    870  HB2 TYR   214      -2.840  -0.556  12.608  1.00  0.00           H  
ATOM    871  HB3 TYR   214      -1.118  -0.894  12.782  1.00  0.00           H  
ATOM    872  HD1 TYR   214      -3.916  -1.027  10.276  1.00  0.00           H  
ATOM    873  HD2 TYR   214       0.329  -0.717  10.905  1.00  0.00           H  
ATOM    874  HE1 TYR   214      -3.591  -0.544   7.843  1.00  0.00           H  
ATOM    875  HE2 TYR   214       0.652  -0.254   8.479  1.00  0.00           H  
ATOM    876  HH  TYR   214      -0.347   0.083   6.484  1.00  0.00           H  
ATOM    877  N   LEU   215      -1.463  -4.136  10.756  1.00  0.00           N  
ATOM    878  CA  LEU   215      -0.574  -5.070  10.060  1.00  0.00           C  
ATOM    879  C   LEU   215      -0.170  -4.487   8.701  1.00  0.00           C  
ATOM    880  O   LEU   215      -0.977  -3.800   8.070  1.00  0.00           O  
ATOM    881  CB  LEU   215      -1.287  -6.422   9.844  1.00  0.00           C  
ATOM    882  CG  LEU   215      -2.071  -6.996  11.037  1.00  0.00           C  
ATOM    883  CD1 LEU   215      -2.663  -8.353  10.653  1.00  0.00           C  
ATOM    884  CD2 LEU   215      -1.205  -7.198  12.275  1.00  0.00           C  
ATOM    885  H   LEU   215      -2.342  -3.930  10.294  1.00  0.00           H  
ATOM    886  HA  LEU   215       0.329  -5.235  10.651  1.00  0.00           H  
ATOM    887  HB2 LEU   215      -1.996  -6.300   9.024  1.00  0.00           H  
ATOM    888  HB3 LEU   215      -0.539  -7.150   9.526  1.00  0.00           H  
ATOM    889  HG  LEU   215      -2.892  -6.326  11.291  1.00  0.00           H  
ATOM    890 HD11 LEU   215      -3.215  -8.765  11.497  1.00  0.00           H  
ATOM    891 HD12 LEU   215      -3.342  -8.230   9.810  1.00  0.00           H  
ATOM    892 HD13 LEU   215      -1.867  -9.044  10.376  1.00  0.00           H  
ATOM    893 HD21 LEU   215      -0.734  -6.261  12.557  1.00  0.00           H  
ATOM    894 HD22 LEU   215      -1.838  -7.512  13.100  1.00  0.00           H  
ATOM    895 HD23 LEU   215      -0.432  -7.942  12.083  1.00  0.00           H  
ATOM    896  N   TYR   216       1.022  -4.822   8.205  1.00  0.00           N  
ATOM    897  CA  TYR   216       1.453  -4.459   6.853  1.00  0.00           C  
ATOM    898  C   TYR   216       2.465  -5.446   6.249  1.00  0.00           C  
ATOM    899  O   TYR   216       3.360  -5.953   6.924  1.00  0.00           O  
ATOM    900  CB  TYR   216       2.009  -3.025   6.841  1.00  0.00           C  
ATOM    901  CG  TYR   216       3.263  -2.822   7.671  1.00  0.00           C  
ATOM    902  CD1 TYR   216       3.170  -2.423   9.019  1.00  0.00           C  
ATOM    903  CD2 TYR   216       4.523  -3.072   7.097  1.00  0.00           C  
ATOM    904  CE1 TYR   216       4.339  -2.272   9.788  1.00  0.00           C  
ATOM    905  CE2 TYR   216       5.695  -2.922   7.861  1.00  0.00           C  
ATOM    906  CZ  TYR   216       5.600  -2.521   9.207  1.00  0.00           C  
ATOM    907  OH  TYR   216       6.729  -2.343   9.934  1.00  0.00           O  
ATOM    908  H   TYR   216       1.664  -5.368   8.777  1.00  0.00           H  
ATOM    909  HA  TYR   216       0.574  -4.472   6.210  1.00  0.00           H  
ATOM    910  HB2 TYR   216       2.223  -2.746   5.808  1.00  0.00           H  
ATOM    911  HB3 TYR   216       1.234  -2.344   7.195  1.00  0.00           H  
ATOM    912  HD1 TYR   216       2.198  -2.268   9.469  1.00  0.00           H  
ATOM    913  HD2 TYR   216       4.579  -3.415   6.074  1.00  0.00           H  
ATOM    914  HE1 TYR   216       4.282  -1.995  10.830  1.00  0.00           H  
ATOM    915  HE2 TYR   216       6.663  -3.125   7.431  1.00  0.00           H  
ATOM    916  HH  TYR   216       7.537  -2.533   9.429  1.00  0.00           H  
ATOM    917  N   ALA   217       2.390  -5.616   4.933  1.00  0.00           N  
ATOM    918  CA  ALA   217       3.334  -6.332   4.087  1.00  0.00           C  
ATOM    919  C   ALA   217       3.801  -5.421   2.946  1.00  0.00           C  
ATOM    920  O   ALA   217       3.017  -4.624   2.429  1.00  0.00           O  
ATOM    921  CB  ALA   217       2.647  -7.584   3.522  1.00  0.00           C  
ATOM    922  H   ALA   217       1.605  -5.185   4.453  1.00  0.00           H  
ATOM    923  HA  ALA   217       4.202  -6.634   4.674  1.00  0.00           H  
ATOM    924  HB1 ALA   217       1.904  -7.287   2.785  1.00  0.00           H  
ATOM    925  HB2 ALA   217       3.386  -8.227   3.044  1.00  0.00           H  
ATOM    926  HB3 ALA   217       2.136  -8.136   4.310  1.00  0.00           H  
ATOM    927  N   ASN   218       5.026  -5.624   2.469  1.00  0.00           N  
ATOM    928  CA  ASN   218       5.504  -5.122   1.184  1.00  0.00           C  
ATOM    929  C   ASN   218       6.323  -6.223   0.506  1.00  0.00           C  
ATOM    930  O   ASN   218       7.109  -6.870   1.190  1.00  0.00           O  
ATOM    931  CB  ASN   218       6.323  -3.844   1.410  1.00  0.00           C  
ATOM    932  CG  ASN   218       6.371  -2.945   0.191  1.00  0.00           C  
ATOM    933  ND2 ASN   218       7.311  -3.121  -0.706  1.00  0.00           N  
ATOM    934  OD1 ASN   218       5.563  -2.040   0.073  1.00  0.00           O  
ATOM    935  H   ASN   218       5.635  -6.280   2.954  1.00  0.00           H  
ATOM    936  HA  ASN   218       4.645  -4.887   0.563  1.00  0.00           H  
ATOM    937  HB2 ASN   218       5.858  -3.265   2.204  1.00  0.00           H  
ATOM    938  HB3 ASN   218       7.337  -4.097   1.721  1.00  0.00           H  
ATOM    939 HD21 ASN   218       7.406  -2.419  -1.426  1.00  0.00           H  
ATOM    940 HD22 ASN   218       7.973  -3.884  -0.620  1.00  0.00           H  
ATOM    941  N   ILE   219       6.139  -6.451  -0.794  1.00  0.00           N  
ATOM    942  CA  ILE   219       6.931  -7.385  -1.609  1.00  0.00           C  
ATOM    943  C   ILE   219       7.206  -6.718  -2.958  1.00  0.00           C  
ATOM    944  O   ILE   219       6.279  -6.227  -3.604  1.00  0.00           O  
ATOM    945  CB  ILE   219       6.207  -8.735  -1.848  1.00  0.00           C  
ATOM    946  CG1 ILE   219       5.617  -9.423  -0.596  1.00  0.00           C  
ATOM    947  CG2 ILE   219       7.144  -9.713  -2.585  1.00  0.00           C  
ATOM    948  CD1 ILE   219       6.612 -10.022   0.404  1.00  0.00           C  
ATOM    949  H   ILE   219       5.483  -5.851  -1.288  1.00  0.00           H  
ATOM    950  HA  ILE   219       7.884  -7.581  -1.115  1.00  0.00           H  
ATOM    951  HB  ILE   219       5.359  -8.537  -2.507  1.00  0.00           H  
ATOM    952 HG12 ILE   219       4.971  -8.721  -0.070  1.00  0.00           H  
ATOM    953 HG13 ILE   219       4.986 -10.240  -0.940  1.00  0.00           H  
ATOM    954 HG21 ILE   219       8.070  -9.853  -2.025  1.00  0.00           H  
ATOM    955 HG22 ILE   219       6.653 -10.675  -2.716  1.00  0.00           H  
ATOM    956 HG23 ILE   219       7.398  -9.336  -3.576  1.00  0.00           H  
ATOM    957 HD11 ILE   219       6.067 -10.418   1.262  1.00  0.00           H  
ATOM    958 HD12 ILE   219       7.172 -10.833  -0.058  1.00  0.00           H  
ATOM    959 HD13 ILE   219       7.305  -9.262   0.748  1.00  0.00           H  
ATOM    960  N   CYS   220       8.444  -6.780  -3.440  1.00  0.00           N  
ATOM    961  CA  CYS   220       8.800  -6.379  -4.801  1.00  0.00           C  
ATOM    962  C   CYS   220       9.296  -7.589  -5.610  1.00  0.00           C  
ATOM    963  O   CYS   220       9.775  -8.572  -5.047  1.00  0.00           O  
ATOM    964  CB  CYS   220       9.801  -5.222  -4.734  1.00  0.00           C  
ATOM    965  SG  CYS   220       9.031  -3.727  -4.059  1.00  0.00           S  
ATOM    966  H   CYS   220       9.149  -7.250  -2.885  1.00  0.00           H  
ATOM    967  HA  CYS   220       7.921  -6.010  -5.324  1.00  0.00           H  
ATOM    968  HB2 CYS   220      10.620  -5.506  -4.077  1.00  0.00           H  
ATOM    969  HB3 CYS   220      10.188  -5.013  -5.733  1.00  0.00           H  
ATOM    970  HG  CYS   220       8.800  -4.226  -2.834  1.00  0.00           H  
ATOM    971  N   PHE   221       9.192  -7.519  -6.936  1.00  0.00           N  
ATOM    972  CA  PHE   221       9.491  -8.608  -7.868  1.00  0.00           C  
ATOM    973  C   PHE   221      10.324  -8.084  -9.043  1.00  0.00           C  
ATOM    974  O   PHE   221       9.974  -7.050  -9.619  1.00  0.00           O  
ATOM    975  CB  PHE   221       8.179  -9.245  -8.351  1.00  0.00           C  
ATOM    976  CG  PHE   221       7.334  -9.907  -7.278  1.00  0.00           C  
ATOM    977  CD1 PHE   221       7.500 -11.275  -6.986  1.00  0.00           C  
ATOM    978  CD2 PHE   221       6.351  -9.166  -6.597  1.00  0.00           C  
ATOM    979  CE1 PHE   221       6.667 -11.906  -6.045  1.00  0.00           C  
ATOM    980  CE2 PHE   221       5.535  -9.795  -5.642  1.00  0.00           C  
ATOM    981  CZ  PHE   221       5.677 -11.168  -5.376  1.00  0.00           C  
ATOM    982  H   PHE   221       8.803  -6.673  -7.344  1.00  0.00           H  
ATOM    983  HA  PHE   221      10.070  -9.372  -7.364  1.00  0.00           H  
ATOM    984  HB2 PHE   221       7.581  -8.482  -8.850  1.00  0.00           H  
ATOM    985  HB3 PHE   221       8.414 -10.008  -9.090  1.00  0.00           H  
ATOM    986  HD1 PHE   221       8.259 -11.852  -7.496  1.00  0.00           H  
ATOM    987  HD2 PHE   221       6.228  -8.112  -6.801  1.00  0.00           H  
ATOM    988  HE1 PHE   221       6.795 -12.956  -5.830  1.00  0.00           H  
ATOM    989  HE2 PHE   221       4.811  -9.217  -5.096  1.00  0.00           H  
ATOM    990  HZ  PHE   221       5.046 -11.648  -4.639  1.00  0.00           H  
ATOM    991  N   ARG   222      11.400  -8.792  -9.426  1.00  0.00           N  
ATOM    992  CA  ARG   222      12.350  -8.335 -10.460  1.00  0.00           C  
ATOM    993  C   ARG   222      12.965  -9.450 -11.317  1.00  0.00           C  
ATOM    994  O   ARG   222      13.166 -10.564 -10.844  1.00  0.00           O  
ATOM    995  CB  ARG   222      13.425  -7.429  -9.825  1.00  0.00           C  
ATOM    996  CG  ARG   222      14.356  -8.096  -8.792  1.00  0.00           C  
ATOM    997  CD  ARG   222      15.327  -7.052  -8.209  1.00  0.00           C  
ATOM    998  NE  ARG   222      16.165  -7.589  -7.114  1.00  0.00           N  
ATOM    999  CZ  ARG   222      16.734  -6.889  -6.136  1.00  0.00           C  
ATOM   1000  NH1 ARG   222      16.548  -5.617  -5.963  1.00  0.00           N1+
ATOM   1001  NH2 ARG   222      17.504  -7.469  -5.265  1.00  0.00           N1+
ATOM   1002  H   ARG   222      11.547  -9.709  -9.014  1.00  0.00           H  
ATOM   1003  HA  ARG   222      11.784  -7.716 -11.153  1.00  0.00           H  
ATOM   1004  HB2 ARG   222      14.034  -7.021 -10.629  1.00  0.00           H  
ATOM   1005  HB3 ARG   222      12.918  -6.592  -9.341  1.00  0.00           H  
ATOM   1006  HG2 ARG   222      13.757  -8.519  -7.988  1.00  0.00           H  
ATOM   1007  HG3 ARG   222      14.925  -8.897  -9.266  1.00  0.00           H  
ATOM   1008  HD2 ARG   222      15.978  -6.690  -9.007  1.00  0.00           H  
ATOM   1009  HD3 ARG   222      14.741  -6.209  -7.848  1.00  0.00           H  
ATOM   1010  HE  ARG   222      16.298  -8.587  -7.093  1.00  0.00           H  
ATOM   1011 HH11 ARG   222      15.682  -5.209  -6.307  1.00  0.00           H  
ATOM   1012 HH12 ARG   222      16.915  -5.179  -5.112  1.00  0.00           H  
ATOM   1013 HH21 ARG   222      17.720  -8.440  -5.312  1.00  0.00           H  
ATOM   1014 HH22 ARG   222      17.727  -6.939  -4.409  1.00  0.00           H  
ATOM   1015  N   HIE   223      13.324  -9.111 -12.562  1.00  0.00           N  
ATOM   1016  CA  HIE   223      14.013  -9.984 -13.537  1.00  0.00           C  
ATOM   1017  C   HIE   223      14.856  -9.163 -14.531  1.00  0.00           C  
ATOM   1018  O   HIE   223      14.513  -8.014 -14.818  1.00  0.00           O  
ATOM   1019  CB  HIE   223      12.965 -10.824 -14.289  1.00  0.00           C  
ATOM   1020  CG  HIE   223      13.544 -11.724 -15.349  1.00  0.00           C  
ATOM   1021  CD2 HIE   223      13.191 -11.752 -16.668  1.00  0.00           C  
ATOM   1022  ND1 HIE   223      14.610 -12.596 -15.145  1.00  0.00           N  
ATOM   1023  CE1 HIE   223      14.867 -13.150 -16.340  1.00  0.00           C  
ATOM   1024  NE2 HIE   223      14.040 -12.653 -17.272  1.00  0.00           N  
ATOM   1025  H   HIE   223      13.118  -8.162 -12.851  1.00  0.00           H  
ATOM   1026  HA  HIE   223      14.682 -10.668 -13.008  1.00  0.00           H  
ATOM   1027  HB2 HIE   223      12.444 -11.455 -13.569  1.00  0.00           H  
ATOM   1028  HB3 HIE   223      12.241 -10.159 -14.756  1.00  0.00           H  
ATOM   1029  HD2 HIE   223      12.416 -11.171 -17.148  1.00  0.00           H  
ATOM   1030  HE1 HIE   223      15.647 -13.875 -16.534  1.00  0.00           H  
ATOM   1031  HE2 HIE   223      14.110 -12.870 -18.268  1.00  0.00           H  
ATOM   1032  N   HIE   224      15.881  -9.746 -15.163  1.00  0.00           N  
ATOM   1033  CA  HIE   224      16.698  -9.092 -16.204  1.00  0.00           C  
ATOM   1034  C   HIE   224      16.916 -10.011 -17.416  1.00  0.00           C  
ATOM   1035  O   HIE   224      17.296 -11.166 -17.244  1.00  0.00           O  
ATOM   1036  CB  HIE   224      18.030  -8.604 -15.610  1.00  0.00           C  
ATOM   1037  CG  HIE   224      18.667  -7.520 -16.444  1.00  0.00           C  
ATOM   1038  CD2 HIE   224      18.650  -6.187 -16.151  1.00  0.00           C  
ATOM   1039  ND1 HIE   224      19.241  -7.699 -17.705  1.00  0.00           N  
ATOM   1040  CE1 HIE   224      19.534  -6.462 -18.144  1.00  0.00           C  
ATOM   1041  NE2 HIE   224      19.190  -5.538 -17.235  1.00  0.00           N  
ATOM   1042  H   HIE   224      16.039 -10.737 -15.003  1.00  0.00           H  
ATOM   1043  HA  HIE   224      16.173  -8.210 -16.562  1.00  0.00           H  
ATOM   1044  HB2 HIE   224      17.852  -8.199 -14.613  1.00  0.00           H  
ATOM   1045  HB3 HIE   224      18.723  -9.442 -15.515  1.00  0.00           H  
ATOM   1046  HD2 HIE   224      18.231  -5.719 -15.275  1.00  0.00           H  
ATOM   1047  HE1 HIE   224      19.946  -6.231 -19.118  1.00  0.00           H  
ATOM   1048  HE2 HIE   224      19.173  -4.522 -17.408  1.00  0.00           H  
ATOM   1049  N   GLU   225      16.705  -9.519 -18.643  1.00  0.00           N  
ATOM   1050  CA  GLU   225      16.794 -10.352 -19.867  1.00  0.00           C  
ATOM   1051  C   GLU   225      18.204 -10.486 -20.463  1.00  0.00           C  
ATOM   1052  O   GLU   225      18.383 -11.178 -21.462  1.00  0.00           O  
ATOM   1053  CB  GLU   225      15.684 -10.070 -20.898  1.00  0.00           C  
ATOM   1054  CG  GLU   225      15.659  -8.638 -21.447  1.00  0.00           C  
ATOM   1055  CD  GLU   225      14.358  -8.320 -22.201  1.00  0.00           C  
ATOM   1056  OE1 GLU   225      14.407  -7.719 -23.294  1.00  0.00           O  
ATOM   1057  OE2 GLU   225      13.277  -8.626 -21.648  1.00  0.00           O1-
ATOM   1058  H   GLU   225      16.551  -8.517 -18.742  1.00  0.00           H  
ATOM   1059  HA  GLU   225      16.581 -11.369 -19.544  1.00  0.00           H  
ATOM   1060  HB2 GLU   225      15.779 -10.765 -21.733  1.00  0.00           H  
ATOM   1061  HB3 GLU   225      14.734 -10.292 -20.413  1.00  0.00           H  
ATOM   1062  HG2 GLU   225      15.731  -7.966 -20.598  1.00  0.00           H  
ATOM   1063  HG3 GLU   225      16.530  -8.478 -22.086  1.00  0.00           H  
ATOM   1064  N   THR   226      19.234 -10.085 -19.710  1.00  0.00           N  
ATOM   1065  CA  THR   226      20.547 -10.764 -19.772  1.00  0.00           C  
ATOM   1066  C   THR   226      20.446 -12.254 -19.420  1.00  0.00           C  
ATOM   1067  O   THR   226      21.190 -13.057 -19.975  1.00  0.00           O  
ATOM   1068  CB  THR   226      21.579 -10.118 -18.838  1.00  0.00           C  
ATOM   1069  CG2 THR   226      22.102  -8.795 -19.392  1.00  0.00           C  
ATOM   1070  OG1 THR   226      21.035  -9.883 -17.559  1.00  0.00           O  
ATOM   1071  H   THR   226      19.035  -9.506 -18.902  1.00  0.00           H  
ATOM   1072  HA  THR   226      20.925 -10.708 -20.793  1.00  0.00           H  
ATOM   1073  HB  THR   226      22.429 -10.794 -18.731  1.00  0.00           H  
ATOM   1074  HG1 THR   226      20.536  -9.049 -17.592  1.00  0.00           H  
ATOM   1075 HG21 THR   226      22.747  -8.318 -18.655  1.00  0.00           H  
ATOM   1076 HG22 THR   226      22.681  -8.988 -20.295  1.00  0.00           H  
ATOM   1077 HG23 THR   226      21.275  -8.133 -19.640  1.00  0.00           H  
ATOM   1078  N   SER   227      19.449 -12.648 -18.616  1.00  0.00           N  
ATOM   1079  CA  SER   227      19.045 -14.041 -18.381  1.00  0.00           C  
ATOM   1080  C   SER   227      17.915 -14.515 -19.322  1.00  0.00           C  
ATOM   1081  O   SER   227      17.246 -15.505 -19.026  1.00  0.00           O  
ATOM   1082  CB  SER   227      18.688 -14.219 -16.899  1.00  0.00           C  
ATOM   1083  OG  SER   227      18.449 -15.578 -16.602  1.00  0.00           O  
ATOM   1084  H   SER   227      18.885 -11.928 -18.177  1.00  0.00           H  
ATOM   1085  HA  SER   227      19.904 -14.683 -18.580  1.00  0.00           H  
ATOM   1086  HB2 SER   227      19.512 -13.860 -16.280  1.00  0.00           H  
ATOM   1087  HB3 SER   227      17.798 -13.635 -16.666  1.00  0.00           H  
ATOM   1088  HG  SER   227      17.856 -15.914 -17.296  1.00  0.00           H  
ATOM   1089  N   GLY   228      17.676 -13.819 -20.441  1.00  0.00           N  
ATOM   1090  CA  GLY   228      16.604 -14.117 -21.397  1.00  0.00           C  
ATOM   1091  C   GLY   228      15.188 -13.850 -20.869  1.00  0.00           C  
ATOM   1092  O   GLY   228      14.990 -13.159 -19.868  1.00  0.00           O  
ATOM   1093  H   GLY   228      18.262 -13.018 -20.646  1.00  0.00           H  
ATOM   1094  HA2 GLY   228      16.750 -13.515 -22.294  1.00  0.00           H  
ATOM   1095  HA3 GLY   228      16.670 -15.168 -21.680  1.00  0.00           H  
ATOM   1096  N   SER   229      14.186 -14.391 -21.562  1.00  0.00           N  
ATOM   1097  CA  SER   229      12.776 -14.380 -21.146  1.00  0.00           C  
ATOM   1098  C   SER   229      12.595 -14.966 -19.740  1.00  0.00           C  
ATOM   1099  O   SER   229      13.334 -15.867 -19.339  1.00  0.00           O  
ATOM   1100  CB  SER   229      11.955 -15.206 -22.146  1.00  0.00           C  
ATOM   1101  OG  SER   229      12.225 -14.750 -23.461  1.00  0.00           O  
ATOM   1102  H   SER   229      14.389 -14.898 -22.410  1.00  0.00           H  
ATOM   1103  HA  SER   229      12.406 -13.354 -21.152  1.00  0.00           H  
ATOM   1104  HB2 SER   229      12.238 -16.257 -22.068  1.00  0.00           H  
ATOM   1105  HB3 SER   229      10.891 -15.112 -21.928  1.00  0.00           H  
ATOM   1106  HG  SER   229      11.705 -13.932 -23.587  1.00  0.00           H  
ATOM   1107  N   VAL   230      11.619 -14.475 -18.968  1.00  0.00           N  
ATOM   1108  CA  VAL   230      11.302 -15.081 -17.662  1.00  0.00           C  
ATOM   1109  C   VAL   230      10.825 -16.535 -17.846  1.00  0.00           C  
ATOM   1110  O   VAL   230      10.065 -16.801 -18.780  1.00  0.00           O  
ATOM   1111  CB  VAL   230      10.279 -14.235 -16.879  1.00  0.00           C  
ATOM   1112  CG1 VAL   230       8.855 -14.338 -17.438  1.00  0.00           C  
ATOM   1113  CG2 VAL   230      10.247 -14.599 -15.393  1.00  0.00           C  
ATOM   1114  H   VAL   230      11.036 -13.722 -19.319  1.00  0.00           H  
ATOM   1115  HA  VAL   230      12.227 -15.083 -17.088  1.00  0.00           H  
ATOM   1116  HB  VAL   230      10.598 -13.195 -16.943  1.00  0.00           H  
ATOM   1117 HG11 VAL   230       8.861 -14.080 -18.494  1.00  0.00           H  
ATOM   1118 HG12 VAL   230       8.467 -15.348 -17.312  1.00  0.00           H  
ATOM   1119 HG13 VAL   230       8.181 -13.666 -16.917  1.00  0.00           H  
ATOM   1120 HG21 VAL   230       9.582 -13.923 -14.860  1.00  0.00           H  
ATOM   1121 HG22 VAL   230       9.878 -15.617 -15.258  1.00  0.00           H  
ATOM   1122 HG23 VAL   230      11.248 -14.510 -14.971  1.00  0.00           H  
ATOM   1123  N   PRO   231      11.179 -17.481 -16.954  1.00  0.00           N  
ATOM   1124  CA  PRO   231      10.615 -18.827 -16.986  1.00  0.00           C  
ATOM   1125  C   PRO   231       9.080 -18.812 -17.032  1.00  0.00           C  
ATOM   1126  O   PRO   231       8.429 -18.147 -16.226  1.00  0.00           O  
ATOM   1127  CB  PRO   231      11.157 -19.526 -15.735  1.00  0.00           C  
ATOM   1128  CG  PRO   231      12.505 -18.837 -15.524  1.00  0.00           C  
ATOM   1129  CD  PRO   231      12.213 -17.393 -15.932  1.00  0.00           C  
ATOM   1130  HA  PRO   231      11.000 -19.333 -17.872  1.00  0.00           H  
ATOM   1131  HB2 PRO   231      10.510 -19.327 -14.879  1.00  0.00           H  
ATOM   1132  HB3 PRO   231      11.270 -20.600 -15.889  1.00  0.00           H  
ATOM   1133  HG2 PRO   231      12.838 -18.905 -14.488  1.00  0.00           H  
ATOM   1134  HG3 PRO   231      13.248 -19.265 -16.199  1.00  0.00           H  
ATOM   1135  HD2 PRO   231      11.839 -16.842 -15.070  1.00  0.00           H  
ATOM   1136  HD3 PRO   231      13.120 -16.926 -16.319  1.00  0.00           H  
ATOM   1137  N   THR   232       8.504 -19.550 -17.986  1.00  0.00           N  
ATOM   1138  CA  THR   232       7.055 -19.624 -18.283  1.00  0.00           C  
ATOM   1139  C   THR   232       6.356 -18.316 -18.697  1.00  0.00           C  
ATOM   1140  O   THR   232       5.145 -18.344 -18.904  1.00  0.00           O  
ATOM   1141  CB  THR   232       6.256 -20.425 -17.227  1.00  0.00           C  
ATOM   1142  CG2 THR   232       6.587 -21.916 -17.302  1.00  0.00           C  
ATOM   1143  OG1 THR   232       6.528 -20.039 -15.899  1.00  0.00           O  
ATOM   1144  H   THR   232       9.118 -20.000 -18.647  1.00  0.00           H  
ATOM   1145  HA  THR   232       6.987 -20.210 -19.199  1.00  0.00           H  
ATOM   1146  HB  THR   232       5.188 -20.313 -17.413  1.00  0.00           H  
ATOM   1147  HG1 THR   232       6.986 -19.182 -15.927  1.00  0.00           H  
ATOM   1148 HG21 THR   232       6.347 -22.298 -18.293  1.00  0.00           H  
ATOM   1149 HG22 THR   232       7.644 -22.077 -17.092  1.00  0.00           H  
ATOM   1150 HG23 THR   232       5.991 -22.452 -16.563  1.00  0.00           H  
ATOM   1151  N   ASP   233       7.107 -17.240 -18.972  1.00  0.00           N  
ATOM   1152  CA  ASP   233       6.718 -15.994 -19.670  1.00  0.00           C  
ATOM   1153  C   ASP   233       5.626 -15.113 -19.027  1.00  0.00           C  
ATOM   1154  O   ASP   233       5.818 -13.902 -18.853  1.00  0.00           O  
ATOM   1155  CB  ASP   233       6.408 -16.310 -21.138  1.00  0.00           C  
ATOM   1156  CG  ASP   233       7.672 -16.775 -21.860  1.00  0.00           C  
ATOM   1157  OD1 ASP   233       7.893 -18.004 -21.915  1.00  0.00           O  
ATOM   1158  OD2 ASP   233       8.409 -15.877 -22.324  1.00  0.00           O1-
ATOM   1159  H   ASP   233       8.108 -17.353 -18.856  1.00  0.00           H  
ATOM   1160  HA  ASP   233       7.609 -15.369 -19.699  1.00  0.00           H  
ATOM   1161  HB2 ASP   233       5.632 -17.073 -21.208  1.00  0.00           H  
ATOM   1162  HB3 ASP   233       6.025 -15.411 -21.623  1.00  0.00           H  
ATOM   1163  N   TYR   234       4.484 -15.703 -18.674  1.00  0.00           N  
ATOM   1164  CA  TYR   234       3.365 -15.087 -17.970  1.00  0.00           C  
ATOM   1165  C   TYR   234       3.361 -15.492 -16.493  1.00  0.00           C  
ATOM   1166  O   TYR   234       3.709 -16.614 -16.133  1.00  0.00           O  
ATOM   1167  CB  TYR   234       2.053 -15.458 -18.667  1.00  0.00           C  
ATOM   1168  CG  TYR   234       0.841 -14.747 -18.099  1.00  0.00           C  
ATOM   1169  CD1 TYR   234       0.745 -13.346 -18.200  1.00  0.00           C  
ATOM   1170  CD2 TYR   234      -0.193 -15.474 -17.481  1.00  0.00           C  
ATOM   1171  CE1 TYR   234      -0.380 -12.671 -17.695  1.00  0.00           C  
ATOM   1172  CE2 TYR   234      -1.333 -14.806 -16.994  1.00  0.00           C  
ATOM   1173  CZ  TYR   234      -1.429 -13.402 -17.104  1.00  0.00           C  
ATOM   1174  OH  TYR   234      -2.537 -12.751 -16.674  1.00  0.00           O  
ATOM   1175  H   TYR   234       4.451 -16.712 -18.784  1.00  0.00           H  
ATOM   1176  HA  TYR   234       3.480 -14.005 -18.015  1.00  0.00           H  
ATOM   1177  HB2 TYR   234       2.131 -15.203 -19.725  1.00  0.00           H  
ATOM   1178  HB3 TYR   234       1.910 -16.538 -18.597  1.00  0.00           H  
ATOM   1179  HD1 TYR   234       1.543 -12.787 -18.660  1.00  0.00           H  
ATOM   1180  HD2 TYR   234      -0.129 -16.552 -17.393  1.00  0.00           H  
ATOM   1181  HE1 TYR   234      -0.466 -11.599 -17.782  1.00  0.00           H  
ATOM   1182  HE2 TYR   234      -2.136 -15.374 -16.544  1.00  0.00           H  
ATOM   1183  HH  TYR   234      -3.196 -13.403 -16.355  1.00  0.00           H  
ATOM   1184  N   LEU   235       2.996 -14.550 -15.627  1.00  0.00           N  
ATOM   1185  CA  LEU   235       3.326 -14.570 -14.208  1.00  0.00           C  
ATOM   1186  C   LEU   235       2.111 -14.248 -13.343  1.00  0.00           C  
ATOM   1187  O   LEU   235       1.338 -13.336 -13.642  1.00  0.00           O  
ATOM   1188  CB  LEU   235       4.435 -13.534 -13.928  1.00  0.00           C  
ATOM   1189  CG  LEU   235       5.727 -13.699 -14.747  1.00  0.00           C  
ATOM   1190  CD1 LEU   235       6.632 -12.495 -14.491  1.00  0.00           C  
ATOM   1191  CD2 LEU   235       6.468 -14.979 -14.361  1.00  0.00           C  
ATOM   1192  H   LEU   235       2.660 -13.670 -16.002  1.00  0.00           H  
ATOM   1193  HA  LEU   235       3.690 -15.561 -13.930  1.00  0.00           H  
ATOM   1194  HB2 LEU   235       4.029 -12.541 -14.123  1.00  0.00           H  
ATOM   1195  HB3 LEU   235       4.690 -13.578 -12.868  1.00  0.00           H  
ATOM   1196  HG  LEU   235       5.501 -13.721 -15.813  1.00  0.00           H  
ATOM   1197 HD11 LEU   235       6.120 -11.577 -14.778  1.00  0.00           H  
ATOM   1198 HD12 LEU   235       6.908 -12.445 -13.439  1.00  0.00           H  
ATOM   1199 HD13 LEU   235       7.537 -12.585 -15.084  1.00  0.00           H  
ATOM   1200 HD21 LEU   235       5.862 -15.852 -14.604  1.00  0.00           H  
ATOM   1201 HD22 LEU   235       7.393 -15.057 -14.928  1.00  0.00           H  
ATOM   1202 HD23 LEU   235       6.696 -14.979 -13.296  1.00  0.00           H  
ATOM   1203  N   GLN   236       2.082 -14.863 -12.162  1.00  0.00           N  
ATOM   1204  CA  GLN   236       1.389 -14.340 -10.991  1.00  0.00           C  
ATOM   1205  C   GLN   236       2.436 -13.797 -10.018  1.00  0.00           C  
ATOM   1206  O   GLN   236       3.299 -14.554  -9.570  1.00  0.00           O  
ATOM   1207  CB  GLN   236       0.552 -15.456 -10.352  1.00  0.00           C  
ATOM   1208  CG  GLN   236      -0.263 -14.923  -9.168  1.00  0.00           C  
ATOM   1209  CD  GLN   236      -1.152 -15.996  -8.562  1.00  0.00           C  
ATOM   1210  NE2 GLN   236      -2.096 -16.505  -9.320  1.00  0.00           N  
ATOM   1211  OE1 GLN   236      -1.009 -16.391  -7.409  1.00  0.00           O  
ATOM   1212  H   GLN   236       2.772 -15.581 -11.994  1.00  0.00           H  
ATOM   1213  HA  GLN   236       0.723 -13.526 -11.280  1.00  0.00           H  
ATOM   1214  HB2 GLN   236      -0.127 -15.859 -11.102  1.00  0.00           H  
ATOM   1215  HB3 GLN   236       1.204 -16.262 -10.010  1.00  0.00           H  
ATOM   1216  HG2 GLN   236       0.408 -14.552  -8.393  1.00  0.00           H  
ATOM   1217  HG3 GLN   236      -0.893 -14.102  -9.511  1.00  0.00           H  
ATOM   1218 HE21 GLN   236      -2.741 -17.168  -8.903  1.00  0.00           H  
ATOM   1219 HE22 GLN   236      -2.203 -16.218 -10.276  1.00  0.00           H  
ATOM   1220  N   LEU   237       2.318 -12.529  -9.630  1.00  0.00           N  
ATOM   1221  CA  LEU   237       3.193 -11.863  -8.667  1.00  0.00           C  
ATOM   1222  C   LEU   237       2.314 -11.353  -7.517  1.00  0.00           C  
ATOM   1223  O   LEU   237       1.716 -10.282  -7.612  1.00  0.00           O  
ATOM   1224  CB  LEU   237       3.974 -10.748  -9.391  1.00  0.00           C  
ATOM   1225  CG  LEU   237       4.805 -11.206 -10.609  1.00  0.00           C  
ATOM   1226  CD1 LEU   237       5.456  -9.996 -11.279  1.00  0.00           C  
ATOM   1227  CD2 LEU   237       5.913 -12.195 -10.240  1.00  0.00           C  
ATOM   1228  H   LEU   237       1.593 -11.952 -10.048  1.00  0.00           H  
ATOM   1229  HA  LEU   237       3.914 -12.564  -8.246  1.00  0.00           H  
ATOM   1230  HB2 LEU   237       3.260  -9.999  -9.735  1.00  0.00           H  
ATOM   1231  HB3 LEU   237       4.641 -10.279  -8.669  1.00  0.00           H  
ATOM   1232  HG  LEU   237       4.149 -11.673 -11.343  1.00  0.00           H  
ATOM   1233 HD11 LEU   237       6.156  -9.525 -10.591  1.00  0.00           H  
ATOM   1234 HD12 LEU   237       5.997 -10.318 -12.169  1.00  0.00           H  
ATOM   1235 HD13 LEU   237       4.688  -9.281 -11.569  1.00  0.00           H  
ATOM   1236 HD21 LEU   237       6.493 -12.452 -11.124  1.00  0.00           H  
ATOM   1237 HD22 LEU   237       6.579 -11.750  -9.503  1.00  0.00           H  
ATOM   1238 HD23 LEU   237       5.486 -13.109  -9.832  1.00  0.00           H  
ATOM   1239  N   MET   238       2.100 -12.204  -6.511  1.00  0.00           N  
ATOM   1240  CA  MET   238       1.105 -12.025  -5.448  1.00  0.00           C  
ATOM   1241  C   MET   238       1.651 -12.345  -4.055  1.00  0.00           C  
ATOM   1242  O   MET   238       2.581 -13.140  -3.909  1.00  0.00           O  
ATOM   1243  CB  MET   238      -0.153 -12.866  -5.731  1.00  0.00           C  
ATOM   1244  CG  MET   238      -1.005 -12.290  -6.868  1.00  0.00           C  
ATOM   1245  SD  MET   238      -2.572 -13.153  -7.161  1.00  0.00           S  
ATOM   1246  CE  MET   238      -3.468 -12.712  -5.644  1.00  0.00           C  
ATOM   1247  H   MET   238       2.624 -13.073  -6.505  1.00  0.00           H  
ATOM   1248  HA  MET   238       0.815 -10.981  -5.416  1.00  0.00           H  
ATOM   1249  HB2 MET   238       0.134 -13.890  -5.971  1.00  0.00           H  
ATOM   1250  HB3 MET   238      -0.765 -12.891  -4.830  1.00  0.00           H  
ATOM   1251  HG2 MET   238      -1.241 -11.253  -6.641  1.00  0.00           H  
ATOM   1252  HG3 MET   238      -0.422 -12.306  -7.789  1.00  0.00           H  
ATOM   1253  HE1 MET   238      -4.515 -12.999  -5.740  1.00  0.00           H  
ATOM   1254  HE2 MET   238      -3.405 -11.638  -5.479  1.00  0.00           H  
ATOM   1255  HE3 MET   238      -3.033 -13.222  -4.786  1.00  0.00           H  
ATOM   1256  N   VAL   239       1.011 -11.750  -3.044  1.00  0.00           N  
ATOM   1257  CA  VAL   239       1.275 -11.911  -1.608  1.00  0.00           C  
ATOM   1258  C   VAL   239      -0.007 -12.271  -0.852  1.00  0.00           C  
ATOM   1259  O   VAL   239      -1.102 -11.808  -1.186  1.00  0.00           O  
ATOM   1260  CB  VAL   239       1.955 -10.656  -1.021  1.00  0.00           C  
ATOM   1261  CG1 VAL   239       1.046  -9.419  -0.995  1.00  0.00           C  
ATOM   1262  CG2 VAL   239       2.486 -10.879   0.401  1.00  0.00           C  
ATOM   1263  H   VAL   239       0.202 -11.182  -3.286  1.00  0.00           H  
ATOM   1264  HA  VAL   239       1.971 -12.739  -1.489  1.00  0.00           H  
ATOM   1265  HB  VAL   239       2.810 -10.427  -1.654  1.00  0.00           H  
ATOM   1266 HG11 VAL   239       1.633  -8.535  -0.745  1.00  0.00           H  
ATOM   1267 HG12 VAL   239       0.584  -9.275  -1.969  1.00  0.00           H  
ATOM   1268 HG13 VAL   239       0.257  -9.544  -0.253  1.00  0.00           H  
ATOM   1269 HG21 VAL   239       3.040 -10.002   0.730  1.00  0.00           H  
ATOM   1270 HG22 VAL   239       1.669 -11.049   1.102  1.00  0.00           H  
ATOM   1271 HG23 VAL   239       3.155 -11.740   0.415  1.00  0.00           H  
ATOM   1272  N   TYR   240       0.158 -13.089   0.184  1.00  0.00           N  
ATOM   1273  CA  TYR   240      -0.885 -13.627   1.053  1.00  0.00           C  
ATOM   1274  C   TYR   240      -0.370 -13.603   2.500  1.00  0.00           C  
ATOM   1275  O   TYR   240       0.815 -13.839   2.738  1.00  0.00           O  
ATOM   1276  CB  TYR   240      -1.223 -15.062   0.615  1.00  0.00           C  
ATOM   1277  CG  TYR   240      -1.464 -15.253  -0.877  1.00  0.00           C  
ATOM   1278  CD1 TYR   240      -0.380 -15.471  -1.757  1.00  0.00           C  
ATOM   1279  CD2 TYR   240      -2.773 -15.192  -1.386  1.00  0.00           C  
ATOM   1280  CE1 TYR   240      -0.603 -15.622  -3.141  1.00  0.00           C  
ATOM   1281  CE2 TYR   240      -3.002 -15.359  -2.763  1.00  0.00           C  
ATOM   1282  CZ  TYR   240      -1.922 -15.577  -3.643  1.00  0.00           C  
ATOM   1283  OH  TYR   240      -2.178 -15.751  -4.967  1.00  0.00           O  
ATOM   1284  H   TYR   240       1.102 -13.413   0.375  1.00  0.00           H  
ATOM   1285  HA  TYR   240      -1.781 -13.010   0.982  1.00  0.00           H  
ATOM   1286  HB2 TYR   240      -0.404 -15.714   0.910  1.00  0.00           H  
ATOM   1287  HB3 TYR   240      -2.105 -15.393   1.164  1.00  0.00           H  
ATOM   1288  HD1 TYR   240       0.629 -15.492  -1.367  1.00  0.00           H  
ATOM   1289  HD2 TYR   240      -3.605 -15.017  -0.716  1.00  0.00           H  
ATOM   1290  HE1 TYR   240       0.230 -15.770  -3.811  1.00  0.00           H  
ATOM   1291  HE2 TYR   240      -4.006 -15.315  -3.156  1.00  0.00           H  
ATOM   1292  HH  TYR   240      -1.397 -15.742  -5.536  1.00  0.00           H  
ATOM   1293  N   VAL   241      -1.228 -13.318   3.477  1.00  0.00           N  
ATOM   1294  CA  VAL   241      -0.835 -13.086   4.877  1.00  0.00           C  
ATOM   1295  C   VAL   241      -1.632 -14.026   5.781  1.00  0.00           C  
ATOM   1296  O   VAL   241      -2.728 -13.696   6.236  1.00  0.00           O  
ATOM   1297  CB  VAL   241      -1.016 -11.596   5.230  1.00  0.00           C  
ATOM   1298  CG1 VAL   241      -0.621 -11.280   6.675  1.00  0.00           C  
ATOM   1299  CG2 VAL   241      -0.152 -10.693   4.332  1.00  0.00           C  
ATOM   1300  H   VAL   241      -2.208 -13.199   3.231  1.00  0.00           H  
ATOM   1301  HA  VAL   241       0.220 -13.325   5.013  1.00  0.00           H  
ATOM   1302  HB  VAL   241      -2.063 -11.336   5.092  1.00  0.00           H  
ATOM   1303 HG11 VAL   241      -0.805 -10.225   6.881  1.00  0.00           H  
ATOM   1304 HG12 VAL   241      -1.215 -11.868   7.373  1.00  0.00           H  
ATOM   1305 HG13 VAL   241       0.437 -11.495   6.818  1.00  0.00           H  
ATOM   1306 HG21 VAL   241      -0.480 -10.769   3.296  1.00  0.00           H  
ATOM   1307 HG22 VAL   241      -0.250  -9.652   4.641  1.00  0.00           H  
ATOM   1308 HG23 VAL   241       0.894 -10.988   4.401  1.00  0.00           H  
ATOM   1309  N   VAL   242      -1.109 -15.235   5.996  1.00  0.00           N  
ATOM   1310  CA  VAL   242      -1.845 -16.337   6.633  1.00  0.00           C  
ATOM   1311  C   VAL   242      -1.557 -16.395   8.133  1.00  0.00           C  
ATOM   1312  O   VAL   242      -0.437 -16.679   8.553  1.00  0.00           O  
ATOM   1313  CB  VAL   242      -1.553 -17.677   5.926  1.00  0.00           C  
ATOM   1314  CG1 VAL   242      -2.380 -18.810   6.537  1.00  0.00           C  
ATOM   1315  CG2 VAL   242      -1.883 -17.608   4.427  1.00  0.00           C  
ATOM   1316  H   VAL   242      -0.195 -15.449   5.611  1.00  0.00           H  
ATOM   1317  HA  VAL   242      -2.909 -16.153   6.516  1.00  0.00           H  
ATOM   1318  HB  VAL   242      -0.499 -17.929   6.036  1.00  0.00           H  
ATOM   1319 HG11 VAL   242      -2.088 -18.961   7.575  1.00  0.00           H  
ATOM   1320 HG12 VAL   242      -3.444 -18.578   6.488  1.00  0.00           H  
ATOM   1321 HG13 VAL   242      -2.193 -19.741   6.001  1.00  0.00           H  
ATOM   1322 HG21 VAL   242      -1.238 -16.882   3.931  1.00  0.00           H  
ATOM   1323 HG22 VAL   242      -1.718 -18.581   3.965  1.00  0.00           H  
ATOM   1324 HG23 VAL   242      -2.923 -17.313   4.286  1.00  0.00           H  
ATOM   1325  N   LYS   243      -2.578 -16.187   8.968  1.00  0.00           N  
ATOM   1326  CA  LYS   243      -2.484 -16.389  10.419  1.00  0.00           C  
ATOM   1327  C   LYS   243      -2.494 -17.881  10.761  1.00  0.00           C  
ATOM   1328  O   LYS   243      -3.212 -18.670  10.147  1.00  0.00           O  
ATOM   1329  CB  LYS   243      -3.576 -15.585  11.148  1.00  0.00           C  
ATOM   1330  CG  LYS   243      -3.368 -15.610  12.673  1.00  0.00           C  
ATOM   1331  CD  LYS   243      -4.072 -14.473  13.425  1.00  0.00           C  
ATOM   1332  CE  LYS   243      -5.584 -14.672  13.582  1.00  0.00           C  
ATOM   1333  NZ  LYS   243      -6.105 -13.918  14.751  1.00  0.00           N1+
ATOM   1334  H   LYS   243      -3.495 -16.026   8.563  1.00  0.00           H  
ATOM   1335  HA  LYS   243      -1.517 -15.999  10.741  1.00  0.00           H  
ATOM   1336  HB2 LYS   243      -3.518 -14.553  10.801  1.00  0.00           H  
ATOM   1337  HB3 LYS   243      -4.564 -15.980  10.901  1.00  0.00           H  
ATOM   1338  HG2 LYS   243      -3.699 -16.569  13.075  1.00  0.00           H  
ATOM   1339  HG3 LYS   243      -2.302 -15.518  12.881  1.00  0.00           H  
ATOM   1340  HD2 LYS   243      -3.624 -14.425  14.417  1.00  0.00           H  
ATOM   1341  HD3 LYS   243      -3.878 -13.528  12.922  1.00  0.00           H  
ATOM   1342  HE2 LYS   243      -6.093 -14.381  12.661  1.00  0.00           H  
ATOM   1343  HE3 LYS   243      -5.761 -15.738  13.765  1.00  0.00           H  
ATOM   1344  HZ1 LYS   243      -7.079 -14.112  14.908  1.00  0.00           H  
ATOM   1345  HZ2 LYS   243      -5.624 -14.264  15.593  1.00  0.00           H  
ATOM   1346  HZ3 LYS   243      -5.947 -12.917  14.708  1.00  0.00           H  
ATOM   1347  N   THR   244      -1.707 -18.242  11.765  1.00  0.00           N  
ATOM   1348  CA  THR   244      -1.590 -19.560  12.409  1.00  0.00           C  
ATOM   1349  C   THR   244      -1.371 -19.348  13.912  1.00  0.00           C  
ATOM   1350  O   THR   244      -1.205 -18.209  14.348  1.00  0.00           O  
ATOM   1351  CB  THR   244      -0.420 -20.371  11.814  1.00  0.00           C  
ATOM   1352  CG2 THR   244      -0.759 -20.993  10.465  1.00  0.00           C  
ATOM   1353  OG1 THR   244       0.743 -19.600  11.593  1.00  0.00           O  
ATOM   1354  H   THR   244      -1.162 -17.504  12.200  1.00  0.00           H  
ATOM   1355  HA  THR   244      -2.516 -20.125  12.285  1.00  0.00           H  
ATOM   1356  HB  THR   244      -0.170 -21.186  12.493  1.00  0.00           H  
ATOM   1357  HG1 THR   244       0.560 -18.680  11.863  1.00  0.00           H  
ATOM   1358 HG21 THR   244       0.081 -21.589  10.110  1.00  0.00           H  
ATOM   1359 HG22 THR   244      -1.622 -21.647  10.575  1.00  0.00           H  
ATOM   1360 HG23 THR   244      -0.978 -20.216   9.732  1.00  0.00           H  
ATOM   1361  N   SER   245      -1.355 -20.402  14.730  1.00  0.00           N  
ATOM   1362  CA  SER   245      -1.091 -20.271  16.168  1.00  0.00           C  
ATOM   1363  C   SER   245      -0.494 -21.537  16.778  1.00  0.00           C  
ATOM   1364  O   SER   245      -0.740 -22.640  16.299  1.00  0.00           O  
ATOM   1365  CB  SER   245      -2.401 -19.918  16.873  1.00  0.00           C  
ATOM   1366  OG  SER   245      -2.211 -19.688  18.259  1.00  0.00           O  
ATOM   1367  H   SER   245      -1.558 -21.330  14.380  1.00  0.00           H  
ATOM   1368  HA  SER   245      -0.380 -19.462  16.328  1.00  0.00           H  
ATOM   1369  HB2 SER   245      -2.829 -19.027  16.413  1.00  0.00           H  
ATOM   1370  HB3 SER   245      -3.098 -20.742  16.737  1.00  0.00           H  
ATOM   1371  HG  SER   245      -1.484 -19.047  18.366  1.00  0.00           H  
ATOM   1372  N   ILE   246       0.211 -21.367  17.900  1.00  0.00           N  
ATOM   1373  CA  ILE   246       0.621 -22.445  18.815  1.00  0.00           C  
ATOM   1374  C   ILE   246      -0.401 -22.696  19.947  1.00  0.00           C  
ATOM   1375  O   ILE   246      -0.093 -23.396  20.908  1.00  0.00           O  
ATOM   1376  CB  ILE   246       2.059 -22.211  19.340  1.00  0.00           C  
ATOM   1377  CG1 ILE   246       2.200 -20.861  20.083  1.00  0.00           C  
ATOM   1378  CG2 ILE   246       3.063 -22.311  18.176  1.00  0.00           C  
ATOM   1379  CD1 ILE   246       3.469 -20.763  20.937  1.00  0.00           C  
ATOM   1380  H   ILE   246       0.384 -20.414  18.202  1.00  0.00           H  
ATOM   1381  HA  ILE   246       0.642 -23.376  18.247  1.00  0.00           H  
ATOM   1382  HB  ILE   246       2.294 -23.015  20.039  1.00  0.00           H  
ATOM   1383 HG12 ILE   246       2.209 -20.047  19.358  1.00  0.00           H  
ATOM   1384 HG13 ILE   246       1.345 -20.722  20.744  1.00  0.00           H  
ATOM   1385 HG21 ILE   246       4.083 -22.300  18.555  1.00  0.00           H  
ATOM   1386 HG22 ILE   246       2.911 -23.248  17.639  1.00  0.00           H  
ATOM   1387 HG23 ILE   246       2.930 -21.482  17.480  1.00  0.00           H  
ATOM   1388 HD11 ILE   246       3.475 -21.558  21.683  1.00  0.00           H  
ATOM   1389 HD12 ILE   246       4.358 -20.846  20.313  1.00  0.00           H  
ATOM   1390 HD13 ILE   246       3.487 -19.799  21.446  1.00  0.00           H  
ATOM   1391  N   LYS   247      -1.604 -22.100  19.869  1.00  0.00           N  
ATOM   1392  CA  LYS   247      -2.729 -22.314  20.807  1.00  0.00           C  
ATOM   1393  C   LYS   247      -4.107 -22.336  20.135  1.00  0.00           C  
ATOM   1394  O   LYS   247      -4.952 -23.130  20.533  1.00  0.00           O  
ATOM   1395  CB  LYS   247      -2.741 -21.228  21.895  1.00  0.00           C  
ATOM   1396  CG  LYS   247      -1.580 -21.341  22.899  1.00  0.00           C  
ATOM   1397  CD  LYS   247      -1.740 -20.373  24.082  1.00  0.00           C  
ATOM   1398  CE  LYS   247      -1.754 -18.926  23.582  1.00  0.00           C  
ATOM   1399  NZ  LYS   247      -1.862 -17.928  24.671  1.00  0.00           N1+
ATOM   1400  H   LYS   247      -1.761 -21.507  19.063  1.00  0.00           H  
ATOM   1401  HA  LYS   247      -2.615 -23.290  21.286  1.00  0.00           H  
ATOM   1402  HB2 LYS   247      -2.724 -20.251  21.410  1.00  0.00           H  
ATOM   1403  HB3 LYS   247      -3.675 -21.317  22.453  1.00  0.00           H  
ATOM   1404  HG2 LYS   247      -1.544 -22.359  23.288  1.00  0.00           H  
ATOM   1405  HG3 LYS   247      -0.637 -21.129  22.393  1.00  0.00           H  
ATOM   1406  HD2 LYS   247      -2.670 -20.597  24.609  1.00  0.00           H  
ATOM   1407  HD3 LYS   247      -0.902 -20.519  24.766  1.00  0.00           H  
ATOM   1408  HE2 LYS   247      -0.834 -18.746  23.018  1.00  0.00           H  
ATOM   1409  HE3 LYS   247      -2.590 -18.793  22.889  1.00  0.00           H  
ATOM   1410  HZ1 LYS   247      -1.819 -17.003  24.239  1.00  0.00           H  
ATOM   1411  HZ2 LYS   247      -2.734 -18.017  25.173  1.00  0.00           H  
ATOM   1412  HZ3 LYS   247      -1.084 -18.004  25.311  1.00  0.00           H  
ATOM   1413  N   ILE   248      -4.366 -21.447  19.171  1.00  0.00           N  
ATOM   1414  CA  ILE   248      -5.643 -21.398  18.442  1.00  0.00           C  
ATOM   1415  C   ILE   248      -5.656 -22.531  17.394  1.00  0.00           C  
ATOM   1416  O   ILE   248      -4.762 -22.542  16.547  1.00  0.00           O  
ATOM   1417  CB  ILE   248      -5.886 -20.013  17.793  1.00  0.00           C  
ATOM   1418  CG1 ILE   248      -5.676 -18.817  18.755  1.00  0.00           C  
ATOM   1419  CG2 ILE   248      -7.298 -19.958  17.185  1.00  0.00           C  
ATOM   1420  CD1 ILE   248      -6.513 -18.834  20.042  1.00  0.00           C  
ATOM   1421  H   ILE   248      -3.632 -20.813  18.884  1.00  0.00           H  
ATOM   1422  HA  ILE   248      -6.445 -21.543  19.160  1.00  0.00           H  
ATOM   1423  HB  ILE   248      -5.184 -19.885  16.970  1.00  0.00           H  
ATOM   1424 HG12 ILE   248      -4.626 -18.767  19.037  1.00  0.00           H  
ATOM   1425 HG13 ILE   248      -5.898 -17.896  18.215  1.00  0.00           H  
ATOM   1426 HG21 ILE   248      -7.393 -20.693  16.385  1.00  0.00           H  
ATOM   1427 HG22 ILE   248      -8.057 -20.159  17.941  1.00  0.00           H  
ATOM   1428 HG23 ILE   248      -7.474 -18.973  16.750  1.00  0.00           H  
ATOM   1429 HD11 ILE   248      -6.282 -17.945  20.629  1.00  0.00           H  
ATOM   1430 HD12 ILE   248      -7.577 -18.827  19.803  1.00  0.00           H  
ATOM   1431 HD13 ILE   248      -6.278 -19.716  20.637  1.00  0.00           H  
ATOM   1432  N   PRO   249      -6.629 -23.467  17.389  1.00  0.00           N  
ATOM   1433  CA  PRO   249      -6.623 -24.626  16.480  1.00  0.00           C  
ATOM   1434  C   PRO   249      -6.981 -24.333  15.005  1.00  0.00           C  
ATOM   1435  O   PRO   249      -7.706 -25.112  14.386  1.00  0.00           O  
ATOM   1436  CB  PRO   249      -7.558 -25.669  17.121  1.00  0.00           C  
ATOM   1437  CG  PRO   249      -7.625 -25.251  18.585  1.00  0.00           C  
ATOM   1438  CD  PRO   249      -7.573 -23.732  18.469  1.00  0.00           C  
ATOM   1439  HA  PRO   249      -5.612 -25.036  16.487  1.00  0.00           H  
ATOM   1440  HB2 PRO   249      -8.562 -25.599  16.700  1.00  0.00           H  
ATOM   1441  HB3 PRO   249      -7.169 -26.682  17.008  1.00  0.00           H  
ATOM   1442  HG2 PRO   249      -8.542 -25.592  19.066  1.00  0.00           H  
ATOM   1443  HG3 PRO   249      -6.744 -25.612  19.119  1.00  0.00           H  
ATOM   1444  HD2 PRO   249      -8.556 -23.343  18.200  1.00  0.00           H  
ATOM   1445  HD3 PRO   249      -7.260 -23.328  19.429  1.00  0.00           H  
ATOM   1446  N   SER   250      -6.556 -23.201  14.435  1.00  0.00           N  
ATOM   1447  CA  SER   250      -6.982 -22.771  13.096  1.00  0.00           C  
ATOM   1448  C   SER   250      -5.915 -22.013  12.295  1.00  0.00           C  
ATOM   1449  O   SER   250      -4.840 -21.660  12.788  1.00  0.00           O  
ATOM   1450  CB  SER   250      -8.269 -21.940  13.205  1.00  0.00           C  
ATOM   1451  OG  SER   250      -8.013 -20.652  13.724  1.00  0.00           O  
ATOM   1452  H   SER   250      -5.903 -22.612  14.940  1.00  0.00           H  
ATOM   1453  HA  SER   250      -7.225 -23.659  12.512  1.00  0.00           H  
ATOM   1454  HB2 SER   250      -8.709 -21.840  12.212  1.00  0.00           H  
ATOM   1455  HB3 SER   250      -8.987 -22.456  13.844  1.00  0.00           H  
ATOM   1456  HG  SER   250      -8.531 -20.013  13.201  1.00  0.00           H  
ATOM   1457  N   SER   251      -6.223 -21.773  11.017  1.00  0.00           N  
ATOM   1458  CA  SER   251      -5.437 -20.925  10.125  1.00  0.00           C  
ATOM   1459  C   SER   251      -6.330 -20.221   9.102  1.00  0.00           C  
ATOM   1460  O   SER   251      -7.291 -20.810   8.603  1.00  0.00           O  
ATOM   1461  CB  SER   251      -4.367 -21.757   9.420  1.00  0.00           C  
ATOM   1462  OG  SER   251      -3.532 -20.915   8.656  1.00  0.00           O  
ATOM   1463  H   SER   251      -7.114 -22.090  10.665  1.00  0.00           H  
ATOM   1464  HA  SER   251      -4.951 -20.169  10.737  1.00  0.00           H  
ATOM   1465  HB2 SER   251      -3.768 -22.280  10.166  1.00  0.00           H  
ATOM   1466  HB3 SER   251      -4.839 -22.492   8.767  1.00  0.00           H  
ATOM   1467  HG  SER   251      -3.296 -20.141   9.199  1.00  0.00           H  
ATOM   1468  N   HID   252      -6.039 -18.947   8.815  1.00  0.00           N  
ATOM   1469  CA  HID   252      -6.862 -18.097   7.948  1.00  0.00           C  
ATOM   1470  C   HID   252      -6.012 -17.037   7.228  1.00  0.00           C  
ATOM   1471  O   HID   252      -5.113 -16.459   7.837  1.00  0.00           O  
ATOM   1472  CB  HID   252      -7.943 -17.379   8.777  1.00  0.00           C  
ATOM   1473  CG  HID   252      -8.663 -18.208   9.813  1.00  0.00           C  
ATOM   1474  CD2 HID   252      -8.442 -18.186  11.164  1.00  0.00           C  
ATOM   1475  ND1 HID   252      -9.668 -19.119   9.583  1.00  0.00           N  
ATOM   1476  CE1 HID   252     -10.040 -19.635  10.765  1.00  0.00           C  
ATOM   1477  NE2 HID   252      -9.319 -19.096  11.762  1.00  0.00           N  
ATOM   1478  H   HID   252      -5.198 -18.548   9.216  1.00  0.00           H  
ATOM   1479  HA  HID   252      -7.349 -18.722   7.198  1.00  0.00           H  
ATOM   1480  HB2 HID   252      -7.483 -16.534   9.293  1.00  0.00           H  
ATOM   1481  HB3 HID   252      -8.689 -16.986   8.086  1.00  0.00           H  
ATOM   1482  HD1 HID   252      -9.993 -19.431   8.681  1.00  0.00           H  
ATOM   1483  HD2 HID   252      -7.711 -17.579  11.678  1.00  0.00           H  
ATOM   1484  HE1 HID   252     -10.798 -20.397  10.898  1.00  0.00           H  
ATOM   1485  N   ASN   253      -6.354 -16.675   5.987  1.00  0.00           N  
ATOM   1486  CA  ASN   253      -5.727 -15.540   5.300  1.00  0.00           C  
ATOM   1487  C   ASN   253      -6.341 -14.206   5.751  1.00  0.00           C  
ATOM   1488  O   ASN   253      -7.549 -14.019   5.622  1.00  0.00           O  
ATOM   1489  CB  ASN   253      -5.841 -15.721   3.780  1.00  0.00           C  
ATOM   1490  CG  ASN   253      -4.990 -14.686   3.069  1.00  0.00           C  
ATOM   1491  ND2 ASN   253      -5.559 -13.797   2.299  1.00  0.00           N  
ATOM   1492  OD1 ASN   253      -3.791 -14.623   3.267  1.00  0.00           O  
ATOM   1493  H   ASN   253      -7.139 -17.122   5.540  1.00  0.00           H  
ATOM   1494  HA  ASN   253      -4.667 -15.519   5.549  1.00  0.00           H  
ATOM   1495  HB2 ASN   253      -5.480 -16.708   3.496  1.00  0.00           H  
ATOM   1496  HB3 ASN   253      -6.882 -15.617   3.473  1.00  0.00           H  
ATOM   1497 HD21 ASN   253      -4.959 -13.094   1.906  1.00  0.00           H  
ATOM   1498 HD22 ASN   253      -6.568 -13.809   2.118  1.00  0.00           H  
ATOM   1499  N   LEU   254      -5.523 -13.273   6.244  1.00  0.00           N  
ATOM   1500  CA  LEU   254      -5.972 -11.951   6.693  1.00  0.00           C  
ATOM   1501  C   LEU   254      -6.082 -10.950   5.535  1.00  0.00           C  
ATOM   1502  O   LEU   254      -6.995 -10.129   5.521  1.00  0.00           O  
ATOM   1503  CB  LEU   254      -5.026 -11.417   7.785  1.00  0.00           C  
ATOM   1504  CG  LEU   254      -4.886 -12.303   9.039  1.00  0.00           C  
ATOM   1505  CD1 LEU   254      -4.020 -11.575  10.068  1.00  0.00           C  
ATOM   1506  CD2 LEU   254      -6.225 -12.628   9.703  1.00  0.00           C  
ATOM   1507  H   LEU   254      -4.532 -13.486   6.306  1.00  0.00           H  
ATOM   1508  HA  LEU   254      -6.969 -12.033   7.125  1.00  0.00           H  
ATOM   1509  HB2 LEU   254      -4.035 -11.276   7.351  1.00  0.00           H  
ATOM   1510  HB3 LEU   254      -5.394 -10.437   8.093  1.00  0.00           H  
ATOM   1511  HG  LEU   254      -4.392 -13.237   8.771  1.00  0.00           H  
ATOM   1512 HD11 LEU   254      -3.871 -12.200  10.945  1.00  0.00           H  
ATOM   1513 HD12 LEU   254      -3.046 -11.351   9.631  1.00  0.00           H  
ATOM   1514 HD13 LEU   254      -4.503 -10.644  10.367  1.00  0.00           H  
ATOM   1515 HD21 LEU   254      -6.059 -13.174  10.629  1.00  0.00           H  
ATOM   1516 HD22 LEU   254      -6.773 -11.710   9.909  1.00  0.00           H  
ATOM   1517 HD23 LEU   254      -6.818 -13.257   9.041  1.00  0.00           H  
ATOM   1518  N   MET   255      -5.161 -11.010   4.568  1.00  0.00           N  
ATOM   1519  CA  MET   255      -5.116 -10.104   3.414  1.00  0.00           C  
ATOM   1520  C   MET   255      -4.382 -10.731   2.215  1.00  0.00           C  
ATOM   1521  O   MET   255      -3.470 -11.540   2.397  1.00  0.00           O  
ATOM   1522  CB  MET   255      -4.529  -8.737   3.819  1.00  0.00           C  
ATOM   1523  CG  MET   255      -3.154  -8.829   4.492  1.00  0.00           C  
ATOM   1524  SD  MET   255      -2.465  -7.294   5.168  1.00  0.00           S  
ATOM   1525  CE  MET   255      -3.653  -6.944   6.492  1.00  0.00           C  
ATOM   1526  H   MET   255      -4.465 -11.742   4.613  1.00  0.00           H  
ATOM   1527  HA  MET   255      -6.139  -9.917   3.110  1.00  0.00           H  
ATOM   1528  HB2 MET   255      -4.458  -8.104   2.936  1.00  0.00           H  
ATOM   1529  HB3 MET   255      -5.225  -8.263   4.511  1.00  0.00           H  
ATOM   1530  HG2 MET   255      -3.220  -9.529   5.322  1.00  0.00           H  
ATOM   1531  HG3 MET   255      -2.449  -9.224   3.761  1.00  0.00           H  
ATOM   1532  HE1 MET   255      -3.287  -6.114   7.094  1.00  0.00           H  
ATOM   1533  HE2 MET   255      -4.614  -6.671   6.057  1.00  0.00           H  
ATOM   1534  HE3 MET   255      -3.773  -7.823   7.126  1.00  0.00           H  
ATOM   1535  N   LYS   256      -4.800 -10.399   0.987  1.00  0.00           N  
ATOM   1536  CA  LYS   256      -4.207 -10.851  -0.289  1.00  0.00           C  
ATOM   1537  C   LYS   256      -4.051  -9.689  -1.280  1.00  0.00           C  
ATOM   1538  O   LYS   256      -4.860  -8.763  -1.286  1.00  0.00           O  
ATOM   1539  CB  LYS   256      -5.007 -12.023  -0.909  1.00  0.00           C  
ATOM   1540  CG  LYS   256      -6.539 -11.844  -0.934  1.00  0.00           C  
ATOM   1541  CD  LYS   256      -7.250 -12.850  -1.865  1.00  0.00           C  
ATOM   1542  CE  LYS   256      -8.718 -13.087  -1.459  1.00  0.00           C  
ATOM   1543  NZ  LYS   256      -9.580 -13.496  -2.597  1.00  0.00           N1+
ATOM   1544  H   LYS   256      -5.607  -9.780   0.922  1.00  0.00           H  
ATOM   1545  HA  LYS   256      -3.200 -11.215  -0.088  1.00  0.00           H  
ATOM   1546  HB2 LYS   256      -4.650 -12.183  -1.928  1.00  0.00           H  
ATOM   1547  HB3 LYS   256      -4.785 -12.928  -0.343  1.00  0.00           H  
ATOM   1548  HG2 LYS   256      -6.910 -11.964   0.082  1.00  0.00           H  
ATOM   1549  HG3 LYS   256      -6.779 -10.835  -1.268  1.00  0.00           H  
ATOM   1550  HD2 LYS   256      -7.205 -12.462  -2.884  1.00  0.00           H  
ATOM   1551  HD3 LYS   256      -6.730 -13.808  -1.836  1.00  0.00           H  
ATOM   1552  HE2 LYS   256      -8.749 -13.842  -0.668  1.00  0.00           H  
ATOM   1553  HE3 LYS   256      -9.130 -12.185  -1.005  1.00  0.00           H  
ATOM   1554  HZ1 LYS   256      -9.271 -14.367  -3.014  1.00  0.00           H  
ATOM   1555  HZ2 LYS   256     -10.545 -13.645  -2.299  1.00  0.00           H  
ATOM   1556  HZ3 LYS   256      -9.638 -12.786  -3.328  1.00  0.00           H  
ATOM   1557  N   GLY   257      -3.032  -9.745  -2.137  1.00  0.00           N  
ATOM   1558  CA  GLY   257      -2.792  -8.738  -3.177  1.00  0.00           C  
ATOM   1559  C   GLY   257      -1.740  -9.151  -4.211  1.00  0.00           C  
ATOM   1560  O   GLY   257      -1.149 -10.224  -4.113  1.00  0.00           O  
ATOM   1561  H   GLY   257      -2.372 -10.514  -2.054  1.00  0.00           H  
ATOM   1562  HA2 GLY   257      -3.726  -8.541  -3.702  1.00  0.00           H  
ATOM   1563  HA3 GLY   257      -2.469  -7.807  -2.709  1.00  0.00           H  
ATOM   1564  N   GLY   258      -1.507  -8.291  -5.203  1.00  0.00           N  
ATOM   1565  CA  GLY   258      -0.536  -8.451  -6.285  1.00  0.00           C  
ATOM   1566  C   GLY   258      -1.079  -8.136  -7.675  1.00  0.00           C  
ATOM   1567  O   GLY   258      -2.061  -7.412  -7.823  1.00  0.00           O  
ATOM   1568  H   GLY   258      -2.038  -7.427  -5.209  1.00  0.00           H  
ATOM   1569  HA2 GLY   258       0.300  -7.784  -6.110  1.00  0.00           H  
ATOM   1570  HA3 GLY   258      -0.164  -9.466  -6.294  1.00  0.00           H  
ATOM   1571  N   SER   259      -0.437  -8.677  -8.710  1.00  0.00           N  
ATOM   1572  CA  SER   259      -0.873  -8.578 -10.107  1.00  0.00           C  
ATOM   1573  C   SER   259      -0.451  -9.820 -10.886  1.00  0.00           C  
ATOM   1574  O   SER   259       0.602 -10.405 -10.625  1.00  0.00           O  
ATOM   1575  CB  SER   259      -0.288  -7.323 -10.780  1.00  0.00           C  
ATOM   1576  OG  SER   259      -0.900  -7.027 -12.036  1.00  0.00           O  
ATOM   1577  H   SER   259       0.378  -9.254  -8.515  1.00  0.00           H  
ATOM   1578  HA  SER   259      -1.956  -8.506 -10.127  1.00  0.00           H  
ATOM   1579  HB2 SER   259      -0.440  -6.472 -10.119  1.00  0.00           H  
ATOM   1580  HB3 SER   259       0.787  -7.454 -10.919  1.00  0.00           H  
ATOM   1581  HG  SER   259      -0.582  -7.691 -12.686  1.00  0.00           H  
ATOM   1582  N   THR   260      -1.186 -10.140 -11.949  1.00  0.00           N  
ATOM   1583  CA  THR   260      -0.604 -10.893 -13.066  1.00  0.00           C  
ATOM   1584  C   THR   260       0.210  -9.968 -13.975  1.00  0.00           C  
ATOM   1585  O   THR   260      -0.031  -8.753 -14.004  1.00  0.00           O  
ATOM   1586  CB  THR   260      -1.636 -11.711 -13.845  1.00  0.00           C  
ATOM   1587  CG2 THR   260      -2.380 -12.680 -12.932  1.00  0.00           C  
ATOM   1588  OG1 THR   260      -2.596 -10.910 -14.502  1.00  0.00           O  
ATOM   1589  H   THR   260      -2.077  -9.675 -12.094  1.00  0.00           H  
ATOM   1590  HA  THR   260       0.094 -11.611 -12.647  1.00  0.00           H  
ATOM   1591  HB  THR   260      -1.098 -12.292 -14.592  1.00  0.00           H  
ATOM   1592  HG1 THR   260      -2.768 -11.379 -15.334  1.00  0.00           H  
ATOM   1593 HG21 THR   260      -3.092 -13.251 -13.522  1.00  0.00           H  
ATOM   1594 HG22 THR   260      -1.668 -13.360 -12.469  1.00  0.00           H  
ATOM   1595 HG23 THR   260      -2.911 -12.141 -12.151  1.00  0.00           H  
ATOM   1596  N   LYS   261       1.243 -10.503 -14.637  1.00  0.00           N  
ATOM   1597  CA  LYS   261       2.173  -9.744 -15.499  1.00  0.00           C  
ATOM   1598  C   LYS   261       2.835 -10.671 -16.525  1.00  0.00           C  
ATOM   1599  O   LYS   261       2.782 -11.884 -16.380  1.00  0.00           O  
ATOM   1600  CB  LYS   261       3.213  -9.022 -14.606  1.00  0.00           C  
ATOM   1601  CG  LYS   261       3.713  -7.694 -15.212  1.00  0.00           C  
ATOM   1602  CD  LYS   261       4.346  -6.787 -14.141  1.00  0.00           C  
ATOM   1603  CE  LYS   261       4.529  -5.338 -14.629  1.00  0.00           C  
ATOM   1604  NZ  LYS   261       5.877  -5.042 -15.178  1.00  0.00           N1+
ATOM   1605  H   LYS   261       1.400 -11.506 -14.541  1.00  0.00           H  
ATOM   1606  HA  LYS   261       1.588  -9.004 -16.047  1.00  0.00           H  
ATOM   1607  HB2 LYS   261       2.741  -8.793 -13.649  1.00  0.00           H  
ATOM   1608  HB3 LYS   261       4.058  -9.682 -14.401  1.00  0.00           H  
ATOM   1609  HG2 LYS   261       4.437  -7.893 -16.003  1.00  0.00           H  
ATOM   1610  HG3 LYS   261       2.860  -7.166 -15.641  1.00  0.00           H  
ATOM   1611  HD2 LYS   261       3.663  -6.748 -13.289  1.00  0.00           H  
ATOM   1612  HD3 LYS   261       5.286  -7.213 -13.791  1.00  0.00           H  
ATOM   1613  HE2 LYS   261       3.763  -5.128 -15.381  1.00  0.00           H  
ATOM   1614  HE3 LYS   261       4.349  -4.670 -13.782  1.00  0.00           H  
ATOM   1615  HZ1 LYS   261       5.902  -4.086 -15.528  1.00  0.00           H  
ATOM   1616  HZ2 LYS   261       6.580  -5.069 -14.440  1.00  0.00           H  
ATOM   1617  HZ3 LYS   261       6.118  -5.644 -15.951  1.00  0.00           H  
ATOM   1618  N   ASN   262       3.492 -10.124 -17.544  1.00  0.00           N  
ATOM   1619  CA  ASN   262       4.312 -10.882 -18.498  1.00  0.00           C  
ATOM   1620  C   ASN   262       5.721 -10.271 -18.552  1.00  0.00           C  
ATOM   1621  O   ASN   262       5.827  -9.045 -18.592  1.00  0.00           O  
ATOM   1622  CB  ASN   262       3.618 -10.861 -19.873  1.00  0.00           C  
ATOM   1623  CG  ASN   262       4.324 -11.748 -20.881  1.00  0.00           C  
ATOM   1624  ND2 ASN   262       3.765 -12.882 -21.230  1.00  0.00           N  
ATOM   1625  OD1 ASN   262       5.410 -11.441 -21.343  1.00  0.00           O  
ATOM   1626  H   ASN   262       3.536  -9.120 -17.609  1.00  0.00           H  
ATOM   1627  HA  ASN   262       4.411 -11.919 -18.170  1.00  0.00           H  
ATOM   1628  HB2 ASN   262       2.583 -11.180 -19.777  1.00  0.00           H  
ATOM   1629  HB3 ASN   262       3.617  -9.844 -20.266  1.00  0.00           H  
ATOM   1630 HD21 ASN   262       4.274 -13.467 -21.872  1.00  0.00           H  
ATOM   1631 HD22 ASN   262       2.863 -13.148 -20.883  1.00  0.00           H  
ATOM   1632  N   TRP   263       6.779 -11.092 -18.566  1.00  0.00           N  
ATOM   1633  CA  TRP   263       8.182 -10.656 -18.734  1.00  0.00           C  
ATOM   1634  C   TRP   263       8.930 -11.514 -19.781  1.00  0.00           C  
ATOM   1635  O   TRP   263      10.099 -11.864 -19.602  1.00  0.00           O  
ATOM   1636  CB  TRP   263       8.943 -10.624 -17.393  1.00  0.00           C  
ATOM   1637  CG  TRP   263       8.516  -9.736 -16.262  1.00  0.00           C  
ATOM   1638  CD1 TRP   263       7.820  -8.577 -16.322  1.00  0.00           C  
ATOM   1639  CD2 TRP   263       8.862  -9.913 -14.856  1.00  0.00           C  
ATOM   1640  CE2 TRP   263       8.309  -8.836 -14.105  1.00  0.00           C  
ATOM   1641  CE3 TRP   263       9.620 -10.868 -14.148  1.00  0.00           C  
ATOM   1642  NE1 TRP   263       7.667  -8.066 -15.045  1.00  0.00           N  
ATOM   1643  CZ2 TRP   263       8.482  -8.714 -12.720  1.00  0.00           C  
ATOM   1644  CZ3 TRP   263       9.800 -10.763 -12.758  1.00  0.00           C  
ATOM   1645  CH2 TRP   263       9.230  -9.695 -12.050  1.00  0.00           C  
ATOM   1646  H   TRP   263       6.597 -12.095 -18.558  1.00  0.00           H  
ATOM   1647  HA  TRP   263       8.183  -9.643 -19.138  1.00  0.00           H  
ATOM   1648  HB2 TRP   263       8.951 -11.632 -16.998  1.00  0.00           H  
ATOM   1649  HB3 TRP   263       9.982 -10.366 -17.597  1.00  0.00           H  
ATOM   1650  HD1 TRP   263       7.457  -8.124 -17.235  1.00  0.00           H  
ATOM   1651  HE1 TRP   263       7.161  -7.231 -14.827  1.00  0.00           H  
ATOM   1652  HE3 TRP   263      10.070 -11.687 -14.686  1.00  0.00           H  
ATOM   1653  HZ2 TRP   263       8.047  -7.895 -12.170  1.00  0.00           H  
ATOM   1654  HZ3 TRP   263      10.381 -11.504 -12.226  1.00  0.00           H  
ATOM   1655  HH2 TRP   263       9.372  -9.640 -10.987  1.00  0.00           H  
ATOM   1656  N   SER   264       8.250 -11.878 -20.871  1.00  0.00           N  
ATOM   1657  CA  SER   264       8.832 -12.620 -22.006  1.00  0.00           C  
ATOM   1658  C   SER   264       9.934 -11.853 -22.754  1.00  0.00           C  
ATOM   1659  O   SER   264      10.802 -12.468 -23.372  1.00  0.00           O  
ATOM   1660  CB  SER   264       7.733 -13.003 -23.004  1.00  0.00           C  
ATOM   1661  OG  SER   264       7.000 -11.866 -23.431  1.00  0.00           O  
ATOM   1662  H   SER   264       7.274 -11.614 -20.940  1.00  0.00           H  
ATOM   1663  HA  SER   264       9.274 -13.543 -21.632  1.00  0.00           H  
ATOM   1664  HB2 SER   264       8.183 -13.497 -23.867  1.00  0.00           H  
ATOM   1665  HB3 SER   264       7.045 -13.699 -22.528  1.00  0.00           H  
ATOM   1666  HG  SER   264       6.342 -11.663 -22.741  1.00  0.00           H  
ATOM   1667  N   GLY   265       9.942 -10.520 -22.664  1.00  0.00           N  
ATOM   1668  CA  GLY   265      10.910  -9.649 -23.324  1.00  0.00           C  
ATOM   1669  C   GLY   265      10.684  -8.170 -22.980  1.00  0.00           C  
ATOM   1670  O   GLY   265      10.152  -7.845 -21.913  1.00  0.00           O  
ATOM   1671  H   GLY   265       9.212 -10.074 -22.132  1.00  0.00           H  
ATOM   1672  HA2 GLY   265      11.921  -9.943 -23.049  1.00  0.00           H  
ATOM   1673  HA3 GLY   265      10.814  -9.778 -24.401  1.00  0.00           H  
ATOM   1674  N   ASN   266      10.928  -7.314 -23.979  1.00  0.00           N  
ATOM   1675  CA  ASN   266      10.494  -5.909 -24.107  1.00  0.00           C  
ATOM   1676  C   ASN   266      11.123  -4.885 -23.141  1.00  0.00           C  
ATOM   1677  O   ASN   266      10.817  -3.693 -23.233  1.00  0.00           O  
ATOM   1678  CB  ASN   266       8.954  -5.827 -24.097  1.00  0.00           C  
ATOM   1679  CG  ASN   266       8.264  -6.835 -24.998  1.00  0.00           C  
ATOM   1680  ND2 ASN   266       7.151  -7.377 -24.561  1.00  0.00           N  
ATOM   1681  OD1 ASN   266       8.712  -7.165 -26.083  1.00  0.00           O  
ATOM   1682  H   ASN   266      11.409  -7.699 -24.776  1.00  0.00           H  
ATOM   1683  HA  ASN   266      10.813  -5.589 -25.100  1.00  0.00           H  
ATOM   1684  HB2 ASN   266       8.606  -5.966 -23.073  1.00  0.00           H  
ATOM   1685  HB3 ASN   266       8.645  -4.832 -24.414  1.00  0.00           H  
ATOM   1686 HD21 ASN   266       6.744  -8.095 -25.132  1.00  0.00           H  
ATOM   1687 HD22 ASN   266       6.792  -7.108 -23.663  1.00  0.00           H  
ATOM   1688  N   SER   267      12.004  -5.308 -22.234  1.00  0.00           N  
ATOM   1689  CA  SER   267      12.635  -4.423 -21.249  1.00  0.00           C  
ATOM   1690  C   SER   267      13.870  -5.083 -20.657  1.00  0.00           C  
ATOM   1691  O   SER   267      13.727  -6.157 -20.079  1.00  0.00           O  
ATOM   1692  CB  SER   267      11.657  -4.124 -20.104  1.00  0.00           C  
ATOM   1693  OG  SER   267      11.182  -5.292 -19.460  1.00  0.00           O  
ATOM   1694  H   SER   267      12.261  -6.291 -22.230  1.00  0.00           H  
ATOM   1695  HA  SER   267      12.922  -3.483 -21.721  1.00  0.00           H  
ATOM   1696  HB2 SER   267      12.195  -3.535 -19.368  1.00  0.00           H  
ATOM   1697  HB3 SER   267      10.809  -3.556 -20.487  1.00  0.00           H  
ATOM   1698  HG  SER   267      11.910  -5.930 -19.549  1.00  0.00           H  
ATOM   1699  N   GLU   268      15.041  -4.438 -20.673  1.00  0.00           N  
ATOM   1700  CA  GLU   268      16.257  -5.079 -20.150  1.00  0.00           C  
ATOM   1701  C   GLU   268      16.109  -5.472 -18.661  1.00  0.00           C  
ATOM   1702  O   GLU   268      16.164  -6.664 -18.341  1.00  0.00           O  
ATOM   1703  CB  GLU   268      17.534  -4.311 -20.550  1.00  0.00           C  
ATOM   1704  CG  GLU   268      17.618  -2.809 -20.242  1.00  0.00           C  
ATOM   1705  CD  GLU   268      17.702  -2.536 -18.742  1.00  0.00           C  
ATOM   1706  OE1 GLU   268      16.706  -2.001 -18.211  1.00  0.00           O  
ATOM   1707  OE2 GLU   268      18.698  -2.977 -18.124  1.00  0.00           O1-
ATOM   1708  H   GLU   268      15.109  -3.519 -21.085  1.00  0.00           H  
ATOM   1709  HA  GLU   268      16.353  -6.023 -20.677  1.00  0.00           H  
ATOM   1710  HB2 GLU   268      18.395  -4.814 -20.113  1.00  0.00           H  
ATOM   1711  HB3 GLU   268      17.636  -4.412 -21.631  1.00  0.00           H  
ATOM   1712  HG2 GLU   268      18.513  -2.409 -20.725  1.00  0.00           H  
ATOM   1713  HG3 GLU   268      16.755  -2.301 -20.678  1.00  0.00           H  
ATOM   1714  N   PHE   269      15.646  -4.551 -17.812  1.00  0.00           N  
ATOM   1715  CA  PHE   269      15.169  -4.811 -16.458  1.00  0.00           C  
ATOM   1716  C   PHE   269      13.634  -4.815 -16.393  1.00  0.00           C  
ATOM   1717  O   PHE   269      12.962  -3.961 -16.976  1.00  0.00           O  
ATOM   1718  CB  PHE   269      15.781  -3.775 -15.509  1.00  0.00           C  
ATOM   1719  CG  PHE   269      15.494  -4.012 -14.037  1.00  0.00           C  
ATOM   1720  CD1 PHE   269      14.830  -3.029 -13.278  1.00  0.00           C  
ATOM   1721  CD2 PHE   269      15.930  -5.196 -13.411  1.00  0.00           C  
ATOM   1722  CE1 PHE   269      14.619  -3.222 -11.900  1.00  0.00           C  
ATOM   1723  CE2 PHE   269      15.727  -5.384 -12.034  1.00  0.00           C  
ATOM   1724  CZ  PHE   269      15.074  -4.397 -11.277  1.00  0.00           C  
ATOM   1725  H   PHE   269      15.679  -3.572 -18.100  1.00  0.00           H  
ATOM   1726  HA  PHE   269      15.524  -5.793 -16.149  1.00  0.00           H  
ATOM   1727  HB2 PHE   269      16.863  -3.769 -15.645  1.00  0.00           H  
ATOM   1728  HB3 PHE   269      15.420  -2.785 -15.795  1.00  0.00           H  
ATOM   1729  HD1 PHE   269      14.514  -2.114 -13.757  1.00  0.00           H  
ATOM   1730  HD2 PHE   269      16.441  -5.957 -13.980  1.00  0.00           H  
ATOM   1731  HE1 PHE   269      14.137  -2.458 -11.308  1.00  0.00           H  
ATOM   1732  HE2 PHE   269      16.091  -6.283 -11.559  1.00  0.00           H  
ATOM   1733  HZ  PHE   269      14.933  -4.532 -10.214  1.00  0.00           H  
ATOM   1734  N   HIP   270      13.072  -5.737 -15.602  1.00  0.00           N  
ATOM   1735  CA  HIP   270      11.628  -5.936 -15.403  1.00  0.00           C  
ATOM   1736  C   HIP   270      11.295  -5.803 -13.915  1.00  0.00           C  
ATOM   1737  O   HIP   270      12.030  -6.343 -13.089  1.00  0.00           O  
ATOM   1738  CB  HIP   270      11.152  -7.315 -15.912  1.00  0.00           C  
ATOM   1739  CG  HIP   270      11.792  -7.855 -17.166  1.00  0.00           C  
ATOM   1740  CD2 HIP   270      11.202  -8.045 -18.389  1.00  0.00           C  
ATOM   1741  ND1 HIP   270      13.114  -8.235 -17.273  1.00  0.00           N1+
ATOM   1742  CE1 HIP   270      13.336  -8.601 -18.543  1.00  0.00           C  
ATOM   1743  NE2 HIP   270      12.185  -8.525 -19.233  1.00  0.00           N  
ATOM   1744  H   HIP   270      13.697  -6.332 -15.066  1.00  0.00           H  
ATOM   1745  HA  HIP   270      11.092  -5.168 -15.958  1.00  0.00           H  
ATOM   1746  HB2 HIP   270      11.314  -8.055 -15.126  1.00  0.00           H  
ATOM   1747  HB3 HIP   270      10.081  -7.251 -16.078  1.00  0.00           H  
ATOM   1748  HD1 HIP   270      13.824  -8.074 -16.562  1.00  0.00           H  
ATOM   1749  HD2 HIP   270      10.192  -7.782 -18.678  1.00  0.00           H  
ATOM   1750  HE1 HIP   270      14.307  -8.701 -19.005  1.00  0.00           H  
ATOM   1751  HE2 HIP   270      12.167  -8.563 -20.270  1.00  0.00           H  
ATOM   1752  N   PHE   271      10.170  -5.165 -13.575  1.00  0.00           N  
ATOM   1753  CA  PHE   271       9.783  -4.920 -12.177  1.00  0.00           C  
ATOM   1754  C   PHE   271       8.263  -4.930 -11.942  1.00  0.00           C  
ATOM   1755  O   PHE   271       7.490  -4.581 -12.848  1.00  0.00           O  
ATOM   1756  CB  PHE   271      10.385  -3.579 -11.738  1.00  0.00           C  
ATOM   1757  CG  PHE   271      10.482  -3.370 -10.243  1.00  0.00           C  
ATOM   1758  CD1 PHE   271      11.644  -3.764  -9.560  1.00  0.00           C  
ATOM   1759  CD2 PHE   271       9.437  -2.749  -9.537  1.00  0.00           C  
ATOM   1760  CE1 PHE   271      11.767  -3.516  -8.184  1.00  0.00           C  
ATOM   1761  CE2 PHE   271       9.548  -2.528  -8.153  1.00  0.00           C  
ATOM   1762  CZ  PHE   271      10.721  -2.899  -7.477  1.00  0.00           C  
ATOM   1763  H   PHE   271       9.623  -4.726 -14.304  1.00  0.00           H  
ATOM   1764  HA  PHE   271      10.222  -5.700 -11.556  1.00  0.00           H  
ATOM   1765  HB2 PHE   271      11.395  -3.504 -12.145  1.00  0.00           H  
ATOM   1766  HB3 PHE   271       9.793  -2.767 -12.161  1.00  0.00           H  
ATOM   1767  HD1 PHE   271      12.446  -4.254 -10.091  1.00  0.00           H  
ATOM   1768  HD2 PHE   271       8.546  -2.443 -10.058  1.00  0.00           H  
ATOM   1769  HE1 PHE   271      12.669  -3.802  -7.668  1.00  0.00           H  
ATOM   1770  HE2 PHE   271       8.740  -2.062  -7.611  1.00  0.00           H  
ATOM   1771  HZ  PHE   271      10.817  -2.715  -6.416  1.00  0.00           H  
ATOM   1772  N   TYR   272       7.852  -5.267 -10.716  1.00  0.00           N  
ATOM   1773  CA  TYR   272       6.516  -5.062 -10.135  1.00  0.00           C  
ATOM   1774  C   TYR   272       6.586  -5.069  -8.587  1.00  0.00           C  
ATOM   1775  O   TYR   272       7.599  -5.471  -8.019  1.00  0.00           O  
ATOM   1776  CB  TYR   272       5.562  -6.141 -10.670  1.00  0.00           C  
ATOM   1777  CG  TYR   272       4.179  -6.098 -10.054  1.00  0.00           C  
ATOM   1778  CD1 TYR   272       3.371  -4.951 -10.199  1.00  0.00           C  
ATOM   1779  CD2 TYR   272       3.776  -7.137  -9.196  1.00  0.00           C  
ATOM   1780  CE1 TYR   272       2.193  -4.822  -9.437  1.00  0.00           C  
ATOM   1781  CE2 TYR   272       2.582  -7.027  -8.465  1.00  0.00           C  
ATOM   1782  CZ  TYR   272       1.806  -5.854  -8.552  1.00  0.00           C  
ATOM   1783  OH  TYR   272       0.712  -5.712  -7.761  1.00  0.00           O  
ATOM   1784  H   TYR   272       8.566  -5.584 -10.059  1.00  0.00           H  
ATOM   1785  HA  TYR   272       6.142  -4.085 -10.436  1.00  0.00           H  
ATOM   1786  HB2 TYR   272       5.462  -6.012 -11.744  1.00  0.00           H  
ATOM   1787  HB3 TYR   272       6.007  -7.119 -10.490  1.00  0.00           H  
ATOM   1788  HD1 TYR   272       3.691  -4.139 -10.835  1.00  0.00           H  
ATOM   1789  HD2 TYR   272       4.411  -7.998  -9.048  1.00  0.00           H  
ATOM   1790  HE1 TYR   272       1.604  -3.922  -9.491  1.00  0.00           H  
ATOM   1791  HE2 TYR   272       2.290  -7.808  -7.781  1.00  0.00           H  
ATOM   1792  HH  TYR   272       0.422  -4.802  -7.690  1.00  0.00           H  
ATOM   1793  N   SER   273       5.542  -4.611  -7.885  1.00  0.00           N  
ATOM   1794  CA  SER   273       5.519  -4.539  -6.417  1.00  0.00           C  
ATOM   1795  C   SER   273       4.115  -4.473  -5.815  1.00  0.00           C  
ATOM   1796  O   SER   273       3.146  -4.111  -6.485  1.00  0.00           O  
ATOM   1797  CB  SER   273       6.294  -3.311  -5.947  1.00  0.00           C  
ATOM   1798  OG  SER   273       5.669  -2.156  -6.458  1.00  0.00           O  
ATOM   1799  H   SER   273       4.684  -4.376  -8.365  1.00  0.00           H  
ATOM   1800  HA  SER   273       6.001  -5.428  -6.016  1.00  0.00           H  
ATOM   1801  HB2 SER   273       6.302  -3.269  -4.857  1.00  0.00           H  
ATOM   1802  HB3 SER   273       7.319  -3.365  -6.312  1.00  0.00           H  
ATOM   1803  HG  SER   273       5.665  -2.228  -7.430  1.00  0.00           H  
ATOM   1804  N   ILE   274       4.042  -4.788  -4.522  1.00  0.00           N  
ATOM   1805  CA  ILE   274       2.831  -4.830  -3.709  1.00  0.00           C  
ATOM   1806  C   ILE   274       3.144  -4.237  -2.334  1.00  0.00           C  
ATOM   1807  O   ILE   274       4.121  -4.634  -1.702  1.00  0.00           O  
ATOM   1808  CB  ILE   274       2.300  -6.279  -3.515  1.00  0.00           C  
ATOM   1809  CG1 ILE   274       2.648  -7.247  -4.668  1.00  0.00           C  
ATOM   1810  CG2 ILE   274       0.776  -6.207  -3.293  1.00  0.00           C  
ATOM   1811  CD1 ILE   274       2.285  -8.708  -4.385  1.00  0.00           C  
ATOM   1812  H   ILE   274       4.898  -5.084  -4.060  1.00  0.00           H  
ATOM   1813  HA  ILE   274       2.065  -4.226  -4.196  1.00  0.00           H  
ATOM   1814  HB  ILE   274       2.754  -6.695  -2.614  1.00  0.00           H  
ATOM   1815 HG12 ILE   274       2.161  -6.907  -5.578  1.00  0.00           H  
ATOM   1816 HG13 ILE   274       3.723  -7.237  -4.841  1.00  0.00           H  
ATOM   1817 HG21 ILE   274       0.278  -5.880  -4.207  1.00  0.00           H  
ATOM   1818 HG22 ILE   274       0.381  -7.177  -3.001  1.00  0.00           H  
ATOM   1819 HG23 ILE   274       0.537  -5.512  -2.491  1.00  0.00           H  
ATOM   1820 HD11 ILE   274       2.543  -9.315  -5.250  1.00  0.00           H  
ATOM   1821 HD12 ILE   274       2.850  -9.063  -3.524  1.00  0.00           H  
ATOM   1822 HD13 ILE   274       1.224  -8.822  -4.192  1.00  0.00           H  
ATOM   1823  N   ASN   275       2.217  -3.445  -1.808  1.00  0.00           N  
ATOM   1824  CA  ASN   275       2.026  -3.222  -0.378  1.00  0.00           C  
ATOM   1825  C   ASN   275       0.620  -3.719  -0.021  1.00  0.00           C  
ATOM   1826  O   ASN   275      -0.275  -3.621  -0.861  1.00  0.00           O  
ATOM   1827  CB  ASN   275       2.195  -1.728  -0.078  1.00  0.00           C  
ATOM   1828  CG  ASN   275       2.305  -1.429   1.404  1.00  0.00           C  
ATOM   1829  ND2 ASN   275       3.505  -1.415   1.937  1.00  0.00           N  
ATOM   1830  OD1 ASN   275       1.327  -1.201   2.094  1.00  0.00           O  
ATOM   1831  H   ASN   275       1.434  -3.189  -2.391  1.00  0.00           H  
ATOM   1832  HA  ASN   275       2.762  -3.787   0.188  1.00  0.00           H  
ATOM   1833  HB2 ASN   275       3.090  -1.359  -0.577  1.00  0.00           H  
ATOM   1834  HB3 ASN   275       1.333  -1.191  -0.468  1.00  0.00           H  
ATOM   1835 HD21 ASN   275       3.573  -1.360   2.942  1.00  0.00           H  
ATOM   1836 HD22 ASN   275       4.296  -1.655   1.343  1.00  0.00           H  
ATOM   1837  N   VAL   276       0.397  -4.241   1.184  1.00  0.00           N  
ATOM   1838  CA  VAL   276      -0.958  -4.519   1.690  1.00  0.00           C  
ATOM   1839  C   VAL   276      -0.988  -4.430   3.215  1.00  0.00           C  
ATOM   1840  O   VAL   276      -0.075  -4.921   3.874  1.00  0.00           O  
ATOM   1841  CB  VAL   276      -1.521  -5.849   1.139  1.00  0.00           C  
ATOM   1842  CG1 VAL   276      -0.750  -7.102   1.568  1.00  0.00           C  
ATOM   1843  CG2 VAL   276      -3.000  -6.009   1.495  1.00  0.00           C  
ATOM   1844  H   VAL   276       1.175  -4.316   1.835  1.00  0.00           H  
ATOM   1845  HA  VAL   276      -1.611  -3.738   1.316  1.00  0.00           H  
ATOM   1846  HB  VAL   276      -1.471  -5.808   0.051  1.00  0.00           H  
ATOM   1847 HG11 VAL   276      -1.216  -7.987   1.136  1.00  0.00           H  
ATOM   1848 HG12 VAL   276       0.274  -7.035   1.205  1.00  0.00           H  
ATOM   1849 HG13 VAL   276      -0.748  -7.197   2.654  1.00  0.00           H  
ATOM   1850 HG21 VAL   276      -3.554  -5.134   1.158  1.00  0.00           H  
ATOM   1851 HG22 VAL   276      -3.406  -6.888   0.993  1.00  0.00           H  
ATOM   1852 HG23 VAL   276      -3.126  -6.120   2.570  1.00  0.00           H  
ATOM   1853  N   GLY   277      -2.001  -3.775   3.786  1.00  0.00           N  
ATOM   1854  CA  GLY   277      -2.118  -3.596   5.236  1.00  0.00           C  
ATOM   1855  C   GLY   277      -3.551  -3.412   5.734  1.00  0.00           C  
ATOM   1856  O   GLY   277      -4.497  -3.344   4.947  1.00  0.00           O  
ATOM   1857  H   GLY   277      -2.691  -3.322   3.193  1.00  0.00           H  
ATOM   1858  HA2 GLY   277      -1.708  -4.472   5.738  1.00  0.00           H  
ATOM   1859  HA3 GLY   277      -1.533  -2.729   5.542  1.00  0.00           H  
ATOM   1860  N   GLY   278      -3.731  -3.387   7.057  1.00  0.00           N  
ATOM   1861  CA  GLY   278      -5.042  -3.211   7.691  1.00  0.00           C  
ATOM   1862  C   GLY   278      -5.056  -3.470   9.200  1.00  0.00           C  
ATOM   1863  O   GLY   278      -4.132  -4.056   9.757  1.00  0.00           O  
ATOM   1864  H   GLY   278      -2.909  -3.467   7.652  1.00  0.00           H  
ATOM   1865  HA2 GLY   278      -5.372  -2.188   7.516  1.00  0.00           H  
ATOM   1866  HA3 GLY   278      -5.766  -3.880   7.225  1.00  0.00           H  
ATOM   1867  N   PHE   279      -6.122  -3.030   9.868  1.00  0.00           N  
ATOM   1868  CA  PHE   279      -6.365  -3.229  11.300  1.00  0.00           C  
ATOM   1869  C   PHE   279      -7.043  -4.588  11.556  1.00  0.00           C  
ATOM   1870  O   PHE   279      -7.999  -4.941  10.866  1.00  0.00           O  
ATOM   1871  CB  PHE   279      -7.186  -2.026  11.793  1.00  0.00           C  
ATOM   1872  CG  PHE   279      -7.697  -2.083  13.214  1.00  0.00           C  
ATOM   1873  CD1 PHE   279      -7.008  -1.419  14.246  1.00  0.00           C  
ATOM   1874  CD2 PHE   279      -8.923  -2.721  13.483  1.00  0.00           C  
ATOM   1875  CE1 PHE   279      -7.548  -1.394  15.543  1.00  0.00           C  
ATOM   1876  CE2 PHE   279      -9.450  -2.712  14.784  1.00  0.00           C  
ATOM   1877  CZ  PHE   279      -8.765  -2.043  15.810  1.00  0.00           C  
ATOM   1878  H   PHE   279      -6.868  -2.591   9.343  1.00  0.00           H  
ATOM   1879  HA  PHE   279      -5.416  -3.225  11.832  1.00  0.00           H  
ATOM   1880  HB2 PHE   279      -6.581  -1.128  11.673  1.00  0.00           H  
ATOM   1881  HB3 PHE   279      -8.059  -1.908  11.155  1.00  0.00           H  
ATOM   1882  HD1 PHE   279      -6.081  -0.903  14.038  1.00  0.00           H  
ATOM   1883  HD2 PHE   279      -9.474  -3.190  12.683  1.00  0.00           H  
ATOM   1884  HE1 PHE   279      -7.036  -0.870  16.334  1.00  0.00           H  
ATOM   1885  HE2 PHE   279     -10.394  -3.192  14.997  1.00  0.00           H  
ATOM   1886  HZ  PHE   279      -9.177  -2.028  16.809  1.00  0.00           H  
ATOM   1887  N   PHE   280      -6.564  -5.363  12.534  1.00  0.00           N  
ATOM   1888  CA  PHE   280      -6.964  -6.748  12.836  1.00  0.00           C  
ATOM   1889  C   PHE   280      -6.823  -7.089  14.335  1.00  0.00           C  
ATOM   1890  O   PHE   280      -6.324  -6.289  15.121  1.00  0.00           O  
ATOM   1891  CB  PHE   280      -6.125  -7.708  11.968  1.00  0.00           C  
ATOM   1892  CG  PHE   280      -6.709  -7.941  10.589  1.00  0.00           C  
ATOM   1893  CD1 PHE   280      -7.672  -8.952  10.400  1.00  0.00           C  
ATOM   1894  CD2 PHE   280      -6.313  -7.143   9.499  1.00  0.00           C  
ATOM   1895  CE1 PHE   280      -8.243  -9.154   9.132  1.00  0.00           C  
ATOM   1896  CE2 PHE   280      -6.901  -7.334   8.235  1.00  0.00           C  
ATOM   1897  CZ  PHE   280      -7.866  -8.338   8.053  1.00  0.00           C  
ATOM   1898  H   PHE   280      -5.783  -4.996  13.072  1.00  0.00           H  
ATOM   1899  HA  PHE   280      -8.014  -6.882  12.582  1.00  0.00           H  
ATOM   1900  HB2 PHE   280      -5.111  -7.316  11.878  1.00  0.00           H  
ATOM   1901  HB3 PHE   280      -6.041  -8.680  12.455  1.00  0.00           H  
ATOM   1902  HD1 PHE   280      -7.956  -9.596  11.219  1.00  0.00           H  
ATOM   1903  HD2 PHE   280      -5.566  -6.374   9.635  1.00  0.00           H  
ATOM   1904  HE1 PHE   280      -8.952  -9.955   8.974  1.00  0.00           H  
ATOM   1905  HE2 PHE   280      -6.600  -6.719   7.399  1.00  0.00           H  
ATOM   1906  HZ  PHE   280      -8.295  -8.506   7.073  1.00  0.00           H  
ATOM   1907  N   LYS   281      -7.278  -8.287  14.739  1.00  0.00           N  
ATOM   1908  CA  LYS   281      -7.177  -8.830  16.107  1.00  0.00           C  
ATOM   1909  C   LYS   281      -6.176  -9.995  16.169  1.00  0.00           C  
ATOM   1910  O   LYS   281      -6.287 -10.935  15.372  1.00  0.00           O  
ATOM   1911  CB  LYS   281      -8.588  -9.218  16.600  1.00  0.00           C  
ATOM   1912  CG  LYS   281      -8.540  -9.892  17.979  1.00  0.00           C  
ATOM   1913  CD  LYS   281      -9.901 -10.115  18.659  1.00  0.00           C  
ATOM   1914  CE  LYS   281     -10.493  -8.803  19.187  1.00  0.00           C  
ATOM   1915  NZ  LYS   281     -11.429  -9.026  20.314  1.00  0.00           N1+
ATOM   1916  H   LYS   281      -7.633  -8.912  14.031  1.00  0.00           H  
ATOM   1917  HA  LYS   281      -6.797  -8.053  16.774  1.00  0.00           H  
ATOM   1918  HB2 LYS   281      -9.196  -8.315  16.659  1.00  0.00           H  
ATOM   1919  HB3 LYS   281      -9.051  -9.905  15.889  1.00  0.00           H  
ATOM   1920  HG2 LYS   281      -8.060 -10.866  17.874  1.00  0.00           H  
ATOM   1921  HG3 LYS   281      -7.918  -9.279  18.627  1.00  0.00           H  
ATOM   1922  HD2 LYS   281     -10.597 -10.592  17.967  1.00  0.00           H  
ATOM   1923  HD3 LYS   281      -9.737 -10.789  19.502  1.00  0.00           H  
ATOM   1924  HE2 LYS   281      -9.675  -8.174  19.549  1.00  0.00           H  
ATOM   1925  HE3 LYS   281     -10.985  -8.260  18.376  1.00  0.00           H  
ATOM   1926  HZ1 LYS   281     -12.283  -9.520  20.104  1.00  0.00           H  
ATOM   1927  HZ2 LYS   281     -11.009  -9.537  21.093  1.00  0.00           H  
ATOM   1928  HZ3 LYS   281     -11.672  -8.147  20.770  1.00  0.00           H  
ATOM   1929  N   LEU   282      -5.256  -9.954  17.140  1.00  0.00           N  
ATOM   1930  CA  LEU   282      -4.202 -10.953  17.360  1.00  0.00           C  
ATOM   1931  C   LEU   282      -4.024 -11.282  18.852  1.00  0.00           C  
ATOM   1932  O   LEU   282      -3.911 -10.369  19.669  1.00  0.00           O  
ATOM   1933  CB  LEU   282      -2.861 -10.434  16.807  1.00  0.00           C  
ATOM   1934  CG  LEU   282      -2.779 -10.177  15.293  1.00  0.00           C  
ATOM   1935  CD1 LEU   282      -1.395  -9.646  14.921  1.00  0.00           C  
ATOM   1936  CD2 LEU   282      -2.996 -11.457  14.491  1.00  0.00           C  
ATOM   1937  H   LEU   282      -5.264  -9.163  17.779  1.00  0.00           H  
ATOM   1938  HA  LEU   282      -4.461 -11.877  16.849  1.00  0.00           H  
ATOM   1939  HB2 LEU   282      -2.611  -9.511  17.328  1.00  0.00           H  
ATOM   1940  HB3 LEU   282      -2.102 -11.165  17.068  1.00  0.00           H  
ATOM   1941  HG  LEU   282      -3.526  -9.439  14.999  1.00  0.00           H  
ATOM   1942 HD11 LEU   282      -1.227  -8.682  15.400  1.00  0.00           H  
ATOM   1943 HD12 LEU   282      -0.625 -10.340  15.243  1.00  0.00           H  
ATOM   1944 HD13 LEU   282      -1.319  -9.538  13.842  1.00  0.00           H  
ATOM   1945 HD21 LEU   282      -2.906 -11.237  13.428  1.00  0.00           H  
ATOM   1946 HD22 LEU   282      -2.256 -12.206  14.777  1.00  0.00           H  
ATOM   1947 HD23 LEU   282      -3.992 -11.841  14.680  1.00  0.00           H  
ATOM   1948  N   ARG   283      -3.918 -12.569  19.200  1.00  0.00           N  
ATOM   1949  CA  ARG   283      -3.636 -13.048  20.567  1.00  0.00           C  
ATOM   1950  C   ARG   283      -2.181 -13.469  20.770  1.00  0.00           C  
ATOM   1951  O   ARG   283      -1.513 -13.931  19.846  1.00  0.00           O  
ATOM   1952  CB  ARG   283      -4.605 -14.164  20.989  1.00  0.00           C  
ATOM   1953  CG  ARG   283      -6.069 -13.707  20.951  1.00  0.00           C  
ATOM   1954  CD  ARG   283      -6.919 -14.495  21.956  1.00  0.00           C  
ATOM   1955  NE  ARG   283      -8.355 -14.180  21.833  1.00  0.00           N  
ATOM   1956  CZ  ARG   283      -8.979 -13.108  22.294  1.00  0.00           C  
ATOM   1957  NH1 ARG   283      -8.416 -12.165  22.985  1.00  0.00           N1+
ATOM   1958  NH2 ARG   283     -10.246 -12.943  22.053  1.00  0.00           N1+
ATOM   1959  H   ARG   283      -4.038 -13.263  18.463  1.00  0.00           H  
ATOM   1960  HA  ARG   283      -3.803 -12.227  21.259  1.00  0.00           H  
ATOM   1961  HB2 ARG   283      -4.481 -15.036  20.347  1.00  0.00           H  
ATOM   1962  HB3 ARG   283      -4.354 -14.456  22.011  1.00  0.00           H  
ATOM   1963  HG2 ARG   283      -6.125 -12.652  21.206  1.00  0.00           H  
ATOM   1964  HG3 ARG   283      -6.460 -13.842  19.941  1.00  0.00           H  
ATOM   1965  HD2 ARG   283      -6.775 -15.561  21.775  1.00  0.00           H  
ATOM   1966  HD3 ARG   283      -6.574 -14.275  22.969  1.00  0.00           H  
ATOM   1967  HE  ARG   283      -8.914 -14.837  21.322  1.00  0.00           H  
ATOM   1968 HH11 ARG   283      -7.423 -12.209  23.249  1.00  0.00           H  
ATOM   1969 HH12 ARG   283      -8.979 -11.361  23.247  1.00  0.00           H  
ATOM   1970 HH21 ARG   283     -10.805 -13.635  21.603  1.00  0.00           H  
ATOM   1971 HH22 ARG   283     -10.660 -12.071  22.399  1.00  0.00           H  
ATOM   1972  N   ALA   284      -1.708 -13.406  22.013  1.00  0.00           N  
ATOM   1973  CA  ALA   284      -0.413 -13.942  22.417  1.00  0.00           C  
ATOM   1974  C   ALA   284      -0.339 -15.448  22.105  1.00  0.00           C  
ATOM   1975  O   ALA   284      -1.118 -16.232  22.650  1.00  0.00           O  
ATOM   1976  CB  ALA   284      -0.219 -13.670  23.914  1.00  0.00           C  
ATOM   1977  H   ALA   284      -2.341 -13.072  22.740  1.00  0.00           H  
ATOM   1978  HA  ALA   284       0.369 -13.425  21.861  1.00  0.00           H  
ATOM   1979  HB1 ALA   284       0.761 -14.028  24.233  1.00  0.00           H  
ATOM   1980  HB2 ALA   284      -0.292 -12.603  24.112  1.00  0.00           H  
ATOM   1981  HB3 ALA   284      -0.994 -14.177  24.490  1.00  0.00           H  
ATOM   1982  N   GLY   285       0.608 -15.862  21.261  1.00  0.00           N  
ATOM   1983  CA  GLY   285       0.725 -17.219  20.717  1.00  0.00           C  
ATOM   1984  C   GLY   285       0.146 -17.400  19.308  1.00  0.00           C  
ATOM   1985  O   GLY   285       0.159 -18.520  18.797  1.00  0.00           O  
ATOM   1986  H   GLY   285       1.232 -15.159  20.876  1.00  0.00           H  
ATOM   1987  HA2 GLY   285       1.782 -17.479  20.672  1.00  0.00           H  
ATOM   1988  HA3 GLY   285       0.231 -17.930  21.376  1.00  0.00           H  
ATOM   1989  N   GLU   286      -0.361 -16.351  18.660  1.00  0.00           N  
ATOM   1990  CA  GLU   286      -0.626 -16.340  17.215  1.00  0.00           C  
ATOM   1991  C   GLU   286       0.615 -15.903  16.418  1.00  0.00           C  
ATOM   1992  O   GLU   286       1.540 -15.283  16.948  1.00  0.00           O  
ATOM   1993  CB  GLU   286      -1.862 -15.495  16.877  1.00  0.00           C  
ATOM   1994  CG  GLU   286      -3.131 -16.035  17.555  1.00  0.00           C  
ATOM   1995  CD  GLU   286      -4.385 -15.448  16.908  1.00  0.00           C  
ATOM   1996  OE1 GLU   286      -4.670 -14.242  17.091  1.00  0.00           O  
ATOM   1997  OE2 GLU   286      -5.057 -16.141  16.118  1.00  0.00           O1-
ATOM   1998  H   GLU   286      -0.441 -15.461  19.142  1.00  0.00           H  
ATOM   1999  HA  GLU   286      -0.853 -17.352  16.886  1.00  0.00           H  
ATOM   2000  HB2 GLU   286      -1.699 -14.456  17.168  1.00  0.00           H  
ATOM   2001  HB3 GLU   286      -2.006 -15.529  15.797  1.00  0.00           H  
ATOM   2002  HG2 GLU   286      -3.157 -17.120  17.460  1.00  0.00           H  
ATOM   2003  HG3 GLU   286      -3.112 -15.796  18.619  1.00  0.00           H  
ATOM   2004  N   GLU   287       0.685 -16.297  15.148  1.00  0.00           N  
ATOM   2005  CA  GLU   287       1.877 -16.141  14.312  1.00  0.00           C  
ATOM   2006  C   GLU   287       1.550 -16.109  12.810  1.00  0.00           C  
ATOM   2007  O   GLU   287       0.723 -16.883  12.315  1.00  0.00           O  
ATOM   2008  CB  GLU   287       2.909 -17.234  14.643  1.00  0.00           C  
ATOM   2009  CG  GLU   287       2.313 -18.646  14.757  1.00  0.00           C  
ATOM   2010  CD  GLU   287       3.403 -19.699  14.925  1.00  0.00           C  
ATOM   2011  OE1 GLU   287       3.480 -20.615  14.074  1.00  0.00           O  
ATOM   2012  OE2 GLU   287       4.184 -19.596  15.896  1.00  0.00           O1-
ATOM   2013  H   GLU   287      -0.084 -16.839  14.764  1.00  0.00           H  
ATOM   2014  HA  GLU   287       2.322 -15.183  14.563  1.00  0.00           H  
ATOM   2015  HB2 GLU   287       3.686 -17.224  13.879  1.00  0.00           H  
ATOM   2016  HB3 GLU   287       3.382 -16.985  15.594  1.00  0.00           H  
ATOM   2017  HG2 GLU   287       1.649 -18.699  15.621  1.00  0.00           H  
ATOM   2018  HG3 GLU   287       1.730 -18.865  13.864  1.00  0.00           H  
ATOM   2019  N   ILE   288       2.201 -15.200  12.076  1.00  0.00           N  
ATOM   2020  CA  ILE   288       1.831 -14.841  10.699  1.00  0.00           C  
ATOM   2021  C   ILE   288       2.802 -15.426   9.663  1.00  0.00           C  
ATOM   2022  O   ILE   288       3.953 -15.007   9.546  1.00  0.00           O  
ATOM   2023  CB  ILE   288       1.681 -13.311  10.540  1.00  0.00           C  
ATOM   2024  CG1 ILE   288       0.850 -12.627  11.653  1.00  0.00           C  
ATOM   2025  CG2 ILE   288       1.059 -13.012   9.167  1.00  0.00           C  
ATOM   2026  CD1 ILE   288      -0.583 -13.151  11.821  1.00  0.00           C  
ATOM   2027  H   ILE   288       2.881 -14.612  12.551  1.00  0.00           H  
ATOM   2028  HA  ILE   288       0.850 -15.269  10.492  1.00  0.00           H  
ATOM   2029  HB  ILE   288       2.675 -12.862  10.565  1.00  0.00           H  
ATOM   2030 HG12 ILE   288       1.370 -12.736  12.605  1.00  0.00           H  
ATOM   2031 HG13 ILE   288       0.798 -11.558  11.443  1.00  0.00           H  
ATOM   2032 HG21 ILE   288       0.849 -11.948   9.089  1.00  0.00           H  
ATOM   2033 HG22 ILE   288       1.757 -13.278   8.373  1.00  0.00           H  
ATOM   2034 HG23 ILE   288       0.132 -13.570   9.027  1.00  0.00           H  
ATOM   2035 HD11 ILE   288      -0.566 -14.210  12.070  1.00  0.00           H  
ATOM   2036 HD12 ILE   288      -1.064 -12.611  12.634  1.00  0.00           H  
ATOM   2037 HD13 ILE   288      -1.158 -12.998  10.908  1.00  0.00           H  
ATOM   2038  N   SER   289       2.283 -16.349   8.858  1.00  0.00           N  
ATOM   2039  CA  SER   289       2.912 -16.993   7.705  1.00  0.00           C  
ATOM   2040  C   SER   289       2.628 -16.210   6.416  1.00  0.00           C  
ATOM   2041  O   SER   289       1.615 -16.431   5.750  1.00  0.00           O  
ATOM   2042  CB  SER   289       2.375 -18.431   7.643  1.00  0.00           C  
ATOM   2043  OG  SER   289       2.695 -19.063   6.424  1.00  0.00           O  
ATOM   2044  H   SER   289       1.303 -16.567   9.001  1.00  0.00           H  
ATOM   2045  HA  SER   289       3.992 -17.035   7.842  1.00  0.00           H  
ATOM   2046  HB2 SER   289       2.794 -19.004   8.469  1.00  0.00           H  
ATOM   2047  HB3 SER   289       1.289 -18.422   7.747  1.00  0.00           H  
ATOM   2048  HG  SER   289       2.137 -18.636   5.756  1.00  0.00           H  
ATOM   2049  N   ILE   290       3.541 -15.317   6.031  1.00  0.00           N  
ATOM   2050  CA  ILE   290       3.450 -14.552   4.779  1.00  0.00           C  
ATOM   2051  C   ILE   290       3.865 -15.437   3.601  1.00  0.00           C  
ATOM   2052  O   ILE   290       5.017 -15.866   3.535  1.00  0.00           O  
ATOM   2053  CB  ILE   290       4.305 -13.263   4.815  1.00  0.00           C  
ATOM   2054  CG1 ILE   290       4.108 -12.443   6.108  1.00  0.00           C  
ATOM   2055  CG2 ILE   290       3.949 -12.388   3.597  1.00  0.00           C  
ATOM   2056  CD1 ILE   290       5.138 -12.775   7.201  1.00  0.00           C  
ATOM   2057  H   ILE   290       4.363 -15.192   6.605  1.00  0.00           H  
ATOM   2058  HA  ILE   290       2.410 -14.256   4.637  1.00  0.00           H  
ATOM   2059  HB  ILE   290       5.362 -13.528   4.734  1.00  0.00           H  
ATOM   2060 HG12 ILE   290       4.215 -11.387   5.876  1.00  0.00           H  
ATOM   2061 HG13 ILE   290       3.098 -12.590   6.492  1.00  0.00           H  
ATOM   2062 HG21 ILE   290       2.895 -12.111   3.626  1.00  0.00           H  
ATOM   2063 HG22 ILE   290       4.557 -11.482   3.598  1.00  0.00           H  
ATOM   2064 HG23 ILE   290       4.147 -12.924   2.668  1.00  0.00           H  
ATOM   2065 HD11 ILE   290       4.876 -12.253   8.120  1.00  0.00           H  
ATOM   2066 HD12 ILE   290       5.169 -13.841   7.410  1.00  0.00           H  
ATOM   2067 HD13 ILE   290       6.129 -12.452   6.880  1.00  0.00           H  
ATOM   2068  N   GLN   291       2.963 -15.681   2.649  1.00  0.00           N  
ATOM   2069  CA  GLN   291       3.268 -16.405   1.412  1.00  0.00           C  
ATOM   2070  C   GLN   291       3.374 -15.468   0.213  1.00  0.00           C  
ATOM   2071  O   GLN   291       2.690 -14.448   0.145  1.00  0.00           O  
ATOM   2072  CB  GLN   291       2.265 -17.535   1.121  1.00  0.00           C  
ATOM   2073  CG  GLN   291       2.088 -18.521   2.282  1.00  0.00           C  
ATOM   2074  CD  GLN   291       1.744 -19.933   1.811  1.00  0.00           C  
ATOM   2075  NE2 GLN   291       2.293 -20.945   2.445  1.00  0.00           N  
ATOM   2076  OE1 GLN   291       1.011 -20.153   0.855  1.00  0.00           O  
ATOM   2077  H   GLN   291       2.068 -15.204   2.712  1.00  0.00           H  
ATOM   2078  HA  GLN   291       4.244 -16.868   1.518  1.00  0.00           H  
ATOM   2079  HB2 GLN   291       1.296 -17.118   0.857  1.00  0.00           H  
ATOM   2080  HB3 GLN   291       2.638 -18.083   0.253  1.00  0.00           H  
ATOM   2081  HG2 GLN   291       3.011 -18.562   2.852  1.00  0.00           H  
ATOM   2082  HG3 GLN   291       1.305 -18.165   2.951  1.00  0.00           H  
ATOM   2083 HE21 GLN   291       2.033 -21.868   2.153  1.00  0.00           H  
ATOM   2084 HE22 GLN   291       2.936 -20.773   3.215  1.00  0.00           H  
ATOM   2085  N   VAL   292       4.149 -15.889  -0.787  1.00  0.00           N  
ATOM   2086  CA  VAL   292       4.198 -15.260  -2.114  1.00  0.00           C  
ATOM   2087  C   VAL   292       4.038 -16.306  -3.211  1.00  0.00           C  
ATOM   2088  O   VAL   292       4.413 -17.462  -3.017  1.00  0.00           O  
ATOM   2089  CB  VAL   292       5.478 -14.431  -2.330  1.00  0.00           C  
ATOM   2090  CG1 VAL   292       5.554 -13.266  -1.340  1.00  0.00           C  
ATOM   2091  CG2 VAL   292       6.758 -15.265  -2.221  1.00  0.00           C  
ATOM   2092  H   VAL   292       4.668 -16.754  -0.662  1.00  0.00           H  
ATOM   2093  HA  VAL   292       3.354 -14.581  -2.198  1.00  0.00           H  
ATOM   2094  HB  VAL   292       5.442 -14.006  -3.334  1.00  0.00           H  
ATOM   2095 HG11 VAL   292       6.430 -12.659  -1.563  1.00  0.00           H  
ATOM   2096 HG12 VAL   292       4.661 -12.650  -1.437  1.00  0.00           H  
ATOM   2097 HG13 VAL   292       5.631 -13.634  -0.317  1.00  0.00           H  
ATOM   2098 HG21 VAL   292       6.823 -15.741  -1.245  1.00  0.00           H  
ATOM   2099 HG22 VAL   292       6.764 -16.040  -2.984  1.00  0.00           H  
ATOM   2100 HG23 VAL   292       7.621 -14.617  -2.369  1.00  0.00           H  
ATOM   2101  N   SER   293       3.490 -15.915  -4.365  1.00  0.00           N  
ATOM   2102  CA  SER   293       3.271 -16.807  -5.522  1.00  0.00           C  
ATOM   2103  C   SER   293       4.565 -17.337  -6.152  1.00  0.00           C  
ATOM   2104  O   SER   293       4.567 -18.435  -6.704  1.00  0.00           O  
ATOM   2105  CB  SER   293       2.464 -16.077  -6.598  1.00  0.00           C  
ATOM   2106  OG  SER   293       3.119 -14.874  -6.950  1.00  0.00           O  
ATOM   2107  H   SER   293       3.221 -14.939  -4.460  1.00  0.00           H  
ATOM   2108  HA  SER   293       2.695 -17.671  -5.197  1.00  0.00           H  
ATOM   2109  HB2 SER   293       2.357 -16.715  -7.477  1.00  0.00           H  
ATOM   2110  HB3 SER   293       1.472 -15.845  -6.208  1.00  0.00           H  
ATOM   2111  HG  SER   293       3.310 -14.893  -7.912  1.00  0.00           H  
ATOM   2112  N   ASN   294       5.659 -16.576  -6.050  1.00  0.00           N  
ATOM   2113  CA  ASN   294       7.010 -17.017  -6.381  1.00  0.00           C  
ATOM   2114  C   ASN   294       8.040 -16.310  -5.471  1.00  0.00           C  
ATOM   2115  O   ASN   294       8.056 -15.079  -5.445  1.00  0.00           O  
ATOM   2116  CB  ASN   294       7.296 -16.722  -7.863  1.00  0.00           C  
ATOM   2117  CG  ASN   294       8.584 -17.393  -8.298  1.00  0.00           C  
ATOM   2118  ND2 ASN   294       8.485 -18.410  -9.119  1.00  0.00           N  
ATOM   2119  OD1 ASN   294       9.668 -17.081  -7.826  1.00  0.00           O  
ATOM   2120  H   ASN   294       5.558 -15.668  -5.622  1.00  0.00           H  
ATOM   2121  HA  ASN   294       7.056 -18.097  -6.236  1.00  0.00           H  
ATOM   2122  HB2 ASN   294       6.472 -17.093  -8.472  1.00  0.00           H  
ATOM   2123  HB3 ASN   294       7.385 -15.648  -8.025  1.00  0.00           H  
ATOM   2124 HD21 ASN   294       9.325 -18.938  -9.339  1.00  0.00           H  
ATOM   2125 HD22 ASN   294       7.593 -18.701  -9.470  1.00  0.00           H  
ATOM   2126  N   PRO   295       8.903 -17.039  -4.741  1.00  0.00           N  
ATOM   2127  CA  PRO   295       9.852 -16.455  -3.784  1.00  0.00           C  
ATOM   2128  C   PRO   295      11.210 -16.011  -4.365  1.00  0.00           C  
ATOM   2129  O   PRO   295      12.024 -15.485  -3.606  1.00  0.00           O  
ATOM   2130  CB  PRO   295      10.033 -17.540  -2.719  1.00  0.00           C  
ATOM   2131  CG  PRO   295       9.956 -18.797  -3.572  1.00  0.00           C  
ATOM   2132  CD  PRO   295       8.817 -18.475  -4.527  1.00  0.00           C  
ATOM   2133  HA  PRO   295       9.403 -15.584  -3.315  1.00  0.00           H  
ATOM   2134  HB2 PRO   295      10.984 -17.465  -2.189  1.00  0.00           H  
ATOM   2135  HB3 PRO   295       9.198 -17.520  -2.017  1.00  0.00           H  
ATOM   2136  HG2 PRO   295      10.882 -18.901  -4.135  1.00  0.00           H  
ATOM   2137  HG3 PRO   295       9.754 -19.688  -2.986  1.00  0.00           H  
ATOM   2138  HD2 PRO   295       8.919 -19.036  -5.454  1.00  0.00           H  
ATOM   2139  HD3 PRO   295       7.864 -18.714  -4.053  1.00  0.00           H  
ATOM   2140  N   SER   296      11.505 -16.244  -5.655  1.00  0.00           N  
ATOM   2141  CA  SER   296      12.845 -15.985  -6.232  1.00  0.00           C  
ATOM   2142  C   SER   296      12.863 -15.135  -7.509  1.00  0.00           C  
ATOM   2143  O   SER   296      13.905 -14.566  -7.822  1.00  0.00           O  
ATOM   2144  CB  SER   296      13.624 -17.279  -6.490  1.00  0.00           C  
ATOM   2145  OG  SER   296      13.495 -18.217  -5.438  1.00  0.00           O  
ATOM   2146  H   SER   296      10.805 -16.691  -6.236  1.00  0.00           H  
ATOM   2147  HA  SER   296      13.431 -15.417  -5.509  1.00  0.00           H  
ATOM   2148  HB2 SER   296      13.261 -17.732  -7.412  1.00  0.00           H  
ATOM   2149  HB3 SER   296      14.679 -17.035  -6.626  1.00  0.00           H  
ATOM   2150  HG  SER   296      13.650 -17.785  -4.587  1.00  0.00           H  
ATOM   2151  N   LEU   297      11.721 -14.905  -8.168  1.00  0.00           N  
ATOM   2152  CA  LEU   297      11.543 -13.828  -9.166  1.00  0.00           C  
ATOM   2153  C   LEU   297      11.400 -12.446  -8.482  1.00  0.00           C  
ATOM   2154  O   LEU   297      10.500 -11.660  -8.785  1.00  0.00           O  
ATOM   2155  CB  LEU   297      10.354 -14.168 -10.089  1.00  0.00           C  
ATOM   2156  CG  LEU   297      10.514 -15.451 -10.926  1.00  0.00           C  
ATOM   2157  CD1 LEU   297       9.259 -15.652 -11.775  1.00  0.00           C  
ATOM   2158  CD2 LEU   297      11.721 -15.400 -11.866  1.00  0.00           C  
ATOM   2159  H   LEU   297      10.900 -15.428  -7.890  1.00  0.00           H  
ATOM   2160  HA  LEU   297      12.445 -13.761  -9.776  1.00  0.00           H  
ATOM   2161  HB2 LEU   297       9.456 -14.256  -9.475  1.00  0.00           H  
ATOM   2162  HB3 LEU   297      10.203 -13.335 -10.775  1.00  0.00           H  
ATOM   2163  HG  LEU   297      10.624 -16.310 -10.267  1.00  0.00           H  
ATOM   2164 HD11 LEU   297       9.137 -14.817 -12.466  1.00  0.00           H  
ATOM   2165 HD12 LEU   297       9.340 -16.578 -12.345  1.00  0.00           H  
ATOM   2166 HD13 LEU   297       8.383 -15.715 -11.131  1.00  0.00           H  
ATOM   2167 HD21 LEU   297      11.732 -16.284 -12.503  1.00  0.00           H  
ATOM   2168 HD22 LEU   297      11.673 -14.507 -12.489  1.00  0.00           H  
ATOM   2169 HD23 LEU   297      12.645 -15.386 -11.288  1.00  0.00           H  
ATOM   2170  N   LEU   298      12.177 -12.239  -7.421  1.00  0.00           N  
ATOM   2171  CA  LEU   298      11.818 -11.454  -6.245  1.00  0.00           C  
ATOM   2172  C   LEU   298      12.911 -10.424  -5.920  1.00  0.00           C  
ATOM   2173  O   LEU   298      14.090 -10.610  -6.224  1.00  0.00           O  
ATOM   2174  CB  LEU   298      11.477 -12.449  -5.111  1.00  0.00           C  
ATOM   2175  CG  LEU   298      10.880 -11.803  -3.843  1.00  0.00           C  
ATOM   2176  CD1 LEU   298       9.792 -12.663  -3.200  1.00  0.00           C  
ATOM   2177  CD2 LEU   298      11.956 -11.591  -2.784  1.00  0.00           C  
ATOM   2178  H   LEU   298      12.983 -12.847  -7.330  1.00  0.00           H  
ATOM   2179  HA  LEU   298      10.902 -10.909  -6.451  1.00  0.00           H  
ATOM   2180  HB2 LEU   298      10.740 -13.149  -5.509  1.00  0.00           H  
ATOM   2181  HB3 LEU   298      12.366 -13.026  -4.851  1.00  0.00           H  
ATOM   2182  HG  LEU   298      10.435 -10.847  -4.102  1.00  0.00           H  
ATOM   2183 HD11 LEU   298       9.015 -12.886  -3.933  1.00  0.00           H  
ATOM   2184 HD12 LEU   298      10.223 -13.589  -2.824  1.00  0.00           H  
ATOM   2185 HD13 LEU   298       9.345 -12.113  -2.373  1.00  0.00           H  
ATOM   2186 HD21 LEU   298      12.802 -11.078  -3.220  1.00  0.00           H  
ATOM   2187 HD22 LEU   298      11.552 -10.990  -1.971  1.00  0.00           H  
ATOM   2188 HD23 LEU   298      12.297 -12.551  -2.401  1.00  0.00           H  
ATOM   2189  N   ASP   299      12.513  -9.310  -5.316  1.00  0.00           N  
ATOM   2190  CA  ASP   299      13.384  -8.237  -4.840  1.00  0.00           C  
ATOM   2191  C   ASP   299      13.442  -8.308  -3.298  1.00  0.00           C  
ATOM   2192  O   ASP   299      12.537  -7.806  -2.627  1.00  0.00           O  
ATOM   2193  CB  ASP   299      12.827  -6.923  -5.398  1.00  0.00           C  
ATOM   2194  CG  ASP   299      13.643  -5.674  -5.065  1.00  0.00           C  
ATOM   2195  OD1 ASP   299      14.031  -5.470  -3.899  1.00  0.00           O  
ATOM   2196  OD2 ASP   299      13.934  -4.899  -6.003  1.00  0.00           O1-
ATOM   2197  H   ASP   299      11.524  -9.214  -5.094  1.00  0.00           H  
ATOM   2198  HA  ASP   299      14.386  -8.358  -5.243  1.00  0.00           H  
ATOM   2199  HB2 ASP   299      12.745  -7.008  -6.483  1.00  0.00           H  
ATOM   2200  HB3 ASP   299      11.827  -6.807  -5.016  1.00  0.00           H  
ATOM   2201  N   PRO   300      14.406  -9.058  -2.723  1.00  0.00           N  
ATOM   2202  CA  PRO   300      14.463  -9.356  -1.290  1.00  0.00           C  
ATOM   2203  C   PRO   300      15.031  -8.198  -0.456  1.00  0.00           C  
ATOM   2204  O   PRO   300      15.334  -8.386   0.721  1.00  0.00           O  
ATOM   2205  CB  PRO   300      15.336 -10.613  -1.185  1.00  0.00           C  
ATOM   2206  CG  PRO   300      16.332 -10.414  -2.321  1.00  0.00           C  
ATOM   2207  CD  PRO   300      15.446  -9.816  -3.408  1.00  0.00           C  
ATOM   2208  HA  PRO   300      13.466  -9.585  -0.917  1.00  0.00           H  
ATOM   2209  HB2 PRO   300      15.839 -10.701  -0.223  1.00  0.00           H  
ATOM   2210  HB3 PRO   300      14.729 -11.500  -1.377  1.00  0.00           H  
ATOM   2211  HG2 PRO   300      17.098  -9.694  -2.026  1.00  0.00           H  
ATOM   2212  HG3 PRO   300      16.781 -11.355  -2.639  1.00  0.00           H  
ATOM   2213  HD2 PRO   300      16.035  -9.183  -4.065  1.00  0.00           H  
ATOM   2214  HD3 PRO   300      14.992 -10.631  -3.969  1.00  0.00           H  
ATOM   2215  N   ASP   301      15.265  -7.033  -1.062  1.00  0.00           N  
ATOM   2216  CA  ASP   301      15.953  -5.926  -0.408  1.00  0.00           C  
ATOM   2217  C   ASP   301      15.136  -5.425   0.799  1.00  0.00           C  
ATOM   2218  O   ASP   301      13.900  -5.429   0.796  1.00  0.00           O  
ATOM   2219  CB  ASP   301      16.210  -4.781  -1.398  1.00  0.00           C  
ATOM   2220  CG  ASP   301      16.983  -5.117  -2.686  1.00  0.00           C  
ATOM   2221  OD1 ASP   301      17.551  -6.223  -2.835  1.00  0.00           O  
ATOM   2222  OD2 ASP   301      16.993  -4.256  -3.598  1.00  0.00           O1-
ATOM   2223  H   ASP   301      14.948  -6.895  -2.013  1.00  0.00           H  
ATOM   2224  HA  ASP   301      16.918  -6.289  -0.051  1.00  0.00           H  
ATOM   2225  HB2 ASP   301      15.235  -4.397  -1.679  1.00  0.00           H  
ATOM   2226  HB3 ASP   301      16.749  -3.989  -0.875  1.00  0.00           H  
ATOM   2227  N   GLN   302      15.825  -4.949   1.841  1.00  0.00           N  
ATOM   2228  CA  GLN   302      15.210  -4.581   3.126  1.00  0.00           C  
ATOM   2229  C   GLN   302      14.178  -3.437   3.055  1.00  0.00           C  
ATOM   2230  O   GLN   302      13.378  -3.266   3.975  1.00  0.00           O  
ATOM   2231  CB  GLN   302      16.322  -4.246   4.131  1.00  0.00           C  
ATOM   2232  CG  GLN   302      17.163  -3.008   3.761  1.00  0.00           C  
ATOM   2233  CD  GLN   302      18.079  -2.561   4.896  1.00  0.00           C  
ATOM   2234  NE2 GLN   302      18.705  -1.411   4.783  1.00  0.00           N  
ATOM   2235  OE1 GLN   302      18.246  -3.228   5.905  1.00  0.00           O  
ATOM   2236  H   GLN   302      16.830  -4.972   1.785  1.00  0.00           H  
ATOM   2237  HA  GLN   302      14.673  -5.456   3.497  1.00  0.00           H  
ATOM   2238  HB2 GLN   302      15.855  -4.069   5.096  1.00  0.00           H  
ATOM   2239  HB3 GLN   302      16.982  -5.109   4.235  1.00  0.00           H  
ATOM   2240  HG2 GLN   302      17.774  -3.227   2.886  1.00  0.00           H  
ATOM   2241  HG3 GLN   302      16.508  -2.174   3.514  1.00  0.00           H  
ATOM   2242 HE21 GLN   302      19.235  -1.103   5.581  1.00  0.00           H  
ATOM   2243 HE22 GLN   302      18.521  -0.805   4.004  1.00  0.00           H  
ATOM   2244  N   ASP   303      14.203  -2.657   1.973  1.00  0.00           N  
ATOM   2245  CA  ASP   303      13.281  -1.564   1.654  1.00  0.00           C  
ATOM   2246  C   ASP   303      12.050  -2.021   0.845  1.00  0.00           C  
ATOM   2247  O   ASP   303      11.165  -1.216   0.561  1.00  0.00           O  
ATOM   2248  CB  ASP   303      14.074  -0.459   0.922  1.00  0.00           C  
ATOM   2249  CG  ASP   303      14.646  -0.846  -0.454  1.00  0.00           C  
ATOM   2250  OD1 ASP   303      15.046   0.076  -1.198  1.00  0.00           O  
ATOM   2251  OD2 ASP   303      14.688  -2.045  -0.805  1.00  0.00           O1-
ATOM   2252  H   ASP   303      14.833  -2.920   1.223  1.00  0.00           H  
ATOM   2253  HA  ASP   303      12.902  -1.143   2.584  1.00  0.00           H  
ATOM   2254  HB2 ASP   303      13.419   0.401   0.786  1.00  0.00           H  
ATOM   2255  HB3 ASP   303      14.899  -0.143   1.563  1.00  0.00           H  
ATOM   2256  N   ALA   304      11.993  -3.296   0.452  1.00  0.00           N  
ATOM   2257  CA  ALA   304      11.143  -3.775  -0.635  1.00  0.00           C  
ATOM   2258  C   ALA   304      10.390  -5.075  -0.334  1.00  0.00           C  
ATOM   2259  O   ALA   304       9.233  -5.195  -0.744  1.00  0.00           O  
ATOM   2260  CB  ALA   304      12.072  -3.968  -1.824  1.00  0.00           C  
ATOM   2261  H   ALA   304      12.773  -3.891   0.711  1.00  0.00           H  
ATOM   2262  HA  ALA   304      10.405  -3.014  -0.894  1.00  0.00           H  
ATOM   2263  HB1 ALA   304      12.640  -3.057  -1.953  1.00  0.00           H  
ATOM   2264  HB2 ALA   304      12.755  -4.800  -1.643  1.00  0.00           H  
ATOM   2265  HB3 ALA   304      11.501  -4.161  -2.723  1.00  0.00           H  
ATOM   2266  N   THR   305      10.999  -5.998   0.417  1.00  0.00           N  
ATOM   2267  CA  THR   305      10.360  -7.230   0.904  1.00  0.00           C  
ATOM   2268  C   THR   305      10.412  -7.285   2.428  1.00  0.00           C  
ATOM   2269  O   THR   305      11.459  -7.548   3.020  1.00  0.00           O  
ATOM   2270  CB  THR   305      10.964  -8.472   0.239  1.00  0.00           C  
ATOM   2271  CG2 THR   305      10.521  -9.794   0.869  1.00  0.00           C  
ATOM   2272  OG1 THR   305      10.510  -8.510  -1.095  1.00  0.00           O  
ATOM   2273  H   THR   305      11.974  -5.844   0.664  1.00  0.00           H  
ATOM   2274  HA  THR   305       9.317  -7.226   0.613  1.00  0.00           H  
ATOM   2275  HB  THR   305      12.051  -8.411   0.263  1.00  0.00           H  
ATOM   2276  HG1 THR   305      11.243  -8.184  -1.657  1.00  0.00           H  
ATOM   2277 HG21 THR   305      10.960  -9.904   1.860  1.00  0.00           H  
ATOM   2278 HG22 THR   305       9.439  -9.827   0.949  1.00  0.00           H  
ATOM   2279 HG23 THR   305      10.855 -10.625   0.250  1.00  0.00           H  
ATOM   2280  N   TYR   306       9.271  -7.017   3.068  1.00  0.00           N  
ATOM   2281  CA  TYR   306       9.126  -6.977   4.522  1.00  0.00           C  
ATOM   2282  C   TYR   306       7.697  -7.288   4.995  1.00  0.00           C  
ATOM   2283  O   TYR   306       6.722  -7.099   4.267  1.00  0.00           O  
ATOM   2284  CB  TYR   306       9.616  -5.622   5.065  1.00  0.00           C  
ATOM   2285  CG  TYR   306       8.971  -4.348   4.531  1.00  0.00           C  
ATOM   2286  CD1 TYR   306       7.680  -3.976   4.956  1.00  0.00           C  
ATOM   2287  CD2 TYR   306       9.708  -3.470   3.707  1.00  0.00           C  
ATOM   2288  CE1 TYR   306       7.131  -2.739   4.564  1.00  0.00           C  
ATOM   2289  CE2 TYR   306       9.158  -2.232   3.312  1.00  0.00           C  
ATOM   2290  CZ  TYR   306       7.867  -1.863   3.741  1.00  0.00           C  
ATOM   2291  OH  TYR   306       7.319  -0.675   3.369  1.00  0.00           O  
ATOM   2292  H   TYR   306       8.441  -6.836   2.509  1.00  0.00           H  
ATOM   2293  HA  TYR   306       9.770  -7.745   4.949  1.00  0.00           H  
ATOM   2294  HB2 TYR   306       9.480  -5.632   6.145  1.00  0.00           H  
ATOM   2295  HB3 TYR   306      10.692  -5.563   4.892  1.00  0.00           H  
ATOM   2296  HD1 TYR   306       7.112  -4.636   5.597  1.00  0.00           H  
ATOM   2297  HD2 TYR   306      10.706  -3.740   3.383  1.00  0.00           H  
ATOM   2298  HE1 TYR   306       6.144  -2.451   4.882  1.00  0.00           H  
ATOM   2299  HE2 TYR   306       9.713  -1.559   2.675  1.00  0.00           H  
ATOM   2300  HH  TYR   306       6.418  -0.580   3.715  1.00  0.00           H  
ATOM   2301  N   PHE   307       7.565  -7.670   6.267  1.00  0.00           N  
ATOM   2302  CA  PHE   307       6.288  -7.750   6.986  1.00  0.00           C  
ATOM   2303  C   PHE   307       6.404  -7.086   8.359  1.00  0.00           C  
ATOM   2304  O   PHE   307       7.481  -7.118   8.954  1.00  0.00           O  
ATOM   2305  CB  PHE   307       5.843  -9.211   7.136  1.00  0.00           C  
ATOM   2306  CG  PHE   307       4.435  -9.336   7.695  1.00  0.00           C  
ATOM   2307  CD1 PHE   307       4.199  -9.729   9.026  1.00  0.00           C  
ATOM   2308  CD2 PHE   307       3.350  -9.000   6.872  1.00  0.00           C  
ATOM   2309  CE1 PHE   307       2.880  -9.778   9.518  1.00  0.00           C  
ATOM   2310  CE2 PHE   307       2.036  -9.022   7.368  1.00  0.00           C  
ATOM   2311  CZ  PHE   307       1.802  -9.406   8.697  1.00  0.00           C  
ATOM   2312  H   PHE   307       8.407  -7.781   6.817  1.00  0.00           H  
ATOM   2313  HA  PHE   307       5.523  -7.214   6.425  1.00  0.00           H  
ATOM   2314  HB2 PHE   307       5.872  -9.687   6.156  1.00  0.00           H  
ATOM   2315  HB3 PHE   307       6.545  -9.740   7.784  1.00  0.00           H  
ATOM   2316  HD1 PHE   307       5.027  -9.983   9.670  1.00  0.00           H  
ATOM   2317  HD2 PHE   307       3.541  -8.694   5.859  1.00  0.00           H  
ATOM   2318  HE1 PHE   307       2.688 -10.090  10.532  1.00  0.00           H  
ATOM   2319  HE2 PHE   307       1.212  -8.732   6.732  1.00  0.00           H  
ATOM   2320  HZ  PHE   307       0.794  -9.416   9.087  1.00  0.00           H  
ATOM   2321  N   GLY   308       5.316  -6.530   8.890  1.00  0.00           N  
ATOM   2322  CA  GLY   308       5.309  -5.913  10.210  1.00  0.00           C  
ATOM   2323  C   GLY   308       3.923  -5.598  10.769  1.00  0.00           C  
ATOM   2324  O   GLY   308       2.892  -5.835  10.135  1.00  0.00           O  
ATOM   2325  H   GLY   308       4.450  -6.515   8.354  1.00  0.00           H  
ATOM   2326  HA2 GLY   308       5.807  -6.579  10.915  1.00  0.00           H  
ATOM   2327  HA3 GLY   308       5.880  -4.988  10.169  1.00  0.00           H  
ATOM   2328  N   ALA   309       3.917  -5.111  12.008  1.00  0.00           N  
ATOM   2329  CA  ALA   309       2.710  -4.798  12.768  1.00  0.00           C  
ATOM   2330  C   ALA   309       2.988  -3.801  13.907  1.00  0.00           C  
ATOM   2331  O   ALA   309       4.124  -3.712  14.372  1.00  0.00           O  
ATOM   2332  CB  ALA   309       2.146  -6.107  13.343  1.00  0.00           C  
ATOM   2333  H   ALA   309       4.812  -4.901  12.441  1.00  0.00           H  
ATOM   2334  HA  ALA   309       1.989  -4.355  12.086  1.00  0.00           H  
ATOM   2335  HB1 ALA   309       1.224  -5.904  13.888  1.00  0.00           H  
ATOM   2336  HB2 ALA   309       1.928  -6.808  12.536  1.00  0.00           H  
ATOM   2337  HB3 ALA   309       2.870  -6.555  14.025  1.00  0.00           H  
ATOM   2338  N   PHE   310       1.944  -3.150  14.436  1.00  0.00           N  
ATOM   2339  CA  PHE   310       1.960  -2.479  15.746  1.00  0.00           C  
ATOM   2340  C   PHE   310       0.591  -2.526  16.452  1.00  0.00           C  
ATOM   2341  O   PHE   310      -0.455  -2.405  15.811  1.00  0.00           O  
ATOM   2342  CB  PHE   310       2.497  -1.040  15.632  1.00  0.00           C  
ATOM   2343  CG  PHE   310       1.673  -0.057  14.817  1.00  0.00           C  
ATOM   2344  CD1 PHE   310       1.981   0.167  13.461  1.00  0.00           C  
ATOM   2345  CD2 PHE   310       0.647   0.689  15.429  1.00  0.00           C  
ATOM   2346  CE1 PHE   310       1.270   1.132  12.724  1.00  0.00           C  
ATOM   2347  CE2 PHE   310      -0.070   1.647  14.688  1.00  0.00           C  
ATOM   2348  CZ  PHE   310       0.242   1.869  13.336  1.00  0.00           C  
ATOM   2349  H   PHE   310       1.044  -3.249  13.973  1.00  0.00           H  
ATOM   2350  HA  PHE   310       2.656  -3.025  16.382  1.00  0.00           H  
ATOM   2351  HB2 PHE   310       2.605  -0.638  16.640  1.00  0.00           H  
ATOM   2352  HB3 PHE   310       3.501  -1.079  15.206  1.00  0.00           H  
ATOM   2353  HD1 PHE   310       2.778  -0.391  12.992  1.00  0.00           H  
ATOM   2354  HD2 PHE   310       0.412   0.533  16.473  1.00  0.00           H  
ATOM   2355  HE1 PHE   310       1.508   1.307  11.685  1.00  0.00           H  
ATOM   2356  HE2 PHE   310      -0.854   2.218  15.164  1.00  0.00           H  
ATOM   2357  HZ  PHE   310      -0.304   2.608  12.766  1.00  0.00           H  
ATOM   2358  N   LYS   311       0.590  -2.695  17.782  1.00  0.00           N  
ATOM   2359  CA  LYS   311      -0.618  -2.749  18.626  1.00  0.00           C  
ATOM   2360  C   LYS   311      -1.234  -1.359  18.804  1.00  0.00           C  
ATOM   2361  O   LYS   311      -0.564  -0.440  19.278  1.00  0.00           O  
ATOM   2362  CB  LYS   311      -0.286  -3.423  19.970  1.00  0.00           C  
ATOM   2363  CG  LYS   311      -1.473  -3.481  20.950  1.00  0.00           C  
ATOM   2364  CD  LYS   311      -1.122  -4.308  22.196  1.00  0.00           C  
ATOM   2365  CE  LYS   311      -2.214  -4.178  23.264  1.00  0.00           C  
ATOM   2366  NZ  LYS   311      -1.981  -5.080  24.414  1.00  0.00           N1+
ATOM   2367  H   LYS   311       1.491  -2.819  18.235  1.00  0.00           H  
ATOM   2368  HA  LYS   311      -1.354  -3.379  18.127  1.00  0.00           H  
ATOM   2369  HB2 LYS   311       0.034  -4.441  19.764  1.00  0.00           H  
ATOM   2370  HB3 LYS   311       0.541  -2.893  20.444  1.00  0.00           H  
ATOM   2371  HG2 LYS   311      -1.739  -2.469  21.257  1.00  0.00           H  
ATOM   2372  HG3 LYS   311      -2.332  -3.935  20.453  1.00  0.00           H  
ATOM   2373  HD2 LYS   311      -1.010  -5.355  21.908  1.00  0.00           H  
ATOM   2374  HD3 LYS   311      -0.183  -3.946  22.615  1.00  0.00           H  
ATOM   2375  HE2 LYS   311      -2.252  -3.144  23.621  1.00  0.00           H  
ATOM   2376  HE3 LYS   311      -3.184  -4.414  22.817  1.00  0.00           H  
ATOM   2377  HZ1 LYS   311      -2.088  -6.054  24.138  1.00  0.00           H  
ATOM   2378  HZ2 LYS   311      -1.101  -4.923  24.873  1.00  0.00           H  
ATOM   2379  HZ3 LYS   311      -2.706  -4.922  25.124  1.00  0.00           H  
ATOM   2380  N   VAL   312      -2.531  -1.258  18.515  1.00  0.00           N  
ATOM   2381  CA  VAL   312      -3.353  -0.036  18.585  1.00  0.00           C  
ATOM   2382  C   VAL   312      -4.170   0.027  19.882  1.00  0.00           C  
ATOM   2383  O   VAL   312      -4.311   1.103  20.454  1.00  0.00           O  
ATOM   2384  CB  VAL   312      -4.267   0.045  17.342  1.00  0.00           C  
ATOM   2385  CG1 VAL   312      -5.218   1.250  17.369  1.00  0.00           C  
ATOM   2386  CG2 VAL   312      -3.437   0.139  16.053  1.00  0.00           C  
ATOM   2387  H   VAL   312      -2.990  -2.106  18.203  1.00  0.00           H  
ATOM   2388  HA  VAL   312      -2.701   0.839  18.581  1.00  0.00           H  
ATOM   2389  HB  VAL   312      -4.870  -0.862  17.295  1.00  0.00           H  
ATOM   2390 HG11 VAL   312      -4.648   2.174  17.478  1.00  0.00           H  
ATOM   2391 HG12 VAL   312      -5.791   1.293  16.443  1.00  0.00           H  
ATOM   2392 HG13 VAL   312      -5.919   1.164  18.199  1.00  0.00           H  
ATOM   2393 HG21 VAL   312      -2.818   1.035  16.075  1.00  0.00           H  
ATOM   2394 HG22 VAL   312      -2.797  -0.735  15.943  1.00  0.00           H  
ATOM   2395 HG23 VAL   312      -4.098   0.187  15.187  1.00  0.00           H  
ATOM   2396  N   GLN   313      -4.677  -1.109  20.379  1.00  0.00           N  
ATOM   2397  CA  GLN   313      -5.301  -1.211  21.708  1.00  0.00           C  
ATOM   2398  C   GLN   313      -5.328  -2.658  22.232  1.00  0.00           C  
ATOM   2399  O   GLN   313      -5.042  -3.606  21.500  1.00  0.00           O  
ATOM   2400  CB  GLN   313      -6.727  -0.612  21.701  1.00  0.00           C  
ATOM   2401  CG  GLN   313      -7.726  -1.322  20.774  1.00  0.00           C  
ATOM   2402  CD  GLN   313      -9.167  -1.041  21.190  1.00  0.00           C  
ATOM   2403  NE2 GLN   313      -9.799  -1.911  21.943  1.00  0.00           N  
ATOM   2404  OE1 GLN   313      -9.720   0.017  20.925  1.00  0.00           O  
ATOM   2405  H   GLN   313      -4.519  -1.973  19.874  1.00  0.00           H  
ATOM   2406  HA  GLN   313      -4.703  -0.628  22.411  1.00  0.00           H  
ATOM   2407  HB2 GLN   313      -7.114  -0.650  22.721  1.00  0.00           H  
ATOM   2408  HB3 GLN   313      -6.682   0.440  21.421  1.00  0.00           H  
ATOM   2409  HG2 GLN   313      -7.575  -0.989  19.747  1.00  0.00           H  
ATOM   2410  HG3 GLN   313      -7.560  -2.395  20.809  1.00  0.00           H  
ATOM   2411 HE21 GLN   313     -10.751  -1.744  22.206  1.00  0.00           H  
ATOM   2412 HE22 GLN   313      -9.318  -2.762  22.242  1.00  0.00           H  
ATOM   2413  N   ASP   314      -5.741  -2.830  23.487  1.00  0.00           N  
ATOM   2414  CA  ASP   314      -6.106  -4.125  24.072  1.00  0.00           C  
ATOM   2415  C   ASP   314      -7.462  -4.651  23.570  1.00  0.00           C  
ATOM   2416  O   ASP   314      -8.146  -3.989  22.789  1.00  0.00           O  
ATOM   2417  CB  ASP   314      -5.988  -4.041  25.598  1.00  0.00           C  
ATOM   2418  CG  ASP   314      -4.513  -4.206  25.938  1.00  0.00           C  
ATOM   2419  OD1 ASP   314      -3.736  -3.243  25.773  1.00  0.00           O  
ATOM   2420  OD2 ASP   314      -4.086  -5.366  26.108  1.00  0.00           O1-
ATOM   2421  H   ASP   314      -5.890  -2.017  24.062  1.00  0.00           H  
ATOM   2422  HA  ASP   314      -5.375  -4.865  23.741  1.00  0.00           H  
ATOM   2423  HB2 ASP   314      -6.370  -3.086  25.965  1.00  0.00           H  
ATOM   2424  HB3 ASP   314      -6.553  -4.850  26.064  1.00  0.00           H  
ATOM   2425  N   ILE   315      -7.719  -5.936  23.819  1.00  0.00           N  
ATOM   2426  CA  ILE   315      -8.341  -6.804  22.812  1.00  0.00           C  
ATOM   2427  C   ILE   315      -9.856  -7.028  22.942  1.00  0.00           C  
ATOM   2428  O   ILE   315     -10.539  -7.074  21.919  1.00  0.00           O  
ATOM   2429  CB  ILE   315      -7.549  -8.127  22.766  1.00  0.00           C  
ATOM   2430  CG1 ILE   315      -7.906  -8.895  21.482  1.00  0.00           C  
ATOM   2431  CG2 ILE   315      -7.749  -8.968  24.045  1.00  0.00           C  
ATOM   2432  CD1 ILE   315      -6.890  -9.964  21.087  1.00  0.00           C  
ATOM   2433  H   ILE   315      -7.185  -6.392  24.546  1.00  0.00           H  
ATOM   2434  HA  ILE   315      -8.204  -6.319  21.845  1.00  0.00           H  
ATOM   2435  HB  ILE   315      -6.492  -7.871  22.706  1.00  0.00           H  
ATOM   2436 HG12 ILE   315      -8.875  -9.365  21.603  1.00  0.00           H  
ATOM   2437 HG13 ILE   315      -7.968  -8.187  20.656  1.00  0.00           H  
ATOM   2438 HG21 ILE   315      -7.144  -9.868  24.019  1.00  0.00           H  
ATOM   2439 HG22 ILE   315      -7.463  -8.399  24.929  1.00  0.00           H  
ATOM   2440 HG23 ILE   315      -8.785  -9.279  24.153  1.00  0.00           H  
ATOM   2441 HD11 ILE   315      -6.506 -10.474  21.960  1.00  0.00           H  
ATOM   2442 HD12 ILE   315      -7.354 -10.695  20.428  1.00  0.00           H  
ATOM   2443 HD13 ILE   315      -6.066  -9.494  20.567  1.00  0.00           H  
ATOM   2444  N   ASP   316     -10.369  -7.221  24.152  1.00  0.00           N  
ATOM   2445  CA  ASP   316     -11.746  -7.608  24.499  1.00  0.00           C  
ATOM   2446  C   ASP   316     -12.091  -6.991  25.863  1.00  0.00           C  
ATOM   2447  O   ASP   316     -11.156  -6.907  26.696  1.00  0.00           O  
ATOM   2448  CB  ASP   316     -11.891  -9.151  24.560  1.00  0.00           C  
ATOM   2449  CG  ASP   316     -11.794  -9.875  23.210  1.00  0.00           C  
ATOM   2450  OD1 ASP   316     -10.713 -10.402  22.845  1.00  0.00           O  
ATOM   2451  OD2 ASP   316     -12.773  -9.942  22.435  1.00  0.00           O1-
ATOM   2452  OXT ASP   316     -13.255  -6.568  26.019  1.00  0.00           O1-
ATOM   2453  H   ASP   316      -9.785  -7.072  24.966  1.00  0.00           H  
ATOM   2454  HA  ASP   316     -12.455  -7.206  23.777  1.00  0.00           H  
ATOM   2455  HB2 ASP   316     -11.132  -9.554  25.234  1.00  0.00           H  
ATOM   2456  HB3 ASP   316     -12.865  -9.387  24.994  1.00  0.00           H  
TER   
ATOM   2457  N   GLN   162       2.466  13.466  19.866  1.00  0.00           N1+
ATOM   2458  CA  GLN   162       3.570  12.870  19.086  1.00  0.00           C  
ATOM   2459  C   GLN   162       3.603  13.492  17.683  1.00  0.00           C  
ATOM   2460  O   GLN   162       2.527  13.719  17.134  1.00  0.00           O  
ATOM   2461  CB  GLN   162       3.435  11.336  19.002  1.00  0.00           C  
ATOM   2462  CG  GLN   162       3.638  10.566  20.323  1.00  0.00           C  
ATOM   2463  CD  GLN   162       5.061  10.656  20.874  1.00  0.00           C  
ATOM   2464  NE2 GLN   162       5.475   9.728  21.704  1.00  0.00           N  
ATOM   2465  OE1 GLN   162       5.797  11.578  20.563  1.00  0.00           O  
ATOM   2466  HA  GLN   162       4.509  13.108  19.580  1.00  0.00           H  
ATOM   2467  HB2 GLN   162       2.450  11.089  18.605  1.00  0.00           H  
ATOM   2468  HB3 GLN   162       4.168  10.966  18.294  1.00  0.00           H  
ATOM   2469  HG2 GLN   162       2.940  10.922  21.079  1.00  0.00           H  
ATOM   2470  HG3 GLN   162       3.413   9.515  20.134  1.00  0.00           H  
ATOM   2471 HE21 GLN   162       6.436   9.767  22.073  1.00  0.00           H  
ATOM   2472 HE22 GLN   162       4.879   8.969  21.980  1.00  0.00           H  
ATOM   2473  H1  GLN   162       2.577  14.467  19.935  1.00  0.00           H  
ATOM   2474  H2  GLN   162       2.417  13.058  20.788  1.00  0.00           H  
ATOM   2475  H3  GLN   162       1.591  13.280  19.387  1.00  0.00           H  
ATOM   2476  N   PRO   163       4.783  13.864  17.147  1.00  0.00           N  
ATOM   2477  CA  PRO   163       4.961  14.492  15.829  1.00  0.00           C  
ATOM   2478  C   PRO   163       4.338  13.730  14.651  1.00  0.00           C  
ATOM   2479  O   PRO   163       4.230  12.500  14.675  1.00  0.00           O  
ATOM   2480  CB  PRO   163       6.479  14.624  15.622  1.00  0.00           C  
ATOM   2481  CG  PRO   163       7.082  13.664  16.642  1.00  0.00           C  
ATOM   2482  CD  PRO   163       6.080  13.749  17.786  1.00  0.00           C  
ATOM   2483  HA  PRO   163       4.520  15.488  15.858  1.00  0.00           H  
ATOM   2484  HB2 PRO   163       6.790  14.365  14.609  1.00  0.00           H  
ATOM   2485  HB3 PRO   163       6.795  15.635  15.855  1.00  0.00           H  
ATOM   2486  HG2 PRO   163       7.096  12.656  16.230  1.00  0.00           H  
ATOM   2487  HG3 PRO   163       8.078  13.972  16.950  1.00  0.00           H  
ATOM   2488  HD2 PRO   163       6.141  12.873  18.420  1.00  0.00           H  
ATOM   2489  HD3 PRO   163       6.277  14.644  18.378  1.00  0.00           H  
ATOM   2490  N   PHE   164       3.999  14.478  13.598  1.00  0.00           N  
ATOM   2491  CA  PHE   164       3.478  13.956  12.334  1.00  0.00           C  
ATOM   2492  C   PHE   164       3.782  14.863  11.129  1.00  0.00           C  
ATOM   2493  O   PHE   164       3.995  16.071  11.263  1.00  0.00           O  
ATOM   2494  CB  PHE   164       1.962  13.719  12.452  1.00  0.00           C  
ATOM   2495  CG  PHE   164       1.115  14.964  12.671  1.00  0.00           C  
ATOM   2496  CD1 PHE   164       0.822  15.831  11.596  1.00  0.00           C  
ATOM   2497  CD2 PHE   164       0.566  15.226  13.941  1.00  0.00           C  
ATOM   2498  CE1 PHE   164       0.015  16.963  11.797  1.00  0.00           C  
ATOM   2499  CE2 PHE   164      -0.260  16.346  14.135  1.00  0.00           C  
ATOM   2500  CZ  PHE   164      -0.522  17.223  13.067  1.00  0.00           C  
ATOM   2501  H   PHE   164       4.183  15.477  13.639  1.00  0.00           H  
ATOM   2502  HA  PHE   164       3.963  13.000  12.142  1.00  0.00           H  
ATOM   2503  HB2 PHE   164       1.613  13.228  11.543  1.00  0.00           H  
ATOM   2504  HB3 PHE   164       1.782  13.018  13.269  1.00  0.00           H  
ATOM   2505  HD1 PHE   164       1.221  15.634  10.613  1.00  0.00           H  
ATOM   2506  HD2 PHE   164       0.769  14.560  14.767  1.00  0.00           H  
ATOM   2507  HE1 PHE   164      -0.182  17.642  10.981  1.00  0.00           H  
ATOM   2508  HE2 PHE   164      -0.690  16.540  15.109  1.00  0.00           H  
ATOM   2509  HZ  PHE   164      -1.131  18.102  13.229  1.00  0.00           H  
ATOM   2510  N   ALA   165       3.643  14.291   9.934  1.00  0.00           N  
ATOM   2511  CA  ALA   165       3.626  14.987   8.657  1.00  0.00           C  
ATOM   2512  C   ALA   165       2.714  14.274   7.645  1.00  0.00           C  
ATOM   2513  O   ALA   165       2.598  13.051   7.640  1.00  0.00           O  
ATOM   2514  CB  ALA   165       5.057  15.069   8.120  1.00  0.00           C  
ATOM   2515  H   ALA   165       3.447  13.294   9.911  1.00  0.00           H  
ATOM   2516  HA  ALA   165       3.252  15.998   8.807  1.00  0.00           H  
ATOM   2517  HB1 ALA   165       5.075  15.643   7.193  1.00  0.00           H  
ATOM   2518  HB2 ALA   165       5.695  15.557   8.856  1.00  0.00           H  
ATOM   2519  HB3 ALA   165       5.433  14.063   7.931  1.00  0.00           H  
ATOM   2520  N   HIE   166       2.173  15.032   6.700  1.00  0.00           N  
ATOM   2521  CA  HIE   166       1.649  14.571   5.416  1.00  0.00           C  
ATOM   2522  C   HIE   166       2.026  15.646   4.397  1.00  0.00           C  
ATOM   2523  O   HIE   166       1.736  16.822   4.621  1.00  0.00           O  
ATOM   2524  CB  HIE   166       0.129  14.366   5.517  1.00  0.00           C  
ATOM   2525  CG  HIE   166      -0.555  13.575   4.421  1.00  0.00           C  
ATOM   2526  CD2 HIE   166      -0.349  13.650   3.074  1.00  0.00           C  
ATOM   2527  ND1 HIE   166      -1.626  12.706   4.648  1.00  0.00           N  
ATOM   2528  CE1 HIE   166      -2.041  12.284   3.444  1.00  0.00           C  
ATOM   2529  NE2 HIE   166      -1.283  12.828   2.482  1.00  0.00           N  
ATOM   2530  H   HIE   166       2.224  16.039   6.830  1.00  0.00           H  
ATOM   2531  HA  HIE   166       2.117  13.625   5.152  1.00  0.00           H  
ATOM   2532  HB2 HIE   166      -0.079  13.853   6.458  1.00  0.00           H  
ATOM   2533  HB3 HIE   166      -0.343  15.343   5.562  1.00  0.00           H  
ATOM   2534  HD2 HIE   166       0.382  14.255   2.561  1.00  0.00           H  
ATOM   2535  HE1 HIE   166      -2.872  11.609   3.273  1.00  0.00           H  
ATOM   2536  HE2 HIE   166      -1.395  12.664   1.487  1.00  0.00           H  
ATOM   2537  N   LEU   167       2.690  15.260   3.312  1.00  0.00           N  
ATOM   2538  CA  LEU   167       3.085  16.140   2.214  1.00  0.00           C  
ATOM   2539  C   LEU   167       2.290  15.773   0.960  1.00  0.00           C  
ATOM   2540  O   LEU   167       2.173  14.591   0.639  1.00  0.00           O  
ATOM   2541  CB  LEU   167       4.601  16.034   1.954  1.00  0.00           C  
ATOM   2542  CG  LEU   167       5.527  16.277   3.161  1.00  0.00           C  
ATOM   2543  CD1 LEU   167       6.983  16.208   2.697  1.00  0.00           C  
ATOM   2544  CD2 LEU   167       5.313  17.637   3.823  1.00  0.00           C  
ATOM   2545  H   LEU   167       2.847  14.266   3.183  1.00  0.00           H  
ATOM   2546  HA  LEU   167       2.849  17.171   2.472  1.00  0.00           H  
ATOM   2547  HB2 LEU   167       4.814  15.040   1.557  1.00  0.00           H  
ATOM   2548  HB3 LEU   167       4.851  16.757   1.179  1.00  0.00           H  
ATOM   2549  HG  LEU   167       5.367  15.498   3.907  1.00  0.00           H  
ATOM   2550 HD11 LEU   167       7.155  16.930   1.897  1.00  0.00           H  
ATOM   2551 HD12 LEU   167       7.648  16.438   3.527  1.00  0.00           H  
ATOM   2552 HD13 LEU   167       7.206  15.210   2.321  1.00  0.00           H  
ATOM   2553 HD21 LEU   167       5.477  18.426   3.091  1.00  0.00           H  
ATOM   2554 HD22 LEU   167       4.299  17.711   4.210  1.00  0.00           H  
ATOM   2555 HD23 LEU   167       6.008  17.764   4.652  1.00  0.00           H  
ATOM   2556  N   THR   168       1.753  16.762   0.245  1.00  0.00           N  
ATOM   2557  CA  THR   168       1.042  16.561  -1.035  1.00  0.00           C  
ATOM   2558  C   THR   168       1.562  17.520  -2.102  1.00  0.00           C  
ATOM   2559  O   THR   168       2.126  18.564  -1.773  1.00  0.00           O  
ATOM   2560  CB  THR   168      -0.482  16.680  -0.914  1.00  0.00           C  
ATOM   2561  CG2 THR   168      -1.070  15.777   0.168  1.00  0.00           C  
ATOM   2562  OG1 THR   168      -0.887  17.995  -0.626  1.00  0.00           O  
ATOM   2563  H   THR   168       1.896  17.717   0.550  1.00  0.00           H  
ATOM   2564  HA  THR   168       1.245  15.554  -1.398  1.00  0.00           H  
ATOM   2565  HB  THR   168      -0.905  16.388  -1.872  1.00  0.00           H  
ATOM   2566  HG1 THR   168      -1.848  18.039  -0.671  1.00  0.00           H  
ATOM   2567 HG21 THR   168      -2.143  15.701   0.021  1.00  0.00           H  
ATOM   2568 HG22 THR   168      -0.645  14.783   0.085  1.00  0.00           H  
ATOM   2569 HG23 THR   168      -0.856  16.176   1.159  1.00  0.00           H  
ATOM   2570  N   ILE   169       1.534  17.101  -3.368  1.00  0.00           N  
ATOM   2571  CA  ILE   169       2.252  17.806  -4.438  1.00  0.00           C  
ATOM   2572  C   ILE   169       1.457  19.011  -4.975  1.00  0.00           C  
ATOM   2573  O   ILE   169       0.239  18.951  -5.146  1.00  0.00           O  
ATOM   2574  CB  ILE   169       2.702  16.795  -5.523  1.00  0.00           C  
ATOM   2575  CG1 ILE   169       3.977  17.228  -6.278  1.00  0.00           C  
ATOM   2576  CG2 ILE   169       1.589  16.489  -6.536  1.00  0.00           C  
ATOM   2577  CD1 ILE   169       5.250  17.111  -5.425  1.00  0.00           C  
ATOM   2578  H   ILE   169       1.082  16.225  -3.595  1.00  0.00           H  
ATOM   2579  HA  ILE   169       3.156  18.213  -3.987  1.00  0.00           H  
ATOM   2580  HB  ILE   169       2.940  15.857  -5.021  1.00  0.00           H  
ATOM   2581 HG12 ILE   169       4.111  16.579  -7.144  1.00  0.00           H  
ATOM   2582 HG13 ILE   169       3.865  18.250  -6.638  1.00  0.00           H  
ATOM   2583 HG21 ILE   169       1.894  15.687  -7.208  1.00  0.00           H  
ATOM   2584 HG22 ILE   169       0.682  16.175  -6.017  1.00  0.00           H  
ATOM   2585 HG23 ILE   169       1.358  17.370  -7.136  1.00  0.00           H  
ATOM   2586 HD11 ILE   169       6.118  17.371  -6.031  1.00  0.00           H  
ATOM   2587 HD12 ILE   169       5.206  17.781  -4.567  1.00  0.00           H  
ATOM   2588 HD13 ILE   169       5.366  16.086  -5.072  1.00  0.00           H  
ATOM   2589  N   ASN   170       2.159  20.094  -5.316  1.00  0.00           N  
ATOM   2590  CA  ASN   170       1.588  21.229  -6.032  1.00  0.00           C  
ATOM   2591  C   ASN   170       1.318  20.844  -7.497  1.00  0.00           C  
ATOM   2592  O   ASN   170       2.226  20.871  -8.332  1.00  0.00           O  
ATOM   2593  CB  ASN   170       2.530  22.439  -5.900  1.00  0.00           C  
ATOM   2594  CG  ASN   170       1.928  23.686  -6.526  1.00  0.00           C  
ATOM   2595  ND2 ASN   170       2.389  24.108  -7.677  1.00  0.00           N  
ATOM   2596  OD1 ASN   170       0.992  24.273  -6.009  1.00  0.00           O  
ATOM   2597  H   ASN   170       3.139  20.132  -5.064  1.00  0.00           H  
ATOM   2598  HA  ASN   170       0.635  21.487  -5.564  1.00  0.00           H  
ATOM   2599  HB2 ASN   170       2.719  22.639  -4.846  1.00  0.00           H  
ATOM   2600  HB3 ASN   170       3.484  22.216  -6.375  1.00  0.00           H  
ATOM   2601 HD21 ASN   170       2.005  24.960  -8.039  1.00  0.00           H  
ATOM   2602 HD22 ASN   170       3.217  23.675  -8.079  1.00  0.00           H  
ATOM   2603  N   ALA   171       0.058  20.528  -7.807  1.00  0.00           N  
ATOM   2604  CA  ALA   171      -0.397  20.031  -9.110  1.00  0.00           C  
ATOM   2605  C   ALA   171       0.052  20.869 -10.328  1.00  0.00           C  
ATOM   2606  O   ALA   171       0.262  20.325 -11.410  1.00  0.00           O  
ATOM   2607  CB  ALA   171      -1.930  19.964  -9.050  1.00  0.00           C  
ATOM   2608  H   ALA   171      -0.583  20.413  -7.032  1.00  0.00           H  
ATOM   2609  HA  ALA   171      -0.008  19.022  -9.247  1.00  0.00           H  
ATOM   2610  HB1 ALA   171      -2.323  19.576  -9.990  1.00  0.00           H  
ATOM   2611  HB2 ALA   171      -2.242  19.299  -8.243  1.00  0.00           H  
ATOM   2612  HB3 ALA   171      -2.346  20.957  -8.877  1.00  0.00           H  
ATOM   2613  N   ALA   172       0.247  22.180 -10.152  1.00  0.00           N  
ATOM   2614  CA  ALA   172       0.672  23.104 -11.205  1.00  0.00           C  
ATOM   2615  C   ALA   172       2.198  23.133 -11.465  1.00  0.00           C  
ATOM   2616  O   ALA   172       2.650  23.889 -12.322  1.00  0.00           O  
ATOM   2617  CB  ALA   172       0.116  24.493 -10.862  1.00  0.00           C  
ATOM   2618  H   ALA   172       0.077  22.557  -9.234  1.00  0.00           H  
ATOM   2619  HA  ALA   172       0.211  22.787 -12.142  1.00  0.00           H  
ATOM   2620  HB1 ALA   172       0.562  24.857  -9.936  1.00  0.00           H  
ATOM   2621  HB2 ALA   172       0.351  25.190 -11.668  1.00  0.00           H  
ATOM   2622  HB3 ALA   172      -0.967  24.443 -10.749  1.00  0.00           H  
ATOM   2623  N   SER   173       3.009  22.366 -10.724  1.00  0.00           N  
ATOM   2624  CA  SER   173       4.477  22.366 -10.857  1.00  0.00           C  
ATOM   2625  C   SER   173       5.094  20.983 -10.595  1.00  0.00           C  
ATOM   2626  O   SER   173       5.880  20.789  -9.658  1.00  0.00           O  
ATOM   2627  CB  SER   173       5.093  23.462  -9.976  1.00  0.00           C  
ATOM   2628  OG  SER   173       4.920  23.145  -8.611  1.00  0.00           O  
ATOM   2629  H   SER   173       2.596  21.778 -10.006  1.00  0.00           H  
ATOM   2630  HA  SER   173       4.725  22.615 -11.890  1.00  0.00           H  
ATOM   2631  HB2 SER   173       6.159  23.541 -10.195  1.00  0.00           H  
ATOM   2632  HB3 SER   173       4.619  24.420 -10.196  1.00  0.00           H  
ATOM   2633  HG  SER   173       5.335  22.276  -8.500  1.00  0.00           H  
ATOM   2634  N   ILE   174       4.717  20.004 -11.417  1.00  0.00           N  
ATOM   2635  CA  ILE   174       5.354  18.680 -11.463  1.00  0.00           C  
ATOM   2636  C   ILE   174       6.716  18.792 -12.187  1.00  0.00           C  
ATOM   2637  O   ILE   174       6.803  19.533 -13.169  1.00  0.00           O  
ATOM   2638  CB  ILE   174       4.407  17.660 -12.138  1.00  0.00           C  
ATOM   2639  CG1 ILE   174       3.000  17.624 -11.488  1.00  0.00           C  
ATOM   2640  CG2 ILE   174       5.016  16.248 -12.148  1.00  0.00           C  
ATOM   2641  CD1 ILE   174       2.967  17.407  -9.966  1.00  0.00           C  
ATOM   2642  H   ILE   174       4.065  20.232 -12.153  1.00  0.00           H  
ATOM   2643  HA  ILE   174       5.517  18.353 -10.441  1.00  0.00           H  
ATOM   2644  HB  ILE   174       4.273  17.960 -13.179  1.00  0.00           H  
ATOM   2645 HG12 ILE   174       2.489  18.563 -11.704  1.00  0.00           H  
ATOM   2646 HG13 ILE   174       2.417  16.833 -11.960  1.00  0.00           H  
ATOM   2647 HG21 ILE   174       5.922  16.228 -12.757  1.00  0.00           H  
ATOM   2648 HG22 ILE   174       5.254  15.923 -11.138  1.00  0.00           H  
ATOM   2649 HG23 ILE   174       4.311  15.546 -12.597  1.00  0.00           H  
ATOM   2650 HD11 ILE   174       1.933  17.434  -9.625  1.00  0.00           H  
ATOM   2651 HD12 ILE   174       3.399  16.440  -9.711  1.00  0.00           H  
ATOM   2652 HD13 ILE   174       3.507  18.201  -9.451  1.00  0.00           H  
ATOM   2653  N   PRO   175       7.798  18.131 -11.719  1.00  0.00           N  
ATOM   2654  CA  PRO   175       9.110  18.234 -12.363  1.00  0.00           C  
ATOM   2655  C   PRO   175       9.127  17.717 -13.811  1.00  0.00           C  
ATOM   2656  O   PRO   175       8.428  16.765 -14.153  1.00  0.00           O  
ATOM   2657  CB  PRO   175      10.085  17.460 -11.471  1.00  0.00           C  
ATOM   2658  CG  PRO   175       9.401  17.456 -10.106  1.00  0.00           C  
ATOM   2659  CD  PRO   175       7.920  17.390 -10.470  1.00  0.00           C  
ATOM   2660  HA  PRO   175       9.398  19.286 -12.364  1.00  0.00           H  
ATOM   2661  HB2 PRO   175      10.179  16.436 -11.828  1.00  0.00           H  
ATOM   2662  HB3 PRO   175      11.065  17.938 -11.432  1.00  0.00           H  
ATOM   2663  HG2 PRO   175       9.710  16.604  -9.499  1.00  0.00           H  
ATOM   2664  HG3 PRO   175       9.609  18.394  -9.587  1.00  0.00           H  
ATOM   2665  HD2 PRO   175       7.623  16.353 -10.631  1.00  0.00           H  
ATOM   2666  HD3 PRO   175       7.335  17.834  -9.665  1.00  0.00           H  
ATOM   2667  N   SER   176       9.995  18.301 -14.640  1.00  0.00           N  
ATOM   2668  CA  SER   176      10.167  17.933 -16.052  1.00  0.00           C  
ATOM   2669  C   SER   176      11.242  16.855 -16.253  1.00  0.00           C  
ATOM   2670  O   SER   176      12.178  16.740 -15.459  1.00  0.00           O  
ATOM   2671  CB  SER   176      10.480  19.194 -16.864  1.00  0.00           C  
ATOM   2672  OG  SER   176      10.473  18.923 -18.252  1.00  0.00           O  
ATOM   2673  H   SER   176      10.597  19.017 -14.267  1.00  0.00           H  
ATOM   2674  HA  SER   176       9.222  17.532 -16.424  1.00  0.00           H  
ATOM   2675  HB2 SER   176       9.721  19.949 -16.651  1.00  0.00           H  
ATOM   2676  HB3 SER   176      11.457  19.582 -16.573  1.00  0.00           H  
ATOM   2677  HG  SER   176      10.558  19.753 -18.732  1.00  0.00           H  
ATOM   2678  N   GLY   177      11.138  16.110 -17.357  1.00  0.00           N  
ATOM   2679  CA  GLY   177      12.028  15.005 -17.732  1.00  0.00           C  
ATOM   2680  C   GLY   177      11.489  13.619 -17.354  1.00  0.00           C  
ATOM   2681  O   GLY   177      10.500  13.489 -16.632  1.00  0.00           O  
ATOM   2682  H   GLY   177      10.339  16.292 -17.951  1.00  0.00           H  
ATOM   2683  HA2 GLY   177      12.173  15.032 -18.811  1.00  0.00           H  
ATOM   2684  HA3 GLY   177      13.002  15.139 -17.268  1.00  0.00           H  
ATOM   2685  N   SER   178      12.082  12.571 -17.927  1.00  0.00           N  
ATOM   2686  CA  SER   178      11.605  11.178 -17.842  1.00  0.00           C  
ATOM   2687  C   SER   178      12.477  10.289 -16.942  1.00  0.00           C  
ATOM   2688  O   SER   178      12.605   9.090 -17.189  1.00  0.00           O  
ATOM   2689  CB  SER   178      11.467  10.601 -19.255  1.00  0.00           C  
ATOM   2690  OG  SER   178      12.742  10.499 -19.858  1.00  0.00           O  
ATOM   2691  H   SER   178      12.892  12.736 -18.506  1.00  0.00           H  
ATOM   2692  HA  SER   178      10.610  11.180 -17.403  1.00  0.00           H  
ATOM   2693  HB2 SER   178      11.003   9.615 -19.209  1.00  0.00           H  
ATOM   2694  HB3 SER   178      10.834  11.258 -19.854  1.00  0.00           H  
ATOM   2695  HG  SER   178      13.202   9.763 -19.434  1.00  0.00           H  
ATOM   2696  N   HIE   179      13.173  10.898 -15.982  1.00  0.00           N  
ATOM   2697  CA  HIE   179      14.312  10.346 -15.241  1.00  0.00           C  
ATOM   2698  C   HIE   179      14.139  10.496 -13.722  1.00  0.00           C  
ATOM   2699  O   HIE   179      13.197  11.136 -13.254  1.00  0.00           O  
ATOM   2700  CB  HIE   179      15.572  11.089 -15.722  1.00  0.00           C  
ATOM   2701  CG  HIE   179      15.535  12.562 -15.384  1.00  0.00           C  
ATOM   2702  CD2 HIE   179      16.198  13.154 -14.349  1.00  0.00           C  
ATOM   2703  ND1 HIE   179      14.701  13.508 -15.989  1.00  0.00           N  
ATOM   2704  CE1 HIE   179      14.877  14.645 -15.296  1.00  0.00           C  
ATOM   2705  NE2 HIE   179      15.774  14.462 -14.312  1.00  0.00           N  
ATOM   2706  H   HIE   179      13.027  11.893 -15.864  1.00  0.00           H  
ATOM   2707  HA  HIE   179      14.411   9.280 -15.458  1.00  0.00           H  
ATOM   2708  HB2 HIE   179      16.456  10.641 -15.267  1.00  0.00           H  
ATOM   2709  HB3 HIE   179      15.663  10.981 -16.803  1.00  0.00           H  
ATOM   2710  HD2 HIE   179      16.867  12.669 -13.652  1.00  0.00           H  
ATOM   2711  HE1 HIE   179      14.356  15.574 -15.489  1.00  0.00           H  
ATOM   2712  HE2 HIE   179      16.044  15.157 -13.632  1.00  0.00           H  
ATOM   2713  N   LYS   180      15.060   9.930 -12.926  1.00  0.00           N  
ATOM   2714  CA  LYS   180      14.986  10.027 -11.462  1.00  0.00           C  
ATOM   2715  C   LYS   180      15.139  11.472 -10.974  1.00  0.00           C  
ATOM   2716  O   LYS   180      16.116  12.144 -11.298  1.00  0.00           O  
ATOM   2717  CB  LYS   180      15.947   9.039 -10.765  1.00  0.00           C  
ATOM   2718  CG  LYS   180      16.157   9.378  -9.274  1.00  0.00           C  
ATOM   2719  CD  LYS   180      16.661   8.223  -8.402  1.00  0.00           C  
ATOM   2720  CE  LYS   180      15.498   7.292  -8.034  1.00  0.00           C  
ATOM   2721  NZ  LYS   180      15.747   6.585  -6.754  1.00  0.00           N1+
ATOM   2722  H   LYS   180      15.827   9.435 -13.350  1.00  0.00           H  
ATOM   2723  HA  LYS   180      13.975   9.734 -11.203  1.00  0.00           H  
ATOM   2724  HB2 LYS   180      15.535   8.034 -10.863  1.00  0.00           H  
ATOM   2725  HB3 LYS   180      16.919   9.063 -11.261  1.00  0.00           H  
ATOM   2726  HG2 LYS   180      16.881  10.191  -9.211  1.00  0.00           H  
ATOM   2727  HG3 LYS   180      15.225   9.733  -8.835  1.00  0.00           H  
ATOM   2728  HD2 LYS   180      17.452   7.673  -8.914  1.00  0.00           H  
ATOM   2729  HD3 LYS   180      17.075   8.662  -7.492  1.00  0.00           H  
ATOM   2730  HE2 LYS   180      14.592   7.899  -7.930  1.00  0.00           H  
ATOM   2731  HE3 LYS   180      15.332   6.581  -8.848  1.00  0.00           H  
ATOM   2732  HZ1 LYS   180      15.875   7.270  -6.007  1.00  0.00           H  
ATOM   2733  HZ2 LYS   180      14.949   6.007  -6.507  1.00  0.00           H  
ATOM   2734  HZ3 LYS   180      16.574   6.010  -6.801  1.00  0.00           H  
ATOM   2735  N   VAL   181      14.235  11.883 -10.083  1.00  0.00           N  
ATOM   2736  CA  VAL   181      14.267  13.179  -9.389  1.00  0.00           C  
ATOM   2737  C   VAL   181      13.742  13.043  -7.954  1.00  0.00           C  
ATOM   2738  O   VAL   181      12.878  12.206  -7.680  1.00  0.00           O  
ATOM   2739  CB  VAL   181      13.482  14.232 -10.207  1.00  0.00           C  
ATOM   2740  CG1 VAL   181      11.959  14.084 -10.093  1.00  0.00           C  
ATOM   2741  CG2 VAL   181      13.865  15.668  -9.830  1.00  0.00           C  
ATOM   2742  H   VAL   181      13.493  11.238  -9.836  1.00  0.00           H  
ATOM   2743  HA  VAL   181      15.306  13.506  -9.333  1.00  0.00           H  
ATOM   2744  HB  VAL   181      13.749  14.108 -11.257  1.00  0.00           H  
ATOM   2745 HG11 VAL   181      11.664  13.087 -10.420  1.00  0.00           H  
ATOM   2746 HG12 VAL   181      11.625  14.246  -9.069  1.00  0.00           H  
ATOM   2747 HG13 VAL   181      11.478  14.820 -10.730  1.00  0.00           H  
ATOM   2748 HG21 VAL   181      13.384  16.363 -10.519  1.00  0.00           H  
ATOM   2749 HG22 VAL   181      13.543  15.904  -8.817  1.00  0.00           H  
ATOM   2750 HG23 VAL   181      14.945  15.796  -9.911  1.00  0.00           H  
ATOM   2751  N   THR   182      14.203  13.910  -7.048  1.00  0.00           N  
ATOM   2752  CA  THR   182      13.516  14.173  -5.773  1.00  0.00           C  
ATOM   2753  C   THR   182      12.284  15.033  -6.047  1.00  0.00           C  
ATOM   2754  O   THR   182      12.406  16.194  -6.452  1.00  0.00           O  
ATOM   2755  CB  THR   182      14.443  14.852  -4.750  1.00  0.00           C  
ATOM   2756  CG2 THR   182      13.741  15.303  -3.468  1.00  0.00           C  
ATOM   2757  OG1 THR   182      15.442  13.942  -4.336  1.00  0.00           O  
ATOM   2758  H   THR   182      14.924  14.557  -7.328  1.00  0.00           H  
ATOM   2759  HA  THR   182      13.189  13.234  -5.336  1.00  0.00           H  
ATOM   2760  HB  THR   182      14.917  15.719  -5.213  1.00  0.00           H  
ATOM   2761  HG1 THR   182      16.032  14.431  -3.753  1.00  0.00           H  
ATOM   2762 HG21 THR   182      14.462  15.752  -2.786  1.00  0.00           H  
ATOM   2763 HG22 THR   182      12.992  16.061  -3.689  1.00  0.00           H  
ATOM   2764 HG23 THR   182      13.251  14.461  -2.983  1.00  0.00           H  
ATOM   2765  N   LEU   183      11.091  14.496  -5.787  1.00  0.00           N  
ATOM   2766  CA  LEU   183       9.873  15.300  -5.743  1.00  0.00           C  
ATOM   2767  C   LEU   183      10.036  16.341  -4.635  1.00  0.00           C  
ATOM   2768  O   LEU   183      10.295  15.987  -3.489  1.00  0.00           O  
ATOM   2769  CB  LEU   183       8.641  14.418  -5.480  1.00  0.00           C  
ATOM   2770  CG  LEU   183       8.274  13.422  -6.592  1.00  0.00           C  
ATOM   2771  CD1 LEU   183       6.964  12.726  -6.215  1.00  0.00           C  
ATOM   2772  CD2 LEU   183       8.095  14.088  -7.957  1.00  0.00           C  
ATOM   2773  H   LEU   183      11.082  13.603  -5.305  1.00  0.00           H  
ATOM   2774  HA  LEU   183       9.753  15.824  -6.691  1.00  0.00           H  
ATOM   2775  HB2 LEU   183       8.817  13.855  -4.564  1.00  0.00           H  
ATOM   2776  HB3 LEU   183       7.787  15.076  -5.310  1.00  0.00           H  
ATOM   2777  HG  LEU   183       9.061  12.673  -6.671  1.00  0.00           H  
ATOM   2778 HD11 LEU   183       7.099  12.167  -5.290  1.00  0.00           H  
ATOM   2779 HD12 LEU   183       6.171  13.462  -6.078  1.00  0.00           H  
ATOM   2780 HD13 LEU   183       6.669  12.035  -7.003  1.00  0.00           H  
ATOM   2781 HD21 LEU   183       7.798  13.335  -8.683  1.00  0.00           H  
ATOM   2782 HD22 LEU   183       7.329  14.863  -7.903  1.00  0.00           H  
ATOM   2783 HD23 LEU   183       9.037  14.514  -8.295  1.00  0.00           H  
ATOM   2784  N   SER   184       9.949  17.617  -5.013  1.00  0.00           N  
ATOM   2785  CA  SER   184      10.274  18.753  -4.136  1.00  0.00           C  
ATOM   2786  C   SER   184       9.133  19.768  -3.997  1.00  0.00           C  
ATOM   2787  O   SER   184       9.173  20.620  -3.112  1.00  0.00           O  
ATOM   2788  CB  SER   184      11.530  19.459  -4.663  1.00  0.00           C  
ATOM   2789  OG  SER   184      12.638  18.578  -4.702  1.00  0.00           O  
ATOM   2790  H   SER   184       9.823  17.802  -5.995  1.00  0.00           H  
ATOM   2791  HA  SER   184      10.494  18.385  -3.134  1.00  0.00           H  
ATOM   2792  HB2 SER   184      11.340  19.845  -5.666  1.00  0.00           H  
ATOM   2793  HB3 SER   184      11.772  20.298  -4.009  1.00  0.00           H  
ATOM   2794  HG  SER   184      12.453  17.845  -5.308  1.00  0.00           H  
ATOM   2795  N   SER   185       8.104  19.678  -4.847  1.00  0.00           N  
ATOM   2796  CA  SER   185       7.014  20.657  -5.003  1.00  0.00           C  
ATOM   2797  C   SER   185       5.928  20.550  -3.916  1.00  0.00           C  
ATOM   2798  O   SER   185       4.739  20.549  -4.231  1.00  0.00           O  
ATOM   2799  CB  SER   185       6.392  20.537  -6.408  1.00  0.00           C  
ATOM   2800  OG  SER   185       7.363  20.302  -7.414  1.00  0.00           O  
ATOM   2801  H   SER   185       8.139  18.956  -5.546  1.00  0.00           H  
ATOM   2802  HA  SER   185       7.449  21.653  -4.921  1.00  0.00           H  
ATOM   2803  HB2 SER   185       5.686  19.709  -6.426  1.00  0.00           H  
ATOM   2804  HB3 SER   185       5.848  21.456  -6.631  1.00  0.00           H  
ATOM   2805  HG  SER   185       6.926  20.405  -8.282  1.00  0.00           H  
ATOM   2806  N   TRP   186       6.319  20.317  -2.664  1.00  0.00           N  
ATOM   2807  CA  TRP   186       5.416  19.894  -1.592  1.00  0.00           C  
ATOM   2808  C   TRP   186       4.655  21.044  -0.922  1.00  0.00           C  
ATOM   2809  O   TRP   186       5.207  22.103  -0.621  1.00  0.00           O  
ATOM   2810  CB  TRP   186       6.199  19.091  -0.546  1.00  0.00           C  
ATOM   2811  CG  TRP   186       6.790  17.805  -1.034  1.00  0.00           C  
ATOM   2812  CD1 TRP   186       8.108  17.525  -1.127  1.00  0.00           C  
ATOM   2813  CD2 TRP   186       6.102  16.614  -1.527  1.00  0.00           C  
ATOM   2814  CE2 TRP   186       7.073  15.649  -1.919  1.00  0.00           C  
ATOM   2815  CE3 TRP   186       4.751  16.261  -1.698  1.00  0.00           C  
ATOM   2816  NE1 TRP   186       8.277  16.258  -1.645  1.00  0.00           N  
ATOM   2817  CZ2 TRP   186       6.718  14.406  -2.467  1.00  0.00           C  
ATOM   2818  CZ3 TRP   186       4.378  15.023  -2.256  1.00  0.00           C  
ATOM   2819  CH2 TRP   186       5.359  14.093  -2.640  1.00  0.00           C  
ATOM   2820  H   TRP   186       7.311  20.355  -2.463  1.00  0.00           H  
ATOM   2821  HA  TRP   186       4.670  19.226  -2.024  1.00  0.00           H  
ATOM   2822  HB2 TRP   186       6.997  19.720  -0.153  1.00  0.00           H  
ATOM   2823  HB3 TRP   186       5.532  18.855   0.283  1.00  0.00           H  
ATOM   2824  HD1 TRP   186       8.914  18.195  -0.857  1.00  0.00           H  
ATOM   2825  HE1 TRP   186       9.193  15.911  -1.937  1.00  0.00           H  
ATOM   2826  HE3 TRP   186       4.003  16.968  -1.395  1.00  0.00           H  
ATOM   2827  HZ2 TRP   186       7.480  13.702  -2.750  1.00  0.00           H  
ATOM   2828  HZ3 TRP   186       3.333  14.787  -2.395  1.00  0.00           H  
ATOM   2829  HH2 TRP   186       5.068  13.141  -3.065  1.00  0.00           H  
ATOM   2830  N   TYR   187       3.418  20.746  -0.538  1.00  0.00           N  
ATOM   2831  CA  TYR   187       2.711  21.360   0.582  1.00  0.00           C  
ATOM   2832  C   TYR   187       3.038  20.613   1.887  1.00  0.00           C  
ATOM   2833  O   TYR   187       3.364  19.426   1.864  1.00  0.00           O  
ATOM   2834  CB  TYR   187       1.199  21.284   0.325  1.00  0.00           C  
ATOM   2835  CG  TYR   187       0.629  21.914  -0.937  1.00  0.00           C  
ATOM   2836  CD1 TYR   187       1.339  22.871  -1.692  1.00  0.00           C  
ATOM   2837  CD2 TYR   187      -0.657  21.515  -1.352  1.00  0.00           C  
ATOM   2838  CE1 TYR   187       0.774  23.403  -2.867  1.00  0.00           C  
ATOM   2839  CE2 TYR   187      -1.226  22.048  -2.522  1.00  0.00           C  
ATOM   2840  CZ  TYR   187      -0.505  22.981  -3.291  1.00  0.00           C  
ATOM   2841  OH  TYR   187      -1.038  23.448  -4.450  1.00  0.00           O  
ATOM   2842  H   TYR   187       3.009  19.892  -0.903  1.00  0.00           H  
ATOM   2843  HA  TYR   187       3.007  22.404   0.692  1.00  0.00           H  
ATOM   2844  HB2 TYR   187       0.927  20.228   0.300  1.00  0.00           H  
ATOM   2845  HB3 TYR   187       0.693  21.729   1.179  1.00  0.00           H  
ATOM   2846  HD1 TYR   187       2.331  23.174  -1.390  1.00  0.00           H  
ATOM   2847  HD2 TYR   187      -1.199  20.773  -0.779  1.00  0.00           H  
ATOM   2848  HE1 TYR   187       1.328  24.113  -3.458  1.00  0.00           H  
ATOM   2849  HE2 TYR   187      -2.197  21.717  -2.861  1.00  0.00           H  
ATOM   2850  HH  TYR   187      -0.388  23.942  -4.977  1.00  0.00           H  
ATOM   2851  N   HIE   188       2.818  21.266   3.029  1.00  0.00           N  
ATOM   2852  CA  HIE   188       2.832  20.686   4.393  1.00  0.00           C  
ATOM   2853  C   HIE   188       1.720  21.268   5.293  1.00  0.00           C  
ATOM   2854  O   HIE   188       1.739  21.136   6.513  1.00  0.00           O  
ATOM   2855  CB  HIE   188       4.224  20.853   5.023  1.00  0.00           C  
ATOM   2856  CG  HIE   188       4.602  22.261   5.419  1.00  0.00           C  
ATOM   2857  CD2 HIE   188       4.540  23.366   4.622  1.00  0.00           C  
ATOM   2858  ND1 HIE   188       5.035  22.651   6.687  1.00  0.00           N  
ATOM   2859  CE1 HIE   188       5.172  23.984   6.636  1.00  0.00           C  
ATOM   2860  NE2 HIE   188       4.876  24.441   5.408  1.00  0.00           N  
ATOM   2861  H   HIE   188       2.527  22.239   2.945  1.00  0.00           H  
ATOM   2862  HA  HIE   188       2.643  19.615   4.323  1.00  0.00           H  
ATOM   2863  HB2 HIE   188       4.249  20.232   5.916  1.00  0.00           H  
ATOM   2864  HB3 HIE   188       4.974  20.469   4.339  1.00  0.00           H  
ATOM   2865  HD2 HIE   188       4.223  23.403   3.591  1.00  0.00           H  
ATOM   2866  HE1 HIE   188       5.446  24.603   7.479  1.00  0.00           H  
ATOM   2867  HE2 HIE   188       4.785  25.413   5.141  1.00  0.00           H  
ATOM   2868  N   ASP   189       0.803  21.998   4.661  1.00  0.00           N  
ATOM   2869  CA  ASP   189       0.121  23.178   5.204  1.00  0.00           C  
ATOM   2870  C   ASP   189      -1.161  23.550   4.418  1.00  0.00           C  
ATOM   2871  O   ASP   189      -1.724  24.627   4.614  1.00  0.00           O  
ATOM   2872  CB  ASP   189       1.131  24.350   5.147  1.00  0.00           C  
ATOM   2873  CG  ASP   189       1.727  24.625   3.751  1.00  0.00           C  
ATOM   2874  OD1 ASP   189       2.438  25.634   3.569  1.00  0.00           O  
ATOM   2875  OD2 ASP   189       1.547  23.827   2.799  1.00  0.00           O1-
ATOM   2876  H   ASP   189       0.910  22.040   3.657  1.00  0.00           H  
ATOM   2877  HA  ASP   189      -0.161  22.994   6.241  1.00  0.00           H  
ATOM   2878  HB2 ASP   189       0.650  25.258   5.512  1.00  0.00           H  
ATOM   2879  HB3 ASP   189       1.950  24.130   5.831  1.00  0.00           H  
ATOM   2880  N   ARG   190      -1.579  22.709   3.460  1.00  0.00           N  
ATOM   2881  CA  ARG   190      -2.619  22.986   2.453  1.00  0.00           C  
ATOM   2882  C   ARG   190      -3.350  21.699   2.072  1.00  0.00           C  
ATOM   2883  O   ARG   190      -2.713  20.703   1.732  1.00  0.00           O  
ATOM   2884  CB  ARG   190      -1.969  23.594   1.194  1.00  0.00           C  
ATOM   2885  CG  ARG   190      -1.755  25.114   1.253  1.00  0.00           C  
ATOM   2886  CD  ARG   190      -0.737  25.569   0.197  1.00  0.00           C  
ATOM   2887  NE  ARG   190       0.639  25.377   0.686  1.00  0.00           N  
ATOM   2888  CZ  ARG   190       1.768  25.787   0.150  1.00  0.00           C  
ATOM   2889  NH1 ARG   190       1.829  26.266  -1.062  1.00  0.00           N1+
ATOM   2890  NH2 ARG   190       2.865  25.717   0.840  1.00  0.00           N1+
ATOM   2891  H   ARG   190      -1.154  21.791   3.449  1.00  0.00           H  
ATOM   2892  HA  ARG   190      -3.345  23.687   2.867  1.00  0.00           H  
ATOM   2893  HB2 ARG   190      -1.013  23.105   1.030  1.00  0.00           H  
ATOM   2894  HB3 ARG   190      -2.595  23.385   0.325  1.00  0.00           H  
ATOM   2895  HG2 ARG   190      -2.710  25.607   1.069  1.00  0.00           H  
ATOM   2896  HG3 ARG   190      -1.398  25.418   2.235  1.00  0.00           H  
ATOM   2897  HD2 ARG   190      -0.894  25.012  -0.729  1.00  0.00           H  
ATOM   2898  HD3 ARG   190      -0.896  26.632   0.004  1.00  0.00           H  
ATOM   2899  HE  ARG   190       0.757  24.884   1.572  1.00  0.00           H  
ATOM   2900 HH11 ARG   190       0.990  26.259  -1.610  1.00  0.00           H  
ATOM   2901 HH12 ARG   190       2.703  26.582  -1.434  1.00  0.00           H  
ATOM   2902 HH21 ARG   190       2.765  25.484   1.839  1.00  0.00           H  
ATOM   2903 HH22 ARG   190       3.753  25.988   0.479  1.00  0.00           H  
ATOM   2904  N   GLY   191      -4.682  21.754   2.013  1.00  0.00           N  
ATOM   2905  CA  GLY   191      -5.509  20.615   1.609  1.00  0.00           C  
ATOM   2906  C   GLY   191      -5.278  19.405   2.516  1.00  0.00           C  
ATOM   2907  O   GLY   191      -5.499  19.487   3.723  1.00  0.00           O  
ATOM   2908  H   GLY   191      -5.139  22.594   2.327  1.00  0.00           H  
ATOM   2909  HA2 GLY   191      -6.563  20.885   1.664  1.00  0.00           H  
ATOM   2910  HA3 GLY   191      -5.273  20.349   0.579  1.00  0.00           H  
ATOM   2911  N   TRP   192      -4.812  18.288   1.952  1.00  0.00           N  
ATOM   2912  CA  TRP   192      -4.495  17.075   2.719  1.00  0.00           C  
ATOM   2913  C   TRP   192      -3.076  17.077   3.318  1.00  0.00           C  
ATOM   2914  O   TRP   192      -2.764  16.192   4.123  1.00  0.00           O  
ATOM   2915  CB  TRP   192      -4.772  15.824   1.872  1.00  0.00           C  
ATOM   2916  CG  TRP   192      -6.094  15.747   1.158  1.00  0.00           C  
ATOM   2917  CD1 TRP   192      -6.316  14.992   0.055  1.00  0.00           C  
ATOM   2918  CD2 TRP   192      -7.373  16.413   1.446  1.00  0.00           C  
ATOM   2919  CE2 TRP   192      -8.292  16.071   0.410  1.00  0.00           C  
ATOM   2920  CE3 TRP   192      -7.869  17.271   2.458  1.00  0.00           C  
ATOM   2921  NE1 TRP   192      -7.609  15.183  -0.385  1.00  0.00           N  
ATOM   2922  CZ2 TRP   192      -9.591  16.590   0.345  1.00  0.00           C  
ATOM   2923  CZ3 TRP   192      -9.176  17.792   2.409  1.00  0.00           C  
ATOM   2924  CH2 TRP   192     -10.036  17.461   1.349  1.00  0.00           C  
ATOM   2925  H   TRP   192      -4.660  18.283   0.948  1.00  0.00           H  
ATOM   2926  HA  TRP   192      -5.164  17.030   3.576  1.00  0.00           H  
ATOM   2927  HB2 TRP   192      -3.996  15.756   1.115  1.00  0.00           H  
ATOM   2928  HB3 TRP   192      -4.679  14.945   2.510  1.00  0.00           H  
ATOM   2929  HD1 TRP   192      -5.585  14.339  -0.414  1.00  0.00           H  
ATOM   2930  HE1 TRP   192      -8.046  14.647  -1.133  1.00  0.00           H  
ATOM   2931  HE3 TRP   192      -7.239  17.540   3.290  1.00  0.00           H  
ATOM   2932  HZ2 TRP   192     -10.237  16.309  -0.470  1.00  0.00           H  
ATOM   2933  HZ3 TRP   192      -9.522  18.450   3.194  1.00  0.00           H  
ATOM   2934  HH2 TRP   192     -11.039  17.862   1.318  1.00  0.00           H  
ATOM   2935  N   ALA   193      -2.240  18.073   3.003  1.00  0.00           N  
ATOM   2936  CA  ALA   193      -0.925  18.251   3.609  1.00  0.00           C  
ATOM   2937  C   ALA   193      -0.994  19.027   4.933  1.00  0.00           C  
ATOM   2938  O   ALA   193      -1.782  19.960   5.083  1.00  0.00           O  
ATOM   2939  CB  ALA   193       0.015  18.924   2.617  1.00  0.00           C  
ATOM   2940  H   ALA   193      -2.572  18.818   2.399  1.00  0.00           H  
ATOM   2941  HA  ALA   193      -0.522  17.261   3.817  1.00  0.00           H  
ATOM   2942  HB1 ALA   193       1.021  18.925   3.024  1.00  0.00           H  
ATOM   2943  HB2 ALA   193       0.026  18.370   1.685  1.00  0.00           H  
ATOM   2944  HB3 ALA   193      -0.309  19.946   2.434  1.00  0.00           H  
ATOM   2945  N   LYS   194      -0.186  18.596   5.905  1.00  0.00           N  
ATOM   2946  CA  LYS   194      -0.270  18.976   7.326  1.00  0.00           C  
ATOM   2947  C   LYS   194       1.012  18.562   8.059  1.00  0.00           C  
ATOM   2948  O   LYS   194       1.535  17.483   7.793  1.00  0.00           O  
ATOM   2949  CB  LYS   194      -1.520  18.323   7.965  1.00  0.00           C  
ATOM   2950  CG  LYS   194      -1.664  16.830   7.611  1.00  0.00           C  
ATOM   2951  CD  LYS   194      -2.913  16.155   8.177  1.00  0.00           C  
ATOM   2952  CE  LYS   194      -2.934  14.696   7.699  1.00  0.00           C  
ATOM   2953  NZ  LYS   194      -3.295  14.536   6.265  1.00  0.00           N1+
ATOM   2954  H   LYS   194       0.506  17.894   5.655  1.00  0.00           H  
ATOM   2955  HA  LYS   194      -0.361  20.062   7.397  1.00  0.00           H  
ATOM   2956  HB2 LYS   194      -1.479  18.442   9.048  1.00  0.00           H  
ATOM   2957  HB3 LYS   194      -2.405  18.849   7.603  1.00  0.00           H  
ATOM   2958  HG2 LYS   194      -1.727  16.737   6.531  1.00  0.00           H  
ATOM   2959  HG3 LYS   194      -0.786  16.288   7.963  1.00  0.00           H  
ATOM   2960  HD2 LYS   194      -2.864  16.175   9.267  1.00  0.00           H  
ATOM   2961  HD3 LYS   194      -3.813  16.679   7.847  1.00  0.00           H  
ATOM   2962  HE2 LYS   194      -1.943  14.265   7.866  1.00  0.00           H  
ATOM   2963  HE3 LYS   194      -3.632  14.128   8.316  1.00  0.00           H  
ATOM   2964  HZ1 LYS   194      -2.663  15.024   5.633  1.00  0.00           H  
ATOM   2965  HZ2 LYS   194      -3.240  13.545   6.014  1.00  0.00           H  
ATOM   2966  HZ3 LYS   194      -4.223  14.860   6.050  1.00  0.00           H  
ATOM   2967  N   ILE   195       1.450  19.325   9.060  1.00  0.00           N  
ATOM   2968  CA  ILE   195       2.631  19.021   9.886  1.00  0.00           C  
ATOM   2969  C   ILE   195       2.382  19.371  11.361  1.00  0.00           C  
ATOM   2970  O   ILE   195       1.687  20.341  11.659  1.00  0.00           O  
ATOM   2971  CB  ILE   195       3.884  19.726   9.281  1.00  0.00           C  
ATOM   2972  CG1 ILE   195       4.695  18.683   8.477  1.00  0.00           C  
ATOM   2973  CG2 ILE   195       4.769  20.453  10.309  1.00  0.00           C  
ATOM   2974  CD1 ILE   195       6.012  19.187   7.874  1.00  0.00           C  
ATOM   2975  H   ILE   195       1.003  20.217   9.213  1.00  0.00           H  
ATOM   2976  HA  ILE   195       2.798  17.945   9.870  1.00  0.00           H  
ATOM   2977  HB  ILE   195       3.549  20.493   8.580  1.00  0.00           H  
ATOM   2978 HG12 ILE   195       4.929  17.839   9.124  1.00  0.00           H  
ATOM   2979 HG13 ILE   195       4.071  18.322   7.659  1.00  0.00           H  
ATOM   2980 HG21 ILE   195       4.188  21.202  10.848  1.00  0.00           H  
ATOM   2981 HG22 ILE   195       5.206  19.741  11.007  1.00  0.00           H  
ATOM   2982 HG23 ILE   195       5.568  20.991   9.798  1.00  0.00           H  
ATOM   2983 HD11 ILE   195       6.782  19.220   8.641  1.00  0.00           H  
ATOM   2984 HD12 ILE   195       6.329  18.510   7.083  1.00  0.00           H  
ATOM   2985 HD13 ILE   195       5.888  20.182   7.455  1.00  0.00           H  
ATOM   2986  N   SER   196       3.019  18.632  12.275  1.00  0.00           N  
ATOM   2987  CA  SER   196       3.257  19.063  13.658  1.00  0.00           C  
ATOM   2988  C   SER   196       4.560  18.465  14.192  1.00  0.00           C  
ATOM   2989  O   SER   196       4.779  17.257  14.114  1.00  0.00           O  
ATOM   2990  CB  SER   196       2.093  18.679  14.565  1.00  0.00           C  
ATOM   2991  OG  SER   196       2.306  19.220  15.855  1.00  0.00           O  
ATOM   2992  H   SER   196       3.506  17.795  11.959  1.00  0.00           H  
ATOM   2993  HA  SER   196       3.339  20.150  13.672  1.00  0.00           H  
ATOM   2994  HB2 SER   196       1.168  19.086  14.154  1.00  0.00           H  
ATOM   2995  HB3 SER   196       2.022  17.593  14.629  1.00  0.00           H  
ATOM   2996  HG  SER   196       1.449  19.281  16.294  1.00  0.00           H  
ATOM   2997  N   ASN   197       5.449  19.326  14.697  1.00  0.00           N  
ATOM   2998  CA  ASN   197       6.818  19.009  15.134  1.00  0.00           C  
ATOM   2999  C   ASN   197       7.628  18.110  14.162  1.00  0.00           C  
ATOM   3000  O   ASN   197       8.420  17.260  14.565  1.00  0.00           O  
ATOM   3001  CB  ASN   197       6.827  18.570  16.611  1.00  0.00           C  
ATOM   3002  CG  ASN   197       8.238  18.570  17.180  1.00  0.00           C  
ATOM   3003  ND2 ASN   197       8.589  17.613  18.010  1.00  0.00           N  
ATOM   3004  OD1 ASN   197       9.041  19.445  16.893  1.00  0.00           O  
ATOM   3005  H   ASN   197       5.159  20.290  14.758  1.00  0.00           H  
ATOM   3006  HA  ASN   197       7.347  19.963  15.102  1.00  0.00           H  
ATOM   3007  HB2 ASN   197       6.234  19.266  17.202  1.00  0.00           H  
ATOM   3008  HB3 ASN   197       6.381  17.584  16.703  1.00  0.00           H  
ATOM   3009 HD21 ASN   197       9.539  17.647  18.333  1.00  0.00           H  
ATOM   3010 HD22 ASN   197       7.969  16.855  18.220  1.00  0.00           H  
ATOM   3011  N   MET   198       7.456  18.352  12.865  1.00  0.00           N  
ATOM   3012  CA  MET   198       8.357  17.965  11.776  1.00  0.00           C  
ATOM   3013  C   MET   198       8.510  19.195  10.863  1.00  0.00           C  
ATOM   3014  O   MET   198       7.771  20.165  11.037  1.00  0.00           O  
ATOM   3015  CB  MET   198       7.814  16.737  11.022  1.00  0.00           C  
ATOM   3016  CG  MET   198       7.502  15.549  11.945  1.00  0.00           C  
ATOM   3017  SD  MET   198       7.130  13.982  11.105  1.00  0.00           S  
ATOM   3018  CE  MET   198       8.808  13.368  10.805  1.00  0.00           C  
ATOM   3019  H   MET   198       6.785  19.066  12.620  1.00  0.00           H  
ATOM   3020  HA  MET   198       9.340  17.720  12.180  1.00  0.00           H  
ATOM   3021  HB2 MET   198       6.903  17.012  10.491  1.00  0.00           H  
ATOM   3022  HB3 MET   198       8.562  16.425  10.292  1.00  0.00           H  
ATOM   3023  HG2 MET   198       8.345  15.386  12.618  1.00  0.00           H  
ATOM   3024  HG3 MET   198       6.636  15.812  12.553  1.00  0.00           H  
ATOM   3025  HE1 MET   198       8.756  12.410  10.288  1.00  0.00           H  
ATOM   3026  HE2 MET   198       9.359  14.081  10.192  1.00  0.00           H  
ATOM   3027  HE3 MET   198       9.322  13.232  11.757  1.00  0.00           H  
ATOM   3028  N   THR   199       9.444  19.197   9.909  1.00  0.00           N  
ATOM   3029  CA  THR   199       9.734  20.397   9.097  1.00  0.00           C  
ATOM   3030  C   THR   199       9.854  20.064   7.609  1.00  0.00           C  
ATOM   3031  O   THR   199      10.773  19.350   7.218  1.00  0.00           O  
ATOM   3032  CB  THR   199      11.032  21.066   9.589  1.00  0.00           C  
ATOM   3033  CG2 THR   199      11.299  22.401   8.893  1.00  0.00           C  
ATOM   3034  OG1 THR   199      10.968  21.349  10.970  1.00  0.00           O  
ATOM   3035  H   THR   199      10.077  18.406   9.827  1.00  0.00           H  
ATOM   3036  HA  THR   199       8.933  21.128   9.207  1.00  0.00           H  
ATOM   3037  HB  THR   199      11.875  20.398   9.415  1.00  0.00           H  
ATOM   3038  HG1 THR   199      11.159  20.529  11.459  1.00  0.00           H  
ATOM   3039 HG21 THR   199      10.444  23.065   9.022  1.00  0.00           H  
ATOM   3040 HG22 THR   199      12.181  22.867   9.331  1.00  0.00           H  
ATOM   3041 HG23 THR   199      11.480  22.244   7.830  1.00  0.00           H  
ATOM   3042  N   LEU   200       9.019  20.653   6.745  1.00  0.00           N  
ATOM   3043  CA  LEU   200       9.284  20.680   5.299  1.00  0.00           C  
ATOM   3044  C   LEU   200      10.338  21.756   4.993  1.00  0.00           C  
ATOM   3045  O   LEU   200      10.127  22.928   5.297  1.00  0.00           O  
ATOM   3046  CB  LEU   200       7.975  20.918   4.520  1.00  0.00           C  
ATOM   3047  CG  LEU   200       8.167  21.160   3.004  1.00  0.00           C  
ATOM   3048  CD1 LEU   200       8.785  19.967   2.272  1.00  0.00           C  
ATOM   3049  CD2 LEU   200       6.834  21.477   2.332  1.00  0.00           C  
ATOM   3050  H   LEU   200       8.282  21.248   7.098  1.00  0.00           H  
ATOM   3051  HA  LEU   200       9.683  19.712   4.995  1.00  0.00           H  
ATOM   3052  HB2 LEU   200       7.321  20.059   4.666  1.00  0.00           H  
ATOM   3053  HB3 LEU   200       7.482  21.796   4.940  1.00  0.00           H  
ATOM   3054  HG  LEU   200       8.814  22.024   2.856  1.00  0.00           H  
ATOM   3055 HD11 LEU   200       8.175  19.078   2.425  1.00  0.00           H  
ATOM   3056 HD12 LEU   200       8.851  20.183   1.207  1.00  0.00           H  
ATOM   3057 HD13 LEU   200       9.790  19.785   2.638  1.00  0.00           H  
ATOM   3058 HD21 LEU   200       6.172  20.614   2.366  1.00  0.00           H  
ATOM   3059 HD22 LEU   200       6.363  22.322   2.832  1.00  0.00           H  
ATOM   3060 HD23 LEU   200       7.007  21.752   1.292  1.00  0.00           H  
ATOM   3061  N   SER   201      11.440  21.384   4.339  1.00  0.00           N  
ATOM   3062  CA  SER   201      12.428  22.335   3.815  1.00  0.00           C  
ATOM   3063  C   SER   201      13.173  21.763   2.608  1.00  0.00           C  
ATOM   3064  O   SER   201      13.442  20.566   2.551  1.00  0.00           O  
ATOM   3065  CB  SER   201      13.423  22.724   4.909  1.00  0.00           C  
ATOM   3066  OG  SER   201      14.251  23.765   4.429  1.00  0.00           O  
ATOM   3067  H   SER   201      11.583  20.394   4.142  1.00  0.00           H  
ATOM   3068  HA  SER   201      11.907  23.240   3.500  1.00  0.00           H  
ATOM   3069  HB2 SER   201      12.878  23.076   5.786  1.00  0.00           H  
ATOM   3070  HB3 SER   201      14.029  21.859   5.185  1.00  0.00           H  
ATOM   3071  HG  SER   201      14.785  24.098   5.157  1.00  0.00           H  
ATOM   3072  N   ASN   202      13.501  22.614   1.629  1.00  0.00           N  
ATOM   3073  CA  ASN   202      14.291  22.268   0.435  1.00  0.00           C  
ATOM   3074  C   ASN   202      13.844  20.956  -0.270  1.00  0.00           C  
ATOM   3075  O   ASN   202      14.669  20.134  -0.670  1.00  0.00           O  
ATOM   3076  CB  ASN   202      15.788  22.342   0.803  1.00  0.00           C  
ATOM   3077  CG  ASN   202      16.674  22.649  -0.393  1.00  0.00           C  
ATOM   3078  ND2 ASN   202      16.872  21.708  -1.282  1.00  0.00           N  
ATOM   3079  OD1 ASN   202      17.151  23.754  -0.569  1.00  0.00           O  
ATOM   3080  H   ASN   202      13.322  23.592   1.801  1.00  0.00           H  
ATOM   3081  HA  ASN   202      14.107  23.062  -0.290  1.00  0.00           H  
ATOM   3082  HB2 ASN   202      15.948  23.140   1.529  1.00  0.00           H  
ATOM   3083  HB3 ASN   202      16.104  21.405   1.260  1.00  0.00           H  
ATOM   3084 HD21 ASN   202      17.419  21.946  -2.087  1.00  0.00           H  
ATOM   3085 HD22 ASN   202      16.362  20.836  -1.187  1.00  0.00           H  
ATOM   3086  N   GLY   203      12.528  20.727  -0.366  1.00  0.00           N  
ATOM   3087  CA  GLY   203      11.936  19.534  -0.991  1.00  0.00           C  
ATOM   3088  C   GLY   203      11.919  18.256  -0.137  1.00  0.00           C  
ATOM   3089  O   GLY   203      11.449  17.224  -0.612  1.00  0.00           O  
ATOM   3090  H   GLY   203      11.900  21.421   0.006  1.00  0.00           H  
ATOM   3091  HA2 GLY   203      10.907  19.763  -1.262  1.00  0.00           H  
ATOM   3092  HA3 GLY   203      12.486  19.305  -1.905  1.00  0.00           H  
ATOM   3093  N   LYS   204      12.384  18.311   1.118  1.00  0.00           N  
ATOM   3094  CA  LYS   204      12.509  17.167   2.034  1.00  0.00           C  
ATOM   3095  C   LYS   204      11.759  17.379   3.354  1.00  0.00           C  
ATOM   3096  O   LYS   204      11.573  18.511   3.798  1.00  0.00           O  
ATOM   3097  CB  LYS   204      13.991  16.929   2.343  1.00  0.00           C  
ATOM   3098  CG  LYS   204      14.909  16.675   1.131  1.00  0.00           C  
ATOM   3099  CD  LYS   204      16.252  16.236   1.717  1.00  0.00           C  
ATOM   3100  CE  LYS   204      17.435  16.072   0.769  1.00  0.00           C  
ATOM   3101  NZ  LYS   204      18.624  15.675   1.569  1.00  0.00           N1+
ATOM   3102  H   LYS   204      12.753  19.196   1.451  1.00  0.00           H  
ATOM   3103  HA  LYS   204      12.101  16.270   1.563  1.00  0.00           H  
ATOM   3104  HB2 LYS   204      14.370  17.798   2.886  1.00  0.00           H  
ATOM   3105  HB3 LYS   204      14.056  16.073   3.016  1.00  0.00           H  
ATOM   3106  HG2 LYS   204      14.500  15.895   0.492  1.00  0.00           H  
ATOM   3107  HG3 LYS   204      15.035  17.593   0.556  1.00  0.00           H  
ATOM   3108  HD2 LYS   204      16.535  17.007   2.429  1.00  0.00           H  
ATOM   3109  HD3 LYS   204      16.106  15.290   2.242  1.00  0.00           H  
ATOM   3110  HE2 LYS   204      17.201  15.322   0.008  1.00  0.00           H  
ATOM   3111  HE3 LYS   204      17.613  17.033   0.278  1.00  0.00           H  
ATOM   3112  HZ1 LYS   204      18.747  16.322   2.358  1.00  0.00           H  
ATOM   3113  HZ2 LYS   204      18.492  14.773   2.024  1.00  0.00           H  
ATOM   3114  HZ3 LYS   204      19.470  15.650   1.026  1.00  0.00           H  
ATOM   3115  N   LEU   205      11.450  16.288   4.056  1.00  0.00           N  
ATOM   3116  CA  LEU   205      10.940  16.313   5.431  1.00  0.00           C  
ATOM   3117  C   LEU   205      12.087  16.134   6.439  1.00  0.00           C  
ATOM   3118  O   LEU   205      12.527  15.008   6.679  1.00  0.00           O  
ATOM   3119  CB  LEU   205       9.862  15.224   5.592  1.00  0.00           C  
ATOM   3120  CG  LEU   205       9.153  15.270   6.960  1.00  0.00           C  
ATOM   3121  CD1 LEU   205       8.236  16.487   7.075  1.00  0.00           C  
ATOM   3122  CD2 LEU   205       8.308  14.014   7.146  1.00  0.00           C  
ATOM   3123  H   LEU   205      11.690  15.391   3.647  1.00  0.00           H  
ATOM   3124  HA  LEU   205      10.476  17.283   5.615  1.00  0.00           H  
ATOM   3125  HB2 LEU   205       9.119  15.326   4.803  1.00  0.00           H  
ATOM   3126  HB3 LEU   205      10.334  14.249   5.472  1.00  0.00           H  
ATOM   3127  HG  LEU   205       9.889  15.304   7.763  1.00  0.00           H  
ATOM   3128 HD11 LEU   205       8.818  17.405   7.024  1.00  0.00           H  
ATOM   3129 HD12 LEU   205       7.499  16.479   6.272  1.00  0.00           H  
ATOM   3130 HD13 LEU   205       7.722  16.469   8.033  1.00  0.00           H  
ATOM   3131 HD21 LEU   205       7.825  14.040   8.122  1.00  0.00           H  
ATOM   3132 HD22 LEU   205       7.547  13.952   6.368  1.00  0.00           H  
ATOM   3133 HD23 LEU   205       8.949  13.135   7.108  1.00  0.00           H  
ATOM   3134  N   ARG   206      12.532  17.219   7.079  1.00  0.00           N  
ATOM   3135  CA  ARG   206      13.462  17.172   8.216  1.00  0.00           C  
ATOM   3136  C   ARG   206      12.716  16.840   9.518  1.00  0.00           C  
ATOM   3137  O   ARG   206      11.589  17.277   9.753  1.00  0.00           O  
ATOM   3138  CB  ARG   206      14.338  18.443   8.261  1.00  0.00           C  
ATOM   3139  CG  ARG   206      15.550  18.281   9.199  1.00  0.00           C  
ATOM   3140  CD  ARG   206      16.505  19.487   9.208  1.00  0.00           C  
ATOM   3141  NE  ARG   206      17.494  19.461   8.105  1.00  0.00           N  
ATOM   3142  CZ  ARG   206      18.701  20.002   8.085  1.00  0.00           C  
ATOM   3143  NH1 ARG   206      19.193  20.677   9.088  1.00  0.00           N1+
ATOM   3144  NH2 ARG   206      19.448  19.867   7.033  1.00  0.00           N1+
ATOM   3145  H   ARG   206      12.062  18.101   6.887  1.00  0.00           H  
ATOM   3146  HA  ARG   206      14.138  16.340   8.041  1.00  0.00           H  
ATOM   3147  HB2 ARG   206      14.707  18.650   7.255  1.00  0.00           H  
ATOM   3148  HB3 ARG   206      13.733  19.290   8.585  1.00  0.00           H  
ATOM   3149  HG2 ARG   206      15.179  18.145  10.215  1.00  0.00           H  
ATOM   3150  HG3 ARG   206      16.114  17.390   8.922  1.00  0.00           H  
ATOM   3151  HD2 ARG   206      15.922  20.409   9.164  1.00  0.00           H  
ATOM   3152  HD3 ARG   206      17.039  19.466  10.159  1.00  0.00           H  
ATOM   3153  HE  ARG   206      17.255  18.964   7.245  1.00  0.00           H  
ATOM   3154 HH11 ARG   206      18.621  20.817   9.898  1.00  0.00           H  
ATOM   3155 HH12 ARG   206      20.110  21.072   9.020  1.00  0.00           H  
ATOM   3156 HH21 ARG   206      19.038  19.315   6.266  1.00  0.00           H  
ATOM   3157 HH22 ARG   206      20.364  20.254   6.951  1.00  0.00           H  
ATOM   3158  N   VAL   207      13.345  16.011  10.344  1.00  0.00           N  
ATOM   3159  CA  VAL   207      12.793  15.399  11.557  1.00  0.00           C  
ATOM   3160  C   VAL   207      13.279  16.165  12.785  1.00  0.00           C  
ATOM   3161  O   VAL   207      14.483  16.246  13.039  1.00  0.00           O  
ATOM   3162  CB  VAL   207      13.205  13.914  11.636  1.00  0.00           C  
ATOM   3163  CG1 VAL   207      12.621  13.241  12.884  1.00  0.00           C  
ATOM   3164  CG2 VAL   207      12.741  13.127  10.400  1.00  0.00           C  
ATOM   3165  H   VAL   207      14.255  15.677  10.045  1.00  0.00           H  
ATOM   3166  HA  VAL   207      11.704  15.446  11.520  1.00  0.00           H  
ATOM   3167  HB  VAL   207      14.292  13.854  11.682  1.00  0.00           H  
ATOM   3168 HG11 VAL   207      13.024  13.702  13.783  1.00  0.00           H  
ATOM   3169 HG12 VAL   207      11.534  13.309  12.888  1.00  0.00           H  
ATOM   3170 HG13 VAL   207      12.915  12.194  12.908  1.00  0.00           H  
ATOM   3171 HG21 VAL   207      11.655  13.140  10.331  1.00  0.00           H  
ATOM   3172 HG22 VAL   207      13.161  13.555   9.490  1.00  0.00           H  
ATOM   3173 HG23 VAL   207      13.094  12.100  10.473  1.00  0.00           H  
ATOM   3174  N   ASN   208      12.343  16.675  13.588  1.00  0.00           N  
ATOM   3175  CA  ASN   208      12.661  17.481  14.769  1.00  0.00           C  
ATOM   3176  C   ASN   208      12.929  16.626  16.023  1.00  0.00           C  
ATOM   3177  O   ASN   208      13.472  17.131  17.002  1.00  0.00           O  
ATOM   3178  CB  ASN   208      11.504  18.452  15.066  1.00  0.00           C  
ATOM   3179  CG  ASN   208      11.041  19.373  13.944  1.00  0.00           C  
ATOM   3180  ND2 ASN   208      10.136  20.266  14.263  1.00  0.00           N  
ATOM   3181  OD1 ASN   208      11.428  19.294  12.787  1.00  0.00           O  
ATOM   3182  H   ASN   208      11.379  16.631  13.294  1.00  0.00           H  
ATOM   3183  HA  ASN   208      13.561  18.068  14.574  1.00  0.00           H  
ATOM   3184  HB2 ASN   208      10.649  17.874  15.404  1.00  0.00           H  
ATOM   3185  HB3 ASN   208      11.804  19.087  15.901  1.00  0.00           H  
ATOM   3186 HD21 ASN   208       9.850  20.922  13.555  1.00  0.00           H  
ATOM   3187 HD22 ASN   208       9.805  20.295  15.223  1.00  0.00           H  
ATOM   3188  N   GLN   209      12.460  15.371  16.050  1.00  0.00           N  
ATOM   3189  CA  GLN   209      12.398  14.554  17.263  1.00  0.00           C  
ATOM   3190  C   GLN   209      12.558  13.055  16.968  1.00  0.00           C  
ATOM   3191  O   GLN   209      11.886  12.507  16.092  1.00  0.00           O  
ATOM   3192  CB  GLN   209      11.065  14.842  17.972  1.00  0.00           C  
ATOM   3193  CG  GLN   209      10.986  14.222  19.373  1.00  0.00           C  
ATOM   3194  CD  GLN   209       9.645  14.512  20.032  1.00  0.00           C  
ATOM   3195  NE2 GLN   209       9.519  15.591  20.774  1.00  0.00           N  
ATOM   3196  OE1 GLN   209       8.676  13.787  19.867  1.00  0.00           O  
ATOM   3197  H   GLN   209      12.025  15.002  15.218  1.00  0.00           H  
ATOM   3198  HA  GLN   209      13.201  14.858  17.935  1.00  0.00           H  
ATOM   3199  HB2 GLN   209      10.945  15.922  18.072  1.00  0.00           H  
ATOM   3200  HB3 GLN   209      10.249  14.461  17.360  1.00  0.00           H  
ATOM   3201  HG2 GLN   209      11.105  13.143  19.310  1.00  0.00           H  
ATOM   3202  HG3 GLN   209      11.789  14.621  19.993  1.00  0.00           H  
ATOM   3203 HE21 GLN   209       8.647  15.702  21.259  1.00  0.00           H  
ATOM   3204 HE22 GLN   209      10.317  16.171  20.969  1.00  0.00           H  
ATOM   3205  N   ASP   210      13.384  12.390  17.779  1.00  0.00           N  
ATOM   3206  CA  ASP   210      13.551  10.935  17.836  1.00  0.00           C  
ATOM   3207  C   ASP   210      12.213  10.193  18.030  1.00  0.00           C  
ATOM   3208  O   ASP   210      11.351  10.639  18.788  1.00  0.00           O  
ATOM   3209  CB  ASP   210      14.511  10.589  18.993  1.00  0.00           C  
ATOM   3210  CG  ASP   210      15.965  11.018  18.767  1.00  0.00           C  
ATOM   3211  OD1 ASP   210      16.894  10.205  18.956  1.00  0.00           O  
ATOM   3212  OD2 ASP   210      16.234  12.181  18.391  1.00  0.00           O1-
ATOM   3213  H   ASP   210      13.949  12.921  18.426  1.00  0.00           H  
ATOM   3214  HA  ASP   210      13.986  10.598  16.901  1.00  0.00           H  
ATOM   3215  HB2 ASP   210      14.146  11.056  19.910  1.00  0.00           H  
ATOM   3216  HB3 ASP   210      14.492   9.512  19.152  1.00  0.00           H  
ATOM   3217  N   GLY   211      12.047   9.032  17.391  1.00  0.00           N  
ATOM   3218  CA  GLY   211      10.904   8.141  17.605  1.00  0.00           C  
ATOM   3219  C   GLY   211      10.842   6.936  16.667  1.00  0.00           C  
ATOM   3220  O   GLY   211      11.470   6.916  15.610  1.00  0.00           O  
ATOM   3221  H   GLY   211      12.754   8.745  16.718  1.00  0.00           H  
ATOM   3222  HA2 GLY   211      10.909   7.786  18.634  1.00  0.00           H  
ATOM   3223  HA3 GLY   211       9.986   8.701  17.458  1.00  0.00           H  
ATOM   3224  N   PHE   212       9.972   5.984  16.999  1.00  0.00           N  
ATOM   3225  CA  PHE   212       9.376   5.048  16.047  1.00  0.00           C  
ATOM   3226  C   PHE   212       8.103   5.664  15.458  1.00  0.00           C  
ATOM   3227  O   PHE   212       7.203   6.077  16.193  1.00  0.00           O  
ATOM   3228  CB  PHE   212       9.094   3.686  16.702  1.00  0.00           C  
ATOM   3229  CG  PHE   212      10.141   2.635  16.387  1.00  0.00           C  
ATOM   3230  CD1 PHE   212      10.302   2.175  15.068  1.00  0.00           C  
ATOM   3231  CD2 PHE   212      10.967   2.125  17.400  1.00  0.00           C  
ATOM   3232  CE1 PHE   212      11.330   1.267  14.757  1.00  0.00           C  
ATOM   3233  CE2 PHE   212      11.997   1.218  17.095  1.00  0.00           C  
ATOM   3234  CZ  PHE   212      12.188   0.798  15.768  1.00  0.00           C  
ATOM   3235  H   PHE   212       9.492   6.091  17.886  1.00  0.00           H  
ATOM   3236  HA  PHE   212      10.073   4.887  15.225  1.00  0.00           H  
ATOM   3237  HB2 PHE   212       8.993   3.807  17.781  1.00  0.00           H  
ATOM   3238  HB3 PHE   212       8.138   3.319  16.336  1.00  0.00           H  
ATOM   3239  HD1 PHE   212       9.632   2.527  14.297  1.00  0.00           H  
ATOM   3240  HD2 PHE   212      10.795   2.422  18.421  1.00  0.00           H  
ATOM   3241  HE1 PHE   212      11.460   0.933  13.742  1.00  0.00           H  
ATOM   3242  HE2 PHE   212      12.633   0.842  17.886  1.00  0.00           H  
ATOM   3243  HZ  PHE   212      12.977   0.099  15.534  1.00  0.00           H  
ATOM   3244  N   TYR   213       8.040   5.703  14.131  1.00  0.00           N  
ATOM   3245  CA  TYR   213       6.972   6.273  13.319  1.00  0.00           C  
ATOM   3246  C   TYR   213       6.365   5.195  12.411  1.00  0.00           C  
ATOM   3247  O   TYR   213       7.086   4.350  11.878  1.00  0.00           O  
ATOM   3248  CB  TYR   213       7.519   7.429  12.449  1.00  0.00           C  
ATOM   3249  CG  TYR   213       8.008   8.700  13.140  1.00  0.00           C  
ATOM   3250  CD1 TYR   213       9.187   8.694  13.913  1.00  0.00           C  
ATOM   3251  CD2 TYR   213       7.352   9.926  12.904  1.00  0.00           C  
ATOM   3252  CE1 TYR   213       9.687   9.887  14.478  1.00  0.00           C  
ATOM   3253  CE2 TYR   213       7.851  11.123  13.457  1.00  0.00           C  
ATOM   3254  CZ  TYR   213       9.021  11.109  14.246  1.00  0.00           C  
ATOM   3255  OH  TYR   213       9.490  12.274  14.770  1.00  0.00           O  
ATOM   3256  H   TYR   213       8.801   5.282  13.609  1.00  0.00           H  
ATOM   3257  HA  TYR   213       6.185   6.643  13.965  1.00  0.00           H  
ATOM   3258  HB2 TYR   213       8.343   7.040  11.849  1.00  0.00           H  
ATOM   3259  HB3 TYR   213       6.733   7.712  11.748  1.00  0.00           H  
ATOM   3260  HD1 TYR   213       9.730   7.772  14.045  1.00  0.00           H  
ATOM   3261  HD2 TYR   213       6.470   9.957  12.282  1.00  0.00           H  
ATOM   3262  HE1 TYR   213      10.597   9.873  15.062  1.00  0.00           H  
ATOM   3263  HE2 TYR   213       7.344  12.059  13.282  1.00  0.00           H  
ATOM   3264  HH  TYR   213      10.331  12.170  15.248  1.00  0.00           H  
ATOM   3265  N   TYR   214       5.072   5.308  12.107  1.00  0.00           N  
ATOM   3266  CA  TYR   214       4.526   4.717  10.886  1.00  0.00           C  
ATOM   3267  C   TYR   214       4.697   5.708   9.731  1.00  0.00           C  
ATOM   3268  O   TYR   214       4.368   6.886   9.880  1.00  0.00           O  
ATOM   3269  CB  TYR   214       3.066   4.299  11.072  1.00  0.00           C  
ATOM   3270  CG  TYR   214       2.516   3.618   9.834  1.00  0.00           C  
ATOM   3271  CD1 TYR   214       2.930   2.312   9.502  1.00  0.00           C  
ATOM   3272  CD2 TYR   214       1.664   4.325   8.965  1.00  0.00           C  
ATOM   3273  CE1 TYR   214       2.474   1.706   8.315  1.00  0.00           C  
ATOM   3274  CE2 TYR   214       1.208   3.722   7.778  1.00  0.00           C  
ATOM   3275  CZ  TYR   214       1.603   2.408   7.455  1.00  0.00           C  
ATOM   3276  OH  TYR   214       1.129   1.814   6.327  1.00  0.00           O  
ATOM   3277  H   TYR   214       4.548   6.068  12.532  1.00  0.00           H  
ATOM   3278  HA  TYR   214       5.086   3.817  10.638  1.00  0.00           H  
ATOM   3279  HB2 TYR   214       2.990   3.614  11.917  1.00  0.00           H  
ATOM   3280  HB3 TYR   214       2.469   5.182  11.304  1.00  0.00           H  
ATOM   3281  HD1 TYR   214       3.611   1.779  10.150  1.00  0.00           H  
ATOM   3282  HD2 TYR   214       1.376   5.339   9.202  1.00  0.00           H  
ATOM   3283  HE1 TYR   214       2.790   0.709   8.050  1.00  0.00           H  
ATOM   3284  HE2 TYR   214       0.566   4.267   7.110  1.00  0.00           H  
ATOM   3285  HH  TYR   214       0.541   2.408   5.846  1.00  0.00           H  
ATOM   3286  N   LEU   215       5.217   5.229   8.600  1.00  0.00           N  
ATOM   3287  CA  LEU   215       5.485   5.989   7.381  1.00  0.00           C  
ATOM   3288  C   LEU   215       4.618   5.465   6.232  1.00  0.00           C  
ATOM   3289  O   LEU   215       4.357   4.262   6.139  1.00  0.00           O  
ATOM   3290  CB  LEU   215       6.975   5.887   6.997  1.00  0.00           C  
ATOM   3291  CG  LEU   215       8.001   6.226   8.093  1.00  0.00           C  
ATOM   3292  CD1 LEU   215       9.408   6.222   7.489  1.00  0.00           C  
ATOM   3293  CD2 LEU   215       7.785   7.603   8.715  1.00  0.00           C  
ATOM   3294  H   LEU   215       5.413   4.235   8.551  1.00  0.00           H  
ATOM   3295  HA  LEU   215       5.237   7.038   7.540  1.00  0.00           H  
ATOM   3296  HB2 LEU   215       7.171   4.865   6.667  1.00  0.00           H  
ATOM   3297  HB3 LEU   215       7.145   6.546   6.144  1.00  0.00           H  
ATOM   3298  HG  LEU   215       7.956   5.473   8.880  1.00  0.00           H  
ATOM   3299 HD11 LEU   215      10.144   6.411   8.269  1.00  0.00           H  
ATOM   3300 HD12 LEU   215       9.608   5.252   7.034  1.00  0.00           H  
ATOM   3301 HD13 LEU   215       9.489   6.992   6.722  1.00  0.00           H  
ATOM   3302 HD21 LEU   215       8.537   7.776   9.481  1.00  0.00           H  
ATOM   3303 HD22 LEU   215       7.854   8.370   7.945  1.00  0.00           H  
ATOM   3304 HD23 LEU   215       6.806   7.647   9.185  1.00  0.00           H  
ATOM   3305  N   TYR   216       4.226   6.349   5.316  1.00  0.00           N  
ATOM   3306  CA  TYR   216       3.469   5.984   4.119  1.00  0.00           C  
ATOM   3307  C   TYR   216       3.755   6.912   2.933  1.00  0.00           C  
ATOM   3308  O   TYR   216       3.988   8.106   3.090  1.00  0.00           O  
ATOM   3309  CB  TYR   216       1.967   5.934   4.436  1.00  0.00           C  
ATOM   3310  CG  TYR   216       1.374   7.243   4.926  1.00  0.00           C  
ATOM   3311  CD1 TYR   216       1.337   7.529   6.304  1.00  0.00           C  
ATOM   3312  CD2 TYR   216       0.887   8.183   3.998  1.00  0.00           C  
ATOM   3313  CE1 TYR   216       0.796   8.747   6.752  1.00  0.00           C  
ATOM   3314  CE2 TYR   216       0.331   9.398   4.441  1.00  0.00           C  
ATOM   3315  CZ  TYR   216       0.278   9.674   5.823  1.00  0.00           C  
ATOM   3316  OH  TYR   216      -0.289  10.821   6.273  1.00  0.00           O  
ATOM   3317  H   TYR   216       4.457   7.331   5.450  1.00  0.00           H  
ATOM   3318  HA  TYR   216       3.770   4.983   3.820  1.00  0.00           H  
ATOM   3319  HB2 TYR   216       1.430   5.617   3.541  1.00  0.00           H  
ATOM   3320  HB3 TYR   216       1.798   5.167   5.192  1.00  0.00           H  
ATOM   3321  HD1 TYR   216       1.752   6.826   7.013  1.00  0.00           H  
ATOM   3322  HD2 TYR   216       0.966   7.971   2.942  1.00  0.00           H  
ATOM   3323  HE1 TYR   216       0.796   8.990   7.803  1.00  0.00           H  
ATOM   3324  HE2 TYR   216      -0.037  10.124   3.732  1.00  0.00           H  
ATOM   3325  HH  TYR   216      -0.624  11.395   5.565  1.00  0.00           H  
ATOM   3326  N   ALA   217       3.643   6.370   1.727  1.00  0.00           N  
ATOM   3327  CA  ALA   217       3.685   7.074   0.455  1.00  0.00           C  
ATOM   3328  C   ALA   217       2.555   6.568  -0.450  1.00  0.00           C  
ATOM   3329  O   ALA   217       2.175   5.400  -0.380  1.00  0.00           O  
ATOM   3330  CB  ALA   217       5.057   6.855  -0.197  1.00  0.00           C  
ATOM   3331  H   ALA   217       3.490   5.367   1.676  1.00  0.00           H  
ATOM   3332  HA  ALA   217       3.538   8.138   0.623  1.00  0.00           H  
ATOM   3333  HB1 ALA   217       5.852   7.149   0.488  1.00  0.00           H  
ATOM   3334  HB2 ALA   217       5.183   5.801  -0.448  1.00  0.00           H  
ATOM   3335  HB3 ALA   217       5.131   7.452  -1.107  1.00  0.00           H  
ATOM   3336  N   ASN   218       2.076   7.417  -1.352  1.00  0.00           N  
ATOM   3337  CA  ASN   218       1.206   7.038  -2.457  1.00  0.00           C  
ATOM   3338  C   ASN   218       1.710   7.705  -3.730  1.00  0.00           C  
ATOM   3339  O   ASN   218       2.103   8.875  -3.708  1.00  0.00           O  
ATOM   3340  CB  ASN   218      -0.237   7.438  -2.141  1.00  0.00           C  
ATOM   3341  CG  ASN   218      -1.258   6.655  -2.943  1.00  0.00           C  
ATOM   3342  ND2 ASN   218      -1.624   7.096  -4.124  1.00  0.00           N  
ATOM   3343  OD1 ASN   218      -1.713   5.616  -2.492  1.00  0.00           O  
ATOM   3344  H   ASN   218       2.428   8.371  -1.352  1.00  0.00           H  
ATOM   3345  HA  ASN   218       1.249   5.958  -2.600  1.00  0.00           H  
ATOM   3346  HB2 ASN   218      -0.429   7.229  -1.092  1.00  0.00           H  
ATOM   3347  HB3 ASN   218      -0.372   8.505  -2.316  1.00  0.00           H  
ATOM   3348 HD21 ASN   218      -2.422   6.646  -4.566  1.00  0.00           H  
ATOM   3349 HD22 ASN   218      -1.224   7.940  -4.513  1.00  0.00           H  
ATOM   3350  N   ILE   219       1.700   6.953  -4.824  1.00  0.00           N  
ATOM   3351  CA  ILE   219       2.132   7.437  -6.126  1.00  0.00           C  
ATOM   3352  C   ILE   219       1.172   6.926  -7.201  1.00  0.00           C  
ATOM   3353  O   ILE   219       0.685   5.793  -7.127  1.00  0.00           O  
ATOM   3354  CB  ILE   219       3.617   7.040  -6.337  1.00  0.00           C  
ATOM   3355  CG1 ILE   219       4.402   8.077  -7.156  1.00  0.00           C  
ATOM   3356  CG2 ILE   219       3.779   5.642  -6.947  1.00  0.00           C  
ATOM   3357  CD1 ILE   219       4.687   9.343  -6.335  1.00  0.00           C  
ATOM   3358  H   ILE   219       1.407   5.983  -4.760  1.00  0.00           H  
ATOM   3359  HA  ILE   219       2.051   8.524  -6.127  1.00  0.00           H  
ATOM   3360  HB  ILE   219       4.096   6.998  -5.356  1.00  0.00           H  
ATOM   3361 HG12 ILE   219       5.362   7.654  -7.447  1.00  0.00           H  
ATOM   3362 HG13 ILE   219       3.850   8.331  -8.061  1.00  0.00           H  
ATOM   3363 HG21 ILE   219       3.432   5.629  -7.980  1.00  0.00           H  
ATOM   3364 HG22 ILE   219       4.825   5.341  -6.917  1.00  0.00           H  
ATOM   3365 HG23 ILE   219       3.200   4.929  -6.364  1.00  0.00           H  
ATOM   3366 HD11 ILE   219       5.316  10.017  -6.912  1.00  0.00           H  
ATOM   3367 HD12 ILE   219       3.757   9.848  -6.084  1.00  0.00           H  
ATOM   3368 HD13 ILE   219       5.212   9.084  -5.416  1.00  0.00           H  
ATOM   3369  N   CYS   220       0.938   7.733  -8.231  1.00  0.00           N  
ATOM   3370  CA  CYS   220       0.277   7.299  -9.457  1.00  0.00           C  
ATOM   3371  C   CYS   220       1.125   7.728 -10.655  1.00  0.00           C  
ATOM   3372  O   CYS   220       1.539   8.883 -10.734  1.00  0.00           O  
ATOM   3373  CB  CYS   220      -1.139   7.876  -9.543  1.00  0.00           C  
ATOM   3374  SG  CYS   220      -2.191   7.370  -8.156  1.00  0.00           S  
ATOM   3375  H   CYS   220       1.338   8.663  -8.224  1.00  0.00           H  
ATOM   3376  HA  CYS   220       0.200   6.214  -9.472  1.00  0.00           H  
ATOM   3377  HB2 CYS   220      -1.066   8.957  -9.542  1.00  0.00           H  
ATOM   3378  HB3 CYS   220      -1.596   7.551 -10.479  1.00  0.00           H  
ATOM   3379  HG  CYS   220      -1.442   7.919  -7.187  1.00  0.00           H  
ATOM   3380  N   PHE   221       1.341   6.822 -11.604  1.00  0.00           N  
ATOM   3381  CA  PHE   221       2.035   7.083 -12.861  1.00  0.00           C  
ATOM   3382  C   PHE   221       1.161   6.620 -14.026  1.00  0.00           C  
ATOM   3383  O   PHE   221       0.574   5.539 -13.975  1.00  0.00           O  
ATOM   3384  CB  PHE   221       3.379   6.352 -12.911  1.00  0.00           C  
ATOM   3385  CG  PHE   221       4.373   6.631 -11.802  1.00  0.00           C  
ATOM   3386  CD1 PHE   221       5.196   7.770 -11.866  1.00  0.00           C  
ATOM   3387  CD2 PHE   221       4.574   5.680 -10.782  1.00  0.00           C  
ATOM   3388  CE1 PHE   221       6.227   7.945 -10.927  1.00  0.00           C  
ATOM   3389  CE2 PHE   221       5.623   5.844  -9.861  1.00  0.00           C  
ATOM   3390  CZ  PHE   221       6.452   6.975  -9.936  1.00  0.00           C  
ATOM   3391  H   PHE   221       0.868   5.928 -11.518  1.00  0.00           H  
ATOM   3392  HA  PHE   221       2.219   8.152 -12.962  1.00  0.00           H  
ATOM   3393  HB2 PHE   221       3.187   5.279 -12.941  1.00  0.00           H  
ATOM   3394  HB3 PHE   221       3.857   6.627 -13.852  1.00  0.00           H  
ATOM   3395  HD1 PHE   221       5.060   8.501 -12.651  1.00  0.00           H  
ATOM   3396  HD2 PHE   221       3.953   4.798 -10.731  1.00  0.00           H  
ATOM   3397  HE1 PHE   221       6.859   8.819 -10.986  1.00  0.00           H  
ATOM   3398  HE2 PHE   221       5.800   5.094  -9.103  1.00  0.00           H  
ATOM   3399  HZ  PHE   221       7.260   7.100  -9.230  1.00  0.00           H  
ATOM   3400  N   ARG   222       1.078   7.407 -15.096  1.00  0.00           N  
ATOM   3401  CA  ARG   222       0.189   7.137 -16.229  1.00  0.00           C  
ATOM   3402  C   ARG   222       0.700   7.734 -17.535  1.00  0.00           C  
ATOM   3403  O   ARG   222       1.131   8.887 -17.562  1.00  0.00           O  
ATOM   3404  CB  ARG   222      -1.257   7.572 -15.904  1.00  0.00           C  
ATOM   3405  CG  ARG   222      -1.563   9.072 -15.875  1.00  0.00           C  
ATOM   3406  CD  ARG   222      -0.834   9.841 -14.769  1.00  0.00           C  
ATOM   3407  NE  ARG   222      -1.114  11.273 -14.883  1.00  0.00           N  
ATOM   3408  CZ  ARG   222      -0.589  12.074 -15.792  1.00  0.00           C  
ATOM   3409  NH1 ARG   222       0.319  11.674 -16.642  1.00  0.00           N1+
ATOM   3410  NH2 ARG   222      -1.000  13.303 -15.895  1.00  0.00           N1+
ATOM   3411  H   ARG   222       1.629   8.263 -15.106  1.00  0.00           H  
ATOM   3412  HA  ARG   222       0.164   6.057 -16.373  1.00  0.00           H  
ATOM   3413  HB2 ARG   222      -1.920   7.140 -16.651  1.00  0.00           H  
ATOM   3414  HB3 ARG   222      -1.533   7.148 -14.939  1.00  0.00           H  
ATOM   3415  HG2 ARG   222      -1.332   9.498 -16.851  1.00  0.00           H  
ATOM   3416  HG3 ARG   222      -2.633   9.198 -15.714  1.00  0.00           H  
ATOM   3417  HD2 ARG   222      -1.170   9.477 -13.797  1.00  0.00           H  
ATOM   3418  HD3 ARG   222       0.240   9.700 -14.841  1.00  0.00           H  
ATOM   3419  HE  ARG   222      -1.811  11.641 -14.232  1.00  0.00           H  
ATOM   3420 HH11 ARG   222       0.638  10.713 -16.630  1.00  0.00           H  
ATOM   3421 HH12 ARG   222       0.578  12.230 -17.444  1.00  0.00           H  
ATOM   3422 HH21 ARG   222      -1.695  13.633 -15.252  1.00  0.00           H  
ATOM   3423 HH22 ARG   222      -0.572  13.905 -16.573  1.00  0.00           H  
ATOM   3424  N   HIE   223       0.564   6.950 -18.601  1.00  0.00           N  
ATOM   3425  CA  HIE   223       0.640   7.394 -19.991  1.00  0.00           C  
ATOM   3426  C   HIE   223      -0.645   8.141 -20.349  1.00  0.00           C  
ATOM   3427  O   HIE   223      -1.745   7.699 -20.013  1.00  0.00           O  
ATOM   3428  CB  HIE   223       0.856   6.177 -20.901  1.00  0.00           C  
ATOM   3429  CG  HIE   223       0.851   6.481 -22.376  1.00  0.00           C  
ATOM   3430  CD2 HIE   223      -0.256   6.628 -23.158  1.00  0.00           C  
ATOM   3431  ND1 HIE   223       1.989   6.646 -23.167  1.00  0.00           N  
ATOM   3432  CE1 HIE   223       1.537   6.907 -24.405  1.00  0.00           C  
ATOM   3433  NE2 HIE   223       0.195   6.895 -24.428  1.00  0.00           N  
ATOM   3434  H   HIE   223       0.111   6.057 -18.438  1.00  0.00           H  
ATOM   3435  HA  HIE   223       1.485   8.076 -20.109  1.00  0.00           H  
ATOM   3436  HB2 HIE   223       1.818   5.732 -20.658  1.00  0.00           H  
ATOM   3437  HB3 HIE   223       0.079   5.441 -20.703  1.00  0.00           H  
ATOM   3438  HD2 HIE   223      -1.288   6.574 -22.841  1.00  0.00           H  
ATOM   3439  HE1 HIE   223       2.167   7.096 -25.266  1.00  0.00           H  
ATOM   3440  HE2 HIE   223      -0.388   7.011 -25.259  1.00  0.00           H  
ATOM   3441  N   HIE   224      -0.476   9.278 -21.013  1.00  0.00           N  
ATOM   3442  CA  HIE   224      -1.478  10.304 -21.303  1.00  0.00           C  
ATOM   3443  C   HIE   224      -1.052  11.110 -22.548  1.00  0.00           C  
ATOM   3444  O   HIE   224      -0.046  10.792 -23.182  1.00  0.00           O  
ATOM   3445  CB  HIE   224      -1.612  11.192 -20.051  1.00  0.00           C  
ATOM   3446  CG  HIE   224      -0.374  11.991 -19.706  1.00  0.00           C  
ATOM   3447  CD2 HIE   224      -0.341  13.337 -19.509  1.00  0.00           C  
ATOM   3448  ND1 HIE   224       0.934  11.504 -19.614  1.00  0.00           N  
ATOM   3449  CE1 HIE   224       1.726  12.572 -19.432  1.00  0.00           C  
ATOM   3450  NE2 HIE   224       0.981  13.683 -19.344  1.00  0.00           N  
ATOM   3451  H   HIE   224       0.467   9.536 -21.260  1.00  0.00           H  
ATOM   3452  HA  HIE   224      -2.438   9.835 -21.524  1.00  0.00           H  
ATOM   3453  HB2 HIE   224      -2.445  11.880 -20.197  1.00  0.00           H  
ATOM   3454  HB3 HIE   224      -1.864  10.565 -19.195  1.00  0.00           H  
ATOM   3455  HD2 HIE   224      -1.184  14.010 -19.613  1.00  0.00           H  
ATOM   3456  HE1 HIE   224       2.809  12.551 -19.423  1.00  0.00           H  
ATOM   3457  HE2 HIE   224       1.351  14.623 -19.484  1.00  0.00           H  
ATOM   3458  N   GLU   225      -1.765  12.180 -22.902  1.00  0.00           N  
ATOM   3459  CA  GLU   225      -1.573  12.905 -24.170  1.00  0.00           C  
ATOM   3460  C   GLU   225      -0.164  13.505 -24.356  1.00  0.00           C  
ATOM   3461  O   GLU   225       0.412  13.399 -25.439  1.00  0.00           O  
ATOM   3462  CB  GLU   225      -2.696  13.952 -24.335  1.00  0.00           C  
ATOM   3463  CG  GLU   225      -2.590  15.241 -23.495  1.00  0.00           C  
ATOM   3464  CD  GLU   225      -2.279  14.992 -22.013  1.00  0.00           C  
ATOM   3465  OE1 GLU   225      -2.999  14.194 -21.373  1.00  0.00           O  
ATOM   3466  OE2 GLU   225      -1.232  15.499 -21.548  1.00  0.00           O1-
ATOM   3467  H   GLU   225      -2.487  12.525 -22.272  1.00  0.00           H  
ATOM   3468  HA  GLU   225      -1.696  12.179 -24.974  1.00  0.00           H  
ATOM   3469  HB2 GLU   225      -2.728  14.247 -25.385  1.00  0.00           H  
ATOM   3470  HB3 GLU   225      -3.650  13.470 -24.112  1.00  0.00           H  
ATOM   3471  HG2 GLU   225      -1.809  15.867 -23.932  1.00  0.00           H  
ATOM   3472  HG3 GLU   225      -3.529  15.791 -23.581  1.00  0.00           H  
ATOM   3473  N   THR   226       0.452  14.026 -23.289  1.00  0.00           N  
ATOM   3474  CA  THR   226       1.830  14.550 -23.290  1.00  0.00           C  
ATOM   3475  C   THR   226       2.890  13.502 -22.925  1.00  0.00           C  
ATOM   3476  O   THR   226       4.067  13.837 -22.826  1.00  0.00           O  
ATOM   3477  CB  THR   226       1.969  15.848 -22.467  1.00  0.00           C  
ATOM   3478  CG2 THR   226       1.347  17.042 -23.189  1.00  0.00           C  
ATOM   3479  OG1 THR   226       1.347  15.764 -21.206  1.00  0.00           O  
ATOM   3480  H   THR   226      -0.088  14.133 -22.434  1.00  0.00           H  
ATOM   3481  HA  THR   226       2.073  14.823 -24.316  1.00  0.00           H  
ATOM   3482  HB  THR   226       3.026  16.068 -22.319  1.00  0.00           H  
ATOM   3483  HG1 THR   226       0.369  15.753 -21.355  1.00  0.00           H  
ATOM   3484 HG21 THR   226       1.848  17.196 -24.145  1.00  0.00           H  
ATOM   3485 HG22 THR   226       0.286  16.868 -23.362  1.00  0.00           H  
ATOM   3486 HG23 THR   226       1.468  17.937 -22.578  1.00  0.00           H  
ATOM   3487  N   SER   227       2.521  12.216 -22.849  1.00  0.00           N  
ATOM   3488  CA  SER   227       3.477  11.093 -22.848  1.00  0.00           C  
ATOM   3489  C   SER   227       4.137  10.904 -24.222  1.00  0.00           C  
ATOM   3490  O   SER   227       5.300  10.515 -24.312  1.00  0.00           O  
ATOM   3491  CB  SER   227       2.738   9.809 -22.455  1.00  0.00           C  
ATOM   3492  OG  SER   227       3.611   8.725 -22.220  1.00  0.00           O  
ATOM   3493  H   SER   227       1.534  11.995 -22.941  1.00  0.00           H  
ATOM   3494  HA  SER   227       4.260  11.287 -22.116  1.00  0.00           H  
ATOM   3495  HB2 SER   227       2.168   9.994 -21.546  1.00  0.00           H  
ATOM   3496  HB3 SER   227       2.053   9.534 -23.256  1.00  0.00           H  
ATOM   3497  HG  SER   227       3.191   7.926 -22.592  1.00  0.00           H  
ATOM   3498  N   GLY   228       3.414  11.213 -25.308  1.00  0.00           N  
ATOM   3499  CA  GLY   228       3.893  11.011 -26.677  1.00  0.00           C  
ATOM   3500  C   GLY   228       4.160   9.530 -26.966  1.00  0.00           C  
ATOM   3501  O   GLY   228       3.273   8.699 -26.796  1.00  0.00           O  
ATOM   3502  H   GLY   228       2.462  11.527 -25.175  1.00  0.00           H  
ATOM   3503  HA2 GLY   228       3.145  11.371 -27.383  1.00  0.00           H  
ATOM   3504  HA3 GLY   228       4.812  11.580 -26.820  1.00  0.00           H  
ATOM   3505  N   SER   229       5.387   9.204 -27.374  1.00  0.00           N  
ATOM   3506  CA  SER   229       5.939   7.843 -27.358  1.00  0.00           C  
ATOM   3507  C   SER   229       7.369   7.898 -26.818  1.00  0.00           C  
ATOM   3508  O   SER   229       8.027   8.937 -26.897  1.00  0.00           O  
ATOM   3509  CB  SER   229       5.895   7.187 -28.744  1.00  0.00           C  
ATOM   3510  OG  SER   229       5.311   5.903 -28.662  1.00  0.00           O  
ATOM   3511  H   SER   229       6.076   9.943 -27.411  1.00  0.00           H  
ATOM   3512  HA  SER   229       5.352   7.235 -26.667  1.00  0.00           H  
ATOM   3513  HB2 SER   229       5.286   7.795 -29.415  1.00  0.00           H  
ATOM   3514  HB3 SER   229       6.900   7.110 -29.161  1.00  0.00           H  
ATOM   3515  HG  SER   229       5.933   5.281 -28.201  1.00  0.00           H  
ATOM   3516  N   VAL   230       7.832   6.804 -26.224  1.00  0.00           N  
ATOM   3517  CA  VAL   230       8.977   6.770 -25.303  1.00  0.00           C  
ATOM   3518  C   VAL   230      10.156   6.026 -25.965  1.00  0.00           C  
ATOM   3519  O   VAL   230       9.931   5.188 -26.838  1.00  0.00           O  
ATOM   3520  CB  VAL   230       8.480   6.145 -23.973  1.00  0.00           C  
ATOM   3521  CG1 VAL   230       9.548   5.920 -22.903  1.00  0.00           C  
ATOM   3522  CG2 VAL   230       7.385   7.011 -23.325  1.00  0.00           C  
ATOM   3523  H   VAL   230       7.322   5.930 -26.363  1.00  0.00           H  
ATOM   3524  HA  VAL   230       9.295   7.790 -25.095  1.00  0.00           H  
ATOM   3525  HB  VAL   230       8.036   5.178 -24.187  1.00  0.00           H  
ATOM   3526 HG11 VAL   230       9.931   6.867 -22.529  1.00  0.00           H  
ATOM   3527 HG12 VAL   230       9.098   5.382 -22.073  1.00  0.00           H  
ATOM   3528 HG13 VAL   230      10.358   5.301 -23.285  1.00  0.00           H  
ATOM   3529 HG21 VAL   230       7.762   8.013 -23.120  1.00  0.00           H  
ATOM   3530 HG22 VAL   230       6.519   7.090 -23.983  1.00  0.00           H  
ATOM   3531 HG23 VAL   230       7.046   6.551 -22.398  1.00  0.00           H  
ATOM   3532  N   PRO   231      11.436   6.285 -25.615  1.00  0.00           N  
ATOM   3533  CA  PRO   231      12.553   5.435 -26.046  1.00  0.00           C  
ATOM   3534  C   PRO   231      12.276   3.942 -25.789  1.00  0.00           C  
ATOM   3535  O   PRO   231      11.966   3.532 -24.669  1.00  0.00           O  
ATOM   3536  CB  PRO   231      13.785   5.940 -25.280  1.00  0.00           C  
ATOM   3537  CG  PRO   231      13.201   6.767 -24.132  1.00  0.00           C  
ATOM   3538  CD  PRO   231      11.941   7.349 -24.763  1.00  0.00           C  
ATOM   3539  HA  PRO   231      12.718   5.583 -27.114  1.00  0.00           H  
ATOM   3540  HB2 PRO   231      14.405   5.123 -24.906  1.00  0.00           H  
ATOM   3541  HB3 PRO   231      14.373   6.590 -25.930  1.00  0.00           H  
ATOM   3542  HG2 PRO   231      12.930   6.111 -23.302  1.00  0.00           H  
ATOM   3543  HG3 PRO   231      13.887   7.547 -23.801  1.00  0.00           H  
ATOM   3544  HD2 PRO   231      11.237   7.661 -23.998  1.00  0.00           H  
ATOM   3545  HD3 PRO   231      12.203   8.207 -25.383  1.00  0.00           H  
ATOM   3546  N   THR   232      12.347   3.124 -26.848  1.00  0.00           N  
ATOM   3547  CA  THR   232      11.937   1.697 -26.861  1.00  0.00           C  
ATOM   3548  C   THR   232      10.502   1.424 -26.365  1.00  0.00           C  
ATOM   3549  O   THR   232      10.182   0.298 -25.997  1.00  0.00           O  
ATOM   3550  CB  THR   232      12.988   0.771 -26.195  1.00  0.00           C  
ATOM   3551  CG2 THR   232      14.189   0.559 -27.115  1.00  0.00           C  
ATOM   3552  OG1 THR   232      13.516   1.298 -24.998  1.00  0.00           O  
ATOM   3553  H   THR   232      12.585   3.540 -27.734  1.00  0.00           H  
ATOM   3554  HA  THR   232      11.896   1.400 -27.908  1.00  0.00           H  
ATOM   3555  HB  THR   232      12.552  -0.207 -25.991  1.00  0.00           H  
ATOM   3556  HG1 THR   232      12.887   1.956 -24.661  1.00  0.00           H  
ATOM   3557 HG21 THR   232      13.866   0.087 -28.042  1.00  0.00           H  
ATOM   3558 HG22 THR   232      14.667   1.514 -27.336  1.00  0.00           H  
ATOM   3559 HG23 THR   232      14.909  -0.094 -26.621  1.00  0.00           H  
ATOM   3560  N   ASP   233       9.649   2.456 -26.309  1.00  0.00           N  
ATOM   3561  CA  ASP   233       8.359   2.487 -25.607  1.00  0.00           C  
ATOM   3562  C   ASP   233       8.415   1.831 -24.208  1.00  0.00           C  
ATOM   3563  O   ASP   233       7.487   1.141 -23.795  1.00  0.00           O  
ATOM   3564  CB  ASP   233       7.206   2.033 -26.529  1.00  0.00           C  
ATOM   3565  CG  ASP   233       6.708   3.127 -27.491  1.00  0.00           C  
ATOM   3566  OD1 ASP   233       6.786   4.341 -27.186  1.00  0.00           O  
ATOM   3567  OD2 ASP   233       6.121   2.766 -28.535  1.00  0.00           O1-
ATOM   3568  H   ASP   233       9.949   3.346 -26.690  1.00  0.00           H  
ATOM   3569  HA  ASP   233       8.162   3.530 -25.390  1.00  0.00           H  
ATOM   3570  HB2 ASP   233       7.520   1.155 -27.096  1.00  0.00           H  
ATOM   3571  HB3 ASP   233       6.348   1.739 -25.925  1.00  0.00           H  
ATOM   3572  N   TYR   234       9.539   1.986 -23.489  1.00  0.00           N  
ATOM   3573  CA  TYR   234       9.843   1.321 -22.214  1.00  0.00           C  
ATOM   3574  C   TYR   234       9.879   2.303 -21.038  1.00  0.00           C  
ATOM   3575  O   TYR   234      10.426   3.401 -21.142  1.00  0.00           O  
ATOM   3576  CB  TYR   234      11.182   0.572 -22.317  1.00  0.00           C  
ATOM   3577  CG  TYR   234      11.720   0.091 -20.977  1.00  0.00           C  
ATOM   3578  CD1 TYR   234      10.977  -0.824 -20.207  1.00  0.00           C  
ATOM   3579  CD2 TYR   234      12.925   0.617 -20.464  1.00  0.00           C  
ATOM   3580  CE1 TYR   234      11.447  -1.224 -18.941  1.00  0.00           C  
ATOM   3581  CE2 TYR   234      13.402   0.203 -19.203  1.00  0.00           C  
ATOM   3582  CZ  TYR   234      12.675  -0.738 -18.447  1.00  0.00           C  
ATOM   3583  OH  TYR   234      13.169  -1.201 -17.269  1.00  0.00           O  
ATOM   3584  H   TYR   234      10.264   2.576 -23.879  1.00  0.00           H  
ATOM   3585  HA  TYR   234       9.071   0.583 -21.998  1.00  0.00           H  
ATOM   3586  HB2 TYR   234      11.064  -0.283 -22.984  1.00  0.00           H  
ATOM   3587  HB3 TYR   234      11.916   1.242 -22.764  1.00  0.00           H  
ATOM   3588  HD1 TYR   234      10.044  -1.220 -20.589  1.00  0.00           H  
ATOM   3589  HD2 TYR   234      13.492   1.331 -21.045  1.00  0.00           H  
ATOM   3590  HE1 TYR   234      10.886  -1.932 -18.358  1.00  0.00           H  
ATOM   3591  HE2 TYR   234      14.349   0.561 -18.826  1.00  0.00           H  
ATOM   3592  HH  TYR   234      12.928  -2.127 -17.123  1.00  0.00           H  
ATOM   3593  N   LEU   235       9.348   1.882 -19.887  1.00  0.00           N  
ATOM   3594  CA  LEU   235       9.307   2.674 -18.661  1.00  0.00           C  
ATOM   3595  C   LEU   235       9.642   1.835 -17.425  1.00  0.00           C  
ATOM   3596  O   LEU   235       9.114   0.737 -17.251  1.00  0.00           O  
ATOM   3597  CB  LEU   235       7.899   3.273 -18.504  1.00  0.00           C  
ATOM   3598  CG  LEU   235       7.494   4.291 -19.582  1.00  0.00           C  
ATOM   3599  CD1 LEU   235       5.996   4.558 -19.473  1.00  0.00           C  
ATOM   3600  CD2 LEU   235       8.250   5.608 -19.393  1.00  0.00           C  
ATOM   3601  H   LEU   235       8.943   0.951 -19.859  1.00  0.00           H  
ATOM   3602  HA  LEU   235      10.039   3.480 -18.725  1.00  0.00           H  
ATOM   3603  HB2 LEU   235       7.187   2.449 -18.509  1.00  0.00           H  
ATOM   3604  HB3 LEU   235       7.831   3.759 -17.531  1.00  0.00           H  
ATOM   3605  HG  LEU   235       7.686   3.897 -20.578  1.00  0.00           H  
ATOM   3606 HD11 LEU   235       5.693   5.256 -20.255  1.00  0.00           H  
ATOM   3607 HD12 LEU   235       5.451   3.625 -19.611  1.00  0.00           H  
ATOM   3608 HD13 LEU   235       5.756   4.976 -18.497  1.00  0.00           H  
ATOM   3609 HD21 LEU   235       8.099   5.981 -18.384  1.00  0.00           H  
ATOM   3610 HD22 LEU   235       9.313   5.449 -19.575  1.00  0.00           H  
ATOM   3611 HD23 LEU   235       7.890   6.341 -20.114  1.00  0.00           H  
ATOM   3612  N   GLN   236      10.324   2.465 -16.466  1.00  0.00           N  
ATOM   3613  CA  GLN   236      10.345   2.080 -15.052  1.00  0.00           C  
ATOM   3614  C   GLN   236       9.656   3.184 -14.241  1.00  0.00           C  
ATOM   3615  O   GLN   236      10.060   4.347 -14.322  1.00  0.00           O  
ATOM   3616  CB  GLN   236      11.799   1.847 -14.604  1.00  0.00           C  
ATOM   3617  CG  GLN   236      11.946   1.527 -13.106  1.00  0.00           C  
ATOM   3618  CD  GLN   236      11.333   0.187 -12.715  1.00  0.00           C  
ATOM   3619  NE2 GLN   236      12.141  -0.832 -12.518  1.00  0.00           N  
ATOM   3620  OE1 GLN   236      10.128   0.033 -12.582  1.00  0.00           O  
ATOM   3621  H   GLN   236      10.712   3.369 -16.687  1.00  0.00           H  
ATOM   3622  HA  GLN   236       9.790   1.154 -14.912  1.00  0.00           H  
ATOM   3623  HB2 GLN   236      12.224   1.027 -15.185  1.00  0.00           H  
ATOM   3624  HB3 GLN   236      12.379   2.746 -14.816  1.00  0.00           H  
ATOM   3625  HG2 GLN   236      13.009   1.511 -12.866  1.00  0.00           H  
ATOM   3626  HG3 GLN   236      11.493   2.314 -12.503  1.00  0.00           H  
ATOM   3627 HE21 GLN   236      11.720  -1.690 -12.215  1.00  0.00           H  
ATOM   3628 HE22 GLN   236      13.128  -0.734 -12.678  1.00  0.00           H  
ATOM   3629  N   LEU   237       8.628   2.831 -13.463  1.00  0.00           N  
ATOM   3630  CA  LEU   237       7.761   3.773 -12.743  1.00  0.00           C  
ATOM   3631  C   LEU   237       7.723   3.403 -11.254  1.00  0.00           C  
ATOM   3632  O   LEU   237       6.995   2.493 -10.859  1.00  0.00           O  
ATOM   3633  CB  LEU   237       6.360   3.756 -13.386  1.00  0.00           C  
ATOM   3634  CG  LEU   237       6.320   4.110 -14.883  1.00  0.00           C  
ATOM   3635  CD1 LEU   237       4.892   3.977 -15.408  1.00  0.00           C  
ATOM   3636  CD2 LEU   237       6.802   5.533 -15.177  1.00  0.00           C  
ATOM   3637  H   LEU   237       8.369   1.852 -13.426  1.00  0.00           H  
ATOM   3638  HA  LEU   237       8.154   4.787 -12.818  1.00  0.00           H  
ATOM   3639  HB2 LEU   237       5.930   2.763 -13.255  1.00  0.00           H  
ATOM   3640  HB3 LEU   237       5.730   4.460 -12.850  1.00  0.00           H  
ATOM   3641  HG  LEU   237       6.937   3.402 -15.434  1.00  0.00           H  
ATOM   3642 HD11 LEU   237       4.470   3.028 -15.092  1.00  0.00           H  
ATOM   3643 HD12 LEU   237       4.269   4.783 -15.034  1.00  0.00           H  
ATOM   3644 HD13 LEU   237       4.903   4.017 -16.497  1.00  0.00           H  
ATOM   3645 HD21 LEU   237       6.239   6.253 -14.583  1.00  0.00           H  
ATOM   3646 HD22 LEU   237       7.859   5.626 -14.938  1.00  0.00           H  
ATOM   3647 HD23 LEU   237       6.668   5.757 -16.234  1.00  0.00           H  
ATOM   3648  N   MET   238       8.591   4.031 -10.456  1.00  0.00           N  
ATOM   3649  CA  MET   238       8.921   3.644  -9.080  1.00  0.00           C  
ATOM   3650  C   MET   238       9.088   4.869  -8.167  1.00  0.00           C  
ATOM   3651  O   MET   238       9.617   5.896  -8.597  1.00  0.00           O  
ATOM   3652  CB  MET   238      10.203   2.788  -9.117  1.00  0.00           C  
ATOM   3653  CG  MET   238      10.498   2.041  -7.808  1.00  0.00           C  
ATOM   3654  SD  MET   238      12.028   1.061  -7.758  1.00  0.00           S  
ATOM   3655  CE  MET   238      11.825   0.013  -9.217  1.00  0.00           C  
ATOM   3656  H   MET   238       9.171   4.753 -10.870  1.00  0.00           H  
ATOM   3657  HA  MET   238       8.104   3.047  -8.681  1.00  0.00           H  
ATOM   3658  HB2 MET   238      10.096   2.049  -9.910  1.00  0.00           H  
ATOM   3659  HB3 MET   238      11.051   3.428  -9.362  1.00  0.00           H  
ATOM   3660  HG2 MET   238      10.540   2.759  -6.988  1.00  0.00           H  
ATOM   3661  HG3 MET   238       9.676   1.356  -7.617  1.00  0.00           H  
ATOM   3662  HE1 MET   238      12.568  -0.784  -9.202  1.00  0.00           H  
ATOM   3663  HE2 MET   238      10.827  -0.421  -9.222  1.00  0.00           H  
ATOM   3664  HE3 MET   238      11.959   0.617 -10.112  1.00  0.00           H  
ATOM   3665  N   VAL   239       8.668   4.736  -6.905  1.00  0.00           N  
ATOM   3666  CA  VAL   239       8.830   5.712  -5.815  1.00  0.00           C  
ATOM   3667  C   VAL   239       9.795   5.180  -4.745  1.00  0.00           C  
ATOM   3668  O   VAL   239       9.876   3.971  -4.506  1.00  0.00           O  
ATOM   3669  CB  VAL   239       7.456   6.129  -5.240  1.00  0.00           C  
ATOM   3670  CG1 VAL   239       6.722   4.996  -4.509  1.00  0.00           C  
ATOM   3671  CG2 VAL   239       7.533   7.333  -4.293  1.00  0.00           C  
ATOM   3672  H   VAL   239       8.280   3.835  -6.639  1.00  0.00           H  
ATOM   3673  HA  VAL   239       9.279   6.609  -6.237  1.00  0.00           H  
ATOM   3674  HB  VAL   239       6.836   6.432  -6.082  1.00  0.00           H  
ATOM   3675 HG11 VAL   239       7.299   4.658  -3.648  1.00  0.00           H  
ATOM   3676 HG12 VAL   239       5.747   5.344  -4.169  1.00  0.00           H  
ATOM   3677 HG13 VAL   239       6.565   4.157  -5.184  1.00  0.00           H  
ATOM   3678 HG21 VAL   239       6.529   7.625  -3.988  1.00  0.00           H  
ATOM   3679 HG22 VAL   239       8.110   7.090  -3.401  1.00  0.00           H  
ATOM   3680 HG23 VAL   239       7.993   8.177  -4.806  1.00  0.00           H  
ATOM   3681  N   TYR   240      10.533   6.092  -4.109  1.00  0.00           N  
ATOM   3682  CA  TYR   240      11.549   5.808  -3.093  1.00  0.00           C  
ATOM   3683  C   TYR   240      11.444   6.822  -1.940  1.00  0.00           C  
ATOM   3684  O   TYR   240      11.160   8.002  -2.167  1.00  0.00           O  
ATOM   3685  CB  TYR   240      12.966   5.840  -3.700  1.00  0.00           C  
ATOM   3686  CG  TYR   240      13.162   5.228  -5.083  1.00  0.00           C  
ATOM   3687  CD1 TYR   240      12.726   5.914  -6.236  1.00  0.00           C  
ATOM   3688  CD2 TYR   240      13.825   3.994  -5.223  1.00  0.00           C  
ATOM   3689  CE1 TYR   240      12.921   5.359  -7.515  1.00  0.00           C  
ATOM   3690  CE2 TYR   240      14.045   3.446  -6.503  1.00  0.00           C  
ATOM   3691  CZ  TYR   240      13.582   4.123  -7.654  1.00  0.00           C  
ATOM   3692  OH  TYR   240      13.801   3.612  -8.893  1.00  0.00           O  
ATOM   3693  H   TYR   240      10.393   7.067  -4.358  1.00  0.00           H  
ATOM   3694  HA  TYR   240      11.374   4.810  -2.690  1.00  0.00           H  
ATOM   3695  HB2 TYR   240      13.291   6.874  -3.749  1.00  0.00           H  
ATOM   3696  HB3 TYR   240      13.641   5.350  -3.000  1.00  0.00           H  
ATOM   3697  HD1 TYR   240      12.196   6.851  -6.137  1.00  0.00           H  
ATOM   3698  HD2 TYR   240      14.144   3.449  -4.342  1.00  0.00           H  
ATOM   3699  HE1 TYR   240      12.538   5.858  -8.393  1.00  0.00           H  
ATOM   3700  HE2 TYR   240      14.535   2.488  -6.598  1.00  0.00           H  
ATOM   3701  HH  TYR   240      14.107   2.702  -8.850  1.00  0.00           H  
ATOM   3702  N   VAL   241      11.739   6.385  -0.716  1.00  0.00           N  
ATOM   3703  CA  VAL   241      11.684   7.195   0.514  1.00  0.00           C  
ATOM   3704  C   VAL   241      13.097   7.282   1.100  1.00  0.00           C  
ATOM   3705  O   VAL   241      13.477   6.500   1.974  1.00  0.00           O  
ATOM   3706  CB  VAL   241      10.647   6.606   1.497  1.00  0.00           C  
ATOM   3707  CG1 VAL   241      10.512   7.431   2.781  1.00  0.00           C  
ATOM   3708  CG2 VAL   241       9.247   6.538   0.864  1.00  0.00           C  
ATOM   3709  H   VAL   241      12.058   5.423  -0.626  1.00  0.00           H  
ATOM   3710  HA  VAL   241      11.367   8.210   0.271  1.00  0.00           H  
ATOM   3711  HB  VAL   241      10.958   5.599   1.771  1.00  0.00           H  
ATOM   3712 HG11 VAL   241      11.469   7.498   3.296  1.00  0.00           H  
ATOM   3713 HG12 VAL   241      10.152   8.430   2.543  1.00  0.00           H  
ATOM   3714 HG13 VAL   241       9.803   6.946   3.453  1.00  0.00           H  
ATOM   3715 HG21 VAL   241       9.249   5.854   0.015  1.00  0.00           H  
ATOM   3716 HG22 VAL   241       8.525   6.171   1.593  1.00  0.00           H  
ATOM   3717 HG23 VAL   241       8.941   7.527   0.523  1.00  0.00           H  
ATOM   3718  N   VAL   242      13.926   8.174   0.549  1.00  0.00           N  
ATOM   3719  CA  VAL   242      15.371   8.207   0.823  1.00  0.00           C  
ATOM   3720  C   VAL   242      15.669   9.076   2.042  1.00  0.00           C  
ATOM   3721  O   VAL   242      15.658  10.303   1.972  1.00  0.00           O  
ATOM   3722  CB  VAL   242      16.179   8.622  -0.424  1.00  0.00           C  
ATOM   3723  CG1 VAL   242      17.688   8.631  -0.148  1.00  0.00           C  
ATOM   3724  CG2 VAL   242      15.924   7.638  -1.576  1.00  0.00           C  
ATOM   3725  H   VAL   242      13.559   8.835  -0.128  1.00  0.00           H  
ATOM   3726  HA  VAL   242      15.691   7.199   1.066  1.00  0.00           H  
ATOM   3727  HB  VAL   242      15.881   9.619  -0.746  1.00  0.00           H  
ATOM   3728 HG11 VAL   242      18.016   7.650   0.196  1.00  0.00           H  
ATOM   3729 HG12 VAL   242      18.231   8.890  -1.056  1.00  0.00           H  
ATOM   3730 HG13 VAL   242      17.930   9.376   0.610  1.00  0.00           H  
ATOM   3731 HG21 VAL   242      14.884   7.702  -1.896  1.00  0.00           H  
ATOM   3732 HG22 VAL   242      16.561   7.886  -2.424  1.00  0.00           H  
ATOM   3733 HG23 VAL   242      16.138   6.619  -1.254  1.00  0.00           H  
ATOM   3734  N   LYS   243      15.968   8.446   3.180  1.00  0.00           N  
ATOM   3735  CA  LYS   243      16.380   9.144   4.401  1.00  0.00           C  
ATOM   3736  C   LYS   243      17.835   9.594   4.275  1.00  0.00           C  
ATOM   3737  O   LYS   243      18.739   8.772   4.146  1.00  0.00           O  
ATOM   3738  CB  LYS   243      16.115   8.257   5.632  1.00  0.00           C  
ATOM   3739  CG  LYS   243      16.323   9.039   6.941  1.00  0.00           C  
ATOM   3740  CD  LYS   243      15.838   8.300   8.198  1.00  0.00           C  
ATOM   3741  CE  LYS   243      16.781   7.172   8.639  1.00  0.00           C  
ATOM   3742  NZ  LYS   243      16.526   6.770  10.046  1.00  0.00           N1+
ATOM   3743  H   LYS   243      16.079   7.437   3.137  1.00  0.00           H  
ATOM   3744  HA  LYS   243      15.770  10.041   4.506  1.00  0.00           H  
ATOM   3745  HB2 LYS   243      15.079   7.922   5.592  1.00  0.00           H  
ATOM   3746  HB3 LYS   243      16.768   7.383   5.611  1.00  0.00           H  
ATOM   3747  HG2 LYS   243      17.380   9.278   7.059  1.00  0.00           H  
ATOM   3748  HG3 LYS   243      15.768   9.976   6.873  1.00  0.00           H  
ATOM   3749  HD2 LYS   243      15.772   9.038   8.997  1.00  0.00           H  
ATOM   3750  HD3 LYS   243      14.838   7.904   8.032  1.00  0.00           H  
ATOM   3751  HE2 LYS   243      16.680   6.321   7.962  1.00  0.00           H  
ATOM   3752  HE3 LYS   243      17.808   7.548   8.575  1.00  0.00           H  
ATOM   3753  HZ1 LYS   243      16.677   7.592  10.642  1.00  0.00           H  
ATOM   3754  HZ2 LYS   243      15.582   6.444  10.217  1.00  0.00           H  
ATOM   3755  HZ3 LYS   243      17.196   6.086  10.357  1.00  0.00           H  
ATOM   3756  N   THR   244      18.068  10.897   4.359  1.00  0.00           N  
ATOM   3757  CA  THR   244      19.356  11.494   4.739  1.00  0.00           C  
ATOM   3758  C   THR   244      19.430  11.519   6.266  1.00  0.00           C  
ATOM   3759  O   THR   244      18.411  11.725   6.925  1.00  0.00           O  
ATOM   3760  CB  THR   244      19.551  12.927   4.187  1.00  0.00           C  
ATOM   3761  CG2 THR   244      20.911  13.072   3.510  1.00  0.00           C  
ATOM   3762  OG1 THR   244      18.577  13.316   3.232  1.00  0.00           O  
ATOM   3763  H   THR   244      17.260  11.503   4.407  1.00  0.00           H  
ATOM   3764  HA  THR   244      20.169  10.866   4.375  1.00  0.00           H  
ATOM   3765  HB  THR   244      19.513  13.635   5.014  1.00  0.00           H  
ATOM   3766  HG1 THR   244      17.714  13.230   3.684  1.00  0.00           H  
ATOM   3767 HG21 THR   244      20.961  12.423   2.636  1.00  0.00           H  
ATOM   3768 HG22 THR   244      21.056  14.107   3.204  1.00  0.00           H  
ATOM   3769 HG23 THR   244      21.703  12.801   4.209  1.00  0.00           H  
ATOM   3770  N   SER   245      20.607  11.322   6.849  1.00  0.00           N  
ATOM   3771  CA  SER   245      20.801  11.309   8.301  1.00  0.00           C  
ATOM   3772  C   SER   245      21.998  12.161   8.701  1.00  0.00           C  
ATOM   3773  O   SER   245      23.049  12.089   8.065  1.00  0.00           O  
ATOM   3774  CB  SER   245      20.973   9.875   8.796  1.00  0.00           C  
ATOM   3775  OG  SER   245      20.946   9.845  10.209  1.00  0.00           O  
ATOM   3776  H   SER   245      21.425  11.123   6.278  1.00  0.00           H  
ATOM   3777  HA  SER   245      19.922  11.726   8.785  1.00  0.00           H  
ATOM   3778  HB2 SER   245      20.156   9.261   8.415  1.00  0.00           H  
ATOM   3779  HB3 SER   245      21.913   9.472   8.424  1.00  0.00           H  
ATOM   3780  HG  SER   245      20.115   9.366  10.448  1.00  0.00           H  
ATOM   3781  N   ILE   246      21.818  12.977   9.743  1.00  0.00           N  
ATOM   3782  CA  ILE   246      22.825  13.901  10.287  1.00  0.00           C  
ATOM   3783  C   ILE   246      23.193  13.491  11.722  1.00  0.00           C  
ATOM   3784  O   ILE   246      24.367  13.531  12.079  1.00  0.00           O  
ATOM   3785  CB  ILE   246      22.335  15.372  10.205  1.00  0.00           C  
ATOM   3786  CG1 ILE   246      21.719  15.717   8.822  1.00  0.00           C  
ATOM   3787  CG2 ILE   246      23.502  16.324  10.527  1.00  0.00           C  
ATOM   3788  CD1 ILE   246      21.120  17.125   8.715  1.00  0.00           C  
ATOM   3789  H   ILE   246      20.900  13.000  10.172  1.00  0.00           H  
ATOM   3790  HA  ILE   246      23.735  13.820   9.690  1.00  0.00           H  
ATOM   3791  HB  ILE   246      21.568  15.525  10.963  1.00  0.00           H  
ATOM   3792 HG12 ILE   246      22.478  15.594   8.048  1.00  0.00           H  
ATOM   3793 HG13 ILE   246      20.903  15.027   8.604  1.00  0.00           H  
ATOM   3794 HG21 ILE   246      23.939  16.081  11.496  1.00  0.00           H  
ATOM   3795 HG22 ILE   246      24.276  16.242   9.762  1.00  0.00           H  
ATOM   3796 HG23 ILE   246      23.154  17.354  10.578  1.00  0.00           H  
ATOM   3797 HD11 ILE   246      20.606  17.220   7.758  1.00  0.00           H  
ATOM   3798 HD12 ILE   246      20.401  17.286   9.518  1.00  0.00           H  
ATOM   3799 HD13 ILE   246      21.903  17.881   8.762  1.00  0.00           H  
ATOM   3800  N   LYS   247      22.237  12.955  12.503  1.00  0.00           N  
ATOM   3801  CA  LYS   247      22.518  12.303  13.801  1.00  0.00           C  
ATOM   3802  C   LYS   247      23.289  10.981  13.645  1.00  0.00           C  
ATOM   3803  O   LYS   247      23.962  10.559  14.580  1.00  0.00           O  
ATOM   3804  CB  LYS   247      21.207  12.107  14.592  1.00  0.00           C  
ATOM   3805  CG  LYS   247      21.428  12.145  16.119  1.00  0.00           C  
ATOM   3806  CD  LYS   247      20.140  11.820  16.895  1.00  0.00           C  
ATOM   3807  CE  LYS   247      20.238  12.149  18.387  1.00  0.00           C  
ATOM   3808  NZ  LYS   247      18.933  11.959  19.078  1.00  0.00           N1+
ATOM   3809  H   LYS   247      21.279  13.004  12.175  1.00  0.00           H  
ATOM   3810  HA  LYS   247      23.172  12.967  14.368  1.00  0.00           H  
ATOM   3811  HB2 LYS   247      20.516  12.908  14.332  1.00  0.00           H  
ATOM   3812  HB3 LYS   247      20.748  11.159  14.305  1.00  0.00           H  
ATOM   3813  HG2 LYS   247      22.197  11.425  16.403  1.00  0.00           H  
ATOM   3814  HG3 LYS   247      21.768  13.145  16.394  1.00  0.00           H  
ATOM   3815  HD2 LYS   247      19.321  12.400  16.476  1.00  0.00           H  
ATOM   3816  HD3 LYS   247      19.929  10.757  16.781  1.00  0.00           H  
ATOM   3817  HE2 LYS   247      21.001  11.509  18.839  1.00  0.00           H  
ATOM   3818  HE3 LYS   247      20.558  13.190  18.488  1.00  0.00           H  
ATOM   3819  HZ1 LYS   247      18.563  11.010  19.001  1.00  0.00           H  
ATOM   3820  HZ2 LYS   247      18.975  12.176  20.061  1.00  0.00           H  
ATOM   3821  HZ3 LYS   247      18.173  12.502  18.668  1.00  0.00           H  
ATOM   3822  N   ILE   248      23.205  10.342  12.470  1.00  0.00           N  
ATOM   3823  CA  ILE   248      23.988   9.156  12.083  1.00  0.00           C  
ATOM   3824  C   ILE   248      24.500   9.370  10.637  1.00  0.00           C  
ATOM   3825  O   ILE   248      23.905   8.824   9.707  1.00  0.00           O  
ATOM   3826  CB  ILE   248      23.152   7.853  12.247  1.00  0.00           C  
ATOM   3827  CG1 ILE   248      22.462   7.752  13.632  1.00  0.00           C  
ATOM   3828  CG2 ILE   248      24.066   6.631  12.021  1.00  0.00           C  
ATOM   3829  CD1 ILE   248      21.581   6.510  13.824  1.00  0.00           C  
ATOM   3830  H   ILE   248      22.580  10.721  11.773  1.00  0.00           H  
ATOM   3831  HA  ILE   248      24.853   9.072  12.741  1.00  0.00           H  
ATOM   3832  HB  ILE   248      22.366   7.841  11.490  1.00  0.00           H  
ATOM   3833 HG12 ILE   248      23.219   7.773  14.417  1.00  0.00           H  
ATOM   3834 HG13 ILE   248      21.807   8.612  13.769  1.00  0.00           H  
ATOM   3835 HG21 ILE   248      24.810   6.567  12.815  1.00  0.00           H  
ATOM   3836 HG22 ILE   248      23.478   5.716  12.002  1.00  0.00           H  
ATOM   3837 HG23 ILE   248      24.578   6.703  11.061  1.00  0.00           H  
ATOM   3838 HD11 ILE   248      22.193   5.609  13.868  1.00  0.00           H  
ATOM   3839 HD12 ILE   248      21.035   6.599  14.764  1.00  0.00           H  
ATOM   3840 HD13 ILE   248      20.866   6.431  13.004  1.00  0.00           H  
ATOM   3841  N   PRO   249      25.531  10.217  10.411  1.00  0.00           N  
ATOM   3842  CA  PRO   249      25.912  10.775   9.100  1.00  0.00           C  
ATOM   3843  C   PRO   249      25.938   9.780   7.922  1.00  0.00           C  
ATOM   3844  O   PRO   249      26.906   9.043   7.738  1.00  0.00           O  
ATOM   3845  CB  PRO   249      27.273  11.441   9.332  1.00  0.00           C  
ATOM   3846  CG  PRO   249      27.147  11.947  10.765  1.00  0.00           C  
ATOM   3847  CD  PRO   249      26.356  10.831  11.447  1.00  0.00           C  
ATOM   3848  HA  PRO   249      25.208  11.568   8.863  1.00  0.00           H  
ATOM   3849  HB2 PRO   249      28.080  10.707   9.282  1.00  0.00           H  
ATOM   3850  HB3 PRO   249      27.449  12.256   8.630  1.00  0.00           H  
ATOM   3851  HG2 PRO   249      28.121  12.096  11.231  1.00  0.00           H  
ATOM   3852  HG3 PRO   249      26.571  12.873  10.775  1.00  0.00           H  
ATOM   3853  HD2 PRO   249      27.045  10.085  11.845  1.00  0.00           H  
ATOM   3854  HD3 PRO   249      25.757  11.251  12.254  1.00  0.00           H  
ATOM   3855  N   SER   250      24.850   9.726   7.142  1.00  0.00           N  
ATOM   3856  CA  SER   250      24.634   8.728   6.076  1.00  0.00           C  
ATOM   3857  C   SER   250      23.393   9.043   5.217  1.00  0.00           C  
ATOM   3858  O   SER   250      22.670  10.004   5.486  1.00  0.00           O  
ATOM   3859  CB  SER   250      24.487   7.331   6.707  1.00  0.00           C  
ATOM   3860  OG  SER   250      23.385   7.262   7.595  1.00  0.00           O  
ATOM   3861  H   SER   250      24.092  10.373   7.340  1.00  0.00           H  
ATOM   3862  HA  SER   250      25.505   8.717   5.421  1.00  0.00           H  
ATOM   3863  HB2 SER   250      24.358   6.590   5.917  1.00  0.00           H  
ATOM   3864  HB3 SER   250      25.396   7.076   7.252  1.00  0.00           H  
ATOM   3865  HG  SER   250      23.579   7.853   8.355  1.00  0.00           H  
ATOM   3866  N   SER   251      23.099   8.227   4.195  1.00  0.00           N  
ATOM   3867  CA  SER   251      21.790   8.233   3.523  1.00  0.00           C  
ATOM   3868  C   SER   251      21.430   6.863   2.931  1.00  0.00           C  
ATOM   3869  O   SER   251      22.311   6.139   2.475  1.00  0.00           O  
ATOM   3870  CB  SER   251      21.731   9.319   2.443  1.00  0.00           C  
ATOM   3871  OG  SER   251      20.405   9.492   1.981  1.00  0.00           O  
ATOM   3872  H   SER   251      23.708   7.448   3.987  1.00  0.00           H  
ATOM   3873  HA  SER   251      21.054   8.466   4.286  1.00  0.00           H  
ATOM   3874  HB2 SER   251      22.080  10.262   2.865  1.00  0.00           H  
ATOM   3875  HB3 SER   251      22.380   9.048   1.609  1.00  0.00           H  
ATOM   3876  HG  SER   251      19.792   9.304   2.707  1.00  0.00           H  
ATOM   3877  N   HIE   252      20.139   6.502   2.973  1.00  0.00           N  
ATOM   3878  CA  HIE   252      19.611   5.169   2.641  1.00  0.00           C  
ATOM   3879  C   HIE   252      18.179   5.257   2.087  1.00  0.00           C  
ATOM   3880  O   HIE   252      17.429   6.138   2.505  1.00  0.00           O  
ATOM   3881  CB  HIE   252      19.545   4.299   3.909  1.00  0.00           C  
ATOM   3882  CG  HIE   252      20.723   4.351   4.845  1.00  0.00           C  
ATOM   3883  CD2 HIE   252      20.962   5.337   5.756  1.00  0.00           C  
ATOM   3884  ND1 HIE   252      21.691   3.358   4.984  1.00  0.00           N  
ATOM   3885  CE1 HIE   252      22.517   3.789   5.949  1.00  0.00           C  
ATOM   3886  NE2 HIE   252      22.102   4.973   6.430  1.00  0.00           N  
ATOM   3887  H   HIE   252      19.471   7.177   3.329  1.00  0.00           H  
ATOM   3888  HA  HIE   252      20.263   4.690   1.908  1.00  0.00           H  
ATOM   3889  HB2 HIE   252      18.673   4.604   4.490  1.00  0.00           H  
ATOM   3890  HB3 HIE   252      19.404   3.263   3.601  1.00  0.00           H  
ATOM   3891  HD2 HIE   252      20.378   6.235   5.901  1.00  0.00           H  
ATOM   3892  HE1 HIE   252      23.400   3.259   6.281  1.00  0.00           H  
ATOM   3893  HE2 HIE   252      22.592   5.547   7.115  1.00  0.00           H  
ATOM   3894  N   ASN   253      17.717   4.272   1.306  1.00  0.00           N  
ATOM   3895  CA  ASN   253      16.282   4.126   1.020  1.00  0.00           C  
ATOM   3896  C   ASN   253      15.562   3.365   2.146  1.00  0.00           C  
ATOM   3897  O   ASN   253      15.985   2.266   2.503  1.00  0.00           O  
ATOM   3898  CB  ASN   253      16.048   3.446  -0.342  1.00  0.00           C  
ATOM   3899  CG  ASN   253      14.586   3.555  -0.750  1.00  0.00           C  
ATOM   3900  ND2 ASN   253      14.025   2.593  -1.432  1.00  0.00           N  
ATOM   3901  OD1 ASN   253      13.919   4.532  -0.453  1.00  0.00           O  
ATOM   3902  H   ASN   253      18.331   3.513   1.052  1.00  0.00           H  
ATOM   3903  HA  ASN   253      15.840   5.120   0.967  1.00  0.00           H  
ATOM   3904  HB2 ASN   253      16.648   3.929  -1.111  1.00  0.00           H  
ATOM   3905  HB3 ASN   253      16.329   2.393  -0.283  1.00  0.00           H  
ATOM   3906 HD21 ASN   253      13.025   2.671  -1.550  1.00  0.00           H  
ATOM   3907 HD22 ASN   253      14.500   1.687  -1.508  1.00  0.00           H  
ATOM   3908  N   LEU   254      14.449   3.898   2.661  1.00  0.00           N  
ATOM   3909  CA  LEU   254      13.600   3.200   3.634  1.00  0.00           C  
ATOM   3910  C   LEU   254      12.619   2.232   2.963  1.00  0.00           C  
ATOM   3911  O   LEU   254      12.365   1.157   3.499  1.00  0.00           O  
ATOM   3912  CB  LEU   254      12.820   4.211   4.497  1.00  0.00           C  
ATOM   3913  CG  LEU   254      13.668   5.165   5.354  1.00  0.00           C  
ATOM   3914  CD1 LEU   254      12.737   6.008   6.227  1.00  0.00           C  
ATOM   3915  CD2 LEU   254      14.638   4.435   6.286  1.00  0.00           C  
ATOM   3916  H   LEU   254      14.145   4.808   2.325  1.00  0.00           H  
ATOM   3917  HA  LEU   254      14.221   2.602   4.298  1.00  0.00           H  
ATOM   3918  HB2 LEU   254      12.179   4.807   3.846  1.00  0.00           H  
ATOM   3919  HB3 LEU   254      12.168   3.643   5.164  1.00  0.00           H  
ATOM   3920  HG  LEU   254      14.238   5.829   4.704  1.00  0.00           H  
ATOM   3921 HD11 LEU   254      12.033   6.547   5.592  1.00  0.00           H  
ATOM   3922 HD12 LEU   254      12.180   5.363   6.907  1.00  0.00           H  
ATOM   3923 HD13 LEU   254      13.307   6.732   6.802  1.00  0.00           H  
ATOM   3924 HD21 LEU   254      14.099   3.702   6.885  1.00  0.00           H  
ATOM   3925 HD22 LEU   254      15.398   3.925   5.696  1.00  0.00           H  
ATOM   3926 HD23 LEU   254      15.136   5.149   6.937  1.00  0.00           H  
ATOM   3927  N   MET   255      12.020   2.642   1.840  1.00  0.00           N  
ATOM   3928  CA  MET   255      10.820   2.023   1.260  1.00  0.00           C  
ATOM   3929  C   MET   255      10.861   2.087  -0.276  1.00  0.00           C  
ATOM   3930  O   MET   255      11.217   3.125  -0.838  1.00  0.00           O  
ATOM   3931  CB  MET   255       9.572   2.769   1.765  1.00  0.00           C  
ATOM   3932  CG  MET   255       9.324   2.689   3.279  1.00  0.00           C  
ATOM   3933  SD  MET   255       8.414   4.092   3.984  1.00  0.00           S  
ATOM   3934  CE  MET   255       6.834   3.927   3.124  1.00  0.00           C  
ATOM   3935  H   MET   255      12.342   3.503   1.421  1.00  0.00           H  
ATOM   3936  HA  MET   255      10.753   0.981   1.571  1.00  0.00           H  
ATOM   3937  HB2 MET   255       9.659   3.813   1.480  1.00  0.00           H  
ATOM   3938  HB3 MET   255       8.697   2.368   1.263  1.00  0.00           H  
ATOM   3939  HG2 MET   255       8.793   1.763   3.500  1.00  0.00           H  
ATOM   3940  HG3 MET   255      10.272   2.653   3.807  1.00  0.00           H  
ATOM   3941  HE1 MET   255       6.131   4.662   3.514  1.00  0.00           H  
ATOM   3942  HE2 MET   255       6.969   4.095   2.055  1.00  0.00           H  
ATOM   3943  HE3 MET   255       6.438   2.926   3.286  1.00  0.00           H  
ATOM   3944  N   LYS   256      10.472   1.008  -0.965  1.00  0.00           N  
ATOM   3945  CA  LYS   256      10.545   0.861  -2.430  1.00  0.00           C  
ATOM   3946  C   LYS   256       9.243   0.273  -2.991  1.00  0.00           C  
ATOM   3947  O   LYS   256       8.719  -0.703  -2.455  1.00  0.00           O  
ATOM   3948  CB  LYS   256      11.771  -0.019  -2.753  1.00  0.00           C  
ATOM   3949  CG  LYS   256      12.260   0.063  -4.211  1.00  0.00           C  
ATOM   3950  CD  LYS   256      13.631  -0.619  -4.410  1.00  0.00           C  
ATOM   3951  CE  LYS   256      13.554  -2.152  -4.335  1.00  0.00           C  
ATOM   3952  NZ  LYS   256      14.648  -2.764  -3.538  1.00  0.00           N1+
ATOM   3953  H   LYS   256      10.278   0.163  -0.431  1.00  0.00           H  
ATOM   3954  HA  LYS   256      10.690   1.845  -2.882  1.00  0.00           H  
ATOM   3955  HB2 LYS   256      12.591   0.303  -2.114  1.00  0.00           H  
ATOM   3956  HB3 LYS   256      11.543  -1.054  -2.498  1.00  0.00           H  
ATOM   3957  HG2 LYS   256      11.522  -0.392  -4.874  1.00  0.00           H  
ATOM   3958  HG3 LYS   256      12.363   1.115  -4.480  1.00  0.00           H  
ATOM   3959  HD2 LYS   256      14.020  -0.346  -5.392  1.00  0.00           H  
ATOM   3960  HD3 LYS   256      14.327  -0.239  -3.661  1.00  0.00           H  
ATOM   3961  HE2 LYS   256      12.598  -2.426  -3.886  1.00  0.00           H  
ATOM   3962  HE3 LYS   256      13.565  -2.569  -5.347  1.00  0.00           H  
ATOM   3963  HZ1 LYS   256      15.575  -2.655  -3.929  1.00  0.00           H  
ATOM   3964  HZ2 LYS   256      14.672  -2.437  -2.567  1.00  0.00           H  
ATOM   3965  HZ3 LYS   256      14.520  -3.780  -3.508  1.00  0.00           H  
ATOM   3966  N   GLY   257       8.743   0.844  -4.088  1.00  0.00           N  
ATOM   3967  CA  GLY   257       7.568   0.337  -4.804  1.00  0.00           C  
ATOM   3968  C   GLY   257       7.412   0.961  -6.193  1.00  0.00           C  
ATOM   3969  O   GLY   257       7.649   2.150  -6.379  1.00  0.00           O  
ATOM   3970  H   GLY   257       9.177   1.692  -4.434  1.00  0.00           H  
ATOM   3971  HA2 GLY   257       7.655  -0.745  -4.909  1.00  0.00           H  
ATOM   3972  HA3 GLY   257       6.666   0.546  -4.230  1.00  0.00           H  
ATOM   3973  N   GLY   258       7.056   0.146  -7.183  1.00  0.00           N  
ATOM   3974  CA  GLY   258       6.904   0.523  -8.587  1.00  0.00           C  
ATOM   3975  C   GLY   258       6.550  -0.632  -9.531  1.00  0.00           C  
ATOM   3976  O   GLY   258       6.263  -1.757  -9.110  1.00  0.00           O  
ATOM   3977  H   GLY   258       6.808  -0.800  -6.928  1.00  0.00           H  
ATOM   3978  HA2 GLY   258       6.134   1.290  -8.673  1.00  0.00           H  
ATOM   3979  HA3 GLY   258       7.845   0.943  -8.935  1.00  0.00           H  
ATOM   3980  N   SER   259       6.608  -0.359 -10.835  1.00  0.00           N  
ATOM   3981  CA  SER   259       6.402  -1.324 -11.921  1.00  0.00           C  
ATOM   3982  C   SER   259       7.067  -0.838 -13.206  1.00  0.00           C  
ATOM   3983  O   SER   259       6.785   0.276 -13.652  1.00  0.00           O  
ATOM   3984  CB  SER   259       4.896  -1.474 -12.175  1.00  0.00           C  
ATOM   3985  OG  SER   259       4.570  -2.288 -13.302  1.00  0.00           O  
ATOM   3986  H   SER   259       6.830   0.601 -11.092  1.00  0.00           H  
ATOM   3987  HA  SER   259       6.819  -2.289 -11.640  1.00  0.00           H  
ATOM   3988  HB2 SER   259       4.427  -1.893 -11.285  1.00  0.00           H  
ATOM   3989  HB3 SER   259       4.484  -0.479 -12.339  1.00  0.00           H  
ATOM   3990  HG  SER   259       5.182  -2.087 -14.034  1.00  0.00           H  
ATOM   3991  N   THR   260       7.704  -1.751 -13.946  1.00  0.00           N  
ATOM   3992  CA  THR   260       8.001  -1.490 -15.362  1.00  0.00           C  
ATOM   3993  C   THR   260       6.739  -1.564 -16.213  1.00  0.00           C  
ATOM   3994  O   THR   260       5.818  -2.322 -15.876  1.00  0.00           O  
ATOM   3995  CB  THR   260       9.073  -2.401 -15.971  1.00  0.00           C  
ATOM   3996  CG2 THR   260      10.432  -2.169 -15.326  1.00  0.00           C  
ATOM   3997  OG1 THR   260       8.742  -3.778 -15.884  1.00  0.00           O  
ATOM   3998  H   THR   260       7.881  -2.674 -13.570  1.00  0.00           H  
ATOM   3999  HA  THR   260       8.375  -0.473 -15.423  1.00  0.00           H  
ATOM   4000  HB  THR   260       9.159  -2.152 -17.028  1.00  0.00           H  
ATOM   4001  HG1 THR   260       9.166  -4.171 -16.660  1.00  0.00           H  
ATOM   4002 HG21 THR   260      10.756  -1.147 -15.525  1.00  0.00           H  
ATOM   4003 HG22 THR   260      10.377  -2.319 -14.254  1.00  0.00           H  
ATOM   4004 HG23 THR   260      11.163  -2.848 -15.747  1.00  0.00           H  
ATOM   4005  N   LYS   261       6.716  -0.828 -17.325  1.00  0.00           N  
ATOM   4006  CA  LYS   261       5.690  -0.864 -18.378  1.00  0.00           C  
ATOM   4007  C   LYS   261       6.377  -0.901 -19.742  1.00  0.00           C  
ATOM   4008  O   LYS   261       7.493  -0.397 -19.874  1.00  0.00           O  
ATOM   4009  CB  LYS   261       4.783   0.391 -18.342  1.00  0.00           C  
ATOM   4010  CG  LYS   261       4.303   0.873 -16.970  1.00  0.00           C  
ATOM   4011  CD  LYS   261       3.314  -0.077 -16.291  1.00  0.00           C  
ATOM   4012  CE  LYS   261       3.041   0.458 -14.884  1.00  0.00           C  
ATOM   4013  NZ  LYS   261       2.322  -0.536 -14.055  1.00  0.00           N1+
ATOM   4014  H   LYS   261       7.536  -0.250 -17.517  1.00  0.00           H  
ATOM   4015  HA  LYS   261       5.080  -1.761 -18.277  1.00  0.00           H  
ATOM   4016  HB2 LYS   261       5.328   1.220 -18.792  1.00  0.00           H  
ATOM   4017  HB3 LYS   261       3.911   0.214 -18.974  1.00  0.00           H  
ATOM   4018  HG2 LYS   261       5.165   1.035 -16.322  1.00  0.00           H  
ATOM   4019  HG3 LYS   261       3.809   1.833 -17.109  1.00  0.00           H  
ATOM   4020  HD2 LYS   261       2.388  -0.116 -16.867  1.00  0.00           H  
ATOM   4021  HD3 LYS   261       3.737  -1.076 -16.236  1.00  0.00           H  
ATOM   4022  HE2 LYS   261       3.996   0.708 -14.411  1.00  0.00           H  
ATOM   4023  HE3 LYS   261       2.460   1.382 -14.973  1.00  0.00           H  
ATOM   4024  HZ1 LYS   261       1.442  -0.789 -14.482  1.00  0.00           H  
ATOM   4025  HZ2 LYS   261       2.898  -1.362 -13.922  1.00  0.00           H  
ATOM   4026  HZ3 LYS   261       2.138  -0.147 -13.136  1.00  0.00           H  
ATOM   4027  N   ASN   262       5.607  -1.253 -20.767  1.00  0.00           N  
ATOM   4028  CA  ASN   262       5.793  -0.679 -22.092  1.00  0.00           C  
ATOM   4029  C   ASN   262       4.526   0.105 -22.454  1.00  0.00           C  
ATOM   4030  O   ASN   262       3.438  -0.467 -22.406  1.00  0.00           O  
ATOM   4031  CB  ASN   262       6.138  -1.770 -23.117  1.00  0.00           C  
ATOM   4032  CG  ASN   262       7.469  -2.440 -22.831  1.00  0.00           C  
ATOM   4033  ND2 ASN   262       8.560  -1.874 -23.291  1.00  0.00           N  
ATOM   4034  OD1 ASN   262       7.524  -3.478 -22.191  1.00  0.00           O  
ATOM   4035  H   ASN   262       4.699  -1.649 -20.584  1.00  0.00           H  
ATOM   4036  HA  ASN   262       6.618   0.025 -22.046  1.00  0.00           H  
ATOM   4037  HB2 ASN   262       5.357  -2.530 -23.124  1.00  0.00           H  
ATOM   4038  HB3 ASN   262       6.185  -1.322 -24.110  1.00  0.00           H  
ATOM   4039 HD21 ASN   262       9.428  -2.394 -23.190  1.00  0.00           H  
ATOM   4040 HD22 ASN   262       8.511  -1.013 -23.818  1.00  0.00           H  
ATOM   4041  N   TRP   263       4.647   1.402 -22.742  1.00  0.00           N  
ATOM   4042  CA  TRP   263       3.533   2.302 -23.077  1.00  0.00           C  
ATOM   4043  C   TRP   263       3.929   3.190 -24.263  1.00  0.00           C  
ATOM   4044  O   TRP   263       5.087   3.578 -24.389  1.00  0.00           O  
ATOM   4045  CB  TRP   263       3.104   3.154 -21.866  1.00  0.00           C  
ATOM   4046  CG  TRP   263       2.334   2.493 -20.749  1.00  0.00           C  
ATOM   4047  CD1 TRP   263       1.579   1.374 -20.854  1.00  0.00           C  
ATOM   4048  CD2 TRP   263       2.134   2.960 -19.373  1.00  0.00           C  
ATOM   4049  CE2 TRP   263       1.232   2.068 -18.713  1.00  0.00           C  
ATOM   4050  CE3 TRP   263       2.581   4.072 -18.625  1.00  0.00           C  
ATOM   4051  NE1 TRP   263       0.966   1.096 -19.651  1.00  0.00           N  
ATOM   4052  CZ2 TRP   263       0.773   2.282 -17.403  1.00  0.00           C  
ATOM   4053  CZ3 TRP   263       2.135   4.294 -17.307  1.00  0.00           C  
ATOM   4054  CH2 TRP   263       1.228   3.409 -16.699  1.00  0.00           C  
ATOM   4055  H   TRP   263       5.584   1.767 -22.889  1.00  0.00           H  
ATOM   4056  HA  TRP   263       2.679   1.708 -23.399  1.00  0.00           H  
ATOM   4057  HB2 TRP   263       3.989   3.634 -21.449  1.00  0.00           H  
ATOM   4058  HB3 TRP   263       2.465   3.952 -22.243  1.00  0.00           H  
ATOM   4059  HD1 TRP   263       1.458   0.786 -21.758  1.00  0.00           H  
ATOM   4060  HE1 TRP   263       0.320   0.327 -19.538  1.00  0.00           H  
ATOM   4061  HE3 TRP   263       3.249   4.781 -19.090  1.00  0.00           H  
ATOM   4062  HZ2 TRP   263       0.048   1.615 -16.962  1.00  0.00           H  
ATOM   4063  HZ3 TRP   263       2.475   5.168 -16.767  1.00  0.00           H  
ATOM   4064  HH2 TRP   263       0.862   3.617 -15.703  1.00  0.00           H  
ATOM   4065  N   SER   264       2.976   3.442 -25.164  1.00  0.00           N  
ATOM   4066  CA  SER   264       3.234   3.911 -26.529  1.00  0.00           C  
ATOM   4067  C   SER   264       2.164   4.893 -26.994  1.00  0.00           C  
ATOM   4068  O   SER   264       0.985   4.701 -26.693  1.00  0.00           O  
ATOM   4069  CB  SER   264       3.229   2.696 -27.465  1.00  0.00           C  
ATOM   4070  OG  SER   264       3.575   3.058 -28.785  1.00  0.00           O  
ATOM   4071  H   SER   264       2.024   3.194 -24.945  1.00  0.00           H  
ATOM   4072  HA  SER   264       4.210   4.397 -26.579  1.00  0.00           H  
ATOM   4073  HB2 SER   264       3.943   1.955 -27.102  1.00  0.00           H  
ATOM   4074  HB3 SER   264       2.234   2.248 -27.467  1.00  0.00           H  
ATOM   4075  HG  SER   264       4.572   3.024 -28.806  1.00  0.00           H  
ATOM   4076  N   GLY   265       2.539   5.846 -27.850  1.00  0.00           N  
ATOM   4077  CA  GLY   265       1.635   6.783 -28.530  1.00  0.00           C  
ATOM   4078  C   GLY   265       0.658   6.126 -29.512  1.00  0.00           C  
ATOM   4079  O   GLY   265      -0.254   6.783 -30.003  1.00  0.00           O  
ATOM   4080  H   GLY   265       3.526   5.901 -28.089  1.00  0.00           H  
ATOM   4081  HA2 GLY   265       1.051   7.321 -27.782  1.00  0.00           H  
ATOM   4082  HA3 GLY   265       2.233   7.507 -29.082  1.00  0.00           H  
ATOM   4083  N   ASN   266       0.771   4.808 -29.715  1.00  0.00           N  
ATOM   4084  CA  ASN   266      -0.267   3.966 -30.320  1.00  0.00           C  
ATOM   4085  C   ASN   266      -1.512   3.781 -29.412  1.00  0.00           C  
ATOM   4086  O   ASN   266      -2.456   3.094 -29.798  1.00  0.00           O  
ATOM   4087  CB  ASN   266       0.367   2.620 -30.718  1.00  0.00           C  
ATOM   4088  CG  ASN   266       1.384   2.760 -31.838  1.00  0.00           C  
ATOM   4089  ND2 ASN   266       2.652   2.904 -31.529  1.00  0.00           N  
ATOM   4090  OD1 ASN   266       1.051   2.749 -33.009  1.00  0.00           O  
ATOM   4091  H   ASN   266       1.567   4.348 -29.295  1.00  0.00           H  
ATOM   4092  HA  ASN   266      -0.624   4.457 -31.228  1.00  0.00           H  
ATOM   4093  HB2 ASN   266       0.835   2.155 -29.852  1.00  0.00           H  
ATOM   4094  HB3 ASN   266      -0.416   1.953 -31.078  1.00  0.00           H  
ATOM   4095 HD21 ASN   266       3.296   2.994 -32.292  1.00  0.00           H  
ATOM   4096 HD22 ASN   266       2.963   2.920 -30.562  1.00  0.00           H  
ATOM   4097  N   SER   267      -1.525   4.369 -28.210  1.00  0.00           N  
ATOM   4098  CA  SER   267      -2.654   4.406 -27.275  1.00  0.00           C  
ATOM   4099  C   SER   267      -2.756   5.772 -26.579  1.00  0.00           C  
ATOM   4100  O   SER   267      -1.772   6.502 -26.459  1.00  0.00           O  
ATOM   4101  CB  SER   267      -2.493   3.293 -26.240  1.00  0.00           C  
ATOM   4102  OG  SER   267      -3.632   3.215 -25.404  1.00  0.00           O  
ATOM   4103  H   SER   267      -0.699   4.882 -27.924  1.00  0.00           H  
ATOM   4104  HA  SER   267      -3.580   4.233 -27.824  1.00  0.00           H  
ATOM   4105  HB2 SER   267      -2.365   2.339 -26.754  1.00  0.00           H  
ATOM   4106  HB3 SER   267      -1.607   3.489 -25.634  1.00  0.00           H  
ATOM   4107  HG  SER   267      -3.414   2.583 -24.691  1.00  0.00           H  
ATOM   4108  N   GLU   268      -3.953   6.110 -26.097  1.00  0.00           N  
ATOM   4109  CA  GLU   268      -4.269   7.389 -25.449  1.00  0.00           C  
ATOM   4110  C   GLU   268      -3.911   7.402 -23.955  1.00  0.00           C  
ATOM   4111  O   GLU   268      -3.209   8.302 -23.493  1.00  0.00           O  
ATOM   4112  CB  GLU   268      -5.766   7.671 -25.672  1.00  0.00           C  
ATOM   4113  CG  GLU   268      -6.257   8.983 -25.044  1.00  0.00           C  
ATOM   4114  CD  GLU   268      -7.758   9.179 -25.292  1.00  0.00           C  
ATOM   4115  OE1 GLU   268      -8.110  10.178 -25.958  1.00  0.00           O  
ATOM   4116  OE2 GLU   268      -8.536   8.321 -24.814  1.00  0.00           O1-
ATOM   4117  H   GLU   268      -4.695   5.432 -26.189  1.00  0.00           H  
ATOM   4118  HA  GLU   268      -3.696   8.188 -25.924  1.00  0.00           H  
ATOM   4119  HB2 GLU   268      -5.956   7.708 -26.747  1.00  0.00           H  
ATOM   4120  HB3 GLU   268      -6.339   6.842 -25.255  1.00  0.00           H  
ATOM   4121  HG2 GLU   268      -6.075   8.967 -23.968  1.00  0.00           H  
ATOM   4122  HG3 GLU   268      -5.689   9.813 -25.471  1.00  0.00           H  
ATOM   4123  N   PHE   269      -4.387   6.410 -23.190  1.00  0.00           N  
ATOM   4124  CA  PHE   269      -4.369   6.465 -21.726  1.00  0.00           C  
ATOM   4125  C   PHE   269      -4.174   5.091 -21.069  1.00  0.00           C  
ATOM   4126  O   PHE   269      -5.007   4.190 -21.214  1.00  0.00           O  
ATOM   4127  CB  PHE   269      -5.667   7.133 -21.255  1.00  0.00           C  
ATOM   4128  CG  PHE   269      -5.808   7.270 -19.751  1.00  0.00           C  
ATOM   4129  CD1 PHE   269      -4.967   8.140 -19.032  1.00  0.00           C  
ATOM   4130  CD2 PHE   269      -6.822   6.567 -19.076  1.00  0.00           C  
ATOM   4131  CE1 PHE   269      -5.157   8.320 -17.649  1.00  0.00           C  
ATOM   4132  CE2 PHE   269      -7.018   6.752 -17.697  1.00  0.00           C  
ATOM   4133  CZ  PHE   269      -6.187   7.632 -16.983  1.00  0.00           C  
ATOM   4134  H   PHE   269      -4.938   5.690 -23.632  1.00  0.00           H  
ATOM   4135  HA  PHE   269      -3.548   7.105 -21.415  1.00  0.00           H  
ATOM   4136  HB2 PHE   269      -5.721   8.134 -21.686  1.00  0.00           H  
ATOM   4137  HB3 PHE   269      -6.516   6.568 -21.646  1.00  0.00           H  
ATOM   4138  HD1 PHE   269      -4.192   8.690 -19.547  1.00  0.00           H  
ATOM   4139  HD2 PHE   269      -7.473   5.909 -19.629  1.00  0.00           H  
ATOM   4140  HE1 PHE   269      -4.531   9.013 -17.108  1.00  0.00           H  
ATOM   4141  HE2 PHE   269      -7.829   6.244 -17.196  1.00  0.00           H  
ATOM   4142  HZ  PHE   269      -6.354   7.795 -15.927  1.00  0.00           H  
ATOM   4143  N   HID   270      -3.116   4.968 -20.263  1.00  0.00           N  
ATOM   4144  CA  HID   270      -2.839   3.797 -19.424  1.00  0.00           C  
ATOM   4145  C   HID   270      -2.330   4.235 -18.050  1.00  0.00           C  
ATOM   4146  O   HID   270      -1.440   5.074 -17.966  1.00  0.00           O  
ATOM   4147  CB  HID   270      -1.809   2.876 -20.082  1.00  0.00           C  
ATOM   4148  CG  HID   270      -2.292   2.186 -21.324  1.00  0.00           C  
ATOM   4149  CD2 HID   270      -1.941   2.476 -22.614  1.00  0.00           C  
ATOM   4150  ND1 HID   270      -3.127   1.095 -21.361  1.00  0.00           N  
ATOM   4151  CE1 HID   270      -3.273   0.727 -22.644  1.00  0.00           C  
ATOM   4152  NE2 HID   270      -2.572   1.544 -23.447  1.00  0.00           N  
ATOM   4153  H   HID   270      -2.526   5.785 -20.129  1.00  0.00           H  
ATOM   4154  HA  HID   270      -3.756   3.230 -19.280  1.00  0.00           H  
ATOM   4155  HB2 HID   270      -0.904   3.438 -20.309  1.00  0.00           H  
ATOM   4156  HB3 HID   270      -1.551   2.101 -19.362  1.00  0.00           H  
ATOM   4157  HD1 HID   270      -3.554   0.653 -20.562  1.00  0.00           H  
ATOM   4158  HD2 HID   270      -1.277   3.272 -22.926  1.00  0.00           H  
ATOM   4159  HE1 HID   270      -3.872  -0.107 -22.987  1.00  0.00           H  
ATOM   4160  N   PHE   271      -2.869   3.657 -16.975  1.00  0.00           N  
ATOM   4161  CA  PHE   271      -2.711   4.153 -15.603  1.00  0.00           C  
ATOM   4162  C   PHE   271      -2.132   3.088 -14.664  1.00  0.00           C  
ATOM   4163  O   PHE   271      -2.325   1.883 -14.865  1.00  0.00           O  
ATOM   4164  CB  PHE   271      -4.071   4.684 -15.113  1.00  0.00           C  
ATOM   4165  CG  PHE   271      -4.043   5.578 -13.883  1.00  0.00           C  
ATOM   4166  CD1 PHE   271      -4.062   6.979 -14.026  1.00  0.00           C  
ATOM   4167  CD2 PHE   271      -4.048   5.020 -12.590  1.00  0.00           C  
ATOM   4168  CE1 PHE   271      -4.057   7.815 -12.893  1.00  0.00           C  
ATOM   4169  CE2 PHE   271      -4.052   5.851 -11.456  1.00  0.00           C  
ATOM   4170  CZ  PHE   271      -4.057   7.249 -11.607  1.00  0.00           C  
ATOM   4171  H   PHE   271      -3.488   2.870 -17.128  1.00  0.00           H  
ATOM   4172  HA  PHE   271      -2.011   4.987 -15.605  1.00  0.00           H  
ATOM   4173  HB2 PHE   271      -4.536   5.248 -15.924  1.00  0.00           H  
ATOM   4174  HB3 PHE   271      -4.715   3.831 -14.907  1.00  0.00           H  
ATOM   4175  HD1 PHE   271      -4.079   7.418 -15.011  1.00  0.00           H  
ATOM   4176  HD2 PHE   271      -4.060   3.949 -12.464  1.00  0.00           H  
ATOM   4177  HE1 PHE   271      -4.061   8.893 -13.008  1.00  0.00           H  
ATOM   4178  HE2 PHE   271      -4.058   5.414 -10.467  1.00  0.00           H  
ATOM   4179  HZ  PHE   271      -4.059   7.890 -10.735  1.00  0.00           H  
ATOM   4180  N   TYR   272      -1.440   3.527 -13.615  1.00  0.00           N  
ATOM   4181  CA  TYR   272      -0.872   2.692 -12.562  1.00  0.00           C  
ATOM   4182  C   TYR   272      -0.708   3.478 -11.252  1.00  0.00           C  
ATOM   4183  O   TYR   272      -0.481   4.685 -11.257  1.00  0.00           O  
ATOM   4184  CB  TYR   272       0.479   2.157 -13.055  1.00  0.00           C  
ATOM   4185  CG  TYR   272       1.313   1.447 -12.009  1.00  0.00           C  
ATOM   4186  CD1 TYR   272       0.810   0.304 -11.353  1.00  0.00           C  
ATOM   4187  CD2 TYR   272       2.588   1.947 -11.680  1.00  0.00           C  
ATOM   4188  CE1 TYR   272       1.559  -0.298 -10.324  1.00  0.00           C  
ATOM   4189  CE2 TYR   272       3.346   1.332 -10.668  1.00  0.00           C  
ATOM   4190  CZ  TYR   272       2.820   0.228  -9.967  1.00  0.00           C  
ATOM   4191  OH  TYR   272       3.544  -0.336  -8.969  1.00  0.00           O  
ATOM   4192  H   TYR   272      -1.251   4.523 -13.537  1.00  0.00           H  
ATOM   4193  HA  TYR   272      -1.540   1.856 -12.362  1.00  0.00           H  
ATOM   4194  HB2 TYR   272       0.297   1.473 -13.885  1.00  0.00           H  
ATOM   4195  HB3 TYR   272       1.060   2.994 -13.442  1.00  0.00           H  
ATOM   4196  HD1 TYR   272      -0.181  -0.068 -11.587  1.00  0.00           H  
ATOM   4197  HD2 TYR   272       2.974   2.833 -12.169  1.00  0.00           H  
ATOM   4198  HE1 TYR   272       1.150  -1.127  -9.767  1.00  0.00           H  
ATOM   4199  HE2 TYR   272       4.313   1.729 -10.387  1.00  0.00           H  
ATOM   4200  HH  TYR   272       3.045  -0.969  -8.446  1.00  0.00           H  
ATOM   4201  N   SER   273      -0.728   2.770 -10.125  1.00  0.00           N  
ATOM   4202  CA  SER   273      -0.478   3.314  -8.796  1.00  0.00           C  
ATOM   4203  C   SER   273       0.092   2.258  -7.853  1.00  0.00           C  
ATOM   4204  O   SER   273      -0.154   1.059  -8.021  1.00  0.00           O  
ATOM   4205  CB  SER   273      -1.794   3.850  -8.243  1.00  0.00           C  
ATOM   4206  OG  SER   273      -1.660   4.362  -6.935  1.00  0.00           O  
ATOM   4207  H   SER   273      -0.928   1.783 -10.171  1.00  0.00           H  
ATOM   4208  HA  SER   273       0.241   4.126  -8.874  1.00  0.00           H  
ATOM   4209  HB2 SER   273      -2.169   4.628  -8.907  1.00  0.00           H  
ATOM   4210  HB3 SER   273      -2.510   3.032  -8.223  1.00  0.00           H  
ATOM   4211  HG  SER   273      -0.998   5.077  -6.949  1.00  0.00           H  
ATOM   4212  N   ILE   274       0.816   2.729  -6.838  1.00  0.00           N  
ATOM   4213  CA  ILE   274       1.224   1.944  -5.678  1.00  0.00           C  
ATOM   4214  C   ILE   274       1.252   2.838  -4.428  1.00  0.00           C  
ATOM   4215  O   ILE   274       1.815   3.935  -4.426  1.00  0.00           O  
ATOM   4216  CB  ILE   274       2.551   1.194  -5.969  1.00  0.00           C  
ATOM   4217  CG1 ILE   274       3.020   0.256  -4.841  1.00  0.00           C  
ATOM   4218  CG2 ILE   274       3.720   2.121  -6.345  1.00  0.00           C  
ATOM   4219  CD1 ILE   274       2.025  -0.860  -4.504  1.00  0.00           C  
ATOM   4220  H   ILE   274       0.932   3.736  -6.770  1.00  0.00           H  
ATOM   4221  HA  ILE   274       0.454   1.190  -5.516  1.00  0.00           H  
ATOM   4222  HB  ILE   274       2.361   0.562  -6.835  1.00  0.00           H  
ATOM   4223 HG12 ILE   274       3.953  -0.220  -5.146  1.00  0.00           H  
ATOM   4224 HG13 ILE   274       3.227   0.841  -3.948  1.00  0.00           H  
ATOM   4225 HG21 ILE   274       3.980   2.768  -5.506  1.00  0.00           H  
ATOM   4226 HG22 ILE   274       4.589   1.524  -6.615  1.00  0.00           H  
ATOM   4227 HG23 ILE   274       3.454   2.728  -7.209  1.00  0.00           H  
ATOM   4228 HD11 ILE   274       1.107  -0.446  -4.087  1.00  0.00           H  
ATOM   4229 HD12 ILE   274       1.795  -1.438  -5.400  1.00  0.00           H  
ATOM   4230 HD13 ILE   274       2.476  -1.519  -3.764  1.00  0.00           H  
ATOM   4231  N   ASN   275       0.637   2.355  -3.352  1.00  0.00           N  
ATOM   4232  CA  ASN   275       0.869   2.850  -1.999  1.00  0.00           C  
ATOM   4233  C   ASN   275       2.010   2.036  -1.381  1.00  0.00           C  
ATOM   4234  O   ASN   275       2.120   0.845  -1.656  1.00  0.00           O  
ATOM   4235  CB  ASN   275      -0.432   2.727  -1.204  1.00  0.00           C  
ATOM   4236  CG  ASN   275      -0.416   3.480   0.111  1.00  0.00           C  
ATOM   4237  ND2 ASN   275      -0.956   4.676   0.133  1.00  0.00           N  
ATOM   4238  OD1 ASN   275      -0.005   2.970   1.137  1.00  0.00           O  
ATOM   4239  H   ASN   275       0.166   1.468  -3.431  1.00  0.00           H  
ATOM   4240  HA  ASN   275       1.160   3.898  -2.038  1.00  0.00           H  
ATOM   4241  HB2 ASN   275      -1.250   3.107  -1.815  1.00  0.00           H  
ATOM   4242  HB3 ASN   275      -0.618   1.677  -0.988  1.00  0.00           H  
ATOM   4243 HD21 ASN   275      -0.920   5.193   1.002  1.00  0.00           H  
ATOM   4244 HD22 ASN   275      -1.267   5.088  -0.744  1.00  0.00           H  
ATOM   4245  N   VAL   276       2.856   2.647  -0.558  1.00  0.00           N  
ATOM   4246  CA  VAL   276       3.987   1.983   0.105  1.00  0.00           C  
ATOM   4247  C   VAL   276       4.009   2.449   1.555  1.00  0.00           C  
ATOM   4248  O   VAL   276       4.087   3.648   1.802  1.00  0.00           O  
ATOM   4249  CB  VAL   276       5.325   2.300  -0.600  1.00  0.00           C  
ATOM   4250  CG1 VAL   276       6.452   1.426  -0.042  1.00  0.00           C  
ATOM   4251  CG2 VAL   276       5.290   2.056  -2.116  1.00  0.00           C  
ATOM   4252  H   VAL   276       2.685   3.625  -0.342  1.00  0.00           H  
ATOM   4253  HA  VAL   276       3.841   0.903   0.087  1.00  0.00           H  
ATOM   4254  HB  VAL   276       5.582   3.346  -0.434  1.00  0.00           H  
ATOM   4255 HG11 VAL   276       7.395   1.694  -0.517  1.00  0.00           H  
ATOM   4256 HG12 VAL   276       6.544   1.557   1.035  1.00  0.00           H  
ATOM   4257 HG13 VAL   276       6.248   0.377  -0.253  1.00  0.00           H  
ATOM   4258 HG21 VAL   276       6.272   2.256  -2.546  1.00  0.00           H  
ATOM   4259 HG22 VAL   276       5.010   1.021  -2.316  1.00  0.00           H  
ATOM   4260 HG23 VAL   276       4.573   2.725  -2.591  1.00  0.00           H  
ATOM   4261  N   GLY   277       3.945   1.533   2.520  1.00  0.00           N  
ATOM   4262  CA  GLY   277       3.844   1.864   3.946  1.00  0.00           C  
ATOM   4263  C   GLY   277       4.584   0.887   4.857  1.00  0.00           C  
ATOM   4264  O   GLY   277       4.822  -0.265   4.478  1.00  0.00           O  
ATOM   4265  H   GLY   277       3.870   0.559   2.256  1.00  0.00           H  
ATOM   4266  HA2 GLY   277       4.255   2.856   4.120  1.00  0.00           H  
ATOM   4267  HA3 GLY   277       2.795   1.882   4.238  1.00  0.00           H  
ATOM   4268  N   GLY   278       4.986   1.351   6.042  1.00  0.00           N  
ATOM   4269  CA  GLY   278       5.687   0.541   7.043  1.00  0.00           C  
ATOM   4270  C   GLY   278       6.121   1.329   8.284  1.00  0.00           C  
ATOM   4271  O   GLY   278       6.107   2.556   8.299  1.00  0.00           O  
ATOM   4272  H   GLY   278       4.783   2.323   6.275  1.00  0.00           H  
ATOM   4273  HA2 GLY   278       5.024  -0.262   7.363  1.00  0.00           H  
ATOM   4274  HA3 GLY   278       6.573   0.090   6.595  1.00  0.00           H  
ATOM   4275  N   PHE   279       6.504   0.620   9.343  1.00  0.00           N  
ATOM   4276  CA  PHE   279       6.970   1.191  10.611  1.00  0.00           C  
ATOM   4277  C   PHE   279       8.501   1.332  10.593  1.00  0.00           C  
ATOM   4278  O   PHE   279       9.194   0.390  10.214  1.00  0.00           O  
ATOM   4279  CB  PHE   279       6.472   0.278  11.743  1.00  0.00           C  
ATOM   4280  CG  PHE   279       6.320   0.903  13.111  1.00  0.00           C  
ATOM   4281  CD1 PHE   279       5.175   1.668  13.399  1.00  0.00           C  
ATOM   4282  CD2 PHE   279       7.240   0.610  14.135  1.00  0.00           C  
ATOM   4283  CE1 PHE   279       4.942   2.129  14.704  1.00  0.00           C  
ATOM   4284  CE2 PHE   279       7.007   1.076  15.440  1.00  0.00           C  
ATOM   4285  CZ  PHE   279       5.858   1.831  15.728  1.00  0.00           C  
ATOM   4286  H   PHE   279       6.516  -0.389   9.274  1.00  0.00           H  
ATOM   4287  HA  PHE   279       6.531   2.178  10.744  1.00  0.00           H  
ATOM   4288  HB2 PHE   279       5.487  -0.101  11.472  1.00  0.00           H  
ATOM   4289  HB3 PHE   279       7.132  -0.586  11.822  1.00  0.00           H  
ATOM   4290  HD1 PHE   279       4.448   1.868  12.626  1.00  0.00           H  
ATOM   4291  HD2 PHE   279       8.103  -0.006  13.934  1.00  0.00           H  
ATOM   4292  HE1 PHE   279       4.045   2.687  14.923  1.00  0.00           H  
ATOM   4293  HE2 PHE   279       7.704   0.837  16.230  1.00  0.00           H  
ATOM   4294  HZ  PHE   279       5.674   2.168  16.738  1.00  0.00           H  
ATOM   4295  N   PHE   280       9.058   2.473  11.004  1.00  0.00           N  
ATOM   4296  CA  PHE   280      10.498   2.786  10.968  1.00  0.00           C  
ATOM   4297  C   PHE   280      10.882   3.731  12.114  1.00  0.00           C  
ATOM   4298  O   PHE   280      10.030   4.467  12.602  1.00  0.00           O  
ATOM   4299  CB  PHE   280      10.861   3.451   9.629  1.00  0.00           C  
ATOM   4300  CG  PHE   280      10.761   2.550   8.413  1.00  0.00           C  
ATOM   4301  CD1 PHE   280      11.887   1.827   7.972  1.00  0.00           C  
ATOM   4302  CD2 PHE   280       9.549   2.455   7.703  1.00  0.00           C  
ATOM   4303  CE1 PHE   280      11.792   1.003   6.837  1.00  0.00           C  
ATOM   4304  CE2 PHE   280       9.454   1.625   6.573  1.00  0.00           C  
ATOM   4305  CZ  PHE   280      10.576   0.897   6.141  1.00  0.00           C  
ATOM   4306  H   PHE   280       8.436   3.210  11.334  1.00  0.00           H  
ATOM   4307  HA  PHE   280      11.077   1.872  11.075  1.00  0.00           H  
ATOM   4308  HB2 PHE   280      10.213   4.316   9.486  1.00  0.00           H  
ATOM   4309  HB3 PHE   280      11.884   3.827   9.685  1.00  0.00           H  
ATOM   4310  HD1 PHE   280      12.835   1.929   8.479  1.00  0.00           H  
ATOM   4311  HD2 PHE   280       8.689   3.028   8.020  1.00  0.00           H  
ATOM   4312  HE1 PHE   280      12.663   0.480   6.466  1.00  0.00           H  
ATOM   4313  HE2 PHE   280       8.528   1.574   6.017  1.00  0.00           H  
ATOM   4314  HZ  PHE   280      10.517   0.290   5.247  1.00  0.00           H  
ATOM   4315  N   LYS   281      12.164   3.777  12.517  1.00  0.00           N  
ATOM   4316  CA  LYS   281      12.651   4.818  13.440  1.00  0.00           C  
ATOM   4317  C   LYS   281      13.380   5.958  12.733  1.00  0.00           C  
ATOM   4318  O   LYS   281      14.167   5.748  11.800  1.00  0.00           O  
ATOM   4319  CB  LYS   281      13.374   4.288  14.690  1.00  0.00           C  
ATOM   4320  CG  LYS   281      14.582   3.368  14.473  1.00  0.00           C  
ATOM   4321  CD  LYS   281      15.268   3.117  15.828  1.00  0.00           C  
ATOM   4322  CE  LYS   281      16.304   1.991  15.741  1.00  0.00           C  
ATOM   4323  NZ  LYS   281      17.005   1.816  17.034  1.00  0.00           N1+
ATOM   4324  H   LYS   281      12.848   3.209  12.045  1.00  0.00           H  
ATOM   4325  HA  LYS   281      11.769   5.303  13.854  1.00  0.00           H  
ATOM   4326  HB2 LYS   281      13.703   5.153  15.267  1.00  0.00           H  
ATOM   4327  HB3 LYS   281      12.647   3.761  15.306  1.00  0.00           H  
ATOM   4328  HG2 LYS   281      14.241   2.422  14.049  1.00  0.00           H  
ATOM   4329  HG3 LYS   281      15.290   3.837  13.788  1.00  0.00           H  
ATOM   4330  HD2 LYS   281      15.753   4.038  16.161  1.00  0.00           H  
ATOM   4331  HD3 LYS   281      14.517   2.841  16.572  1.00  0.00           H  
ATOM   4332  HE2 LYS   281      15.785   1.066  15.477  1.00  0.00           H  
ATOM   4333  HE3 LYS   281      17.026   2.220  14.953  1.00  0.00           H  
ATOM   4334  HZ1 LYS   281      17.519   2.651  17.328  1.00  0.00           H  
ATOM   4335  HZ2 LYS   281      16.363   1.749  17.829  1.00  0.00           H  
ATOM   4336  HZ3 LYS   281      17.643   1.039  17.060  1.00  0.00           H  
ATOM   4337  N   LEU   282      13.082   7.159  13.211  1.00  0.00           N  
ATOM   4338  CA  LEU   282      13.661   8.428  12.802  1.00  0.00           C  
ATOM   4339  C   LEU   282      14.306   9.089  14.027  1.00  0.00           C  
ATOM   4340  O   LEU   282      13.836   8.926  15.153  1.00  0.00           O  
ATOM   4341  CB  LEU   282      12.587   9.341  12.180  1.00  0.00           C  
ATOM   4342  CG  LEU   282      11.747   8.751  11.030  1.00  0.00           C  
ATOM   4343  CD1 LEU   282      10.693   9.768  10.587  1.00  0.00           C  
ATOM   4344  CD2 LEU   282      12.612   8.404   9.818  1.00  0.00           C  
ATOM   4345  H   LEU   282      12.473   7.191  14.025  1.00  0.00           H  
ATOM   4346  HA  LEU   282      14.438   8.250  12.062  1.00  0.00           H  
ATOM   4347  HB2 LEU   282      11.909   9.654  12.971  1.00  0.00           H  
ATOM   4348  HB3 LEU   282      13.092  10.230  11.809  1.00  0.00           H  
ATOM   4349  HG  LEU   282      11.233   7.851  11.369  1.00  0.00           H  
ATOM   4350 HD11 LEU   282      10.028   9.996  11.420  1.00  0.00           H  
ATOM   4351 HD12 LEU   282      11.171  10.686  10.253  1.00  0.00           H  
ATOM   4352 HD13 LEU   282      10.104   9.362   9.768  1.00  0.00           H  
ATOM   4353 HD21 LEU   282      11.982   8.014   9.019  1.00  0.00           H  
ATOM   4354 HD22 LEU   282      13.133   9.296   9.468  1.00  0.00           H  
ATOM   4355 HD23 LEU   282      13.336   7.640  10.089  1.00  0.00           H  
ATOM   4356  N   ARG   283      15.381   9.837  13.809  1.00  0.00           N  
ATOM   4357  CA  ARG   283      16.138  10.579  14.823  1.00  0.00           C  
ATOM   4358  C   ARG   283      15.967  12.090  14.602  1.00  0.00           C  
ATOM   4359  O   ARG   283      15.794  12.530  13.469  1.00  0.00           O  
ATOM   4360  CB  ARG   283      17.610  10.134  14.753  1.00  0.00           C  
ATOM   4361  CG  ARG   283      17.910   8.675  15.151  1.00  0.00           C  
ATOM   4362  CD  ARG   283      17.694   8.470  16.650  1.00  0.00           C  
ATOM   4363  NE  ARG   283      18.356   7.267  17.191  1.00  0.00           N  
ATOM   4364  CZ  ARG   283      18.763   7.138  18.445  1.00  0.00           C  
ATOM   4365  NH1 ARG   283      18.625   8.084  19.328  1.00  0.00           N1+
ATOM   4366  NH2 ARG   283      19.313   6.044  18.879  1.00  0.00           N1+
ATOM   4367  H   ARG   283      15.728   9.868  12.852  1.00  0.00           H  
ATOM   4368  HA  ARG   283      15.757  10.353  15.815  1.00  0.00           H  
ATOM   4369  HB2 ARG   283      17.980  10.267  13.745  1.00  0.00           H  
ATOM   4370  HB3 ARG   283      18.188  10.797  15.385  1.00  0.00           H  
ATOM   4371  HG2 ARG   283      17.285   7.985  14.583  1.00  0.00           H  
ATOM   4372  HG3 ARG   283      18.956   8.471  14.916  1.00  0.00           H  
ATOM   4373  HD2 ARG   283      18.121   9.339  17.144  1.00  0.00           H  
ATOM   4374  HD3 ARG   283      16.624   8.435  16.867  1.00  0.00           H  
ATOM   4375  HE  ARG   283      18.466   6.461  16.606  1.00  0.00           H  
ATOM   4376 HH11 ARG   283      17.894   8.765  19.140  1.00  0.00           H  
ATOM   4377 HH12 ARG   283      18.578   7.691  20.274  1.00  0.00           H  
ATOM   4378 HH21 ARG   283      18.999   5.152  18.508  1.00  0.00           H  
ATOM   4379 HH22 ARG   283      19.391   6.030  19.897  1.00  0.00           H  
ATOM   4380  N   ALA   284      16.068  12.900  15.658  1.00  0.00           N  
ATOM   4381  CA  ALA   284      16.166  14.354  15.519  1.00  0.00           C  
ATOM   4382  C   ALA   284      17.438  14.711  14.733  1.00  0.00           C  
ATOM   4383  O   ALA   284      18.529  14.290  15.117  1.00  0.00           O  
ATOM   4384  CB  ALA   284      16.185  14.999  16.909  1.00  0.00           C  
ATOM   4385  H   ALA   284      16.182  12.509  16.587  1.00  0.00           H  
ATOM   4386  HA  ALA   284      15.294  14.718  14.974  1.00  0.00           H  
ATOM   4387  HB1 ALA   284      17.084  14.700  17.449  1.00  0.00           H  
ATOM   4388  HB2 ALA   284      16.172  16.085  16.812  1.00  0.00           H  
ATOM   4389  HB3 ALA   284      15.316  14.685  17.481  1.00  0.00           H  
ATOM   4390  N   GLY   285      17.312  15.450  13.629  1.00  0.00           N  
ATOM   4391  CA  GLY   285      18.418  15.605  12.676  1.00  0.00           C  
ATOM   4392  C   GLY   285      18.517  14.453  11.667  1.00  0.00           C  
ATOM   4393  O   GLY   285      19.611  13.985  11.347  1.00  0.00           O  
ATOM   4394  H   GLY   285      16.386  15.782  13.374  1.00  0.00           H  
ATOM   4395  HA2 GLY   285      18.266  16.527  12.115  1.00  0.00           H  
ATOM   4396  HA3 GLY   285      19.366  15.683  13.210  1.00  0.00           H  
ATOM   4397  N   GLU   286      17.376  14.015  11.141  1.00  0.00           N  
ATOM   4398  CA  GLU   286      17.266  13.217   9.912  1.00  0.00           C  
ATOM   4399  C   GLU   286      16.306  13.885   8.928  1.00  0.00           C  
ATOM   4400  O   GLU   286      15.617  14.840   9.280  1.00  0.00           O  
ATOM   4401  CB  GLU   286      16.846  11.775  10.208  1.00  0.00           C  
ATOM   4402  CG  GLU   286      17.912  11.071  11.047  1.00  0.00           C  
ATOM   4403  CD  GLU   286      17.690   9.559  11.067  1.00  0.00           C  
ATOM   4404  OE1 GLU   286      18.585   8.797  10.637  1.00  0.00           O  
ATOM   4405  OE2 GLU   286      16.587   9.104  11.439  1.00  0.00           O1-
ATOM   4406  H   GLU   286      16.512  14.380  11.515  1.00  0.00           H  
ATOM   4407  HA  GLU   286      18.236  13.185   9.415  1.00  0.00           H  
ATOM   4408  HB2 GLU   286      15.887  11.760  10.727  1.00  0.00           H  
ATOM   4409  HB3 GLU   286      16.741  11.242   9.263  1.00  0.00           H  
ATOM   4410  HG2 GLU   286      18.891  11.291  10.629  1.00  0.00           H  
ATOM   4411  HG3 GLU   286      17.894  11.480  12.053  1.00  0.00           H  
ATOM   4412  N   GLU   287      16.351  13.484   7.659  1.00  0.00           N  
ATOM   4413  CA  GLU   287      15.849  14.305   6.559  1.00  0.00           C  
ATOM   4414  C   GLU   287      15.427  13.454   5.350  1.00  0.00           C  
ATOM   4415  O   GLU   287      16.259  13.002   4.561  1.00  0.00           O  
ATOM   4416  CB  GLU   287      16.965  15.303   6.224  1.00  0.00           C  
ATOM   4417  CG  GLU   287      16.507  16.376   5.250  1.00  0.00           C  
ATOM   4418  CD  GLU   287      17.694  17.271   4.895  1.00  0.00           C  
ATOM   4419  OE1 GLU   287      17.832  18.317   5.568  1.00  0.00           O  
ATOM   4420  OE2 GLU   287      18.467  16.909   3.975  1.00  0.00           O1-
ATOM   4421  H   GLU   287      16.974  12.717   7.421  1.00  0.00           H  
ATOM   4422  HA  GLU   287      14.978  14.862   6.890  1.00  0.00           H  
ATOM   4423  HB2 GLU   287      17.295  15.802   7.137  1.00  0.00           H  
ATOM   4424  HB3 GLU   287      17.816  14.769   5.807  1.00  0.00           H  
ATOM   4425  HG2 GLU   287      16.105  15.897   4.364  1.00  0.00           H  
ATOM   4426  HG3 GLU   287      15.709  16.964   5.708  1.00  0.00           H  
ATOM   4427  N   ILE   288      14.123  13.211   5.202  1.00  0.00           N  
ATOM   4428  CA  ILE   288      13.559  12.304   4.197  1.00  0.00           C  
ATOM   4429  C   ILE   288      13.343  13.029   2.861  1.00  0.00           C  
ATOM   4430  O   ILE   288      12.542  13.957   2.757  1.00  0.00           O  
ATOM   4431  CB  ILE   288      12.270  11.621   4.708  1.00  0.00           C  
ATOM   4432  CG1 ILE   288      12.467  10.980   6.105  1.00  0.00           C  
ATOM   4433  CG2 ILE   288      11.825  10.557   3.690  1.00  0.00           C  
ATOM   4434  CD1 ILE   288      11.214  10.293   6.665  1.00  0.00           C  
ATOM   4435  H   ILE   288      13.480  13.661   5.848  1.00  0.00           H  
ATOM   4436  HA  ILE   288      14.283  11.510   4.021  1.00  0.00           H  
ATOM   4437  HB  ILE   288      11.485  12.373   4.784  1.00  0.00           H  
ATOM   4438 HG12 ILE   288      13.277  10.251   6.060  1.00  0.00           H  
ATOM   4439 HG13 ILE   288      12.747  11.755   6.819  1.00  0.00           H  
ATOM   4440 HG21 ILE   288      10.853  10.157   3.972  1.00  0.00           H  
ATOM   4441 HG22 ILE   288      11.714  10.994   2.700  1.00  0.00           H  
ATOM   4442 HG23 ILE   288      12.555   9.747   3.643  1.00  0.00           H  
ATOM   4443 HD11 ILE   288      11.387  10.032   7.707  1.00  0.00           H  
ATOM   4444 HD12 ILE   288      10.361  10.970   6.610  1.00  0.00           H  
ATOM   4445 HD13 ILE   288      10.998   9.379   6.112  1.00  0.00           H  
ATOM   4446  N   SER   289      14.018  12.537   1.824  1.00  0.00           N  
ATOM   4447  CA  SER   289      13.958  12.967   0.428  1.00  0.00           C  
ATOM   4448  C   SER   289      13.104  11.989  -0.386  1.00  0.00           C  
ATOM   4449  O   SER   289      13.514  10.856  -0.637  1.00  0.00           O  
ATOM   4450  CB  SER   289      15.397  13.019  -0.105  1.00  0.00           C  
ATOM   4451  OG  SER   289      15.501  13.758  -1.306  1.00  0.00           O  
ATOM   4452  H   SER   289      14.635  11.755   2.014  1.00  0.00           H  
ATOM   4453  HA  SER   289      13.517  13.962   0.369  1.00  0.00           H  
ATOM   4454  HB2 SER   289      16.031  13.497   0.642  1.00  0.00           H  
ATOM   4455  HB3 SER   289      15.774  12.007  -0.261  1.00  0.00           H  
ATOM   4456  HG  SER   289      14.965  13.328  -1.985  1.00  0.00           H  
ATOM   4457  N   ILE   290      11.915  12.411  -0.816  1.00  0.00           N  
ATOM   4458  CA  ILE   290      10.992  11.561  -1.585  1.00  0.00           C  
ATOM   4459  C   ILE   290      11.367  11.604  -3.066  1.00  0.00           C  
ATOM   4460  O   ILE   290      11.451  12.681  -3.651  1.00  0.00           O  
ATOM   4461  CB  ILE   290       9.529  11.987  -1.339  1.00  0.00           C  
ATOM   4462  CG1 ILE   290       9.169  12.040   0.164  1.00  0.00           C  
ATOM   4463  CG2 ILE   290       8.554  11.060  -2.090  1.00  0.00           C  
ATOM   4464  CD1 ILE   290       9.389  10.726   0.925  1.00  0.00           C  
ATOM   4465  H   ILE   290      11.632  13.361  -0.622  1.00  0.00           H  
ATOM   4466  HA  ILE   290      11.102  10.527  -1.256  1.00  0.00           H  
ATOM   4467  HB  ILE   290       9.403  12.996  -1.734  1.00  0.00           H  
ATOM   4468 HG12 ILE   290       9.760  12.819   0.647  1.00  0.00           H  
ATOM   4469 HG13 ILE   290       8.124  12.332   0.267  1.00  0.00           H  
ATOM   4470 HG21 ILE   290       8.684  11.166  -3.167  1.00  0.00           H  
ATOM   4471 HG22 ILE   290       8.733  10.018  -1.818  1.00  0.00           H  
ATOM   4472 HG23 ILE   290       7.525  11.319  -1.842  1.00  0.00           H  
ATOM   4473 HD11 ILE   290       8.715   9.957   0.551  1.00  0.00           H  
ATOM   4474 HD12 ILE   290      10.419  10.387   0.824  1.00  0.00           H  
ATOM   4475 HD13 ILE   290       9.191  10.889   1.982  1.00  0.00           H  
ATOM   4476  N   GLN   291      11.601  10.450  -3.689  1.00  0.00           N  
ATOM   4477  CA  GLN   291      12.055  10.360  -5.082  1.00  0.00           C  
ATOM   4478  C   GLN   291      11.090   9.563  -5.952  1.00  0.00           C  
ATOM   4479  O   GLN   291      10.460   8.617  -5.484  1.00  0.00           O  
ATOM   4480  CB  GLN   291      13.452   9.729  -5.168  1.00  0.00           C  
ATOM   4481  CG  GLN   291      14.552  10.518  -4.449  1.00  0.00           C  
ATOM   4482  CD  GLN   291      15.913   9.833  -4.528  1.00  0.00           C  
ATOM   4483  NE2 GLN   291      16.952  10.475  -4.044  1.00  0.00           N  
ATOM   4484  OE1 GLN   291      16.076   8.719  -5.019  1.00  0.00           O  
ATOM   4485  H   GLN   291      11.460   9.585  -3.173  1.00  0.00           H  
ATOM   4486  HA  GLN   291      12.113  11.357  -5.511  1.00  0.00           H  
ATOM   4487  HB2 GLN   291      13.404   8.730  -4.748  1.00  0.00           H  
ATOM   4488  HB3 GLN   291      13.732   9.640  -6.219  1.00  0.00           H  
ATOM   4489  HG2 GLN   291      14.633  11.499  -4.910  1.00  0.00           H  
ATOM   4490  HG3 GLN   291      14.294  10.645  -3.398  1.00  0.00           H  
ATOM   4491 HE21 GLN   291      17.844  10.015  -4.084  1.00  0.00           H  
ATOM   4492 HE22 GLN   291      16.837  11.401  -3.667  1.00  0.00           H  
ATOM   4493  N   VAL   292      11.120   9.840  -7.256  1.00  0.00           N  
ATOM   4494  CA  VAL   292      10.542   8.986  -8.306  1.00  0.00           C  
ATOM   4495  C   VAL   292      11.589   8.618  -9.356  1.00  0.00           C  
ATOM   4496  O   VAL   292      12.661   9.221  -9.397  1.00  0.00           O  
ATOM   4497  CB  VAL   292       9.300   9.620  -8.961  1.00  0.00           C  
ATOM   4498  CG1 VAL   292       8.159   9.725  -7.946  1.00  0.00           C  
ATOM   4499  CG2 VAL   292       9.574  10.994  -9.589  1.00  0.00           C  
ATOM   4500  H   VAL   292      11.708  10.613  -7.559  1.00  0.00           H  
ATOM   4501  HA  VAL   292      10.221   8.054  -7.848  1.00  0.00           H  
ATOM   4502  HB  VAL   292       8.961   8.958  -9.757  1.00  0.00           H  
ATOM   4503 HG11 VAL   292       7.270  10.120  -8.434  1.00  0.00           H  
ATOM   4504 HG12 VAL   292       7.929   8.738  -7.544  1.00  0.00           H  
ATOM   4505 HG13 VAL   292       8.442  10.377  -7.122  1.00  0.00           H  
ATOM   4506 HG21 VAL   292       9.884  11.707  -8.826  1.00  0.00           H  
ATOM   4507 HG22 VAL   292      10.360  10.911 -10.340  1.00  0.00           H  
ATOM   4508 HG23 VAL   292       8.669  11.358 -10.076  1.00  0.00           H  
ATOM   4509  N   SER   293      11.298   7.625 -10.200  1.00  0.00           N  
ATOM   4510  CA  SER   293      12.115   7.244 -11.366  1.00  0.00           C  
ATOM   4511  C   SER   293      11.796   8.029 -12.648  1.00  0.00           C  
ATOM   4512  O   SER   293      12.604   8.004 -13.573  1.00  0.00           O  
ATOM   4513  CB  SER   293      11.946   5.748 -11.647  1.00  0.00           C  
ATOM   4514  OG  SER   293      10.591   5.470 -11.938  1.00  0.00           O  
ATOM   4515  H   SER   293      10.464   7.072 -10.018  1.00  0.00           H  
ATOM   4516  HA  SER   293      13.165   7.419 -11.137  1.00  0.00           H  
ATOM   4517  HB2 SER   293      12.572   5.457 -12.491  1.00  0.00           H  
ATOM   4518  HB3 SER   293      12.249   5.178 -10.768  1.00  0.00           H  
ATOM   4519  HG  SER   293      10.521   5.216 -12.881  1.00  0.00           H  
ATOM   4520  N   ASN   294      10.622   8.670 -12.725  1.00  0.00           N  
ATOM   4521  CA  ASN   294      10.155   9.476 -13.861  1.00  0.00           C  
ATOM   4522  C   ASN   294       9.020  10.426 -13.401  1.00  0.00           C  
ATOM   4523  O   ASN   294       7.964   9.926 -13.007  1.00  0.00           O  
ATOM   4524  CB  ASN   294       9.667   8.501 -14.957  1.00  0.00           C  
ATOM   4525  CG  ASN   294       9.039   9.148 -16.184  1.00  0.00           C  
ATOM   4526  ND2 ASN   294       8.947   8.422 -17.272  1.00  0.00           N  
ATOM   4527  OD1 ASN   294       8.602  10.287 -16.203  1.00  0.00           O  
ATOM   4528  H   ASN   294       9.993   8.581 -11.943  1.00  0.00           H  
ATOM   4529  HA  ASN   294      10.987  10.057 -14.259  1.00  0.00           H  
ATOM   4530  HB2 ASN   294      10.516   7.902 -15.289  1.00  0.00           H  
ATOM   4531  HB3 ASN   294       8.927   7.826 -14.530  1.00  0.00           H  
ATOM   4532 HD21 ASN   294       8.505   8.845 -18.069  1.00  0.00           H  
ATOM   4533 HD22 ASN   294       9.344   7.499 -17.293  1.00  0.00           H  
ATOM   4534  N   PRO   295       9.189  11.764 -13.440  1.00  0.00           N  
ATOM   4535  CA  PRO   295       8.155  12.716 -13.033  1.00  0.00           C  
ATOM   4536  C   PRO   295       7.203  13.158 -14.161  1.00  0.00           C  
ATOM   4537  O   PRO   295       6.053  13.467 -13.866  1.00  0.00           O  
ATOM   4538  CB  PRO   295       8.931  13.906 -12.466  1.00  0.00           C  
ATOM   4539  CG  PRO   295      10.160  13.946 -13.373  1.00  0.00           C  
ATOM   4540  CD  PRO   295      10.463  12.459 -13.550  1.00  0.00           C  
ATOM   4541  HA  PRO   295       7.548  12.291 -12.234  1.00  0.00           H  
ATOM   4542  HB2 PRO   295       8.352  14.827 -12.503  1.00  0.00           H  
ATOM   4543  HB3 PRO   295       9.233  13.692 -11.440  1.00  0.00           H  
ATOM   4544  HG2 PRO   295       9.900  14.401 -14.327  1.00  0.00           H  
ATOM   4545  HG3 PRO   295      10.999  14.474 -12.925  1.00  0.00           H  
ATOM   4546  HD2 PRO   295      10.953  12.270 -14.504  1.00  0.00           H  
ATOM   4547  HD3 PRO   295      11.097  12.139 -12.726  1.00  0.00           H  
ATOM   4548  N   SER   296       7.596  13.143 -15.443  1.00  0.00           N  
ATOM   4549  CA  SER   296       6.725  13.653 -16.531  1.00  0.00           C  
ATOM   4550  C   SER   296       5.490  12.784 -16.809  1.00  0.00           C  
ATOM   4551  O   SER   296       4.553  13.235 -17.467  1.00  0.00           O  
ATOM   4552  CB  SER   296       7.496  13.845 -17.839  1.00  0.00           C  
ATOM   4553  OG  SER   296       8.478  14.845 -17.685  1.00  0.00           O  
ATOM   4554  H   SER   296       8.537  12.845 -15.666  1.00  0.00           H  
ATOM   4555  HA  SER   296       6.351  14.633 -16.230  1.00  0.00           H  
ATOM   4556  HB2 SER   296       7.965  12.906 -18.134  1.00  0.00           H  
ATOM   4557  HB3 SER   296       6.804  14.158 -18.623  1.00  0.00           H  
ATOM   4558  HG  SER   296       9.167  14.471 -17.105  1.00  0.00           H  
ATOM   4559  N   LEU   297       5.466  11.546 -16.302  1.00  0.00           N  
ATOM   4560  CA  LEU   297       4.301  10.650 -16.339  1.00  0.00           C  
ATOM   4561  C   LEU   297       3.581  10.532 -14.982  1.00  0.00           C  
ATOM   4562  O   LEU   297       2.731   9.659 -14.815  1.00  0.00           O  
ATOM   4563  CB  LEU   297       4.714   9.278 -16.905  1.00  0.00           C  
ATOM   4564  CG  LEU   297       5.376   9.316 -18.295  1.00  0.00           C  
ATOM   4565  CD1 LEU   297       5.557   7.887 -18.796  1.00  0.00           C  
ATOM   4566  CD2 LEU   297       4.562  10.077 -19.337  1.00  0.00           C  
ATOM   4567  H   LEU   297       6.296  11.235 -15.814  1.00  0.00           H  
ATOM   4568  HA  LEU   297       3.555  11.070 -17.016  1.00  0.00           H  
ATOM   4569  HB2 LEU   297       5.401   8.802 -16.203  1.00  0.00           H  
ATOM   4570  HB3 LEU   297       3.820   8.656 -16.972  1.00  0.00           H  
ATOM   4571  HG  LEU   297       6.361   9.778 -18.216  1.00  0.00           H  
ATOM   4572 HD11 LEU   297       6.073   7.899 -19.756  1.00  0.00           H  
ATOM   4573 HD12 LEU   297       6.143   7.323 -18.074  1.00  0.00           H  
ATOM   4574 HD13 LEU   297       4.583   7.414 -18.928  1.00  0.00           H  
ATOM   4575 HD21 LEU   297       5.024   9.962 -20.317  1.00  0.00           H  
ATOM   4576 HD22 LEU   297       3.541   9.695 -19.373  1.00  0.00           H  
ATOM   4577 HD23 LEU   297       4.547  11.138 -19.099  1.00  0.00           H  
ATOM   4578  N   LEU   298       3.939  11.358 -13.997  1.00  0.00           N  
ATOM   4579  CA  LEU   298       3.339  11.370 -12.663  1.00  0.00           C  
ATOM   4580  C   LEU   298       1.926  11.975 -12.683  1.00  0.00           C  
ATOM   4581  O   LEU   298       1.631  12.881 -13.463  1.00  0.00           O  
ATOM   4582  CB  LEU   298       4.285  12.163 -11.748  1.00  0.00           C  
ATOM   4583  CG  LEU   298       3.991  12.115 -10.245  1.00  0.00           C  
ATOM   4584  CD1 LEU   298       4.270  10.739  -9.653  1.00  0.00           C  
ATOM   4585  CD2 LEU   298       4.910  13.116  -9.548  1.00  0.00           C  
ATOM   4586  H   LEU   298       4.612  12.089 -14.202  1.00  0.00           H  
ATOM   4587  HA  LEU   298       3.268  10.343 -12.306  1.00  0.00           H  
ATOM   4588  HB2 LEU   298       5.301  11.796 -11.901  1.00  0.00           H  
ATOM   4589  HB3 LEU   298       4.249  13.206 -12.064  1.00  0.00           H  
ATOM   4590  HG  LEU   298       2.958  12.392 -10.049  1.00  0.00           H  
ATOM   4591 HD11 LEU   298       3.695   9.976 -10.168  1.00  0.00           H  
ATOM   4592 HD12 LEU   298       5.328  10.499  -9.734  1.00  0.00           H  
ATOM   4593 HD13 LEU   298       3.961  10.747  -8.611  1.00  0.00           H  
ATOM   4594 HD21 LEU   298       5.935  12.968  -9.880  1.00  0.00           H  
ATOM   4595 HD22 LEU   298       4.590  14.126  -9.796  1.00  0.00           H  
ATOM   4596 HD23 LEU   298       4.857  12.984  -8.470  1.00  0.00           H  
ATOM   4597  N   ASP   299       1.056  11.515 -11.786  1.00  0.00           N  
ATOM   4598  CA  ASP   299      -0.257  12.125 -11.576  1.00  0.00           C  
ATOM   4599  C   ASP   299      -0.184  13.326 -10.605  1.00  0.00           C  
ATOM   4600  O   ASP   299       0.485  13.238  -9.569  1.00  0.00           O  
ATOM   4601  CB  ASP   299      -1.253  11.065 -11.108  1.00  0.00           C  
ATOM   4602  CG  ASP   299      -2.678  11.412 -11.521  1.00  0.00           C  
ATOM   4603  OD1 ASP   299      -3.546  11.483 -10.624  1.00  0.00           O  
ATOM   4604  OD2 ASP   299      -2.883  11.598 -12.744  1.00  0.00           O1-
ATOM   4605  H   ASP   299       1.332  10.747 -11.182  1.00  0.00           H  
ATOM   4606  HA  ASP   299      -0.592  12.479 -12.546  1.00  0.00           H  
ATOM   4607  HB2 ASP   299      -1.001  10.101 -11.553  1.00  0.00           H  
ATOM   4608  HB3 ASP   299      -1.185  10.986 -10.025  1.00  0.00           H  
ATOM   4609  N   PRO   300      -0.841  14.463 -10.911  1.00  0.00           N  
ATOM   4610  CA  PRO   300      -0.571  15.726 -10.225  1.00  0.00           C  
ATOM   4611  C   PRO   300      -1.371  15.942  -8.931  1.00  0.00           C  
ATOM   4612  O   PRO   300      -1.091  16.899  -8.213  1.00  0.00           O  
ATOM   4613  CB  PRO   300      -0.896  16.796 -11.272  1.00  0.00           C  
ATOM   4614  CG  PRO   300      -2.071  16.180 -12.026  1.00  0.00           C  
ATOM   4615  CD  PRO   300      -1.686  14.703 -12.076  1.00  0.00           C  
ATOM   4616  HA  PRO   300       0.486  15.785  -9.971  1.00  0.00           H  
ATOM   4617  HB2 PRO   300      -1.163  17.751 -10.827  1.00  0.00           H  
ATOM   4618  HB3 PRO   300      -0.050  16.918 -11.949  1.00  0.00           H  
ATOM   4619  HG2 PRO   300      -2.989  16.304 -11.449  1.00  0.00           H  
ATOM   4620  HG3 PRO   300      -2.181  16.605 -13.024  1.00  0.00           H  
ATOM   4621  HD2 PRO   300      -2.585  14.087 -12.049  1.00  0.00           H  
ATOM   4622  HD3 PRO   300      -1.118  14.513 -12.987  1.00  0.00           H  
ATOM   4623  N   ASP   301      -2.391  15.128  -8.648  1.00  0.00           N  
ATOM   4624  CA  ASP   301      -3.340  15.399  -7.563  1.00  0.00           C  
ATOM   4625  C   ASP   301      -2.784  15.106  -6.160  1.00  0.00           C  
ATOM   4626  O   ASP   301      -2.098  14.105  -5.926  1.00  0.00           O  
ATOM   4627  CB  ASP   301      -4.630  14.595  -7.762  1.00  0.00           C  
ATOM   4628  CG  ASP   301      -5.531  15.120  -8.880  1.00  0.00           C  
ATOM   4629  OD1 ASP   301      -5.697  16.357  -8.941  1.00  0.00           O  
ATOM   4630  OD2 ASP   301      -6.076  14.269  -9.624  1.00  0.00           O1-
ATOM   4631  H   ASP   301      -2.584  14.361  -9.274  1.00  0.00           H  
ATOM   4632  HA  ASP   301      -3.599  16.459  -7.596  1.00  0.00           H  
ATOM   4633  HB2 ASP   301      -4.356  13.558  -7.949  1.00  0.00           H  
ATOM   4634  HB3 ASP   301      -5.210  14.636  -6.839  1.00  0.00           H  
ATOM   4635  N   GLN   302      -3.269  15.872  -5.174  1.00  0.00           N  
ATOM   4636  CA  GLN   302      -3.003  15.636  -3.748  1.00  0.00           C  
ATOM   4637  C   GLN   302      -3.587  14.322  -3.193  1.00  0.00           C  
ATOM   4638  O   GLN   302      -3.221  13.920  -2.090  1.00  0.00           O  
ATOM   4639  CB  GLN   302      -3.483  16.832  -2.905  1.00  0.00           C  
ATOM   4640  CG  GLN   302      -5.009  17.051  -2.901  1.00  0.00           C  
ATOM   4641  CD  GLN   302      -5.481  17.973  -1.775  1.00  0.00           C  
ATOM   4642  NE2 GLN   302      -6.771  18.210  -1.674  1.00  0.00           N  
ATOM   4643  OE1 GLN   302      -4.727  18.456  -0.943  1.00  0.00           O  
ATOM   4644  H   GLN   302      -3.828  16.670  -5.435  1.00  0.00           H  
ATOM   4645  HA  GLN   302      -1.921  15.559  -3.633  1.00  0.00           H  
ATOM   4646  HB2 GLN   302      -3.171  16.649  -1.879  1.00  0.00           H  
ATOM   4647  HB3 GLN   302      -2.989  17.742  -3.249  1.00  0.00           H  
ATOM   4648  HG2 GLN   302      -5.316  17.473  -3.857  1.00  0.00           H  
ATOM   4649  HG3 GLN   302      -5.520  16.098  -2.771  1.00  0.00           H  
ATOM   4650 HE21 GLN   302      -7.078  18.730  -0.872  1.00  0.00           H  
ATOM   4651 HE22 GLN   302      -7.419  17.752  -2.288  1.00  0.00           H  
ATOM   4652  N   ASP   303      -4.490  13.664  -3.932  1.00  0.00           N  
ATOM   4653  CA  ASP   303      -5.007  12.328  -3.610  1.00  0.00           C  
ATOM   4654  C   ASP   303      -4.153  11.195  -4.217  1.00  0.00           C  
ATOM   4655  O   ASP   303      -4.238  10.055  -3.766  1.00  0.00           O  
ATOM   4656  CB  ASP   303      -6.506  12.227  -3.980  1.00  0.00           C  
ATOM   4657  CG  ASP   303      -6.860  12.192  -5.477  1.00  0.00           C  
ATOM   4658  OD1 ASP   303      -8.072  12.168  -5.788  1.00  0.00           O  
ATOM   4659  OD2 ASP   303      -5.947  12.151  -6.329  1.00  0.00           O1-
ATOM   4660  H   ASP   303      -4.730  14.038  -4.840  1.00  0.00           H  
ATOM   4661  HA  ASP   303      -4.950  12.195  -2.528  1.00  0.00           H  
ATOM   4662  HB2 ASP   303      -6.898  11.313  -3.538  1.00  0.00           H  
ATOM   4663  HB3 ASP   303      -7.035  13.061  -3.514  1.00  0.00           H  
ATOM   4664  N   ALA   304      -3.283  11.501  -5.183  1.00  0.00           N  
ATOM   4665  CA  ALA   304      -2.534  10.524  -5.969  1.00  0.00           C  
ATOM   4666  C   ALA   304      -1.050  10.460  -5.598  1.00  0.00           C  
ATOM   4667  O   ALA   304      -0.483   9.365  -5.552  1.00  0.00           O  
ATOM   4668  CB  ALA   304      -2.700  10.913  -7.436  1.00  0.00           C  
ATOM   4669  H   ALA   304      -3.241  12.465  -5.488  1.00  0.00           H  
ATOM   4670  HA  ALA   304      -2.960   9.529  -5.826  1.00  0.00           H  
ATOM   4671  HB1 ALA   304      -2.163  10.213  -8.067  1.00  0.00           H  
ATOM   4672  HB2 ALA   304      -3.752  10.882  -7.688  1.00  0.00           H  
ATOM   4673  HB3 ALA   304      -2.314  11.917  -7.617  1.00  0.00           H  
ATOM   4674  N   THR   305      -0.451  11.620  -5.318  1.00  0.00           N  
ATOM   4675  CA  THR   305       0.991  11.807  -5.119  1.00  0.00           C  
ATOM   4676  C   THR   305       1.236  12.467  -3.759  1.00  0.00           C  
ATOM   4677  O   THR   305       1.110  13.688  -3.608  1.00  0.00           O  
ATOM   4678  CB  THR   305       1.553  12.620  -6.298  1.00  0.00           C  
ATOM   4679  CG2 THR   305       3.025  13.003  -6.146  1.00  0.00           C  
ATOM   4680  OG1 THR   305       1.468  11.829  -7.465  1.00  0.00           O  
ATOM   4681  H   THR   305      -1.012  12.462  -5.415  1.00  0.00           H  
ATOM   4682  HA  THR   305       1.494  10.841  -5.125  1.00  0.00           H  
ATOM   4683  HB  THR   305       0.958  13.526  -6.427  1.00  0.00           H  
ATOM   4684  HG1 THR   305       1.153  12.398  -8.195  1.00  0.00           H  
ATOM   4685 HG21 THR   305       3.649  12.112  -6.136  1.00  0.00           H  
ATOM   4686 HG22 THR   305       3.308  13.636  -6.984  1.00  0.00           H  
ATOM   4687 HG23 THR   305       3.187  13.563  -5.228  1.00  0.00           H  
ATOM   4688  N   TYR   306       1.534  11.648  -2.744  1.00  0.00           N  
ATOM   4689  CA  TYR   306       1.724  12.109  -1.366  1.00  0.00           C  
ATOM   4690  C   TYR   306       2.687  11.242  -0.539  1.00  0.00           C  
ATOM   4691  O   TYR   306       2.937  10.077  -0.847  1.00  0.00           O  
ATOM   4692  CB  TYR   306       0.359  12.278  -0.669  1.00  0.00           C  
ATOM   4693  CG  TYR   306      -0.487  11.042  -0.420  1.00  0.00           C  
ATOM   4694  CD1 TYR   306      -0.190  10.183   0.658  1.00  0.00           C  
ATOM   4695  CD2 TYR   306      -1.641  10.815  -1.197  1.00  0.00           C  
ATOM   4696  CE1 TYR   306      -1.026   9.084   0.937  1.00  0.00           C  
ATOM   4697  CE2 TYR   306      -2.475   9.715  -0.919  1.00  0.00           C  
ATOM   4698  CZ  TYR   306      -2.162   8.841   0.139  1.00  0.00           C  
ATOM   4699  OH  TYR   306      -2.920   7.738   0.361  1.00  0.00           O  
ATOM   4700  H   TYR   306       1.647  10.655  -2.936  1.00  0.00           H  
ATOM   4701  HA  TYR   306       2.179  13.097  -1.411  1.00  0.00           H  
ATOM   4702  HB2 TYR   306       0.529  12.741   0.300  1.00  0.00           H  
ATOM   4703  HB3 TYR   306      -0.230  12.984  -1.255  1.00  0.00           H  
ATOM   4704  HD1 TYR   306       0.680  10.368   1.272  1.00  0.00           H  
ATOM   4705  HD2 TYR   306      -1.894  11.485  -2.009  1.00  0.00           H  
ATOM   4706  HE1 TYR   306      -0.804   8.409   1.746  1.00  0.00           H  
ATOM   4707  HE2 TYR   306      -3.350   9.518  -1.518  1.00  0.00           H  
ATOM   4708  HH  TYR   306      -2.603   7.221   1.117  1.00  0.00           H  
ATOM   4709  N   PHE   307       3.176  11.810   0.563  1.00  0.00           N  
ATOM   4710  CA  PHE   307       3.969  11.143   1.601  1.00  0.00           C  
ATOM   4711  C   PHE   307       3.414  11.486   2.993  1.00  0.00           C  
ATOM   4712  O   PHE   307       2.705  12.480   3.141  1.00  0.00           O  
ATOM   4713  CB  PHE   307       5.444  11.558   1.453  1.00  0.00           C  
ATOM   4714  CG  PHE   307       6.363  10.971   2.511  1.00  0.00           C  
ATOM   4715  CD1 PHE   307       6.934  11.791   3.504  1.00  0.00           C  
ATOM   4716  CD2 PHE   307       6.589   9.583   2.543  1.00  0.00           C  
ATOM   4717  CE1 PHE   307       7.717  11.218   4.524  1.00  0.00           C  
ATOM   4718  CE2 PHE   307       7.353   9.008   3.573  1.00  0.00           C  
ATOM   4719  CZ  PHE   307       7.917   9.827   4.565  1.00  0.00           C  
ATOM   4720  H   PHE   307       2.889  12.766   0.754  1.00  0.00           H  
ATOM   4721  HA  PHE   307       3.901  10.064   1.480  1.00  0.00           H  
ATOM   4722  HB2 PHE   307       5.799  11.238   0.473  1.00  0.00           H  
ATOM   4723  HB3 PHE   307       5.510  12.646   1.488  1.00  0.00           H  
ATOM   4724  HD1 PHE   307       6.764  12.858   3.494  1.00  0.00           H  
ATOM   4725  HD2 PHE   307       6.144   8.951   1.792  1.00  0.00           H  
ATOM   4726  HE1 PHE   307       8.155  11.843   5.285  1.00  0.00           H  
ATOM   4727  HE2 PHE   307       7.492   7.937   3.608  1.00  0.00           H  
ATOM   4728  HZ  PHE   307       8.496   9.384   5.364  1.00  0.00           H  
ATOM   4729  N   GLY   308       3.757  10.723   4.029  1.00  0.00           N  
ATOM   4730  CA  GLY   308       3.481  11.088   5.413  1.00  0.00           C  
ATOM   4731  C   GLY   308       4.079  10.152   6.462  1.00  0.00           C  
ATOM   4732  O   GLY   308       4.642   9.099   6.159  1.00  0.00           O  
ATOM   4733  H   GLY   308       4.267   9.858   3.862  1.00  0.00           H  
ATOM   4734  HA2 GLY   308       3.895  12.081   5.590  1.00  0.00           H  
ATOM   4735  HA3 GLY   308       2.407  11.148   5.571  1.00  0.00           H  
ATOM   4736  N   ALA   309       3.995  10.606   7.709  1.00  0.00           N  
ATOM   4737  CA  ALA   309       4.605  10.012   8.888  1.00  0.00           C  
ATOM   4738  C   ALA   309       3.800  10.375  10.147  1.00  0.00           C  
ATOM   4739  O   ALA   309       3.350  11.513  10.272  1.00  0.00           O  
ATOM   4740  CB  ALA   309       6.039  10.553   9.003  1.00  0.00           C  
ATOM   4741  H   ALA   309       3.476  11.467   7.858  1.00  0.00           H  
ATOM   4742  HA  ALA   309       4.635   8.933   8.767  1.00  0.00           H  
ATOM   4743  HB1 ALA   309       6.590  10.340   8.087  1.00  0.00           H  
ATOM   4744  HB2 ALA   309       6.017  11.633   9.158  1.00  0.00           H  
ATOM   4745  HB3 ALA   309       6.546  10.083   9.845  1.00  0.00           H  
ATOM   4746  N   PHE   310       3.721   9.486  11.139  1.00  0.00           N  
ATOM   4747  CA  PHE   310       3.333   9.853  12.510  1.00  0.00           C  
ATOM   4748  C   PHE   310       4.040   8.978  13.550  1.00  0.00           C  
ATOM   4749  O   PHE   310       4.170   7.767  13.365  1.00  0.00           O  
ATOM   4750  CB  PHE   310       1.804   9.844  12.690  1.00  0.00           C  
ATOM   4751  CG  PHE   310       1.102   8.530  12.398  1.00  0.00           C  
ATOM   4752  CD1 PHE   310       0.569   8.291  11.117  1.00  0.00           C  
ATOM   4753  CD2 PHE   310       0.954   7.557  13.406  1.00  0.00           C  
ATOM   4754  CE1 PHE   310      -0.098   7.084  10.843  1.00  0.00           C  
ATOM   4755  CE2 PHE   310       0.288   6.349  13.131  1.00  0.00           C  
ATOM   4756  CZ  PHE   310      -0.238   6.111  11.849  1.00  0.00           C  
ATOM   4757  H   PHE   310       4.032   8.534  10.964  1.00  0.00           H  
ATOM   4758  HA  PHE   310       3.664  10.876  12.691  1.00  0.00           H  
ATOM   4759  HB2 PHE   310       1.578  10.139  13.716  1.00  0.00           H  
ATOM   4760  HB3 PHE   310       1.377  10.613  12.045  1.00  0.00           H  
ATOM   4761  HD1 PHE   310       0.676   9.038  10.345  1.00  0.00           H  
ATOM   4762  HD2 PHE   310       1.363   7.733  14.392  1.00  0.00           H  
ATOM   4763  HE1 PHE   310      -0.493   6.899   9.857  1.00  0.00           H  
ATOM   4764  HE2 PHE   310       0.188   5.601  13.905  1.00  0.00           H  
ATOM   4765  HZ  PHE   310      -0.743   5.180  11.633  1.00  0.00           H  
ATOM   4766  N   LYS   311       4.520   9.595  14.637  1.00  0.00           N  
ATOM   4767  CA  LYS   311       5.238   8.913  15.725  1.00  0.00           C  
ATOM   4768  C   LYS   311       4.276   8.181  16.662  1.00  0.00           C  
ATOM   4769  O   LYS   311       3.240   8.718  17.049  1.00  0.00           O  
ATOM   4770  CB  LYS   311       6.173   9.900  16.438  1.00  0.00           C  
ATOM   4771  CG  LYS   311       6.882   9.318  17.671  1.00  0.00           C  
ATOM   4772  CD  LYS   311       7.873  10.331  18.248  1.00  0.00           C  
ATOM   4773  CE  LYS   311       8.327   9.907  19.643  1.00  0.00           C  
ATOM   4774  NZ  LYS   311       9.081  10.992  20.299  1.00  0.00           N1+
ATOM   4775  H   LYS   311       4.376  10.600  14.716  1.00  0.00           H  
ATOM   4776  HA  LYS   311       5.882   8.159  15.281  1.00  0.00           H  
ATOM   4777  HB2 LYS   311       6.934  10.212  15.732  1.00  0.00           H  
ATOM   4778  HB3 LYS   311       5.611  10.787  16.723  1.00  0.00           H  
ATOM   4779  HG2 LYS   311       6.139   9.076  18.433  1.00  0.00           H  
ATOM   4780  HG3 LYS   311       7.421   8.411  17.397  1.00  0.00           H  
ATOM   4781  HD2 LYS   311       8.728  10.453  17.582  1.00  0.00           H  
ATOM   4782  HD3 LYS   311       7.383  11.290  18.340  1.00  0.00           H  
ATOM   4783  HE2 LYS   311       7.447   9.678  20.247  1.00  0.00           H  
ATOM   4784  HE3 LYS   311       8.939   9.004  19.583  1.00  0.00           H  
ATOM   4785  HZ1 LYS   311       9.965  11.137  19.821  1.00  0.00           H  
ATOM   4786  HZ2 LYS   311       8.558  11.859  20.335  1.00  0.00           H  
ATOM   4787  HZ3 LYS   311       9.315  10.722  21.259  1.00  0.00           H  
ATOM   4788  N   VAL   312       4.678   6.976  17.065  1.00  0.00           N  
ATOM   4789  CA  VAL   312       3.908   6.030  17.893  1.00  0.00           C  
ATOM   4790  C   VAL   312       4.658   5.640  19.175  1.00  0.00           C  
ATOM   4791  O   VAL   312       4.014   5.425  20.198  1.00  0.00           O  
ATOM   4792  CB  VAL   312       3.539   4.787  17.051  1.00  0.00           C  
ATOM   4793  CG1 VAL   312       2.744   3.736  17.837  1.00  0.00           C  
ATOM   4794  CG2 VAL   312       2.691   5.181  15.831  1.00  0.00           C  
ATOM   4795  H   VAL   312       5.563   6.654  16.692  1.00  0.00           H  
ATOM   4796  HA  VAL   312       2.977   6.503  18.210  1.00  0.00           H  
ATOM   4797  HB  VAL   312       4.460   4.324  16.697  1.00  0.00           H  
ATOM   4798 HG11 VAL   312       1.842   4.185  18.253  1.00  0.00           H  
ATOM   4799 HG12 VAL   312       2.464   2.911  17.181  1.00  0.00           H  
ATOM   4800 HG13 VAL   312       3.348   3.332  18.649  1.00  0.00           H  
ATOM   4801 HG21 VAL   312       3.269   5.803  15.148  1.00  0.00           H  
ATOM   4802 HG22 VAL   312       2.371   4.292  15.287  1.00  0.00           H  
ATOM   4803 HG23 VAL   312       1.807   5.731  16.156  1.00  0.00           H  
ATOM   4804  N   GLN   313       5.999   5.626  19.181  1.00  0.00           N  
ATOM   4805  CA  GLN   313       6.792   5.387  20.400  1.00  0.00           C  
ATOM   4806  C   GLN   313       8.079   6.228  20.429  1.00  0.00           C  
ATOM   4807  O   GLN   313       8.632   6.585  19.390  1.00  0.00           O  
ATOM   4808  CB  GLN   313       7.114   3.881  20.552  1.00  0.00           C  
ATOM   4809  CG  GLN   313       7.265   3.452  22.027  1.00  0.00           C  
ATOM   4810  CD  GLN   313       7.939   2.092  22.195  1.00  0.00           C  
ATOM   4811  NE2 GLN   313       9.247   2.025  22.082  1.00  0.00           N  
ATOM   4812  OE1 GLN   313       7.303   1.074  22.449  1.00  0.00           O  
ATOM   4813  H   GLN   313       6.500   5.847  18.329  1.00  0.00           H  
ATOM   4814  HA  GLN   313       6.191   5.692  21.258  1.00  0.00           H  
ATOM   4815  HB2 GLN   313       6.311   3.285  20.114  1.00  0.00           H  
ATOM   4816  HB3 GLN   313       8.033   3.657  20.007  1.00  0.00           H  
ATOM   4817  HG2 GLN   313       7.861   4.179  22.572  1.00  0.00           H  
ATOM   4818  HG3 GLN   313       6.277   3.420  22.488  1.00  0.00           H  
ATOM   4819 HE21 GLN   313       9.693   1.137  22.217  1.00  0.00           H  
ATOM   4820 HE22 GLN   313       9.786   2.884  21.956  1.00  0.00           H  
ATOM   4821  N   ASP   314       8.584   6.488  21.631  1.00  0.00           N  
ATOM   4822  CA  ASP   314       9.954   6.936  21.898  1.00  0.00           C  
ATOM   4823  C   ASP   314      10.931   5.740  21.956  1.00  0.00           C  
ATOM   4824  O   ASP   314      10.500   4.580  21.922  1.00  0.00           O  
ATOM   4825  CB  ASP   314       9.942   7.803  23.164  1.00  0.00           C  
ATOM   4826  CG  ASP   314       9.350   9.176  22.836  1.00  0.00           C  
ATOM   4827  OD1 ASP   314      10.145  10.114  22.626  1.00  0.00           O  
ATOM   4828  OD2 ASP   314       8.121   9.291  22.615  1.00  0.00           O1-
ATOM   4829  H   ASP   314       8.038   6.238  22.438  1.00  0.00           H  
ATOM   4830  HA  ASP   314      10.292   7.569  21.076  1.00  0.00           H  
ATOM   4831  HB2 ASP   314       9.361   7.316  23.951  1.00  0.00           H  
ATOM   4832  HB3 ASP   314      10.964   7.934  23.523  1.00  0.00           H  
ATOM   4833  N   ILE   315      12.238   6.014  21.885  1.00  0.00           N  
ATOM   4834  CA  ILE   315      13.274   5.059  21.446  1.00  0.00           C  
ATOM   4835  C   ILE   315      14.616   5.218  22.184  1.00  0.00           C  
ATOM   4836  O   ILE   315      14.775   6.107  23.020  1.00  0.00           O  
ATOM   4837  CB  ILE   315      13.487   5.185  19.913  1.00  0.00           C  
ATOM   4838  CG1 ILE   315      13.751   6.629  19.437  1.00  0.00           C  
ATOM   4839  CG2 ILE   315      12.282   4.584  19.179  1.00  0.00           C  
ATOM   4840  CD1 ILE   315      14.354   6.678  18.025  1.00  0.00           C  
ATOM   4841  H   ILE   315      12.550   6.964  22.029  1.00  0.00           H  
ATOM   4842  HA  ILE   315      12.940   4.045  21.663  1.00  0.00           H  
ATOM   4843  HB  ILE   315      14.346   4.577  19.631  1.00  0.00           H  
ATOM   4844 HG12 ILE   315      12.827   7.200  19.459  1.00  0.00           H  
ATOM   4845 HG13 ILE   315      14.436   7.122  20.123  1.00  0.00           H  
ATOM   4846 HG21 ILE   315      12.506   4.464  18.120  1.00  0.00           H  
ATOM   4847 HG22 ILE   315      12.079   3.608  19.612  1.00  0.00           H  
ATOM   4848 HG23 ILE   315      11.404   5.217  19.296  1.00  0.00           H  
ATOM   4849 HD11 ILE   315      14.580   7.708  17.757  1.00  0.00           H  
ATOM   4850 HD12 ILE   315      15.278   6.100  17.996  1.00  0.00           H  
ATOM   4851 HD13 ILE   315      13.650   6.278  17.300  1.00  0.00           H  
ATOM   4852  N   ASP   316      15.562   4.330  21.847  1.00  0.00           N  
ATOM   4853  CA  ASP   316      17.016   4.565  21.919  1.00  0.00           C  
ATOM   4854  C   ASP   316      17.448   5.885  21.266  1.00  0.00           C  
ATOM   4855  O   ASP   316      16.733   6.358  20.362  1.00  0.00           O  
ATOM   4856  CB  ASP   316      17.723   3.404  21.183  1.00  0.00           C  
ATOM   4857  CG  ASP   316      17.313   3.245  19.703  1.00  0.00           C  
ATOM   4858  OD1 ASP   316      16.241   2.646  19.434  1.00  0.00           O  
ATOM   4859  OD2 ASP   316      18.099   3.568  18.768  1.00  0.00           O1-
ATOM   4860  OXT ASP   316      18.588   6.346  21.516  1.00  0.00           O1-
ATOM   4861  H   ASP   316      15.293   3.633  21.165  1.00  0.00           H  
ATOM   4862  HA  ASP   316      17.336   4.594  22.960  1.00  0.00           H  
ATOM   4863  HB2 ASP   316      18.803   3.553  21.241  1.00  0.00           H  
ATOM   4864  HB3 ASP   316      17.500   2.473  21.709  1.00  0.00           H  
TER   
ATOM   4865  N   GLN   162     -10.600   2.482  21.639  1.00  0.00           N1+
ATOM   4866  CA  GLN   162     -10.232   3.359  20.511  1.00  0.00           C  
ATOM   4867  C   GLN   162     -11.313   3.296  19.437  1.00  0.00           C  
ATOM   4868  O   GLN   162     -11.863   2.215  19.236  1.00  0.00           O  
ATOM   4869  CB  GLN   162      -8.859   2.946  19.937  1.00  0.00           C  
ATOM   4870  CG  GLN   162      -8.149   4.030  19.112  1.00  0.00           C  
ATOM   4871  CD  GLN   162      -7.739   5.233  19.956  1.00  0.00           C  
ATOM   4872  NE2 GLN   162      -6.733   5.971  19.560  1.00  0.00           N  
ATOM   4873  OE1 GLN   162      -8.335   5.525  20.980  1.00  0.00           O  
ATOM   4874  HA  GLN   162     -10.174   4.380  20.882  1.00  0.00           H  
ATOM   4875  HB2 GLN   162      -8.198   2.673  20.762  1.00  0.00           H  
ATOM   4876  HB3 GLN   162      -8.985   2.062  19.311  1.00  0.00           H  
ATOM   4877  HG2 GLN   162      -7.250   3.591  18.677  1.00  0.00           H  
ATOM   4878  HG3 GLN   162      -8.785   4.359  18.291  1.00  0.00           H  
ATOM   4879 HE21 GLN   162      -6.414   6.693  20.180  1.00  0.00           H  
ATOM   4880 HE22 GLN   162      -6.244   5.716  18.705  1.00  0.00           H  
ATOM   4881  H1  GLN   162     -11.510   2.727  22.000  1.00  0.00           H  
ATOM   4882  H2  GLN   162      -9.904   2.545  22.368  1.00  0.00           H  
ATOM   4883  H3  GLN   162     -10.625   1.522  21.307  1.00  0.00           H  
ATOM   4884  N   PRO   163     -11.654   4.414  18.775  1.00  0.00           N  
ATOM   4885  CA  PRO   163     -12.443   4.402  17.543  1.00  0.00           C  
ATOM   4886  C   PRO   163     -11.714   3.685  16.395  1.00  0.00           C  
ATOM   4887  O   PRO   163     -10.544   3.980  16.130  1.00  0.00           O  
ATOM   4888  CB  PRO   163     -12.704   5.874  17.204  1.00  0.00           C  
ATOM   4889  CG  PRO   163     -12.578   6.585  18.548  1.00  0.00           C  
ATOM   4890  CD  PRO   163     -11.480   5.780  19.245  1.00  0.00           C  
ATOM   4891  HA  PRO   163     -13.391   3.907  17.749  1.00  0.00           H  
ATOM   4892  HB2 PRO   163     -11.923   6.245  16.541  1.00  0.00           H  
ATOM   4893  HB3 PRO   163     -13.684   6.024  16.751  1.00  0.00           H  
ATOM   4894  HG2 PRO   163     -12.301   7.632  18.425  1.00  0.00           H  
ATOM   4895  HG3 PRO   163     -13.513   6.496  19.103  1.00  0.00           H  
ATOM   4896  HD2 PRO   163     -10.501   6.149  18.950  1.00  0.00           H  
ATOM   4897  HD3 PRO   163     -11.597   5.857  20.327  1.00  0.00           H  
ATOM   4898  N   PHE   164     -12.403   2.768  15.712  1.00  0.00           N  
ATOM   4899  CA  PHE   164     -11.886   2.036  14.548  1.00  0.00           C  
ATOM   4900  C   PHE   164     -12.997   1.464  13.657  1.00  0.00           C  
ATOM   4901  O   PHE   164     -14.135   1.285  14.092  1.00  0.00           O  
ATOM   4902  CB  PHE   164     -10.928   0.913  14.997  1.00  0.00           C  
ATOM   4903  CG  PHE   164     -11.517  -0.162  15.898  1.00  0.00           C  
ATOM   4904  CD1 PHE   164     -12.369  -1.157  15.374  1.00  0.00           C  
ATOM   4905  CD2 PHE   164     -11.158  -0.207  17.259  1.00  0.00           C  
ATOM   4906  CE1 PHE   164     -12.859  -2.180  16.205  1.00  0.00           C  
ATOM   4907  CE2 PHE   164     -11.636  -1.238  18.086  1.00  0.00           C  
ATOM   4908  CZ  PHE   164     -12.484  -2.227  17.558  1.00  0.00           C  
ATOM   4909  H   PHE   164     -13.376   2.612  15.957  1.00  0.00           H  
ATOM   4910  HA  PHE   164     -11.326   2.737  13.933  1.00  0.00           H  
ATOM   4911  HB2 PHE   164     -10.521   0.424  14.111  1.00  0.00           H  
ATOM   4912  HB3 PHE   164     -10.079   1.369  15.507  1.00  0.00           H  
ATOM   4913  HD1 PHE   164     -12.635  -1.151  14.327  1.00  0.00           H  
ATOM   4914  HD2 PHE   164     -10.492   0.539  17.666  1.00  0.00           H  
ATOM   4915  HE1 PHE   164     -13.518  -2.935  15.803  1.00  0.00           H  
ATOM   4916  HE2 PHE   164     -11.349  -1.273  19.127  1.00  0.00           H  
ATOM   4917  HZ  PHE   164     -12.854  -3.018  18.195  1.00  0.00           H  
ATOM   4918  N   ALA   165     -12.638   1.082  12.431  1.00  0.00           N  
ATOM   4919  CA  ALA   165     -13.481   0.362  11.485  1.00  0.00           C  
ATOM   4920  C   ALA   165     -12.653  -0.512  10.528  1.00  0.00           C  
ATOM   4921  O   ALA   165     -11.589  -0.104  10.069  1.00  0.00           O  
ATOM   4922  CB  ALA   165     -14.290   1.387  10.686  1.00  0.00           C  
ATOM   4923  H   ALA   165     -11.685   1.279  12.139  1.00  0.00           H  
ATOM   4924  HA  ALA   165     -14.169  -0.282  12.032  1.00  0.00           H  
ATOM   4925  HB1 ALA   165     -14.939   0.873   9.975  1.00  0.00           H  
ATOM   4926  HB2 ALA   165     -14.897   1.989  11.358  1.00  0.00           H  
ATOM   4927  HB3 ALA   165     -13.603   2.041  10.149  1.00  0.00           H  
ATOM   4928  N   HIE   166     -13.218  -1.645  10.115  1.00  0.00           N  
ATOM   4929  CA  HIE   166     -12.848  -2.428   8.931  1.00  0.00           C  
ATOM   4930  C   HIE   166     -14.130  -3.035   8.358  1.00  0.00           C  
ATOM   4931  O   HIE   166     -14.948  -3.549   9.122  1.00  0.00           O  
ATOM   4932  CB  HIE   166     -11.853  -3.530   9.323  1.00  0.00           C  
ATOM   4933  CG  HIE   166     -11.247  -4.334   8.188  1.00  0.00           C  
ATOM   4934  CD2 HIE   166     -11.904  -5.190   7.351  1.00  0.00           C  
ATOM   4935  ND1 HIE   166      -9.877  -4.440   7.927  1.00  0.00           N  
ATOM   4936  CE1 HIE   166      -9.749  -5.324   6.921  1.00  0.00           C  
ATOM   4937  NE2 HIE   166     -10.951  -5.804   6.569  1.00  0.00           N  
ATOM   4938  H   HIE   166     -14.042  -1.960  10.620  1.00  0.00           H
[truncated: 190,110 more chars]
