# Supplementary material for: Identification of a binding site on soluble RANKL that can be targeted to inhibit soluble RANK-RANKL interactions and treat osteoporosis
Source: Nat Commun. 2022 Sep 12;13:5338. doi: 10.1038/s41467-022-33006-4 (PMC9468151; doi:10.1038/s41467-022-33006-4)
Supplement: Supplementary file 5 — Source Data [file 41467_2022_33006_MOESM5_ESM.zip › fig5e.pdb]

REMARK  99                                                                      
REMARK  99 MOE v2014.09 (Chemical Computing Group Inc.) Wed Jun 15 17:32:02 2022
HELIX    1   1 GLU A  225  SER A  227  5               Generated by MOE    3
HELIX    2   2 PRO A  295  LEU A  297  5               Generated by MOE    3
HELIX    3   3 GLU A  225  SER A  227  5               Generated by MOE    3
HELIX    4   4 PRO A  295  LEU A  297  5               Generated by MOE    3
HELIX    5   5 GLU A  225  SER A  227  5               Generated by MOE    3
HELIX    6   6 PRO A  295  LEU A  297  5               Generated by MOE    3
HELIX    7   7 ALA     95  LYS     97  5               Generated by MOE    3
HELIX    8   8 CYS    176  LEU    179  5               Generated by MOE    4
HELIX    9   9 GLU     64  SER     66  5               Generated by MOE    3
HELIX   10  10 PRO    231  ASP    233  5               Generated by MOE    3
HELIX   11  11 GLU    225  SER    227  5               Generated by MOE    3
HELIX   12  12 PRO    231  ASP    233  5               Generated by MOE    3
HELIX   13  13 PRO    295  LEU    297  5               Generated by MOE    3
SHEET    1       ALA A 165  ILE A 169                  Generated by MOE
SHEET    2       VAL A 181  THR A 182                  Generated by MOE
SHEET    3       TRP A 186  TYR A 187                  Generated by MOE
SHEET    4       LYS A 194  ILE A 195                  Generated by MOE
SHEET    5       MET A 198  LEU A 200                  Generated by MOE
SHEET    6       LYS A 204  VAL A 207                  Generated by MOE
SHEET    7       GLY A 211  HIS A 224                  Generated by MOE
SHEET    8       LEU A 235  GLN A 236                  Generated by MOE
SHEET    9       LEU A 237  THR A 244                  Generated by MOE
SHEET   10       SER A 245  SER A 245                  Generated by MOE
SHEET   11       ILE A 248  LYS A 261                  Generated by MOE
SHEET   12       PHE A 269  LEU A 282                  Generated by MOE
SHEET   13       GLU A 286  VAL A 292                  Generated by MOE
SHEET   14       TYR A 306  PHE A 307                  Generated by MOE
SHEET   15       PHE A 164  ILE A 169                  Generated by MOE
SHEET   16       VAL A 181  THR A 182                  Generated by MOE
SHEET   17       TRP A 186  TYR A 187                  Generated by MOE
SHEET   18       LYS A 194  ILE A 195                  Generated by MOE
SHEET   19       MET A 198  MET A 198                  Generated by MOE
SHEET   20       THR A 199  LEU A 200                  Generated by MOE
SHEET   21       LYS A 204  VAL A 207                  Generated by MOE
SHEET   22       GLY A 211  HIS A 224                  Generated by MOE
SHEET   23       LEU A 235  LEU A 235                  Generated by MOE
SHEET   24       GLN A 236  LEU A 237                  Generated by MOE
SHEET   25       MET A 238  MET A 238                  Generated by MOE
SHEET   26       VAL A 239  SER A 245                  Generated by MOE
SHEET   27       ILE A 248  ASN A 262                  Generated by MOE
SHEET   28       PHE A 269  ASN A 275                  Generated by MOE
SHEET   29       GLY A 278  LEU A 282                  Generated by MOE
SHEET   30       GLU A 286  VAL A 292                  Generated by MOE
SHEET   31       TYR A 306  GLN A 313                  Generated by MOE
SHEET   32       PHE A 164  ILE A 169                  Generated by MOE
SHEET   33       VAL A 181  THR A 182                  Generated by MOE
SHEET   34       TRP A 186  TYR A 187                  Generated by MOE
SHEET   35       LYS A 194  ILE A 195                  Generated by MOE
SHEET   36       MET A 198  THR A 199                  Generated by MOE
SHEET   37       LEU A 200  LEU A 200                  Generated by MOE
SHEET   38       LEU A 205  VAL A 207                  Generated by MOE
SHEET   39       GLY A 211  ARG A 222                  Generated by MOE
SHEET   40       HIS A 223  HIS A 223                  Generated by MOE
SHEET   41       HIS A 224  HIS A 224                  Generated by MOE
SHEET   42       GLN A 236  LEU A 237                  Generated by MOE
SHEET   43       MET A 238  MET A 238                  Generated by MOE
SHEET   44       VAL A 239  SER A 245                  Generated by MOE
SHEET   45       ILE A 248  LYS A 261                  Generated by MOE
SHEET   46       PHE A 269  LEU A 282                  Generated by MOE
SHEET   47       GLU A 286  VAL A 292                  Generated by MOE
SHEET   48       TYR A 306  PHE A 310                  Generated by MOE
SHEET   49       HIS    40  GLU    42                  Generated by MOE
SHEET   50       CYS    47  SER    49                  Generated by MOE
SHEET   51       LYS    55  SER    59                  Generated by MOE
SHEET   52       VAL    68  PRO    71                  Generated by MOE
SHEET   53       GLU    76  TYR    77                  Generated by MOE
SHEET   54       LEU    88  LEU    89                  Generated by MOE
SHEET   55       LEU    99  ASP   103                  Generated by MOE
SHEET   56       ARG   112  CYS   115                  Generated by MOE
SHEET   57       TYR   119  ASN   122                  Generated by MOE
SHEET   58       CYS   127  ARG   130                  Generated by MOE
SHEET   59       PHE   138  ALA   140                  Generated by MOE
SHEET   60       CYS   152  PRO   154                  Generated by MOE
SHEET   61       PHE   159  PHE   160                  Generated by MOE
SHEET   62       LYS   171  PRO   172                  Generated by MOE
SHEET   63       LEU   182  HIS   185                  Generated by MOE
SHEET   64       VAL   194  SER   196                  Generated by MOE
SHEET   65       PHE     3  HIE     5                  Generated by MOE
SHEET   66       THR     7  ILE     8                  Generated by MOE
SHEET   67       VAL    20  LEU    22                  Generated by MOE
SHEET   68       TRP    25  TYR    26                  Generated by MOE
SHEET   69       ILE    34  SER    35                  Generated by MOE
SHEET   70       MET    37  MET    37                  Generated by MOE
SHEET   71       THR    38  THR    38                  Generated by MOE
SHEET   72       LEU    39  SER    40                  Generated by MOE
SHEET   73       LYS    43  VAL    46                  Generated by MOE
SHEET   74       GLY    50  HIE    63                  Generated by MOE
SHEET   75       TYR    73  LEU    74                  Generated by MOE
SHEET   76       GLN    75  LEU    76                  Generated by MOE
SHEET   77       MET    77  SER    84                  Generated by MOE
SHEET   78       SER    90  LYS   100                  Generated by MOE
SHEET   79       ASN   101  ASN   101                  Generated by MOE
SHEET   80       PHE   108  LEU   121                  Generated by MOE
SHEET   81       GLU   125  VAL   131                  Generated by MOE
SHEET   82       LEU   137  ASP   138                  Generated by MOE
SHEET   83       TYR   145  GLN   152                  Generated by MOE
SHEET   84       PHE   164  HIE   166                  Generated by MOE
SHEET   85       THR   168  ILE   169                  Generated by MOE
SHEET   86       VAL   181  LEU   183                  Generated by MOE
SHEET   87       LYS   194  SER   196                  Generated by MOE
SHEET   88       MET   198  MET   198                  Generated by MOE
SHEET   89       THR   199  LEU   200                  Generated by MOE
SHEET   90       SER   201  SER   201                  Generated by MOE
SHEET   91       LYS   204  VAL   207                  Generated by MOE
SHEET   92       GLY   211  ARG   222                  Generated by MOE
SHEET   93       LEU   235  GLN   236                  Generated by MOE
SHEET   94       LEU   237  LEU   237                  Generated by MOE
SHEET   95       MET   238  SER   245                  Generated by MOE
SHEET   96       SER   250  LYS   261                  Generated by MOE
SHEET   97       PHE   269  LEU   282                  Generated by MOE
SHEET   98       GLU   286  VAL   292                  Generated by MOE
SHEET   99       TYR   306  GLN   313                  Generated by MOE
SHEET  100       PHE   164  HIE   166                  Generated by MOE
SHEET  101       THR   168  ILE   169                  Generated by MOE
SHEET  102       VAL   181  THR   182                  Generated by MOE
SHEET  103       TRP   186  TYR   187                  Generated by MOE
SHEET  104       LYS   194  SER   196                  Generated by MOE
SHEET  105       THR   199  SER   201                  Generated by MOE
SHEET  106       LYS   204  VAL   207                  Generated by MOE
SHEET  107       PHE   212  HIE   224                  Generated by MOE
SHEET  108       LEU   235  LEU   235                  Generated by MOE
SHEET  109       GLN   236  LEU   237                  Generated by MOE
SHEET  110       MET   238  LYS   243                  Generated by MOE
SHEET  111       THR   244  THR   244                  Generated by MOE
SHEET  112       HIE   252  LYS   256                  Generated by MOE
SHEET  113       SER   259  THR   260                  Generated by MOE
SHEET  114       PHE   269  SER   273                  Generated by MOE
SHEET  115       GLY   278  LYS   281                  Generated by MOE
SHEET  116       GLU   286  VAL   292                  Generated by MOE
SHEET  117       TYR   306  GLN   313                  Generated by MOE
SSBOND   1 CYS     35    CYS     47			     1555   1555  2.04
SSBOND   2 CYS     48    CYS     61			     1555   1555  2.02
SSBOND   3 CYS     51    CYS     69			     1555   1555  2.03
SSBOND   4 CYS     72    CYS     87			     1555   1555  2.05
SSBOND   5 CYS     93    CYS    113			     1555   1555  2.04
SSBOND   6 CYS    115    CYS    128			     1555   1555  2.02
SSBOND   7 CYS    125    CYS    127			     1555   1555  2.06
SSBOND   8 CYS    134    CYS    152			     1555   1555  2.05
SSBOND   9 CYS    155    CYS    170			     1555   1555  2.04
SSBOND  10 CYS    176    CYS    195			     1555   1555  2.03
ATOM      1  N   ALA A 161      54.267  43.850 116.164  1.00 77.94           N1+
ATOM      2  CA  ALA A 161      55.656  43.381 116.448  1.00 77.90           C  
ATOM      3  C   ALA A 161      56.667  43.967 115.454  1.00 76.41           C  
ATOM      4  O   ALA A 161      56.927  45.186 115.422  1.00 76.09           O  
ATOM      5  CB  ALA A 161      55.713  41.834 116.408  1.00 77.87           C  
ATOM      6  N   GLN A 162      57.225  43.083 114.637  1.00 73.85           N  
ATOM      7  CA  GLN A 162      58.221  43.470 113.656  1.00 70.94           C  
ATOM      8  C   GLN A 162      57.674  44.398 112.576  1.00 65.82           C  
ATOM      9  O   GLN A 162      56.464  44.457 112.333  1.00 64.89           O  
ATOM     10  CB  GLN A 162      58.809  42.213 113.005  1.00 73.56           C  
ATOM     11  CG  GLN A 162      59.437  41.232 113.994  1.00 77.69           C  
ATOM     12  CD  GLN A 162      60.845  41.635 114.420  1.00 84.74           C  
ATOM     13  NE2 GLN A 162      61.790  40.700 114.279  1.00 82.39           N  
ATOM     14  OE1 GLN A 162      61.083  42.767 114.874  1.00 86.70           O  
ATOM     15  N   PRO A 163      58.568  45.175 111.950  1.00 60.85           N  
ATOM     16  CA  PRO A 163      58.181  46.099 110.880  1.00 58.81           C  
ATOM     17  C   PRO A 163      57.871  45.291 109.612  1.00 56.75           C  
ATOM     18  O   PRO A 163      58.341  44.162 109.445  1.00 56.72           O  
ATOM     19  CB  PRO A 163      59.433  46.962 110.697  1.00 58.84           C  
ATOM     20  CG  PRO A 163      60.061  46.938 112.048  1.00 59.90           C  
ATOM     21  CD  PRO A 163      59.913  45.503 112.457  1.00 59.70           C  
ATOM     22  N   PHE A 164      57.059  45.853 108.731  1.00 54.68           N  
ATOM     23  CA  PHE A 164      56.756  45.187 107.478  1.00 51.87           C  
ATOM     24  C   PHE A 164      56.079  46.160 106.532  1.00 51.95           C  
ATOM     25  O   PHE A 164      55.718  47.267 106.914  1.00 51.77           O  
ATOM     26  CB  PHE A 164      55.876  43.956 107.697  1.00 51.58           C  
ATOM     27  CG  PHE A 164      54.472  44.274 108.104  1.00 51.70           C  
ATOM     28  CD1 PHE A 164      53.614  44.964 107.233  1.00 50.83           C  
ATOM     29  CD2 PHE A 164      54.006  43.898 109.362  1.00 47.23           C  
ATOM     30  CE1 PHE A 164      52.311  45.276 107.615  1.00 50.36           C  
ATOM     31  CE2 PHE A 164      52.716  44.200 109.758  1.00 46.12           C  
ATOM     32  CZ  PHE A 164      51.860  44.891 108.886  1.00 54.57           C  
ATOM     33  N   ALA A 165      55.924  45.736 105.286  1.00 52.66           N  
ATOM     34  CA  ALA A 165      55.287  46.546 104.265  1.00 49.71           C  
ATOM     35  C   ALA A 165      55.022  45.726 103.015  1.00 50.14           C  
ATOM     36  O   ALA A 165      55.830  44.894 102.612  1.00 49.43           O  
ATOM     37  CB  ALA A 165      56.155  47.748 103.913  1.00 48.28           C  
ATOM     38  N   HIS A 166      53.851  45.955 102.440  1.00 50.14           N  
ATOM     39  CA  HIS A 166      53.447  45.333 101.202  1.00 49.08           C  
ATOM     40  C   HIS A 166      52.821  46.504 100.483  1.00 48.96           C  
ATOM     41  O   HIS A 166      51.686  46.888 100.786  1.00 50.73           O  
ATOM     42  CB  HIS A 166      52.395  44.260 101.410  1.00 49.09           C  
ATOM     43  CG  HIS A 166      52.004  43.561 100.143  1.00 50.52           C  
ATOM     44  CD2 HIS A 166      50.852  43.581  99.432  1.00 43.16           C  
ATOM     45  ND1 HIS A 166      52.865  42.737  99.453  1.00 50.32           N  
ATOM     46  CE1 HIS A 166      52.261  42.277  98.374  1.00 52.82           C  
ATOM     47  NE2 HIS A 166      51.037  42.773  98.338  1.00 47.92           N  
ATOM     48  N   LEU A 167      53.572  47.083  99.551  1.00 46.67           N  
ATOM     49  CA  LEU A 167      53.096  48.231  98.800  1.00 47.41           C  
ATOM     50  C   LEU A 167      52.638  47.851  97.401  1.00 47.20           C  
ATOM     51  O   LEU A 167      53.348  47.171  96.677  1.00 48.27           O  
ATOM     52  CB  LEU A 167      54.206  49.284  98.732  1.00 46.71           C  
ATOM     53  CG  LEU A 167      54.828  49.576 100.110  1.00 48.21           C  
ATOM     54  CD1 LEU A 167      55.885  50.649  99.995  1.00 46.72           C  
ATOM     55  CD2 LEU A 167      53.739  50.003 101.089  1.00 44.67           C  
ATOM     56  N   THR A 168      51.435  48.274  97.031  1.00 47.52           N  
ATOM     57  CA  THR A 168      50.909  47.985  95.703  1.00 46.31           C  
ATOM     58  C   THR A 168      50.935  49.283  94.915  1.00 47.59           C  
ATOM     59  O   THR A 168      50.726  50.357  95.482  1.00 47.53           O  
ATOM     60  CB  THR A 168      49.470  47.425  95.751  1.00 45.17           C  
ATOM     61  CG2 THR A 168      49.399  46.258  96.711  1.00 45.93           C  
ATOM     62  OG1 THR A 168      48.563  48.446  96.176  1.00 47.67           O  
ATOM     63  N   ILE A 169      51.196  49.174  93.611  1.00 49.18           N  
ATOM     64  CA  ILE A 169      51.303  50.334  92.731  1.00 46.82           C  
ATOM     65  C   ILE A 169      50.087  51.237  92.754  1.00 47.00           C  
ATOM     66  O   ILE A 169      48.938  50.777  92.750  1.00 46.73           O  
ATOM     67  CB  ILE A 169      51.593  49.893  91.244  1.00 47.31           C  
ATOM     68  CG1 ILE A 169      52.036  51.093  90.411  1.00 45.55           C  
ATOM     69  CG2 ILE A 169      50.365  49.259  90.609  1.00 42.42           C  
ATOM     70  CD1 ILE A 169      53.463  51.565  90.719  1.00 43.66           C  
ATOM     71  N   ASN A 170      50.345  52.535  92.796  1.00 49.93           N  
ATOM     72  CA  ASN A 170      49.263  53.508  92.777  1.00 52.62           C  
ATOM     73  C   ASN A 170      48.833  53.618  91.323  1.00 54.13           C  
ATOM     74  O   ASN A 170      49.400  54.387  90.546  1.00 55.07           O  
ATOM     75  CB  ASN A 170      49.748  54.864  93.284  1.00 53.75           C  
ATOM     76  CG  ASN A 170      48.644  55.909  93.311  1.00 53.81           C  
ATOM     77  ND2 ASN A 170      47.565  55.669  92.559  1.00 53.83           N  
ATOM     78  OD1 ASN A 170      48.764  56.927  94.003  1.00 57.41           O  
ATOM     79  N   ALA A 171      47.828  52.827  90.975  1.00 54.60           N  
ATOM     80  CA  ALA A 171      47.290  52.764  89.629  1.00 55.64           C  
ATOM     81  C   ALA A 171      47.025  54.113  88.964  1.00 58.79           C  
ATOM     82  O   ALA A 171      46.976  54.203  87.735  1.00 62.02           O  
ATOM     83  CB  ALA A 171      46.018  51.947  89.647  1.00 53.02           C  
ATOM     84  N   ALA A 172      46.865  55.165  89.755  1.00 58.74           N  
ATOM     85  CA  ALA A 172      46.560  56.469  89.185  1.00 58.44           C  
ATOM     86  C   ALA A 172      47.754  57.389  88.983  1.00 59.23           C  
ATOM     87  O   ALA A 172      47.597  58.492  88.454  1.00 59.08           O  
ATOM     88  CB  ALA A 172      45.516  57.170  90.043  1.00 59.74           C  
ATOM     89  N   SER A 173      48.945  56.952  89.378  1.00 59.72           N  
ATOM     90  CA  SER A 173      50.110  57.815  89.230  1.00 60.15           C  
ATOM     91  C   SER A 173      51.353  57.164  88.640  1.00 60.25           C  
ATOM     92  O   SER A 173      52.473  57.441  89.083  1.00 61.21           O  
ATOM     93  CB  SER A 173      50.472  58.440  90.579  1.00 59.52           C  
ATOM     94  OG  SER A 173      49.391  59.205  91.082  1.00 62.67           O  
ATOM     95  N   ILE A 174      51.170  56.303  87.648  1.00 60.15           N  
ATOM     96  CA  ILE A 174      52.314  55.671  87.016  1.00 59.64           C  
ATOM     97  C   ILE A 174      52.809  56.600  85.916  1.00 59.99           C  
ATOM     98  O   ILE A 174      52.016  57.059  85.093  1.00 59.01           O  
ATOM     99  CB  ILE A 174      51.929  54.325  86.392  1.00 58.62           C  
ATOM    100  CG1 ILE A 174      51.259  53.445  87.453  1.00 53.79           C  
ATOM    101  CG2 ILE A 174      53.174  53.651  85.807  1.00 54.84           C  
ATOM    102  CD1 ILE A 174      50.628  52.184  86.909  1.00 46.44           C  
ATOM    103  N   PRO A 175      54.123  56.904  85.898  1.00 60.80           N  
ATOM    104  CA  PRO A 175      54.742  57.784  84.891  1.00 63.07           C  
ATOM    105  C   PRO A 175      54.485  57.204  83.500  1.00 65.52           C  
ATOM    106  O   PRO A 175      54.347  55.987  83.361  1.00 66.69           O  
ATOM    107  CB  PRO A 175      56.222  57.748  85.261  1.00 61.82           C  
ATOM    108  CG  PRO A 175      56.210  57.464  86.724  1.00 60.18           C  
ATOM    109  CD  PRO A 175      55.134  56.416  86.851  1.00 61.16           C  
ATOM    110  N   SER A 176      54.446  58.046  82.468  1.00 68.48           N  
ATOM    111  CA  SER A 176      54.161  57.540  81.118  1.00 70.32           C  
ATOM    112  C   SER A 176      55.314  57.299  80.143  1.00 69.86           C  
ATOM    113  O   SER A 176      55.083  56.785  79.049  1.00 71.59           O  
ATOM    114  CB  SER A 176      53.138  58.441  80.427  1.00 71.08           C  
ATOM    115  OG  SER A 176      53.679  59.735  80.233  1.00 76.12           O  
ATOM    116  N   GLY A 177      56.543  57.641  80.508  1.00 68.16           N  
ATOM    117  CA  GLY A 177      57.641  57.427  79.566  1.00 65.87           C  
ATOM    118  C   GLY A 177      58.044  56.000  79.177  1.00 64.04           C  
ATOM    119  O   GLY A 177      57.313  55.032  79.408  1.00 63.60           O  
ATOM    120  N   SER A 178      59.222  55.885  78.562  1.00 63.42           N  
ATOM    121  CA  SER A 178      59.789  54.603  78.137  1.00 62.66           C  
ATOM    122  C   SER A 178      61.158  54.484  78.767  1.00 61.75           C  
ATOM    123  O   SER A 178      61.836  53.466  78.632  1.00 63.25           O  
ATOM    124  CB  SER A 178      59.940  54.537  76.614  1.00 64.22           C  
ATOM    125  OG  SER A 178      58.673  54.502  75.973  1.00 68.03           O  
ATOM    126  N   HIS A 179      61.557  55.539  79.464  1.00 60.57           N  
ATOM    127  CA  HIS A 179      62.848  55.572  80.126  1.00 61.46           C  
ATOM    128  C   HIS A 179      62.751  55.074  81.558  1.00 59.67           C  
ATOM    129  O   HIS A 179      61.709  55.189  82.200  1.00 58.26           O  
ATOM    130  CB  HIS A 179      63.399  56.993  80.088  1.00 63.67           C  
ATOM    131  CG  HIS A 179      63.492  57.545  78.703  1.00 69.88           C  
ATOM    132  CD2 HIS A 179      62.890  58.611  78.123  1.00 72.21           C  
ATOM    133  ND1 HIS A 179      64.217  56.923  77.707  1.00 71.57           N  
ATOM    134  CE1 HIS A 179      64.051  57.578  76.572  1.00 73.39           C  
ATOM    135  NE2 HIS A 179      63.250  58.605  76.797  1.00 76.21           N  
ATOM    136  N   LYS A 180      63.849  54.512  82.043  1.00 57.84           N  
ATOM    137  CA  LYS A 180      63.912  53.988  83.391  1.00 57.07           C  
ATOM    138  C   LYS A 180      63.559  55.087  84.387  1.00 56.86           C  
ATOM    139  O   LYS A 180      64.036  56.220  84.280  1.00 58.89           O  
ATOM    140  CB  LYS A 180      65.317  53.460  83.683  1.00 54.96           C  
ATOM    141  CG  LYS A 180      65.413  52.658  84.958  1.00 54.16           C  
ATOM    142  CD  LYS A 180      66.847  52.295  85.265  1.00 48.44           C  
ATOM    143  CE  LYS A 180      67.648  53.528  85.626  1.00 56.06           C  
ATOM    144  NZ  LYS A 180      69.098  53.193  85.777  1.00 63.77           N1+
ATOM    145  N   VAL A 181      62.711  54.749  85.351  1.00 55.35           N  
ATOM    146  CA  VAL A 181      62.304  55.701  86.375  1.00 53.09           C  
ATOM    147  C   VAL A 181      62.182  55.022  87.738  1.00 51.41           C  
ATOM    148  O   VAL A 181      62.049  53.796  87.831  1.00 49.44           O  
ATOM    149  CB  VAL A 181      60.930  56.333  86.043  1.00 53.59           C  
ATOM    150  CG1 VAL A 181      60.980  57.050  84.709  1.00 50.74           C  
ATOM    151  CG2 VAL A 181      59.871  55.259  86.012  1.00 54.51           C  
ATOM    152  N   THR A 182      62.261  55.819  88.797  1.00 50.75           N  
ATOM    153  CA  THR A 182      62.071  55.295  90.138  1.00 48.66           C  
ATOM    154  C   THR A 182      60.563  55.437  90.326  1.00 48.96           C  
ATOM    155  O   THR A 182      60.011  56.498  90.072  1.00 47.98           O  
ATOM    156  CB  THR A 182      62.803  56.151  91.200  1.00 48.75           C  
ATOM    157  CG2 THR A 182      62.461  55.660  92.615  1.00 49.35           C  
ATOM    158  OG1 THR A 182      64.218  56.059  90.999  1.00 48.49           O  
ATOM    159  N   LEU A 183      59.869  54.376  90.712  1.00 50.47           N  
ATOM    160  CA  LEU A 183      58.426  54.523  90.899  1.00 50.48           C  
ATOM    161  C   LEU A 183      58.204  55.374  92.144  1.00 51.53           C  
ATOM    162  O   LEU A 183      58.779  55.112  93.201  1.00 54.07           O  
ATOM    163  CB  LEU A 183      57.753  53.155  91.018  1.00 48.87           C  
ATOM    164  CG  LEU A 183      57.755  52.415  89.669  1.00 48.74           C  
ATOM    165  CD1 LEU A 183      57.165  51.000  89.821  1.00 45.91           C  
ATOM    166  CD2 LEU A 183      56.968  53.233  88.638  1.00 43.11           C  
ATOM    167  N   SER A 184      57.381  56.405  92.030  1.00 51.30           N  
ATOM    168  CA  SER A 184      57.181  57.266  93.178  1.00 51.88           C  
ATOM    169  C   SER A 184      55.795  57.315  93.825  1.00 51.81           C  
ATOM    170  O   SER A 184      55.516  58.244  94.581  1.00 52.06           O  
ATOM    171  CB  SER A 184      57.626  58.687  92.826  1.00 52.61           C  
ATOM    172  OG  SER A 184      56.772  59.243  91.843  1.00 49.92           O  
ATOM    173  N   SER A 185      54.939  56.337  93.552  1.00 51.01           N  
ATOM    174  CA  SER A 185      53.617  56.325  94.165  1.00 51.88           C  
ATOM    175  C   SER A 185      53.095  54.927  94.360  1.00 52.21           C  
ATOM    176  O   SER A 185      52.815  54.216  93.395  1.00 52.28           O  
ATOM    177  CB  SER A 185      52.590  57.081  93.327  1.00 51.87           C  
ATOM    178  OG  SER A 185      53.037  58.386  93.037  1.00 59.86           O  
ATOM    179  N   TRP A 186      52.943  54.543  95.620  1.00 52.11           N  
ATOM    180  CA  TRP A 186      52.410  53.232  95.943  1.00 52.44           C  
ATOM    181  C   TRP A 186      51.333  53.428  96.984  1.00 52.90           C  
ATOM    182  O   TRP A 186      51.312  54.441  97.670  1.00 53.77           O  
ATOM    183  CB  TRP A 186      53.502  52.318  96.513  1.00 50.01           C  
ATOM    184  CG  TRP A 186      54.706  52.156  95.640  1.00 49.09           C  
ATOM    185  CD1 TRP A 186      55.783  52.997  95.552  1.00 46.09           C  
ATOM    186  CD2 TRP A 186      54.986  51.059  94.766  1.00 46.40           C  
ATOM    187  CE2 TRP A 186      56.253  51.295  94.185  1.00 46.83           C  
ATOM    188  CE3 TRP A 186      54.291  49.897  94.418  1.00 44.84           C  
ATOM    189  NE1 TRP A 186      56.719  52.484  94.684  1.00 43.47           N  
ATOM    190  CZ2 TRP A 186      56.839  50.411  93.279  1.00 49.54           C  
ATOM    191  CZ3 TRP A 186      54.874  49.016  93.519  1.00 45.20           C  
ATOM    192  CH2 TRP A 186      56.136  49.279  92.959  1.00 44.84           C  
ATOM    193  N   TYR A 187      50.417  52.476  97.072  1.00 53.34           N  
ATOM    194  CA  TYR A 187      49.373  52.521  98.091  1.00 54.51           C  
ATOM    195  C   TYR A 187      50.028  51.874  99.309  1.00 55.76           C  
ATOM    196  O   TYR A 187      50.905  51.024  99.156  1.00 55.70           O  
ATOM    197  CB  TYR A 187      48.180  51.658  97.692  1.00 53.25           C  
ATOM    198  CG  TYR A 187      47.404  52.143  96.508  1.00 54.13           C  
ATOM    199  CD1 TYR A 187      46.858  51.238  95.600  1.00 55.14           C  
ATOM    200  CD2 TYR A 187      47.178  53.503  96.308  1.00 54.24           C  
ATOM    201  CE1 TYR A 187      46.108  51.676  94.525  1.00 53.15           C  
ATOM    202  CE2 TYR A 187      46.425  53.952  95.231  1.00 57.55           C  
ATOM    203  CZ  TYR A 187      45.892  53.033  94.342  1.00 53.85           C  
ATOM    204  OH  TYR A 187      45.141  53.472  93.277  1.00 56.54           O  
ATOM    205  N   HIS A 188      49.606  52.262 100.508  1.00 57.76           N  
ATOM    206  CA  HIS A 188      50.158  51.672 101.725  1.00 58.90           C  
ATOM    207  C   HIS A 188      49.018  51.374 102.684  1.00 58.77           C  
ATOM    208  O   HIS A 188      49.226  50.767 103.742  1.00 58.51           O  
ATOM    209  CB  HIS A 188      51.141  52.626 102.399  1.00 58.92           C  
ATOM    210  CG  HIS A 188      50.516  53.910 102.833  1.00 64.89           C  
ATOM    211  CD2 HIS A 188      50.018  54.296 104.032  1.00 67.71           C  
ATOM    212  ND1 HIS A 188      50.261  54.945 101.959  1.00 67.02           N  
ATOM    213  CE1 HIS A 188      49.629  55.912 102.600  1.00 66.66           C  
ATOM    214  NE2 HIS A 188      49.468  55.542 103.859  1.00 67.74           N  
ATOM    215  N   ASP A 189      47.808  51.771 102.292  1.00 59.11           N  
ATOM    216  CA  ASP A 189      46.651  51.578 103.155  1.00 60.25           C  
ATOM    217  C   ASP A 189      45.342  51.150 102.497  1.00 59.24           C  
ATOM    218  O   ASP A 189      44.277  51.507 102.973  1.00 59.08           O  
ATOM    219  CB  ASP A 189      46.400  52.865 103.958  1.00 61.68           C  
ATOM    220  CG  ASP A 189      45.612  52.618 105.245  1.00 67.40           C  
ATOM    221  OD1 ASP A 189      45.042  53.601 105.777  1.00 73.08           O  
ATOM    222  OD2 ASP A 189      45.574  51.455 105.724  1.00 68.80           O1-
ATOM    223  N   ARG A 190      45.394  50.388 101.419  1.00 57.65           N  
ATOM    224  CA  ARG A 190      44.149  49.952 100.800  1.00 57.03           C  
ATOM    225  C   ARG A 190      44.337  48.625 100.094  1.00 55.70           C  
ATOM    226  O   ARG A 190      45.419  48.336  99.569  1.00 57.21           O  
ATOM    227  CB  ARG A 190      43.617  51.008  99.821  1.00 57.68           C  
ATOM    228  CG  ARG A 190      44.429  51.187  98.551  1.00 59.36           C  
ATOM    229  CD  ARG A 190      43.837  52.302  97.707  1.00 56.40           C  
ATOM    230  NE  ARG A 190      44.118  53.616  98.289  1.00 59.59           N  
ATOM    231  CZ  ARG A 190      43.507  54.751  97.935  1.00 62.16           C  
ATOM    232  NH1 ARG A 190      42.561  54.747  96.991  1.00 62.94           N  
ATOM    233  NH2 ARG A 190      43.851  55.896  98.523  1.00 61.37           N1+
ATOM    234  N   GLY A 191      43.283  47.819 100.088  1.00 52.32           N  
ATOM    235  CA  GLY A 191      43.367  46.516  99.468  1.00 52.43           C  
ATOM    236  C   GLY A 191      44.371  45.665 100.215  1.00 52.24           C  
ATOM    237  O   GLY A 191      44.247  45.485 101.427  1.00 53.98           O  
ATOM    238  N   TRP A 192      45.371  45.148  99.506  1.00 50.38           N  
ATOM    239  CA  TRP A 192      46.388  44.320 100.139  1.00 48.67           C  
ATOM    240  C   TRP A 192      47.548  45.199 100.594  1.00 46.89           C  
ATOM    241  O   TRP A 192      48.492  44.705 101.208  1.00 46.32           O  
ATOM    242  CB  TRP A 192      46.932  43.271  99.163  1.00 50.22           C  
ATOM    243  CG  TRP A 192      45.913  42.483  98.413  1.00 51.49           C  
ATOM    244  CD1 TRP A 192      46.010  42.048  97.120  1.00 49.99           C  
ATOM    245  CD2 TRP A 192      44.661  41.997  98.904  1.00 54.78           C  
ATOM    246  CE2 TRP A 192      44.051  41.275  97.849  1.00 52.43           C  
ATOM    247  CE3 TRP A 192      43.994  42.098 100.130  1.00 52.50           C  
ATOM    248  NE1 TRP A 192      44.895  41.324  96.775  1.00 52.46           N  
ATOM    249  CZ2 TRP A 192      42.802  40.658  97.986  1.00 54.03           C  
ATOM    250  CZ3 TRP A 192      42.753  41.483 100.267  1.00 49.97           C  
ATOM    251  CH2 TRP A 192      42.170  40.772  99.199  1.00 54.64           C  
ATOM    252  N   ALA A 193      47.497  46.488 100.284  1.00 46.57           N  
ATOM    253  CA  ALA A 193      48.583  47.384 100.682  1.00 48.94           C  
ATOM    254  C   ALA A 193      48.525  47.711 102.183  1.00 50.59           C  
ATOM    255  O   ALA A 193      47.489  48.102 102.726  1.00 50.78           O  
ATOM    256  CB  ALA A 193      48.555  48.658  99.849  1.00 49.61           C  
ATOM    257  N   LYS A 194      49.660  47.550 102.845  1.00 51.63           N  
ATOM    258  CA  LYS A 194      49.748  47.764 104.278  1.00 50.93           C  
ATOM    259  C   LYS A 194      51.180  48.093 104.680  1.00 51.61           C  
ATOM    260  O   LYS A 194      52.129  47.658 104.024  1.00 53.89           O  
ATOM    261  CB  LYS A 194      49.314  46.485 104.977  1.00 49.98           C  
ATOM    262  CG  LYS A 194      50.015  45.275 104.416  1.00 47.06           C  
ATOM    263  CD  LYS A 194      49.469  43.978 104.972  1.00 44.95           C  
ATOM    264  CE  LYS A 194      50.048  42.778 104.239  1.00 48.98           C  
ATOM    265  NZ  LYS A 194      49.557  42.648 102.813  1.00 55.04           N1+
ATOM    266  N   ILE A 195      51.333  48.857 105.759  1.00 51.49           N  
ATOM    267  CA  ILE A 195      52.655  49.202 106.253  1.00 50.85           C  
ATOM    268  C   ILE A 195      52.673  49.252 107.794  1.00 52.49           C  
ATOM    269  O   ILE A 195      51.671  49.566 108.426  1.00 51.52           O  
ATOM    270  CB  ILE A 195      53.116  50.530 105.646  1.00 50.22           C  
ATOM    271  CG1 ILE A 195      54.607  50.722 105.907  1.00 45.16           C  
ATOM    272  CG2 ILE A 195      52.279  51.675 106.183  1.00 47.82           C  
ATOM    273  CD1 ILE A 195      55.189  51.842 105.112  1.00 43.66           C  
ATOM    274  N   SER A 196      53.805  48.910 108.401  1.00 53.60           N  
ATOM    275  CA  SER A 196      53.904  48.907 109.856  1.00 54.95           C  
ATOM    276  C   SER A 196      55.318  49.163 110.346  1.00 56.33           C  
ATOM    277  O   SER A 196      56.230  48.385 110.079  1.00 54.81           O  
ATOM    278  CB  SER A 196      53.411  47.571 110.414  1.00 55.00           C  
ATOM    279  OG  SER A 196      53.583  47.513 111.821  1.00 59.34           O  
ATOM    280  N   ASN A 197      55.477  50.256 111.081  1.00 58.26           N  
ATOM    281  CA  ASN A 197      56.762  50.661 111.627  1.00 61.17           C  
ATOM    282  C   ASN A 197      57.788  50.865 110.521  1.00 61.27           C  
ATOM    283  O   ASN A 197      58.979  50.563 110.683  1.00 63.44           O  
ATOM    284  CB  ASN A 197      57.284  49.635 112.630  1.00 62.43           C  
ATOM    285  CG  ASN A 197      58.402  50.199 113.500  1.00 70.83           C  
ATOM    286  ND2 ASN A 197      58.337  51.505 113.782  1.00 73.73           N  
ATOM    287  OD1 ASN A 197      59.310  49.473 113.919  1.00 78.27           O  
ATOM    288  N   MET A 198      57.296  51.360 109.390  1.00 59.67           N  
ATOM    289  CA  MET A 198      58.109  51.665 108.219  1.00 56.59           C  
ATOM    290  C   MET A 198      57.466  52.899 107.598  1.00 57.21           C  
ATOM    291  O   MET A 198      56.256  53.115 107.714  1.00 55.51           O  
ATOM    292  CB  MET A 198      58.126  50.499 107.228  1.00 56.88           C  
ATOM    293  CG  MET A 198      58.994  49.340 107.680  1.00 55.07           C  
ATOM    294  SD  MET A 198      59.241  48.051 106.430  1.00 52.04           S  
ATOM    295  CE  MET A 198      60.814  48.607 105.684  1.00 44.83           C  
ATOM    296  N   THR A 199      58.278  53.717 106.952  1.00 58.47           N  
ATOM    297  CA  THR A 199      57.771  54.943 106.372  1.00 62.01           C  
ATOM    298  C   THR A 199      57.849  55.004 104.848  1.00 61.70           C  
ATOM    299  O   THR A 199      58.876  54.674 104.247  1.00 61.94           O  
ATOM    300  CB  THR A 199      58.527  56.146 106.978  1.00 61.89           C  
ATOM    301  CG2 THR A 199      58.184  57.437 106.235  1.00 66.27           C  
ATOM    302  OG1 THR A 199      58.177  56.266 108.363  1.00 66.23           O  
ATOM    303  N   LEU A 200      56.751  55.432 104.235  1.00 61.25           N  
ATOM    304  CA  LEU A 200      56.680  55.562 102.791  1.00 61.17           C  
ATOM    305  C   LEU A 200      56.469  57.018 102.406  1.00 62.86           C  
ATOM    306  O   LEU A 200      55.416  57.597 102.685  1.00 61.25           O  
ATOM    307  CB  LEU A 200      55.524  54.737 102.233  1.00 60.31           C  
ATOM    308  CG  LEU A 200      55.291  54.933 100.733  1.00 56.23           C  
ATOM    309  CD1 LEU A 200      56.557  54.550  99.935  1.00 51.90           C  
ATOM    310  CD2 LEU A 200      54.103  54.086 100.321  1.00 49.54           C  
ATOM    311  N   SER A 201      57.466  57.608 101.759  1.00 64.47           N  
ATOM    312  CA  SER A 201      57.347  58.993 101.347  1.00 66.41           C  
ATOM    313  C   SER A 201      56.895  59.083  99.886  1.00 67.59           C  
ATOM    314  O   SER A 201      55.696  59.240  99.607  1.00 69.49           O  
ATOM    315  CB  SER A 201      58.675  59.718 101.540  1.00 67.70           C  
ATOM    316  OG  SER A 201      58.480  61.117 101.453  1.00 69.15           O  
ATOM    317  N   ASN A 202      57.837  58.992  98.954  1.00 66.69           N  
ATOM    318  CA  ASN A 202      57.481  59.052  97.542  1.00 66.26           C  
ATOM    319  C   ASN A 202      58.177  57.927  96.816  1.00 65.21           C  
ATOM    320  O   ASN A 202      59.184  58.145  96.127  1.00 65.82           O  
ATOM    321  CB  ASN A 202      57.901  60.385  96.930  1.00 66.55           C  
ATOM    322  CG  ASN A 202      56.938  61.497  97.256  1.00 69.21           C  
ATOM    323  ND2 ASN A 202      57.427  62.518  97.955  1.00 69.81           N  
ATOM    324  OD1 ASN A 202      55.761  61.441  96.888  1.00 72.05           O  
ATOM    325  N   GLY A 203      57.640  56.721  96.969  1.00 63.08           N  
ATOM    326  CA  GLY A 203      58.254  55.574  96.334  1.00 60.65           C  
ATOM    327  C   GLY A 203      59.417  55.087  97.177  1.00 59.91           C  
ATOM    328  O   GLY A 203      60.002  54.036  96.905  1.00 60.03           O  
ATOM    329  N   LYS A 204      59.765  55.859  98.202  1.00 59.37           N  
ATOM    330  CA  LYS A 204      60.847  55.459  99.085  1.00 58.18           C  
ATOM    331  C   LYS A 204      60.319  54.878 100.396  1.00 56.86           C  
ATOM    332  O   LYS A 204      59.583  55.527 101.145  1.00 58.05           O  
ATOM    333  CB  LYS A 204      61.785  56.632  99.339  1.00 59.19           C  
ATOM    334  CG  LYS A 204      62.682  56.926  98.155  1.00 62.40           C  
ATOM    335  CD  LYS A 204      63.532  58.164  98.380  1.00 73.45           C  
ATOM    336  CE  LYS A 204      64.556  58.333  97.262  1.00 77.75           C  
ATOM    337  NZ  LYS A 204      65.482  57.169  97.209  1.00 78.01           N1+
ATOM    338  N   LEU A 205      60.678  53.620 100.629  1.00 54.07           N  
ATOM    339  CA  LEU A 205      60.287  52.882 101.817  1.00 54.16           C  
ATOM    340  C   LEU A 205      61.433  53.020 102.786  1.00 55.60           C  
ATOM    341  O   LEU A 205      62.498  52.439 102.583  1.00 54.80           O  
ATOM    342  CB  LEU A 205      60.065  51.407 101.488  1.00 51.90           C  
ATOM    343  CG  LEU A 205      59.809  50.489 102.679  1.00 52.44           C  
ATOM    344  CD1 LEU A 205      58.517  50.908 103.407  1.00 52.51           C  
ATOM    345  CD2 LEU A 205      59.713  49.043 102.186  1.00 52.98           C  
ATOM    346  N   ARG A 206      61.210  53.810 103.834  1.00 58.21           N  
ATOM    347  CA  ARG A 206      62.229  54.061 104.851  1.00 59.15           C  
ATOM    348  C   ARG A 206      62.192  53.050 105.984  1.00 56.74           C  
ATOM    349  O   ARG A 206      61.131  52.771 106.544  1.00 55.09           O  
ATOM    350  CB  ARG A 206      62.059  55.478 105.424  1.00 60.79           C  
ATOM    351  CG  ARG A 206      63.140  55.876 106.426  1.00 66.36           C  
ATOM    352  CD  ARG A 206      63.325  57.385 106.481  1.00 77.08           C  
ATOM    353  NE  ARG A 206      62.121  58.070 106.944  1.00 87.37           N  
ATOM    354  CZ  ARG A 206      61.600  57.925 108.162  1.00 90.01           C  
ATOM    355  NH1 ARG A 206      62.185  57.117 109.040  1.00 90.71           N  
ATOM    356  NH2 ARG A 206      60.495  58.585 108.502  1.00 88.15           N1+
ATOM    357  N   VAL A 207      63.355  52.493 106.301  1.00 56.38           N  
ATOM    358  CA  VAL A 207      63.463  51.541 107.402  1.00 57.46           C  
ATOM    359  C   VAL A 207      63.524  52.372 108.694  1.00 59.03           C  
ATOM    360  O   VAL A 207      64.364  53.277 108.829  1.00 58.89           O  
ATOM    361  CB  VAL A 207      64.748  50.670 107.285  1.00 57.95           C  
ATOM    362  CG1 VAL A 207      65.036  49.971 108.603  1.00 52.99           C  
ATOM    363  CG2 VAL A 207      64.577  49.630 106.182  1.00 57.88           C  
ATOM    364  N   ASN A 208      62.622  52.081 109.629  1.00 59.31           N  
ATOM    365  CA  ASN A 208      62.581  52.802 110.899  1.00 61.13           C  
ATOM    366  C   ASN A 208      63.223  52.035 112.041  1.00 60.51           C  
ATOM    367  O   ASN A 208      63.262  52.528 113.159  1.00 61.14           O  
ATOM    368  CB  ASN A 208      61.135  53.119 111.297  1.00 60.44           C  
ATOM    369  CG  ASN A 208      60.464  54.077 110.337  1.00 62.64           C  
ATOM    370  ND2 ASN A 208      59.130  54.043 110.294  1.00 63.25           N  
ATOM    371  OD1 ASN A 208      61.136  54.854 109.650  1.00 62.61           O  
ATOM    372  N   GLN A 209      63.741  50.843 111.759  1.00 61.14           N  
ATOM    373  CA  GLN A 209      64.317  50.009 112.807  1.00 60.78           C  
ATOM    374  C   GLN A 209      65.304  48.965 112.290  1.00 59.62           C  
ATOM    375  O   GLN A 209      64.929  48.030 111.592  1.00 61.20           O  
ATOM    376  CB  GLN A 209      63.164  49.332 113.565  1.00 60.22           C  
ATOM    377  CG  GLN A 209      63.532  48.150 114.441  1.00 62.88           C  
ATOM    378  CD  GLN A 209      62.287  47.472 115.017  1.00 64.47           C  
ATOM    379  NE2 GLN A 209      61.293  48.281 115.390  1.00 69.32           N  
ATOM    380  OE1 GLN A 209      62.217  46.238 115.121  1.00 67.55           O  
ATOM    381  N   ASP A 210      66.568  49.146 112.641  1.00 56.30           N  
ATOM    382  CA  ASP A 210      67.639  48.241 112.254  1.00 54.73           C  
ATOM    383  C   ASP A 210      67.208  46.791 112.268  1.00 54.37           C  
ATOM    384  O   ASP A 210      66.316  46.409 113.016  1.00 55.33           O  
ATOM    385  CB  ASP A 210      68.834  48.434 113.192  1.00 53.89           C  
ATOM    386  CG  ASP A 210      69.507  49.787 112.999  1.00 57.32           C  
ATOM    387  OD1 ASP A 210      68.834  50.730 112.517  1.00 56.29           O  
ATOM    388  OD2 ASP A 210      70.708  49.910 113.332  1.00 62.45           O1-
ATOM    389  N   GLY A 211      67.847  45.980 111.434  1.00 54.99           N  
ATOM    390  CA  GLY A 211      67.507  44.568 111.367  1.00 52.94           C  
ATOM    391  C   GLY A 211      67.768  43.969 109.991  1.00 52.38           C  
ATOM    392  O   GLY A 211      68.222  44.655 109.068  1.00 50.15           O  
ATOM    393  N   PHE A 212      67.508  42.669 109.879  1.00 51.15           N  
ATOM    394  CA  PHE A 212      67.654  41.925 108.640  1.00 50.19           C  
ATOM    395  C   PHE A 212      66.227  41.721 108.135  1.00 51.67           C  
ATOM    396  O   PHE A 212      65.392  41.117 108.833  1.00 48.44           O  
ATOM    397  CB  PHE A 212      68.289  40.550 108.881  1.00 49.38           C  
ATOM    398  CG  PHE A 212      69.749  40.601 109.242  1.00 54.52           C  
ATOM    399  CD1 PHE A 212      70.151  40.796 110.564  1.00 55.32           C  
ATOM    400  CD2 PHE A 212      70.727  40.464 108.257  1.00 51.28           C  
ATOM    401  CE1 PHE A 212      71.504  40.851 110.892  1.00 54.04           C  
ATOM    402  CE2 PHE A 212      72.078  40.519 108.574  1.00 55.82           C  
ATOM    403  CZ  PHE A 212      72.470  40.712 109.895  1.00 56.04           C  
ATOM    404  N   TYR A 213      65.952  42.230 106.932  1.00 51.25           N  
ATOM    405  CA  TYR A 213      64.633  42.105 106.316  1.00 49.67           C  
ATOM    406  C   TYR A 213      64.687  41.269 105.024  1.00 49.51           C  
ATOM    407  O   TYR A 213      65.734  41.184 104.341  1.00 47.11           O  
ATOM    408  CB  TYR A 213      64.089  43.477 105.904  1.00 50.26           C  
ATOM    409  CG  TYR A 213      63.764  44.473 106.987  1.00 48.06           C  
ATOM    410  CD1 TYR A 213      64.772  45.142 107.694  1.00 46.62           C  
ATOM    411  CD2 TYR A 213      62.436  44.792 107.268  1.00 48.91           C  
ATOM    412  CE1 TYR A 213      64.454  46.114 108.654  1.00 44.11           C  
ATOM    413  CE2 TYR A 213      62.102  45.753 108.221  1.00 47.15           C  
ATOM    414  CZ  TYR A 213      63.106  46.413 108.913  1.00 47.99           C  
ATOM    415  OH  TYR A 213      62.745  47.357 109.865  1.00 52.18           O  
ATOM    416  N   TYR A 214      63.559  40.652 104.687  1.00 48.02           N  
ATOM    417  CA  TYR A 214      63.466  39.948 103.429  1.00 45.92           C  
ATOM    418  C   TYR A 214      62.768  40.984 102.547  1.00 46.96           C  
ATOM    419  O   TYR A 214      61.696  41.484 102.909  1.00 46.07           O  
ATOM    420  CB  TYR A 214      62.586  38.709 103.516  1.00 45.96           C  
ATOM    421  CG  TYR A 214      62.598  37.926 102.218  1.00 44.75           C  
ATOM    422  CD1 TYR A 214      63.765  37.312 101.770  1.00 41.94           C  
ATOM    423  CD2 TYR A 214      61.467  37.866 101.397  1.00 42.81           C  
ATOM    424  CE1 TYR A 214      63.814  36.662 100.539  1.00 47.73           C  
ATOM    425  CE2 TYR A 214      61.509  37.214 100.147  1.00 40.27           C  
ATOM    426  CZ  TYR A 214      62.684  36.621  99.734  1.00 42.68           C  
ATOM    427  OH  TYR A 214      62.746  35.983  98.521  1.00 51.01           O  
ATOM    428  N   LEU A 215      63.382  41.335 101.418  1.00 45.21           N  
ATOM    429  CA  LEU A 215      62.801  42.309 100.499  1.00 44.47           C  
ATOM    430  C   LEU A 215      62.349  41.576  99.238  1.00 44.11           C  
ATOM    431  O   LEU A 215      63.041  40.670  98.764  1.00 43.45           O  
ATOM    432  CB  LEU A 215      63.844  43.371 100.125  1.00 45.48           C  
ATOM    433  CG  LEU A 215      64.458  44.188 101.265  1.00 43.43           C  
ATOM    434  CD1 LEU A 215      65.564  45.101 100.748  1.00 42.68           C  
ATOM    435  CD2 LEU A 215      63.356  44.992 101.945  1.00 40.85           C  
ATOM    436  N   TYR A 216      61.201  41.968  98.693  1.00 43.90           N  
ATOM    437  CA  TYR A 216      60.692  41.341  97.480  1.00 44.01           C  
ATOM    438  C   TYR A 216      59.931  42.329  96.592  1.00 44.12           C  
ATOM    439  O   TYR A 216      59.529  43.410  97.029  1.00 45.34           O  
ATOM    440  CB  TYR A 216      59.780  40.176  97.846  1.00 43.83           C  
ATOM    441  CG  TYR A 216      58.536  40.613  98.593  1.00 43.20           C  
ATOM    442  CD1 TYR A 216      57.424  41.105  97.905  1.00 36.66           C  
ATOM    443  CD2 TYR A 216      58.483  40.571  99.993  1.00 39.40           C  
ATOM    444  CE1 TYR A 216      56.295  41.540  98.578  1.00 35.09           C  
ATOM    445  CE2 TYR A 216      57.354  41.008 100.682  1.00 36.57           C  
ATOM    446  CZ  TYR A 216      56.256  41.491  99.970  1.00 39.92           C  
ATOM    447  OH  TYR A 216      55.114  41.895 100.638  1.00 41.96           O  
ATOM    448  N   ALA A 217      59.754  41.946  95.329  1.00 45.35           N  
ATOM    449  CA  ALA A 217      59.024  42.759  94.353  1.00 43.09           C  
ATOM    450  C   ALA A 217      58.496  41.896  93.207  1.00 42.77           C  
ATOM    451  O   ALA A 217      59.142  40.939  92.772  1.00 44.69           O  
ATOM    452  CB  ALA A 217      59.910  43.873  93.809  1.00 42.90           C  
ATOM    453  N   ASN A 218      57.285  42.212  92.770  1.00 42.11           N  
ATOM    454  CA  ASN A 218      56.657  41.534  91.652  1.00 43.46           C  
ATOM    455  C   ASN A 218      56.287  42.672  90.717  1.00 45.53           C  
ATOM    456  O   ASN A 218      55.612  43.622  91.127  1.00 44.51           O  
ATOM    457  CB  ASN A 218      55.386  40.802  92.067  1.00 42.30           C  
ATOM    458  CG  ASN A 218      54.960  39.759  91.043  1.00 42.85           C  
ATOM    459  ND2 ASN A 218      53.772  39.930  90.448  1.00 33.31           N  
ATOM    460  OD1 ASN A 218      55.698  38.809  90.788  1.00 40.38           O  
ATOM    461  N   ILE A 219      56.745  42.587  89.473  1.00 46.58           N  
ATOM    462  CA  ILE A 219      56.459  43.611  88.483  1.00 47.24           C  
ATOM    463  C   ILE A 219      55.863  42.972  87.234  1.00 47.55           C  
ATOM    464  O   ILE A 219      56.401  42.006  86.685  1.00 47.72           O  
ATOM    465  CB  ILE A 219      57.739  44.391  88.111  1.00 47.65           C  
ATOM    466  CG1 ILE A 219      58.412  44.913  89.388  1.00 49.16           C  
ATOM    467  CG2 ILE A 219      57.402  45.552  87.196  1.00 48.77           C  
ATOM    468  CD1 ILE A 219      57.536  45.837  90.220  1.00 43.27           C  
ATOM    469  N   CYS A 220      54.734  43.517  86.803  1.00 47.53           N  
ATOM    470  CA  CYS A 220      54.041  43.027  85.629  1.00 45.42           C  
ATOM    471  C   CYS A 220      53.988  44.072  84.526  1.00 45.50           C  
ATOM    472  O   CYS A 220      53.587  45.217  84.763  1.00 44.86           O  
ATOM    473  CB  CYS A 220      52.625  42.619  85.997  1.00 44.70           C  
ATOM    474  SG  CYS A 220      52.545  41.032  86.811  1.00 45.21           S  
ATOM    475  N   PHE A 221      54.409  43.665  83.330  1.00 45.48           N  
ATOM    476  CA  PHE A 221      54.401  44.526  82.148  1.00 42.84           C  
ATOM    477  C   PHE A 221      53.354  43.965  81.205  1.00 42.58           C  
ATOM    478  O   PHE A 221      53.213  42.736  81.068  1.00 40.48           O  
ATOM    479  CB  PHE A 221      55.755  44.524  81.430  1.00 42.09           C  
ATOM    480  CG  PHE A 221      56.888  45.034  82.265  1.00 39.82           C  
ATOM    481  CD1 PHE A 221      57.687  44.154  82.987  1.00 40.68           C  
ATOM    482  CD2 PHE A 221      57.150  46.395  82.341  1.00 38.88           C  
ATOM    483  CE1 PHE A 221      58.735  44.626  83.776  1.00 31.03           C  
ATOM    484  CE2 PHE A 221      58.185  46.872  83.119  1.00 35.32           C  
ATOM    485  CZ  PHE A 221      58.982  45.982  83.841  1.00 33.26           C  
ATOM    486  N   ARG A 222      52.641  44.874  80.546  1.00 41.41           N  
ATOM    487  CA  ARG A 222      51.582  44.498  79.635  1.00 42.10           C  
ATOM    488  C   ARG A 222      51.393  45.532  78.520  1.00 43.09           C  
ATOM    489  O   ARG A 222      51.633  46.738  78.694  1.00 43.23           O  
ATOM    490  CB  ARG A 222      50.267  44.346  80.434  1.00 41.43           C  
ATOM    491  CG  ARG A 222      49.804  45.646  81.129  1.00 42.68           C  
ATOM    492  CD  ARG A 222      48.787  46.435  80.286  1.00 38.69           C  
ATOM    493  NE  ARG A 222      48.456  47.745  80.864  1.00 39.43           N  
ATOM    494  CZ  ARG A 222      49.233  48.826  80.782  1.00 40.33           C  
ATOM    495  NH1 ARG A 222      50.403  48.780  80.140  1.00 38.95           N  
ATOM    496  NH2 ARG A 222      48.851  49.962  81.342  1.00 41.35           N1+
ATOM    497  N   HIS A 223      50.957  45.050  77.366  1.00 43.69           N  
ATOM    498  CA  HIS A 223      50.700  45.926  76.242  1.00 45.34           C  
ATOM    499  C   HIS A 223      49.532  45.382  75.436  1.00 44.34           C  
ATOM    500  O   HIS A 223      49.409  44.160  75.238  1.00 45.29           O  
ATOM    501  CB  HIS A 223      51.923  46.039  75.333  1.00 46.82           C  
ATOM    502  CG  HIS A 223      51.683  46.900  74.131  1.00 52.35           C  
ATOM    503  CD2 HIS A 223      51.392  46.578  72.849  1.00 52.06           C  
ATOM    504  ND1 HIS A 223      51.637  48.277  74.199  1.00 54.66           N  
ATOM    505  CE1 HIS A 223      51.327  48.766  73.012  1.00 53.83           C  
ATOM    506  NE2 HIS A 223      51.171  47.756  72.175  1.00 56.50           N  
ATOM    507  N   HIS A 224      48.670  46.291  74.983  1.00 45.88           N  
ATOM    508  CA  HIS A 224      47.522  45.915  74.176  1.00 46.62           C  
ATOM    509  C   HIS A 224      47.490  46.711  72.852  1.00 48.84           C  
ATOM    510  O   HIS A 224      47.808  47.912  72.815  1.00 48.20           O  
ATOM    511  CB  HIS A 224      46.231  46.143  74.963  1.00 44.52           C  
ATOM    512  CG  HIS A 224      45.048  45.420  74.392  1.00 45.38           C  
ATOM    513  CD2 HIS A 224      44.500  44.221  74.713  1.00 42.11           C  
ATOM    514  ND1 HIS A 224      44.331  45.894  73.309  1.00 41.78           N  
ATOM    515  CE1 HIS A 224      43.395  45.016  72.991  1.00 40.08           C  
ATOM    516  NE2 HIS A 224      43.476  43.993  73.826  1.00 44.95           N  
ATOM    517  N   GLU A 225      47.127  46.013  71.776  1.00 50.03           N  
ATOM    518  CA  GLU A 225      46.999  46.567  70.421  1.00 50.73           C  
ATOM    519  C   GLU A 225      46.445  47.992  70.378  1.00 53.09           C  
ATOM    520  O   GLU A 225      47.014  48.883  69.741  1.00 54.28           O  
ATOM    521  CB  GLU A 225      46.033  45.707  69.626  1.00 50.94           C  
ATOM    522  CG  GLU A 225      46.626  44.900  68.543  1.00 51.43           C  
ATOM    523  CD  GLU A 225      45.615  43.954  67.945  1.00 48.96           C  
ATOM    524  OE1 GLU A 225      46.051  43.063  67.184  1.00 52.57           O  
ATOM    525  OE2 GLU A 225      44.398  44.094  68.233  1.00 41.66           O1-
ATOM    526  N   THR A 226      45.304  48.179  71.040  1.00 54.06           N  
ATOM    527  CA  THR A 226      44.620  49.457  71.070  1.00 55.75           C  
ATOM    528  C   THR A 226      45.479  50.596  71.565  1.00 56.19           C  
ATOM    529  O   THR A 226      45.115  51.751  71.407  1.00 57.52           O  
ATOM    530  CB  THR A 226      43.370  49.379  71.937  1.00 55.95           C  
ATOM    531  CG2 THR A 226      42.454  48.261  71.449  1.00 56.09           C  
ATOM    532  OG1 THR A 226      43.756  49.107  73.289  1.00 66.07           O  
ATOM    533  N   SER A 227      46.623  50.289  72.157  1.00 57.92           N  
ATOM    534  CA  SER A 227      47.502  51.339  72.659  1.00 59.85           C  
ATOM    535  C   SER A 227      48.485  51.789  71.595  1.00 61.86           C  
ATOM    536  O   SER A 227      49.250  52.737  71.789  1.00 61.05           O  
ATOM    537  CB  SER A 227      48.264  50.847  73.888  1.00 59.20           C  
ATOM    538  OG  SER A 227      47.370  50.619  74.961  1.00 57.36           O  
ATOM    539  N   GLY A 228      48.458  51.103  70.465  1.00 64.08           N  
ATOM    540  CA  GLY A 228      49.360  51.453  69.394  1.00 68.17           C  
ATOM    541  C   GLY A 228      50.339  50.343  69.088  1.00 71.34           C  
ATOM    542  O   GLY A 228      50.410  49.337  69.800  1.00 71.96           O  
ATOM    543  N   SER A 229      51.092  50.528  68.012  1.00 74.46           N  
ATOM    544  CA  SER A 229      52.083  49.552  67.601  1.00 76.86           C  
ATOM    545  C   SER A 229      53.252  49.537  68.552  1.00 78.24           C  
ATOM    546  O   SER A 229      53.570  50.543  69.198  1.00 77.85           O  
ATOM    547  CB  SER A 229      52.616  49.866  66.198  1.00 77.90           C  
ATOM    548  OG  SER A 229      51.833  49.252  65.188  1.00 79.65           O  
ATOM    549  N   VAL A 230      53.877  48.371  68.634  1.00 80.17           N  
ATOM    550  CA  VAL A 230      55.065  48.193  69.441  1.00 82.26           C  
ATOM    551  C   VAL A 230      56.170  48.458  68.413  1.00 83.94           C  
ATOM    552  O   VAL A 230      56.367  47.663  67.482  1.00 83.03           O  
ATOM    553  CB  VAL A 230      55.195  46.744  69.960  1.00 82.59           C  
ATOM    554  CG1 VAL A 230      56.157  46.707  71.143  1.00 81.21           C  
ATOM    555  CG2 VAL A 230      53.827  46.195  70.337  1.00 80.76           C  
ATOM    556  N   PRO A 231      56.882  49.593  68.549  1.00 85.91           N  
ATOM    557  CA  PRO A 231      57.956  49.922  67.603  1.00 87.93           C  
ATOM    558  C   PRO A 231      58.988  48.801  67.482  1.00 89.33           C  
ATOM    559  O   PRO A 231      59.309  48.133  68.474  1.00 90.11           O  
ATOM    560  CB  PRO A 231      58.552  51.209  68.187  1.00 88.13           C  
ATOM    561  CG  PRO A 231      58.292  51.064  69.674  1.00 87.57           C  
ATOM    562  CD  PRO A 231      56.875  50.532  69.689  1.00 86.63           C  
ATOM    563  N   THR A 232      59.486  48.573  66.268  1.00 90.11           N  
ATOM    564  CA  THR A 232      60.496  47.539  66.076  1.00 90.72           C  
ATOM    565  C   THR A 232      61.844  48.091  66.527  1.00 90.53           C  
ATOM    566  O   THR A 232      62.558  48.758  65.768  1.00 90.87           O  
ATOM    567  CB  THR A 232      60.568  47.046  64.594  1.00 91.25           C  
ATOM    568  CG2 THR A 232      61.964  46.525  64.244  1.00 90.13           C  
ATOM    569  OG1 THR A 232      59.623  45.984  64.405  1.00 92.06           O  
ATOM    570  N   ASP A 233      62.154  47.831  67.794  1.00 88.86           N  
ATOM    571  CA  ASP A 233      63.406  48.253  68.404  1.00 87.90           C  
ATOM    572  C   ASP A 233      63.707  47.490  69.699  1.00 85.26           C  
ATOM    573  O   ASP A 233      63.031  46.501  70.042  1.00 84.94           O  
ATOM    574  CB  ASP A 233      63.420  49.773  68.637  1.00 89.44           C  
ATOM    575  CG  ASP A 233      62.113  50.300  69.185  1.00 93.24           C  
ATOM    576  OD1 ASP A 233      61.889  51.529  69.098  1.00 96.34           O  
ATOM    577  OD2 ASP A 233      61.313  49.495  69.707  1.00 98.94           O1-
ATOM    578  N   TYR A 234      64.729  47.954  70.409  1.00 81.41           N  
ATOM    579  CA  TYR A 234      65.182  47.304  71.631  1.00 76.68           C  
ATOM    580  C   TYR A 234      64.206  47.329  72.809  1.00 71.06           C  
ATOM    581  O   TYR A 234      63.845  48.398  73.307  1.00 69.52           O  
ATOM    582  CB  TYR A 234      66.529  47.905  72.043  1.00 78.18           C  
ATOM    583  CG  TYR A 234      67.259  47.087  73.079  1.00 82.31           C  
ATOM    584  CD1 TYR A 234      67.235  47.453  74.428  1.00 83.51           C  
ATOM    585  CD2 TYR A 234      67.954  45.930  72.717  1.00 83.03           C  
ATOM    586  CE1 TYR A 234      67.883  46.689  75.392  1.00 82.71           C  
ATOM    587  CE2 TYR A 234      68.605  45.158  73.674  1.00 84.91           C  
ATOM    588  CZ  TYR A 234      68.567  45.545  75.011  1.00 82.59           C  
ATOM    589  OH  TYR A 234      69.221  44.797  75.968  1.00 83.61           O  
ATOM    590  N   LEU A 235      63.796  46.138  73.251  1.00 64.79           N  
ATOM    591  CA  LEU A 235      62.874  46.007  74.376  1.00 59.31           C  
ATOM    592  C   LEU A 235      63.437  45.174  75.538  1.00 55.91           C  
ATOM    593  O   LEU A 235      63.537  43.953  75.453  1.00 53.02           O  
ATOM    594  CB  LEU A 235      61.568  45.377  73.913  1.00 57.60           C  
ATOM    595  CG  LEU A 235      60.271  46.010  74.415  1.00 54.55           C  
ATOM    596  CD1 LEU A 235      59.197  44.937  74.469  1.00 47.49           C  
ATOM    597  CD2 LEU A 235      60.464  46.625  75.773  1.00 57.60           C  
ATOM    598  N   GLN A 236      63.811  45.840  76.623  1.00 54.31           N  
ATOM    599  CA  GLN A 236      64.330  45.136  77.795  1.00 53.26           C  
ATOM    600  C   GLN A 236      63.510  45.550  79.014  1.00 50.56           C  
ATOM    601  O   GLN A 236      63.685  46.659  79.520  1.00 50.65           O  
ATOM    602  CB  GLN A 236      65.817  45.456  78.008  1.00 53.44           C  
ATOM    603  CG  GLN A 236      66.447  44.686  79.178  1.00 54.36           C  
ATOM    604  CD  GLN A 236      67.966  44.837  79.268  1.00 56.81           C  
ATOM    605  NE2 GLN A 236      68.654  43.738  79.549  1.00 67.41           N  
ATOM    606  OE1 GLN A 236      68.507  45.925  79.102  1.00 65.86           O  
ATOM    607  N   LEU A 237      62.598  44.676  79.454  1.00 47.20           N  
ATOM    608  CA  LEU A 237      61.730  44.954  80.615  1.00 45.85           C  
ATOM    609  C   LEU A 237      62.463  44.569  81.916  1.00 44.98           C  
ATOM    610  O   LEU A 237      62.663  43.387  82.231  1.00 43.29           O  
ATOM    611  CB  LEU A 237      60.407  44.196  80.469  1.00 44.39           C  
ATOM    612  CG  LEU A 237      59.699  44.443  79.121  1.00 44.13           C  
ATOM    613  CD1 LEU A 237      58.518  43.519  78.993  1.00 42.62           C  
ATOM    614  CD2 LEU A 237      59.247  45.895  78.978  1.00 38.53           C  
ATOM    615  N   MET A 238      62.884  45.597  82.652  1.00 45.53           N  
ATOM    616  CA  MET A 238      63.657  45.409  83.874  1.00 45.81           C  
ATOM    617  C   MET A 238      63.090  46.034  85.145  1.00 45.52           C  
ATOM    618  O   MET A 238      62.330  47.004  85.104  1.00 45.03           O  
ATOM    619  CB  MET A 238      65.059  45.984  83.680  1.00 45.46           C  
ATOM    620  CG  MET A 238      65.834  45.447  82.495  1.00 44.60           C  
ATOM    621  SD  MET A 238      66.514  43.826  82.810  1.00 49.06           S  
ATOM    622  CE  MET A 238      67.479  44.127  84.266  1.00 44.75           C  
ATOM    623  N   VAL A 239      63.480  45.452  86.275  1.00 45.76           N  
ATOM    624  CA  VAL A 239      63.120  45.971  87.589  1.00 44.49           C  
ATOM    625  C   VAL A 239      64.414  45.964  88.384  1.00 44.27           C  
ATOM    626  O   VAL A 239      65.181  45.001  88.305  1.00 42.82           O  
ATOM    627  CB  VAL A 239      62.086  45.093  88.362  1.00 44.29           C  
ATOM    628  CG1 VAL A 239      62.626  43.689  88.629  1.00 39.30           C  
ATOM    629  CG2 VAL A 239      61.802  45.733  89.681  1.00 47.64           C  
ATOM    630  N   TYR A 240      64.684  47.054  89.094  1.00 44.61           N  
ATOM    631  CA  TYR A 240      65.861  47.129  89.960  1.00 46.77           C  
ATOM    632  C   TYR A 240      65.379  47.532  91.362  1.00 46.15           C  
ATOM    633  O   TYR A 240      64.639  48.515  91.505  1.00 43.73           O  
ATOM    634  CB  TYR A 240      66.886  48.166  89.470  1.00 49.18           C  
ATOM    635  CG  TYR A 240      67.264  48.074  88.009  1.00 52.98           C  
ATOM    636  CD1 TYR A 240      66.439  48.630  87.022  1.00 54.89           C  
ATOM    637  CD2 TYR A 240      68.422  47.414  87.602  1.00 55.92           C  
ATOM    638  CE1 TYR A 240      66.754  48.527  85.674  1.00 53.05           C  
ATOM    639  CE2 TYR A 240      68.747  47.305  86.244  1.00 56.47           C  
ATOM    640  CZ  TYR A 240      67.905  47.862  85.286  1.00 53.99           C  
ATOM    641  OH  TYR A 240      68.182  47.736  83.935  1.00 58.33           O  
ATOM    642  N   VAL A 241      65.754  46.750  92.380  1.00 46.48           N  
ATOM    643  CA  VAL A 241      65.401  47.070  93.773  1.00 46.81           C  
ATOM    644  C   VAL A 241      66.617  47.821  94.323  1.00 45.55           C  
ATOM    645  O   VAL A 241      67.707  47.271  94.488  1.00 45.09           O  
ATOM    646  CB  VAL A 241      65.114  45.809  94.589  1.00 46.80           C  
ATOM    647  CG1 VAL A 241      64.895  46.173  96.048  1.00 47.80           C  
ATOM    648  CG2 VAL A 241      63.872  45.108  94.027  1.00 43.91           C  
ATOM    649  N   VAL A 242      66.406  49.096  94.603  1.00 46.90           N  
ATOM    650  CA  VAL A 242      67.481  49.983  95.018  1.00 49.30           C  
ATOM    651  C   VAL A 242      67.501  50.460  96.478  1.00 51.71           C  
ATOM    652  O   VAL A 242      66.443  50.750  97.070  1.00 49.68           O  
ATOM    653  CB  VAL A 242      67.470  51.215  94.073  1.00 48.27           C  
ATOM    654  CG1 VAL A 242      68.383  52.272  94.584  1.00 48.70           C  
ATOM    655  CG2 VAL A 242      67.890  50.788  92.645  1.00 48.65           C  
ATOM    656  N   LYS A 243      68.707  50.548  97.049  1.00 54.80           N  
ATOM    657  CA  LYS A 243      68.858  51.020  98.417  1.00 59.13           C  
ATOM    658  C   LYS A 243      69.556  52.369  98.476  1.00 62.64           C  
ATOM    659  O   LYS A 243      70.629  52.568  97.905  1.00 61.55           O  
ATOM    660  CB  LYS A 243      69.638  50.031  99.283  1.00 60.00           C  
ATOM    661  CG  LYS A 243      69.705  50.516 100.722  1.00 58.98           C  
ATOM    662  CD  LYS A 243      70.384  49.546 101.660  1.00 56.90           C  
ATOM    663  CE  LYS A 243      71.888  49.661 101.598  1.00 53.25           C  
ATOM    664  NZ  LYS A 243      72.510  48.782 102.640  1.00 52.28           N1+
ATOM    665  N   THR A 244      68.944  53.291  99.198  1.00 67.35           N  
ATOM    666  CA  THR A 244      69.486  54.629  99.336  1.00 74.23           C  
ATOM    667  C   THR A 244      69.451  55.112 100.788  1.00 76.25           C  
ATOM    668  O   THR A 244      68.525  54.792 101.529  1.00 77.12           O  
ATOM    669  CB  THR A 244      68.680  55.608  98.453  1.00 73.28           C  
ATOM    670  CG2 THR A 244      67.253  55.096  98.236  1.00 73.29           C  
ATOM    671  OG1 THR A 244      68.626  56.887  99.084  1.00 75.07           O  
ATOM    672  N   SER A 245      70.470  55.863 101.205  1.00 81.07           N  
ATOM    673  CA  SER A 245      70.503  56.424 102.567  1.00 82.92           C  
ATOM    674  C   SER A 245      69.789  57.771 102.520  1.00 87.09           C  
ATOM    675  O   SER A 245      70.115  58.618 101.679  1.00 87.48           O  
ATOM    676  CB  SER A 245      71.935  56.649 103.046  1.00 82.94           C  
ATOM    677  OG  SER A 245      72.625  55.426 103.207  1.00 83.76           O  
ATOM    678  N   ILE A 246      68.824  57.969 103.418  1.00 90.88           N  
ATOM    679  CA  ILE A 246      68.054  59.217 103.464  1.00 95.30           C  
ATOM    680  C   ILE A 246      68.956  60.461 103.519  1.00 96.30           C  
ATOM    681  O   ILE A 246      68.459  61.593 103.552  1.00 96.79           O  
ATOM    682  CB  ILE A 246      67.050  59.223 104.671  1.00 94.68           C  
ATOM    683  CG1 ILE A 246      65.973  60.294 104.451  1.00 95.39           C  
ATOM    684  CG2 ILE A 246      67.797  59.468 105.984  1.00 95.57           C  
ATOM    685  CD1 ILE A 246      64.768  60.171 105.371  1.00 95.63           C  
ATOM    686  N   LYS A 247      70.275  60.237 103.524  1.00 97.98           N  
ATOM    687  CA  LYS A 247      71.266  61.316 103.541  1.00 98.41           C  
ATOM    688  C   LYS A 247      72.638  60.908 102.969  1.00 98.92           C  
ATOM    689  O   LYS A 247      73.682  61.310 103.496  1.00 98.74           O  
ATOM    690  CB  LYS A 247      71.441  61.869 104.965  1.00 99.62           C  
ATOM    691  CG  LYS A 247      70.244  62.683 105.499  1.00101.99           C  
ATOM    692  CD  LYS A 247      69.926  63.916 104.639  1.00105.08           C  
ATOM    693  CE  LYS A 247      71.083  64.919 104.605  1.00106.44           C  
ATOM    694  NZ  LYS A 247      71.417  65.491 105.947  1.00105.46           N1+
ATOM    695  N   ILE A 248      72.630  60.104 101.902  1.00 99.04           N  
ATOM    696  CA  ILE A 248      73.863  59.663 101.227  1.00 98.15           C  
ATOM    697  C   ILE A 248      73.614  59.403  99.723  1.00 98.10           C  
ATOM    698  O   ILE A 248      73.127  58.334  99.335  1.00 98.14           O  
ATOM    699  CB  ILE A 248      74.476  58.369 101.866  1.00 98.60           C  
ATOM    700  CG1 ILE A 248      74.978  58.652 103.292  1.00 98.24           C  
ATOM    701  CG2 ILE A 248      75.644  57.860 101.007  1.00 98.33           C  
ATOM    702  CD1 ILE A 248      73.904  58.610 104.385  1.00 95.41           C  
ATOM    703  N   PRO A 249      73.982  60.382  98.864  1.00 96.91           N  
ATOM    704  CA  PRO A 249      73.889  60.470  97.400  1.00 95.19           C  
ATOM    705  C   PRO A 249      73.351  59.320  96.526  1.00 91.92           C  
ATOM    706  O   PRO A 249      72.146  59.042  96.503  1.00 90.97           O  
ATOM    707  CB  PRO A 249      75.306  60.875  97.015  1.00 94.97           C  
ATOM    708  CG  PRO A 249      75.595  61.919  98.050  1.00 96.62           C  
ATOM    709  CD  PRO A 249      74.937  61.402  99.350  1.00 97.37           C  
ATOM    710  N   SER A 250      74.252  58.680  95.786  1.00 88.05           N  
ATOM    711  CA  SER A 250      73.877  57.611  94.866  1.00 84.76           C  
ATOM    712  C   SER A 250      73.343  56.317  95.474  1.00 81.68           C  
ATOM    713  O   SER A 250      73.900  55.761  96.426  1.00 81.72           O  
ATOM    714  CB  SER A 250      75.054  57.279  93.931  1.00 85.84           C  
ATOM    715  OG  SER A 250      76.106  56.610  94.612  1.00 86.54           O  
ATOM    716  N   SER A 251      72.253  55.839  94.889  1.00 76.18           N  
ATOM    717  CA  SER A 251      71.630  54.604  95.316  1.00 71.30           C  
ATOM    718  C   SER A 251      72.430  53.438  94.766  1.00 67.15           C  
ATOM    719  O   SER A 251      73.223  53.603  93.846  1.00 67.14           O  
ATOM    720  CB  SER A 251      70.204  54.541  94.786  1.00 71.63           C  
ATOM    721  OG  SER A 251      69.316  55.239  95.647  1.00 75.57           O  
ATOM    722  N   HIS A 252      72.224  52.260  95.338  1.00 62.46           N  
ATOM    723  CA  HIS A 252      72.927  51.071  94.887  1.00 58.21           C  
ATOM    724  C   HIS A 252      71.945  49.930  94.705  1.00 55.87           C  
ATOM    725  O   HIS A 252      70.934  49.832  95.392  1.00 56.10           O  
ATOM    726  CB  HIS A 252      74.023  50.703  95.884  1.00 60.06           C  
ATOM    727  CG  HIS A 252      75.100  51.739  95.985  1.00 63.37           C  
ATOM    728  CD2 HIS A 252      75.206  52.840  96.768  1.00 64.57           C  
ATOM    729  ND1 HIS A 252      76.176  51.779  95.120  1.00 66.59           N  
ATOM    730  CE1 HIS A 252      76.890  52.865  95.360  1.00 65.86           C  
ATOM    731  NE2 HIS A 252      76.322  53.527  96.354  1.00 64.44           N  
ATOM    732  N   ASN A 253      72.244  49.066  93.756  1.00 52.32           N  
ATOM    733  CA  ASN A 253      71.361  47.968  93.480  1.00 48.72           C  
ATOM    734  C   ASN A 253      71.518  46.815  94.440  1.00 46.36           C  
ATOM    735  O   ASN A 253      72.637  46.356  94.727  1.00 43.88           O  
ATOM    736  CB  ASN A 253      71.565  47.469  92.043  1.00 50.16           C  
ATOM    737  CG  ASN A 253      71.100  48.477  90.988  1.00 51.05           C  
ATOM    738  ND2 ASN A 253      70.555  49.612  91.424  1.00 56.45           N  
ATOM    739  OD1 ASN A 253      71.234  48.226  89.798  1.00 49.88           O  
ATOM    740  N   LEU A 254      70.368  46.350  94.918  1.00 44.04           N  
ATOM    741  CA  LEU A 254      70.290  45.220  95.815  1.00 44.78           C  
ATOM    742  C   LEU A 254      69.929  43.988  95.003  1.00 45.12           C  
ATOM    743  O   LEU A 254      70.559  42.929  95.128  1.00 43.13           O  
ATOM    744  CB  LEU A 254      69.203  45.455  96.863  1.00 44.81           C  
ATOM    745  CG  LEU A 254      69.484  46.533  97.913  1.00 45.51           C  
ATOM    746  CD1 LEU A 254      68.316  46.582  98.861  1.00 40.47           C  
ATOM    747  CD2 LEU A 254      70.795  46.220  98.662  1.00 42.14           C  
ATOM    748  N   MET A 255      68.902  44.155  94.171  1.00 44.77           N  
ATOM    749  CA  MET A 255      68.388  43.090  93.324  1.00 44.72           C  
ATOM    750  C   MET A 255      68.020  43.567  91.910  1.00 45.10           C  
ATOM    751  O   MET A 255      67.604  44.716  91.689  1.00 45.54           O  
ATOM    752  CB  MET A 255      67.172  42.464  94.012  1.00 45.53           C  
ATOM    753  CG  MET A 255      67.482  41.867  95.388  1.00 43.61           C  
ATOM    754  SD  MET A 255      66.031  41.121  96.160  1.00 45.29           S  
ATOM    755  CE  MET A 255      65.044  42.572  96.470  1.00 29.94           C  
ATOM    756  N   LYS A 256      68.174  42.670  90.950  1.00 46.09           N  
ATOM    757  CA  LYS A 256      67.884  42.984  89.559  1.00 45.13           C  
ATOM    758  C   LYS A 256      67.155  41.795  88.912  1.00 45.26           C  
ATOM    759  O   LYS A 256      67.440  40.630  89.204  1.00 42.69           O  
ATOM    760  CB  LYS A 256      69.202  43.285  88.818  1.00 45.91           C  
ATOM    761  CG  LYS A 256      69.066  43.497  87.307  1.00 47.75           C  
ATOM    762  CD  LYS A 256      70.365  43.959  86.626  1.00 45.07           C  
ATOM    763  CE  LYS A 256      71.392  42.850  86.565  1.00 50.86           C  
ATOM    764  NZ  LYS A 256      72.627  43.232  85.798  1.00 47.42           N1+
ATOM    765  N   GLY A 257      66.189  42.106  88.058  1.00 43.78           N  
ATOM    766  CA  GLY A 257      65.452  41.076  87.363  1.00 43.78           C  
ATOM    767  C   GLY A 257      64.893  41.636  86.064  1.00 44.91           C  
ATOM    768  O   GLY A 257      64.759  42.863  85.889  1.00 44.34           O  
ATOM    769  N   GLY A 258      64.557  40.739  85.142  1.00 43.82           N  
ATOM    770  CA  GLY A 258      64.013  41.198  83.883  1.00 45.16           C  
ATOM    771  C   GLY A 258      64.339  40.343  82.679  1.00 45.31           C  
ATOM    772  O   GLY A 258      64.933  39.272  82.787  1.00 43.53           O  
ATOM    773  N   SER A 259      63.971  40.847  81.509  1.00 46.87           N  
ATOM    774  CA  SER A 259      64.177  40.093  80.289  1.00 46.26           C  
ATOM    775  C   SER A 259      64.061  40.951  79.046  1.00 45.77           C  
ATOM    776  O   SER A 259      63.294  41.915  78.999  1.00 46.63           O  
ATOM    777  CB  SER A 259      63.130  38.981  80.229  1.00 45.42           C  
ATOM    778  OG  SER A 259      63.432  38.027  79.240  1.00 50.01           O  
ATOM    779  N   THR A 260      64.858  40.620  78.043  1.00 46.56           N  
ATOM    780  CA  THR A 260      64.773  41.330  76.778  1.00 42.45           C  
ATOM    781  C   THR A 260      63.586  40.618  76.148  1.00 43.52           C  
ATOM    782  O   THR A 260      63.424  39.398  76.298  1.00 41.96           O  
ATOM    783  CB  THR A 260      66.031  41.134  75.925  1.00 41.28           C  
ATOM    784  CG2 THR A 260      67.153  42.063  76.393  1.00 33.09           C  
ATOM    785  OG1 THR A 260      66.457  39.779  76.031  1.00 40.33           O  
ATOM    786  N   LYS A 261      62.747  41.384  75.469  1.00 46.32           N  
ATOM    787  CA  LYS A 261      61.541  40.844  74.859  1.00 49.18           C  
ATOM    788  C   LYS A 261      61.314  41.397  73.465  1.00 50.56           C  
ATOM    789  O   LYS A 261      61.790  42.480  73.133  1.00 49.71           O  
ATOM    790  CB  LYS A 261      60.326  41.218  75.721  1.00 48.36           C  
ATOM    791  CG  LYS A 261      60.235  40.499  77.043  1.00 48.58           C  
ATOM    792  CD  LYS A 261      59.785  39.067  76.825  1.00 43.37           C  
ATOM    793  CE  LYS A 261      59.754  38.286  78.124  1.00 41.33           C  
ATOM    794  NZ  LYS A 261      59.150  36.922  77.984  1.00 37.95           N1+
ATOM    795  N   ASN A 262      60.589  40.636  72.651  1.00 53.56           N  
ATOM    796  CA  ASN A 262      60.219  41.083  71.316  1.00 54.09           C  
ATOM    797  C   ASN A 262      58.714  40.971  71.328  1.00 53.98           C  
ATOM    798  O   ASN A 262      58.159  39.880  71.413  1.00 52.87           O  
ATOM    799  CB  ASN A 262      60.777  40.199  70.204  1.00 54.71           C  
ATOM    800  CG  ASN A 262      60.550  40.816  68.821  1.00 57.67           C  
ATOM    801  ND2 ASN A 262      61.620  40.937  68.042  1.00 59.90           N  
ATOM    802  OD1 ASN A 262      59.426  41.193  68.470  1.00 62.58           O  
ATOM    803  N   TRP A 263      58.052  42.113  71.275  1.00 55.52           N  
ATOM    804  CA  TRP A 263      56.601  42.141  71.314  1.00 56.96           C  
ATOM    805  C   TRP A 263      56.081  42.714  70.014  1.00 59.79           C  
ATOM    806  O   TRP A 263      55.134  43.491  70.017  1.00 61.11           O  
ATOM    807  CB  TRP A 263      56.126  43.003  72.493  1.00 53.85           C  
ATOM    808  CG  TRP A 263      56.200  42.339  73.862  1.00 54.30           C  
ATOM    809  CD1 TRP A 263      56.659  41.079  74.148  1.00 49.83           C  
ATOM    810  CD2 TRP A 263      55.732  42.887  75.111  1.00 51.53           C  
ATOM    811  CE2 TRP A 263      55.935  41.898  76.105  1.00 52.27           C  
ATOM    812  CE3 TRP A 263      55.161  44.114  75.483  1.00 50.84           C  
ATOM    813  NE1 TRP A 263      56.498  40.810  75.494  1.00 51.26           N  
ATOM    814  CZ2 TRP A 263      55.583  42.099  77.450  1.00 49.35           C  
ATOM    815  CZ3 TRP A 263      54.810  44.316  76.821  1.00 50.79           C  
ATOM    816  CH2 TRP A 263      55.024  43.306  77.788  1.00 49.72           C  
ATOM    817  N   SER A 264      56.710  42.339  68.904  1.00 63.01           N  
ATOM    818  CA  SER A 264      56.301  42.829  67.583  1.00 64.32           C  
ATOM    819  C   SER A 264      55.239  41.959  66.930  1.00 64.64           C  
ATOM    820  O   SER A 264      54.587  42.400  65.991  1.00 66.29           O  
ATOM    821  CB  SER A 264      57.506  42.938  66.645  1.00 64.48           C  
ATOM    822  OG  SER A 264      58.298  44.067  66.984  1.00 67.68           O  
ATOM    823  N   GLY A 265      55.066  40.732  67.425  1.00 64.94           N  
ATOM    824  CA  GLY A 265      54.061  39.839  66.868  1.00 65.82           C  
ATOM    825  C   GLY A 265      52.725  40.517  66.583  1.00 66.38           C  
ATOM    826  O   GLY A 265      52.525  41.687  66.919  1.00 66.38           O  
ATOM    827  N   ASN A 266      51.800  39.793  65.960  1.00 67.00           N  
ATOM    828  CA  ASN A 266      50.492  40.368  65.653  1.00 67.74           C  
ATOM    829  C   ASN A 266      49.415  39.998  66.686  1.00 64.94           C  
ATOM    830  O   ASN A 266      48.214  40.197  66.453  1.00 65.25           O  
ATOM    831  CB  ASN A 266      50.042  39.964  64.236  1.00 69.88           C  
ATOM    832  CG  ASN A 266      50.632  38.632  63.786  1.00 76.30           C  
ATOM    833  ND2 ASN A 266      50.143  37.529  64.367  1.00 75.74           N  
ATOM    834  OD1 ASN A 266      51.523  38.596  62.928  1.00 82.86           O  
ATOM    835  N   SER A 267      49.855  39.469  67.827  1.00 61.79           N  
ATOM    836  CA  SER A 267      48.950  39.103  68.914  1.00 57.42           C  
ATOM    837  C   SER A 267      48.363  40.404  69.486  1.00 54.37           C  
ATOM    838  O   SER A 267      49.020  41.452  69.436  1.00 51.62           O  
ATOM    839  CB  SER A 267      49.731  38.349  69.990  1.00 58.75           C  
ATOM    840  OG  SER A 267      48.863  37.771  70.949  1.00 65.96           O  
ATOM    841  N   GLU A 268      47.130  40.344  69.999  1.00 53.52           N  
ATOM    842  CA  GLU A 268      46.452  41.526  70.569  1.00 53.11           C  
ATOM    843  C   GLU A 268      47.116  41.975  71.852  1.00 51.58           C  
ATOM    844  O   GLU A 268      47.224  43.171  72.143  1.00 49.73           O  
ATOM    845  CB  GLU A 268      45.005  41.237  71.013  1.00 52.84           C  
ATOM    846  CG  GLU A 268      44.139  40.399  70.134  1.00 51.71           C  
ATOM    847  CD  GLU A 268      44.374  38.927  70.318  1.00 50.42           C  
ATOM    848  OE1 GLU A 268      43.428  38.221  70.751  1.00 51.27           O  
ATOM    849  OE2 GLU A 268      45.509  38.483  70.019  1.00 53.33           O1-
ATOM    850  N   PHE A 269      47.544  40.983  72.623  1.00 51.13           N  
ATOM    851  CA  PHE A 269      48.075  41.231  73.945  1.00 49.80           C  
ATOM    852  C   PHE A 269      49.447  40.665  74.287  1.00 47.70           C  
ATOM    853  O   PHE A 269      49.788  39.548  73.899  1.00 47.17           O  
ATOM    854  CB  PHE A 269      47.025  40.689  74.928  1.00 49.61           C  
ATOM    855  CG  PHE A 269      47.203  41.150  76.322  1.00 48.46           C  
ATOM    856  CD1 PHE A 269      47.190  42.506  76.621  1.00 51.65           C  
ATOM    857  CD2 PHE A 269      47.407  40.234  77.342  1.00 51.03           C  
ATOM    858  CE1 PHE A 269      47.384  42.947  77.916  1.00 49.89           C  
ATOM    859  CE2 PHE A 269      47.601  40.661  78.637  1.00 49.48           C  
ATOM    860  CZ  PHE A 269      47.593  42.019  78.931  1.00 47.14           C  
ATOM    861  N   HIS A 270      50.230  41.444  75.029  1.00 47.53           N  
ATOM    862  CA  HIS A 270      51.536  40.982  75.493  1.00 47.22           C  
ATOM    863  C   HIS A 270      51.619  41.164  77.015  1.00 45.45           C  
ATOM    864  O   HIS A 270      51.179  42.180  77.567  1.00 41.97           O  
ATOM    865  CB  HIS A 270      52.665  41.721  74.781  1.00 47.29           C  
ATOM    866  CG  HIS A 270      52.760  41.384  73.328  1.00 52.11           C  
ATOM    867  CD2 HIS A 270      52.247  42.000  72.237  1.00 48.86           C  
ATOM    868  ND1 HIS A 270      53.353  40.225  72.871  1.00 54.15           N  
ATOM    869  CE1 HIS A 270      53.195  40.140  71.563  1.00 52.66           C  
ATOM    870  NE2 HIS A 270      52.525  41.204  71.154  1.00 53.41           N  
ATOM    871  N   PHE A 271      52.187  40.162  77.676  1.00 44.80           N  
ATOM    872  CA  PHE A 271      52.300  40.157  79.118  1.00 44.45           C  
ATOM    873  C   PHE A 271      53.584  39.504  79.629  1.00 44.71           C  
ATOM    874  O   PHE A 271      54.051  38.488  79.098  1.00 45.69           O  
ATOM    875  CB  PHE A 271      51.100  39.421  79.718  1.00 44.77           C  
ATOM    876  CG  PHE A 271      51.040  39.496  81.199  1.00 46.05           C  
ATOM    877  CD1 PHE A 271      50.394  40.558  81.826  1.00 46.49           C  
ATOM    878  CD2 PHE A 271      51.663  38.526  81.980  1.00 49.17           C  
ATOM    879  CE1 PHE A 271      50.369  40.658  83.214  1.00 44.18           C  
ATOM    880  CE2 PHE A 271      51.647  38.612  83.361  1.00 41.67           C  
ATOM    881  CZ  PHE A 271      50.999  39.682  83.981  1.00 40.85           C  
ATOM    882  N   TYR A 272      54.126  40.088  80.693  1.00 42.23           N  
ATOM    883  CA  TYR A 272      55.343  39.583  81.288  1.00 39.02           C  
ATOM    884  C   TYR A 272      55.521  40.042  82.737  1.00 38.48           C  
ATOM    885  O   TYR A 272      55.323  41.210  83.049  1.00 38.58           O  
ATOM    886  CB  TYR A 272      56.538  40.030  80.440  1.00 36.86           C  
ATOM    887  CG  TYR A 272      57.874  39.784  81.100  1.00 32.96           C  
ATOM    888  CD1 TYR A 272      58.362  38.485  81.269  1.00 28.13           C  
ATOM    889  CD2 TYR A 272      58.656  40.855  81.555  1.00 31.22           C  
ATOM    890  CE1 TYR A 272      59.605  38.255  81.870  1.00 26.06           C  
ATOM    891  CE2 TYR A 272      59.901  40.636  82.171  1.00 30.05           C  
ATOM    892  CZ  TYR A 272      60.370  39.329  82.326  1.00 31.17           C  
ATOM    893  OH  TYR A 272      61.588  39.098  82.960  1.00 38.98           O  
ATOM    894  N   SER A 273      55.904  39.127  83.622  1.00 38.09           N  
ATOM    895  CA  SER A 273      56.109  39.487  85.026  1.00 38.99           C  
ATOM    896  C   SER A 273      57.479  39.081  85.533  1.00 40.26           C  
ATOM    897  O   SER A 273      58.023  38.086  85.070  1.00 39.60           O  
ATOM    898  CB  SER A 273      55.056  38.819  85.912  1.00 37.58           C  
ATOM    899  OG  SER A 273      55.253  37.413  85.955  1.00 35.22           O  
ATOM    900  N   ILE A 274      58.028  39.874  86.466  1.00 42.03           N  
ATOM    901  CA  ILE A 274      59.327  39.584  87.107  1.00 42.04           C  
ATOM    902  C   ILE A 274      59.155  39.573  88.632  1.00 43.01           C  
ATOM    903  O   ILE A 274      58.346  40.310  89.184  1.00 43.36           O  
ATOM    904  CB  ILE A 274      60.424  40.654  86.843  1.00 39.72           C  
ATOM    905  CG1 ILE A 274      60.177  41.381  85.536  1.00 39.79           C  
ATOM    906  CG2 ILE A 274      61.797  39.994  86.845  1.00 39.38           C  
ATOM    907  CD1 ILE A 274      60.977  42.651  85.435  1.00 46.01           C  
ATOM    908  N   ASN A 275      59.955  38.761  89.304  1.00 45.55           N  
ATOM    909  CA  ASN A 275      59.905  38.663  90.757  1.00 47.51           C  
ATOM    910  C   ASN A 275      61.345  38.618  91.268  1.00 46.43           C  
ATOM    911  O   ASN A 275      62.211  38.028  90.633  1.00 48.80           O  
ATOM    912  CB  ASN A 275      59.130  37.390  91.164  1.00 48.38           C  
ATOM    913  CG  ASN A 275      58.877  37.292  92.684  1.00 50.58           C  
ATOM    914  ND2 ASN A 275      57.688  37.746  93.126  1.00 58.07           N  
ATOM    915  OD1 ASN A 275      59.734  36.818  93.448  1.00 59.07           O  
ATOM    916  N   VAL A 276      61.610  39.304  92.372  1.00 46.87           N  
ATOM    917  CA  VAL A 276      62.931  39.277  93.003  1.00 44.83           C  
ATOM    918  C   VAL A 276      62.747  39.265  94.521  1.00 45.80           C  
ATOM    919  O   VAL A 276      61.788  39.825  95.063  1.00 45.40           O  
ATOM    920  CB  VAL A 276      63.856  40.477  92.603  1.00 44.60           C  
ATOM    921  CG1 VAL A 276      64.233  40.395  91.126  1.00 40.33           C  
ATOM    922  CG2 VAL A 276      63.194  41.780  92.917  1.00 40.09           C  
ATOM    923  N   GLY A 277      63.666  38.594  95.201  1.00 46.54           N  
ATOM    924  CA  GLY A 277      63.597  38.508  96.643  1.00 45.40           C  
ATOM    925  C   GLY A 277      64.952  38.181  97.236  1.00 47.95           C  
ATOM    926  O   GLY A 277      65.686  37.360  96.682  1.00 47.51           O  
ATOM    927  N   GLY A 278      65.274  38.827  98.359  1.00 46.17           N  
ATOM    928  CA  GLY A 278      66.535  38.599  99.034  1.00 46.78           C  
ATOM    929  C   GLY A 278      66.514  39.044 100.489  1.00 47.94           C  
ATOM    930  O   GLY A 278      65.657  39.830 100.897  1.00 45.64           O  
ATOM    931  N   PHE A 279      67.482  38.535 101.251  1.00 48.61           N  
ATOM    932  CA  PHE A 279      67.664  38.807 102.685  1.00 49.40           C  
ATOM    933  C   PHE A 279      68.686  39.935 102.858  1.00 48.24           C  
ATOM    934  O   PHE A 279      69.850  39.760 102.494  1.00 45.60           O  
ATOM    935  CB  PHE A 279      68.210  37.532 103.342  1.00 52.26           C  
ATOM    936  CG  PHE A 279      68.212  37.550 104.847  1.00 56.87           C  
ATOM    937  CD1 PHE A 279      67.029  37.367 105.559  1.00 55.26           C  
ATOM    938  CD2 PHE A 279      69.411  37.687 105.549  1.00 54.84           C  
ATOM    939  CE1 PHE A 279      67.039  37.311 106.950  1.00 57.46           C  
ATOM    940  CE2 PHE A 279      69.437  37.635 106.932  1.00 58.83           C  
ATOM    941  CZ  PHE A 279      68.249  37.444 107.639  1.00 59.03           C  
ATOM    942  N   PHE A 280      68.288  41.080 103.416  1.00 48.25           N  
ATOM    943  CA  PHE A 280      69.255  42.173 103.578  1.00 49.81           C  
ATOM    944  C   PHE A 280      69.352  42.809 104.966  1.00 50.92           C  
ATOM    945  O   PHE A 280      68.387  42.814 105.735  1.00 52.75           O  
ATOM    946  CB  PHE A 280      68.982  43.268 102.540  1.00 49.60           C  
ATOM    947  CG  PHE A 280      69.135  42.803 101.112  1.00 49.32           C  
ATOM    948  CD1 PHE A 280      68.088  42.153 100.458  1.00 48.71           C  
ATOM    949  CD2 PHE A 280      70.352  42.956 100.443  1.00 49.08           C  
ATOM    950  CE1 PHE A 280      68.242  41.661  99.173  1.00 43.16           C  
ATOM    951  CE2 PHE A 280      70.519  42.462  99.149  1.00 47.73           C  
ATOM    952  CZ  PHE A 280      69.458  41.810  98.514  1.00 46.41           C  
ATOM    953  N   LYS A 281      70.539  43.342 105.260  1.00 52.83           N  
ATOM    954  CA  LYS A 281      70.858  44.033 106.520  1.00 50.58           C  
ATOM    955  C   LYS A 281      70.508  45.509 106.339  1.00 50.11           C  
ATOM    956  O   LYS A 281      71.161  46.208 105.573  1.00 48.55           O  
ATOM    957  CB  LYS A 281      72.362  43.879 106.829  1.00 51.60           C  
ATOM    958  CG  LYS A 281      72.964  44.869 107.861  1.00 54.46           C  
ATOM    959  CD  LYS A 281      73.071  44.291 109.264  1.00 53.41           C  
ATOM    960  CE  LYS A 281      74.444  43.653 109.546  1.00 58.11           C  
ATOM    961  NZ  LYS A 281      75.515  44.630 109.974  1.00 49.73           N1+
ATOM    962  N   LEU A 282      69.484  45.995 107.033  1.00 50.96           N  
ATOM    963  CA  LEU A 282      69.107  47.400 106.884  1.00 50.28           C  
ATOM    964  C   LEU A 282      69.184  48.212 108.180  1.00 52.99           C  
ATOM    965  O   LEU A 282      69.021  47.670 109.278  1.00 53.94           O  
ATOM    966  CB  LEU A 282      67.706  47.497 106.298  1.00 49.47           C  
ATOM    967  CG  LEU A 282      67.511  46.770 104.967  1.00 48.13           C  
ATOM    968  CD1 LEU A 282      66.028  46.854 104.574  1.00 42.09           C  
ATOM    969  CD2 LEU A 282      68.433  47.385 103.874  1.00 40.54           C  
ATOM    970  N   ARG A 283      69.424  49.515 108.034  1.00 54.19           N  
ATOM    971  CA  ARG A 283      69.539  50.452 109.155  1.00 53.56           C  
ATOM    972  C   ARG A 283      68.435  51.515 109.087  1.00 54.12           C  
ATOM    973  O   ARG A 283      68.033  51.946 107.998  1.00 54.30           O  
ATOM    974  CB  ARG A 283      70.887  51.178 109.101  1.00 52.92           C  
ATOM    975  CG  ARG A 283      72.113  50.301 109.227  1.00 56.75           C  
ATOM    976  CD  ARG A 283      72.356  49.868 110.662  1.00 64.19           C  
ATOM    977  NE  ARG A 283      73.522  48.994 110.771  1.00 67.34           N  
ATOM    978  CZ  ARG A 283      74.009  48.518 111.918  1.00 70.22           C  
ATOM    979  NH1 ARG A 283      73.433  48.834 113.078  1.00 66.44           N  
ATOM    980  NH2 ARG A 283      75.068  47.712 111.902  1.00 67.19           N1+
ATOM    981  N   ALA A 284      67.949  51.946 110.245  1.00 52.58           N  
ATOM    982  CA  ALA A 284      66.929  52.987 110.265  1.00 54.31           C  
ATOM    983  C   ALA A 284      67.500  54.154 109.438  1.00 55.19           C  
ATOM    984  O   ALA A 284      68.693  54.472 109.538  1.00 52.86           O  
ATOM    985  CB  ALA A 284      66.650  53.431 111.708  1.00 54.05           C  
ATOM    986  N   GLY A 285      66.661  54.778 108.616  1.00 56.38           N  
ATOM    987  CA  GLY A 285      67.143  55.869 107.790  1.00 57.84           C  
ATOM    988  C   GLY A 285      67.462  55.426 106.366  1.00 58.00           C  
ATOM    989  O   GLY A 285      67.501  56.252 105.456  1.00 59.27           O  
ATOM    990  N   GLU A 286      67.707  54.132 106.165  1.00 57.41           N  
ATOM    991  CA  GLU A 286      67.993  53.626 104.823  1.00 57.14           C  
ATOM    992  C   GLU A 286      66.650  53.477 104.140  1.00 57.44           C  
ATOM    993  O   GLU A 286      65.647  53.208 104.801  1.00 59.29           O  
ATOM    994  CB  GLU A 286      68.738  52.281 104.876  1.00 55.27           C  
ATOM    995  CG  GLU A 286      70.112  52.411 105.503  1.00 52.29           C  
ATOM    996  CD  GLU A 286      71.058  51.265 105.191  1.00 59.98           C  
ATOM    997  OE1 GLU A 286      70.830  50.115 105.646  1.00 55.22           O  
ATOM    998  OE2 GLU A 286      72.057  51.527 104.482  1.00 62.24           O1-
ATOM    999  N   GLU A 287      66.624  53.688 102.828  1.00 56.74           N  
ATOM   1000  CA  GLU A 287      65.385  53.594 102.057  1.00 55.26           C  
ATOM   1001  C   GLU A 287      65.474  52.590 100.921  1.00 54.41           C  
ATOM   1002  O   GLU A 287      66.525  52.447 100.279  1.00 55.71           O  
ATOM   1003  CB  GLU A 287      65.026  54.956 101.480  1.00 55.02           C  
ATOM   1004  CG  GLU A 287      64.827  56.022 102.520  1.00 57.04           C  
ATOM   1005  CD  GLU A 287      64.957  57.408 101.945  1.00 65.55           C  
ATOM   1006  OE1 GLU A 287      64.069  58.240 102.216  1.00 70.85           O  
ATOM   1007  OE2 GLU A 287      65.950  57.671 101.226  1.00 67.51           O1-
ATOM   1008  N   ILE A 288      64.365  51.894 100.682  1.00 53.62           N  
ATOM   1009  CA  ILE A 288      64.279  50.906  99.612  1.00 51.11           C  
ATOM   1010  C   ILE A 288      63.320  51.470  98.579  1.00 51.45           C  
ATOM   1011  O   ILE A 288      62.245  51.943  98.944  1.00 49.72           O  
ATOM   1012  CB  ILE A 288      63.682  49.567 100.088  1.00 50.79           C  
ATOM   1013  CG1 ILE A 288      64.466  49.018 101.279  1.00 45.38           C  
ATOM   1014  CG2 ILE A 288      63.691  48.569  98.927  1.00 46.01           C  
ATOM   1015  CD1 ILE A 288      65.911  48.740 100.988  1.00 43.78           C  
ATOM   1016  N   SER A 289      63.707  51.434  97.305  1.00 51.22           N  
ATOM   1017  CA  SER A 289      62.843  51.927  96.231  1.00 50.17           C  
ATOM   1018  C   SER A 289      62.921  51.040  94.978  1.00 50.23           C  
ATOM   1019  O   SER A 289      63.835  50.220  94.827  1.00 48.98           O  
ATOM   1020  CB  SER A 289      63.176  53.381  95.881  1.00 50.26           C  
ATOM   1021  OG  SER A 289      64.489  53.495  95.374  1.00 51.40           O  
ATOM   1022  N   ILE A 290      61.953  51.221  94.084  1.00 50.32           N  
ATOM   1023  CA  ILE A 290      61.839  50.424  92.869  1.00 50.31           C  
ATOM   1024  C   ILE A 290      62.043  51.207  91.577  1.00 50.28           C  
ATOM   1025  O   ILE A 290      61.484  52.290  91.374  1.00 49.77           O  
ATOM   1026  CB  ILE A 290      60.428  49.763  92.778  1.00 50.69           C  
ATOM   1027  CG1 ILE A 290      60.117  48.986  94.066  1.00 47.68           C  
ATOM   1028  CG2 ILE A 290      60.330  48.886  91.523  1.00 49.08           C  
ATOM   1029  CD1 ILE A 290      61.012  47.792  94.353  1.00 43.04           C  
ATOM   1030  N   GLN A 291      62.837  50.637  90.685  1.00 50.74           N  
ATOM   1031  CA  GLN A 291      63.054  51.255  89.391  1.00 50.75           C  
ATOM   1032  C   GLN A 291      62.613  50.267  88.328  1.00 49.98           C  
ATOM   1033  O   GLN A 291      62.838  49.064  88.461  1.00 50.52           O  
ATOM   1034  CB  GLN A 291      64.521  51.587  89.196  1.00 51.62           C  
ATOM   1035  CG  GLN A 291      65.009  52.750  90.017  1.00 50.31           C  
ATOM   1036  CD  GLN A 291      66.498  52.958  89.853  1.00 51.96           C  
ATOM   1037  NE2 GLN A 291      67.084  53.730  90.756  1.00 53.28           N  
ATOM   1038  OE1 GLN A 291      67.119  52.435  88.917  1.00 57.16           O  
ATOM   1039  N   VAL A 292      61.958  50.772  87.288  1.00 49.45           N  
ATOM   1040  CA  VAL A 292      61.529  49.924  86.174  1.00 46.78           C  
ATOM   1041  C   VAL A 292      61.853  50.625  84.862  1.00 47.43           C  
ATOM   1042  O   VAL A 292      61.849  51.853  84.771  1.00 46.05           O  
ATOM   1043  CB  VAL A 292      59.995  49.571  86.221  1.00 46.18           C  
ATOM   1044  CG1 VAL A 292      59.671  48.863  87.525  1.00 44.57           C  
ATOM   1045  CG2 VAL A 292      59.140  50.816  86.018  1.00 41.78           C  
ATOM   1046  N   SER A 293      62.124  49.827  83.842  1.00 47.78           N  
ATOM   1047  CA  SER A 293      62.482  50.333  82.524  1.00 49.18           C  
ATOM   1048  C   SER A 293      61.371  50.972  81.693  1.00 52.72           C  
ATOM   1049  O   SER A 293      61.562  52.053  81.146  1.00 57.27           O  
ATOM   1050  CB  SER A 293      63.108  49.210  81.721  1.00 46.24           C  
ATOM   1051  OG  SER A 293      62.211  48.123  81.650  1.00 46.03           O  
ATOM   1052  N   ASN A 294      60.220  50.324  81.577  1.00 53.05           N  
ATOM   1053  CA  ASN A 294      59.154  50.893  80.748  1.00 53.11           C  
ATOM   1054  C   ASN A 294      57.886  51.155  81.520  1.00 52.04           C  
ATOM   1055  O   ASN A 294      56.925  50.396  81.426  1.00 50.51           O  
ATOM   1056  CB  ASN A 294      58.823  49.966  79.572  1.00 55.13           C  
ATOM   1057  CG  ASN A 294      59.912  49.943  78.518  1.00 57.43           C  
ATOM   1058  ND2 ASN A 294      59.643  50.598  77.389  1.00 58.21           N  
ATOM   1059  OD1 ASN A 294      60.982  49.347  78.709  1.00 55.66           O  
ATOM   1060  N   PRO A 295      57.850  52.260  82.261  1.00 52.11           N  
ATOM   1061  CA  PRO A 295      56.681  52.618  83.060  1.00 51.77           C  
ATOM   1062  C   PRO A 295      55.309  52.549  82.376  1.00 53.39           C  
ATOM   1063  O   PRO A 295      54.344  52.067  82.975  1.00 52.75           O  
ATOM   1064  CB  PRO A 295      57.039  54.019  83.590  1.00 52.02           C  
ATOM   1065  CG  PRO A 295      58.064  54.529  82.617  1.00 49.53           C  
ATOM   1066  CD  PRO A 295      58.877  53.316  82.313  1.00 52.44           C  
ATOM   1067  N   SER A 296      55.200  53.005  81.130  1.00 54.11           N  
ATOM   1068  CA  SER A 296      53.899  52.962  80.472  1.00 53.32           C  
ATOM   1069  C   SER A 296      53.434  51.536  80.214  1.00 50.97           C  
ATOM   1070  O   SER A 296      52.282  51.316  79.873  1.00 52.56           O  
ATOM   1071  CB  SER A 296      53.906  53.776  79.173  1.00 54.80           C  
ATOM   1072  OG  SER A 296      54.842  53.273  78.249  1.00 59.45           O  
ATOM   1073  N   LEU A 297      54.318  50.564  80.405  1.00 48.90           N  
ATOM   1074  CA  LEU A 297      53.955  49.165  80.214  1.00 46.44           C  
ATOM   1075  C   LEU A 297      53.496  48.484  81.510  1.00 46.31           C  
ATOM   1076  O   LEU A 297      53.016  47.344  81.483  1.00 45.01           O  
ATOM   1077  CB  LEU A 297      55.133  48.396  79.614  1.00 46.02           C  
ATOM   1078  CG  LEU A 297      55.517  48.800  78.184  1.00 44.96           C  
ATOM   1079  CD1 LEU A 297      56.664  47.951  77.689  1.00 46.25           C  
ATOM   1080  CD2 LEU A 297      54.321  48.644  77.273  1.00 40.98           C  
ATOM   1081  N   LEU A 298      53.623  49.188  82.637  1.00 47.97           N  
ATOM   1082  CA  LEU A 298      53.230  48.660  83.944  1.00 46.03           C  
ATOM   1083  C   LEU A 298      51.766  48.306  84.137  1.00 44.74           C  
ATOM   1084  O   LEU A 298      50.864  49.094  83.830  1.00 43.42           O  
ATOM   1085  CB  LEU A 298      53.600  49.635  85.057  1.00 47.58           C  
ATOM   1086  CG  LEU A 298      54.936  49.474  85.763  1.00 46.96           C  
ATOM   1087  CD1 LEU A 298      54.835  50.194  87.097  1.00 48.98           C  
ATOM   1088  CD2 LEU A 298      55.259  47.994  85.972  1.00 49.43           C  
ATOM   1089  N   ASP A 299      51.533  47.122  84.686  1.00 44.60           N  
ATOM   1090  CA  ASP A 299      50.177  46.685  84.951  1.00 44.69           C  
ATOM   1091  C   ASP A 299      49.785  47.332  86.301  1.00 47.73           C  
ATOM   1092  O   ASP A 299      50.466  47.144  87.318  1.00 49.46           O  
ATOM   1093  CB  ASP A 299      50.127  45.163  85.012  1.00 41.84           C  
ATOM   1094  CG  ASP A 299      48.729  44.651  85.194  1.00 43.63           C  
ATOM   1095  OD1 ASP A 299      47.921  45.381  85.820  1.00 41.75           O  
ATOM   1096  OD2 ASP A 299      48.434  43.525  84.732  1.00 44.15           O1-
ATOM   1097  N   PRO A 300      48.682  48.111  86.319  1.00 49.50           N  
ATOM   1098  CA  PRO A 300      48.185  48.813  87.506  1.00 48.40           C  
ATOM   1099  C   PRO A 300      47.528  47.990  88.619  1.00 49.78           C  
ATOM   1100  O   PRO A 300      47.238  48.540  89.680  1.00 50.21           O  
ATOM   1101  CB  PRO A 300      47.209  49.821  86.902  1.00 45.17           C  
ATOM   1102  CG  PRO A 300      46.539  48.978  85.870  1.00 45.81           C  
ATOM   1103  CD  PRO A 300      47.758  48.330  85.188  1.00 48.96           C  
ATOM   1104  N   ASP A 301      47.290  46.698  88.371  1.00 50.55           N  
ATOM   1105  CA  ASP A 301      46.643  45.810  89.346  1.00 50.15           C  
ATOM   1106  C   ASP A 301      47.412  45.592  90.658  1.00 50.63           C  
ATOM   1107  O   ASP A 301      48.640  45.512  90.660  1.00 51.52           O  
ATOM   1108  CB  ASP A 301      46.353  44.458  88.699  1.00 50.32           C  
ATOM   1109  CG  ASP A 301      45.300  44.547  87.609  1.00 54.48           C  
ATOM   1110  OD1 ASP A 301      44.857  45.670  87.302  1.00 54.95           O  
ATOM   1111  OD2 ASP A 301      44.913  43.496  87.055  1.00 55.81           O1-
ATOM   1112  N   GLN A 302      46.684  45.472  91.770  1.00 48.94           N  
ATOM   1113  CA  GLN A 302      47.338  45.299  93.063  1.00 47.20           C  
ATOM   1114  C   GLN A 302      47.987  43.929  93.225  1.00 45.67           C  
ATOM   1115  O   GLN A 302      48.949  43.791  93.971  1.00 45.32           O  
ATOM   1116  CB  GLN A 302      46.360  45.586  94.227  1.00 46.87           C  
ATOM   1117  CG  GLN A 302      45.238  44.585  94.424  1.00 43.36           C  
ATOM   1118  CD  GLN A 302      44.480  44.810  95.725  1.00 46.75           C  
ATOM   1119  NE2 GLN A 302      43.278  44.243  95.809  1.00 39.17           N  
ATOM   1120  OE1 GLN A 302      44.979  45.474  96.657  1.00 44.52           O  
ATOM   1121  N   ASP A 303      47.467  42.924  92.516  1.00 44.69           N  
ATOM   1122  CA  ASP A 303      48.021  41.576  92.572  1.00 44.36           C  
ATOM   1123  C   ASP A 303      49.180  41.405  91.579  1.00 45.09           C  
ATOM   1124  O   ASP A 303      49.893  40.400  91.611  1.00 44.31           O  
ATOM   1125  CB  ASP A 303      46.929  40.544  92.292  1.00 44.58           C  
ATOM   1126  CG  ASP A 303      46.210  40.789  90.971  1.00 47.43           C  
ATOM   1127  OD1 ASP A 303      45.960  41.971  90.651  1.00 49.46           O  
ATOM   1128  OD2 ASP A 303      45.885  39.808  90.254  1.00 49.42           O1-
ATOM   1129  N   ALA A 304      49.391  42.417  90.741  1.00 45.11           N  
ATOM   1130  CA  ALA A 304      50.428  42.374  89.723  1.00 44.81           C  
ATOM   1131  C   ALA A 304      51.733  43.116  89.997  1.00 45.38           C  
ATOM   1132  O   ALA A 304      52.814  42.561  89.806  1.00 45.53           O  
ATOM   1133  CB  ALA A 304      49.842  42.870  88.387  1.00 44.09           C  
ATOM   1134  N   THR A 305      51.630  44.370  90.430  1.00 44.81           N  
ATOM   1135  CA  THR A 305      52.812  45.197  90.659  1.00 44.99           C  
ATOM   1136  C   THR A 305      52.877  45.679  92.100  1.00 45.71           C  
ATOM   1137  O   THR A 305      52.013  46.427  92.561  1.00 48.42           O  
ATOM   1138  CB  THR A 305      52.798  46.402  89.686  1.00 43.52           C  
ATOM   1139  CG2 THR A 305      54.112  47.164  89.734  1.00 35.78           C  
ATOM   1140  OG1 THR A 305      52.579  45.920  88.349  1.00 45.95           O  
ATOM   1141  N   TYR A 306      53.932  45.268  92.798  1.00 44.55           N  
ATOM   1142  CA  TYR A 306      54.090  45.591  94.206  1.00 43.11           C  
ATOM   1143  C   TYR A 306      55.459  45.216  94.748  1.00 44.35           C  
ATOM   1144  O   TYR A 306      56.219  44.499  94.096  1.00 41.78           O  
ATOM   1145  CB  TYR A 306      53.046  44.812  95.006  1.00 43.74           C  
ATOM   1146  CG  TYR A 306      53.168  43.298  94.891  1.00 42.17           C  
ATOM   1147  CD1 TYR A 306      54.195  42.602  95.522  1.00 42.50           C  
ATOM   1148  CD2 TYR A 306      52.246  42.558  94.158  1.00 40.31           C  
ATOM   1149  CE1 TYR A 306      54.302  41.189  95.427  1.00 35.97           C  
ATOM   1150  CE2 TYR A 306      52.346  41.157  94.051  1.00 36.89           C  
ATOM   1151  CZ  TYR A 306      53.378  40.482  94.690  1.00 38.56           C  
ATOM   1152  OH  TYR A 306      53.486  39.111  94.572  1.00 41.66           O  
ATOM   1153  N   PHE A 307      55.782  45.735  95.931  1.00 45.90           N  
ATOM   1154  CA  PHE A 307      57.013  45.358  96.599  1.00 45.16           C  
ATOM   1155  C   PHE A 307      56.765  45.403  98.098  1.00 45.66           C  
ATOM   1156  O   PHE A 307      55.778  45.986  98.569  1.00 43.72           O  
ATOM   1157  CB  PHE A 307      58.196  46.217  96.161  1.00 43.81           C  
ATOM   1158  CG  PHE A 307      58.282  47.553  96.808  1.00 43.25           C  
ATOM   1159  CD1 PHE A 307      59.307  47.822  97.712  1.00 43.41           C  
ATOM   1160  CD2 PHE A 307      57.445  48.593  96.412  1.00 40.08           C  
ATOM   1161  CE1 PHE A 307      59.506  49.118  98.198  1.00 43.60           C  
ATOM   1162  CE2 PHE A 307      57.636  49.896  96.893  1.00 36.82           C  
ATOM   1163  CZ  PHE A 307      58.668  50.160  97.781  1.00 40.86           C  
ATOM   1164  N   GLY A 308      57.622  44.734  98.853  1.00 45.45           N  
ATOM   1165  CA  GLY A 308      57.411  44.703 100.277  1.00 45.98           C  
ATOM   1166  C   GLY A 308      58.636  44.336 101.053  1.00 46.26           C  
ATOM   1167  O   GLY A 308      59.719  44.165 100.496  1.00 44.36           O  
ATOM   1168  N   ALA A 309      58.451  44.203 102.357  1.00 49.05           N  
ATOM   1169  CA  ALA A 309      59.544  43.869 103.244  1.00 49.25           C  
ATOM   1170  C   ALA A 309      58.995  43.456 104.580  1.00 50.15           C  
ATOM   1171  O   ALA A 309      57.924  43.889 104.987  1.00 49.65           O  
ATOM   1172  CB  ALA A 309      60.444  45.080 103.436  1.00 49.69           C  
ATOM   1173  N   PHE A 310      59.720  42.583 105.255  1.00 50.55           N  
ATOM   1174  CA  PHE A 310      59.331  42.195 106.589  1.00 50.70           C  
ATOM   1175  C   PHE A 310      60.603  41.833 107.300  1.00 51.41           C  
ATOM   1176  O   PHE A 310      61.514  41.254 106.706  1.00 50.33           O  
ATOM   1177  CB  PHE A 310      58.296  41.066 106.594  1.00 50.17           C  
ATOM   1178  CG  PHE A 310      58.724  39.809 105.912  1.00 50.84           C  
ATOM   1179  CD1 PHE A 310      59.494  38.866 106.582  1.00 49.51           C  
ATOM   1180  CD2 PHE A 310      58.254  39.510 104.634  1.00 52.73           C  
ATOM   1181  CE1 PHE A 310      59.779  37.642 106.004  1.00 52.24           C  
ATOM   1182  CE2 PHE A 310      58.535  38.283 104.043  1.00 53.85           C  
ATOM   1183  CZ  PHE A 310      59.298  37.344 104.732  1.00 50.49           C  
ATOM   1184  N   LYS A 311      60.687  42.254 108.558  1.00 51.94           N  
ATOM   1185  CA  LYS A 311      61.856  41.998 109.375  1.00 51.35           C  
ATOM   1186  C   LYS A 311      61.799  40.568 109.866  1.00 51.51           C  
ATOM   1187  O   LYS A 311      60.746  40.088 110.278  1.00 51.68           O  
ATOM   1188  CB  LYS A 311      61.891  42.973 110.550  1.00 51.66           C  
ATOM   1189  CG  LYS A 311      63.052  42.772 111.502  1.00 51.68           C  
ATOM   1190  CD  LYS A 311      63.076  43.876 112.554  1.00 57.13           C  
ATOM   1191  CE  LYS A 311      64.149  43.619 113.597  1.00 62.08           C  
ATOM   1192  NZ  LYS A 311      64.417  44.840 114.418  1.00 61.54           N1+
ATOM   1193  N   VAL A 312      62.922  39.873 109.801  1.00 52.63           N  
ATOM   1194  CA  VAL A 312      62.941  38.499 110.264  1.00 55.73           C  
ATOM   1195  C   VAL A 312      63.896  38.328 111.440  1.00 57.67           C  
ATOM   1196  O   VAL A 312      63.821  37.338 112.174  1.00 57.31           O  
ATOM   1197  CB  VAL A 312      63.342  37.496 109.116  1.00 56.11           C  
ATOM   1198  CG1 VAL A 312      63.779  38.243 107.887  1.00 56.80           C  
ATOM   1199  CG2 VAL A 312      64.457  36.565 109.579  1.00 54.20           C  
ATOM   1200  N   GLN A 313      64.752  39.315 111.663  1.00 58.54           N  
ATOM   1201  CA  GLN A 313      65.735  39.158 112.711  1.00 60.22           C  
ATOM   1202  C   GLN A 313      66.406  40.481 113.074  1.00 61.38           C  
ATOM   1203  O   GLN A 313      66.562  41.354 112.216  1.00 60.51           O  
ATOM   1204  CB  GLN A 313      66.744  38.164 112.173  1.00 60.42           C  
ATOM   1205  CG  GLN A 313      67.773  37.665 113.101  1.00 63.69           C  
ATOM   1206  CD  GLN A 313      68.724  36.766 112.361  1.00 68.14           C  
ATOM   1207  NE2 GLN A 313      70.023  36.951 112.592  1.00 69.88           N  
ATOM   1208  OE1 GLN A 313      68.294  35.908 111.576  1.00 69.56           O  
ATOM   1209  N   ASP A 314      66.791  40.629 114.345  1.00 63.07           N  
ATOM   1210  CA  ASP A 314      67.463  41.848 114.811  1.00 63.81           C  
ATOM   1211  C   ASP A 314      68.923  41.847 114.365  1.00 63.29           C  
ATOM   1212  O   ASP A 314      69.480  40.792 114.006  1.00 62.44           O  
ATOM   1213  CB  ASP A 314      67.456  41.948 116.345  1.00 65.95           C  
ATOM   1214  CG  ASP A 314      66.080  42.231 116.927  1.00 67.61           C  
ATOM   1215  OD1 ASP A 314      65.232  42.830 116.227  1.00 68.34           O  
ATOM   1216  OD2 ASP A 314      65.864  41.872 118.107  1.00 73.29           O1-
ATOM   1217  N   ILE A 315      69.552  43.018 114.403  1.00 63.36           N  
ATOM   1218  CA  ILE A 315      70.958  43.101 114.023  1.00 66.42           C  
ATOM   1219  C   ILE A 315      71.874  42.572 115.151  1.00 69.02           C  
ATOM   1220  O   ILE A 315      72.549  41.541 114.908  1.00 70.87           O  
ATOM   1221  CB  ILE A 315      71.349  44.557 113.639  1.00 65.98           C  
ATOM   1222  CG1 ILE A 315      70.902  44.840 112.197  1.00 66.72           C  
ATOM   1223  CG2 ILE A 315      72.850  44.761 113.767  1.00 66.61           C  
ATOM   1224  CD1 ILE A 315      71.246  46.232 111.685  1.00 66.55           C  
TER    1225      ILE A 315 
ATOM   1226  N   ALA A 161      55.751  25.072 116.164  1.00 77.94           N1+
ATOM   1227  CA  ALA A 161      55.463  26.509 116.448  1.00 77.90           C  
ATOM   1228  C   ALA A 161      54.450  27.092 115.454  1.00 76.41           C  
ATOM   1229  O   ALA A 161      53.264  26.707 115.422  1.00 76.09           O  
ATOM   1230  CB  ALA A 161      56.774  27.332 116.408  1.00 77.87           C  
ATOM   1231  N   GLN A 162      54.937  28.017 114.637  1.00 73.85           N  
ATOM   1232  CA  GLN A 162      54.103  28.686 113.656  1.00 70.94           C  
ATOM   1233  C   GLN A 162      53.573  27.748 112.576  1.00 65.82           C  
ATOM   1234  O   GLN A 162      54.127  26.671 112.333  1.00 64.89           O  
ATOM   1235  CB  GLN A 162      54.898  29.824 113.005  1.00 73.56           C  
ATOM   1236  CG  GLN A 162      55.434  30.858 113.994  1.00 77.69           C  
ATOM   1237  CD  GLN A 162      54.381  31.876 114.420  1.00 84.74           C  
ATOM   1238  NE2 GLN A 162      54.718  33.162 114.279  1.00 82.39           N  
ATOM   1239  OE1 GLN A 162      53.281  31.516 114.874  1.00 86.70           O  
ATOM   1240  N   PRO A 163      52.453  28.134 111.950  1.00 60.85           N  
ATOM   1241  CA  PRO A 163      51.847  27.337 110.880  1.00 58.81           C  
ATOM   1242  C   PRO A 163      52.701  27.472 109.612  1.00 56.75           C  
ATOM   1243  O   PRO A 163      53.444  28.444 109.445  1.00 56.72           O  
ATOM   1244  CB  PRO A 163      50.473  27.989 110.697  1.00 58.84           C  
ATOM   1245  CG  PRO A 163      50.180  28.545 112.048  1.00 59.90           C  
ATOM   1246  CD  PRO A 163      51.497  29.135 112.457  1.00 59.70           C  
ATOM   1247  N   PHE A 164      52.621  26.488 108.731  1.00 54.68           N  
ATOM   1248  CA  PHE A 164      53.349  26.559 107.478  1.00 51.87           C  
ATOM   1249  C   PHE A 164      52.845  25.486 106.532  1.00 51.95           C  
ATOM   1250  O   PHE A 164      52.067  24.620 106.914  1.00 51.77           O  
ATOM   1251  CB  PHE A 164      54.855  26.412 107.697  1.00 51.58           C  
ATOM   1252  CG  PHE A 164      55.282  25.037 108.104  1.00 51.70           C  
ATOM   1253  CD1 PHE A 164      55.113  23.949 107.233  1.00 50.83           C  
ATOM   1254  CD2 PHE A 164      55.840  24.822 109.362  1.00 47.23           C  
ATOM   1255  CE1 PHE A 164      55.494  22.665 107.615  1.00 50.36           C  
ATOM   1256  CE2 PHE A 164      56.224  23.553 109.758  1.00 46.12           C  
ATOM   1257  CZ  PHE A 164      56.053  22.467 108.886  1.00 54.57           C  
ATOM   1258  N   ALA A 165      53.289  25.564 105.286  1.00 52.66           N  
ATOM   1259  CA  ALA A 165      52.907  24.607 104.265  1.00 49.71           C  
ATOM   1260  C   ALA A 165      53.749  24.787 103.015  1.00 50.14           C  
ATOM   1261  O   ALA A 165      54.066  25.903 102.612  1.00 49.43           O  
ATOM   1262  CB  ALA A 165      51.432  24.758 103.913  1.00 48.28           C  
ATOM   1263  N   HIS A 166      54.136  23.659 102.440  1.00 50.14           N  
ATOM   1264  CA  HIS A 166      54.877  23.620 101.202  1.00 49.08           C  
ATOM   1265  C   HIS A 166      54.176  22.492 100.483  1.00 48.96           C  
ATOM   1266  O   HIS A 166      54.411  21.317 100.786  1.00 50.73           O  
ATOM   1267  CB  HIS A 166      56.332  23.245 101.410  1.00 49.09           C  
ATOM   1268  CG  HIS A 166      57.133  23.256 100.143  1.00 50.52           C  
ATOM   1269  CD2 HIS A 166      57.692  22.249  99.432  1.00 43.16           C  
ATOM   1270  ND1 HIS A 166      57.416  24.414  99.453  1.00 50.32           N  
ATOM   1271  CE1 HIS A 166      58.117  24.121  98.374  1.00 52.82           C  
ATOM   1272  NE2 HIS A 166      58.299  22.813  98.338  1.00 47.92           N  
ATOM   1273  N   LEU A 167      53.299  22.853  99.551  1.00 46.67           N  
ATOM   1274  CA  LEU A 167      52.543  21.867  98.800  1.00 47.41           C  
ATOM   1275  C   LEU A 167      53.101  21.660  97.401  1.00 47.20           C  
ATOM   1276  O   LEU A 167      53.335  22.615  96.677  1.00 48.27           O  
ATOM   1277  CB  LEU A 167      51.076  22.302  98.732  1.00 46.71           C  
ATOM   1278  CG  LEU A 167      50.512  22.694 100.110  1.00 48.21           C  
ATOM   1279  CD1 LEU A 167      49.054  23.073  99.995  1.00 46.72           C  
ATOM   1280  CD2 LEU A 167      50.687  21.538 101.089  1.00 44.67           C  
ATOM   1281  N   THR A 168      53.336  20.407  97.031  1.00 47.52           N  
ATOM   1282  CA  THR A 168      53.849  20.096  95.703  1.00 46.31           C  
ATOM   1283  C   THR A 168      52.712  19.469  94.915  1.00 47.59           C  
ATOM   1284  O   THR A 168      51.887  18.751  95.482  1.00 47.53           O  
ATOM   1285  CB  THR A 168      55.054  19.130  95.751  1.00 45.17           C  
ATOM   1286  CG2 THR A 168      56.100  19.652  96.711  1.00 45.93           C  
ATOM   1287  OG1 THR A 168      54.623  17.834  96.176  1.00 47.67           O  
ATOM   1288  N   ILE A 169      52.676  19.750  93.611  1.00 49.18           N  
ATOM   1289  CA  ILE A 169      51.618  19.263  92.731  1.00 46.82           C  
ATOM   1290  C   ILE A 169      51.444  17.758  92.754  1.00 47.00           C  
ATOM   1291  O   ILE A 169      52.417  16.993  92.750  1.00 46.73           O  
ATOM   1292  CB  ILE A 169      51.855  19.734  91.244  1.00 47.31           C  
ATOM   1293  CG1 ILE A 169      50.594  19.518  90.411  1.00 45.55           C  
ATOM   1294  CG2 ILE A 169      53.018  18.988  90.609  1.00 42.42           C  
ATOM   1295  CD1 ILE A 169      49.472  20.518  90.719  1.00 43.66           C  
ATOM   1296  N   ASN A 170      50.191  17.333  92.796  1.00 49.93           N  
ATOM   1297  CA  ASN A 170      49.889  15.909  92.777  1.00 52.62           C  
ATOM   1298  C   ASN A 170      50.009  15.482  91.323  1.00 54.13           C  
ATOM   1299  O   ASN A 170      49.059  15.588  90.546  1.00 55.07           O  
ATOM   1300  CB  ASN A 170      48.472  15.651  93.284  1.00 53.75           C  
ATOM   1301  CG  ASN A 170      48.119  14.172  93.311  1.00 53.81           C  
ATOM   1302  ND2 ASN A 170      48.867  13.358  92.559  1.00 53.83           N  
ATOM   1303  OD1 ASN A 170      47.178  13.767  94.003  1.00 57.41           O  
ATOM   1304  N   ALA A 171      51.196  15.007  90.975  1.00 54.60           N  
ATOM   1305  CA  ALA A 171      51.520  14.572  89.629  1.00 55.64           C  
ATOM   1306  C   ALA A 171      50.484  13.668  88.964  1.00 58.79           C  
ATOM   1307  O   ALA A 171      50.431  13.581  87.735  1.00 62.02           O  
ATOM   1308  CB  ALA A 171      52.864  13.879  89.647  1.00 53.02           C  
ATOM   1309  N   ALA A 172      49.653  13.004  89.755  1.00 58.74           N  
ATOM   1310  CA  ALA A 172      48.676  12.088  89.185  1.00 58.44           C  
ATOM   1311  C   ALA A 172      47.283  12.662  88.983  1.00 59.23           C  
ATOM   1312  O   ALA A 172      46.406  11.974  88.454  1.00 59.08           O  
ATOM   1313  CB  ALA A 172      48.591  10.833  90.043  1.00 59.74           C  
ATOM   1314  N   SER A 173      47.066  13.912  89.378  1.00 59.72           N  
ATOM   1315  CA  SER A 173      45.736  14.489  89.230  1.00 60.15           C  
ATOM   1316  C   SER A 173      45.678  15.891  88.640  1.00 60.25           C  
ATOM   1317  O   SER A 173      44.878  16.722  89.083  1.00 61.21           O  
ATOM   1318  CB  SER A 173      45.013  14.490  90.579  1.00 59.52           C  
ATOM   1319  OG  SER A 173      44.891  13.171  91.082  1.00 62.67           O  
ATOM   1320  N   ILE A 174      46.515  16.163  87.648  1.00 60.15           N  
ATOM   1321  CA  ILE A 174      46.491  17.470  87.016  1.00 59.64           C  
ATOM   1322  C   ILE A 174      45.438  17.434  85.916  1.00 59.99           C  
ATOM   1323  O   ILE A 174      45.437  16.518  85.093  1.00 59.01           O  
ATOM   1324  CB  ILE A 174      47.849  17.809  86.392  1.00 58.62           C  
ATOM   1325  CG1 ILE A 174      48.946  17.669  87.453  1.00 53.79           C  
ATOM   1326  CG2 ILE A 174      47.810  19.225  85.807  1.00 54.84           C  
ATOM   1327  CD1 ILE A 174      50.353  17.753  86.909  1.00 46.44           C  
ATOM   1328  N   PRO A 175      44.518  18.420  85.898  1.00 60.80           N  
ATOM   1329  CA  PRO A 175      43.447  18.516  84.891  1.00 63.07           C  
ATOM   1330  C   PRO A 175      44.077  18.583  83.500  1.00 65.52           C  
ATOM   1331  O   PRO A 175      45.200  19.072  83.361  1.00 66.69           O  
ATOM   1332  CB  PRO A 175      42.738  19.816  85.261  1.00 61.82           C  
ATOM   1333  CG  PRO A 175      42.990  19.947  86.724  1.00 60.18           C  
ATOM   1334  CD  PRO A 175      44.435  19.539  86.851  1.00 61.16           C  
ATOM   1335  N   SER A 176      43.368  18.129  82.468  1.00 68.48           N  
ATOM   1336  CA  SER A 176      43.948  18.135  81.118  1.00 70.32           C  
ATOM   1337  C   SER A 176      43.581  19.254  80.143  1.00 69.86           C  
ATOM   1338  O   SER A 176      44.141  19.311  79.049  1.00 71.59           O  
ATOM   1339  CB  SER A 176      43.680  16.798  80.427  1.00 71.08           C  
ATOM   1340  OG  SER A 176      42.288  16.620  80.233  1.00 76.12           O  
ATOM   1341  N   GLY A 177      42.670  20.147  80.508  1.00 68.16           N  
ATOM   1342  CA  GLY A 177      42.306  21.205  79.566  1.00 65.87           C  
ATOM   1343  C   GLY A 177      43.341  22.268  79.177  1.00 64.04           C  
ATOM   1344  O   GLY A 177      44.544  22.118  79.408  1.00 63.60           O  
ATOM   1345  N   SER A 178      42.851  23.345  78.562  1.00 63.42           N  
ATOM   1346  CA  SER A 178      43.678  24.477  78.137  1.00 62.66           C  
ATOM   1347  C   SER A 178      43.096  25.722  78.767  1.00 61.75           C  
ATOM   1348  O   SER A 178      43.639  26.819  78.632  1.00 63.25           O  
ATOM   1349  CB  SER A 178      43.660  24.641  76.614  1.00 64.22           C  
ATOM   1350  OG  SER A 178      44.323  23.561  75.973  1.00 68.03           O  
ATOM   1351  N   HIS A 179      41.983  25.540  79.464  1.00 60.57           N  
ATOM   1352  CA  HIS A 179      41.309  26.642  80.126  1.00 61.46           C  
ATOM   1353  C   HIS A 179      41.789  26.807  81.558  1.00 59.67           C  
ATOM   1354  O   HIS A 179      42.210  25.847  82.200  1.00 58.26           O  
ATOM   1355  CB  HIS A 179      39.803  26.409  80.088  1.00 63.67           C  
ATOM   1356  CG  HIS A 179      39.279  26.213  78.703  1.00 69.88           C  
ATOM   1357  CD2 HIS A 179      38.656  25.159  78.123  1.00 72.21           C  
ATOM   1358  ND1 HIS A 179      39.455  27.152  77.707  1.00 71.57           N  
ATOM   1359  CE1 HIS A 179      38.971  26.681  76.572  1.00 73.39           C  
ATOM   1360  NE2 HIS A 179      38.482  25.474  76.797  1.00 76.21           N  
ATOM   1361  N   LYS A 180      41.727  28.039  82.043  1.00 57.84           N  
ATOM   1362  CA  LYS A 180      42.149  28.355  83.391  1.00 57.07           C  
ATOM   1363  C   LYS A 180      41.374  27.500  84.387  1.00 56.86           C  
ATOM   1364  O   LYS A 180      40.154  27.347  84.280  1.00 58.89           O  
ATOM   1365  CB  LYS A 180      41.904  29.836  83.683  1.00 54.96           C  
ATOM   1366  CG  LYS A 180      42.550  30.320  84.958  1.00 54.16           C  
ATOM   1367  CD  LYS A 180      42.148  31.744  85.265  1.00 48.44           C  
ATOM   1368  CE  LYS A 180      40.679  31.821  85.626  1.00 56.06           C  
ATOM   1369  NZ  LYS A 180      40.245  33.244  85.777  1.00 63.77           N1+
ATOM   1370  N   VAL A 181      42.090  26.935  85.351  1.00 55.35           N  
ATOM   1371  CA  VAL A 181      41.470  26.106  86.375  1.00 53.09           C  
ATOM   1372  C   VAL A 181      42.119  26.340  87.738  1.00 51.41           C  
ATOM   1373  O   VAL A 181      43.247  26.838  87.831  1.00 49.44           O  
ATOM   1374  CB  VAL A 181      41.609  24.600  86.043  1.00 53.59           C  
ATOM   1375  CG1 VAL A 181      40.963  24.285  84.709  1.00 50.74           C  
ATOM   1376  CG2 VAL A 181      43.069  24.220  86.012  1.00 54.51           C  
ATOM   1377  N   THR A 182      41.389  26.010  88.797  1.00 50.75           N  
ATOM   1378  CA  THR A 182      41.938  26.108  90.138  1.00 48.66           C  
ATOM   1379  C   THR A 182      42.569  24.731  90.326  1.00 48.96           C  
ATOM   1380  O   THR A 182      41.926  23.722  90.072  1.00 47.98           O  
ATOM   1381  CB  THR A 182      40.830  26.313  91.200  1.00 48.75           C  
ATOM   1382  CG2 THR A 182      41.427  26.263  92.615  1.00 49.35           C  
ATOM   1383  OG1 THR A 182      40.203  27.585  90.999  1.00 48.49           O  
ATOM   1384  N   LEU A 183      43.835  24.660  90.712  1.00 50.47           N  
ATOM   1385  CA  LEU A 183      44.429  23.337  90.899  1.00 50.48           C  
ATOM   1386  C   LEU A 183      43.803  22.719  92.144  1.00 51.53           C  
ATOM   1387  O   LEU A 183      43.742  23.348  93.201  1.00 54.07           O  
ATOM   1388  CB  LEU A 183      45.950  23.438  91.018  1.00 48.87           C  
ATOM   1389  CG  LEU A 183      46.590  23.810  89.669  1.00 48.74           C  
ATOM   1390  CD1 LEU A 183      48.110  24.006  89.821  1.00 45.91           C  
ATOM   1391  CD2 LEU A 183      46.275  22.719  88.638  1.00 43.11           C  
ATOM   1392  N   SER A 184      43.321  21.491  92.030  1.00 51.30           N  
ATOM   1393  CA  SER A 184      42.676  20.887  93.178  1.00 51.88           C  
ATOM   1394  C   SER A 184      43.326  19.662  93.825  1.00 51.81           C  
ATOM   1395  O   SER A 184      42.661  18.956  94.581  1.00 52.06           O  
ATOM   1396  CB  SER A 184      41.223  20.562  92.826  1.00 52.61           C  
ATOM   1397  OG  SER A 184      41.168  19.544  91.843  1.00 49.92           O  
ATOM   1398  N   SER A 185      44.601  19.410  93.552  1.00 51.01           N  
ATOM   1399  CA  SER A 185      45.273  18.271  94.165  1.00 51.88           C  
ATOM   1400  C   SER A 185      46.744  18.518  94.360  1.00 52.21           C  
ATOM   1401  O   SER A 185      47.500  18.631  93.395  1.00 52.28           O  
ATOM   1402  CB  SER A 185      45.131  17.004  93.327  1.00 51.87           C  
ATOM   1403  OG  SER A 185      43.778  16.738  93.037  1.00 59.86           O  
ATOM   1404  N   TRP A 186      47.153  18.578  95.620  1.00 52.11           N  
ATOM   1405  CA  TRP A 186      48.555  18.772  95.943  1.00 52.44           C  
ATOM   1406  C   TRP A 186      48.924  17.742  96.984  1.00 52.90           C  
ATOM   1407  O   TRP A 186      48.057  17.217  97.670  1.00 53.77           O  
ATOM   1408  CB  TRP A 186      48.800  20.175  96.513  1.00 50.01           C  
ATOM   1409  CG  TRP A 186      48.339  21.299  95.640  1.00 49.09           C  
ATOM   1410  CD1 TRP A 186      47.072  21.811  95.552  1.00 46.09           C  
ATOM   1411  CD2 TRP A 186      49.149  22.090  94.766  1.00 46.40           C  
ATOM   1412  CE2 TRP A 186      48.311  23.069  94.185  1.00 46.83           C  
ATOM   1413  CE3 TRP A 186      50.502  22.069  94.418  1.00 44.84           C  
ATOM   1414  NE1 TRP A 186      47.048  22.878  94.684  1.00 43.47           N  
ATOM   1415  CZ2 TRP A 186      48.783  24.018  93.279  1.00 49.54           C  
ATOM   1416  CZ3 TRP A 186      50.974  23.014  93.519  1.00 45.20           C  
ATOM   1417  CH2 TRP A 186      50.115  23.976  92.959  1.00 44.84           C  
ATOM   1418  N   TYR A 187      50.206  17.424  97.072  1.00 53.34           N  
ATOM   1419  CA  TYR A 187      50.689  16.498  98.091  1.00 54.51           C  
ATOM   1420  C   TYR A 187      50.922  17.388  99.309  1.00 55.76           C  
ATOM   1421  O   TYR A 187      51.219  18.573  99.156  1.00 55.70           O  
ATOM   1422  CB  TYR A 187      52.033  15.896  97.692  1.00 53.25           C  
ATOM   1423  CG  TYR A 187      52.001  14.982  96.508  1.00 54.13           C  
ATOM   1424  CD1 TYR A 187      53.058  14.961  95.600  1.00 55.14           C  
ATOM   1425  CD2 TYR A 187      50.936  14.106  96.308  1.00 54.24           C  
ATOM   1426  CE1 TYR A 187      53.053  14.093  94.525  1.00 53.15           C  
ATOM   1427  CE2 TYR A 187      50.924  13.229  95.231  1.00 57.55           C  
ATOM   1428  CZ  TYR A 187      51.986  13.227  94.342  1.00 53.85           C  
ATOM   1429  OH  TYR A 187      51.981  12.357  93.277  1.00 56.54           O  
ATOM   1430  N   HIS A 188      50.797  16.829 100.508  1.00 57.76           N  
ATOM   1431  CA  HIS A 188      51.032  17.602 101.725  1.00 58.90           C  
ATOM   1432  C   HIS A 188      51.860  16.764 102.684  1.00 58.77           C  
ATOM   1433  O   HIS A 188      52.282  17.247 103.742  1.00 58.51           O  
ATOM   1434  CB  HIS A 188      49.714  17.976 102.399  1.00 58.92           C  
ATOM   1435  CG  HIS A 188      48.915  16.793 102.833  1.00 64.89           C  
ATOM   1436  CD2 HIS A 188      48.829  16.169 104.032  1.00 67.71           C  
ATOM   1437  ND1 HIS A 188      48.146  16.055 101.959  1.00 67.02           N  
ATOM   1438  CE1 HIS A 188      47.624  15.024 102.600  1.00 66.66           C  
ATOM   1439  NE2 HIS A 188      48.025  15.070 103.859  1.00 67.74           N  
ATOM   1440  N   ASP A 189      52.121  15.517 102.292  1.00 59.11           N  
ATOM   1441  CA  ASP A 189      52.867  14.612 103.155  1.00 60.25           C  
ATOM   1442  C   ASP A 189      53.892  13.692 102.497  1.00 59.24           C  
ATOM   1443  O   ASP A 189      54.115  12.591 102.973  1.00 59.08           O  
ATOM   1444  CB  ASP A 189      51.878  13.751 103.958  1.00 61.68           C  
ATOM   1445  CG  ASP A 189      52.485  13.192 105.245  1.00 67.40           C  
ATOM   1446  OD1 ASP A 189      51.919  12.207 105.777  1.00 73.08           O  
ATOM   1447  OD2 ASP A 189      53.512  13.741 105.724  1.00 68.80           O1-
ATOM   1448  N   ARG A 190      54.526  14.118 101.419  1.00 57.65           N  
ATOM   1449  CA  ARG A 190      55.526  13.258 100.800  1.00 57.03           C  
ATOM   1450  C   ARG A 190      56.581  14.084 100.094  1.00 55.70           C  
ATOM   1451  O   ARG A 190      56.290  15.166  99.569  1.00 57.21           O  
ATOM   1452  CB  ARG A 190      54.877  12.269  99.821  1.00 57.68           C  
ATOM   1453  CG  ARG A 190      54.316  12.883  98.551  1.00 59.36           C  
ATOM   1454  CD  ARG A 190      53.647  11.813  97.707  1.00 56.40           C  
ATOM   1455  NE  ARG A 190      52.368  11.399  98.289  1.00 59.59           N  
ATOM   1456  CZ  ARG A 190      51.691  10.303  97.935  1.00 62.16           C  
ATOM   1457  NH1 ARG A 190      52.167   9.485  96.991  1.00 62.94           N  
ATOM   1458  NH2 ARG A 190      50.527  10.028  98.523  1.00 61.37           N1+
ATOM   1459  N   GLY A 191      57.806  13.575 100.088  1.00 52.32           N  
ATOM   1460  CA  GLY A 191      58.892  14.299  99.468  1.00 52.43           C  
ATOM   1461  C   GLY A 191      59.127  15.594 100.215  1.00 52.24           C  
ATOM   1462  O   GLY A 191      59.345  15.577 101.427  1.00 53.98           O  
ATOM   1463  N   TRP A 192      59.075  16.718  99.506  1.00 50.38           N  
ATOM   1464  CA  TRP A 192      59.284  18.013 100.139  1.00 48.67           C  
ATOM   1465  C   TRP A 192      57.943  18.578 100.594  1.00 46.89           C  
ATOM   1466  O   TRP A 192      57.898  19.643 101.208  1.00 46.32           O  
ATOM   1467  CB  TRP A 192      59.920  19.009  99.163  1.00 50.22           C  
ATOM   1468  CG  TRP A 192      61.112  18.520  98.413  1.00 51.49           C  
ATOM   1469  CD1 TRP A 192      61.440  18.822  97.120  1.00 49.99           C  
ATOM   1470  CD2 TRP A 192      62.159  17.679  98.904  1.00 54.78           C  
ATOM   1471  CE2 TRP A 192      63.089  17.512  97.849  1.00 52.43           C  
ATOM   1472  CE3 TRP A 192      62.405  17.051 100.130  1.00 52.50           C  
ATOM   1473  NE1 TRP A 192      62.625  18.218  96.775  1.00 52.46           N  
ATOM   1474  CZ2 TRP A 192      64.248  16.739  97.986  1.00 54.03           C  
ATOM   1475  CZ3 TRP A 192      63.558  16.284 100.267  1.00 49.97           C  
ATOM   1476  CH2 TRP A 192      64.465  16.134  99.199  1.00 54.64           C  
ATOM   1477  N   ALA A 193      56.852  17.890 100.284  1.00 46.57           N  
ATOM   1478  CA  ALA A 193      55.533  18.382 100.682  1.00 48.94           C  
ATOM   1479  C   ALA A 193      55.279  18.168 102.183  1.00 50.59           C  
ATOM   1480  O   ALA A 193      55.458  17.076 102.726  1.00 50.78           O  
ATOM   1481  CB  ALA A 193      54.443  17.721  99.849  1.00 49.61           C  
ATOM   1482  N   LYS A 194      54.851  19.232 102.845  1.00 51.63           N  
ATOM   1483  CA  LYS A 194      54.621  19.201 104.278  1.00 50.93           C  
ATOM   1484  C   LYS A 194      53.620  20.277 104.680  1.00 51.61           C  
ATOM   1485  O   LYS A 194      53.522  21.316 104.024  1.00 53.89           O  
ATOM   1486  CB  LYS A 194      55.946  19.465 104.977  1.00 49.98           C  
ATOM   1487  CG  LYS A 194      56.643  20.677 104.416  1.00 47.06           C  
ATOM   1488  CD  LYS A 194      58.039  20.852 104.972  1.00 44.95           C  
ATOM   1489  CE  LYS A 194      58.789  21.954 104.239  1.00 48.98           C  
ATOM   1490  NZ  LYS A 194      59.147  21.594 102.813  1.00 55.04           N1+
ATOM   1491  N   ILE A 195      52.882  20.027 105.759  1.00 51.49           N  
ATOM   1492  CA  ILE A 195      51.922  21.000 106.253  1.00 50.85           C  
ATOM   1493  C   ILE A 195      51.870  20.990 107.794  1.00 52.49           C  
ATOM   1494  O   ILE A 195      52.099  19.965 108.426  1.00 51.52           O  
ATOM   1495  CB  ILE A 195      50.542  20.735 105.646  1.00 50.22           C  
ATOM   1496  CG1 ILE A 195      49.630  21.930 105.907  1.00 45.16           C  
ATOM   1497  CG2 ILE A 195      49.969  19.437 106.183  1.00 47.82           C  
ATOM   1498  CD1 ILE A 195      48.369  21.874 105.112  1.00 43.66           C  
ATOM   1499  N   SER A 196      51.600  22.141 108.401  1.00 53.60           N  
ATOM   1500  CA  SER A 196      51.553  22.229 109.856  1.00 54.95           C  
ATOM   1501  C   SER A 196      50.625  23.325 110.346  1.00 56.33           C  
ATOM   1502  O   SER A 196      50.842  24.504 110.079  1.00 54.81           O  
ATOM   1503  CB  SER A 196      52.957  22.470 110.414  1.00 55.00           C  
ATOM   1504  OG  SER A 196      52.921  22.648 111.821  1.00 59.34           O  
ATOM   1505  N   ASN A 197      49.599  22.916 111.081  1.00 58.26           N  
ATOM   1506  CA  ASN A 197      48.605  23.827 111.627  1.00 61.17           C  
ATOM   1507  C   ASN A 197      47.916  24.613 110.521  1.00 61.27           C  
ATOM   1508  O   ASN A 197      47.582  25.796 110.683  1.00 63.44           O  
ATOM   1509  CB  ASN A 197      49.233  24.792 112.630  1.00 62.43           C  
ATOM   1510  CG  ASN A 197      48.185  25.478 113.500  1.00 70.83           C  
ATOM   1511  ND2 ASN A 197      47.087  24.769 113.782  1.00 73.73           N  
ATOM   1512  OD1 ASN A 197      48.360  26.627 113.919  1.00 78.27           O  
ATOM   1513  N   MET A 198      47.733  23.940 109.390  1.00 59.67           N  
ATOM   1514  CA  MET A 198      47.062  24.491 108.219  1.00 56.59           C  
ATOM   1515  C   MET A 198      46.315  23.317 107.598  1.00 57.21           C  
ATOM   1516  O   MET A 198      46.733  22.162 107.714  1.00 55.51           O  
ATOM   1517  CB  MET A 198      48.064  25.089 107.228  1.00 56.88           C  
ATOM   1518  CG  MET A 198      48.633  26.420 107.680  1.00 55.07           C  
ATOM   1519  SD  MET A 198      49.626  27.279 106.430  1.00 52.04           S  
ATOM   1520  CE  MET A 198      48.358  28.363 105.684  1.00 44.83           C  
ATOM   1521  N   THR A 199      45.201  23.612 106.952  1.00 58.47           N  
ATOM   1522  CA  THR A 199      44.392  22.560 106.372  1.00 62.01           C  
ATOM   1523  C   THR A 199      44.301  22.597 104.848  1.00 61.70           C  
ATOM   1524  O   THR A 199      44.073  23.651 104.247  1.00 61.94           O  
ATOM   1525  CB  THR A 199      42.973  22.613 106.978  1.00 61.89           C  
ATOM   1526  CG2 THR A 199      42.026  21.670 106.235  1.00 66.27           C  
ATOM   1527  OG1 THR A 199      43.044  22.250 108.363  1.00 66.23           O  
ATOM   1528  N   LEU A 200      44.479  21.432 104.235  1.00 61.25           N  
ATOM   1529  CA  LEU A 200      44.402  21.305 102.791  1.00 61.17           C  
ATOM   1530  C   LEU A 200      43.246  20.395 102.406  1.00 62.86           C  
ATOM   1531  O   LEU A 200      43.272  19.193 102.685  1.00 61.25           O  
ATOM   1532  CB  LEU A 200      45.694  20.717 102.233  1.00 60.31           C  
ATOM   1533  CG  LEU A 200      45.641  20.417 100.733  1.00 56.23           C  
ATOM   1534  CD1 LEU A 200      45.340  21.705  99.935  1.00 51.90           C  
ATOM   1535  CD2 LEU A 200      46.969  19.812 100.321  1.00 49.54           C  
ATOM   1536  N   SER A 201      42.237  20.963 101.759  1.00 64.47           N  
ATOM   1537  CA  SER A 201      41.097  20.167 101.347  1.00 66.41           C  
ATOM   1538  C   SER A 201      41.245  19.731  99.886  1.00 67.59           C  
ATOM   1539  O   SER A 201      41.709  18.614  99.607  1.00 69.49           O  
ATOM   1540  CB  SER A 201      39.805  20.955 101.540  1.00 67.70           C  
ATOM   1541  OG  SER A 201      38.691  20.087 101.453  1.00 69.15           O  
ATOM   1542  N   ASN A 202      40.853  20.592  98.954  1.00 66.69           N  
ATOM   1543  CA  ASN A 202      40.979  20.254  97.542  1.00 66.26           C  
ATOM   1544  C   ASN A 202      41.605  21.419  96.816  1.00 65.21           C  
ATOM   1545  O   ASN A 202      40.913  22.182  96.127  1.00 65.82           O  
ATOM   1546  CB  ASN A 202      39.615  19.951  96.930  1.00 66.55           C  
ATOM   1547  CG  ASN A 202      39.133  18.561  97.256  1.00 69.21           C  
ATOM   1548  ND2 ASN A 202      38.004  18.474  97.955  1.00 69.81           N  
ATOM   1549  OD1 ASN A 202      39.770  17.570  96.888  1.00 72.05           O  
ATOM   1550  N   GLY A 203      42.918  21.557  96.969  1.00 63.08           N  
ATOM   1551  CA  GLY A 203      43.605  22.662  96.334  1.00 60.65           C  
ATOM   1552  C   GLY A 203      43.445  23.913  97.177  1.00 59.91           C  
ATOM   1553  O   GLY A 203      44.062  24.945  96.905  1.00 60.03           O  
ATOM   1554  N   LYS A 204      42.602  23.828  98.202  1.00 59.37           N  
ATOM   1555  CA  LYS A 204      42.408  24.966  99.085  1.00 58.18           C  
ATOM   1556  C   LYS A 204      43.175  24.799 100.396  1.00 56.86           C  
ATOM   1557  O   LYS A 204      42.981  23.837 101.145  1.00 58.05           O  
ATOM   1558  CB  LYS A 204      40.923  25.191  99.339  1.00 59.19           C  
ATOM   1559  CG  LYS A 204      40.220  25.821  98.155  1.00 62.40           C  
ATOM   1560  CD  LYS A 204      38.723  25.938  98.380  1.00 73.45           C  
ATOM   1561  CE  LYS A 204      38.064  26.741  97.262  1.00 77.75           C  
ATOM   1562  NZ  LYS A 204      38.609  28.125  97.209  1.00 78.01           N1+
ATOM   1563  N   LEU A 205      44.085  25.739 100.629  1.00 54.07           N  
ATOM   1564  CA  LEU A 205      44.919  25.769 101.817  1.00 54.16           C  
ATOM   1565  C   LEU A 205      44.227  26.693 102.786  1.00 55.60           C  
ATOM   1566  O   LEU A 205      44.198  27.905 102.583  1.00 54.80           O  
ATOM   1567  CB  LEU A 205      46.308  26.314 101.488  1.00 51.90           C  
ATOM   1568  CG  LEU A 205      47.231  26.552 102.679  1.00 52.44           C  
ATOM   1569  CD1 LEU A 205      47.514  25.223 103.407  1.00 52.51           C  
ATOM   1570  CD2 LEU A 205      48.531  27.191 102.186  1.00 52.98           C  
ATOM   1571  N   ARG A 206      43.654  26.104 103.834  1.00 58.21           N  
ATOM   1572  CA  ARG A 206      42.927  26.861 104.851  1.00 59.15           C  
ATOM   1573  C   ARG A 206      43.821  27.335 105.984  1.00 56.74           C  
ATOM   1574  O   ARG A 206      44.593  26.555 106.544  1.00 55.09           O  
ATOM   1575  CB  ARG A 206      41.785  26.006 105.424  1.00 60.79           C  
ATOM   1576  CG  ARG A 206      40.900  26.743 106.426  1.00 66.36           C  
ATOM   1577  CD  ARG A 206      39.501  26.149 106.481  1.00 77.08           C  
ATOM   1578  NE  ARG A 206      39.509  24.763 106.944  1.00 87.37           N  
ATOM   1579  CZ  ARG A 206      39.896  24.385 108.162  1.00 90.01           C  
ATOM   1580  NH1 ARG A 206      40.303  25.295 109.040  1.00 90.71           N  
ATOM   1581  NH2 ARG A 206      39.876  23.098 108.502  1.00 88.15           N1+
ATOM   1582  N   VAL A 207      43.722  28.621 106.301  1.00 56.38           N  
ATOM   1583  CA  VAL A 207      44.493  29.190 107.402  1.00 57.46           C  
ATOM   1584  C   VAL A 207      43.743  28.827 108.694  1.00 59.03           C  
ATOM   1585  O   VAL A 207      42.539  29.102 108.829  1.00 58.89           O  
ATOM   1586  CB  VAL A 207      44.605  30.738 107.285  1.00 57.95           C  
ATOM   1587  CG1 VAL A 207      45.066  31.337 108.603  1.00 52.99           C  
ATOM   1588  CG2 VAL A 207      45.591  31.110 106.182  1.00 57.88           C  
ATOM   1589  N   ASN A 208      44.446  28.192 109.629  1.00 59.31           N  
ATOM   1590  CA  ASN A 208      43.842  27.796 110.899  1.00 61.13           C  
ATOM   1591  C   ASN A 208      44.185  28.735 112.041  1.00 60.51           C  
ATOM   1592  O   ASN A 208      43.738  28.522 113.159  1.00 61.14           O  
ATOM   1593  CB  ASN A 208      44.290  26.385 111.297  1.00 60.44           C  
ATOM   1594  CG  ASN A 208      43.796  25.325 110.337  1.00 62.64           C  
ATOM   1595  ND2 ASN A 208      44.492  24.187 110.294  1.00 63.25           N  
ATOM   1596  OD1 ASN A 208      42.787  25.518 109.650  1.00 62.61           O  
ATOM   1597  N   GLN A 209      44.958  29.780 111.759  1.00 61.14           N  
ATOM   1598  CA  GLN A 209      45.392  30.696 112.807  1.00 60.78           C  
ATOM   1599  C   GLN A 209      45.803  32.072 112.290  1.00 59.62           C  
ATOM   1600  O   GLN A 209      46.800  32.215 111.592  1.00 61.20           O  
ATOM   1601  CB  GLN A 209      46.555  30.036 113.565  1.00 60.22           C  
ATOM   1602  CG  GLN A 209      47.395  30.945 114.441  1.00 62.88           C  
ATOM   1603  CD  GLN A 209      48.605  30.206 115.017  1.00 64.47           C  
ATOM   1604  NE2 GLN A 209      48.401  28.941 115.390  1.00 69.32           N  
ATOM   1605  OE1 GLN A 209      49.708  30.762 115.121  1.00 67.55           O  
ATOM   1606  N   ASP A 210      45.014  33.077 112.641  1.00 56.30           N  
ATOM   1607  CA  ASP A 210      45.263  34.457 112.254  1.00 54.73           C  
ATOM   1608  C   ASP A 210      46.734  34.808 112.268  1.00 54.37           C  
ATOM   1609  O   ASP A 210      47.511  34.227 113.016  1.00 55.33           O  
ATOM   1610  CB  ASP A 210      44.498  35.395 113.192  1.00 53.89           C  
ATOM   1611  CG  ASP A 210      42.990  35.301 112.999  1.00 57.32           C  
ATOM   1612  OD1 ASP A 210      42.510  34.247 112.517  1.00 56.29           O  
ATOM   1613  OD2 ASP A 210      42.283  36.280 113.332  1.00 62.45           O1-
ATOM   1614  N   GLY A 211      47.117  35.767 111.434  1.00 54.99           N  
ATOM   1615  CA  GLY A 211      48.509  36.179 111.367  1.00 52.94           C  
ATOM   1616  C   GLY A 211      48.898  36.704 109.991  1.00 52.38           C  
ATOM   1617  O   GLY A 211      48.077  36.754 109.068  1.00 50.15           O  
ATOM   1618  N   PHE A 212      50.154  37.129 109.879  1.00 51.15           N  
ATOM   1619  CA  PHE A 212      50.725  37.628 108.640  1.00 50.19           C  
ATOM   1620  C   PHE A 212      51.615  36.494 108.135  1.00 51.67           C  
ATOM   1621  O   PHE A 212      52.556  36.073 108.833  1.00 48.44           O  
ATOM   1622  CB  PHE A 212      51.598  38.865 108.881  1.00 49.38           C  
ATOM   1623  CG  PHE A 212      50.824  40.104 109.242  1.00 54.52           C  
ATOM   1624  CD1 PHE A 212      50.454  40.355 110.564  1.00 55.32           C  
ATOM   1625  CD2 PHE A 212      50.454  41.019 108.257  1.00 51.28           C  
ATOM   1626  CE1 PHE A 212      49.730  41.499 110.892  1.00 54.04           C  
ATOM   1627  CE2 PHE A 212      49.731  42.162 108.574  1.00 55.82           C  
ATOM   1628  CZ  PHE A 212      49.367  42.405 109.895  1.00 56.04           C  
ATOM   1629  N   TYR A 213      51.312  36.001 106.932  1.00 51.25           N  
ATOM   1630  CA  TYR A 213      52.080  34.921 106.316  1.00 49.67           C  
ATOM   1631  C   TYR A 213      52.777  35.386 105.024  1.00 49.51           C  
ATOM   1632  O   TYR A 213      52.327  36.335 104.341  1.00 47.11           O  
ATOM   1633  CB  TYR A 213      51.163  33.764 105.904  1.00 50.26           C  
ATOM   1634  CG  TYR A 213      50.463  32.985 106.987  1.00 48.06           C  
ATOM   1635  CD1 TYR A 213      49.380  33.523 107.694  1.00 46.62           C  
ATOM   1636  CD2 TYR A 213      50.851  31.675 107.268  1.00 48.91           C  
ATOM   1637  CE1 TYR A 213      48.697  32.762 108.654  1.00 44.11           C  
ATOM   1638  CE2 TYR A 213      50.186  30.905 108.221  1.00 47.15           C  
ATOM   1639  CZ  TYR A 213      49.112  31.445 108.913  1.00 47.99           C  
ATOM   1640  OH  TYR A 213      48.475  30.660 109.865  1.00 52.18           O  
ATOM   1641  N   TYR A 214      53.875  34.718 104.687  1.00 48.02           N  
ATOM   1642  CA  TYR A 214      54.531  34.989 103.429  1.00 45.92           C  
ATOM   1643  C   TYR A 214      53.983  33.867 102.547  1.00 46.96           C  
ATOM   1644  O   TYR A 214      54.086  32.688 102.909  1.00 46.07           O  
ATOM   1645  CB  TYR A 214      56.044  34.847 103.516  1.00 45.96           C  
ATOM   1646  CG  TYR A 214      56.716  35.248 102.218  1.00 44.75           C  
ATOM   1647  CD1 TYR A 214      56.664  36.566 101.770  1.00 41.94           C  
ATOM   1648  CD2 TYR A 214      57.334  34.299 101.397  1.00 42.81           C  
ATOM   1649  CE1 TYR A 214      57.203  36.934 100.539  1.00 47.73           C  
ATOM   1650  CE2 TYR A 214      57.877  34.661 100.147  1.00 40.27           C  
ATOM   1651  CZ  TYR A 214      57.803  35.975  99.734  1.00 42.68           C  
ATOM   1652  OH  TYR A 214      58.325  36.348  98.521  1.00 51.01           O  
ATOM   1653  N   LEU A 215      53.372  34.223 101.418  1.00 45.21           N  
ATOM   1654  CA  LEU A 215      52.819  33.233 100.499  1.00 44.47           C  
ATOM   1655  C   LEU A 215      53.680  33.208  99.238  1.00 44.11           C  
ATOM   1656  O   LEU A 215      54.118  34.260  98.764  1.00 43.45           O  
ATOM   1657  CB  LEU A 215      51.378  33.605 100.125  1.00 45.48           C  
ATOM   1658  CG  LEU A 215      50.363  33.728 101.265  1.00 43.43           C  
ATOM   1659  CD1 LEU A 215      49.019  34.230 100.748  1.00 42.68           C  
ATOM   1660  CD2 LEU A 215      50.218  32.372 101.945  1.00 40.85           C  
ATOM   1661  N   TYR A 216      53.914  32.018  98.693  1.00 43.90           N  
ATOM   1662  CA  TYR A 216      54.712  31.890  97.480  1.00 44.01           C  
ATOM   1663  C   TYR A 216      54.237  30.737  96.592  1.00 44.12           C  
ATOM   1664  O   TYR A 216      53.501  29.849  97.029  1.00 45.34           O  
ATOM   1665  CB  TYR A 216      56.177  31.683  97.846  1.00 43.83           C  
ATOM   1666  CG  TYR A 216      56.420  30.387  98.593  1.00 43.20           C  
ATOM   1667  CD1 TYR A 216      56.550  29.178  97.905  1.00 36.66           C  
ATOM   1668  CD2 TYR A 216      56.483  30.362  99.993  1.00 39.40           C  
ATOM   1669  CE1 TYR A 216      56.738  27.983  98.578  1.00 35.09           C  
ATOM   1670  CE2 TYR A 216      56.669  29.166 100.682  1.00 36.57           C  
ATOM   1671  CZ  TYR A 216      56.800  27.974  99.970  1.00 39.92           C  
ATOM   1672  OH  TYR A 216      57.021  26.783 100.638  1.00 41.96           O  
ATOM   1673  N   ALA A 217      54.657  30.775  95.329  1.00 45.35           N  
ATOM   1674  CA  ALA A 217      54.318  29.737  94.353  1.00 43.09           C  
ATOM   1675  C   ALA A 217      55.329  29.711  93.207  1.00 42.77           C  
ATOM   1676  O   ALA A 217      55.835  30.749  92.772  1.00 44.69           O  
ATOM   1677  CB  ALA A 217      52.910  29.947  93.809  1.00 42.90           C  
ATOM   1678  N   ASN A 218      55.661  28.504  92.770  1.00 42.11           N  
ATOM   1679  CA  ASN A 218      56.562  28.299  91.652  1.00 43.46           C  
ATOM   1680  C   ASN A 218      55.761  27.410  90.717  1.00 45.53           C  
ATOM   1681  O   ASN A 218      55.276  26.350  91.127  1.00 44.51           O  
ATOM   1682  CB  ASN A 218      57.831  27.565  92.067  1.00 42.30           C  
ATOM   1683  CG  ASN A 218      58.948  27.717  91.043  1.00 42.85           C  
ATOM   1684  ND2 ASN A 218      59.394  26.603  90.448  1.00 33.31           N  
ATOM   1685  OD1 ASN A 218      59.401  28.831  90.788  1.00 40.38           O  
ATOM   1686  N   ILE A 219      55.606  27.849  89.473  1.00 46.58           N  
ATOM   1687  CA  ILE A 219      54.862  27.089  88.483  1.00 47.24           C  
ATOM   1688  C   ILE A 219      55.714  26.893  87.234  1.00 47.55           C  
ATOM   1689  O   ILE A 219      56.281  27.842  86.685  1.00 47.72           O  
ATOM   1690  CB  ILE A 219      53.547  27.808  88.111  1.00 47.65           C  
ATOM   1691  CG1 ILE A 219      52.758  28.130  89.388  1.00 49.16           C  
ATOM   1692  CG2 ILE A 219      52.710  26.936  87.196  1.00 48.77           C  
ATOM   1693  CD1 ILE A 219      52.396  26.909  90.220  1.00 43.27           C  
ATOM   1694  N   CYS A 220      55.806  25.643  86.803  1.00 47.53           N  
ATOM   1695  CA  CYS A 220      56.577  25.287  85.629  1.00 45.42           C  
ATOM   1696  C   CYS A 220      55.699  24.719  84.526  1.00 45.50           C  
ATOM   1697  O   CYS A 220      54.907  23.799  84.763  1.00 44.86           O  
ATOM   1698  CB  CYS A 220      57.638  24.265  85.997  1.00 44.70           C  
ATOM   1699  SG  CYS A 220      59.053  24.989  86.811  1.00 45.21           S  
ATOM   1700  N   PHE A 221      55.841  25.287  83.330  1.00 45.48           N  
ATOM   1701  CA  PHE A 221      55.099  24.850  82.148  1.00 42.84           C  
ATOM   1702  C   PHE A 221      56.108  24.223  81.205  1.00 42.58           C  
ATOM   1703  O   PHE A 221      57.243  24.716  81.068  1.00 40.48           O  
ATOM   1704  CB  PHE A 221      54.424  26.023  81.430  1.00 42.09           C  
ATOM   1705  CG  PHE A 221      53.415  26.749  82.265  1.00 39.82           C  
ATOM   1706  CD1 PHE A 221      53.778  27.881  82.987  1.00 40.68           C  
ATOM   1707  CD2 PHE A 221      52.106  26.296  82.341  1.00 38.88           C  
ATOM   1708  CE1 PHE A 221      52.845  28.553  83.776  1.00 31.03           C  
ATOM   1709  CE2 PHE A 221      51.175  26.954  83.119  1.00 35.32           C  
ATOM   1710  CZ  PHE A 221      51.547  28.089  83.841  1.00 33.26           C  
ATOM   1711  N   ARG A 222      55.677  23.151  80.546  1.00 41.41           N  
ATOM   1712  CA  ARG A 222      56.533  22.422  79.635  1.00 42.10           C  
ATOM   1713  C   ARG A 222      55.732  21.742  78.520  1.00 43.09           C  
ATOM   1714  O   ARG A 222      54.567  21.346  78.694  1.00 43.23           O  
ATOM   1715  CB  ARG A 222      57.322  21.359  80.434  1.00 41.43           C  
ATOM   1716  CG  ARG A 222      56.427  20.309  81.129  1.00 42.68           C  
ATOM   1717  CD  ARG A 222      56.253  19.033  80.286  1.00 38.69           C  
ATOM   1718  NE  ARG A 222      55.284  18.092  80.864  1.00 39.43           N  
ATOM   1719  CZ  ARG A 222      53.959  18.224  80.782  1.00 40.33           C  
ATOM   1720  NH1 ARG A 222      53.414  19.260  80.140  1.00 38.95           N  
ATOM   1721  NH2 ARG A 222      53.166  17.325  81.342  1.00 41.35           N1+
ATOM   1722  N   HIS A 223      56.367  21.605  77.366  1.00 43.69           N  
ATOM   1723  CA  HIS A 223      55.737  20.944  76.242  1.00 45.34           C  
ATOM   1724  C   HIS A 223      56.792  20.205  75.436  1.00 44.34           C  
ATOM   1725  O   HIS A 223      57.912  20.709  75.238  1.00 45.29           O  
ATOM   1726  CB  HIS A 223      55.028  21.947  75.333  1.00 46.82           C  
ATOM   1727  CG  HIS A 223      54.402  21.309  74.131  1.00 52.35           C  
ATOM   1728  CD2 HIS A 223      54.826  21.218  72.849  1.00 52.06           C  
ATOM   1729  ND1 HIS A 223      53.232  20.580  74.199  1.00 54.66           N  
ATOM   1730  CE1 HIS A 223      52.964  20.067  73.012  1.00 53.83           C  
ATOM   1731  NE2 HIS A 223      53.917  20.437  72.175  1.00 56.50           N  
ATOM   1732  N   HIS A 224      56.436  19.004  74.983  1.00 45.88           N  
ATOM   1733  CA  HIS A 224      57.335  18.198  74.176  1.00 46.62           C  
ATOM   1734  C   HIS A 224      56.662  17.772  72.852  1.00 48.84           C  
ATOM   1735  O   HIS A 224      55.463  17.447  72.815  1.00 48.20           O  
ATOM   1736  CB  HIS A 224      57.784  16.966  74.963  1.00 44.52           C  
ATOM   1737  CG  HIS A 224      59.001  16.303  74.392  1.00 45.38           C  
ATOM   1738  CD2 HIS A 224      60.314  16.428  74.713  1.00 42.11           C  
ATOM   1739  ND1 HIS A 224      58.949  15.445  73.309  1.00 41.78           N  
ATOM   1740  CE1 HIS A 224      60.178  15.073  72.991  1.00 40.08           C  
ATOM   1741  NE2 HIS A 224      61.023  15.655  73.826  1.00 44.95           N  
ATOM   1742  N   GLU A 225      57.448  17.807  71.776  1.00 50.03           N  
ATOM   1743  CA  GLU A 225      57.032  17.419  70.421  1.00 50.73           C  
ATOM   1744  C   GLU A 225      56.075  16.227  70.378  1.00 53.09           C  
ATOM   1745  O   GLU A 225      55.019  16.274  69.741  1.00 54.28           O  
ATOM   1746  CB  GLU A 225      58.260  17.012  69.626  1.00 50.94           C  
ATOM   1747  CG  GLU A 225      58.662  17.929  68.543  1.00 51.43           C  
ATOM   1748  CD  GLU A 225      59.987  17.527  67.945  1.00 48.96           C  
ATOM   1749  OE1 GLU A 225      60.541  18.350  67.184  1.00 52.57           O  
ATOM   1750  OE2 GLU A 225      60.474  16.403  68.233  1.00 41.66           O1-
ATOM   1751  N   THR A 226      56.484  15.145  71.040  1.00 54.06           N  
ATOM   1752  CA  THR A 226      55.719  13.914  71.070  1.00 55.75           C  
ATOM   1753  C   THR A 226      54.303  14.088  71.565  1.00 56.19           C  
ATOM   1754  O   THR A 226      53.485  13.195  71.407  1.00 57.52           O  
ATOM   1755  CB  THR A 226      56.412  12.870  71.937  1.00 55.95           C  
ATOM   1756  CG2 THR A 226      57.838  12.636  71.449  1.00 56.09           C  
ATOM   1757  OG1 THR A 226      56.454  13.340  73.289  1.00 66.07           O  
ATOM   1758  N   SER A 227      53.997  15.232  72.157  1.00 57.92           N  
ATOM   1759  CA  SER A 227      52.648  15.468  72.659  1.00 59.85           C  
ATOM   1760  C   SER A 227      51.767  16.095  71.595  1.00 61.86           C  
ATOM   1761  O   SER A 227      50.563  16.283  71.789  1.00 61.05           O  
ATOM   1762  CB  SER A 227      52.693  16.374  73.888  1.00 59.20           C  
ATOM   1763  OG  SER A 227      53.338  15.714  74.961  1.00 57.36           O  
ATOM   1764  N   GLY A 228      52.375  16.414  70.465  1.00 64.08           N  
ATOM   1765  CA  GLY A 228      51.620  17.020  69.394  1.00 68.17           C  
ATOM   1766  C   GLY A 228      52.092  18.423  69.088  1.00 71.34           C  
ATOM   1767  O   GLY A 228      52.928  18.988  69.800  1.00 71.96           O  
ATOM   1768  N   SER A 229      51.555  18.983  68.012  1.00 74.46           N  
ATOM   1769  CA  SER A 229      51.905  20.329  67.601  1.00 76.86           C  
ATOM   1770  C   SER A 229      51.334  21.349  68.552  1.00 78.24           C  
ATOM   1771  O   SER A 229      50.303  21.121  69.198  1.00 77.85           O  
ATOM   1772  CB  SER A 229      51.367  20.634  66.198  1.00 77.90           C  
ATOM   1773  OG  SER A 229      52.290  20.263  65.188  1.00 79.65           O  
ATOM   1774  N   VAL A 230      52.031  22.473  68.634  1.00 80.17           N  
ATOM   1775  CA  VAL A 230      51.591  23.591  69.441  1.00 82.26           C  
ATOM   1776  C   VAL A 230      50.809  24.416  68.413  1.00 83.94           C  
ATOM   1777  O   VAL A 230      51.399  24.984  67.482  1.00 83.03           O  
ATOM   1778  CB  VAL A 230      52.781  24.428  69.960  1.00 82.59           C  
ATOM   1779  CG1 VAL A 230      52.332  25.280  71.143  1.00 81.21           C  
ATOM   1780  CG2 VAL A 230      53.940  23.518  70.337  1.00 80.76           C  
ATOM   1781  N   PRO A 231      49.470  24.465  68.549  1.00 85.91           N  
ATOM   1782  CA  PRO A 231      48.648  25.230  67.603  1.00 87.93           C  
ATOM   1783  C   PRO A 231      49.103  26.685  67.482  1.00 89.33           C  
ATOM   1784  O   PRO A 231      49.521  27.297  68.474  1.00 90.11           O  
ATOM   1785  CB  PRO A 231      47.236  25.103  68.187  1.00 88.13           C  
ATOM   1786  CG  PRO A 231      47.491  24.950  69.674  1.00 87.57           C  
ATOM   1787  CD  PRO A 231      48.661  23.989  69.689  1.00 86.63           C  
ATOM   1788  N   THR A 232      49.052  27.230  66.268  1.00 90.11           N  
ATOM   1789  CA  THR A 232      49.442  28.622  66.076  1.00 90.72           C  
ATOM   1790  C   THR A 232      48.290  29.513  66.527  1.00 90.53           C  
ATOM   1791  O   THR A 232      47.355  29.798  65.768  1.00 90.87           O  
ATOM   1792  CB  THR A 232      49.833  28.930  64.594  1.00 91.25           C  
ATOM   1793  CG2 THR A 232      49.586  30.400  64.244  1.00 90.13           C  
ATOM   1794  OG1 THR A 232      51.225  28.643  64.405  1.00 92.06           O  
ATOM   1795  N   ASP A 233      48.360  29.911  67.794  1.00 88.86           N  
ATOM   1796  CA  ASP A 233      47.369  30.785  68.404  1.00 87.90           C  
ATOM   1797  C   ASP A 233      47.879  31.427  69.699  1.00 85.26           C  
ATOM   1798  O   ASP A 233      49.073  31.336  70.042  1.00 84.94           O  
ATOM   1799  CB  ASP A 233      46.045  30.037  68.637  1.00 89.44           C  
ATOM   1800  CG  ASP A 233      46.242  28.641  69.185  1.00 93.24           C  
ATOM   1801  OD1 ASP A 233      45.290  27.833  69.098  1.00 96.34           O  
ATOM   1802  OD2 ASP A 233      47.340  28.351  69.707  1.00 98.94           O1-
ATOM   1803  N   TYR A 234      46.966  32.080  70.409  1.00 81.41           N  
ATOM   1804  CA  TYR A 234      47.303  32.797  71.631  1.00 76.68           C  
ATOM   1805  C   TYR A 234      47.769  31.940  72.809  1.00 71.06           C  
ATOM   1806  O   TYR A 234      47.024  31.092  73.307  1.00 69.52           O  
ATOM   1807  CB  TYR A 234      46.109  33.663  72.043  1.00 78.18           C  
ATOM   1808  CG  TYR A 234      46.452  34.704  73.079  1.00 82.31           C  
ATOM   1809  CD1 TYR A 234      46.147  34.501  74.428  1.00 83.51           C  
ATOM   1810  CD2 TYR A 234      47.106  35.885  72.717  1.00 83.03           C  
ATOM   1811  CE1 TYR A 234      46.485  35.444  75.392  1.00 82.71           C  
ATOM   1812  CE2 TYR A 234      47.450  36.835  73.674  1.00 84.91           C  
ATOM   1813  CZ  TYR A 234      47.133  36.608  75.011  1.00 82.59           C  
ATOM   1814  OH  TYR A 234      47.454  37.549  75.968  1.00 83.61           O  
ATOM   1815  N   LEU A 235      49.005  32.180  73.251  1.00 64.79           N  
ATOM   1816  CA  LEU A 235      49.580  31.447  74.376  1.00 59.31           C  
ATOM   1817  C   LEU A 235      50.020  32.351  75.538  1.00 55.91           C  
ATOM   1818  O   LEU A 235      51.027  33.048  75.453  1.00 53.02           O  
ATOM   1819  CB  LEU A 235      50.778  30.631  73.913  1.00 57.60           C  
ATOM   1820  CG  LEU A 235      50.879  29.191  74.415  1.00 54.55           C  
ATOM   1821  CD1 LEU A 235      52.345  28.798  74.469  1.00 47.49           C  
ATOM   1822  CD2 LEU A 235      50.250  29.051  75.773  1.00 57.60           C  
ATOM   1823  N   GLN A 236      49.256  32.342  76.623  1.00 54.31           N  
ATOM   1824  CA  GLN A 236      49.606  33.143  77.795  1.00 53.26           C  
ATOM   1825  C   GLN A 236      49.658  32.226  79.014  1.00 50.56           C  
ATOM   1826  O   GLN A 236      48.610  31.823  79.520  1.00 50.65           O  
ATOM   1827  CB  GLN A 236      48.585  34.271  78.008  1.00 53.44           C  
ATOM   1828  CG  GLN A 236      48.937  35.202  79.178  1.00 54.36           C  
ATOM   1829  CD  GLN A 236      48.047  36.442  79.268  1.00 56.81           C  
ATOM   1830  NE2 GLN A 236      48.655  37.587  79.549  1.00 67.41           N  
ATOM   1831  OE1 GLN A 236      46.834  36.366  79.102  1.00 65.86           O  
ATOM   1832  N   LEU A 237      50.870  31.873  79.454  1.00 47.20           N  
ATOM   1833  CA  LEU A 237      51.064  30.983  80.615  1.00 45.85           C  
ATOM   1834  C   LEU A 237      51.031  31.810  81.916  1.00 44.98           C  
ATOM   1835  O   LEU A 237      51.954  32.574  82.231  1.00 43.29           O  
ATOM   1836  CB  LEU A 237      52.382  30.216  80.469  1.00 44.39           C  
ATOM   1837  CG  LEU A 237      52.522  29.479  79.121  1.00 44.13           C  
ATOM   1838  CD1 LEU A 237      53.912  28.919  78.993  1.00 42.62           C  
ATOM   1839  CD2 LEU A 237      51.490  28.362  78.978  1.00 38.53           C  
ATOM   1840  N   MET A 238      49.930  31.661  82.652  1.00 45.53           N  
ATOM   1841  CA  MET A 238      49.706  32.424  83.874  1.00 45.81           C  
ATOM   1842  C   MET A 238      49.448  31.621  85.145  1.00 45.52           C  
ATOM   1843  O   MET A 238      48.988  30.477  85.104  1.00 45.03           O  
ATOM   1844  CB  MET A 238      48.507  33.351  83.680  1.00 45.46           C  
ATOM   1845  CG  MET A 238      48.585  34.290  82.495  1.00 44.60           C  
ATOM   1846  SD  MET A 238      49.649  35.690  82.810  1.00 49.06           S  
ATOM   1847  CE  MET A 238      48.905  36.375  84.266  1.00 44.75           C  
ATOM   1848  N   VAL A 239      49.757  32.249  86.275  1.00 45.76           N  
ATOM   1849  CA  VAL A 239      49.488  31.678  87.589  1.00 44.49           C  
ATOM   1850  C   VAL A 239      48.847  32.802  88.384  1.00 44.27           C  
ATOM   1851  O   VAL A 239      49.298  33.948  88.305  1.00 42.82           O  
ATOM   1852  CB  VAL A 239      50.765  31.222  88.362  1.00 44.29           C  
ATOM   1853  CG1 VAL A 239      51.711  32.391  88.629  1.00 39.30           C  
ATOM   1854  CG2 VAL A 239      50.353  30.656  89.681  1.00 47.64           C  
ATOM   1855  N   TYR A 240      47.768  32.491  89.094  1.00 44.61           N  
ATOM   1856  CA  TYR A 240      47.115  33.473  89.960  1.00 46.77           C  
ATOM   1857  C   TYR A 240      47.007  32.854  91.362  1.00 46.15           C  
ATOM   1858  O   TYR A 240      46.525  31.721  91.505  1.00 43.73           O  
ATOM   1859  CB  TYR A 240      45.704  33.842  89.470  1.00 49.18           C  
ATOM   1860  CG  TYR A 240      45.595  34.215  88.009  1.00 52.98           C  
ATOM   1861  CD1 TYR A 240      45.526  33.223  87.022  1.00 54.89           C  
ATOM   1862  CD2 TYR A 240      45.587  35.548  87.602  1.00 55.92           C  
ATOM   1863  CE1 TYR A 240      45.457  33.547  85.674  1.00 53.05           C  
ATOM   1864  CE2 TYR A 240      45.519  35.884  86.244  1.00 56.47           C  
ATOM   1865  CZ  TYR A 240      45.458  34.876  85.286  1.00 53.99           C  
ATOM   1866  OH  TYR A 240      45.428  35.179  83.935  1.00 58.33           O  
ATOM   1867  N   VAL A 241      47.496  33.570  92.380  1.00 46.48           N  
ATOM   1868  CA  VAL A 241      47.396  33.104  93.773  1.00 46.81           C  
ATOM   1869  C   VAL A 241      46.137  33.781  94.323  1.00 45.55           C  
ATOM   1870  O   VAL A 241      46.069  35.000  94.488  1.00 45.09           O  
ATOM   1871  CB  VAL A 241      48.631  33.486  94.589  1.00 46.80           C  
ATOM   1872  CG1 VAL A 241      48.426  33.114  96.048  1.00 47.80           C  
ATOM   1873  CG2 VAL A 241      49.859  32.761  94.027  1.00 43.91           C  
ATOM   1874  N   VAL A 242      45.139  32.961  94.603  1.00 46.90           N  
ATOM   1875  CA  VAL A 242      43.833  33.449  95.018  1.00 49.30           C  
ATOM   1876  C   VAL A 242      43.410  33.228  96.478  1.00 51.71           C  
ATOM   1877  O   VAL A 242      43.688  32.166  97.070  1.00 49.68           O  
ATOM   1878  CB  VAL A 242      42.772  32.823  94.073  1.00 48.27           C  
ATOM   1879  CG1 VAL A 242      41.400  33.085  94.584  1.00 48.70           C  
ATOM   1880  CG2 VAL A 242      42.931  33.400  92.645  1.00 48.65           C  
ATOM   1881  N   LYS A 243      42.731  34.228  97.049  1.00 54.80           N  
ATOM   1882  CA  LYS A 243      42.246  34.123  98.417  1.00 59.13           C  
ATOM   1883  C   LYS A 243      40.729  34.053  98.476  1.00 62.64           C  
ATOM   1884  O   LYS A 243      40.020  34.882  97.905  1.00 61.55           O  
ATOM   1885  CB  LYS A 243      42.713  35.293  99.283  1.00 60.00           C  
ATOM   1886  CG  LYS A 243      42.259  35.108 100.722  1.00 58.98           C  
ATOM   1887  CD  LYS A 243      42.760  36.181 101.660  1.00 56.90           C  
ATOM   1888  CE  LYS A 243      41.908  37.426 101.598  1.00 53.25           C  
ATOM   1889  NZ  LYS A 243      42.359  38.404 102.640  1.00 52.28           N1+
ATOM   1890  N   THR A 244      40.237  33.062  99.198  1.00 67.35           N  
ATOM   1891  CA  THR A 244      38.807  32.862  99.336  1.00 74.23           C  
ATOM   1892  C   THR A 244      38.406  32.590 100.788  1.00 76.25           C  
ATOM   1893  O   THR A 244      39.146  31.948 101.529  1.00 77.12           O  
ATOM   1894  CB  THR A 244      38.362  31.675  98.453  1.00 73.28           C  
ATOM   1895  CG2 THR A 244      39.519  30.695  98.236  1.00 73.29           C  
ATOM   1896  OG1 THR A 244      37.281  30.988  99.084  1.00 75.07           O  
ATOM   1897  N   SER A 245      37.246  33.097 101.205  1.00 81.07           N  
ATOM   1898  CA  SER A 245      36.744  32.845 102.567  1.00 82.92           C  
ATOM   1899  C   SER A 245      35.934  31.554 102.520  1.00 87.09           C  
ATOM   1900  O   SER A 245      35.038  31.412 101.679  1.00 87.48           O  
ATOM   1901  CB  SER A 245      35.833  33.973 103.046  1.00 82.94           C  
ATOM   1902  OG  SER A 245      36.547  35.182 103.207  1.00 83.76           O  
ATOM   1903  N   ILE A 246      36.245  30.619 103.418  1.00 90.88           N  
ATOM   1904  CA  ILE A 246      35.550  29.328 103.464  1.00 95.30           C  
ATOM   1905  C   ILE A 246      34.021  29.487 103.519  1.00 96.30           C  
ATOM   1906  O   ILE A 246      33.289  28.491 103.552  1.00 96.79           O  
ATOM   1907  CB  ILE A 246      36.046  28.455 104.671  1.00 94.68           C  
ATOM   1908  CG1 ILE A 246      35.657  26.987 104.451  1.00 95.39           C  
ATOM   1909  CG2 ILE A 246      35.461  28.980 105.984  1.00 95.57           C  
ATOM   1910  CD1 ILE A 246      36.366  26.005 105.371  1.00 95.63           C  
ATOM   1911  N   LYS A 247      33.556  30.741 103.524  1.00 97.98           N  
ATOM   1912  CA  LYS A 247      32.126  31.060 103.541  1.00 98.41           C  
ATOM   1913  C   LYS A 247      31.793  32.452 102.969  1.00 98.92           C  
ATOM   1914  O   LYS A 247      30.923  33.155 103.496  1.00 98.74           O  
ATOM   1915  CB  LYS A 247      31.559  30.935 104.965  1.00 99.62           C  
ATOM   1916  CG  LYS A 247      31.453  29.492 105.499  1.00101.99           C  
ATOM   1917  CD  LYS A 247      30.544  28.600 104.639  1.00105.08           C  
ATOM   1918  CE  LYS A 247      29.097  29.100 104.605  1.00106.44           C  
ATOM   1919  NZ  LYS A 247      28.435  29.103 105.947  1.00105.46           N1+
ATOM   1920  N   ILE A 248      32.493  32.847 101.902  1.00 99.04           N  
ATOM   1921  CA  ILE A 248      32.259  34.136 101.227  1.00 98.15           C  
ATOM   1922  C   ILE A 248      32.609  34.050  99.723  1.00 98.10           C  
ATOM   1923  O   ILE A 248      33.778  34.163  99.335  1.00 98.14           O  
ATOM   1924  CB  ILE A 248      33.073  35.314 101.866  1.00 98.60           C  
ATOM   1925  CG1 ILE A 248      32.577  35.607 103.292  1.00 98.24           C  
ATOM   1926  CG2 ILE A 248      32.930  36.580 101.007  1.00 98.33           C  
ATOM   1927  CD1 ILE A 248      33.150  34.698 104.385  1.00 95.41           C  
ATOM   1928  N   PRO A 249      31.577  33.879  98.864  1.00 96.91           N  
ATOM   1929  CA  PRO A 249      31.547  33.755  97.400  1.00 95.19           C  
ATOM   1930  C   PRO A 249      32.812  33.864  96.526  1.00 91.92           C  
ATOM   1931  O   PRO A 249      33.655  32.959  96.503  1.00 90.97           O  
ATOM   1932  CB  PRO A 249      30.488  34.779  97.015  1.00 94.97           C  
ATOM   1933  CG  PRO A 249      29.439  34.508  98.050  1.00 96.62           C  
ATOM   1934  CD  PRO A 249      30.216  34.196  99.350  1.00 97.37           C  
ATOM   1935  N   SER A 250      32.916  34.964  95.786  1.00 88.05           N  
ATOM   1936  CA  SER A 250      34.029  35.174  94.866  1.00 84.76           C  
ATOM   1937  C   SER A 250      35.417  35.358  95.474  1.00 81.68           C  
ATOM   1938  O   SER A 250      35.620  36.119  96.426  1.00 81.72           O  
ATOM   1939  CB  SER A 250      33.728  36.359  93.931  1.00 85.84           C  
ATOM   1940  OG  SER A 250      33.781  37.605  94.612  1.00 86.54           O  
ATOM   1941  N   SER A 251      36.376  34.653  94.889  1.00 76.18           N  
ATOM   1942  CA  SER A 251      37.757  34.731  95.316  1.00 71.30           C  
ATOM   1943  C   SER A 251      38.366  36.007  94.766  1.00 67.15           C  
ATOM   1944  O   SER A 251      37.827  36.611  93.846  1.00 67.14           O  
ATOM   1945  CB  SER A 251      38.524  33.528  94.786  1.00 71.63           C  
ATOM   1946  OG  SER A 251      38.364  32.410  95.647  1.00 75.57           O  
ATOM   1947  N   HIS A 252      39.490  36.418  95.338  1.00 62.46           N  
ATOM   1948  CA  HIS A 252      40.168  37.621  94.887  1.00 58.21           C  
ATOM   1949  C   HIS A 252      41.647  37.341  94.705  1.00 55.87           C  
ATOM   1950  O   HIS A 252      42.237  36.515  95.392  1.00 56.10           O  
ATOM   1951  CB  HIS A 252      39.938  38.754  95.884  1.00 60.06           C  
ATOM   1952  CG  HIS A 252      38.503  39.169  95.985  1.00 63.37           C  
ATOM   1953  CD2 HIS A 252      37.496  38.710  96.768  1.00 64.57           C  
ATOM   1954  ND1 HIS A 252      37.930  40.081  95.120  1.00 66.59           N  
ATOM   1955  CE1 HIS A 252      36.633  40.156  95.360  1.00 65.86           C  
ATOM   1956  NE2 HIS A 252      36.343  39.333  96.354  1.00 64.44           N  
ATOM   1957  N   ASN A 253      42.246  38.032  93.756  1.00 52.32           N  
ATOM   1958  CA  ASN A 253      43.638  37.816  93.480  1.00 48.72           C  
ATOM   1959  C   ASN A 253      44.558  38.529  94.440  1.00 46.36           C  
ATOM   1960  O   ASN A 253      44.396  39.727  94.727  1.00 43.88           O  
ATOM   1961  CB  ASN A 253      43.968  38.243  92.043  1.00 50.16           C  
ATOM   1962  CG  ASN A 253      43.328  37.336  90.988  1.00 51.05           C  
ATOM   1963  ND2 ASN A 253      42.617  36.296  91.424  1.00 56.45           N  
ATOM   1964  OD1 ASN A 253      43.478  37.577  89.798  1.00 49.88           O  
ATOM   1965  N   LEU A 254      45.536  37.765  94.918  1.00 44.04           N  
ATOM   1966  CA  LEU A 254      46.553  38.263  95.815  1.00 44.78           C  
ATOM   1967  C   LEU A 254      47.801  38.566  95.003  1.00 45.12           C  
ATOM   1968  O   LEU A 254      48.403  39.641  95.128  1.00 43.13           O  
ATOM   1969  CB  LEU A 254      46.893  37.204  96.863  1.00 44.81           C  
ATOM   1970  CG  LEU A 254      45.819  36.908  97.913  1.00 45.51           C  
ATOM   1971  CD1 LEU A 254      46.361  35.872  98.861  1.00 40.47           C  
ATOM   1972  CD2 LEU A 254      45.435  38.200  98.662  1.00 42.14           C  
ATOM   1973  N   MET A 255      48.170  37.593  94.171  1.00 44.77           N  
ATOM   1974  CA  MET A 255      49.349  37.681  93.324  1.00 44.72           C  
ATOM   1975  C   MET A 255      49.120  37.124  91.910  1.00 45.10           C  
ATOM   1976  O   MET A 255      48.333  36.189  91.689  1.00 45.54           O  
ATOM   1977  CB  MET A 255      50.499  36.941  94.012  1.00 45.53           C  
ATOM   1978  CG  MET A 255      50.861  37.508  95.388  1.00 43.61           C  
ATOM   1979  SD  MET A 255      52.233  36.624  96.160  1.00 45.29           S  
ATOM   1980  CE  MET A 255      51.470  35.044  96.470  1.00 29.94           C  
ATOM   1981  N   LYS A 256      49.820  37.705  90.950  1.00 46.09           N  
ATOM   1982  CA  LYS A 256      49.693  37.297  89.559  1.00 45.13           C  
ATOM   1983  C   LYS A 256      51.087  37.260  88.912  1.00 45.26           C  
ATOM   1984  O   LYS A 256      51.953  38.090  89.204  1.00 42.69           O  
ATOM   1985  CB  LYS A 256      48.773  38.288  88.818  1.00 45.91           C  
ATOM   1986  CG  LYS A 256      48.658  38.064  87.307  1.00 47.75           C  
ATOM   1987  CD  LYS A 256      47.608  38.958  86.626  1.00 45.07           C  
ATOM   1988  CE  LYS A 256      48.055  40.402  86.565  1.00 50.86           C  
ATOM   1989  NZ  LYS A 256      47.107  41.281  85.798  1.00 47.42           N1+
ATOM   1990  N   GLY A 257      51.301  36.268  88.058  1.00 43.78           N  
ATOM   1991  CA  GLY A 257      52.561  36.145  87.363  1.00 43.78           C  
ATOM   1992  C   GLY A 257      52.356  35.381  86.064  1.00 44.91           C  
ATOM   1993  O   GLY A 257      51.360  34.651  85.889  1.00 44.34           O  
ATOM   1994  N   GLY A 258      53.301  35.538  85.142  1.00 43.82           N  
ATOM   1995  CA  GLY A 258      53.175  34.838  83.883  1.00 45.16           C  
ATOM   1996  C   GLY A 258      53.752  35.548  82.679  1.00 45.31           C  
ATOM   1997  O   GLY A 258      54.383  36.598  82.787  1.00 43.53           O  
ATOM   1998  N   SER A 259      53.500  34.977  81.509  1.00 46.87           N  
ATOM   1999  CA  SER A 259      54.050  35.532  80.289  1.00 46.26           C  
ATOM   2000  C   SER A 259      53.365  35.003  79.046  1.00 45.77           C  
ATOM   2001  O   SER A 259      52.914  33.857  78.999  1.00 46.63           O  
ATOM   2002  CB  SER A 259      55.536  35.182  80.229  1.00 45.42           C  
ATOM   2003  OG  SER A 259      56.212  35.920  79.240  1.00 50.01           O  
ATOM   2004  N   THR A 260      53.253  35.859  78.043  1.00 46.56           N  
ATOM   2005  CA  THR A 260      52.681  35.430  76.778  1.00 42.45           C  
ATOM   2006  C   THR A 260      53.891  34.758  76.148  1.00 43.52           C  
ATOM   2007  O   THR A 260      55.028  35.228  76.298  1.00 41.96           O  
ATOM   2008  CB  THR A 260      52.221  36.617  75.925  1.00 41.28           C  
ATOM   2009  CG2 THR A 260      50.856  37.125  76.393  1.00 33.09           C  
ATOM   2010  OG1 THR A 260      53.182  37.664  76.031  1.00 40.33           O  
ATOM   2011  N   LYS A 261      53.647  33.648  75.469  1.00 46.32           N  
ATOM   2012  CA  LYS A 261      54.718  32.874  74.859  1.00 49.18           C  
ATOM   2013  C   LYS A 261      54.352  32.401  73.465  1.00 50.56           C  
ATOM   2014  O   LYS A 261      53.176  32.272  73.133  1.00 49.71           O  
ATOM   2015  CB  LYS A 261      55.001  31.635  75.721  1.00 48.36           C  
ATOM   2016  CG  LYS A 261      55.669  31.916  77.043  1.00 48.58           C  
ATOM   2017  CD  LYS A 261      57.135  32.242  76.825  1.00 43.37           C  
ATOM   2018  CE  LYS A 261      57.826  32.605  78.124  1.00 41.33           C  
ATOM   2019  NZ  LYS A 261      59.310  32.764  77.984  1.00 37.95           N1+
ATOM   2020  N   ASN A 262      55.374  32.154  72.651  1.00 53.56           N  
ATOM   2021  CA  ASN A 262      55.172  31.610  71.316  1.00 54.09           C  
ATOM   2022  C   ASN A 262      56.021  30.362  71.328  1.00 53.98           C  
ATOM   2023  O   ASN A 262      57.243  30.427  71.413  1.00 52.87           O  
ATOM   2024  CB  ASN A 262      55.658  32.535  70.204  1.00 54.71           C  
ATOM   2025  CG  ASN A 262      55.237  32.030  68.821  1.00 57.67           C  
ATOM   2026  ND2 ASN A 262      54.598  32.896  68.042  1.00 59.90           N  
ATOM   2027  OD1 ASN A 262      55.473  30.868  68.470  1.00 62.58           O  
ATOM   2028  N   TRP A 263      55.363  29.218  71.275  1.00 55.52           N  
ATOM   2029  CA  TRP A 263      56.064  27.947  71.314  1.00 56.96           C  
ATOM   2030  C   TRP A 263      55.828  27.211  70.014  1.00 59.79           C  
ATOM   2031  O   TRP A 263      55.629  26.002  70.017  1.00 61.11           O  
ATOM   2032  CB  TRP A 263      55.555  27.105  72.493  1.00 53.85           C  
ATOM   2033  CG  TRP A 263      56.093  27.501  73.862  1.00 54.30           C  
ATOM   2034  CD1 TRP A 263      56.955  28.529  74.148  1.00 49.83           C  
ATOM   2035  CD2 TRP A 263      55.853  26.822  75.111  1.00 51.53           C  
ATOM   2036  CE2 TRP A 263      56.608  27.492  76.105  1.00 52.27           C  
ATOM   2037  CE3 TRP A 263      55.076  25.714  75.483  1.00 50.84           C  
ATOM   2038  NE1 TRP A 263      57.269  28.524  75.494  1.00 51.26           N  
ATOM   2039  CZ2 TRP A 263      56.610  27.087  77.450  1.00 49.35           C  
ATOM   2040  CZ3 TRP A 263      55.076  25.309  76.821  1.00 50.79           C  
ATOM   2041  CH2 TRP A 263      55.844  25.999  77.788  1.00 49.72           C  
ATOM   2042  N   SER A 264      55.838  27.943  68.904  1.00 63.01           N  
ATOM   2043  CA  SER A 264      55.619  27.344  67.583  1.00 64.32           C  
ATOM   2044  C   SER A 264      56.903  26.859  66.930  1.00 64.64           C  
ATOM   2045  O   SER A 264      56.847  26.074  65.991  1.00 66.29           O  
ATOM   2046  CB  SER A 264      54.922  28.333  66.645  1.00 64.48           C  
ATOM   2047  OG  SER A 264      53.548  28.454  66.984  1.00 67.68           O  
ATOM   2048  N   GLY A 265      58.052  27.323  67.425  1.00 64.94           N  
ATOM   2049  CA  GLY A 265      59.328  26.899  66.868  1.00 65.82           C  
ATOM   2050  C   GLY A 265      59.409  25.403  66.583  1.00 66.38           C  
ATOM   2051  O   GLY A 265      58.496  24.644  66.919  1.00 66.38           O  
ATOM   2052  N   ASN A 266      60.498  24.964  65.960  1.00 67.00           N  
ATOM   2053  CA  ASN A 266      60.654  23.543  65.653  1.00 67.74           C  
ATOM   2054  C   ASN A 266      61.513  22.796  66.686  1.00 64.94           C  
ATOM   2055  O   ASN A 266      61.941  21.656  66.453  1.00 65.25           O  
ATOM   2056  CB  ASN A 266      61.229  23.356  64.236  1.00 69.88           C  
ATOM   2057  CG  ASN A 266      62.088  24.533  63.786  1.00 76.30           C  
ATOM   2058  ND2 ASN A 266      63.287  24.661  64.367  1.00 75.74           N  
ATOM   2059  OD1 ASN A 266      61.673  25.322  62.928  1.00 82.86           O  
ATOM   2060  N   SER A 267      61.751  23.441  67.827  1.00 61.79           N  
ATOM   2061  CA  SER A 267      62.521  22.840  68.914  1.00 57.42           C  
ATOM   2062  C   SER A 267      61.688  21.682  69.486  1.00 54.37           C  
ATOM   2063  O   SER A 267      60.452  21.727  69.436  1.00 51.62           O  
ATOM   2064  CB  SER A 267      62.783  23.894  69.990  1.00 58.75           C  
ATOM   2065  OG  SER A 267      63.718  23.431  70.949  1.00 65.96           O  
ATOM   2066  N   GLU A 268      62.356  20.644  69.999  1.00 53.52           N  
ATOM   2067  CA  GLU A 268      61.671  19.466  70.569  1.00 53.11           C  
ATOM   2068  C   GLU A 268      60.951  19.816  71.852  1.00 51.58           C  
ATOM   2069  O   GLU A 268      59.861  19.312  72.143  1.00 49.73           O  
ATOM   2070  CB  GLU A 268      62.645  18.357  71.013  1.00 52.84           C  
ATOM   2071  CG  GLU A 268      63.804  18.026  70.134  1.00 51.71           C  
ATOM   2072  CD  GLU A 268      64.961  18.965  70.318  1.00 50.42           C  
ATOM   2073  OE1 GLU A 268      66.046  18.499  70.751  1.00 51.27           O  
ATOM   2074  OE2 GLU A 268      64.778  20.170  70.019  1.00 53.33           O1-
ATOM   2075  N   PHE A 269      61.596  20.683  72.623  1.00 51.13           N  
ATOM   2076  CA  PHE A 269      61.115  21.019  73.945  1.00 49.80           C  
ATOM   2077  C   PHE A 269      60.920  22.490  74.287  1.00 47.70           C  
ATOM   2078  O   PHE A 269      61.716  23.344  73.899  1.00 47.17           O  
ATOM   2079  CB  PHE A 269      62.110  20.380  74.928  1.00 49.61           C  
ATOM   2080  CG  PHE A 269      61.622  20.304  76.322  1.00 48.46           C  
ATOM   2081  CD1 PHE A 269      60.454  19.615  76.621  1.00 51.65           C  
ATOM   2082  CD2 PHE A 269      62.313  20.939  77.342  1.00 51.03           C  
ATOM   2083  CE1 PHE A 269      59.975  19.562  77.916  1.00 49.89           C  
ATOM   2084  CE2 PHE A 269      61.846  20.893  78.637  1.00 49.48           C  
ATOM   2085  CZ  PHE A 269      60.674  20.207  78.931  1.00 47.14           C  
ATOM   2086  N   HIS A 270      59.853  22.778  75.029  1.00 47.53           N  
ATOM   2087  CA  HIS A 270      59.601  24.140  75.493  1.00 47.22           C  
ATOM   2088  C   HIS A 270      59.401  24.121  77.015  1.00 45.45           C  
ATOM   2089  O   HIS A 270      58.742  23.232  77.567  1.00 41.97           O  
ATOM   2090  CB  HIS A 270      58.396  24.749  74.781  1.00 47.29           C  
ATOM   2091  CG  HIS A 270      58.640  24.999  73.328  1.00 52.11           C  
ATOM   2092  CD2 HIS A 270      58.363  24.247  72.237  1.00 48.86           C  
ATOM   2093  ND1 HIS A 270      59.348  26.093  72.871  1.00 54.15           N  
ATOM   2094  CE1 HIS A 270      59.500  25.998  71.563  1.00 52.66           C  
ATOM   2095  NE2 HIS A 270      58.914  24.886  71.154  1.00 53.41           N  
ATOM   2096  N   PHE A 271      59.985  25.114  77.676  1.00 44.80           N  
ATOM   2097  CA  PHE A 271      59.933  25.215  79.118  1.00 44.45           C  
ATOM   2098  C   PHE A 271      59.857  26.653  79.629  1.00 44.71           C  
ATOM   2099  O   PHE A 271      60.503  27.566  79.098  1.00 45.69           O  
ATOM   2100  CB  PHE A 271      61.170  24.543  79.718  1.00 44.77           C  
ATOM   2101  CG  PHE A 271      61.135  24.454  81.199  1.00 46.05           C  
ATOM   2102  CD1 PHE A 271      60.539  23.363  81.826  1.00 46.49           C  
ATOM   2103  CD2 PHE A 271      61.664  25.478  81.980  1.00 49.17           C  
ATOM   2104  CE1 PHE A 271      60.465  23.292  83.214  1.00 44.18           C  
ATOM   2105  CE2 PHE A 271      61.598  25.422  83.361  1.00 41.67           C  
ATOM   2106  CZ  PHE A 271      60.995  24.325  83.981  1.00 40.85           C  
ATOM   2107  N   TYR A 272      59.080  26.830  80.693  1.00 42.23           N  
ATOM   2108  CA  TYR A 272      58.909  28.137  81.288  1.00 39.02           C  
ATOM   2109  C   TYR A 272      58.422  28.062  82.737  1.00 38.48           C  
ATOM   2110  O   TYR A 272      57.510  27.306  83.049  1.00 38.58           O  
ATOM   2111  CB  TYR A 272      57.924  28.948  80.440  1.00 36.86           C  
ATOM   2112  CG  TYR A 272      57.469  30.228  81.100  1.00 32.96           C  
ATOM   2113  CD1 TYR A 272      58.350  31.300  81.269  1.00 28.13           C  
ATOM   2114  CD2 TYR A 272      56.151  30.370  81.555  1.00 31.22           C  
ATOM   2115  CE1 TYR A 272      57.928  32.492  81.870  1.00 26.06           C  
ATOM   2116  CE2 TYR A 272      55.718  31.558  82.171  1.00 30.05           C  
ATOM   2117  CZ  TYR A 272      56.615  32.617  82.326  1.00 31.17           C  
ATOM   2118  OH  TYR A 272      56.206  33.788  82.960  1.00 38.98           O  
ATOM   2119  N   SER A 273      59.023  28.851  83.622  1.00 38.09           N  
ATOM   2120  CA  SER A 273      58.609  28.848  85.026  1.00 38.99           C  
ATOM   2121  C   SER A 273      58.275  30.238  85.533  1.00 40.26           C  
ATOM   2122  O   SER A 273      58.865  31.206  85.070  1.00 39.60           O  
ATOM   2123  CB  SER A 273      59.714  28.270  85.912  1.00 37.58           C  
ATOM   2124  OG  SER A 273      60.833  29.144  85.955  1.00 35.22           O  
ATOM   2125  N   ILE A 274      57.314  30.317  86.466  1.00 42.03           N  
ATOM   2126  CA  ILE A 274      56.916  31.587  87.107  1.00 42.04           C  
ATOM   2127  C   ILE A 274      57.011  31.443  88.632  1.00 43.01           C  
ATOM   2128  O   ILE A 274      56.778  30.374  89.184  1.00 43.36           O  
ATOM   2129  CB  ILE A 274      55.441  32.002  86.843  1.00 39.72           C  
ATOM   2130  CG1 ILE A 274      54.935  31.424  85.536  1.00 39.79           C  
ATOM   2131  CG2 ILE A 274      55.326  33.521  86.845  1.00 39.38           C  
ATOM   2132  CD1 ILE A 274      53.435  31.482  85.435  1.00 46.01           C  
ATOM   2133  N   ASN A 275      57.315  32.542  89.304  1.00 45.55           N  
ATOM   2134  CA  ASN A 275      57.424  32.548  90.757  1.00 47.51           C  
ATOM   2135  C   ASN A 275      56.743  33.817  91.268  1.00 46.43           C  
ATOM   2136  O   ASN A 275      56.821  34.862  90.633  1.00 48.80           O  
ATOM   2137  CB  ASN A 275      58.914  32.513  91.164  1.00 48.38           C  
ATOM   2138  CG  ASN A 275      59.126  32.343  92.684  1.00 50.58           C  
ATOM   2139  ND2 ASN A 275      59.327  31.086  93.126  1.00 58.07           N  
ATOM   2140  OD1 ASN A 275      59.108  33.322  93.448  1.00 59.07           O  
ATOM   2141  N   VAL A 276      56.017  33.704  92.372  1.00 46.87           N  
ATOM   2142  CA  VAL A 276      55.380  34.861  93.003  1.00 44.83           C  
ATOM   2143  C   VAL A 276      55.482  34.708  94.521  1.00 45.80           C  
ATOM   2144  O   VAL A 276      55.477  33.597  95.063  1.00 45.40           O  
ATOM   2145  CB  VAL A 276      53.878  35.062  92.603  1.00 44.60           C  
ATOM   2146  CG1 VAL A 276      53.760  35.430  91.126  1.00 40.33           C  
ATOM   2147  CG2 VAL A 276      53.080  33.838  92.917  1.00 40.09           C  
ATOM   2148  N   GLY A 277      55.604  35.839  95.201  1.00 46.54           N  
ATOM   2149  CA  GLY A 277      55.713  35.823  96.643  1.00 45.40           C  
ATOM   2150  C   GLY A 277      55.318  37.160  97.236  1.00 47.95           C  
ATOM   2151  O   GLY A 277      55.662  38.206  96.682  1.00 47.51           O  
ATOM   2152  N   GLY A 278      54.598  37.115  98.359  1.00 46.17           N  
ATOM   2153  CA  GLY A 278      54.165  38.321  99.034  1.00 46.78           C  
ATOM   2154  C   GLY A 278      53.790  38.081 100.489  1.00 47.94           C  
ATOM   2155  O   GLY A 278      53.538  36.946 100.897  1.00 45.64           O  
ATOM   2156  N   PHE A 279      53.747  39.174 101.251  1.00 48.61           N  
ATOM   2157  CA  PHE A 279      53.420  39.195 102.685  1.00 49.40           C  
ATOM   2158  C   PHE A 279      51.932  39.516 102.858  1.00 48.24           C  
ATOM   2159  O   PHE A 279      51.502  40.612 102.494  1.00 45.60           O  
ATOM   2160  CB  PHE A 279      54.251  40.306 103.342  1.00 52.26           C  
ATOM   2161  CG  PHE A 279      54.235  40.298 104.847  1.00 56.87           C  
ATOM   2162  CD1 PHE A 279      54.985  39.365 105.559  1.00 55.26           C  
ATOM   2163  CD2 PHE A 279      53.517  41.268 105.549  1.00 54.84           C  
ATOM   2164  CE1 PHE A 279      55.028  39.402 106.950  1.00 57.46           C  
ATOM   2165  CE2 PHE A 279      53.549  41.317 106.932  1.00 58.83           C  
ATOM   2166  CZ  PHE A 279      54.308  40.383 107.639  1.00 59.03           C  
ATOM   2167  N   PHE A 280      51.140  38.599 103.416  1.00 48.25           N  
ATOM   2168  CA  PHE A 280      49.710  38.890 103.578  1.00 49.81           C  
ATOM   2169  C   PHE A 280      49.110  38.656 104.966  1.00 50.92           C  
ATOM   2170  O   PHE A 280      49.589  37.818 105.735  1.00 52.75           O  
ATOM   2171  CB  PHE A 280      48.898  38.106 102.540  1.00 49.60           C  
ATOM   2172  CG  PHE A 280      49.224  38.471 101.112  1.00 49.32           C  
ATOM   2173  CD1 PHE A 280      50.310  37.889 100.458  1.00 48.71           C  
ATOM   2174  CD2 PHE A 280      48.483  39.449 100.443  1.00 49.08           C  
ATOM   2175  CE1 PHE A 280      50.660  38.269  99.173  1.00 43.16           C  
ATOM   2176  CE2 PHE A 280      48.827  39.840  99.149  1.00 47.73           C  
ATOM   2177  CZ  PHE A 280      49.922  39.247  98.514  1.00 46.41           C  
ATOM   2178  N   LYS A 281      48.055  39.418 105.260  1.00 52.83           N  
ATOM   2179  CA  LYS A 281      47.297  39.348 106.520  1.00 50.58           C  
ATOM   2180  C   LYS A 281      46.194  38.307 106.339  1.00 50.11           C  
ATOM   2181  O   LYS A 281      45.262  38.523 105.573  1.00 48.55           O  
ATOM   2182  CB  LYS A 281      46.679  40.728 106.829  1.00 51.60           C  
ATOM   2183  CG  LYS A 281      45.520  40.754 107.861  1.00 54.46           C  
ATOM   2184  CD  LYS A 281      45.967  41.136 109.264  1.00 53.41           C  
ATOM   2185  CE  LYS A 281      45.833  42.644 109.546  1.00 58.11           C  
ATOM   2186  NZ  LYS A 281      44.452  43.083 109.974  1.00 49.73           N1+
ATOM   2187  N   LEU A 282      46.285  37.177 107.033  1.00 50.96           N  
ATOM   2188  CA  LEU A 282      45.257  36.148 106.884  1.00 50.28           C  
ATOM   2189  C   LEU A 282      44.515  35.809 108.180  1.00 52.99           C  
ATOM   2190  O   LEU A 282      45.066  35.939 109.278  1.00 53.94           O  
ATOM   2191  CB  LEU A 282      45.873  34.887 106.298  1.00 49.47           C  
ATOM   2192  CG  LEU A 282      46.601  35.081 104.967  1.00 48.13           C  
ATOM   2193  CD1 LEU A 282      47.269  33.755 104.574  1.00 42.09           C  
ATOM   2194  CD2 LEU A 282      45.607  35.572 103.874  1.00 40.54           C  
ATOM   2195  N   ARG A 283      43.267  35.365 108.034  1.00 54.19           N  
ATOM   2196  CA  ARG A 283      42.398  34.997 109.155  1.00 53.56           C  
ATOM   2197  C   ARG A 283      42.029  33.509 109.087  1.00 54.12           C  
ATOM   2198  O   ARG A 283      41.857  32.945 107.998  1.00 54.30           O  
ATOM   2199  CB  ARG A 283      41.095  35.801 109.101  1.00 52.92           C  
ATOM   2200  CG  ARG A 283      41.242  37.301 109.227  1.00 56.75           C  
ATOM   2201  CD  ARG A 283      41.495  37.728 110.662  1.00 64.19           C  
ATOM   2202  NE  ARG A 283      41.669  39.175 110.771  1.00 67.34           N  
ATOM   2203  CZ  ARG A 283      41.838  39.835 111.918  1.00 70.22           C  
ATOM   2204  NH1 ARG A 283      41.852  39.178 113.078  1.00 66.44           N  
ATOM   2205  NH2 ARG A 283      42.006  41.155 111.902  1.00 67.19           N1+
ATOM   2206  N   ALA A 284      41.899  32.873 110.245  1.00 52.58           N  
ATOM   2207  CA  ALA A 284      41.507  31.469 110.265  1.00 54.31           C  
ATOM   2208  C   ALA A 284      40.211  31.380 109.438  1.00 55.19           C  
ATOM   2209  O   ALA A 284      39.339  32.254 109.538  1.00 52.86           O  
ATOM   2210  CB  ALA A 284      41.262  31.005 111.708  1.00 54.05           C  
ATOM   2211  N   GLY A 285      40.090  30.341 108.616  1.00 56.38           N  
ATOM   2212  CA  GLY A 285      38.905  30.213 107.790  1.00 57.84           C  
ATOM   2213  C   GLY A 285      39.129  30.711 106.366  1.00 58.00           C  
ATOM   2214  O   GLY A 285      38.394  30.332 105.456  1.00 59.27           O  
ATOM   2215  N   GLU A 286      40.127  31.570 106.165  1.00 57.41           N  
ATOM   2216  CA  GLU A 286      40.422  32.071 104.823  1.00 57.14           C  
ATOM   2217  C   GLU A 286      41.223  30.982 104.140  1.00 57.44           C  
ATOM   2218  O   GLU A 286      41.957  30.248 104.801  1.00 59.29           O  
ATOM   2219  CB  GLU A 286      41.214  33.388 104.876  1.00 55.27           C  
ATOM   2220  CG  GLU A 286      40.415  34.513 105.503  1.00 52.29           C  
ATOM   2221  CD  GLU A 286      40.934  35.906 105.191  1.00 59.98           C  
ATOM   2222  OE1 GLU A 286      42.044  36.283 105.646  1.00 55.22           O  
ATOM   2223  OE2 GLU A 286      40.208  36.640 104.482  1.00 62.24           O1-
ATOM   2224  N   GLU A 287      41.053  30.854 102.828  1.00 56.74           N  
ATOM   2225  CA  GLU A 287      41.754  29.828 102.057  1.00 55.26           C  
ATOM   2226  C   GLU A 287      42.579  30.407 100.921  1.00 54.41           C  
ATOM   2227  O   GLU A 287      42.177  31.389 100.279  1.00 55.71           O  
ATOM   2228  CB  GLU A 287      40.754  28.836 101.480  1.00 55.02           C  
ATOM   2229  CG  GLU A 287      39.930  28.131 102.520  1.00 57.04           C  
ATOM   2230  CD  GLU A 287      38.665  27.550 101.945  1.00 65.55           C  
ATOM   2231  OE1 GLU A 287      38.388  26.365 102.216  1.00 70.85           O  
ATOM   2232  OE2 GLU A 287      37.940  28.279 101.226  1.00 67.51           O1-
ATOM   2233  N   ILE A 288      43.736  29.795 100.682  1.00 53.62           N  
ATOM   2234  CA  ILE A 288      44.635  30.214  99.612  1.00 51.11           C  
ATOM   2235  C   ILE A 288      44.626  29.102  98.579  1.00 51.45           C  
ATOM   2236  O   ILE A 288      44.754  27.934  98.944  1.00 49.72           O  
ATOM   2237  CB  ILE A 288      46.093  30.367 100.088  1.00 50.79           C  
ATOM   2238  CG1 ILE A 288      46.176  31.320 101.279  1.00 45.38           C  
ATOM   2239  CG2 ILE A 288      46.953  30.873  98.927  1.00 46.01           C  
ATOM   2240  CD1 ILE A 288      45.694  32.711 100.988  1.00 43.78           C  
ATOM   2241  N   SER A 289      44.463  29.455  97.305  1.00 51.22           N  
ATOM   2242  CA  SER A 289      44.468  28.460  96.231  1.00 50.17           C  
ATOM   2243  C   SER A 289      45.198  28.971  94.978  1.00 50.23           C  
ATOM   2244  O   SER A 289      45.451  30.173  94.827  1.00 48.98           O  
ATOM   2245  CB  SER A 289      43.043  28.021  95.881  1.00 50.26           C  
ATOM   2246  OG  SER A 289      42.287  29.102  95.374  1.00 51.40           O  
ATOM   2247  N   ILE A 290      45.525  28.042  94.084  1.00 50.32           N  
ATOM   2248  CA  ILE A 290      46.272  28.342  92.869  1.00 50.31           C  
ATOM   2249  C   ILE A 290      45.492  28.127  91.577  1.00 50.28           C  
ATOM   2250  O   ILE A 290      44.834  27.102  91.374  1.00 49.77           O  
ATOM   2251  CB  ILE A 290      47.550  27.451  92.778  1.00 50.69           C  
ATOM   2252  CG1 ILE A 290      48.378  27.570  94.066  1.00 47.68           C  
ATOM   2253  CG2 ILE A 290      48.359  27.804  91.523  1.00 49.08           C  
ATOM   2254  CD1 ILE A 290      48.965  28.942  94.353  1.00 43.04           C  
ATOM   2255  N   GLN A 291      45.589  29.100  90.685  1.00 50.74           N  
ATOM   2256  CA  GLN A 291      44.945  28.979  89.391  1.00 50.75           C  
ATOM   2257  C   GLN A 291      46.021  29.091  88.328  1.00 49.98           C  
ATOM   2258  O   GLN A 291      46.950  29.887  88.461  1.00 50.52           O  
ATOM   2259  CB  GLN A 291      43.924  30.083  89.196  1.00 51.62           C  
ATOM   2260  CG  GLN A 291      42.673  29.924  90.017  1.00 50.31           C  
ATOM   2261  CD  GLN A 291      41.748  31.110  89.853  1.00 51.96           C  
ATOM   2262  NE2 GLN A 291      40.786  31.231  90.756  1.00 53.28           N  
ATOM   2263  OE1 GLN A 291      41.890  31.909  88.917  1.00 57.16           O  
ATOM   2264  N   VAL A 292      45.911  28.271  87.288  1.00 49.45           N  
ATOM   2265  CA  VAL A 292      46.860  28.324  86.174  1.00 46.78           C  
ATOM   2266  C   VAL A 292      46.091  28.254  84.862  1.00 47.43           C  
ATOM   2267  O   VAL A 292      45.030  27.636  84.771  1.00 46.05           O  
ATOM   2268  CB  VAL A 292      47.933  27.172  86.221  1.00 46.18           C  
ATOM   2269  CG1 VAL A 292      48.708  27.245  87.525  1.00 44.57           C  
ATOM   2270  CG2 VAL A 292      47.282  25.809  86.018  1.00 41.78           C  
ATOM   2271  N   SER A 293      46.647  28.887  83.842  1.00 47.78           N  
ATOM   2272  CA  SER A 293      46.029  28.944  82.524  1.00 49.18           C  
ATOM   2273  C   SER A 293      46.031  27.663  81.693  1.00 52.72           C  
ATOM   2274  O   SER A 293      45.000  27.288  81.146  1.00 57.27           O  
ATOM   2275  CB  SER A 293      46.689  30.048  81.721  1.00 46.24           C  
ATOM   2276  OG  SER A 293      48.079  29.815  81.650  1.00 46.03           O  
ATOM   2277  N   ASN A 294      47.168  26.990  81.577  1.00 53.05           N  
ATOM   2278  CA  ASN A 294      47.208  25.782  80.748  1.00 53.11           C  
ATOM   2279  C   ASN A 294      47.615  24.553  81.520  1.00 52.04           C  
ATOM   2280  O   ASN A 294      48.753  24.100  81.426  1.00 50.51           O  
ATOM   2281  CB  ASN A 294      48.177  25.959  79.572  1.00 55.13           C  
ATOM   2282  CG  ASN A 294      47.652  26.914  78.518  1.00 57.43           C  
ATOM   2283  ND2 ASN A 294      47.219  26.353  77.389  1.00 58.21           N  
ATOM   2284  OD1 ASN A 294      47.633  28.138  78.709  1.00 55.66           O  
ATOM   2285  N   PRO A 295      46.677  23.970  82.261  1.00 52.11           N  
ATOM   2286  CA  PRO A 295      46.951  22.778  83.060  1.00 51.77           C  
ATOM   2287  C   PRO A 295      47.697  21.624  82.376  1.00 53.39           C  
ATOM   2288  O   PRO A 295      48.597  21.030  82.975  1.00 52.75           O  
ATOM   2289  CB  PRO A 295      45.559  22.388  83.590  1.00 52.02           C  
ATOM   2290  CG  PRO A 295      44.605  23.020  82.617  1.00 49.53           C  
ATOM   2291  CD  PRO A 295      45.249  24.331  82.313  1.00 52.44           C  
ATOM   2292  N   SER A 296      47.356  21.302  81.130  1.00 54.11           N  
ATOM   2293  CA  SER A 296      48.044  20.197  80.472  1.00 53.32           C  
ATOM   2294  C   SER A 296      49.512  20.507  80.214  1.00 50.97           C  
ATOM   2295  O   SER A 296      50.278  19.620  79.873  1.00 52.56           O  
ATOM   2296  CB  SER A 296      47.336  19.796  79.173  1.00 54.80           C  
ATOM   2297  OG  SER A 296      47.303  20.858  78.249  1.00 59.45           O  
ATOM   2298  N   LEU A 297      49.911  21.759  80.405  1.00 48.90           N  
ATOM   2299  CA  LEU A 297      51.304  22.144  80.214  1.00 46.44           C  
ATOM   2300  C   LEU A 297      52.124  22.087  81.510  1.00 46.31           C  
ATOM   2301  O   LEU A 297      53.351  22.241  81.483  1.00 45.01           O  
ATOM   2302  CB  LEU A 297      51.381  23.549  79.614  1.00 46.02           C  
ATOM   2303  CG  LEU A 297      50.839  23.679  78.184  1.00 44.96           C  
ATOM   2304  CD1 LEU A 297      51.001  25.097  77.689  1.00 46.25           C  
ATOM   2305  CD2 LEU A 297      51.573  22.721  77.273  1.00 40.98           C  
ATOM   2306  N   LEU A 298      51.450  21.845  82.637  1.00 47.97           N  
ATOM   2307  CA  LEU A 298      52.104  21.769  83.944  1.00 46.03           C  
ATOM   2308  C   LEU A 298      53.143  20.678  84.137  1.00 44.74           C  
ATOM   2309  O   LEU A 298      52.911  19.502  83.830  1.00 43.42           O  
ATOM   2310  CB  LEU A 298      51.075  21.601  85.057  1.00 47.58           C  
ATOM   2311  CG  LEU A 298      50.546  22.839  85.763  1.00 46.96           C  
ATOM   2312  CD1 LEU A 298      49.973  22.391  87.097  1.00 48.98           C  
ATOM   2313  CD2 LEU A 298      51.666  23.859  85.972  1.00 49.43           C  
ATOM   2314  N   ASP A 299      54.285  21.068  84.686  1.00 44.60           N  
ATOM   2315  CA  ASP A 299      55.341  20.112  84.951  1.00 44.69           C  
ATOM   2316  C   ASP A 299      54.977  19.449  86.301  1.00 47.73           C  
ATOM   2317  O   ASP A 299      54.799  20.133  87.318  1.00 49.46           O  
ATOM   2318  CB  ASP A 299      56.684  20.830  85.012  1.00 41.84           C  
ATOM   2319  CG  ASP A 299      57.827  19.875  85.194  1.00 43.63           C  
ATOM   2320  OD1 ASP A 299      57.598  18.810  85.820  1.00 41.75           O  
ATOM   2321  OD2 ASP A 299      58.949  20.183  84.732  1.00 44.15           O1-
ATOM   2322  N   PRO A 300      54.854  18.104  86.319  1.00 49.50           N  
ATOM   2323  CA  PRO A 300      54.494  17.323  87.506  1.00 48.40           C  
ATOM   2324  C   PRO A 300      55.535  17.165  88.619  1.00 49.78           C  
ATOM   2325  O   PRO A 300      55.204  16.639  89.680  1.00 50.21           O  
ATOM   2326  CB  PRO A 300      54.109  15.974  86.902  1.00 45.17           C  
ATOM   2327  CG  PRO A 300      55.174  15.815  85.870  1.00 45.81           C  
ATOM   2328  CD  PRO A 300      55.126  17.195  85.188  1.00 48.96           C  
ATOM   2329  N   ASP A 301      56.773  17.605  88.371  1.00 50.55           N  
ATOM   2330  CA  ASP A 301      57.866  17.489  89.346  1.00 50.15           C  
ATOM   2331  C   ASP A 301      57.670  18.264  90.658  1.00 50.63           C  
ATOM   2332  O   ASP A 301      57.125  19.367  90.660  1.00 51.52           O  
ATOM   2333  CB  ASP A 301      59.182  17.914  88.699  1.00 50.32           C  
ATOM   2334  CG  ASP A 301      59.631  16.957  87.609  1.00 54.48           C  
ATOM   2335  OD1 ASP A 301      58.880  16.012  87.302  1.00 54.95           O  
ATOM   2336  OD2 ASP A 301      60.735  17.148  87.055  1.00 55.81           O1-
ATOM   2337  N   GLN A 302      58.138  17.694  91.770  1.00 48.94           N  
ATOM   2338  CA  GLN A 302      57.961  18.346  93.063  1.00 47.20           C  
ATOM   2339  C   GLN A 302      58.823  19.593  93.225  1.00 45.67           C  
ATOM   2340  O   GLN A 302      58.461  20.496  93.971  1.00 45.32           O  
ATOM   2341  CB  GLN A 302      58.201  17.356  94.227  1.00 46.87           C  
ATOM   2342  CG  GLN A 302      59.629  16.885  94.424  1.00 43.36           C  
ATOM   2343  CD  GLN A 302      59.813  16.116  95.725  1.00 46.75           C  
ATOM   2344  NE2 GLN A 302      60.905  15.358  95.809  1.00 39.17           N  
ATOM   2345  OE1 GLN A 302      58.989  16.216  96.657  1.00 44.52           O  
ATOM   2346  N   ASP A 303      59.953  19.646  92.516  1.00 44.69           N  
ATOM   2347  CA  ASP A 303      60.844  20.799  92.572  1.00 44.36           C  
ATOM   2348  C   ASP A 303      60.412  21.889  91.579  1.00 45.09           C  
ATOM   2349  O   ASP A 303      60.926  23.009  91.611  1.00 44.31           O  
ATOM   2350  CB  ASP A 303      62.283  20.370  92.292  1.00 44.58           C  
ATOM   2351  CG  ASP A 303      62.431  19.625  90.971  1.00 47.43           C  
ATOM   2352  OD1 ASP A 303      61.532  18.817  90.651  1.00 49.46           O  
ATOM   2353  OD2 ASP A 303      63.443  19.834  90.254  1.00 49.42           O1-
ATOM   2354  N   ALA A 304      59.430  21.565  90.741  1.00 45.11           N  
ATOM   2355  CA  ALA A 304      58.949  22.485  89.723  1.00 44.81           C  
ATOM   2356  C   ALA A 304      57.654  23.244  89.997  1.00 45.38           C  
ATOM   2357  O   ALA A 304      57.594  24.458  89.806  1.00 45.53           O  
ATOM   2358  CB  ALA A 304      58.813  21.729  88.387  1.00 44.09           C  
ATOM   2359  N   THR A 305      56.619  22.528  90.430  1.00 44.81           N  
ATOM   2360  CA  THR A 305      55.312  23.138  90.659  1.00 44.99           C  
ATOM   2361  C   THR A 305      54.862  22.953  92.100  1.00 45.71           C  
ATOM   2362  O   THR A 305      54.647  21.831  92.561  1.00 48.42           O  
ATOM   2363  CB  THR A 305      54.276  22.523  89.686  1.00 43.52           C  
ATOM   2364  CG2 THR A 305      52.959  23.280  89.734  1.00 35.78           C  
ATOM   2365  OG1 THR A 305      54.803  22.575  88.349  1.00 45.95           O  
ATOM   2366  N   TYR A 306      54.691  24.072  92.798  1.00 44.55           N  
ATOM   2367  CA  TYR A 306      54.332  24.048  94.206  1.00 43.11           C  
ATOM   2368  C   TYR A 306      53.972  25.421  94.748  1.00 44.35           C  
ATOM   2369  O   TYR A 306      54.213  26.438  94.096  1.00 41.78           O  
ATOM   2370  CB  TYR A 306      55.529  23.533  95.006  1.00 43.74           C  
ATOM   2371  CG  TYR A 306      56.779  24.396  94.891  1.00 42.17           C  
ATOM   2372  CD1 TYR A 306      56.868  25.633  95.522  1.00 42.50           C  
ATOM   2373  CD2 TYR A 306      57.881  23.967  94.158  1.00 40.31           C  
ATOM   2374  CE1 TYR A 306      58.038  26.432  95.427  1.00 35.97           C  
ATOM   2375  CE2 TYR A 306      59.044  24.754  94.051  1.00 36.89           C  
ATOM   2376  CZ  TYR A 306      59.113  25.986  94.690  1.00 38.56           C  
ATOM   2377  OH  TYR A 306      60.246  26.765  94.572  1.00 41.66           O  
ATOM   2378  N   PHE A 307      53.361  25.441  95.931  1.00 45.90           N  
ATOM   2379  CA  PHE A 307      53.072  26.696  96.599  1.00 45.16           C  
ATOM   2380  C   PHE A 307      53.157  26.458  98.098  1.00 45.66           C  
ATOM   2381  O   PHE A 307      53.146  25.312  98.569  1.00 43.72           O  
ATOM   2382  CB  PHE A 307      51.737  27.291  96.161  1.00 43.81           C  
ATOM   2383  CG  PHE A 307      50.537  26.697  96.808  1.00 43.25           C  
ATOM   2384  CD1 PHE A 307      49.791  27.450  97.712  1.00 43.41           C  
ATOM   2385  CD2 PHE A 307      50.055  25.452  96.412  1.00 40.08           C  
ATOM   2386  CE1 PHE A 307      48.570  26.975  98.198  1.00 43.60           C  
ATOM   2387  CE2 PHE A 307      48.831  24.966  96.893  1.00 36.82           C  
ATOM   2388  CZ  PHE A 307      48.086  25.728  97.781  1.00 40.86           C  
ATOM   2389  N   GLY A 308      53.308  27.535  98.853  1.00 45.45           N  
ATOM   2390  CA  GLY A 308      53.441  27.368 100.277  1.00 45.98           C  
ATOM   2391  C   GLY A 308      53.146  28.612 101.053  1.00 46.26           C  
ATOM   2392  O   GLY A 308      52.753  29.636 100.496  1.00 44.36           O  
ATOM   2393  N   ALA A 309      53.354  28.519 102.357  1.00 49.05           N  
ATOM   2394  CA  ALA A 309      53.096  29.632 103.244  1.00 49.25           C  
ATOM   2395  C   ALA A 309      53.729  29.363 104.580  1.00 50.15           C  
ATOM   2396  O   ALA A 309      53.889  28.219 104.987  1.00 49.65           O  
ATOM   2397  CB  ALA A 309      51.598  29.806 103.436  1.00 49.69           C  
ATOM   2398  N   PHE A 310      54.122  30.428 105.255  1.00 50.55           N  
ATOM   2399  CA  PHE A 310      54.653  30.285 106.589  1.00 50.70           C  
ATOM   2400  C   PHE A 310      54.330  31.567 107.300  1.00 51.41           C  
ATOM   2401  O   PHE A 310      54.376  32.646 106.706  1.00 50.33           O  
ATOM   2402  CB  PHE A 310      56.148  29.953 106.594  1.00 50.17           C  
ATOM   2403  CG  PHE A 310      57.022  30.952 105.912  1.00 50.84           C  
ATOM   2404  CD1 PHE A 310      57.454  32.090 106.582  1.00 49.51           C  
ATOM   2405  CD2 PHE A 310      57.516  30.694 104.634  1.00 52.73           C  
ATOM   2406  CE1 PHE A 310      58.372  32.949 106.004  1.00 52.24           C  
ATOM   2407  CE2 PHE A 310      58.438  31.551 104.043  1.00 53.85           C  
ATOM   2408  CZ  PHE A 310      58.870  32.682 104.732  1.00 50.49           C  
ATOM   2409  N   LYS A 311      53.923  31.429 108.558  1.00 51.94           N  
ATOM   2410  CA  LYS A 311      53.561  32.570 109.375  1.00 51.35           C  
ATOM   2411  C   LYS A 311      54.828  33.235 109.866  1.00 51.51           C  
ATOM   2412  O   LYS A 311      55.770  32.564 110.278  1.00 51.68           O  
ATOM   2413  CB  LYS A 311      52.699  32.113 110.550  1.00 51.66           C  
ATOM   2414  CG  LYS A 311      52.292  33.219 111.502  1.00 51.68           C  
ATOM   2415  CD  LYS A 311      51.324  32.687 112.554  1.00 57.13           C  
ATOM   2416  CE  LYS A 311      51.010  33.745 113.597  1.00 62.08           C  
ATOM   2417  NZ  LYS A 311      49.819  33.367 114.418  1.00 61.54           N1+
ATOM   2418  N   VAL A 312      54.868  34.556 109.801  1.00 52.63           N  
ATOM   2419  CA  VAL A 312      56.048  35.259 110.264  1.00 55.73           C  
ATOM   2420  C   VAL A 312      55.719  36.172 111.440  1.00 57.67           C  
ATOM   2421  O   VAL A 312      56.614  36.602 112.174  1.00 57.31           O  
ATOM   2422  CB  VAL A 312      56.717  36.108 109.116  1.00 56.11           C  
ATOM   2423  CG1 VAL A 312      55.851  36.113 107.887  1.00 56.80           C  
ATOM   2424  CG2 VAL A 312      56.965  37.539 109.579  1.00 54.20           C  
ATOM   2425  N   GLN A 313      54.436  36.419 111.663  1.00 58.54           N  
ATOM   2426  CA  GLN A 313      54.081  37.349 112.711  1.00 60.22           C  
ATOM   2427  C   GLN A 313      52.599  37.269 113.074  1.00 61.38           C  
ATOM   2428  O   GLN A 313      51.765  36.967 112.216  1.00 60.51           O  
ATOM   2429  CB  GLN A 313      54.437  38.720 112.173  1.00 60.42           C  
ATOM   2430  CG  GLN A 313      54.355  39.861 113.101  1.00 63.69           C  
ATOM   2431  CD  GLN A 313      54.658  41.134 112.361  1.00 68.14           C  
ATOM   2432  NE2 GLN A 313      53.848  42.166 112.592  1.00 69.88           N  
ATOM   2433  OE1 GLN A 313      55.616  41.190 111.576  1.00 69.56           O  
ATOM   2434  N   ASP A 314      52.279  37.528 114.345  1.00 63.07           N  
ATOM   2435  CA  ASP A 314      50.887  37.501 114.811  1.00 63.81           C  
ATOM   2436  C   ASP A 314      50.158  38.766 114.365  1.00 63.29           C  
ATOM   2437  O   ASP A 314      50.793  39.775 114.006  1.00 62.44           O  
ATOM   2438  CB  ASP A 314      50.804  37.445 116.345  1.00 65.95           C  
ATOM   2439  CG  ASP A 314      51.247  36.111 116.927  1.00 67.61           C  
ATOM   2440  OD1 ASP A 314      51.152  35.078 116.227  1.00 68.34           O  
ATOM   2441  OD2 ASP A 314      51.666  36.104 118.107  1.00 73.29           O1-
ATOM   2442  N   ILE A 315      48.829  38.725 114.403  1.00 63.36           N  
ATOM   2443  CA  ILE A 315      48.054  39.901 114.023  1.00 66.42           C  
ATOM   2444  C   ILE A 315      48.055  40.959 115.151  1.00 69.02           C  
ATOM   2445  O   ILE A 315      48.610  42.059 114.908  1.00 70.87           O  
ATOM   2446  CB  ILE A 315      46.598  39.512 113.639  1.00 65.98           C  
ATOM   2447  CG1 ILE A 315      46.576  38.983 112.197  1.00 66.72           C  
ATOM   2448  CG2 ILE A 315      45.671  40.709 113.767  1.00 66.61           C  
ATOM   2449  CD1 ILE A 315      45.199  38.585 111.685  1.00 66.55           C  
TER    2450      ILE A 315 
ATOM   2451  N   ALA A 161      71.272  35.746 116.164  1.00 77.94           N1+
ATOM   2452  CA  ALA A 161      70.171  34.778 116.448  1.00 77.90           C  
ATOM   2453  C   ALA A 161      70.173  33.609 115.454  1.00 76.41           C  
ATOM   2454  O   ALA A 161      71.099  32.775 115.422  1.00 76.09           O  
ATOM   2455  CB  ALA A 161      68.803  35.502 116.408  1.00 77.87           C  
ATOM   2456  N   GLN A 162      69.128  33.568 114.637  1.00 73.85           N  
ATOM   2457  CA  GLN A 162      68.966  32.512 113.656  1.00 70.94           C  
ATOM   2458  C   GLN A 162      70.043  32.522 112.576  1.00 65.82           C  
ATOM   2459  O   GLN A 162      70.699  33.540 112.333  1.00 64.89           O  
ATOM   2460  CB  GLN A 162      67.583  32.631 113.005  1.00 73.56           C  
ATOM   2461  CG  GLN A 162      66.419  32.578 113.994  1.00 77.69           C  
ATOM   2462  CD  GLN A 162      66.064  31.157 114.420  1.00 84.74           C  
ATOM   2463  NE2 GLN A 162      64.782  30.806 114.279  1.00 82.39           N  
ATOM   2464  OE1 GLN A 162      66.926  30.385 114.874  1.00 86.70           O  
ATOM   2465  N   PRO A 163      70.269  31.359 111.950  1.00 60.85           N  
ATOM   2466  CA  PRO A 163      71.262  31.232 110.880  1.00 58.81           C  
ATOM   2467  C   PRO A 163      70.718  31.905 109.612  1.00 56.75           C  
ATOM   2468  O   PRO A 163      69.505  32.062 109.445  1.00 56.72           O  
ATOM   2469  CB  PRO A 163      71.384  29.716 110.697  1.00 58.84           C  
ATOM   2470  CG  PRO A 163      71.049  29.185 112.048  1.00 59.90           C  
ATOM   2471  CD  PRO A 163      69.880  30.030 112.457  1.00 59.70           C  
ATOM   2472  N   PHE A 164      71.610  32.327 108.731  1.00 54.68           N  
ATOM   2473  CA  PHE A 164      71.185  32.922 107.478  1.00 51.87           C  
ATOM   2474  C   PHE A 164      72.366  33.022 106.532  1.00 51.95           C  
ATOM   2475  O   PHE A 164      73.505  32.781 106.914  1.00 51.77           O  
ATOM   2476  CB  PHE A 164      70.559  34.300 107.697  1.00 51.58           C  
ATOM   2477  CG  PHE A 164      71.536  35.357 108.104  1.00 51.70           C  
ATOM   2478  CD1 PHE A 164      72.563  35.755 107.233  1.00 50.83           C  
ATOM   2479  CD2 PHE A 164      71.444  35.948 109.362  1.00 47.23           C  
ATOM   2480  CE1 PHE A 164      73.485  36.727 107.615  1.00 50.36           C  
ATOM   2481  CE2 PHE A 164      72.350  36.914 109.758  1.00 46.12           C  
ATOM   2482  CZ  PHE A 164      73.377  37.310 108.886  1.00 54.57           C  
ATOM   2483  N   ALA A 165      72.077  33.368 105.286  1.00 52.66           N  
ATOM   2484  CA  ALA A 165      73.096  33.515 104.265  1.00 49.71           C  
ATOM   2485  C   ALA A 165      72.519  34.154 103.015  1.00 50.14           C  
ATOM   2486  O   ALA A 165      71.394  33.871 102.612  1.00 49.43           O  
ATOM   2487  CB  ALA A 165      73.703  32.162 103.913  1.00 48.28           C  
ATOM   2488  N   HIS A 166      73.303  35.054 102.440  1.00 50.14           N  
ATOM   2489  CA  HIS A 166      72.966  35.715 101.202  1.00 49.08           C  
ATOM   2490  C   HIS A 166      74.293  35.672 100.483  1.00 48.96           C  
ATOM   2491  O   HIS A 166      75.193  36.462 100.786  1.00 50.73           O  
ATOM   2492  CB  HIS A 166      72.563  37.162 101.410  1.00 49.09           C  
ATOM   2493  CG  HIS A 166      72.153  37.851 100.143  1.00 50.52           C  
ATOM   2494  CD2 HIS A 166      72.746  38.838  99.432  1.00 43.16           C  
ATOM   2495  ND1 HIS A 166      71.009  37.517  99.453  1.00 50.32           N  
ATOM   2496  CE1 HIS A 166      70.912  38.270  98.374  1.00 52.82           C  
ATOM   2497  NE2 HIS A 166      71.954  39.082  98.338  1.00 47.92           N  
ATOM   2498  N   LEU A 167      74.419  34.732  99.551  1.00 46.67           N  
ATOM   2499  CA  LEU A 167      75.651  34.570  98.800  1.00 47.41           C  
ATOM   2500  C   LEU A 167      75.551  35.157  97.401  1.00 47.20           C  
ATOM   2501  O   LEU A 167      74.607  34.882  96.677  1.00 48.27           O  
ATOM   2502  CB  LEU A 167      76.008  33.082  98.732  1.00 46.71           C  
ATOM   2503  CG  LEU A 167      75.950  32.397 100.110  1.00 48.21           C  
ATOM   2504  CD1 LEU A 167      76.351  30.946  99.995  1.00 46.72           C  
ATOM   2505  CD2 LEU A 167      76.864  33.127 101.089  1.00 44.67           C  
ATOM   2506  N   THR A 168      76.519  35.987  97.031  1.00 47.52           N  
ATOM   2507  CA  THR A 168      76.532  36.587  95.703  1.00 46.31           C  
ATOM   2508  C   THR A 168      77.643  35.915  94.915  1.00 47.59           C  
ATOM   2509  O   THR A 168      78.677  35.559  95.482  1.00 47.53           O  
ATOM   2510  CB  THR A 168      76.766  38.113  95.751  1.00 45.17           C  
ATOM   2511  CG2 THR A 168      75.791  38.758  96.711  1.00 45.93           C  
ATOM   2512  OG1 THR A 168      78.104  38.388  96.176  1.00 47.67           O  
ATOM   2513  N   ILE A 169      77.418  35.744  93.611  1.00 49.18           N  
ATOM   2514  CA  ILE A 169      78.369  35.071  92.731  1.00 46.82           C  
ATOM   2515  C   ILE A 169      79.759  35.673  92.754  1.00 47.00           C  
ATOM   2516  O   ILE A 169      79.935  36.898  92.750  1.00 46.73           O  
ATOM   2517  CB  ILE A 169      77.842  35.041  91.244  1.00 47.31           C  
ATOM   2518  CG1 ILE A 169      78.660  34.057  90.411  1.00 45.55           C  
ATOM   2519  CG2 ILE A 169      77.907  36.421  90.609  1.00 42.42           C  
ATOM   2520  CD1 ILE A 169      78.355  32.585  90.719  1.00 43.66           C  
ATOM   2521  N   ASN A 170      80.754  34.800  92.796  1.00 49.93           N  
ATOM   2522  CA  ASN A 170      82.138  35.251  92.777  1.00 52.62           C  
ATOM   2523  C   ASN A 170      82.448  35.568  91.323  1.00 54.13           C  
ATOM   2524  O   ASN A 170      82.831  34.693  90.546  1.00 55.07           O  
ATOM   2525  CB  ASN A 170      83.070  34.153  93.284  1.00 53.75           C  
ATOM   2526  CG  ASN A 170      84.527  34.586  93.311  1.00 53.81           C  
ATOM   2527  ND2 ASN A 170      84.858  35.641  92.559  1.00 53.83           N  
ATOM   2528  OD1 ASN A 170      85.348  33.973  94.003  1.00 57.41           O  
ATOM   2529  N   ALA A 171      82.266  36.834  90.975  1.00 54.60           N  
ATOM   2530  CA  ALA A 171      82.480  37.332  89.629  1.00 55.64           C  
ATOM   2531  C   ALA A 171      83.781  36.887  88.964  1.00 58.79           C  
ATOM   2532  O   ALA A 171      83.883  36.884  87.735  1.00 62.02           O  
ATOM   2533  CB  ALA A 171      82.408  38.842  89.647  1.00 53.02           C  
ATOM   2534  N   ALA A 172      84.772  36.499  89.755  1.00 58.74           N  
ATOM   2535  CA  ALA A 172      86.054  36.111  89.185  1.00 58.44           C  
ATOM   2536  C   ALA A 172      86.253  34.617  88.983  1.00 59.23           C  
ATOM   2537  O   ALA A 172      87.287  34.202  88.454  1.00 59.08           O  
ATOM   2538  CB  ALA A 172      87.183  36.665  90.043  1.00 59.74           C  
ATOM   2539  N   SER A 173      85.279  33.804  89.378  1.00 59.72           N  
ATOM   2540  CA  SER A 173      85.444  32.364  89.230  1.00 60.15           C  
ATOM   2541  C   SER A 173      84.259  31.613  88.640  1.00 60.25           C  
ATOM   2542  O   SER A 173      83.939  30.504  89.083  1.00 61.21           O  
ATOM   2543  CB  SER A 173      85.805  31.738  90.579  1.00 59.52           C  
ATOM   2544  OG  SER A 173      87.008  32.291  91.082  1.00 62.67           O  
ATOM   2545  N   ILE A 174      83.605  32.202  87.648  1.00 60.15           N  
ATOM   2546  CA  ILE A 174      82.485  31.527  87.016  1.00 59.64           C  
ATOM   2547  C   ILE A 174      83.043  30.634  85.916  1.00 59.99           C  
ATOM   2548  O   ILE A 174      83.837  31.091  85.093  1.00 59.01           O  
ATOM   2549  CB  ILE A 174      81.512  32.534  86.392  1.00 58.62           C  
ATOM   2550  CG1 ILE A 174      81.085  33.554  87.453  1.00 53.79           C  
ATOM   2551  CG2 ILE A 174      80.306  31.792  85.807  1.00 54.84           C  
ATOM   2552  CD1 ILE A 174      80.309  34.731  86.909  1.00 46.44           C  
ATOM   2553  N   PRO A 175      82.649  29.344  85.898  1.00 60.80           N  
ATOM   2554  CA  PRO A 175      83.101  28.368  84.891  1.00 63.07           C  
ATOM   2555  C   PRO A 175      82.728  28.880  83.500  1.00 65.52           C  
ATOM   2556  O   PRO A 175      81.743  29.608  83.361  1.00 66.69           O  
ATOM   2557  CB  PRO A 175      82.330  27.104  85.261  1.00 61.82           C  
ATOM   2558  CG  PRO A 175      82.090  27.257  86.724  1.00 60.18           C  
ATOM   2559  CD  PRO A 175      81.721  28.712  86.851  1.00 61.16           C  
ATOM   2560  N   SER A 176      83.476  28.493  82.468  1.00 68.48           N  
ATOM   2561  CA  SER A 176      83.181  28.993  81.118  1.00 70.32           C  
ATOM   2562  C   SER A 176      82.395  28.115  80.143  1.00 69.86           C  
ATOM   2563  O   SER A 176      82.066  28.572  79.049  1.00 71.59           O  
ATOM   2564  CB  SER A 176      84.472  29.428  80.427  1.00 71.08           C  
ATOM   2565  OG  SER A 176      85.323  28.313  80.233  1.00 76.12           O  
ATOM   2566  N   GLY A 177      82.077  26.880  80.508  1.00 68.16           N  
ATOM   2567  CA  GLY A 177      81.343  26.036  79.566  1.00 65.87           C  
ATOM   2568  C   GLY A 177      79.905  26.400  79.177  1.00 64.04           C  
ATOM   2569  O   GLY A 177      79.433  27.517  79.408  1.00 63.60           O  
ATOM   2570  N   SER A 178      79.217  25.438  78.562  1.00 63.42           N  
ATOM   2571  CA  SER A 178      77.823  25.588  78.137  1.00 62.66           C  
ATOM   2572  C   SER A 178      77.036  24.461  78.767  1.00 61.75           C  
ATOM   2573  O   SER A 178      75.815  24.383  78.632  1.00 63.25           O  
ATOM   2574  CB  SER A 178      77.690  25.490  76.614  1.00 64.22           C  
ATOM   2575  OG  SER A 178      78.294  26.605  75.973  1.00 68.03           O  
ATOM   2576  N   HIS A 179      77.750  23.588  79.464  1.00 60.57           N  
ATOM   2577  CA  HIS A 179      77.133  22.454  80.126  1.00 61.46           C  
ATOM   2578  C   HIS A 179      76.750  22.787  81.558  1.00 59.67           C  
ATOM   2579  O   HIS A 179      77.371  23.632  82.200  1.00 58.26           O  
ATOM   2580  CB  HIS A 179      78.088  21.266  80.088  1.00 63.67           C  
ATOM   2581  CG  HIS A 179      78.519  20.910  78.703  1.00 69.88           C  
ATOM   2582  CD2 HIS A 179      79.744  20.898  78.123  1.00 72.21           C  
ATOM   2583  ND1 HIS A 179      77.618  20.593  77.707  1.00 71.57           N  
ATOM   2584  CE1 HIS A 179      78.268  20.409  76.572  1.00 73.39           C  
ATOM   2585  NE2 HIS A 179      79.558  20.589  76.797  1.00 76.21           N  
ATOM   2586  N   LYS A 180      75.714  22.117  82.043  1.00 57.84           N  
ATOM   2587  CA  LYS A 180      75.229  22.324  83.391  1.00 57.07           C  
ATOM   2588  C   LYS A 180      76.357  22.081  84.387  1.00 56.86           C  
ATOM   2589  O   LYS A 180      77.100  21.101  84.280  1.00 58.89           O  
ATOM   2590  CB  LYS A 180      74.069  21.372  83.683  1.00 54.96           C  
ATOM   2591  CG  LYS A 180      73.327  21.690  84.958  1.00 54.16           C  
ATOM   2592  CD  LYS A 180      72.295  20.629  85.265  1.00 48.44           C  
ATOM   2593  CE  LYS A 180      72.963  19.319  85.626  1.00 56.06           C  
ATOM   2594  NZ  LYS A 180      71.947  18.231  85.777  1.00 63.77           N1+
ATOM   2595  N   VAL A 181      76.489  22.984  85.351  1.00 55.35           N  
ATOM   2596  CA  VAL A 181      77.516  22.861  86.375  1.00 53.09           C  
ATOM   2597  C   VAL A 181      76.989  23.306  87.738  1.00 51.41           C  
ATOM   2598  O   VAL A 181      75.994  24.034  87.831  1.00 49.44           O  
ATOM   2599  CB  VAL A 181      78.751  23.734  86.043  1.00 53.59           C  
ATOM   2600  CG1 VAL A 181      79.347  23.333  84.709  1.00 50.74           C  
ATOM   2601  CG2 VAL A 181      78.350  25.189  86.012  1.00 54.51           C  
ATOM   2602  N   THR A 182      77.640  22.839  88.797  1.00 50.75           N  
ATOM   2603  CA  THR A 182      77.281  23.265  90.138  1.00 48.66           C  
ATOM   2604  C   THR A 182      78.158  24.500  90.326  1.00 48.96           C  
ATOM   2605  O   THR A 182      79.353  24.448  90.072  1.00 47.98           O  
ATOM   2606  CB  THR A 182      77.657  22.203  91.200  1.00 48.75           C  
ATOM   2607  CG2 THR A 182      77.402  22.745  92.615  1.00 49.35           C  
ATOM   2608  OG1 THR A 182      76.869  21.024  90.999  1.00 48.49           O  
ATOM   2609  N   LEU A 183      77.586  25.632  90.712  1.00 50.47           N  
ATOM   2610  CA  LEU A 183      78.435  26.808  90.899  1.00 50.48           C  
ATOM   2611  C   LEU A 183      79.283  26.575  92.144  1.00 51.53           C  
ATOM   2612  O   LEU A 183      78.769  26.208  93.201  1.00 54.07           O  
ATOM   2613  CB  LEU A 183      77.587  28.075  91.018  1.00 48.87           C  
ATOM   2614  CG  LEU A 183      76.945  28.443  89.669  1.00 48.74           C  
ATOM   2615  CD1 LEU A 183      76.015  29.662  89.821  1.00 45.91           C  
ATOM   2616  CD2 LEU A 183      78.047  28.716  88.638  1.00 43.11           C  
ATOM   2617  N   SER A 184      80.588  26.772  92.030  1.00 51.30           N  
ATOM   2618  CA  SER A 184      81.433  26.515  93.178  1.00 51.88           C  
ATOM   2619  C   SER A 184      82.169  27.690  93.825  1.00 51.81           C  
ATOM   2620  O   SER A 184      83.113  27.468  94.581  1.00 52.06           O  
ATOM   2621  CB  SER A 184      82.441  25.419  92.826  1.00 52.61           C  
ATOM   2622  OG  SER A 184      83.350  25.880  91.843  1.00 49.92           O  
ATOM   2623  N   SER A 185      81.750  28.921  93.552  1.00 51.01           N  
ATOM   2624  CA  SER A 185      82.400  30.072  94.165  1.00 51.88           C  
ATOM   2625  C   SER A 185      81.451  31.223  94.360  1.00 52.21           C  
ATOM   2626  O   SER A 185      80.975  31.821  93.395  1.00 52.28           O  
ATOM   2627  CB  SER A 185      83.569  30.583  93.327  1.00 51.87           C  
ATOM   2628  OG  SER A 185      84.475  29.543  93.037  1.00 59.86           O  
ATOM   2629  N   TRP A 186      81.194  31.546  95.620  1.00 52.11           N  
ATOM   2630  CA  TRP A 186      80.325  32.663  95.943  1.00 52.44           C  
ATOM   2631  C   TRP A 186      81.033  33.498  96.984  1.00 52.90           C  
ATOM   2632  O   TRP A 186      81.921  33.010  97.670  1.00 53.77           O  
ATOM   2633  CB  TRP A 186      78.988  32.175  96.513  1.00 50.01           C  
ATOM   2634  CG  TRP A 186      78.245  31.213  95.640  1.00 49.09           C  
ATOM   2635  CD1 TRP A 186      78.435  29.860  95.552  1.00 46.09           C  
ATOM   2636  CD2 TRP A 186      77.155  31.519  94.766  1.00 46.40           C  
ATOM   2637  CE2 TRP A 186      76.726  30.304  94.185  1.00 46.83           C  
ATOM   2638  CE3 TRP A 186      76.497  32.702  94.418  1.00 44.84           C  
ATOM   2639  NE1 TRP A 186      77.523  29.306  94.684  1.00 43.47           N  
ATOM   2640  CZ2 TRP A 186      75.668  30.238  93.279  1.00 49.54           C  
ATOM   2641  CZ3 TRP A 186      75.442  32.638  93.519  1.00 45.20           C  
ATOM   2642  CH2 TRP A 186      75.039  31.413  92.959  1.00 44.84           C  
ATOM   2643  N   TYR A 187      80.667  34.767  97.072  1.00 53.34           N  
ATOM   2644  CA  TYR A 187      81.228  35.649  98.091  1.00 54.51           C  
ATOM   2645  C   TYR A 187      80.340  35.405  99.309  1.00 55.76           C  
ATOM   2646  O   TYR A 187      79.166  35.071  99.156  1.00 55.70           O  
ATOM   2647  CB  TYR A 187      81.077  37.114  97.692  1.00 53.25           C  
ATOM   2648  CG  TYR A 187      81.885  37.543  96.508  1.00 54.13           C  
ATOM   2649  CD1 TYR A 187      81.374  38.469  95.600  1.00 55.14           C  
ATOM   2650  CD2 TYR A 187      83.176  37.059  96.308  1.00 54.24           C  
ATOM   2651  CE1 TYR A 187      82.129  38.899  94.525  1.00 53.15           C  
ATOM   2652  CE2 TYR A 187      83.941  37.487  95.231  1.00 57.55           C  
ATOM   2653  CZ  TYR A 187      83.412  38.408  94.342  1.00 53.85           C  
ATOM   2654  OH  TYR A 187      84.168  38.839  93.277  1.00 56.54           O  
ATOM   2655  N   HIS A 188      80.887  35.577 100.508  1.00 57.76           N  
ATOM   2656  CA  HIS A 188      80.100  35.394 101.725  1.00 58.90           C  
ATOM   2657  C   HIS A 188      80.412  36.530 102.684  1.00 58.77           C  
ATOM   2658  O   HIS A 188      79.782  36.653 103.742  1.00 58.51           O  
ATOM   2659  CB  HIS A 188      80.435  34.065 102.399  1.00 58.92           C  
ATOM   2660  CG  HIS A 188      81.859  33.965 102.833  1.00 64.89           C  
ATOM   2661  CD2 HIS A 188      82.443  34.203 104.032  1.00 67.71           C  
ATOM   2662  ND1 HIS A 188      82.883  33.668 101.959  1.00 67.02           N  
ATOM   2663  CE1 HIS A 188      84.037  33.732 102.600  1.00 66.66           C  
ATOM   2664  NE2 HIS A 188      83.797  34.056 103.859  1.00 67.74           N  
ATOM   2665  N   ASP A 189      81.361  37.379 102.292  1.00 59.11           N  
ATOM   2666  CA  ASP A 189      81.772  38.478 103.155  1.00 60.25           C  
ATOM   2667  C   ASP A 189      82.056  39.826 102.497  1.00 59.24           C  
ATOM   2668  O   ASP A 189      82.898  40.569 102.973  1.00 59.08           O  
ATOM   2669  CB  ASP A 189      83.012  38.052 103.958  1.00 61.68           C  
ATOM   2670  CG  ASP A 189      83.193  38.858 105.245  1.00 67.40           C  
ATOM   2671  OD1 ASP A 189      84.329  38.860 105.777  1.00 73.08           O  
ATOM   2672  OD2 ASP A 189      82.204  39.472 105.724  1.00 68.80           O1-
ATOM   2673  N   ARG A 190      81.370  40.161 101.419  1.00 57.65           N  
ATOM   2674  CA  ARG A 190      81.615  41.458 100.800  1.00 57.03           C  
ATOM   2675  C   ARG A 190      80.372  41.958 100.094  1.00 55.70           C  
ATOM   2676  O   ARG A 190      79.581  41.166  99.569  1.00 57.21           O  
ATOM   2677  CB  ARG A 190      82.796  41.390  99.821  1.00 57.68           C  
ATOM   2678  CG  ARG A 190      82.545  40.598  98.551  1.00 59.36           C  
ATOM   2679  CD  ARG A 190      83.806  40.553  97.707  1.00 56.40           C  
ATOM   2680  NE  ARG A 190      84.804  39.653  98.289  1.00 59.59           N  
ATOM   2681  CZ  ARG A 190      86.092  39.614  97.935  1.00 62.16           C  
ATOM   2682  NH1 ARG A 190      86.562  40.435  96.991  1.00 62.94           N  
ATOM   2683  NH2 ARG A 190      86.912  38.744  98.523  1.00 61.37           N1+
ATOM   2684  N   GLY A 191      80.201  43.274 100.088  1.00 52.32           N  
ATOM   2685  CA  GLY A 191      79.031  43.853  99.468  1.00 52.43           C  
ATOM   2686  C   GLY A 191      77.792  43.409 100.215  1.00 52.24           C  
ATOM   2687  O   GLY A 191      77.698  43.606 101.427  1.00 53.98           O  
ATOM   2688  N   TRP A 192      76.844  42.801  99.506  1.00 50.38           N  
ATOM   2689  CA  TRP A 192      75.618  42.335 100.139  1.00 48.67           C  
ATOM   2690  C   TRP A 192      75.799  40.891 100.594  1.00 46.89           C  
ATOM   2691  O   TRP A 192      74.900  40.320 101.208  1.00 46.32           O  
ATOM   2692  CB  TRP A 192      74.438  42.388  99.163  1.00 50.22           C  
ATOM   2693  CG  TRP A 192      74.265  43.665  98.413  1.00 51.49           C  
ATOM   2694  CD1 TRP A 192      73.840  43.798  97.120  1.00 49.99           C  
ATOM   2695  CD2 TRP A 192      74.470  44.992  98.904  1.00 54.78           C  
ATOM   2696  CE2 TRP A 192      74.150  45.881  97.849  1.00 52.43           C  
ATOM   2697  CE3 TRP A 192      74.891  45.519 100.130  1.00 52.50           C  
ATOM   2698  NE1 TRP A 192      73.770  45.126  96.775  1.00 52.46           N  
ATOM   2699  CZ2 TRP A 192      74.240  47.271  97.986  1.00 54.03           C  
ATOM   2700  CZ3 TRP A 192      74.979  46.901 100.267  1.00 49.97           C  
ATOM   2701  CH2 TRP A 192      74.655  47.762  99.199  1.00 54.64           C  
ATOM   2702  N   ALA A 193      76.941  40.290 100.284  1.00 46.57           N  
ATOM   2703  CA  ALA A 193      77.174  38.902 100.682  1.00 48.94           C  
ATOM   2704  C   ALA A 193      77.486  38.788 102.183  1.00 50.59           C  
ATOM   2705  O   ALA A 193      78.343  39.490 102.726  1.00 50.78           O  
ATOM   2706  CB  ALA A 193      78.292  38.289  99.849  1.00 49.61           C  
ATOM   2707  N   LYS A 194      76.779  37.886 102.845  1.00 51.63           N  
ATOM   2708  CA  LYS A 194      76.921  37.703 104.278  1.00 50.93           C  
ATOM   2709  C   LYS A 194      76.490  36.298 104.680  1.00 51.61           C  
ATOM   2710  O   LYS A 194      75.639  35.694 104.024  1.00 53.89           O  
ATOM   2711  CB  LYS A 194      76.030  38.718 104.977  1.00 49.98           C  
ATOM   2712  CG  LYS A 194      74.632  38.716 104.416  1.00 47.06           C  
ATOM   2713  CD  LYS A 194      73.782  39.837 104.972  1.00 44.95           C  
ATOM   2714  CE  LYS A 194      72.453  39.936 104.239  1.00 48.98           C  
ATOM   2715  NZ  LYS A 194      72.586  40.426 102.813  1.00 55.04           N1+
ATOM   2716  N   ILE A 195      77.075  35.784 105.759  1.00 51.49           N  
ATOM   2717  CA  ILE A 195      76.713  34.466 106.253  1.00 50.85           C  
ATOM   2718  C   ILE A 195      76.747  34.426 107.794  1.00 52.49           C  
ATOM   2719  O   ILE A 195      77.520  35.136 108.426  1.00 51.52           O  
ATOM   2720  CB  ILE A 195      77.632  33.403 105.646  1.00 50.22           C  
ATOM   2721  CG1 ILE A 195      77.053  32.016 105.907  1.00 45.16           C  
ATOM   2722  CG2 ILE A 195      79.042  33.555 106.183  1.00 47.82           C  
ATOM   2723  CD1 ILE A 195      77.732  30.952 105.112  1.00 43.66           C  
ATOM   2724  N   SER A 196      75.885  33.616 108.401  1.00 53.60           N  
ATOM   2725  CA  SER A 196      75.833  33.532 109.856  1.00 54.95           C  
ATOM   2726  C   SER A 196      75.347  32.180 110.346  1.00 56.33           C  
ATOM   2727  O   SER A 196      74.218  31.779 110.079  1.00 54.81           O  
ATOM   2728  CB  SER A 196      74.922  34.627 110.414  1.00 55.00           C  
ATOM   2729  OG  SER A 196      74.786  34.507 111.821  1.00 59.34           O  
ATOM   2730  N   ASN A 197      76.214  31.495 111.081  1.00 58.26           N  
ATOM   2731  CA  ASN A 197      75.923  30.180 111.627  1.00 61.17           C  
ATOM   2732  C   ASN A 197      75.586  29.189 110.521  1.00 61.27           C  
ATOM   2733  O   ASN A 197      74.729  28.309 110.683  1.00 63.44           O  
ATOM   2734  CB  ASN A 197      74.773  30.241 112.630  1.00 62.43           C  
ATOM   2735  CG  ASN A 197      74.703  28.991 113.500  1.00 70.83           C  
ATOM   2736  ND2 ASN A 197      75.866  28.394 113.782  1.00 73.73           N  
ATOM   2737  OD1 ASN A 197      73.620  28.567 113.919  1.00 78.27           O  
ATOM   2738  N   MET A 198      76.261  29.368 109.390  1.00 59.67           N  
ATOM   2739  CA  MET A 198      76.119  28.511 108.219  1.00 56.59           C  
ATOM   2740  C   MET A 198      77.509  28.451 107.598  1.00 57.21           C  
ATOM   2741  O   MET A 198      78.301  29.391 107.714  1.00 55.51           O  
ATOM   2742  CB  MET A 198      75.100  29.080 107.228  1.00 56.88           C  
ATOM   2743  CG  MET A 198      73.663  28.908 107.680  1.00 55.07           C  
ATOM   2744  SD  MET A 198      72.423  29.338 106.430  1.00 52.04           S  
ATOM   2745  CE  MET A 198      72.118  27.698 105.684  1.00 44.83           C  
ATOM   2746  N   THR A 199      77.811  27.339 106.952  1.00 58.47           N  
ATOM   2747  CA  THR A 199      79.127  27.165 106.372  1.00 62.01           C  
ATOM   2748  C   THR A 199      79.140  27.067 104.848  1.00 61.70           C  
ATOM   2749  O   THR A 199      78.341  26.343 104.247  1.00 61.94           O  
ATOM   2750  CB  THR A 199      79.790  25.909 106.978  1.00 61.89           C  
ATOM   2751  CG2 THR A 199      81.080  25.561 106.235  1.00 66.27           C  
ATOM   2752  OG1 THR A 199      80.069  26.152 108.363  1.00 66.23           O  
ATOM   2753  N   LEU A 200      80.060  27.804 104.235  1.00 61.25           N  
ATOM   2754  CA  LEU A 200      80.208  27.801 102.791  1.00 61.17           C  
ATOM   2755  C   LEU A 200      81.575  27.255 102.406  1.00 62.86           C  
ATOM   2756  O   LEU A 200      82.602  27.878 102.685  1.00 61.25           O  
ATOM   2757  CB  LEU A 200      80.072  29.214 102.233  1.00 60.31           C  
ATOM   2758  CG  LEU A 200      80.358  29.318 100.733  1.00 56.23           C  
ATOM   2759  CD1 LEU A 200      79.393  28.413  99.935  1.00 51.90           C  
ATOM   2760  CD2 LEU A 200      80.218  30.770 100.321  1.00 49.54           C  
ATOM   2761  N   SER A 201      81.587  26.097 101.759  1.00 64.47           N  
ATOM   2762  CA  SER A 201      82.846  25.507 101.347  1.00 66.41           C  
ATOM   2763  C   SER A 201      83.150  25.854  99.886  1.00 67.59           C  
ATOM   2764  O   SER A 201      83.885  26.814  99.607  1.00 69.49           O  
ATOM   2765  CB  SER A 201      82.810  23.995 101.540  1.00 67.70           C  
ATOM   2766  OG  SER A 201      84.119  23.464 101.453  1.00 69.15           O  
ATOM   2767  N   ASN A 202      82.600  25.084  98.954  1.00 66.69           N  
ATOM   2768  CA  ASN A 202      82.830  25.362  97.542  1.00 66.26           C  
ATOM   2769  C   ASN A 202      81.508  25.322  96.816  1.00 65.21           C  
ATOM   2770  O   ASN A 202      81.193  24.341  96.127  1.00 65.82           O  
ATOM   2771  CB  ASN A 202      83.774  24.332  96.930  1.00 66.55           C  
ATOM   2772  CG  ASN A 202      85.219  24.610  97.256  1.00 69.21           C  
ATOM   2773  ND2 ASN A 202      85.859  23.676  97.955  1.00 69.81           N  
ATOM   2774  OD1 ASN A 202      85.759  25.657  96.888  1.00 72.05           O  
ATOM   2775  N   GLY A 203      80.732  26.390  96.969  1.00 63.08           N  
ATOM   2776  CA  GLY A 203      79.431  26.431  96.334  1.00 60.65           C  
ATOM   2777  C   GLY A 203      78.428  25.668  97.177  1.00 59.91           C  
ATOM   2778  O   GLY A 203      77.226  25.687  96.905  1.00 60.03           O  
ATOM   2779  N   LYS A 204      78.923  24.980  98.202  1.00 59.37           N  
ATOM   2780  CA  LYS A 204      78.035  24.243  99.085  1.00 58.18           C  
ATOM   2781  C   LYS A 204      77.796  24.991 100.396  1.00 56.86           C  
ATOM   2782  O   LYS A 204      78.726  25.304 101.145  1.00 58.05           O  
ATOM   2783  CB  LYS A 204      78.582  22.844  99.339  1.00 59.19           C  
ATOM   2784  CG  LYS A 204      78.388  21.921  98.155  1.00 62.40           C  
ATOM   2785  CD  LYS A 204      79.035  20.566  98.380  1.00 73.45           C  
ATOM   2786  CE  LYS A 204      78.670  19.594  97.262  1.00 77.75           C  
ATOM   2787  NZ  LYS A 204      77.199  19.374  97.209  1.00 78.01           N1+
ATOM   2788  N   LEU A 205      76.527  25.309 100.629  1.00 54.07           N  
ATOM   2789  CA  LEU A 205      76.084  26.017 101.817  1.00 54.16           C  
ATOM   2790  C   LEU A 205      75.630  24.955 102.786  1.00 55.60           C  
ATOM   2791  O   LEU A 205      74.594  24.323 102.583  1.00 54.80           O  
ATOM   2792  CB  LEU A 205      74.917  26.947 101.488  1.00 51.90           C  
ATOM   2793  CG  LEU A 205      74.250  27.627 102.679  1.00 52.44           C  
ATOM   2794  CD1 LEU A 205      75.259  28.537 103.407  1.00 52.51           C  
ATOM   2795  CD2 LEU A 205      73.046  28.433 102.186  1.00 52.98           C  
ATOM   2796  N   ARG A 206      76.426  24.753 103.834  1.00 58.21           N  
ATOM   2797  CA  ARG A 206      76.134  23.745 104.851  1.00 59.15           C  
ATOM   2798  C   ARG A 206      75.277  24.283 105.984  1.00 56.74           C  
ATOM   2799  O   ARG A 206      75.566  25.341 106.544  1.00 55.09           O  
ATOM   2800  CB  ARG A 206      77.446  23.184 105.424  1.00 60.79           C  
ATOM   2801  CG  ARG A 206      77.250  22.049 106.426  1.00 66.36           C  
ATOM   2802  CD  ARG A 206      78.464  21.134 106.481  1.00 77.08           C  
ATOM   2803  NE  ARG A 206      79.660  21.834 106.944  1.00 87.37           N  
ATOM   2804  CZ  ARG A 206      79.794  22.358 108.162  1.00 90.01           C  
ATOM   2805  NH1 ARG A 206      78.802  22.256 109.040  1.00 90.71           N  
ATOM   2806  NH2 ARG A 206      80.919  22.985 108.502  1.00 88.15           N1+
ATOM   2807  N   VAL A 207      74.213  23.554 106.301  1.00 56.38           N  
ATOM   2808  CA  VAL A 207      73.334  23.937 107.402  1.00 57.46           C  
ATOM   2809  C   VAL A 207      74.023  23.468 108.694  1.00 59.03           C  
ATOM   2810  O   VAL A 207      74.387  22.288 108.829  1.00 58.89           O  
ATOM   2811  CB  VAL A 207      71.937  23.259 107.285  1.00 57.95           C  
ATOM   2812  CG1 VAL A 207      71.188  23.360 108.603  1.00 52.99           C  
ATOM   2813  CG2 VAL A 207      71.122  23.928 106.182  1.00 57.88           C  
ATOM   2814  N   ASN A 208      74.222  24.395 109.629  1.00 59.31           N  
ATOM   2815  CA  ASN A 208      74.867  24.070 110.899  1.00 61.13           C  
ATOM   2816  C   ASN A 208      73.882  23.898 112.041  1.00 60.51           C  
ATOM   2817  O   ASN A 208      74.290  23.617 113.159  1.00 61.14           O  
ATOM   2818  CB  ASN A 208      75.865  25.164 111.297  1.00 60.44           C  
ATOM   2819  CG  ASN A 208      77.030  25.266 110.337  1.00 62.64           C  
ATOM   2820  ND2 ASN A 208      77.668  26.438 110.294  1.00 63.25           N  
ATOM   2821  OD1 ASN A 208      77.367  24.296 109.650  1.00 62.61           O  
ATOM   2822  N   GLN A 209      72.591  24.045 111.759  1.00 61.14           N  
ATOM   2823  CA  GLN A 209      71.581  23.963 112.807  1.00 60.78           C  
ATOM   2824  C   GLN A 209      70.183  23.630 112.290  1.00 59.62           C  
ATOM   2825  O   GLN A 209      69.561  24.423 111.592  1.00 61.20           O  
ATOM   2826  CB  GLN A 209      71.571  25.300 113.565  1.00 60.22           C  
ATOM   2827  CG  GLN A 209      70.363  25.573 114.441  1.00 62.88           C  
ATOM   2828  CD  GLN A 209      70.398  26.990 115.017  1.00 64.47           C  
ATOM   2829  NE2 GLN A 209      71.596  27.446 115.390  1.00 69.32           N  
ATOM   2830  OE1 GLN A 209      69.365  27.667 115.121  1.00 67.55           O  
ATOM   2831  N   ASP A 210      69.708  22.445 112.641  1.00 56.30           N  
ATOM   2832  CA  ASP A 210      68.388  21.970 112.254  1.00 54.73           C  
ATOM   2833  C   ASP A 210      67.348  23.069 112.268  1.00 54.37           C  
ATOM   2834  O   ASP A 210      67.463  24.032 113.016  1.00 55.33           O  
ATOM   2835  CB  ASP A 210      67.958  20.839 113.192  1.00 53.89           C  
ATOM   2836  CG  ASP A 210      68.793  19.580 112.999  1.00 57.32           C  
ATOM   2837  OD1 ASP A 210      69.946  19.691 112.517  1.00 56.29           O  
ATOM   2838  OD2 ASP A 210      68.299  18.478 113.332  1.00 62.45           O1-
ATOM   2839  N   GLY A 211      66.326  22.921 111.434  1.00 54.99           N  
ATOM   2840  CA  GLY A 211      65.274  23.921 111.367  1.00 52.94           C  
ATOM   2841  C   GLY A 211      64.624  23.995 109.991  1.00 52.38           C  
ATOM   2842  O   GLY A 211      64.991  23.258 109.068  1.00 50.15           O  
ATOM   2843  N   PHE A 212      63.628  24.870 109.879  1.00 51.15           N  
ATOM   2844  CA  PHE A 212      62.911  25.115 108.640  1.00 50.19           C  
ATOM   2845  C   PHE A 212      63.448  26.453 108.135  1.00 51.67           C  
ATOM   2846  O   PHE A 212      63.342  27.478 108.833  1.00 48.44           O  
ATOM   2847  CB  PHE A 212      61.403  25.253 108.881  1.00 49.38           C  
ATOM   2848  CG  PHE A 212      60.717  23.963 109.242  1.00 54.52           C  
ATOM   2849  CD1 PHE A 212      60.685  23.517 110.564  1.00 55.32           C  
ATOM   2850  CD2 PHE A 212      60.109  23.184 108.257  1.00 51.28           C  
ATOM   2851  CE1 PHE A 212      60.056  22.318 110.892  1.00 54.04           C  
ATOM   2852  CE2 PHE A 212      59.481  21.987 108.574  1.00 55.82           C  
ATOM   2853  CZ  PHE A 212      59.453  21.551 109.895  1.00 56.04           C  
ATOM   2854  N   TYR A 213      64.026  26.437 106.932  1.00 51.25           N  
ATOM   2855  CA  TYR A 213      64.577  27.642 106.316  1.00 49.67           C  
ATOM   2856  C   TYR A 213      63.826  28.013 105.024  1.00 49.51           C  
ATOM   2857  O   TYR A 213      63.229  27.149 104.341  1.00 47.11           O  
ATOM   2858  CB  TYR A 213      66.038  27.427 105.904  1.00 50.26           C  
ATOM   2859  CG  TYR A 213      67.063  27.210 106.987  1.00 48.06           C  
ATOM   2860  CD1 TYR A 213      67.138  26.003 107.694  1.00 46.62           C  
ATOM   2861  CD2 TYR A 213      68.003  28.201 107.268  1.00 48.91           C  
ATOM   2862  CE1 TYR A 213      68.139  25.792 108.654  1.00 44.11           C  
ATOM   2863  CE2 TYR A 213      69.002  28.009 108.221  1.00 47.15           C  
ATOM   2864  CZ  TYR A 213      69.072  26.810 108.913  1.00 47.99           C  
ATOM   2865  OH  TYR A 213      70.070  26.651 109.865  1.00 52.18           O  
ATOM   2866  N   TYR A 214      63.856  29.298 104.687  1.00 48.02           N  
ATOM   2867  CA  TYR A 214      63.293  29.731 103.429  1.00 45.92           C  
ATOM   2868  C   TYR A 214      64.539  29.817 102.547  1.00 46.96           C  
ATOM   2869  O   TYR A 214      65.508  30.496 102.909  1.00 46.07           O  
ATOM   2870  CB  TYR A 214      62.660  31.112 103.516  1.00 45.96           C  
ATOM   2871  CG  TYR A 214      61.976  31.493 102.218  1.00 44.75           C  
ATOM   2872  CD1 TYR A 214      60.861  30.790 101.770  1.00 41.94           C  
ATOM   2873  CD2 TYR A 214      62.489  32.503 101.397  1.00 42.81           C  
ATOM   2874  CE1 TYR A 214      60.273  31.072 100.539  1.00 47.73           C  
ATOM   2875  CE2 TYR A 214      61.904  32.792 100.147  1.00 40.27           C  
ATOM   2876  CZ  TYR A 214      60.803  32.071  99.734  1.00 42.68           C  
ATOM   2877  OH  TYR A 214      60.219  32.337  98.521  1.00 51.01           O  
ATOM   2878  N   LEU A 215      64.536  29.110 101.418  1.00 45.21           N  
ATOM   2879  CA  LEU A 215      65.670  29.126 100.499  1.00 44.47           C  
ATOM   2880  C   LEU A 215      65.261  29.884  99.238  1.00 44.11           C  
ATOM   2881  O   LEU A 215      64.131  29.738  98.764  1.00 43.45           O  
ATOM   2882  CB  LEU A 215      66.068  27.692 100.125  1.00 45.48           C  
ATOM   2883  CG  LEU A 215      66.469  26.752 101.265  1.00 43.43           C  
ATOM   2884  CD1 LEU A 215      66.707  25.337 100.748  1.00 42.68           C  
ATOM   2885  CD2 LEU A 215      67.716  27.304 101.945  1.00 40.85           C  
ATOM   2886  N   TYR A 216      66.175  30.682  98.693  1.00 43.90           N  
ATOM   2887  CA  TYR A 216      65.886  31.437  97.480  1.00 44.01           C  
ATOM   2888  C   TYR A 216      67.122  31.602  96.592  1.00 44.12           C  
ATOM   2889  O   TYR A 216      68.260  31.409  97.029  1.00 45.34           O  
ATOM   2890  CB  TYR A 216      65.333  32.809  97.846  1.00 43.83           C  
ATOM   2891  CG  TYR A 216      66.334  33.668  98.593  1.00 43.20           C  
ATOM   2892  CD1 TYR A 216      67.316  34.385  97.905  1.00 36.66           C  
ATOM   2893  CD2 TYR A 216      66.324  33.735  99.993  1.00 39.40           C  
ATOM   2894  CE1 TYR A 216      68.257  35.145  98.578  1.00 35.09           C  
ATOM   2895  CE2 TYR A 216      67.267  34.494 100.682  1.00 36.57           C  
ATOM   2896  CZ  TYR A 216      68.234  35.203  99.970  1.00 39.92           C  
ATOM   2897  OH  TYR A 216      69.155  35.990 100.638  1.00 41.96           O  
ATOM   2898  N   ALA A 217      66.879  31.946  95.329  1.00 45.35           N  
ATOM   2899  CA  ALA A 217      67.948  32.172  94.353  1.00 43.09           C  
ATOM   2900  C   ALA A 217      67.465  33.061  93.207  1.00 42.77           C  
ATOM   2901  O   ALA A 217      66.313  32.980  92.772  1.00 44.69           O  
ATOM   2902  CB  ALA A 217      68.470  30.848  93.809  1.00 42.90           C  
ATOM   2903  N   ASN A 218      68.344  33.952  92.770  1.00 42.11           N  
ATOM   2904  CA  ASN A 218      68.071  34.834  91.652  1.00 43.46           C  
ATOM   2905  C   ASN A 218      69.242  34.586  90.717  1.00 45.53           C  
ATOM   2906  O   ASN A 218      70.402  34.695  91.127  1.00 44.51           O  
ATOM   2907  CB  ASN A 218      68.073  36.301  92.067  1.00 42.30           C  
ATOM   2908  CG  ASN A 218      67.382  37.192  91.043  1.00 42.85           C  
ATOM   2909  ND2 ASN A 218      68.124  38.135  90.448  1.00 33.31           N  
ATOM   2910  OD1 ASN A 218      66.191  37.027  90.788  1.00 40.38           O  
ATOM   2911  N   ILE A 219      68.939  34.232  89.473  1.00 46.58           N  
ATOM   2912  CA  ILE A 219      69.969  33.967  88.483  1.00 47.24           C  
ATOM   2913  C   ILE A 219      69.713  34.803  87.234  1.00 47.55           C  
ATOM   2914  O   ILE A 219      68.608  34.820  86.685  1.00 47.72           O  
ATOM   2915  CB  ILE A 219      70.004  32.469  88.111  1.00 47.65           C  
ATOM   2916  CG1 ILE A 219      70.120  31.625  89.388  1.00 49.16           C  
ATOM   2917  CG2 ILE A 219      71.178  32.180  87.196  1.00 48.77           C  
ATOM   2918  CD1 ILE A 219      71.358  31.922  90.220  1.00 43.27           C  
ATOM   2919  N   CYS A 220      70.750  35.508  86.803  1.00 47.53           N  
ATOM   2920  CA  CYS A 220      70.672  36.353  85.629  1.00 45.42           C  
ATOM   2921  C   CYS A 220      71.603  35.877  84.526  1.00 45.50           C  
ATOM   2922  O   CYS A 220      72.796  35.652  84.763  1.00 44.86           O  
ATOM   2923  CB  CYS A 220      71.027  37.784  85.997  1.00 44.70           C  
ATOM   2924  SG  CYS A 220      69.692  38.647  86.811  1.00 45.21           S  
ATOM   2925  N   PHE A 221      71.040  35.716  83.330  1.00 45.48           N  
ATOM   2926  CA  PHE A 221      71.790  35.292  82.148  1.00 42.84           C  
ATOM   2927  C   PHE A 221      71.828  36.479  81.205  1.00 42.58           C  
ATOM   2928  O   PHE A 221      70.834  37.216  81.068  1.00 40.48           O  
ATOM   2929  CB  PHE A 221      71.111  34.121  81.430  1.00 42.09           C  
ATOM   2930  CG  PHE A 221      70.987  32.884  82.265  1.00 39.82           C  
ATOM   2931  CD1 PHE A 221      69.825  32.632  82.987  1.00 40.68           C  
ATOM   2932  CD2 PHE A 221      72.034  31.977  82.341  1.00 38.88           C  
ATOM   2933  CE1 PHE A 221      69.710  31.489  83.776  1.00 31.03           C  
ATOM   2934  CE2 PHE A 221      71.930  30.842  83.119  1.00 35.32           C  
ATOM   2935  CZ  PHE A 221      70.761  30.597  83.841  1.00 33.26           C  
ATOM   2936  N   ARG A 222      72.972  36.642  80.546  1.00 41.41           N  
ATOM   2937  CA  ARG A 222      73.175  37.748  79.635  1.00 42.10           C  
ATOM   2938  C   ARG A 222      74.165  37.394  78.520  1.00 43.09           C  
ATOM   2939  O   ARG A 222      75.090  36.583  78.694  1.00 43.23           O  
ATOM   2940  CB  ARG A 222      73.701  38.962  80.434  1.00 41.43           C  
ATOM   2941  CG  ARG A 222      75.059  38.713  81.129  1.00 42.68           C  
ATOM   2942  CD  ARG A 222      76.250  39.200  80.286  1.00 38.69           C  
ATOM   2943  NE  ARG A 222      77.550  38.831  80.864  1.00 39.43           N  
ATOM   2944  CZ  ARG A 222      78.098  37.618  80.782  1.00 40.33           C  
ATOM   2945  NH1 ARG A 222      77.473  36.628  80.140  1.00 38.95           N  
ATOM   2946  NH2 ARG A 222      79.273  37.381  81.342  1.00 41.35           N1+
ATOM   2947  N   HIS A 223      73.966  38.013  77.366  1.00 43.69           N  
ATOM   2948  CA  HIS A 223      74.853  37.797  76.242  1.00 45.34           C  
ATOM   2949  C   HIS A 223      74.966  39.081  75.436  1.00 44.34           C  
ATOM   2950  O   HIS A 223      73.969  39.798  75.238  1.00 45.29           O  
ATOM   2951  CB  HIS A 223      74.339  36.682  75.333  1.00 46.82           C  
ATOM   2952  CG  HIS A 223      75.205  36.459  74.131  1.00 52.35           C  
ATOM   2953  CD2 HIS A 223      75.072  36.872  72.849  1.00 52.06           C  
ATOM   2954  ND1 HIS A 223      76.421  35.810  74.199  1.00 54.66           N  
ATOM   2955  CE1 HIS A 223      76.999  35.834  73.012  1.00 53.83           C  
ATOM   2956  NE2 HIS A 223      76.202  36.474  72.175  1.00 56.50           N  
ATOM   2957  N   HIS A 224      76.184  39.373  74.983  1.00 45.88           N  
ATOM   2958  CA  HIS A 224      76.433  40.555  74.176  1.00 46.62           C  
ATOM   2959  C   HIS A 224      77.138  40.185  72.852  1.00 48.84           C  
ATOM   2960  O   HIS A 224      78.019  39.309  72.815  1.00 48.20           O  
ATOM   2961  CB  HIS A 224      77.275  41.559  74.963  1.00 44.52           C  
ATOM   2962  CG  HIS A 224      77.241  42.945  74.392  1.00 45.38           C  
ATOM   2963  CD2 HIS A 224      76.476  44.019  74.713  1.00 42.11           C  
ATOM   2964  ND1 HIS A 224      78.010  43.329  73.309  1.00 41.78           N  
ATOM   2965  CE1 HIS A 224      77.717  44.579  72.991  1.00 40.08           C  
ATOM   2966  NE2 HIS A 224      76.791  45.020  73.826  1.00 44.95           N  
ATOM   2967  N   GLU A 225      76.715  40.848  71.776  1.00 50.03           N  
ATOM   2968  CA  GLU A 225      77.259  40.682  70.421  1.00 50.73           C  
ATOM   2969  C   GLU A 225      78.770  40.449  70.378  1.00 53.09           C  
ATOM   2970  O   GLU A 225      79.257  39.511  69.741  1.00 54.28           O  
ATOM   2971  CB  GLU A 225      76.997  41.949  69.626  1.00 50.94           C  
ATOM   2972  CG  GLU A 225      76.002  41.839  68.543  1.00 51.43           C  
ATOM   2973  CD  GLU A 225      75.688  43.187  67.945  1.00 48.96           C  
ATOM   2974  OE1 GLU A 225      74.698  43.255  67.184  1.00 52.57           O  
ATOM   2975  OE2 GLU A 225      76.418  44.171  68.233  1.00 41.66           O1-
ATOM   2976  N   THR A 226      79.502  41.344  71.040  1.00 54.06           N  
ATOM   2977  CA  THR A 226      80.951  41.297  71.070  1.00 55.75           C  
ATOM   2978  C   THR A 226      81.508  39.984  71.565  1.00 56.19           C  
ATOM   2979  O   THR A 226      82.690  39.722  71.407  1.00 57.52           O  
ATOM   2980  CB  THR A 226      81.508  42.419  71.937  1.00 55.95           C  
ATOM   2981  CG2 THR A 226      80.998  43.771  71.449  1.00 56.09           C  
ATOM   2982  OG1 THR A 226      81.080  42.221  73.289  1.00 66.07           O  
ATOM   2983  N   SER A 227      80.670  39.147  72.157  1.00 57.92           N  
ATOM   2984  CA  SER A 227      81.140  37.860  72.659  1.00 59.85           C  
ATOM   2985  C   SER A 227      81.038  36.784  71.595  1.00 61.86           C  
ATOM   2986  O   SER A 227      81.477  35.648  71.789  1.00 61.05           O  
ATOM   2987  CB  SER A 227      80.333  37.446  73.888  1.00 59.20           C  
ATOM   2988  OG  SER A 227      80.582  38.335  74.961  1.00 57.36           O  
ATOM   2989  N   GLY A 228      80.457  37.150  70.465  1.00 64.08           N  
ATOM   2990  CA  GLY A 228      80.310  36.194  69.394  1.00 68.17           C  
ATOM   2991  C   GLY A 228      78.859  35.901  69.088  1.00 71.34           C  
ATOM   2992  O   GLY A 228      77.952  36.343  69.800  1.00 71.96           O  
ATOM   2993  N   SER A 229      78.643  35.157  68.012  1.00 74.46           N  
ATOM   2994  CA  SER A 229      77.302  34.787  67.601  1.00 76.86           C  
ATOM   2995  C   SER A 229      76.704  33.782  68.552  1.00 78.24           C  
ATOM   2996  O   SER A 229      77.417  33.003  69.198  1.00 77.85           O  
ATOM   2997  CB  SER A 229      77.307  34.168  66.198  1.00 77.90           C  
ATOM   2998  OG  SER A 229      77.167  35.153  65.188  1.00 79.65           O  
ATOM   2999  N   VAL A 230      75.382  33.824  68.634  1.00 80.17           N  
ATOM   3000  CA  VAL A 230      74.634  32.884  69.441  1.00 82.26           C  
ATOM   3001  C   VAL A 230      74.311  31.794  68.413  1.00 83.94           C  
ATOM   3002  O   VAL A 230      73.524  32.021  67.482  1.00 83.03           O  
ATOM   3003  CB  VAL A 230      73.314  33.496  69.960  1.00 82.59           C  
ATOM   3004  CG1 VAL A 230      72.801  32.681  71.143  1.00 81.21           C  
ATOM   3005  CG2 VAL A 230      73.523  34.955  70.337  1.00 80.76           C  
ATOM   3006  N   PRO A 231      74.938  30.610  68.549  1.00 85.91           N  
ATOM   3007  CA  PRO A 231      74.686  29.515  67.603  1.00 87.93           C  
ATOM   3008  C   PRO A 231      73.199  29.182  67.482  1.00 89.33           C  
ATOM   3009  O   PRO A 231      72.460  29.238  68.474  1.00 90.11           O  
ATOM   3010  CB  PRO A 231      75.502  28.356  68.187  1.00 88.13           C  
ATOM   3011  CG  PRO A 231      75.507  28.654  69.674  1.00 87.57           C  
ATOM   3012  CD  PRO A 231      75.754  30.147  69.689  1.00 86.63           C  
ATOM   3013  N   THR A 232      72.752  28.865  66.268  1.00 90.11           N  
ATOM   3014  CA  THR A 232      71.352  28.507  66.076  1.00 90.72           C  
ATOM   3015  C   THR A 232      71.156  27.064  66.527  1.00 90.53           C  
ATOM   3016  O   THR A 232      71.377  26.112  65.768  1.00 90.87           O  
ATOM   3017  CB  THR A 232      70.889  28.691  64.594  1.00 91.25           C  
ATOM   3018  CG2 THR A 232      69.740  27.743  64.244  1.00 90.13           C  
ATOM   3019  OG1 THR A 232      70.442  30.041  64.405  1.00 92.06           O  
ATOM   3020  N   ASP A 233      70.776  26.925  67.794  1.00 88.86           N  
ATOM   3021  CA  ASP A 233      70.515  25.630  68.404  1.00 87.90           C  
ATOM   3022  C   ASP A 233      69.704  25.751  69.699  1.00 85.26           C  
ATOM   3023  O   ASP A 233      69.186  26.831  70.042  1.00 84.94           O  
ATOM   3024  CB  ASP A 233      71.825  24.858  68.637  1.00 89.44           C  
ATOM   3025  CG  ASP A 233      72.935  25.726  69.185  1.00 93.24           C  
ATOM   3026  OD1 ASP A 233      74.111  25.306  69.098  1.00 96.34           O  
ATOM   3027  OD2 ASP A 233      72.637  26.822  69.707  1.00 98.94           O1-
ATOM   3028  N   TYR A 234      69.595  24.634  70.409  1.00 81.41           N  
ATOM   3029  CA  TYR A 234      68.805  24.567  71.631  1.00 76.68           C  
ATOM   3030  C   TYR A 234      69.315  25.399  72.809  1.00 71.06           C  
ATOM   3031  O   TYR A 234      70.421  25.177  73.307  1.00 69.52           O  
ATOM   3032  CB  TYR A 234      68.652  23.100  72.043  1.00 78.18           C  
ATOM   3033  CG  TYR A 234      67.579  22.876  73.079  1.00 82.31           C  
ATOM   3034  CD1 TYR A 234      67.908  22.714  74.428  1.00 83.51           C  
ATOM   3035  CD2 TYR A 234      66.230  22.853  72.717  1.00 83.03           C  
ATOM   3036  CE1 TYR A 234      66.922  22.535  75.392  1.00 82.71           C  
ATOM   3037  CE2 TYR A 234      65.235  22.675  73.674  1.00 84.91           C  
ATOM   3038  CZ  TYR A 234      65.590  22.515  75.011  1.00 82.59           C  
ATOM   3039  OH  TYR A 234      64.615  22.322  75.968  1.00 83.61           O  
ATOM   3040  N   LEU A 235      68.489  26.350  73.251  1.00 64.79           N  
ATOM   3041  CA  LEU A 235      68.836  27.214  74.376  1.00 59.31           C  
ATOM   3042  C   LEU A 235      67.833  27.143  75.538  1.00 55.91           C  
ATOM   3043  O   LEU A 235      66.726  27.667  75.453  1.00 53.02           O  
ATOM   3044  CB  LEU A 235      68.944  28.660  73.913  1.00 57.60           C  
ATOM   3045  CG  LEU A 235      70.140  29.467  74.415  1.00 54.55           C  
ATOM   3046  CD1 LEU A 235      69.748  30.933  74.469  1.00 47.49           C  
ATOM   3047  CD2 LEU A 235      70.576  28.992  75.773  1.00 57.60           C  
ATOM   3048  N   GLN A 236      68.223  26.486  76.623  1.00 54.31           N  
ATOM   3049  CA  GLN A 236      67.354  26.388  77.795  1.00 53.26           C  
ATOM   3050  C   GLN A 236      68.122  26.892  79.014  1.00 50.56           C  
ATOM   3051  O   GLN A 236      68.995  26.186  79.520  1.00 50.65           O  
ATOM   3052  CB  GLN A 236      66.888  24.941  78.008  1.00 53.44           C  
ATOM   3053  CG  GLN A 236      65.906  24.780  79.178  1.00 54.36           C  
ATOM   3054  CD  GLN A 236      65.277  23.389  79.268  1.00 56.81           C  
ATOM   3055  NE2 GLN A 236      63.981  23.343  79.549  1.00 67.41           N  
ATOM   3056  OE1 GLN A 236      65.949  22.377  79.102  1.00 65.86           O  
ATOM   3057  N   LEU A 237      67.822  28.118  79.454  1.00 47.20           N  
ATOM   3058  CA  LEU A 237      68.496  28.731  80.615  1.00 45.85           C  
ATOM   3059  C   LEU A 237      67.796  28.289  81.916  1.00 44.98           C  
ATOM   3060  O   LEU A 237      66.673  28.707  82.231  1.00 43.29           O  
ATOM   3061  CB  LEU A 237      68.501  30.256  80.469  1.00 44.39           C  
ATOM   3062  CG  LEU A 237      69.069  30.746  79.121  1.00 44.13           C  
ATOM   3063  CD1 LEU A 237      68.860  32.230  78.993  1.00 42.62           C  
ATOM   3064  CD2 LEU A 237      70.553  30.411  78.978  1.00 38.53           C  
ATOM   3065  N   MET A 238      68.476  27.410  82.652  1.00 45.53           N  
ATOM   3066  CA  MET A 238      67.927  26.835  83.874  1.00 45.81           C  
ATOM   3067  C   MET A 238      68.752  27.013  85.145  1.00 45.52           C  
ATOM   3068  O   MET A 238      69.972  27.186  85.104  1.00 45.03           O  
ATOM   3069  CB  MET A 238      67.724  25.333  83.680  1.00 45.46           C  
ATOM   3070  CG  MET A 238      66.871  24.930  82.495  1.00 44.60           C  
ATOM   3071  SD  MET A 238      65.127  25.152  82.810  1.00 49.06           S  
ATOM   3072  CE  MET A 238      64.906  24.166  84.266  1.00 44.75           C  
ATOM   3073  N   VAL A 239      68.053  26.967  86.275  1.00 45.76           N  
ATOM   3074  CA  VAL A 239      68.682  27.019  87.589  1.00 44.49           C  
ATOM   3075  C   VAL A 239      68.029  25.902  88.384  1.00 44.27           C  
ATOM   3076  O   VAL A 239      66.811  25.719  88.305  1.00 42.82           O  
ATOM   3077  CB  VAL A 239      68.439  28.353  88.362  1.00 44.29           C  
ATOM   3078  CG1 VAL A 239      66.953  28.588  88.629  1.00 39.30           C  
ATOM   3079  CG2 VAL A 239      69.135  28.279  89.681  1.00 47.64           C  
ATOM   3080  N   TYR A 240      68.838  25.123  89.094  1.00 44.61           N  
ATOM   3081  CA  TYR A 240      68.314  24.066  89.960  1.00 46.77           C  
ATOM   3082  C   TYR A 240      68.904  24.282  91.362  1.00 46.15           C  
ATOM   3083  O   TYR A 240      70.126  24.431  91.505  1.00 43.73           O  
ATOM   3084  CB  TYR A 240      68.700  22.660  89.470  1.00 49.18           C  
ATOM   3085  CG  TYR A 240      68.431  22.379  88.009  1.00 52.98           C  
ATOM   3086  CD1 TYR A 240      69.325  22.815  87.022  1.00 54.89           C  
ATOM   3087  CD2 TYR A 240      67.281  21.706  87.602  1.00 55.92           C  
ATOM   3088  CE1 TYR A 240      69.079  22.594  85.674  1.00 53.05           C  
ATOM   3089  CE2 TYR A 240      67.024  21.479  86.244  1.00 56.47           C  
ATOM   3090  CZ  TYR A 240      67.927  21.929  85.286  1.00 53.99           C  
ATOM   3091  OH  TYR A 240      67.680  21.753  83.935  1.00 58.33           O  
ATOM   3092  N   VAL A 241      68.040  24.348  92.380  1.00 46.48           N  
ATOM   3093  CA  VAL A 241      68.493  24.494  93.773  1.00 46.81           C  
ATOM   3094  C   VAL A 241      68.536  23.065  94.323  1.00 45.55           C  
ATOM   3095  O   VAL A 241      67.514  22.396  94.488  1.00 45.09           O  
ATOM   3096  CB  VAL A 241      67.545  25.373  94.589  1.00 46.80           C  
ATOM   3097  CG1 VAL A 241      67.969  25.381  96.048  1.00 47.80           C  
ATOM   3098  CG2 VAL A 241      67.559  26.799  94.027  1.00 43.91           C  
ATOM   3099  N   VAL A 242      69.745  22.611  94.603  1.00 46.90           N  
ATOM   3100  CA  VAL A 242      69.976  21.236  95.018  1.00 49.30           C  
ATOM   3101  C   VAL A 242      70.379  20.980  96.478  1.00 51.71           C  
ATOM   3102  O   VAL A 242      71.159  21.752  97.070  1.00 49.68           O  
ATOM   3103  CB  VAL A 242      71.048  20.630  94.073  1.00 48.27           C  
ATOM   3104  CG1 VAL A 242      71.507  19.310  94.584  1.00 48.70           C  
ATOM   3105  CG2 VAL A 242      70.469  20.479  92.645  1.00 48.65           C  
ATOM   3106  N   LYS A 243      69.852  19.892  97.049  1.00 54.80           N  
ATOM   3107  CA  LYS A 243      70.186  19.525  98.417  1.00 59.13           C  
ATOM   3108  C   LYS A 243      71.005  18.246  98.476  1.00 62.64           C  
ATOM   3109  O   LYS A 243      70.641  17.217  97.905  1.00 61.55           O  
ATOM   3110  CB  LYS A 243      68.939  19.344  99.283  1.00 60.00           C  
ATOM   3111  CG  LYS A 243      69.326  19.044 100.722  1.00 58.98           C  
ATOM   3112  CD  LYS A 243      68.146  18.941 101.660  1.00 56.90           C  
ATOM   3113  CE  LYS A 243      67.494  17.581 101.598  1.00 53.25           C  
ATOM   3114  NZ  LYS A 243      66.421  17.481 102.640  1.00 52.28           N1+
ATOM   3115  N   THR A 244      72.109  18.315  99.198  1.00 67.35           N  
ATOM   3116  CA  THR A 244      72.997  17.177  99.336  1.00 74.23           C  
ATOM   3117  C   THR A 244      73.433  16.966 100.788  1.00 76.25           C  
ATOM   3118  O   THR A 244      73.619  17.927 101.529  1.00 77.12           O  
ATOM   3119  CB  THR A 244      74.248  17.385  98.453  1.00 73.28           C  
ATOM   3120  CG2 THR A 244      74.518  18.877  98.236  1.00 73.29           C  
ATOM   3121  OG1 THR A 244      75.383  16.792  99.084  1.00 75.07           O  
ATOM   3122  N   SER A 245      73.574  15.708 101.205  1.00 81.07           N  
ATOM   3123  CA  SER A 245      74.043  15.398 102.567  1.00 82.92           C  
ATOM   3124  C   SER A 245      75.567  15.343 102.520  1.00 87.09           C  
ATOM   3125  O   SER A 245      76.137  14.637 101.679  1.00 87.48           O  
ATOM   3126  CB  SER A 245      73.522  14.046 103.046  1.00 82.94           C  
ATOM   3127  OG  SER A 245      72.118  14.060 103.207  1.00 83.76           O  
ATOM   3128  N   ILE A 246      76.221  16.080 103.418  1.00 90.88           N  
ATOM   3129  CA  ILE A 246      77.686  16.123 103.464  1.00 95.30           C  
ATOM   3130  C   ILE A 246      78.313  14.720 103.519  1.00 96.30           C  
ATOM   3131  O   ILE A 246      79.542  14.584 103.552  1.00 96.79           O  
ATOM   3132  CB  ILE A 246      78.194  16.989 104.671  1.00 94.68           C  
ATOM   3133  CG1 ILE A 246      79.660  17.387 104.451  1.00 95.39           C  
ATOM   3134  CG2 ILE A 246      78.032  16.220 105.984  1.00 95.57           C  
ATOM   3135  CD1 ILE A 246      80.156  18.492 105.371  1.00 95.63           C  
ATOM   3136  N   LYS A 247      77.459  13.689 103.524  1.00 97.98           N  
ATOM   3137  CA  LYS A 247      77.898  12.292 103.541  1.00 98.41           C  
ATOM   3138  C   LYS A 247      76.859  11.308 102.969  1.00 98.92           C  
ATOM   3139  O   LYS A 247      76.685  10.202 103.496  1.00 98.74           O  
ATOM   3140  CB  LYS A 247      78.290  11.864 104.965  1.00 99.62           C  
ATOM   3141  CG  LYS A 247      79.593  12.493 105.499  1.00101.99           C  
ATOM   3142  CD  LYS A 247      80.820  12.152 104.639  1.00105.08           C  
ATOM   3143  CE  LYS A 247      81.110  10.649 104.605  1.00106.44           C  
ATOM   3144  NZ  LYS A 247      81.438  10.073 105.947  1.00105.46           N1+
ATOM   3145  N   ILE A 248      76.167  11.716 101.902  1.00 99.04           N  
ATOM   3146  CA  ILE A 248      75.168  10.869 101.227  1.00 98.15           C  
ATOM   3147  C   ILE A 248      75.067  11.215  99.723  1.00 98.10           C  
ATOM   3148  O   ILE A 248      74.385  12.171  99.335  1.00 98.14           O  
ATOM   3149  CB  ILE A 248      73.741  10.985 101.866  1.00 98.60           C  
ATOM   3150  CG1 ILE A 248      73.735  10.409 103.292  1.00 98.24           C  
ATOM   3151  CG2 ILE A 248      72.716  10.228 101.007  1.00 98.33           C  
ATOM   3152  CD1 ILE A 248      74.236  11.360 104.385  1.00 95.41           C  
ATOM   3153  N   PRO A 249      75.731  10.407  98.864  1.00 96.91           N  
ATOM   3154  CA  PRO A 249      75.854  10.443  97.400  1.00 95.19           C  
ATOM   3155  C   PRO A 249      75.127  11.484  96.526  1.00 91.92           C  
ATOM   3156  O   PRO A 249      75.489  12.667  96.503  1.00 90.97           O  
ATOM   3157  CB  PRO A 249      75.496   9.013  97.015  1.00 94.97           C  
ATOM   3158  CG  PRO A 249      76.256   8.241  98.050  1.00 96.62           C  
ATOM   3159  CD  PRO A 249      76.137   9.070  99.350  1.00 97.37           C  
ATOM   3160  N   SER A 250      74.122  11.024  95.786  1.00 88.05           N  
ATOM   3161  CA  SER A 250      73.384  11.883  94.866  1.00 84.76           C  
ATOM   3162  C   SER A 250      72.530  12.992  95.474  1.00 81.68           C  
ATOM   3163  O   SER A 250      71.770  12.788  96.426  1.00 81.72           O  
ATOM   3164  CB  SER A 250      72.508  11.030  93.931  1.00 85.84           C  
ATOM   3165  OG  SER A 250      71.403  10.453  94.612  1.00 86.54           O  
ATOM   3166  N   SER A 251      72.661  14.175  94.889  1.00 76.18           N  
ATOM   3167  CA  SER A 251      71.903  15.332  95.316  1.00 71.30           C  
ATOM   3168  C   SER A 251      70.494  15.223  94.766  1.00 67.15           C  
ATOM   3169  O   SER A 251      70.240  14.453  93.846  1.00 67.14           O  
ATOM   3170  CB  SER A 251      72.562  16.599  94.786  1.00 71.63           C  
ATOM   3171  OG  SER A 251      73.610  17.019  95.647  1.00 75.57           O  
ATOM   3172  N   HIS A 252      69.576  15.990  95.338  1.00 62.46           N  
ATOM   3173  CA  HIS A 252      68.195  15.976  94.887  1.00 58.21           C  
ATOM   3174  C   HIS A 252      67.698  17.397  94.705  1.00 55.87           C  
ATOM   3175  O   HIS A 252      68.119  18.321  95.392  1.00 56.10           O  
ATOM   3176  CB  HIS A 252      67.329  15.211  95.884  1.00 60.06           C  
ATOM   3177  CG  HIS A 252      67.687  13.760  95.985  1.00 63.37           C  
ATOM   3178  CD2 HIS A 252      68.588  13.118  96.768  1.00 64.57           C  
ATOM   3179  ND1 HIS A 252      67.184  12.808  95.120  1.00 66.59           N  
ATOM   3180  CE1 HIS A 252      67.767  11.647  95.360  1.00 65.86           C  
ATOM   3181  NE2 HIS A 252      68.625  11.808  96.354  1.00 64.44           N  
ATOM   3182  N   ASN A 253      66.800  17.570  93.756  1.00 52.32           N  
ATOM   3183  CA  ASN A 253      66.291  18.883  93.480  1.00 48.72           C  
ATOM   3184  C   ASN A 253      65.214  19.324  94.440  1.00 46.36           C  
ATOM   3185  O   ASN A 253      64.257  18.584  94.727  1.00 43.88           O  
ATOM   3186  CB  ASN A 253      65.757  18.956  92.043  1.00 50.16           C  
ATOM   3187  CG  ASN A 253      66.862  18.855  90.988  1.00 51.05           C  
ATOM   3188  ND2 ASN A 253      68.118  18.759  91.424  1.00 56.45           N  
ATOM   3189  OD1 ASN A 253      66.578  18.864  89.798  1.00 49.88           O  
ATOM   3190  N   LEU A 254      65.386  20.552  94.918  1.00 44.04           N  
ATOM   3191  CA  LEU A 254      64.447  21.185  95.815  1.00 44.78           C  
ATOM   3192  C   LEU A 254      63.560  22.114  95.003  1.00 45.12           C  
ATOM   3193  O   LEU A 254      62.328  22.097  95.128  1.00 43.13           O  
ATOM   3194  CB  LEU A 254      65.194  22.009  96.863  1.00 44.81           C  
ATOM   3195  CG  LEU A 254      65.987  21.226  97.913  1.00 45.51           C  
ATOM   3196  CD1 LEU A 254      66.613  22.213  98.861  1.00 40.47           C  
ATOM   3197  CD2 LEU A 254      65.060  20.248  98.662  1.00 42.14           C  
ATOM   3198  N   MET A 255      64.218  22.919  94.171  1.00 44.77           N  
ATOM   3199  CA  MET A 255      63.553  23.897  93.324  1.00 44.72           C  
ATOM   3200  C   MET A 255      64.150  23.977  91.910  1.00 45.10           C  
ATOM   3201  O   MET A 255      65.353  23.763  91.689  1.00 45.54           O  
ATOM   3202  CB  MET A 255      63.619  25.263  94.012  1.00 45.53           C  
ATOM   3203  CG  MET A 255      62.947  25.293  95.388  1.00 43.61           C  
ATOM   3204  SD  MET A 255      63.026  26.923  96.160  1.00 45.29           S  
ATOM   3205  CE  MET A 255      64.776  27.052  96.470  1.00 29.94           C  
ATOM   3206  N   LYS A 256      63.296  24.292  90.950  1.00 46.09           N  
ATOM   3207  CA  LYS A 256      63.713  24.387  89.559  1.00 45.13           C  
ATOM   3208  C   LYS A 256      63.048  25.612  88.912  1.00 45.26           C  
ATOM   3209  O   LYS A 256      61.897  25.948  89.204  1.00 42.69           O  
ATOM   3210  CB  LYS A 256      63.315  23.095  88.818  1.00 45.91           C  
ATOM   3211  CG  LYS A 256      63.566  23.106  87.307  1.00 47.75           C  
ATOM   3212  CD  LYS A 256      63.317  21.750  86.626  1.00 45.07           C  
ATOM   3213  CE  LYS A 256      61.843  21.416  86.565  1.00 50.86           C  
ATOM   3214  NZ  LYS A 256      61.556  20.155  85.798  1.00 47.42           N1+
ATOM   3215  N   GLY A 257      63.800  26.294  88.058  1.00 43.78           N  
ATOM   3216  CA  GLY A 257      63.277  27.447  87.363  1.00 43.78           C  
ATOM   3217  C   GLY A 257      64.041  27.651  86.064  1.00 44.91           C  
ATOM   3218  O   GLY A 257      65.171  27.153  85.889  1.00 44.34           O  
ATOM   3219  N   GLY A 258      63.432  28.390  85.142  1.00 43.82           N  
ATOM   3220  CA  GLY A 258      64.102  28.632  83.883  1.00 45.16           C  
ATOM   3221  C   GLY A 258      63.199  28.777  82.679  1.00 45.31           C  
ATOM   3222  O   GLY A 258      61.974  28.798  82.787  1.00 43.53           O  
ATOM   3223  N   SER A 259      63.819  28.844  81.509  1.00 46.87           N  
ATOM   3224  CA  SER A 259      63.063  29.042  80.289  1.00 46.26           C  
ATOM   3225  C   SER A 259      63.864  28.714  79.046  1.00 45.77           C  
ATOM   3226  O   SER A 259      65.082  28.896  78.999  1.00 46.63           O  
ATOM   3227  CB  SER A 259      62.624  30.505  80.229  1.00 45.42           C  
ATOM   3228  OG  SER A 259      61.646  30.721  79.240  1.00 50.01           O  
ATOM   3229  N   THR A 260      63.179  28.189  78.043  1.00 46.56           N  
ATOM   3230  CA  THR A 260      63.836  27.908  76.778  1.00 42.45           C  
ATOM   3231  C   THR A 260      63.813  29.292  76.148  1.00 43.52           C  
ATOM   3232  O   THR A 260      62.838  30.042  76.298  1.00 41.96           O  
ATOM   3233  CB  THR A 260      63.038  26.916  75.925  1.00 41.28           C  
ATOM   3234  CG2 THR A 260      63.281  25.480  76.393  1.00 33.09           C  
ATOM   3235  OG1 THR A 260      61.651  27.225  76.031  1.00 40.33           O  
ATOM   3236  N   LYS A 261      64.896  29.635  75.469  1.00 46.32           N  
ATOM   3237  CA  LYS A 261      65.031  30.950  74.859  1.00 49.18           C  
ATOM   3238  C   LYS A 261      65.624  30.870  73.465  1.00 50.56           C  
ATOM   3239  O   LYS A 261      66.324  29.916  73.133  1.00 49.71           O  
ATOM   3240  CB  LYS A 261      65.963  31.815  75.721  1.00 48.36           C  
ATOM   3241  CG  LYS A 261      65.386  32.253  77.043  1.00 48.58           C  
ATOM   3242  CD  LYS A 261      64.370  33.359  76.825  1.00 43.37           C  
ATOM   3243  CE  LYS A 261      63.710  33.776  78.124  1.00 41.33           C  
ATOM   3244  NZ  LYS A 261      62.830  34.981  77.984  1.00 37.95           N1+
ATOM   3245  N   ASN A 262      65.327  31.878  72.651  1.00 53.56           N  
ATOM   3246  CA  ASN A 262      65.899  31.975  71.316  1.00 54.09           C  
ATOM   3247  C   ASN A 262      66.555  33.335  71.328  1.00 53.98           C  
ATOM   3248  O   ASN A 262      65.888  34.361  71.413  1.00 52.87           O  
ATOM   3249  CB  ASN A 262      64.855  31.934  70.204  1.00 54.71           C  
ATOM   3250  CG  ASN A 262      65.503  31.822  68.821  1.00 57.67           C  
ATOM   3251  ND2 ASN A 262      65.072  30.835  68.042  1.00 59.90           N  
ATOM   3252  OD1 ASN A 262      66.391  32.607  68.470  1.00 62.58           O  
ATOM   3253  N   TRP A 263      67.875  33.337  71.275  1.00 55.52           N  
ATOM   3254  CA  TRP A 263      68.625  34.579  71.314  1.00 56.96           C  
ATOM   3255  C   TRP A 263      69.381  34.743  70.014  1.00 59.79           C  
ATOM   3256  O   TRP A 263      70.527  35.175  70.017  1.00 61.11           O  
ATOM   3257  CB  TRP A 263      69.609  34.560  72.493  1.00 53.85           C  
ATOM   3258  CG  TRP A 263      68.997  34.828  73.862  1.00 54.30           C  
ATOM   3259  CD1 TRP A 263      67.676  35.060  74.148  1.00 49.83           C  
ATOM   3260  CD2 TRP A 263      69.705  34.959  75.111  1.00 51.53           C  
ATOM   3261  CE2 TRP A 263      68.747  35.278  76.105  1.00 52.27           C  
ATOM   3262  CE3 TRP A 263      71.053  34.840  75.483  1.00 50.84           C  
ATOM   3263  NE1 TRP A 263      67.523  35.334  75.494  1.00 51.26           N  
ATOM   3264  CZ2 TRP A 263      69.097  35.482  77.450  1.00 49.35           C  
ATOM   3265  CZ3 TRP A 263      71.404  35.043  76.821  1.00 50.79           C  
ATOM   3266  CH2 TRP A 263      70.422  35.363  77.788  1.00 49.72           C  
ATOM   3267  N   SER A 264      68.742  34.386  68.904  1.00 63.01           N  
ATOM   3268  CA  SER A 264      69.370  34.495  67.583  1.00 64.32           C  
ATOM   3269  C   SER A 264      69.148  35.850  66.930  1.00 64.64           C  
ATOM   3270  O   SER A 264      69.856  36.194  65.991  1.00 66.29           O  
ATOM   3271  CB  SER A 264      68.862  33.397  66.645  1.00 64.48           C  
ATOM   3272  OG  SER A 264      69.444  32.147  66.984  1.00 67.68           O  
ATOM   3273  N   GLY A 265      68.172  36.613  67.425  1.00 64.94           N  
ATOM   3274  CA  GLY A 265      67.901  37.930  66.868  1.00 65.82           C  
ATOM   3275  C   GLY A 265      69.156  38.748  66.583  1.00 66.38           C  
ATOM   3276  O   GLY A 265      70.269  38.336  66.919  1.00 66.38           O  
ATOM   3277  N   ASN A 266      68.992  39.911  65.960  1.00 67.00           N  
ATOM   3278  CA  ASN A 266      70.144  40.756  65.653  1.00 67.74           C  
ATOM   3279  C   ASN A 266      70.362  41.874  66.686  1.00 64.94           C  
ATOM   3280  O   ASN A 266      71.135  42.815  66.453  1.00 65.25           O  
ATOM   3281  CB  ASN A 266      70.019  41.348  64.236  1.00 69.88           C  
ATOM   3282  CG  ASN A 266      68.570  41.503  63.786  1.00 76.30           C  
ATOM   3283  ND2 ASN A 266      67.860  42.478  64.367  1.00 75.74           N  
ATOM   3284  OD1 ASN A 266      68.094  40.750  62.928  1.00 82.86           O  
ATOM   3285  N   SER A 267      69.684  41.758  67.827  1.00 61.79           N  
ATOM   3286  CA  SER A 267      69.819  42.724  68.914  1.00 57.42           C  
ATOM   3287  C   SER A 267      71.239  42.582  69.486  1.00 54.37           C  
ATOM   3288  O   SER A 267      71.818  41.489  69.436  1.00 51.62           O  
ATOM   3289  CB  SER A 267      68.776  42.425  69.990  1.00 58.75           C  
ATOM   3290  OG  SER A 267      68.709  43.466  70.949  1.00 65.96           O  
ATOM   3291  N   GLU A 268      71.804  43.680  69.999  1.00 53.52           N  
ATOM   3292  CA  GLU A 268      73.167  43.676  70.569  1.00 53.11           C  
ATOM   3293  C   GLU A 268      73.223  42.877  71.852  1.00 51.58           C  
ATOM   3294  O   GLU A 268      74.205  42.185  72.143  1.00 49.73           O  
ATOM   3295  CB  GLU A 268      73.640  45.074  71.013  1.00 52.84           C  
ATOM   3296  CG  GLU A 268      73.347  46.243  70.134  1.00 51.71           C  
ATOM   3297  CD  GLU A 268      71.955  46.775  70.318  1.00 50.42           C  
ATOM   3298  OE1 GLU A 268      71.816  47.948  70.751  1.00 51.27           O  
ATOM   3299  OE2 GLU A 268      71.003  46.014  70.019  1.00 53.33           O1-
ATOM   3300  N   PHE A 269      72.150  43.002  72.623  1.00 51.13           N  
ATOM   3301  CA  PHE A 269      72.100  42.418  73.945  1.00 49.80           C  
ATOM   3302  C   PHE A 269      70.923  41.513  74.287  1.00 47.70           C  
ATOM   3303  O   PHE A 269      69.786  41.776  73.899  1.00 47.17           O  
ATOM   3304  CB  PHE A 269      72.155  43.599  74.928  1.00 49.61           C  
ATOM   3305  CG  PHE A 269      72.465  43.214  76.322  1.00 48.46           C  
ATOM   3306  CD1 PHE A 269      73.646  42.547  76.621  1.00 51.65           C  
ATOM   3307  CD2 PHE A 269      71.570  43.495  77.342  1.00 51.03           C  
ATOM   3308  CE1 PHE A 269      73.931  42.159  77.916  1.00 49.89           C  
ATOM   3309  CE2 PHE A 269      71.843  43.114  78.637  1.00 49.48           C  
ATOM   3310  CZ  PHE A 269      73.023  42.442  78.931  1.00 47.14           C  
ATOM   3311  N   HIS A 270      71.207  40.445  75.029  1.00 47.53           N  
ATOM   3312  CA  HIS A 270      70.153  39.545  75.493  1.00 47.22           C  
ATOM   3313  C   HIS A 270      70.270  39.382  77.015  1.00 45.45           C  
ATOM   3314  O   HIS A 270      71.369  39.256  77.567  1.00 41.97           O  
ATOM   3315  CB  HIS A 270      70.229  38.198  74.781  1.00 47.29           C  
ATOM   3316  CG  HIS A 270      69.890  38.284  73.328  1.00 52.11           C  
ATOM   3317  CD2 HIS A 270      70.680  38.421  72.237  1.00 48.86           C  
ATOM   3318  ND1 HIS A 270      68.589  38.350  72.871  1.00 54.15           N  
ATOM   3319  CE1 HIS A 270      68.595  38.530  71.563  1.00 52.66           C  
ATOM   3320  NE2 HIS A 270      69.851  38.578  71.154  1.00 53.41           N  
ATOM   3321  N   PHE A 271      69.118  39.392  77.676  1.00 44.80           N  
ATOM   3322  CA  PHE A 271      69.057  39.296  79.118  1.00 44.45           C  
ATOM   3323  C   PHE A 271      67.849  38.511  79.629  1.00 44.71           C  
ATOM   3324  O   PHE A 271      66.736  38.614  79.098  1.00 45.69           O  
ATOM   3325  CB  PHE A 271      69.020  40.703  79.718  1.00 44.77           C  
ATOM   3326  CG  PHE A 271      69.115  40.718  81.199  1.00 46.05           C  
ATOM   3327  CD1 PHE A 271      70.357  40.746  81.826  1.00 46.49           C  
ATOM   3328  CD2 PHE A 271      67.963  40.663  81.980  1.00 49.17           C  
ATOM   3329  CE1 PHE A 271      70.456  40.718  83.214  1.00 44.18           C  
ATOM   3330  CE2 PHE A 271      68.045  40.634  83.361  1.00 41.67           C  
ATOM   3331  CZ  PHE A 271      69.296  40.660  83.981  1.00 40.85           C  
ATOM   3332  N   TYR A 272      68.084  37.749  80.693  1.00 42.23           N  
ATOM   3333  CA  TYR A 272      67.038  36.948  81.288  1.00 39.02           C  
ATOM   3334  C   TYR A 272      67.347  36.564  82.737  1.00 38.48           C  
ATOM   3335  O   TYR A 272      68.457  36.152  83.049  1.00 38.58           O  
ATOM   3336  CB  TYR A 272      66.828  35.690  80.440  1.00 36.86           C  
ATOM   3337  CG  TYR A 272      65.947  34.655  81.100  1.00 32.96           C  
ATOM   3338  CD1 TYR A 272      64.578  34.882  81.269  1.00 28.13           C  
ATOM   3339  CD2 TYR A 272      66.483  33.443  81.555  1.00 31.22           C  
ATOM   3340  CE1 TYR A 272      63.757  33.921  81.870  1.00 26.06           C  
ATOM   3341  CE2 TYR A 272      65.671  32.474  82.171  1.00 30.05           C  
ATOM   3342  CZ  TYR A 272      64.305  32.721  82.326  1.00 31.17           C  
ATOM   3343  OH  TYR A 272      63.496  31.782  82.960  1.00 38.98           O  
ATOM   3344  N   SER A 273      66.363  36.690  83.622  1.00 38.09           N  
ATOM   3345  CA  SER A 273      66.572  36.333  85.026  1.00 38.99           C  
ATOM   3346  C   SER A 273      65.536  35.349  85.533  1.00 40.26           C  
ATOM   3347  O   SER A 273      64.402  35.375  85.070  1.00 39.60           O  
ATOM   3348  CB  SER A 273      66.520  37.578  85.912  1.00 37.58           C  
ATOM   3349  OG  SER A 273      65.204  38.111  85.955  1.00 35.22           O  
ATOM   3350  N   ILE A 274      65.948  34.477  86.466  1.00 42.03           N  
ATOM   3351  CA  ILE A 274      65.047  33.497  87.107  1.00 42.04           C  
ATOM   3352  C   ILE A 274      65.124  33.652  88.632  1.00 43.01           C  
ATOM   3353  O   ILE A 274      66.166  33.984  89.184  1.00 43.36           O  
ATOM   3354  CB  ILE A 274      65.425  32.012  86.843  1.00 39.72           C  
ATOM   3355  CG1 ILE A 274      66.178  31.863  85.536  1.00 39.79           C  
ATOM   3356  CG2 ILE A 274      64.167  31.153  86.845  1.00 39.38           C  
ATOM   3357  CD1 ILE A 274      66.878  30.535  85.435  1.00 46.01           C  
ATOM   3358  N   ASN A 275      64.020  33.365  89.304  1.00 45.55           N  
ATOM   3359  CA  ASN A 275      63.961  33.457  90.757  1.00 47.51           C  
ATOM   3360  C   ASN A 275      63.202  32.233  91.268  1.00 46.43           C  
ATOM   3361  O   ASN A 275      62.258  31.778  90.633  1.00 48.80           O  
ATOM   3362  CB  ASN A 275      63.246  34.765  91.164  1.00 48.38           C  
ATOM   3363  CG  ASN A 275      63.287  35.033  92.684  1.00 50.58           C  
ATOM   3364  ND2 ASN A 275      64.275  35.836  93.126  1.00 58.07           N  
ATOM   3365  OD1 ASN A 275      62.448  34.528  93.448  1.00 59.07           O  
ATOM   3366  N   VAL A 276      63.663  31.660  92.372  1.00 46.87           N  
ATOM   3367  CA  VAL A 276      62.979  30.530  93.003  1.00 44.83           C  
ATOM   3368  C   VAL A 276      63.061  30.695  94.521  1.00 45.80           C  
ATOM   3369  O   VAL A 276      64.025  31.245  95.063  1.00 45.40           O  
ATOM   3370  CB  VAL A 276      63.556  29.128  92.603  1.00 44.60           C  
ATOM   3371  CG1 VAL A 276      63.297  28.843  91.126  1.00 40.33           C  
ATOM   3372  CG2 VAL A 276      65.016  29.050  92.917  1.00 40.09           C  
ATOM   3373  N   GLY A 277      62.020  30.234  95.201  1.00 46.54           N  
ATOM   3374  CA  GLY A 277      61.980  30.337  96.643  1.00 45.40           C  
ATOM   3375  C   GLY A 277      61.020  29.327  97.236  1.00 47.95           C  
ATOM   3376  O   GLY A 277      59.942  29.102  96.682  1.00 47.51           O  
ATOM   3377  N   GLY A 278      61.418  28.725  98.359  1.00 46.17           N  
ATOM   3378  CA  GLY A 278      60.590  27.747  99.034  1.00 46.78           C  
ATOM   3379  C   GLY A 278      60.986  27.543 100.489  1.00 47.94           C  
ATOM   3380  O   GLY A 278      62.095  27.892 100.897  1.00 45.64           O  
ATOM   3381  N   PHE A 279      60.061  26.959 101.251  1.00 48.61           N  
ATOM   3382  CA  PHE A 279      60.206  26.666 102.685  1.00 49.40           C  
ATOM   3383  C   PHE A 279      60.672  25.217 102.858  1.00 48.24           C  
ATOM   3384  O   PHE A 279      59.938  24.296 102.494  1.00 45.60           O  
ATOM   3385  CB  PHE A 279      58.829  26.830 103.342  1.00 52.26           C  
ATOM   3386  CG  PHE A 279      58.843  26.820 104.847  1.00 56.87           C  
ATOM   3387  CD1 PHE A 279      59.276  27.936 105.559  1.00 55.26           C  
ATOM   3388  CD2 PHE A 279      58.362  25.713 105.549  1.00 54.84           C  
ATOM   3389  CE1 PHE A 279      59.223  27.955 106.950  1.00 57.46           C  
ATOM   3390  CE2 PHE A 279      58.304  25.716 106.932  1.00 58.83           C  
ATOM   3391  CZ  PHE A 279      58.733  26.840 107.639  1.00 59.03           C  
ATOM   3392  N   PHE A 280      61.862  24.989 103.416  1.00 48.25           N  
ATOM   3393  CA  PHE A 280      62.325  23.605 103.578  1.00 49.81           C  
ATOM   3394  C   PHE A 280      62.828  23.203 104.966  1.00 50.92           C  
ATOM   3395  O   PHE A 280      63.314  24.036 105.735  1.00 52.75           O  
ATOM   3396  CB  PHE A 280      63.410  23.294 102.540  1.00 49.60           C  
ATOM   3397  CG  PHE A 280      62.931  23.394 101.112  1.00 49.32           C  
ATOM   3398  CD1 PHE A 280      62.892  24.625 100.458  1.00 48.71           C  
ATOM   3399  CD2 PHE A 280      62.455  22.263 100.443  1.00 49.08           C  
ATOM   3400  CE1 PHE A 280      62.388  24.738  99.173  1.00 43.16           C  
ATOM   3401  CE2 PHE A 280      61.944  22.366  99.149  1.00 47.73           C  
ATOM   3402  CZ  PHE A 280      61.910  23.610  98.514  1.00 46.41           C  
ATOM   3403  N   LYS A 281      62.696  21.908 105.260  1.00 52.83           N  
ATOM   3404  CA  LYS A 281      63.135  21.287 106.520  1.00 50.58           C  
ATOM   3405  C   LYS A 281      64.588  20.852 106.339  1.00 50.11           C  
ATOM   3406  O   LYS A 281      64.867  19.937 105.573  1.00 48.55           O  
ATOM   3407  CB  LYS A 281      62.249  20.061 106.829  1.00 51.60           C  
ATOM   3408  CG  LYS A 281      62.806  19.045 107.861  1.00 54.46           C  
ATOM   3409  CD  LYS A 281      62.252  19.241 109.264  1.00 53.41           C  
ATOM   3410  CE  LYS A 281      61.013  18.371 109.546  1.00 58.11           C  
ATOM   3411  NZ  LYS A 281      61.323  16.955 109.974  1.00 49.73           N1+
ATOM   3412  N   LEU A 282      65.521  21.495 107.033  1.00 50.96           N  
ATOM   3413  CA  LEU A 282      66.926  21.119 106.884  1.00 50.28           C  
ATOM   3414  C   LEU A 282      67.591  20.647 108.180  1.00 52.99           C  
ATOM   3415  O   LEU A 282      67.203  21.059 109.278  1.00 53.94           O  
ATOM   3416  CB  LEU A 282      67.711  22.284 106.298  1.00 49.47           C  
ATOM   3417  CG  LEU A 282      67.178  22.817 104.967  1.00 48.13           C  
ATOM   3418  CD1 LEU A 282      67.993  24.059 104.574  1.00 42.09           C  
ATOM   3419  CD2 LEU A 282      67.250  21.711 103.874  1.00 40.54           C  
ATOM   3420  N   ARG A 283      68.599  19.787 108.034  1.00 54.19           N  
ATOM   3421  CA  ARG A 283      69.353  19.219 109.155  1.00 53.56           C  
ATOM   3422  C   ARG A 283      70.826  19.644 109.087  1.00 54.12           C  
ATOM   3423  O   ARG A 283      71.400  19.777 107.998  1.00 54.30           O  
ATOM   3424  CB  ARG A 283      69.308  17.689 109.101  1.00 52.92           C  
ATOM   3425  CG  ARG A 283      67.935  17.066 109.227  1.00 56.75           C  
ATOM   3426  CD  ARG A 283      67.439  17.072 110.662  1.00 64.19           C  
ATOM   3427  NE  ARG A 283      66.099  16.499 110.771  1.00 67.34           N  
ATOM   3428  CZ  ARG A 283      65.443  16.315 111.918  1.00 70.22           C  
ATOM   3429  NH1 ARG A 283      66.005  16.656 113.078  1.00 66.44           N  
ATOM   3430  NH2 ARG A 283      64.216  15.801 111.902  1.00 67.19           N1+
ATOM   3431  N   ALA A 284      71.442  19.849 110.245  1.00 52.58           N  
ATOM   3432  CA  ALA A 284      72.854  20.212 110.265  1.00 54.31           C  
ATOM   3433  C   ALA A 284      73.579  19.134 109.438  1.00 55.19           C  
ATOM   3434  O   ALA A 284      73.258  17.942 109.538  1.00 52.86           O  
ATOM   3435  CB  ALA A 284      73.378  20.232 111.708  1.00 54.05           C  
ATOM   3436  N   GLY A 285      74.539  19.549 108.616  1.00 56.38           N  
ATOM   3437  CA  GLY A 285      75.242  18.586 107.790  1.00 57.84           C  
ATOM   3438  C   GLY A 285      74.699  18.531 106.366  1.00 58.00           C  
ATOM   3439  O   GLY A 285      75.395  18.084 105.456  1.00 59.27           O  
ATOM   3440  N   GLU A 286      73.456  18.966 106.165  1.00 57.41           N  
ATOM   3441  CA  GLU A 286      72.875  18.971 104.823  1.00 57.14           C  
ATOM   3442  C   GLU A 286      73.417  20.209 104.140  1.00 57.44           C  
ATOM   3443  O   GLU A 286      73.686  21.212 104.801  1.00 59.29           O  
ATOM   3444  CB  GLU A 286      71.338  18.999 104.876  1.00 55.27           C  
ATOM   3445  CG  GLU A 286      70.763  17.744 105.503  1.00 52.29           C  
ATOM   3446  CD  GLU A 286      69.298  17.497 105.191  1.00 59.98           C  
ATOM   3447  OE1 GLU A 286      68.416  18.270 105.646  1.00 55.22           O  
ATOM   3448  OE2 GLU A 286      69.025  16.501 104.482  1.00 62.24           O1-
ATOM   3449  N   GLU A 287      73.613  20.126 102.828  1.00 56.74           N  
ATOM   3450  CA  GLU A 287      74.151  21.246 102.057  1.00 55.26           C  
ATOM   3451  C   GLU A 287      73.237  21.671 100.921  1.00 54.41           C  
ATOM   3452  O   GLU A 287      72.588  20.832 100.279  1.00 55.71           O  
ATOM   3453  CB  GLU A 287      75.510  20.876 101.480  1.00 55.02           C  
ATOM   3454  CG  GLU A 287      76.533  20.515 102.520  1.00 57.04           C  
ATOM   3455  CD  GLU A 287      77.668  19.709 101.945  1.00 65.55           C  
ATOM   3456  OE1 GLU A 287      78.833  20.062 102.216  1.00 70.85           O  
ATOM   3457  OE2 GLU A 287      77.400  18.718 101.226  1.00 67.51           O1-
ATOM   3458  N   ILE A 288      73.189  22.979 100.682  1.00 53.62           N  
ATOM   3459  CA  ILE A 288      72.376  23.548  99.612  1.00 51.11           C  
ATOM   3460  C   ILE A 288      73.344  24.096  98.579  1.00 51.45           C  
ATOM   3461  O   ILE A 288      74.291  24.791  98.944  1.00 49.72           O  
ATOM   3462  CB  ILE A 288      71.515  24.734 100.088  1.00 50.79           C  
ATOM   3463  CG1 ILE A 288      70.648  24.330 101.279  1.00 45.38           C  
ATOM   3464  CG2 ILE A 288      70.646  25.225  98.927  1.00 46.01           C  
ATOM   3465  CD1 ILE A 288      69.685  23.217 100.988  1.00 43.78           C  
ATOM   3466  N   SER A 289      73.120  23.779  97.305  1.00 51.22           N  
ATOM   3467  CA  SER A 289      73.979  24.281  96.231  1.00 50.17           C  
ATOM   3468  C   SER A 289      73.171  24.657  94.978  1.00 50.23           C  
ATOM   3469  O   SER A 289      72.004  24.275  94.827  1.00 48.98           O  
ATOM   3470  CB  SER A 289      75.071  23.265  95.881  1.00 50.26           C  
ATOM   3471  OG  SER A 289      74.514  22.071  95.374  1.00 51.40           O  
ATOM   3472  N   ILE A 290      73.812  25.404  94.084  1.00 50.32           N  
ATOM   3473  CA  ILE A 290      73.179  25.902  92.869  1.00 50.31           C  
ATOM   3474  C   ILE A 290      73.755  25.334  91.577  1.00 50.28           C  
ATOM   3475  O   ILE A 290      74.972  25.276  91.374  1.00 49.77           O  
ATOM   3476  CB  ILE A 290      73.312  27.454  92.778  1.00 50.69           C  
ATOM   3477  CG1 ILE A 290      72.795  28.112  94.066  1.00 47.68           C  
ATOM   3478  CG2 ILE A 290      72.601  27.978  91.523  1.00 49.08           C  
ATOM   3479  CD1 ILE A 290      71.313  27.934  94.353  1.00 43.04           C  
ATOM   3480  N   GLN A 291      72.864  24.931  90.685  1.00 50.74           N  
ATOM   3481  CA  GLN A 291      73.291  24.434  89.391  1.00 50.75           C  
ATOM   3482  C   GLN A 291      72.656  25.310  88.328  1.00 49.98           C  
ATOM   3483  O   GLN A 291      71.502  25.717  88.461  1.00 50.52           O  
ATOM   3484  CB  GLN A 291      72.845  22.998  89.196  1.00 51.62           C  
ATOM   3485  CG  GLN A 291      73.608  21.993  90.017  1.00 50.31           C  
ATOM   3486  CD  GLN A 291      73.044  20.600  89.853  1.00 51.96           C  
ATOM   3487  NE2 GLN A 291      73.420  19.706  90.756  1.00 53.28           N  
ATOM   3488  OE1 GLN A 291      72.281  20.324  88.917  1.00 57.16           O  
ATOM   3489  N   VAL A 292      73.421  25.625  87.288  1.00 49.45           N  
ATOM   3490  CA  VAL A 292      72.901  26.420  86.174  1.00 46.78           C  
ATOM   3491  C   VAL A 292      73.346  25.789  84.862  1.00 47.43           C  
ATOM   3492  O   VAL A 292      74.411  25.179  84.771  1.00 46.05           O  
ATOM   3493  CB  VAL A 292      73.362  27.925  86.221  1.00 46.18           C  
ATOM   3494  CG1 VAL A 292      72.911  28.560  87.525  1.00 44.57           C  
ATOM   3495  CG2 VAL A 292      74.868  28.043  86.018  1.00 41.78           C  
ATOM   3496  N   SER A 293      72.519  25.953  83.842  1.00 47.78           N  
ATOM   3497  CA  SER A 293      72.779  25.390  82.524  1.00 49.18           C  
ATOM   3498  C   SER A 293      73.888  26.033  81.693  1.00 52.72           C  
ATOM   3499  O   SER A 293      74.728  25.327  81.146  1.00 57.27           O  
ATOM   3500  CB  SER A 293      71.493  25.410  81.721  1.00 46.24           C  
ATOM   3501  OG  SER A 293      71.000  26.730  81.650  1.00 46.03           O  
ATOM   3502  N   ASN A 294      73.902  27.354  81.577  1.00 53.05           N  
ATOM   3503  CA  ASN A 294      74.928  27.992  80.748  1.00 53.11           C  
ATOM   3504  C   ASN A 294      75.789  28.960  81.520  1.00 52.04           C  
ATOM   3505  O   ASN A 294      75.612  30.171  81.426  1.00 50.51           O  
ATOM   3506  CB  ASN A 294      74.290  28.743  79.572  1.00 55.13           C  
ATOM   3507  CG  ASN A 294      73.726  27.811  78.518  1.00 57.43           C  
ATOM   3508  ND2 ASN A 294      74.428  27.717  77.389  1.00 58.21           N  
ATOM   3509  OD1 ASN A 294      72.675  27.182  78.709  1.00 55.66           O  
ATOM   3510  N   PRO A 295      76.763  28.438  82.261  1.00 52.11           N  
ATOM   3511  CA  PRO A 295      77.658  29.272  83.060  1.00 51.77           C  
ATOM   3512  C   PRO A 295      78.284  30.494  82.376  1.00 53.39           C  
ATOM   3513  O   PRO A 295      78.349  31.571  82.975  1.00 52.75           O  
ATOM   3514  CB  PRO A 295      78.692  28.261  83.590  1.00 52.02           C  
ATOM   3515  CG  PRO A 295      78.621  27.118  82.617  1.00 49.53           C  
ATOM   3516  CD  PRO A 295      77.164  27.021  82.313  1.00 52.44           C  
ATOM   3517  N   SER A 296      78.734  30.361  81.130  1.00 54.11           N  
ATOM   3518  CA  SER A 296      79.347  31.509  80.472  1.00 53.32           C  
ATOM   3519  C   SER A 296      78.344  32.625  80.214  1.00 50.97           C  
ATOM   3520  O   SER A 296      78.730  33.732  79.873  1.00 52.56           O  
ATOM   3521  CB  SER A 296      80.048  31.096  79.173  1.00 54.80           C  
ATOM   3522  OG  SER A 296      79.145  30.537  78.249  1.00 59.45           O  
ATOM   3523  N   LEU A 297      77.061  32.345  80.405  1.00 48.90           N  
ATOM   3524  CA  LEU A 297      76.031  33.359  80.214  1.00 46.44           C  
ATOM   3525  C   LEU A 297      75.670  34.097  81.510  1.00 46.31           C  
ATOM   3526  O   LEU A 297      74.923  35.083  81.483  1.00 45.01           O  
ATOM   3527  CB  LEU A 297      74.776  32.723  79.614  1.00 46.02           C  
ATOM   3528  CG  LEU A 297      74.934  32.189  78.184  1.00 44.96           C  
ATOM   3529  CD1 LEU A 297      73.625  31.620  77.689  1.00 46.25           C  
ATOM   3530  CD2 LEU A 297      75.396  33.302  77.273  1.00 40.98           C  
ATOM   3531  N   LEU A 298      76.217  33.635  82.637  1.00 47.97           N  
ATOM   3532  CA  LEU A 298      75.956  34.239  83.944  1.00 46.03           C  
ATOM   3533  C   LEU A 298      76.381  35.684  84.137  1.00 44.74           C  
ATOM   3534  O   LEU A 298      77.515  36.071  83.830  1.00 43.42           O  
ATOM   3535  CB  LEU A 298      76.615  33.431  85.057  1.00 47.58           C  
ATOM   3536  CG  LEU A 298      75.808  32.355  85.763  1.00 46.96           C  
ATOM   3537  CD1 LEU A 298      76.482  32.082  87.097  1.00 48.98           C  
ATOM   3538  CD2 LEU A 298      74.365  32.815  85.972  1.00 49.43           C  
ATOM   3539  N   ASP A 299      75.472  36.478  84.686  1.00 44.60           N  
ATOM   3540  CA  ASP A 299      75.772  37.871  84.951  1.00 44.69           C  
ATOM   3541  C   ASP A 299      76.528  37.887  86.301  1.00 47.73           C  
ATOM   3542  O   ASP A 299      76.025  37.391  87.318  1.00 49.46           O  
ATOM   3543  CB  ASP A 299      74.479  38.675  85.012  1.00 41.84           C  
ATOM   3544  CG  ASP A 299      74.734  40.142  85.194  1.00 43.63           C  
ATOM   3545  OD1 ASP A 299      75.771  40.477  85.820  1.00 41.75           O  
ATOM   3546  OD2 ASP A 299      73.907  40.960  84.732  1.00 44.15           O1-
ATOM   3547  N   PRO A 300      77.754  38.453  86.319  1.00 49.50           N  
ATOM   3548  CA  PRO A 300      78.611  38.532  87.506  1.00 48.40           C  
ATOM   3549  C   PRO A 300      78.227  39.512  88.619  1.00 49.78           C  
ATOM   3550  O   PRO A 300      78.848  39.489  89.680  1.00 50.21           O  
ATOM   3551  CB  PRO A 300      79.972  38.873  86.902  1.00 45.17           C  
ATOM   3552  CG  PRO A 300      79.577  39.875  85.870  1.00 45.81           C  
ATOM   3553  CD  PRO A 300      78.406  39.143  85.188  1.00 48.96           C  
ATOM   3554  N   ASP A 301      77.227  40.365  88.371  1.00 50.55           N  
ATOM   3555  CA  ASP A 301      76.781  41.369  89.346  1.00 50.15           C  
ATOM   3556  C   ASP A 301      76.208  40.812  90.658  1.00 50.63           C  
ATOM   3557  O   ASP A 301      75.525  39.788  90.660  1.00 51.52           O  
ATOM   3558  CB  ASP A 301      75.755  42.296  88.699  1.00 50.32           C  
ATOM   3559  CG  ASP A 301      76.359  43.163  87.609  1.00 54.48           C  
ATOM   3560  OD1 ASP A 301      77.553  42.986  87.302  1.00 54.95           O  
ATOM   3561  OD2 ASP A 301      75.642  44.024  87.055  1.00 55.81           O1-
ATOM   3562  N   GLN A 302      76.468  41.502  91.770  1.00 48.94           N  
ATOM   3563  CA  GLN A 302      75.991  41.022  93.063  1.00 47.20           C  
ATOM   3564  C   GLN A 302      74.480  41.145  93.225  1.00 45.67           C  
ATOM   3565  O   GLN A 302      73.880  40.381  93.971  1.00 45.32           O  
ATOM   3566  CB  GLN A 302      76.729  41.726  94.227  1.00 46.87           C  
ATOM   3567  CG  GLN A 302      76.423  43.198  94.424  1.00 43.36           C  
ATOM   3568  CD  GLN A 302      76.997  43.742  95.725  1.00 46.75           C  
ATOM   3569  NE2 GLN A 302      77.107  45.067  95.809  1.00 39.17           N  
ATOM   3570  OE1 GLN A 302      77.322  42.978  96.657  1.00 44.52           O  
ATOM   3571  N   ASP A 303      73.870  42.098  92.516  1.00 44.69           N  
ATOM   3572  CA  ASP A 303      72.425  42.292  92.572  1.00 44.36           C  
ATOM   3573  C   ASP A 303      71.698  41.374  91.579  1.00 45.09           C  
ATOM   3574  O   ASP A 303      70.471  41.259  91.611  1.00 44.31           O  
ATOM   3575  CB  ASP A 303      72.078  43.754  92.292  1.00 44.58           C  
ATOM   3576  CG  ASP A 303      72.649  44.254  90.971  1.00 47.43           C  
ATOM   3577  OD1 ASP A 303      73.798  43.880  90.651  1.00 49.46           O  
ATOM   3578  OD2 ASP A 303      71.962  45.026  90.254  1.00 49.42           O1-
ATOM   3579  N   ALA A 304      72.469  40.685  90.741  1.00 45.11           N  
ATOM   3580  CA  ALA A 304      71.913  39.809  89.723  1.00 44.81           C  
ATOM   3581  C   ALA A 304      71.903  38.308  89.997  1.00 45.38           C  
ATOM   3582  O   ALA A 304      70.882  37.649  89.806  1.00 45.53           O  
ATOM   3583  CB  ALA A 304      72.635  40.068  88.387  1.00 44.09           C  
ATOM   3584  N   THR A 305      73.041  37.770  90.430  1.00 44.81           N  
ATOM   3585  CA  THR A 305      73.166  36.333  90.659  1.00 44.99           C  
ATOM   3586  C   THR A 305      73.551  36.036  92.100  1.00 45.71           C  
ATOM   3587  O   THR A 305      74.630  36.410  92.561  1.00 48.42           O  
ATOM   3588  CB  THR A 305      74.216  35.742  89.686  1.00 43.52           C  
ATOM   3589  CG2 THR A 305      74.219  34.223  89.734  1.00 35.78           C  
ATOM   3590  OG1 THR A 305      73.908  36.173  88.349  1.00 45.95           O  
ATOM   3591  N   TYR A 306      72.667  35.327  92.798  1.00 44.55           N  
ATOM   3592  CA  TYR A 306      72.868  35.029  94.206  1.00 43.11           C  
ATOM   3593  C   TYR A 306      71.859  34.031  94.748  1.00 44.35           C  
ATOM   3594  O   TYR A 306      70.858  33.731  94.096  1.00 41.78           O  
ATOM   3595  CB  TYR A 306      72.715  36.323  95.006  1.00 43.74           C  
ATOM   3596  CG  TYR A 306      71.343  36.974  94.891  1.00 42.17           C  
ATOM   3597  CD1 TYR A 306      70.227  36.433  95.522  1.00 42.50           C  
ATOM   3598  CD2 TYR A 306      71.163  38.142  94.158  1.00 40.31           C  
ATOM   3599  CE1 TYR A 306      68.950  37.046  95.427  1.00 35.97           C  
ATOM   3600  CE2 TYR A 306      69.900  38.756  94.051  1.00 36.89           C  
ATOM   3601  CZ  TYR A 306      68.799  38.200  94.690  1.00 38.56           C  
ATOM   3602  OH  TYR A 306      67.558  38.792  94.572  1.00 41.66           O  
ATOM   3603  N   PHE A 307      72.147  33.492  95.931  1.00 45.90           N  
ATOM   3604  CA  PHE A 307      71.205  32.614  96.599  1.00 45.16           C  
ATOM   3605  C   PHE A 307      71.368  32.806  98.098  1.00 45.66           C  
ATOM   3606  O   PHE A 307      72.366  33.370  98.569  1.00 43.72           O  
ATOM   3607  CB  PHE A 307      71.357  31.160  96.161  1.00 43.81           C  
ATOM   3608  CG  PHE A 307      72.471  30.418  96.808  1.00 43.25           C  
ATOM   3609  CD1 PHE A 307      72.192  29.395  97.712  1.00 43.41           C  
ATOM   3610  CD2 PHE A 307      73.790  30.623  96.412  1.00 40.08           C  
ATOM   3611  CE1 PHE A 307      73.214  28.575  98.198  1.00 43.60           C  
ATOM   3612  CE2 PHE A 307      74.823  29.806  96.893  1.00 36.82           C  
ATOM   3613  CZ  PHE A 307      74.536  28.780  97.781  1.00 40.86           C  
ATOM   3614  N   GLY A 308      70.360  32.399  98.853  1.00 45.45           N  
ATOM   3615  CA  GLY A 308      70.438  32.597 100.277  1.00 45.98           C  
ATOM   3616  C   GLY A 308      69.508  31.720 101.053  1.00 46.26           C  
ATOM   3617  O   GLY A 308      68.818  30.867 100.496  1.00 44.36           O  
ATOM   3618  N   ALA A 309      69.485  31.946 102.357  1.00 49.05           N  
ATOM   3619  CA  ALA A 309      68.650  31.167 103.244  1.00 49.25           C  
ATOM   3620  C   ALA A 309      68.566  31.849 104.580  1.00 50.15           C  
ATOM   3621  O   ALA A 309      69.477  32.560 104.987  1.00 49.65           O  
ATOM   3622  CB  ALA A 309      69.248  29.782 103.436  1.00 49.69           C  
ATOM   3623  N   PHE A 310      67.448  31.657 105.255  1.00 50.55           N  
ATOM   3624  CA  PHE A 310      67.306  32.188 106.589  1.00 50.70           C  
ATOM   3625  C   PHE A 310      66.357  31.268 107.300  1.00 51.41           C  
ATOM   3626  O   PHE A 310      65.400  30.768 106.706  1.00 50.33           O  
ATOM   3627  CB  PHE A 310      66.846  33.649 106.594  1.00 50.17           C  
ATOM   3628  CG  PHE A 310      65.544  33.907 105.912  1.00 50.84           C  
ATOM   3629  CD1 PHE A 310      64.342  33.712 106.582  1.00 49.51           C  
ATOM   3630  CD2 PHE A 310      65.520  34.463 104.634  1.00 52.73           C  
ATOM   3631  CE1 PHE A 310      63.139  34.077 106.004  1.00 52.24           C  
ATOM   3632  CE2 PHE A 310      64.317  34.834 104.043  1.00 53.85           C  
ATOM   3633  CZ  PHE A 310      63.122  34.642 104.732  1.00 50.49           C  
ATOM   3634  N   LYS A 311      66.680  30.984 108.558  1.00 51.94           N  
ATOM   3635  CA  LYS A 311      65.873  30.100 109.375  1.00 51.35           C  
ATOM   3636  C   LYS A 311      64.663  30.864 109.866  1.00 51.51           C  
ATOM   3637  O   LYS A 311      64.774  32.016 110.278  1.00 51.68           O  
ATOM   3638  CB  LYS A 311      66.700  29.582 110.550  1.00 51.66           C  
ATOM   3639  CG  LYS A 311      65.946  28.677 111.502  1.00 51.68           C  
ATOM   3640  CD  LYS A 311      66.890  28.104 112.554  1.00 57.13           C  
ATOM   3641  CE  LYS A 311      66.131  27.304 113.597  1.00 62.08           C  
ATOM   3642  NZ  LYS A 311      67.054  26.461 114.418  1.00 61.54           N1+
ATOM   3643  N   VAL A 312      63.500  30.239 109.801  1.00 52.63           N  
ATOM   3644  CA  VAL A 312      62.301  30.910 110.264  1.00 55.73           C  
ATOM   3645  C   VAL A 312      61.675  30.168 111.440  1.00 57.67           C  
ATOM   3646  O   VAL A 312      60.855  30.728 112.174  1.00 57.31           O  
ATOM   3647  CB  VAL A 312      61.231  31.064 109.116  1.00 56.11           C  
ATOM   3648  CG1 VAL A 312      61.660  30.312 107.887  1.00 56.80           C  
ATOM   3649  CG2 VAL A 312      59.868  30.564 109.579  1.00 54.20           C  
ATOM   3650  N   GLN A 313      62.102  28.933 111.663  1.00 58.54           N  
ATOM   3651  CA  GLN A 313      61.474  28.161 112.711  1.00 60.22           C  
ATOM   3652  C   GLN A 313      62.285  26.918 113.074  1.00 61.38           C  
ATOM   3653  O   GLN A 313      62.963  26.346 112.216  1.00 60.51           O  
ATOM   3654  CB  GLN A 313      60.109  27.784 112.173  1.00 60.42           C  
ATOM   3655  CG  GLN A 313      59.162  27.142 113.101  1.00 63.69           C  
ATOM   3656  CD  GLN A 313      57.908  26.768 112.361  1.00 68.14           C  
ATOM   3657  NE2 GLN A 313      57.419  25.551 112.592  1.00 69.88           N  
ATOM   3658  OE1 GLN A 313      57.380  27.570 111.576  1.00 69.56           O  
ATOM   3659  N   ASP A 314      62.220  26.511 114.345  1.00 63.07           N  
ATOM   3660  CA  ASP A 314      62.940  25.319 114.811  1.00 63.81           C  
ATOM   3661  C   ASP A 314      62.209  24.055 114.365  1.00 63.29           C  
ATOM   3662  O   ASP A 314      61.017  24.100 114.006  1.00 62.44           O  
ATOM   3663  CB  ASP A 314      63.030  25.275 116.345  1.00 65.95           C  
ATOM   3664  CG  ASP A 314      63.963  26.325 116.927  1.00 67.61           C  
ATOM   3665  OD1 ASP A 314      64.906  26.760 116.227  1.00 68.34           O  
ATOM   3666  OD2 ASP A 314      63.760  26.692 118.107  1.00 73.29           O1-
ATOM   3667  N   ILE A 315      62.909  22.925 114.403  1.00 63.36           N  
ATOM   3668  CA  ILE A 315      62.278  21.666 114.023  1.00 66.42           C  
ATOM   3669  C   ILE A 315      61.361  21.137 115.151  1.00 69.02           C  
ATOM   3670  O   ILE A 315      60.131  21.068 114.908  1.00 70.87           O  
ATOM   3671  CB  ILE A 315      63.343  20.599 113.639  1.00 65.98           C  
ATOM   3672  CG1 ILE A 315      63.812  20.845 112.197  1.00 66.72           C  
ATOM   3673  CG2 ILE A 315      62.769  19.197 113.767  1.00 66.61           C  
ATOM   3674  CD1 ILE A 315      64.845  19.851 111.685  1.00 66.55           C  
TER    3675      ILE A 315 
ATOM   3676  N   CYS    35      21.562  31.402 115.235  1.00124.68           N1+
ATOM   3677  CA  CYS    35      20.818  32.603 114.756  1.00124.55           C  
ATOM   3678  C   CYS    35      21.192  32.909 113.296  1.00125.10           C  
ATOM   3679  O   CYS    35      22.327  32.669 112.877  1.00124.99           O  
ATOM   3680  CB  CYS    35      21.133  33.796 115.669  1.00123.83           C  
ATOM   3681  SG  CYS    35      22.808  34.490 115.493  1.00121.46           S  
ATOM   3682  N   THR    36      20.230  33.426 112.533  1.00125.56           N  
ATOM   3683  CA  THR    36      20.411  33.751 111.113  1.00126.08           C  
ATOM   3684  C   THR    36      21.753  34.377 110.704  1.00125.93           C  
ATOM   3685  O   THR    36      22.541  34.797 111.554  1.00126.11           O  
ATOM   3686  CB  THR    36      19.269  34.667 110.621  1.00126.32           C  
ATOM   3687  CG2 THR    36      18.060  33.835 110.192  1.00125.91           C  
ATOM   3688  OG1 THR    36      18.892  35.565 111.675  1.00126.92           O  
ATOM   3689  N   GLN    37      21.992  34.438 109.392  1.00125.41           N  
ATOM   3690  CA  GLN    37      23.233  34.984 108.828  1.00124.37           C  
ATOM   3691  C   GLN    37      23.074  36.353 108.170  1.00124.04           C  
ATOM   3692  O   GLN    37      24.020  37.143 108.138  1.00123.71           O  
ATOM   3693  CB  GLN    37      23.808  34.017 107.789  1.00124.02           C  
ATOM   3694  CG  GLN    37      24.077  32.631 108.322  1.00123.49           C  
ATOM   3695  CD  GLN    37      25.022  32.650 109.498  1.00122.59           C  
ATOM   3696  NE2 GLN    37      24.537  32.212 110.654  1.00122.39           N  
ATOM   3697  OE1 GLN    37      26.176  33.060 109.373  1.00121.46           O  
ATOM   3698  N   GLU    38      21.882  36.617 107.632  1.00123.74           N  
ATOM   3699  CA  GLU    38      21.586  37.882 106.955  1.00123.17           C  
ATOM   3700  C   GLU    38      21.870  39.099 107.818  1.00121.71           C  
ATOM   3701  O   GLU    38      21.373  40.191 107.541  1.00121.40           O  
ATOM   3702  CB  GLU    38      20.119  37.918 106.501  1.00123.69           C  
ATOM   3703  CG  GLU    38      19.866  37.339 105.111  1.00126.11           C  
ATOM   3704  CD  GLU    38      20.403  35.929 104.954  1.00129.44           C  
ATOM   3705  OE1 GLU    38      20.048  35.062 105.783  1.00129.74           O  
ATOM   3706  OE2 GLU    38      21.176  35.687 103.999  1.00129.95           O1-
ATOM   3707  N   ARG    39      22.671  38.904 108.861  1.00120.26           N  
ATOM   3708  CA  ARG    39      23.027  39.985 109.765  1.00118.96           C  
ATOM   3709  C   ARG    39      23.731  39.465 111.022  1.00116.99           C  
ATOM   3710  O   ARG    39      24.087  40.258 111.892  1.00116.78           O  
ATOM   3711  CB  ARG    39      21.767  40.753 110.181  1.00119.74           C  
ATOM   3712  CG  ARG    39      21.977  42.224 110.496  1.00120.87           C  
ATOM   3713  CD  ARG    39      20.791  42.746 111.289  1.00124.72           C  
ATOM   3714  NE  ARG    39      20.475  44.145 111.010  1.00128.56           N  
ATOM   3715  CZ  ARG    39      19.984  44.586 109.855  1.00130.85           C  
ATOM   3716  NH1 ARG    39      19.755  43.736 108.860  1.00132.54           N  
ATOM   3717  NH2 ARG    39      19.705  45.875 109.697  1.00131.01           N1+
ATOM   3718  N   HIS    40      23.935  38.151 111.125  1.00114.68           N  
ATOM   3719  CA  HIS    40      24.576  37.599 112.319  1.00112.93           C  
ATOM   3720  C   HIS    40      25.656  36.551 112.090  1.00111.64           C  
ATOM   3721  O   HIS    40      25.689  35.883 111.062  1.00111.83           O  
ATOM   3722  CB  HIS    40      23.527  36.990 113.261  1.00112.97           C  
ATOM   3723  CG  HIS    40      22.389  37.906 113.584  1.00113.03           C  
ATOM   3724  CD2 HIS    40      22.179  38.733 114.634  1.00112.56           C  
ATOM   3725  ND1 HIS    40      21.301  38.063 112.751  1.00113.56           N  
ATOM   3726  CE1 HIS    40      20.471  38.948 113.274  1.00112.92           C  
ATOM   3727  NE2 HIS    40      20.981  39.370 114.418  1.00112.43           N  
ATOM   3728  N   TYR    41      26.528  36.419 113.086  1.00109.82           N  
ATOM   3729  CA  TYR    41      27.622  35.452 113.090  1.00108.45           C  
ATOM   3730  C   TYR    41      27.883  35.120 114.561  1.00109.00           C  
ATOM   3731  O   TYR    41      27.327  35.772 115.444  1.00108.79           O  
ATOM   3732  CB  TYR    41      28.878  36.038 112.421  1.00106.57           C  
ATOM   3733  CG  TYR    41      29.601  37.136 113.183  1.00103.44           C  
ATOM   3734  CD1 TYR    41      30.712  36.848 113.976  1.00102.10           C  
ATOM   3735  CD2 TYR    41      29.198  38.470 113.078  1.00100.99           C  
ATOM   3736  CE1 TYR    41      31.407  37.863 114.639  1.00101.34           C  
ATOM   3737  CE2 TYR    41      29.885  39.488 113.738  1.00 99.70           C  
ATOM   3738  CZ  TYR    41      30.987  39.178 114.514  1.00101.01           C  
ATOM   3739  OH  TYR    41      31.672  40.182 115.159  1.00100.54           O  
ATOM   3740  N   GLU    42      28.711  34.115 114.833  1.00109.38           N  
ATOM   3741  CA  GLU    42      28.991  33.720 116.215  1.00109.84           C  
ATOM   3742  C   GLU    42      30.442  33.904 116.638  1.00109.51           C  
ATOM   3743  O   GLU    42      31.358  33.459 115.948  1.00109.45           O  
ATOM   3744  CB  GLU    42      28.594  32.252 116.436  1.00110.39           C  
ATOM   3745  CG  GLU    42      27.210  32.017 117.056  1.00112.66           C  
ATOM   3746  CD  GLU    42      26.060  32.542 116.205  1.00114.86           C  
ATOM   3747  OE1 GLU    42      25.991  32.200 115.005  1.00115.00           O  
ATOM   3748  OE2 GLU    42      25.214  33.290 116.744  1.00115.40           O1-
ATOM   3749  N   HIS    43      30.645  34.552 117.783  1.00109.06           N  
ATOM   3750  CA  HIS    43      31.990  34.768 118.302  1.00108.75           C  
ATOM   3751  C   HIS    43      32.144  34.154 119.695  1.00109.55           C  
ATOM   3752  O   HIS    43      32.126  32.929 119.837  1.00110.05           O  
ATOM   3753  CB  HIS    43      32.329  36.264 118.329  1.00108.36           C  
ATOM   3754  CG  HIS    43      33.750  36.556 118.713  1.00106.49           C  
ATOM   3755  CD2 HIS    43      34.285  37.540 119.474  1.00105.68           C  
ATOM   3756  ND1 HIS    43      34.810  35.788 118.281  1.00104.99           N  
ATOM   3757  CE1 HIS    43      35.937  36.285 118.762  1.00105.97           C  
ATOM   3758  NE2 HIS    43      35.646  37.348 119.488  1.00105.51           N  
ATOM   3759  N   LEU    44      32.290  34.992 120.721  1.00109.52           N  
ATOM   3760  CA  LEU    44      32.461  34.499 122.088  1.00109.69           C  
ATOM   3761  C   LEU    44      31.157  33.943 122.667  1.00109.58           C  
ATOM   3762  O   LEU    44      30.624  34.456 123.653  1.00110.10           O  
ATOM   3763  CB  LEU    44      33.013  35.618 122.989  1.00109.83           C  
ATOM   3764  CG  LEU    44      34.439  36.109 122.688  1.00110.10           C  
ATOM   3765  CD1 LEU    44      34.803  37.279 123.600  1.00108.42           C  
ATOM   3766  CD2 LEU    44      35.424  34.963 122.870  1.00109.01           C  
ATOM   3767  N   GLY    45      30.655  32.880 122.045  1.00108.63           N  
ATOM   3768  CA  GLY    45      29.420  32.266 122.494  1.00107.53           C  
ATOM   3769  C   GLY    45      28.219  33.138 122.183  1.00107.14           C  
ATOM   3770  O   GLY    45      27.074  32.715 122.347  1.00107.10           O  
ATOM   3771  N   ARG    46      28.483  34.354 121.715  1.00106.44           N  
ATOM   3772  CA  ARG    46      27.426  35.306 121.396  1.00105.39           C  
ATOM   3773  C   ARG    46      27.007  35.343 119.937  1.00104.41           C  
ATOM   3774  O   ARG    46      27.820  35.118 119.041  1.00104.32           O  
ATOM   3775  CB  ARG    46      27.857  36.717 121.777  1.00105.44           C  
ATOM   3776  CG  ARG    46      27.879  37.018 123.253  1.00106.46           C  
ATOM   3777  CD  ARG    46      28.169  38.492 123.427  1.00106.55           C  
ATOM   3778  NE  ARG    46      27.349  39.277 122.511  1.00103.70           N  
ATOM   3779  CZ  ARG    46      27.500  40.578 122.308  1.00102.56           C  
ATOM   3780  NH1 ARG    46      28.443  41.240 122.958  1.00100.22           N  
ATOM   3781  NH2 ARG    46      26.712  41.214 121.453  1.00102.86           N1+
ATOM   3782  N   CYS    47      25.729  35.642 119.713  1.00103.58           N  
ATOM   3783  CA  CYS    47      25.189  35.776 118.366  1.00101.12           C  
ATOM   3784  C   CYS    47      25.363  37.261 118.001  1.00 98.56           C  
ATOM   3785  O   CYS    47      24.463  38.081 118.213  1.00 97.94           O  
ATOM   3786  CB  CYS    47      23.703  35.377 118.318  1.00101.66           C  
ATOM   3787  SG  CYS    47      22.862  36.025 116.831  1.00106.87           S  
ATOM   3788  N   CYS    48      26.539  37.590 117.463  1.00 94.84           N  
ATOM   3789  CA  CYS    48      26.897  38.958 117.078  1.00 91.14           C  
ATOM   3790  C   CYS    48      26.388  39.419 115.719  1.00 89.32           C  
ATOM   3791  O   CYS    48      26.237  38.620 114.798  1.00 88.89           O  
ATOM   3792  CB  CYS    48      28.406  39.087 117.128  1.00 90.41           C  
ATOM   3793  SG  CYS    48      28.987  38.711 118.800  1.00 85.58           S  
ATOM   3794  N   SER    49      26.134  40.716 115.587  1.00 87.36           N  
ATOM   3795  CA  SER    49      25.635  41.229 114.321  1.00 85.20           C  
ATOM   3796  C   SER    49      26.738  41.429 113.266  1.00 84.93           C  
ATOM   3797  O   SER    49      27.820  41.966 113.540  1.00 83.96           O  
ATOM   3798  CB  SER    49      24.851  42.531 114.538  1.00 85.57           C  
ATOM   3799  OG  SER    49      25.707  43.606 114.878  1.00 85.61           O  
ATOM   3800  N   ARG    50      26.423  40.964 112.060  1.00 83.99           N  
ATOM   3801  CA  ARG    50      27.275  41.013 110.876  1.00 82.45           C  
ATOM   3802  C   ARG    50      27.252  42.445 110.301  1.00 80.30           C  
ATOM   3803  O   ARG    50      26.261  43.158 110.475  1.00 80.42           O  
ATOM   3804  CB  ARG    50      26.701  40.005 109.872  1.00 82.32           C  
ATOM   3805  CG  ARG    50      27.549  39.689 108.678  1.00 83.33           C  
ATOM   3806  CD  ARG    50      28.750  38.843 109.049  1.00 90.42           C  
ATOM   3807  NE  ARG    50      28.444  37.443 109.349  1.00 91.49           N  
ATOM   3808  CZ  ARG    50      27.727  36.636 108.571  1.00 92.79           C  
ATOM   3809  NH1 ARG    50      27.216  37.086 107.433  1.00 93.81           N  
ATOM   3810  NH2 ARG    50      27.547  35.366 108.917  1.00 92.74           N1+
ATOM   3811  N   CYS    51      28.329  42.872 109.634  1.00 78.05           N  
ATOM   3812  CA  CYS    51      28.376  44.219 109.054  1.00 76.25           C  
ATOM   3813  C   CYS    51      27.650  44.338 107.717  1.00 75.90           C  
ATOM   3814  O   CYS    51      27.697  43.434 106.883  1.00 75.50           O  
ATOM   3815  CB  CYS    51      29.809  44.687 108.837  1.00 75.08           C  
ATOM   3816  SG  CYS    51      30.783  44.961 110.338  1.00 74.78           S  
ATOM   3817  N   GLU    52      27.008  45.485 107.515  1.00 75.39           N  
ATOM   3818  CA  GLU    52      26.249  45.773 106.298  1.00 75.76           C  
ATOM   3819  C   GLU    52      27.122  46.289 105.147  1.00 75.29           C  
ATOM   3820  O   GLU    52      28.180  46.903 105.369  1.00 76.17           O  
ATOM   3821  CB  GLU    52      25.196  46.839 106.598  1.00 75.52           C  
ATOM   3822  CG  GLU    52      25.817  48.093 107.203  1.00 76.38           C  
ATOM   3823  CD  GLU    52      24.950  49.332 107.062  1.00 78.91           C  
ATOM   3824  OE1 GLU    52      25.377  50.411 107.543  1.00 76.98           O  
ATOM   3825  OE2 GLU    52      23.851  49.230 106.472  1.00 78.79           O1-
ATOM   3826  N   PRO    53      26.686  46.053 103.898  1.00 74.11           N  
ATOM   3827  CA  PRO    53      27.462  46.529 102.752  1.00 72.01           C  
ATOM   3828  C   PRO    53      27.775  48.013 102.958  1.00 70.06           C  
ATOM   3829  O   PRO    53      26.934  48.765 103.465  1.00 71.27           O  
ATOM   3830  CB  PRO    53      26.517  46.278 101.585  1.00 72.17           C  
ATOM   3831  CG  PRO    53      25.867  44.982 101.992  1.00 74.07           C  
ATOM   3832  CD  PRO    53      25.546  45.225 103.459  1.00 74.69           C  
ATOM   3833  N   GLY    54      28.986  48.422 102.588  1.00 65.61           N  
ATOM   3834  CA  GLY    54      29.381  49.809 102.756  1.00 62.12           C  
ATOM   3835  C   GLY    54      30.333  49.966 103.926  1.00 60.61           C  
ATOM   3836  O   GLY    54      30.959  51.015 104.107  1.00 58.33           O  
ATOM   3837  N   LYS    55      30.451  48.920 104.737  1.00 60.62           N  
ATOM   3838  CA  LYS    55      31.348  48.987 105.878  1.00 60.13           C  
ATOM   3839  C   LYS    55      31.877  47.633 106.323  1.00 58.18           C  
ATOM   3840  O   LYS    55      31.279  46.586 106.052  1.00 56.35           O  
ATOM   3841  CB  LYS    55      30.654  49.700 107.035  1.00 61.67           C  
ATOM   3842  CG  LYS    55      29.339  49.090 107.440  1.00 65.32           C  
ATOM   3843  CD  LYS    55      28.289  50.174 107.618  1.00 71.86           C  
ATOM   3844  CE  LYS    55      28.748  51.281 108.558  1.00 75.23           C  
ATOM   3845  NZ  LYS    55      27.655  52.282 108.713  1.00 73.94           N1+
ATOM   3846  N   TYR    56      33.021  47.675 106.995  1.00 57.52           N  
ATOM   3847  CA  TYR    56      33.701  46.476 107.490  1.00 60.11           C  
ATOM   3848  C   TYR    56      33.739  46.465 109.017  1.00 61.17           C  
ATOM   3849  O   TYR    56      33.537  47.504 109.658  1.00 60.23           O  
ATOM   3850  CB  TYR    56      35.140  46.470 106.982  1.00 58.51           C  
ATOM   3851  CG  TYR    56      35.950  47.595 107.569  1.00 57.86           C  
ATOM   3852  CD1 TYR    56      36.874  47.355 108.581  1.00 56.03           C  
ATOM   3853  CD2 TYR    56      35.744  48.912 107.159  1.00 54.35           C  
ATOM   3854  CE1 TYR    56      37.579  48.397 109.181  1.00 52.71           C  
ATOM   3855  CE2 TYR    56      36.439  49.969 107.753  1.00 54.48           C  
ATOM   3856  CZ  TYR    56      37.353  49.702 108.764  1.00 56.33           C  
ATOM   3857  OH  TYR    56      38.022  50.741 109.376  1.00 62.53           O  
ATOM   3858  N   LEU    57      34.020  45.308 109.611  1.00 63.13           N  
ATOM   3859  CA  LEU    57      34.089  45.285 111.055  1.00 63.48           C  
ATOM   3860  C   LEU    57      35.454  45.696 111.547  1.00 63.19           C  
ATOM   3861  O   LEU    57      36.468  45.084 111.236  1.00 62.08           O  
ATOM   3862  CB  LEU    57      33.686  43.930 111.653  1.00 64.67           C  
ATOM   3863  CG  LEU    57      34.281  42.573 111.318  1.00 65.95           C  
ATOM   3864  CD1 LEU    57      35.790  42.618 111.261  1.00 71.29           C  
ATOM   3865  CD2 LEU    57      33.821  41.609 112.400  1.00 63.37           C  
ATOM   3866  N   SER    58      35.453  46.780 112.308  1.00 64.40           N  
ATOM   3867  CA  SER    58      36.655  47.331 112.886  1.00 65.99           C  
ATOM   3868  C   SER    58      37.020  46.533 114.124  1.00 67.73           C  
ATOM   3869  O   SER    58      38.199  46.367 114.443  1.00 68.96           O  
ATOM   3870  CB  SER    58      36.402  48.777 113.269  1.00 65.32           C  
ATOM   3871  OG  SER    58      37.550  49.339 113.864  1.00 66.75           O  
ATOM   3872  N   SER    59      35.996  46.034 114.814  1.00 69.96           N  
ATOM   3873  CA  SER    59      36.187  45.264 116.039  1.00 71.17           C  
ATOM   3874  C   SER    59      35.143  44.167 116.161  1.00 72.11           C  
ATOM   3875  O   SER    59      33.949  44.410 115.950  1.00 71.54           O  
ATOM   3876  CB  SER    59      36.061  46.172 117.266  1.00 70.97           C  
ATOM   3877  OG  SER    59      36.964  47.257 117.217  1.00 70.85           O  
ATOM   3878  N   LYS    60      35.591  42.963 116.501  1.00 73.07           N  
ATOM   3879  CA  LYS    60      34.664  41.862 116.688  1.00 76.16           C  
ATOM   3880  C   LYS    60      33.919  42.210 117.984  1.00 76.09           C  
ATOM   3881  O   LYS    60      34.402  43.015 118.788  1.00 75.58           O  
ATOM   3882  CB  LYS    60      35.425  40.527 116.821  1.00 75.58           C  
ATOM   3883  CG  LYS    60      36.172  40.100 115.548  1.00 78.39           C  
ATOM   3884  CD  LYS    60      36.773  38.678 115.623  1.00 79.74           C  
ATOM   3885  CE  LYS    60      38.070  38.610 116.456  1.00 84.15           C  
ATOM   3886  NZ  LYS    60      39.208  39.428 115.900  1.00 81.54           N1+
ATOM   3887  N   CYS    61      32.740  41.634 118.176  1.00 76.43           N  
ATOM   3888  CA  CYS    61      31.959  41.899 119.373  1.00 77.67           C  
ATOM   3889  C   CYS    61      32.669  41.365 120.603  1.00 77.69           C  
ATOM   3890  O   CYS    61      33.280  40.296 120.563  1.00 78.30           O  
ATOM   3891  CB  CYS    61      30.617  41.209 119.272  1.00 77.58           C  
ATOM   3892  SG  CYS    61      30.865  39.464 118.855  1.00 82.59           S  
ATOM   3893  N   THR    62      32.586  42.119 121.694  1.00 78.04           N  
ATOM   3894  CA  THR    62      33.176  41.705 122.959  1.00 77.09           C  
ATOM   3895  C   THR    62      32.000  41.124 123.752  1.00 76.74           C  
ATOM   3896  O   THR    62      30.881  41.065 123.242  1.00 76.41           O  
ATOM   3897  CB  THR    62      33.821  42.907 123.702  1.00 76.94           C  
ATOM   3898  CG2 THR    62      34.868  43.561 122.816  1.00 77.32           C  
ATOM   3899  OG1 THR    62      32.823  43.880 124.036  1.00 75.85           O  
ATOM   3900  N   PRO    63      32.228  40.669 124.994  1.00 77.39           N  
ATOM   3901  CA  PRO    63      31.047  40.126 125.682  1.00 76.39           C  
ATOM   3902  C   PRO    63      30.077  41.222 126.124  1.00 74.75           C  
ATOM   3903  O   PRO    63      28.897  40.956 126.367  1.00 73.64           O  
ATOM   3904  CB  PRO    63      31.647  39.374 126.876  1.00 76.96           C  
ATOM   3905  CG  PRO    63      33.081  39.084 126.444  1.00 76.82           C  
ATOM   3906  CD  PRO    63      33.464  40.361 125.738  1.00 77.01           C  
ATOM   3907  N   THR    64      30.587  42.451 126.195  1.00 73.85           N  
ATOM   3908  CA  THR    64      29.819  43.611 126.642  1.00 74.60           C  
ATOM   3909  C   THR    64      29.223  44.496 125.536  1.00 74.89           C  
ATOM   3910  O   THR    64      28.237  45.199 125.750  1.00 75.19           O  
ATOM   3911  CB  THR    64      30.699  44.484 127.565  1.00 75.21           C  
ATOM   3912  CG2 THR    64      31.538  43.590 128.474  1.00 76.41           C  
ATOM   3913  OG1 THR    64      31.596  45.284 126.781  1.00 76.07           O  
ATOM   3914  N   SER    65      29.824  44.468 124.355  1.00 74.89           N  
ATOM   3915  CA  SER    65      29.331  45.274 123.240  1.00 74.62           C  
ATOM   3916  C   SER    65      29.261  44.450 121.968  1.00 73.00           C  
ATOM   3917  O   SER    65      29.781  43.334 121.910  1.00 73.49           O  
ATOM   3918  CB  SER    65      30.234  46.494 123.014  1.00 75.40           C  
ATOM   3919  OG  SER    65      31.582  46.108 122.819  1.00 78.19           O  
ATOM   3920  N   ASP    66      28.621  45.000 120.944  1.00 71.52           N  
ATOM   3921  CA  ASP    66      28.499  44.288 119.686  1.00 69.62           C  
ATOM   3922  C   ASP    66      29.593  44.706 118.712  1.00 68.58           C  
ATOM   3923  O   ASP    66      30.517  45.452 119.064  1.00 67.15           O  
ATOM   3924  CB  ASP    66      27.125  44.543 119.069  1.00 69.39           C  
ATOM   3925  CG  ASP    66      26.769  43.528 118.005  1.00 67.32           C  
ATOM   3926  OD1 ASP    66      27.562  42.588 117.779  1.00 68.75           O  
ATOM   3927  OD2 ASP    66      25.688  43.661 117.395  1.00 67.67           O1-
ATOM   3928  N   SER    67      29.475  44.210 117.485  1.00 69.05           N  
ATOM   3929  CA  SER    67      30.426  44.495 116.414  1.00 67.74           C  
ATOM   3930  C   SER    67      30.504  45.983 116.100  1.00 67.20           C  
ATOM   3931  O   SER    67      29.485  46.668 116.047  1.00 66.64           O  
ATOM   3932  CB  SER    67      30.006  43.761 115.137  1.00 68.13           C  
ATOM   3933  OG  SER    67      29.830  42.374 115.353  1.00 70.97           O  
ATOM   3934  N   VAL    68      31.718  46.479 115.896  1.00 67.99           N  
ATOM   3935  CA  VAL    68      31.920  47.873 115.530  1.00 69.28           C  
ATOM   3936  C   VAL    68      32.195  47.912 114.011  1.00 70.25           C  
ATOM   3937  O   VAL    68      33.294  47.578 113.565  1.00 69.94           O  
ATOM   3938  CB  VAL    68      33.120  48.486 116.302  1.00 69.10           C  
ATOM   3939  CG1 VAL    68      33.384  49.914 115.833  1.00 69.38           C  
ATOM   3940  CG2 VAL    68      32.835  48.466 117.793  1.00 68.34           C  
ATOM   3941  N   CYS    69      31.184  48.298 113.229  1.00 71.29           N  
ATOM   3942  CA  CYS    69      31.305  48.378 111.771  1.00 72.23           C  
ATOM   3943  C   CYS    69      31.551  49.799 111.260  1.00 72.98           C  
ATOM   3944  O   CYS    69      30.682  50.662 111.380  1.00 73.22           O  
ATOM   3945  CB  CYS    69      30.044  47.843 111.089  1.00 71.44           C  
ATOM   3946  SG  CYS    69      29.604  46.127 111.511  1.00 76.14           S  
ATOM   3947  N   LEU    70      32.728  50.022 110.673  1.00 72.37           N  
ATOM   3948  CA  LEU    70      33.104  51.322 110.116  1.00 71.96           C  
ATOM   3949  C   LEU    70      32.939  51.320 108.585  1.00 71.57           C  
ATOM   3950  O   LEU    70      33.120  50.293 107.933  1.00 71.73           O  
ATOM   3951  CB  LEU    70      34.550  51.636 110.495  1.00 71.74           C  
ATOM   3952  CG  LEU    70      34.800  51.813 111.997  1.00 72.42           C  
ATOM   3953  CD1 LEU    70      36.269  51.639 112.289  1.00 68.58           C  
ATOM   3954  CD2 LEU    70      34.323  53.190 112.441  1.00 68.64           C  
ATOM   3955  N   PRO    71      32.613  52.483 107.993  1.00 71.60           N  
ATOM   3956  CA  PRO    71      32.417  52.616 106.543  1.00 70.04           C  
ATOM   3957  C   PRO    71      33.679  52.459 105.685  1.00 69.29           C  
ATOM   3958  O   PRO    71      34.787  52.834 106.096  1.00 68.22           O  
ATOM   3959  CB  PRO    71      31.805  54.006 106.419  1.00 71.07           C  
ATOM   3960  CG  PRO    71      32.565  54.767 107.461  1.00 71.84           C  
ATOM   3961  CD  PRO    71      32.546  53.807 108.647  1.00 71.61           C  
ATOM   3962  N   CYS    72      33.489  51.910 104.484  1.00 67.92           N  
ATOM   3963  CA  CYS    72      34.579  51.692 103.531  1.00 66.52           C  
ATOM   3964  C   CYS    72      35.252  52.991 103.120  1.00 65.16           C  
ATOM   3965  O   CYS    72      34.580  53.996 102.882  1.00 65.17           O  
ATOM   3966  CB  CYS    72      34.060  50.998 102.274  1.00 63.42           C  
ATOM   3967  SG  CYS    72      33.656  49.246 102.502  1.00 63.11           S  
ATOM   3968  N   GLY    73      36.578  52.956 103.022  1.00 65.19           N  
ATOM   3969  CA  GLY    73      37.329  54.134 102.625  1.00 65.83           C  
ATOM   3970  C   GLY    73      37.245  54.417 101.132  1.00 65.57           C  
ATOM   3971  O   GLY    73      36.521  53.728 100.402  1.00 64.20           O  
ATOM   3972  N   PRO    74      37.969  55.438 100.645  1.00 66.02           N  
ATOM   3973  CA  PRO    74      37.945  55.774  99.215  1.00 66.09           C  
ATOM   3974  C   PRO    74      38.352  54.625  98.287  1.00 66.18           C  
ATOM   3975  O   PRO    74      39.315  53.886  98.554  1.00 65.50           O  
ATOM   3976  CB  PRO    74      38.894  56.977  99.114  1.00 65.95           C  
ATOM   3977  CG  PRO    74      39.815  56.812 100.294  1.00 65.89           C  
ATOM   3978  CD  PRO    74      38.874  56.335 101.385  1.00 66.96           C  
ATOM   3979  N   ASP    75      37.584  54.485  97.208  1.00 65.21           N  
ATOM   3980  CA  ASP    75      37.789  53.471  96.178  1.00 65.35           C  
ATOM   3981  C   ASP    75      37.691  52.035  96.692  1.00 63.60           C  
ATOM   3982  O   ASP    75      38.235  51.104  96.082  1.00 62.32           O  
ATOM   3983  CB  ASP    75      39.140  53.695  95.479  1.00 66.62           C  
ATOM   3984  CG  ASP    75      39.252  52.921  94.170  1.00 68.85           C  
ATOM   3985  OD1 ASP    75      38.278  52.959  93.379  1.00 70.32           O  
ATOM   3986  OD2 ASP    75      40.306  52.282  93.934  1.00 71.99           O1-
ATOM   3987  N   GLU    76      36.987  51.862  97.806  1.00 62.07           N  
ATOM   3988  CA  GLU    76      36.804  50.543  98.408  1.00 61.09           C  
ATOM   3989  C   GLU    76      35.329  50.207  98.494  1.00 59.40           C  
ATOM   3990  O   GLU    76      34.469  51.082  98.367  1.00 58.93           O  
ATOM   3991  CB  GLU    76      37.408  50.496  99.813  1.00 60.95           C  
ATOM   3992  CG  GLU    76      38.932  50.501  99.863  1.00 63.98           C  
ATOM   3993  CD  GLU    76      39.464  50.618 101.291  1.00 66.11           C  
ATOM   3994  OE1 GLU    76      40.633  50.227 101.535  1.00 69.28           O  
ATOM   3995  OE2 GLU    76      38.708  51.108 102.163  1.00 69.37           O1-
ATOM   3996  N   TYR    77      35.034  48.934  98.719  1.00 57.67           N  
ATOM   3997  CA  TYR    77      33.652  48.516  98.813  1.00 57.89           C  
ATOM   3998  C   TYR    77      33.520  47.115  99.388  1.00 59.68           C  
ATOM   3999  O   TYR    77      34.459  46.320  99.372  1.00 60.24           O  
ATOM   4000  CB  TYR    77      32.998  48.507  97.427  1.00 57.09           C  
ATOM   4001  CG  TYR    77      33.318  47.239  96.645  1.00 56.88           C  
ATOM   4002  CD1 TYR    77      34.572  47.072  96.025  1.00 52.13           C  
ATOM   4003  CD2 TYR    77      32.425  46.160  96.626  1.00 51.12           C  
ATOM   4004  CE1 TYR    77      34.935  45.859  95.422  1.00 47.75           C  
ATOM   4005  CE2 TYR    77      32.777  44.939  96.022  1.00 52.59           C  
ATOM   4006  CZ  TYR    77      34.041  44.794  95.429  1.00 53.98           C  
ATOM   4007  OH  TYR    77      34.442  43.572  94.905  1.00 56.22           O  
ATOM   4008  N   LEU    78      32.325  46.841  99.894  1.00 62.46           N  
ATOM   4009  CA  LEU    78      31.941  45.540 100.412  1.00 64.78           C  
ATOM   4010  C   LEU    78      30.480  45.567 100.006  1.00 66.31           C  
ATOM   4011  O   LEU    78      29.790  46.552 100.248  1.00 65.37           O  
ATOM   4012  CB  LEU    78      32.133  45.461 101.929  1.00 64.89           C  
ATOM   4013  CG  LEU    78      33.592  45.236 102.352  1.00 66.69           C  
ATOM   4014  CD1 LEU    78      33.710  45.178 103.868  1.00 67.18           C  
ATOM   4015  CD2 LEU    78      34.098  43.940 101.728  1.00 62.29           C  
ATOM   4016  N   ASP    79      30.022  44.513  99.347  1.00 69.66           N  
ATOM   4017  CA  ASP    79      28.655  44.475  98.848  1.00 74.37           C  
ATOM   4018  C   ASP    79      27.758  43.452  99.523  1.00 76.90           C  
ATOM   4019  O   ASP    79      26.669  43.151  99.029  1.00 77.59           O  
ATOM   4020  CB  ASP    79      28.686  44.201  97.344  1.00 75.17           C  
ATOM   4021  CG  ASP    79      29.386  42.890  97.006  1.00 80.21           C  
ATOM   4022  OD1 ASP    79      30.089  42.344  97.890  1.00 85.65           O  
ATOM   4023  OD2 ASP    79      29.243  42.412  95.857  1.00 83.49           O1-
ATOM   4024  N   THR    80      28.209  42.922 100.652  1.00 79.05           N  
ATOM   4025  CA  THR    80      27.437  41.923 101.371  1.00 80.54           C  
ATOM   4026  C   THR    80      27.574  42.118 102.875  1.00 81.61           C  
ATOM   4027  O   THR    80      28.467  42.838 103.326  1.00 81.85           O  
ATOM   4028  CB  THR    80      27.941  40.519 101.013  1.00 81.07           C  
ATOM   4029  CG2 THR    80      27.878  40.306  99.512  1.00 82.20           C  
ATOM   4030  OG1 THR    80      29.303  40.378 101.437  1.00 81.17           O  
ATOM   4031  N   TRP    81      26.677  41.505 103.649  1.00 82.36           N  
ATOM   4032  CA  TRP    81      26.769  41.578 105.109  1.00 81.76           C  
ATOM   4033  C   TRP    81      28.022  40.757 105.388  1.00 79.49           C  
ATOM   4034  O   TRP    81      28.098  39.594 104.999  1.00 79.22           O  
ATOM   4035  CB  TRP    81      25.523  40.970 105.763  1.00 83.66           C  
ATOM   4036  CG  TRP    81      24.320  41.837 105.555  1.00 86.11           C  
ATOM   4037  CD1 TRP    81      23.527  41.883 104.443  1.00 88.84           C  
ATOM   4038  CD2 TRP    81      23.860  42.888 106.418  1.00 88.28           C  
ATOM   4039  CE2 TRP    81      22.792  43.537 105.755  1.00 90.20           C  
ATOM   4040  CE3 TRP    81      24.251  43.348 107.684  1.00 88.30           C  
ATOM   4041  NE1 TRP    81      22.611  42.903 104.553  1.00 90.21           N  
ATOM   4042  CZ2 TRP    81      22.108  44.628 106.313  1.00 89.46           C  
ATOM   4043  CZ3 TRP    81      23.572  44.435 108.244  1.00 88.28           C  
ATOM   4044  CH2 TRP    81      22.511  45.062 107.554  1.00 87.74           C  
ATOM   4045  N   ASN    82      28.995  41.356 106.070  1.00 77.35           N  
ATOM   4046  CA  ASN    82      30.285  40.698 106.267  1.00 75.41           C  
ATOM   4047  C   ASN    82      30.945  40.686 107.643  1.00 74.43           C  
ATOM   4048  O   ASN    82      30.432  41.223 108.621  1.00 74.15           O  
ATOM   4049  CB  ASN    82      31.259  41.361 105.323  1.00 74.69           C  
ATOM   4050  CG  ASN    82      31.547  42.785 105.740  1.00 71.85           C  
ATOM   4051  ND2 ASN    82      30.837  43.740 105.154  1.00 69.74           N  
ATOM   4052  OD1 ASN    82      32.378  43.019 106.610  1.00 71.18           O  
ATOM   4053  N   GLU    83      32.134  40.090 107.666  1.00 73.42           N  
ATOM   4054  CA  GLU    83      32.969  39.987 108.853  1.00 72.95           C  
ATOM   4055  C   GLU    83      34.384  40.337 108.409  1.00 71.74           C  
ATOM   4056  O   GLU    83      35.353  39.804 108.951  1.00 71.65           O  
ATOM   4057  CB  GLU    83      32.992  38.557 109.384  1.00 73.30           C  
ATOM   4058  CG  GLU    83      31.666  37.846 109.334  1.00 77.51           C  
ATOM   4059  CD  GLU    83      31.763  36.389 109.769  1.00 84.60           C  
ATOM   4060  OE1 GLU    83      30.758  35.651 109.613  1.00 85.63           O  
ATOM   4061  OE2 GLU    83      32.842  35.988 110.269  1.00 86.58           O1-
ATOM   4062  N   GLU    84      34.509  41.222 107.422  1.00 70.98           N  
ATOM   4063  CA  GLU    84      35.824  41.590 106.902  1.00 70.36           C  
ATOM   4064  C   GLU    84      36.502  42.672 107.716  1.00 69.30           C  
ATOM   4065  O   GLU    84      35.848  43.595 108.193  1.00 70.27           O  
ATOM   4066  CB  GLU    84      35.703  42.061 105.452  1.00 71.18           C  
ATOM   4067  CG  GLU    84      34.999  41.079 104.538  1.00 74.07           C  
ATOM   4068  CD  GLU    84      35.626  39.696 104.573  1.00 77.41           C  
ATOM   4069  OE1 GLU    84      36.853  39.592 104.326  1.00 72.77           O  
ATOM   4070  OE2 GLU    84      34.886  38.719 104.847  1.00 80.89           O1-
ATOM   4071  N   ASP    85      37.818  42.582 107.860  1.00 68.83           N  
ATOM   4072  CA  ASP    85      38.514  43.595 108.636  1.00 69.60           C  
ATOM   4073  C   ASP    85      39.038  44.720 107.762  1.00 69.03           C  
ATOM   4074  O   ASP    85      39.632  45.684 108.247  1.00 68.18           O  
ATOM   4075  CB  ASP    85      39.626  42.959 109.503  1.00 70.77           C  
ATOM   4076  CG  ASP    85      40.855  42.524 108.714  1.00 74.38           C  
ATOM   4077  OD1 ASP    85      41.612  41.688 109.251  1.00 77.53           O  
ATOM   4078  OD2 ASP    85      41.093  43.016 107.592  1.00 80.58           O1-
ATOM   4079  N   LYS    86      38.786  44.594 106.466  1.00 68.75           N  
ATOM   4080  CA  LYS    86      39.195  45.599 105.493  1.00 68.35           C  
ATOM   4081  C   LYS    86      38.218  45.492 104.339  1.00 66.24           C  
ATOM   4082  O   LYS    86      37.674  44.413 104.091  1.00 64.97           O  
ATOM   4083  CB  LYS    86      40.626  45.332 104.979  1.00 69.74           C  
ATOM   4084  CG  LYS    86      41.678  46.366 105.432  1.00 74.68           C  
ATOM   4085  CD  LYS    86      42.259  46.051 106.837  1.00 77.49           C  
ATOM   4086  CE  LYS    86      42.656  47.323 107.630  1.00 75.30           C  
ATOM   4087  NZ  LYS    86      41.459  48.069 108.164  1.00 73.65           N1+
ATOM   4088  N   CYS    87      37.975  46.608 103.654  1.00 64.41           N  
ATOM   4089  CA  CYS    87      37.081  46.606 102.498  1.00 63.96           C  
ATOM   4090  C   CYS    87      37.868  46.196 101.245  1.00 62.30           C  
ATOM   4091  O   CYS    87      39.096  46.360 101.175  1.00 61.70           O  
ATOM   4092  CB  CYS    87      36.475  47.996 102.279  1.00 64.82           C  
ATOM   4093  SG  CYS    87      35.264  48.514 103.538  1.00 69.12           S  
ATOM   4094  N   LEU    88      37.144  45.654 100.269  1.00 60.22           N  
ATOM   4095  CA  LEU    88      37.706  45.216  98.997  1.00 57.23           C  
ATOM   4096  C   LEU    88      38.060  46.448  98.147  1.00 57.62           C  
ATOM   4097  O   LEU    88      37.301  47.428  98.125  1.00 58.78           O  
ATOM   4098  CB  LEU    88      36.661  44.369  98.264  1.00 56.76           C  
ATOM   4099  CG  LEU    88      36.775  42.846  98.114  1.00 52.58           C  
ATOM   4100  CD1 LEU    88      37.799  42.287  99.062  1.00 46.49           C  
ATOM   4101  CD2 LEU    88      35.411  42.213  98.327  1.00 55.04           C  
ATOM   4102  N   LEU    89      39.205  46.412  97.459  1.00 56.74           N  
ATOM   4103  CA  LEU    89      39.608  47.528  96.593  1.00 56.10           C  
ATOM   4104  C   LEU    89      38.993  47.335  95.192  1.00 56.69           C  
ATOM   4105  O   LEU    89      38.917  46.206  94.692  1.00 57.98           O  
ATOM   4106  CB  LEU    89      41.140  47.608  96.503  1.00 54.53           C  
ATOM   4107  CG  LEU    89      41.747  48.655  95.551  1.00 54.78           C  
ATOM   4108  CD1 LEU    89      41.478  50.088  96.017  1.00 50.84           C  
ATOM   4109  CD2 LEU    89      43.245  48.400  95.462  1.00 56.62           C  
ATOM   4110  N   HIS    90      38.539  48.427  94.576  1.00 56.44           N  
ATOM   4111  CA  HIS    90      37.916  48.387  93.236  1.00 55.45           C  
ATOM   4112  C   HIS    90      38.850  47.960  92.105  1.00 54.19           C  
ATOM   4113  O   HIS    90      40.029  48.343  92.081  1.00 50.39           O  
ATOM   4114  CB  HIS    90      37.375  49.768  92.832  1.00 54.36           C  
ATOM   4115  CG  HIS    90      36.079  50.138  93.478  1.00 56.77           C  
ATOM   4116  CD2 HIS    90      35.702  51.262  94.132  1.00 56.85           C  
ATOM   4117  ND1 HIS    90      34.970  49.320  93.445  1.00 58.82           N  
ATOM   4118  CE1 HIS    90      33.963  49.924  94.049  1.00 55.31           C  
ATOM   4119  NE2 HIS    90      34.382  51.104  94.474  1.00 57.72           N  
ATOM   4120  N   LYS    91      38.294  47.197  91.160  1.00 55.01           N  
ATOM   4121  CA  LYS    91      39.009  46.738  89.966  1.00 55.43           C  
ATOM   4122  C   LYS    91      39.503  47.969  89.225  1.00 54.68           C  
ATOM   4123  O   LYS    91      38.825  48.991  89.201  1.00 54.48           O  
ATOM   4124  CB  LYS    91      38.049  46.024  89.001  1.00 55.35           C  
ATOM   4125  CG  LYS    91      38.213  44.528  88.877  1.00 58.20           C  
ATOM   4126  CD  LYS    91      37.191  43.916  87.905  1.00 67.14           C  
ATOM   4127  CE  LYS    91      35.724  44.250  88.252  1.00 68.59           C  
ATOM   4128  NZ  LYS    91      35.170  43.657  89.511  1.00 71.02           N1+
ATOM   4129  N   VAL    92      40.674  47.878  88.617  1.00 54.43           N  
ATOM   4130  CA  VAL    92      41.161  48.985  87.822  1.00 54.12           C  
ATOM   4131  C   VAL    92      40.718  48.658  86.391  1.00 54.32           C  
ATOM   4132  O   VAL    92      40.956  47.557  85.906  1.00 53.96           O  
ATOM   4133  CB  VAL    92      42.695  49.088  87.876  1.00 54.36           C  
ATOM   4134  CG1 VAL    92      43.196  50.055  86.822  1.00 48.08           C  
ATOM   4135  CG2 VAL    92      43.115  49.571  89.234  1.00 51.77           C  
ATOM   4136  N   CYS    93      40.023  49.577  85.733  1.00 54.94           N  
ATOM   4137  CA  CYS    93      39.604  49.331  84.362  1.00 55.31           C  
ATOM   4138  C   CYS    93      40.706  49.949  83.513  1.00 53.91           C  
ATOM   4139  O   CYS    93      40.533  51.033  82.946  1.00 55.19           O  
ATOM   4140  CB  CYS    93      38.270  50.013  84.053  1.00 56.21           C  
ATOM   4141  SG  CYS    93      36.758  49.414  84.898  1.00 54.96           S  
ATOM   4142  N   ASP    94      41.845  49.254  83.472  1.00 53.30           N  
ATOM   4143  CA  ASP    94      43.055  49.654  82.746  1.00 52.28           C  
ATOM   4144  C   ASP    94      42.800  49.902  81.244  1.00 52.82           C  
ATOM   4145  O   ASP    94      42.334  49.012  80.514  1.00 52.51           O  
ATOM   4146  CB  ASP    94      44.115  48.547  82.956  1.00 50.75           C  
ATOM   4147  CG  ASP    94      45.520  48.941  82.488  1.00 48.64           C  
ATOM   4148  OD1 ASP    94      45.784  50.136  82.260  1.00 45.27           O  
ATOM   4149  OD2 ASP    94      46.377  48.040  82.368  1.00 51.70           O1-
ATOM   4150  N   ALA    95      43.079  51.121  80.786  1.00 53.01           N  
ATOM   4151  CA  ALA    95      42.895  51.436  79.367  1.00 52.05           C  
ATOM   4152  C   ALA    95      43.914  50.577  78.599  1.00 53.81           C  
ATOM   4153  O   ALA    95      43.628  50.070  77.495  1.00 54.01           O  
ATOM   4154  CB  ALA    95      43.157  52.914  79.115  1.00 50.37           C  
ATOM   4155  N   GLY    96      45.086  50.412  79.228  1.00 50.96           N  
ATOM   4156  CA  GLY    96      46.175  49.628  78.681  1.00 48.28           C  
ATOM   4157  C   GLY    96      45.847  48.172  78.410  1.00 47.19           C  
ATOM   4158  O   GLY    96      46.658  47.456  77.830  1.00 46.30           O  
ATOM   4159  N   LYS    97      44.673  47.723  78.835  1.00 47.02           N  
ATOM   4160  CA  LYS    97      44.244  46.347  78.588  1.00 47.60           C  
ATOM   4161  C   LYS    97      43.003  46.408  77.683  1.00 45.99           C  
ATOM   4162  O   LYS    97      42.338  45.379  77.447  1.00 45.44           O  
ATOM   4163  CB  LYS    97      43.865  45.644  79.901  1.00 48.24           C  
ATOM   4164  CG  LYS    97      44.951  45.526  81.002  1.00 50.18           C  
ATOM   4165  CD  LYS    97      44.402  44.639  82.155  1.00 52.05           C  
ATOM   4166  CE  LYS    97      45.396  44.329  83.298  1.00 54.53           C  
ATOM   4167  NZ  LYS    97      45.849  45.541  84.047  1.00 52.75           N1+
ATOM   4168  N   ALA    98      42.695  47.622  77.195  1.00 45.01           N  
ATOM   4169  CA  ALA    98      41.535  47.883  76.333  1.00 47.95           C  
ATOM   4170  C   ALA    98      40.274  47.687  77.151  1.00 49.40           C  
ATOM   4171  O   ALA    98      39.252  47.208  76.657  1.00 51.09           O  
ATOM   4172  CB  ALA    98      41.516  46.939  75.134  1.00 46.83           C  
ATOM   4173  N   LEU    99      40.366  48.061  78.417  1.00 50.60           N  
ATOM   4174  CA  LEU    99      39.261  47.914  79.350  1.00 49.85           C  
ATOM   4175  C   LEU    99      38.668  49.299  79.652  1.00 49.36           C  
ATOM   4176  O   LEU    99      39.383  50.306  79.671  1.00 50.14           O  
ATOM   4177  CB  LEU    99      39.802  47.255  80.625  1.00 49.48           C  
ATOM   4178  CG  LEU    99      39.153  46.035  81.283  1.00 48.69           C  
ATOM   4179  CD1 LEU    99      38.709  45.035  80.244  1.00 44.65           C  
ATOM   4180  CD2 LEU    99      40.161  45.379  82.239  1.00 47.64           C  
ATOM   4181  N   VAL   100      37.354  49.361  79.832  1.00 50.56           N  
ATOM   4182  CA  VAL   100      36.727  50.624  80.189  1.00 51.46           C  
ATOM   4183  C   VAL   100      35.625  50.366  81.221  1.00 52.31           C  
ATOM   4184  O   VAL   100      34.998  49.284  81.248  1.00 49.76           O  
ATOM   4185  CB  VAL   100      36.164  51.402  78.947  1.00 52.84           C  
ATOM   4186  CG1 VAL   100      35.004  50.664  78.313  1.00 53.20           C  
ATOM   4187  CG2 VAL   100      35.743  52.795  79.371  1.00 49.31           C  
ATOM   4188  N   ALA   101      35.427  51.353  82.096  1.00 53.30           N  
ATOM   4189  CA  ALA   101      34.425  51.250  83.148  1.00 56.44           C  
ATOM   4190  C   ALA   101      33.010  51.396  82.601  1.00 57.74           C  
ATOM   4191  O   ALA   101      32.680  52.372  81.926  1.00 57.56           O  
ATOM   4192  CB  ALA   101      34.688  52.303  84.221  1.00 55.65           C  
ATOM   4193  N   VAL   102      32.188  50.399  82.890  1.00 61.63           N  
ATOM   4194  CA  VAL   102      30.792  50.375  82.476  1.00 63.51           C  
ATOM   4195  C   VAL   102      29.966  50.862  83.679  1.00 65.67           C  
ATOM   4196  O   VAL   102      28.967  51.575  83.525  1.00 67.60           O  
ATOM   4197  CB  VAL   102      30.396  48.938  82.062  1.00 63.15           C  
ATOM   4198  CG1 VAL   102      28.902  48.737  82.179  1.00 63.19           C  
ATOM   4199  CG2 VAL   102      30.850  48.690  80.636  1.00 64.18           C  
ATOM   4200  N   ASP   103      30.407  50.472  84.874  1.00 66.41           N  
ATOM   4201  CA  ASP   103      29.781  50.869  86.140  1.00 65.23           C  
ATOM   4202  C   ASP   103      30.930  51.274  87.072  1.00 64.58           C  
ATOM   4203  O   ASP   103      31.723  50.429  87.484  1.00 64.16           O  
ATOM   4204  CB  ASP   103      28.989  49.697  86.739  1.00 66.82           C  
ATOM   4205  CG  ASP   103      28.329  50.051  88.067  1.00 70.31           C  
ATOM   4206  OD1 ASP   103      27.430  49.302  88.512  1.00 68.31           O  
ATOM   4207  OD2 ASP   103      28.714  51.075  88.671  1.00 72.78           O1-
ATOM   4208  N   PRO   104      31.037  52.574  87.412  1.00 63.98           N  
ATOM   4209  CA  PRO   104      32.108  53.065  88.291  1.00 63.42           C  
ATOM   4210  C   PRO   104      32.204  52.387  89.649  1.00 63.01           C  
ATOM   4211  O   PRO   104      33.269  52.378  90.268  1.00 63.14           O  
ATOM   4212  CB  PRO   104      31.798  54.558  88.419  1.00 63.20           C  
ATOM   4213  CG  PRO   104      30.314  54.601  88.302  1.00 63.34           C  
ATOM   4214  CD  PRO   104      30.042  53.634  87.166  1.00 63.17           C  
ATOM   4215  N   GLY   105      31.090  51.819  90.101  1.00 62.78           N  
ATOM   4216  CA  GLY   105      31.059  51.170  91.399  1.00 63.62           C  
ATOM   4217  C   GLY   105      31.086  52.183  92.535  1.00 63.26           C  
ATOM   4218  O   GLY   105      31.244  53.391  92.313  1.00 63.41           O  
ATOM   4219  N   ASN   106      30.921  51.694  93.759  1.00 63.75           N  
ATOM   4220  CA  ASN   106      30.940  52.549  94.949  1.00 62.76           C  
ATOM   4221  C   ASN   106      31.120  51.678  96.176  1.00 62.83           C  
ATOM   4222  O   ASN   106      31.361  50.473  96.054  1.00 63.34           O  
ATOM   4223  CB  ASN   106      29.644  53.356  95.064  1.00 61.79           C  
ATOM   4224  CG  ASN   106      28.399  52.477  95.111  1.00 61.36           C  
ATOM   4225  ND2 ASN   106      28.548  51.231  95.558  1.00 58.85           N  
ATOM   4226  OD1 ASN   106      27.312  52.925  94.753  1.00 60.75           O  
ATOM   4227  N   HIS   107      30.985  52.285  97.353  1.00 62.89           N  
ATOM   4228  CA  HIS   107      31.146  51.577  98.622  1.00 60.49           C  
ATOM   4229  C   HIS   107      30.264  50.339  98.783  1.00 59.75           C  
ATOM   4230  O   HIS   107      30.555  49.474  99.608  1.00 60.00           O  
ATOM   4231  CB  HIS   107      30.914  52.551  99.776  1.00 60.23           C  
ATOM   4232  CG  HIS   107      31.945  53.636  99.863  1.00 59.71           C  
ATOM   4233  CD2 HIS   107      33.301  53.585  99.838  1.00 60.56           C  
ATOM   4234  ND1 HIS   107      31.618  54.969  99.997  1.00 64.18           N  
ATOM   4235  CE1 HIS   107      32.724  55.693 100.050  1.00 63.46           C  
ATOM   4236  NE2 HIS   107      33.760  54.878  99.956  1.00 64.24           N  
ATOM   4237  N   THR   108      29.217  50.235  97.971  1.00 59.58           N  
ATOM   4238  CA  THR   108      28.286  49.108  98.039  1.00 61.71           C  
ATOM   4239  C   THR   108      28.382  48.157  96.859  1.00 62.79           C  
ATOM   4240  O   THR   108      28.088  46.964  96.979  1.00 62.92           O  
ATOM   4241  CB  THR   108      26.829  49.600  98.074  1.00 62.80           C  
ATOM   4242  CG2 THR   108      25.860  48.423  98.028  1.00 64.43           C  
ATOM   4243  OG1 THR   108      26.613  50.366  99.262  1.00 65.61           O  
ATOM   4244  N   ALA   109      28.762  48.692  95.706  1.00 63.83           N  
ATOM   4245  CA  ALA   109      28.854  47.878  94.501  1.00 64.71           C  
ATOM   4246  C   ALA   109      30.233  47.894  93.839  1.00 64.03           C  
ATOM   4247  O   ALA   109      30.917  48.920  93.793  1.00 63.35           O  
ATOM   4248  CB  ALA   109      27.784  48.325  93.500  1.00 65.07           C  
ATOM   4249  N   PRO   110      30.649  46.743  93.307  1.00 64.02           N  
ATOM   4250  CA  PRO   110      31.952  46.643  92.646  1.00 64.96           C  
ATOM   4251  C   PRO   110      31.972  47.366  91.297  1.00 65.35           C  
ATOM   4252  O   PRO   110      30.942  47.472  90.618  1.00 66.76           O  
ATOM   4253  CB  PRO   110      32.138  45.140  92.486  1.00 63.89           C  
ATOM   4254  CG  PRO   110      30.727  44.678  92.228  1.00 64.30           C  
ATOM   4255  CD  PRO   110      29.916  45.465  93.239  1.00 63.63           C  
ATOM   4256  N   ARG   111      33.148  47.872  90.932  1.00 65.04           N  
ATOM   4257  CA  ARG   111      33.343  48.550  89.664  1.00 64.08           C  
ATOM   4258  C   ARG   111      33.280  47.470  88.582  1.00 64.32           C  
ATOM   4259  O   ARG   111      33.874  46.399  88.733  1.00 64.80           O  
ATOM   4260  CB  ARG   111      34.703  49.238  89.660  1.00 62.82           C  
ATOM   4261  CG  ARG   111      35.096  49.868  88.348  1.00 58.48           C  
ATOM   4262  CD  ARG   111      36.399  50.621  88.517  1.00 52.99           C  
ATOM   4263  NE  ARG   111      36.227  51.794  89.368  1.00 57.79           N  
ATOM   4264  CZ  ARG   111      37.185  52.346  90.114  1.00 57.66           C  
ATOM   4265  NH1 ARG   111      38.415  51.838  90.137  1.00 50.03           N  
ATOM   4266  NH2 ARG   111      36.912  53.422  90.840  1.00 55.39           N1+
ATOM   4267  N   ARG   112      32.534  47.737  87.512  1.00 63.94           N  
ATOM   4268  CA  ARG   112      32.393  46.782  86.410  1.00 64.37           C  
ATOM   4269  C   ARG   112      33.150  47.266  85.167  1.00 62.19           C  
ATOM   4270  O   ARG   112      33.059  48.435  84.797  1.00 61.15           O  
ATOM   4271  CB  ARG   112      30.908  46.587  86.080  1.00 65.88           C  
ATOM   4272  CG  ARG   112      30.123  45.851  87.160  1.00 70.35           C  
ATOM   4273  CD  ARG   112      30.562  44.402  87.211  1.00 84.46           C  
ATOM   4274  NE  ARG   112      30.760  43.905  88.571  1.00 93.75           N  
ATOM   4275  CZ  ARG   112      31.568  42.890  88.876  1.00 96.72           C  
ATOM   4276  NH1 ARG   112      31.696  42.486  90.134  1.00 95.26           N  
ATOM   4277  NH2 ARG   112      32.263  42.286  87.918  1.00 98.64           N1+
ATOM   4278  N   CYS   113      33.912  46.384  84.527  1.00 60.65           N  
ATOM   4279  CA  CYS   113      34.647  46.814  83.341  1.00 59.28           C  
ATOM   4280  C   CYS   113      34.267  46.025  82.118  1.00 56.84           C  
ATOM   4281  O   CYS   113      33.739  44.927  82.214  1.00 56.95           O  
ATOM   4282  CB  CYS   113      36.157  46.681  83.527  1.00 59.94           C  
ATOM   4283  SG  CYS   113      36.875  47.378  85.045  1.00 59.74           S  
ATOM   4284  N   ALA   114      34.531  46.603  80.956  1.00 55.51           N  
ATOM   4285  CA  ALA   114      34.255  45.925  79.688  1.00 53.85           C  
ATOM   4286  C   ALA   114      35.398  46.188  78.717  1.00 52.70           C  
ATOM   4287  O   ALA   114      36.100  47.208  78.804  1.00 51.15           O  
ATOM   4288  CB  ALA   114      32.943  46.420  79.082  1.00 52.63           C  
ATOM   4289  N   CYS   115      35.601  45.248  77.808  1.00 52.93           N  
ATOM   4290  CA  CYS   115      36.620  45.419  76.789  1.00 53.03           C  
ATOM   4291  C   CYS   115      36.009  46.400  75.795  1.00 53.08           C  
ATOM   4292  O   CYS   115      34.804  46.358  75.541  1.00 51.97           O  
ATOM   4293  CB  CYS   115      36.904  44.085  76.105  1.00 53.54           C  
ATOM   4294  SG  CYS   115      37.777  42.908  77.190  1.00 53.40           S  
ATOM   4295  N   THR   116      36.823  47.301  75.255  1.00 53.92           N  
ATOM   4296  CA  THR   116      36.334  48.261  74.277  1.00 54.43           C  
ATOM   4297  C   THR   116      36.021  47.583  72.917  1.00 54.72           C  
ATOM   4298  O   THR   116      36.375  46.415  72.690  1.00 55.84           O  
ATOM   4299  CB  THR   116      37.337  49.422  74.115  1.00 53.69           C  
ATOM   4300  CG2 THR   116      37.634  50.037  75.480  1.00 54.03           C  
ATOM   4301  OG1 THR   116      38.559  48.945  73.549  1.00 51.70           O  
ATOM   4302  N   ALA   117      35.331  48.317  72.040  1.00 54.90           N  
ATOM   4303  CA  ALA   117      34.897  47.831  70.718  1.00 54.03           C  
ATOM   4304  C   ALA   117      35.889  46.958  69.961  1.00 51.87           C  
ATOM   4305  O   ALA   117      37.049  47.323  69.798  1.00 50.88           O  
ATOM   4306  CB  ALA   117      34.493  49.016  69.841  1.00 54.60           C  
ATOM   4307  N   GLY   118      35.425  45.805  69.492  1.00 51.98           N  
ATOM   4308  CA  GLY   118      36.308  44.926  68.749  1.00 53.60           C  
ATOM   4309  C   GLY   118      36.951  43.845  69.597  1.00 55.72           C  
ATOM   4310  O   GLY   118      37.636  42.945  69.083  1.00 55.68           O  
ATOM   4311  N   TYR   119      36.736  43.934  70.905  1.00 55.82           N  
ATOM   4312  CA  TYR   119      37.283  42.947  71.804  1.00 54.13           C  
ATOM   4313  C   TYR   119      36.258  42.479  72.802  1.00 54.02           C  
ATOM   4314  O   TYR   119      35.228  43.123  73.027  1.00 54.54           O  
ATOM   4315  CB  TYR   119      38.496  43.500  72.536  1.00 54.74           C  
ATOM   4316  CG  TYR   119      39.509  44.067  71.589  1.00 53.36           C  
ATOM   4317  CD1 TYR   119      39.387  45.370  71.117  1.00 54.70           C  
ATOM   4318  CD2 TYR   119      40.546  43.278  71.098  1.00 52.60           C  
ATOM   4319  CE1 TYR   119      40.262  45.876  70.180  1.00 50.61           C  
ATOM   4320  CE2 TYR   119      41.426  43.770  70.155  1.00 51.57           C  
ATOM   4321  CZ  TYR   119      41.278  45.074  69.700  1.00 50.83           C  
ATOM   4322  OH  TYR   119      42.149  45.575  68.768  1.00 52.94           O  
ATOM   4323  N   HIS   120      36.547  41.326  73.381  1.00 52.54           N  
ATOM   4324  CA  HIS   120      35.689  40.740  74.380  1.00 51.84           C  
ATOM   4325  C   HIS   120      36.601  40.123  75.440  1.00 52.62           C  
ATOM   4326  O   HIS   120      37.701  39.630  75.138  1.00 49.69           O  
ATOM   4327  CB  HIS   120      34.799  39.668  73.757  1.00 49.42           C  
ATOM   4328  CG  HIS   120      35.562  38.539  73.147  1.00 53.78           C  
ATOM   4329  CD2 HIS   120      35.802  37.283  73.592  1.00 56.50           C  
ATOM   4330  ND1 HIS   120      36.217  38.651  71.939  1.00 57.69           N  
ATOM   4331  CE1 HIS   120      36.827  37.511  71.667  1.00 57.20           C  
ATOM   4332  NE2 HIS   120      36.591  36.664  72.654  1.00 55.14           N  
ATOM   4333  N   TRP   121      36.136  40.171  76.682  1.00 53.62           N  
ATOM   4334  CA  TRP   121      36.871  39.629  77.808  1.00 54.39           C  
ATOM   4335  C   TRP   121      37.018  38.106  77.746  1.00 54.90           C  
ATOM   4336  O   TRP   121      36.046  37.377  77.522  1.00 52.56           O  
ATOM   4337  CB  TRP   121      36.170  40.027  79.105  1.00 54.06           C  
ATOM   4338  CG  TRP   121      36.909  39.563  80.298  1.00 52.90           C  
ATOM   4339  CD1 TRP   121      36.657  38.442  81.040  1.00 47.96           C  
ATOM   4340  CD2 TRP   121      38.065  40.182  80.877  1.00 44.83           C  
ATOM   4341  CE2 TRP   121      38.460  39.382  81.969  1.00 47.20           C  
ATOM   4342  CE3 TRP   121      38.804  41.335  80.576  1.00 47.59           C  
ATOM   4343  NE1 TRP   121      37.585  38.330  82.044  1.00 47.44           N  
ATOM   4344  CZ2 TRP   121      39.561  39.696  82.765  1.00 49.41           C  
ATOM   4345  CZ3 TRP   121      39.901  41.650  81.366  1.00 50.45           C  
ATOM   4346  CH2 TRP   121      40.268  40.831  82.452  1.00 51.61           C  
ATOM   4347  N   ASN   122      38.247  37.635  77.943  1.00 56.08           N  
ATOM   4348  CA  ASN   122      38.540  36.201  77.931  1.00 58.80           C  
ATOM   4349  C   ASN   122      39.035  35.783  79.327  1.00 60.74           C  
ATOM   4350  O   ASN   122      40.130  36.191  79.756  1.00 59.09           O  
ATOM   4351  CB  ASN   122      39.626  35.912  76.908  1.00 59.49           C  
ATOM   4352  CG  ASN   122      39.986  34.455  76.851  1.00 61.54           C  
ATOM   4353  ND2 ASN   122      41.154  34.117  77.378  1.00 64.29           N  
ATOM   4354  OD1 ASN   122      39.226  33.638  76.347  1.00 60.02           O  
ATOM   4355  N   SER   123      38.253  34.959  80.024  1.00 62.05           N  
ATOM   4356  CA  SER   123      38.628  34.561  81.384  1.00 63.43           C  
ATOM   4357  C   SER   123      39.870  33.677  81.529  1.00 63.76           C  
ATOM   4358  O   SER   123      40.456  33.631  82.612  1.00 65.47           O  
ATOM   4359  CB  SER   123      37.429  33.934  82.114  1.00 61.76           C  
ATOM   4360  OG  SER   123      37.022  32.721  81.521  1.00 63.37           O  
ATOM   4361  N   ASP   124      40.285  32.997  80.457  1.00 63.58           N  
ATOM   4362  CA  ASP   124      41.489  32.158  80.512  1.00 61.58           C  
ATOM   4363  C   ASP   124      42.747  33.024  80.594  1.00 61.32           C  
ATOM   4364  O   ASP   124      43.681  32.723  81.352  1.00 63.78           O  
ATOM   4365  CB  ASP   124      41.597  31.251  79.282  1.00 62.00           C  
ATOM   4366  CG  ASP   124      40.584  30.126  79.292  1.00 64.72           C  
ATOM   4367  OD1 ASP   124      40.220  29.671  80.396  1.00 64.97           O  
ATOM   4368  OD2 ASP   124      40.163  29.687  78.198  1.00 67.68           O1-
ATOM   4369  N   CYS   125      42.770  34.104  79.818  1.00 59.41           N  
ATOM   4370  CA  CYS   125      43.915  35.011  79.790  1.00 57.88           C  
ATOM   4371  C   CYS   125      43.644  36.215  80.681  1.00 56.35           C  
ATOM   4372  O   CYS   125      44.556  36.984  81.002  1.00 53.83           O  
ATOM   4373  CB  CYS   125      44.188  35.490  78.343  1.00 58.12           C  
ATOM   4374  SG  CYS   125      42.925  36.586  77.572  1.00 62.96           S  
ATOM   4375  N   GLU   126      42.389  36.357  81.103  1.00 56.56           N  
ATOM   4376  CA  GLU   126      41.968  37.514  81.899  1.00 59.07           C  
ATOM   4377  C   GLU   126      42.389  38.742  81.105  1.00 58.94           C  
ATOM   4378  O   GLU   126      42.957  39.706  81.636  1.00 59.81           O  
ATOM   4379  CB  GLU   126      42.607  37.523  83.287  1.00 58.62           C  
ATOM   4380  CG  GLU   126      41.907  36.591  84.253  1.00 59.19           C  
ATOM   4381  CD  GLU   126      42.312  36.807  85.718  1.00 64.31           C  
ATOM   4382  OE1 GLU   126      41.951  35.929  86.539  1.00 67.12           O  
ATOM   4383  OE2 GLU   126      42.972  37.841  86.048  1.00 63.35           O1-
ATOM   4384  N   CYS   127      42.106  38.684  79.810  1.00 58.67           N  
ATOM   4385  CA  CYS   127      42.463  39.770  78.922  1.00 58.23           C  
ATOM   4386  C   CYS   127      41.406  40.019  77.835  1.00 54.59           C  
ATOM   4387  O   CYS   127      40.498  39.199  77.619  1.00 52.31           O  
ATOM   4388  CB  CYS   127      43.848  39.486  78.299  1.00 59.41           C  
ATOM   4389  SG  CYS   127      43.916  38.274  76.931  1.00 62.17           S  
ATOM   4390  N   CYS   128      41.521  41.168  77.181  1.00 52.61           N  
ATOM   4391  CA  CYS   128      40.610  41.545  76.105  1.00 51.69           C  
ATOM   4392  C   CYS   128      41.080  40.938  74.775  1.00 50.23           C  
ATOM   4393  O   CYS   128      42.037  41.420  74.159  1.00 49.92           O  
ATOM   4394  CB  CYS   128      40.534  43.077  76.014  1.00 52.78           C  
ATOM   4395  SG  CYS   128      39.575  43.810  77.392  1.00 48.42           S  
ATOM   4396  N   ARG   129      40.422  39.861  74.351  1.00 48.72           N  
ATOM   4397  CA  ARG   129      40.783  39.197  73.103  1.00 51.23           C  
ATOM   4398  C   ARG   129      40.066  39.780  71.887  1.00 52.51           C  
ATOM   4399  O   ARG   129      38.901  40.189  71.951  1.00 52.85           O  
ATOM   4400  CB  ARG   129      40.482  37.700  73.192  1.00 50.16           C  
ATOM   4401  CG  ARG   129      41.337  36.969  74.209  1.00 55.50           C  
ATOM   4402  CD  ARG   129      42.814  36.987  73.795  1.00 58.96           C  
ATOM   4403  NE  ARG   129      42.989  36.251  72.550  1.00 64.06           N  
ATOM   4404  CZ  ARG   129      42.846  34.934  72.445  1.00 67.14           C  
ATOM   4405  NH1 ARG   129      43.008  34.341  71.267  1.00 63.84           N  
ATOM   4406  NH2 ARG   129      42.570  34.207  73.524  1.00 63.60           N1+
ATOM   4407  N   ARG   130      40.784  39.816  70.776  1.00 53.23           N  
ATOM   4408  CA  ARG   130      40.245  40.320  69.522  1.00 51.69           C  
ATOM   4409  C   ARG   130      39.038  39.464  69.147  1.00 50.77           C  
ATOM   4410  O   ARG   130      39.101  38.233  69.226  1.00 49.98           O  
ATOM   4411  CB  ARG   130      41.308  40.195  68.433  1.00 51.56           C  
ATOM   4412  CG  ARG   130      41.066  41.056  67.235  1.00 53.50           C  
ATOM   4413  CD  ARG   130      41.734  40.458  66.029  1.00 59.98           C  
ATOM   4414  NE  ARG   130      43.145  40.126  66.237  1.00 54.89           N  
ATOM   4415  CZ  ARG   130      44.056  40.996  66.646  1.00 57.26           C  
ATOM   4416  NH1 ARG   130      45.329  40.615  66.794  1.00 51.15           N  
ATOM   4417  NH2 ARG   130      43.676  42.239  66.931  1.00 53.63           N1+
ATOM   4418  N   ASN   131      37.937  40.098  68.755  1.00 52.13           N  
ATOM   4419  CA  ASN   131      36.759  39.328  68.365  1.00 53.59           C  
ATOM   4420  C   ASN   131      37.076  38.496  67.123  1.00 54.78           C  
ATOM   4421  O   ASN   131      37.862  38.915  66.260  1.00 54.16           O  
ATOM   4422  CB  ASN   131      35.575  40.255  68.083  1.00 53.64           C  
ATOM   4423  CG  ASN   131      35.079  40.964  69.333  1.00 58.74           C  
ATOM   4424  ND2 ASN   131      34.402  42.096  69.152  1.00 54.38           N  
ATOM   4425  OD1 ASN   131      35.293  40.486  70.449  1.00 65.55           O  
ATOM   4426  N   THR   132      36.473  37.315  67.031  1.00 56.19           N  
ATOM   4427  CA  THR   132      36.727  36.448  65.894  1.00 58.03           C  
ATOM   4428  C   THR   132      36.005  36.912  64.635  1.00 58.53           C  
ATOM   4429  O   THR   132      34.902  37.456  64.684  1.00 57.12           O  
ATOM   4430  CB  THR   132      36.370  34.980  66.208  1.00 58.72           C  
ATOM   4431  CG2 THR   132      35.249  34.905  67.182  1.00 58.48           C  
ATOM   4432  OG1 THR   132      35.998  34.307  65.001  1.00 62.13           O  
ATOM   4433  N   GLU   133      36.655  36.702  63.499  1.00 58.52           N  
ATOM   4434  CA  GLU   133      36.111  37.122  62.221  1.00 56.95           C  
ATOM   4435  C   GLU   133      35.241  36.089  61.544  1.00 56.75           C  
ATOM   4436  O   GLU   133      35.507  34.887  61.608  1.00 55.99           O  
ATOM   4437  CB  GLU   133      37.249  37.494  61.300  1.00 56.38           C  
ATOM   4438  CG  GLU   133      38.113  38.568  61.878  1.00 57.09           C  
ATOM   4439  CD  GLU   133      39.236  38.933  60.957  1.00 62.94           C  
ATOM   4440  OE1 GLU   133      39.787  40.041  61.105  1.00 66.34           O  
ATOM   4441  OE2 GLU   133      39.572  38.106  60.086  1.00 68.42           O1-
ATOM   4442  N   CYS   134      34.179  36.564  60.907  1.00 57.57           N  
ATOM   4443  CA  CYS   134      33.296  35.672  60.186  1.00 59.18           C  
ATOM   4444  C   CYS   134      33.902  35.588  58.798  1.00 59.22           C  
ATOM   4445  O   CYS   134      34.341  36.594  58.240  1.00 59.31           O  
ATOM   4446  CB  CYS   134      31.879  36.238  60.131  1.00 59.66           C  
ATOM   4447  SG  CYS   134      31.120  36.431  61.774  1.00 61.66           S  
ATOM   4448  N   ALA   135      33.958  34.379  58.259  1.00 59.59           N  
ATOM   4449  CA  ALA   135      34.532  34.162  56.940  1.00 60.27           C  
ATOM   4450  C   ALA   135      33.489  34.378  55.850  1.00 60.58           C  
ATOM   4451  O   ALA   135      32.284  34.426  56.132  1.00 62.07           O  
ATOM   4452  CB  ALA   135      35.090  32.746  56.855  1.00 59.57           C  
ATOM   4453  N   PRO   136      33.940  34.529  54.590  1.00 60.02           N  
ATOM   4454  CA  PRO   136      33.007  34.730  53.481  1.00 58.47           C  
ATOM   4455  C   PRO   136      31.921  33.662  53.537  1.00 57.59           C  
ATOM   4456  O   PRO   136      32.209  32.489  53.759  1.00 59.56           O  
ATOM   4457  CB  PRO   136      33.907  34.600  52.261  1.00 58.61           C  
ATOM   4458  CG  PRO   136      35.160  35.252  52.729  1.00 57.86           C  
ATOM   4459  CD  PRO   136      35.333  34.657  54.125  1.00 58.89           C  
ATOM   4460  N   GLY   137      30.673  34.070  53.362  1.00 56.31           N  
ATOM   4461  CA  GLY   137      29.577  33.120  53.422  1.00 54.57           C  
ATOM   4462  C   GLY   137      28.821  33.228  54.729  1.00 55.51           C  
ATOM   4463  O   GLY   137      27.740  32.653  54.886  1.00 55.21           O  
ATOM   4464  N   PHE   138      29.391  33.967  55.675  1.00 56.39           N  
ATOM   4465  CA  PHE   138      28.765  34.153  56.976  1.00 56.24           C  
ATOM   4466  C   PHE   138      28.861  35.608  57.379  1.00 56.02           C  
ATOM   4467  O   PHE   138      29.679  36.356  56.841  1.00 55.25           O  
ATOM   4468  CB  PHE   138      29.464  33.313  58.046  1.00 56.78           C  
ATOM   4469  CG  PHE   138      29.717  31.899  57.637  1.00 57.59           C  
ATOM   4470  CD1 PHE   138      30.777  31.588  56.798  1.00 59.64           C  
ATOM   4471  CD2 PHE   138      28.880  30.874  58.075  1.00 61.91           C  
ATOM   4472  CE1 PHE   138      31.003  30.280  56.397  1.00 58.59           C  
ATOM   4473  CE2 PHE   138      29.095  29.560  57.681  1.00 58.52           C  
ATOM   4474  CZ  PHE   138      30.162  29.264  56.837  1.00 59.06           C  
ATOM   4475  N   GLY   139      28.029  36.003  58.337  1.00 56.33           N  
ATOM   4476  CA  GLY   139      28.050  37.373  58.807  1.00 57.08           C  
ATOM   4477  C   GLY   139      27.895  37.437  60.312  1.00 57.59           C  
ATOM   4478  O   GLY   139      27.459  36.464  60.942  1.00 57.45           O  
ATOM   4479  N   ALA   140      28.256  38.578  60.893  1.00 59.16           N  
ATOM   4480  CA  ALA   140      28.134  38.763  62.327  1.00 60.46           C  
ATOM   4481  C   ALA   140      26.665  38.916  62.718  1.00 62.13           C  
ATOM   4482  O   ALA   140      25.929  39.706  62.119  1.00 61.40           O  
ATOM   4483  CB  ALA   140      28.915  39.987  62.760  1.00 58.59           C  
ATOM   4484  N   GLN   141      26.231  38.148  63.713  1.00 64.57           N  
ATOM   4485  CA  GLN   141      24.856  38.244  64.184  1.00 66.70           C  
ATOM   4486  C   GLN   141      24.709  39.591  64.890  1.00 68.09           C  
ATOM   4487  O   GLN   141      25.602  40.020  65.623  1.00 67.80           O  
ATOM   4488  CB  GLN   141      24.538  37.099  65.146  1.00 66.41           C  
ATOM   4489  N   HIS   142      23.590  40.267  64.645  1.00 70.79           N  
ATOM   4490  CA  HIS   142      23.329  41.569  65.259  1.00 72.22           C  
ATOM   4491  C   HIS   142      22.104  41.524  66.171  1.00 73.28           C  
ATOM   4492  O   HIS   142      21.240  40.656  66.020  1.00 74.00           O  
ATOM   4493  CB  HIS   142      23.140  42.646  64.182  1.00 71.70           C  
ATOM   4494  CG  HIS   142      24.427  43.194  63.641  1.00 72.35           C  
ATOM   4495  CD2 HIS   142      24.886  44.466  63.554  1.00 72.97           C  
ATOM   4496  ND1 HIS   142      25.415  42.394  63.108  1.00 73.91           N  
ATOM   4497  CE1 HIS   142      26.428  43.149  62.716  1.00 71.42           C  
ATOM   4498  NE2 HIS   142      26.132  44.410  62.975  1.00 71.81           N  
ATOM   4499  N   PRO   143      22.031  42.444  67.151  1.00 74.04           N  
ATOM   4500  CA  PRO   143      23.021  43.492  67.440  1.00 74.18           C  
ATOM   4501  C   PRO   143      24.294  42.943  68.095  1.00 74.25           C  
ATOM   4502  O   PRO   143      24.268  41.890  68.737  1.00 73.80           O  
ATOM   4503  CB  PRO   143      22.261  44.428  68.371  1.00 74.19           C  
ATOM   4504  CG  PRO   143      21.405  43.474  69.147  1.00 74.94           C  
ATOM   4505  CD  PRO   143      20.874  42.557  68.061  1.00 74.18           C  
ATOM   4506  N   LEU   144      25.400  43.665  67.925  1.00 73.59           N  
ATOM   4507  CA  LEU   144      26.683  43.272  68.497  1.00 72.93           C  
ATOM   4508  C   LEU   144      26.741  43.523  70.003  1.00 74.01           C  
ATOM   4509  O   LEU   144      26.636  44.664  70.461  1.00 74.05           O  
ATOM   4510  CB  LEU   144      27.818  44.024  67.790  1.00 71.98           C  
ATOM   4511  CG  LEU   144      28.403  43.336  66.547  1.00 72.03           C  
ATOM   4512  CD1 LEU   144      27.328  42.527  65.843  1.00 69.31           C  
ATOM   4513  CD2 LEU   144      29.015  44.370  65.619  1.00 70.84           C  
ATOM   4514  N   GLN   145      26.915  42.442  70.762  1.00 74.10           N  
ATOM   4515  CA  GLN   145      26.987  42.497  72.222  1.00 74.46           C  
ATOM   4516  C   GLN   145      28.299  43.109  72.724  1.00 74.45           C  
ATOM   4517  O   GLN   145      29.384  42.712  72.293  1.00 75.48           O  
ATOM   4518  CB  GLN   145      26.882  41.087  72.803  1.00 75.03           C  
ATOM   4519  CG  GLN   145      25.855  40.178  72.149  1.00 76.77           C  
ATOM   4520  CD  GLN   145      24.424  40.608  72.411  1.00 81.23           C  
ATOM   4521  NE2 GLN   145      24.243  41.815  72.948  1.00 80.85           N  
ATOM   4522  OE1 GLN   145      23.489  39.861  72.126  1.00 84.35           O  
ATOM   4523  N   LEU   146      28.201  44.060  73.647  1.00 73.40           N  
ATOM   4524  CA  LEU   146      29.395  44.680  74.215  1.00 72.17           C  
ATOM   4525  C   LEU   146      30.135  43.637  75.061  1.00 71.07           C  
ATOM   4526  O   LEU   146      29.507  42.858  75.788  1.00 71.84           O  
ATOM   4527  CB  LEU   146      29.004  45.872  75.099  1.00 72.24           C  
ATOM   4528  CG  LEU   146      30.063  46.507  76.019  1.00 72.24           C  
ATOM   4529  CD1 LEU   146      31.036  47.373  75.223  1.00 72.69           C  
ATOM   4530  CD2 LEU   146      29.358  47.348  77.068  1.00 74.47           C  
ATOM   4531  N   ASN   147      31.462  43.617  74.943  1.00 68.61           N  
ATOM   4532  CA  ASN   147      32.316  42.709  75.712  1.00 67.27           C  
ATOM   4533  C   ASN   147      32.050  41.216  75.490  1.00 66.08           C  
ATOM   4534  O   ASN   147      32.413  40.384  76.314  1.00 66.79           O  
ATOM   4535  CB  ASN   147      32.207  43.068  77.205  1.00 66.59           C  
ATOM   4536  CG  ASN   147      33.342  42.500  78.038  1.00 65.75           C  
ATOM   4537  ND2 ASN   147      32.994  41.886  79.158  1.00 62.20           N  
ATOM   4538  OD1 ASN   147      34.519  42.627  77.688  1.00 68.50           O  
ATOM   4539  N   LYS   148      31.421  40.881  74.372  1.00 65.04           N  
ATOM   4540  CA  LYS   148      31.133  39.486  74.036  1.00 64.71           C  
ATOM   4541  C   LYS   148      31.737  39.208  72.658  1.00 63.77           C  
ATOM   4542  O   LYS   148      31.924  40.125  71.858  1.00 62.49           O  
ATOM   4543  CB  LYS   148      29.617  39.234  74.016  1.00 65.66           C  
ATOM   4544  CG  LYS   148      28.914  39.330  75.388  1.00 67.47           C  
ATOM   4545  CD  LYS   148      29.191  38.081  76.244  1.00 73.63           C  
ATOM   4546  CE  LYS   148      28.460  38.086  77.605  1.00 74.62           C  
ATOM   4547  NZ  LYS   148      29.065  38.988  78.651  1.00 77.52           N1+
ATOM   4548  N   ASP   149      32.056  37.951  72.376  1.00 63.50           N  
ATOM   4549  CA  ASP   149      32.652  37.624  71.091  1.00 63.57           C  
ATOM   4550  C   ASP   149      31.575  37.591  70.026  1.00 64.28           C  
ATOM   4551  O   ASP   149      30.405  37.326  70.317  1.00 64.27           O  
ATOM   4552  CB  ASP   149      33.385  36.278  71.153  1.00 63.33           C  
ATOM   4553  CG  ASP   149      34.369  36.088  69.994  1.00 63.00           C  
ATOM   4554  OD1 ASP   149      34.733  37.088  69.332  1.00 64.00           O  
ATOM   4555  OD2 ASP   149      34.794  34.937  69.755  1.00 58.94           O1-
ATOM   4556  N   THR   150      31.960  37.872  68.789  1.00 64.41           N  
ATOM   4557  CA  THR   150      30.978  37.870  67.732  1.00 64.15           C  
ATOM   4558  C   THR   150      30.678  36.430  67.353  1.00 64.43           C  
ATOM   4559  O   THR   150      31.576  35.595  67.283  1.00 64.53           O  
ATOM   4560  CB  THR   150      31.464  38.666  66.486  1.00 63.86           C  
ATOM   4561  CG2 THR   150      32.381  39.805  66.899  1.00 61.98           C  
ATOM   4562  OG1 THR   150      32.177  37.802  65.607  1.00 65.04           O  
ATOM   4563  N   VAL   151      29.400  36.137  67.155  1.00 64.94           N  
ATOM   4564  CA  VAL   151      28.980  34.806  66.757  1.00 66.36           C  
ATOM   4565  C   VAL   151      28.612  34.898  65.281  1.00 67.62           C  
ATOM   4566  O   VAL   151      27.894  35.807  64.859  1.00 66.97           O  
ATOM   4567  CB  VAL   151      27.768  34.304  67.610  1.00 66.99           C  
ATOM   4568  CG1 VAL   151      27.166  35.458  68.389  1.00 67.25           C  
ATOM   4569  CG2 VAL   151      26.710  33.641  66.719  1.00 67.20           C  
ATOM   4570  N   CYS   152      29.124  33.964  64.494  1.00 68.75           N  
ATOM   4571  CA  CYS   152      28.866  33.968  63.069  1.00 69.45           C  
ATOM   4572  C   CYS   152      27.732  33.042  62.671  1.00 71.13           C  
ATOM   4573  O   CYS   152      27.471  32.034  63.323  1.00 71.19           O  
ATOM   4574  CB  CYS   152      30.138  33.587  62.314  1.00 68.86           C  
ATOM   4575  SG  CYS   152      31.552  34.667  62.718  1.00 70.40           S  
ATOM   4576  N   THR   153      27.049  33.409  61.596  1.00 71.66           N  
ATOM   4577  CA  THR   153      25.957  32.613  61.072  1.00 72.24           C  
ATOM   4578  C   THR   153      26.045  32.724  59.547  1.00 72.62           C  
ATOM   4579  O   THR   153      26.439  33.764  59.017  1.00 72.32           O  
ATOM   4580  CB  THR   153      24.579  33.118  61.616  1.00 71.74           C  
ATOM   4581  CG2 THR   153      24.428  34.620  61.428  1.00 71.23           C  
ATOM   4582  OG1 THR   153      23.516  32.439  60.938  1.00 74.93           O  
ATOM   4583  N   PRO   154      25.715  31.644  58.824  1.00 72.97           N  
ATOM   4584  CA  PRO   154      25.775  31.670  57.362  1.00 72.25           C  
ATOM   4585  C   PRO   154      24.757  32.622  56.739  1.00 71.15           C  
ATOM   4586  O   PRO   154      23.665  32.829  57.280  1.00 70.78           O  
ATOM   4587  CB  PRO   154      25.517  30.215  56.988  1.00 72.54           C  
ATOM   4588  CG  PRO   154      24.568  29.777  58.049  1.00 72.63           C  
ATOM   4589  CD  PRO   154      25.203  30.347  59.299  1.00 73.65           C  
ATOM   4590  N   CYS   155      25.136  33.205  55.606  1.00 70.10           N  
ATOM   4591  CA  CYS   155      24.268  34.131  54.885  1.00 69.17           C  
ATOM   4592  C   CYS   155      23.123  33.342  54.294  1.00 69.03           C  
ATOM   4593  O   CYS   155      23.336  32.259  53.740  1.00 69.22           O  
ATOM   4594  CB  CYS   155      25.023  34.804  53.744  1.00 66.77           C  
ATOM   4595  SG  CYS   155      26.423  35.820  54.279  1.00 66.13           S  
ATOM   4596  N   LEU   156      21.909  33.863  54.403  1.00 70.01           N  
ATOM   4597  CA  LEU   156      20.787  33.140  53.829  1.00 71.69           C  
ATOM   4598  C   LEU   156      20.405  33.720  52.462  1.00 71.40           C  
ATOM   4599  O   LEU   156      20.802  34.834  52.111  1.00 72.89           O  
ATOM   4600  CB  LEU   156      19.603  33.094  54.819  1.00 72.06           C  
ATOM   4601  CG  LEU   156      18.965  34.314  55.489  1.00 74.00           C  
ATOM   4602  CD1 LEU   156      18.398  33.832  56.818  1.00 72.51           C  
ATOM   4603  CD2 LEU   156      19.972  35.444  55.728  1.00 77.80           C  
ATOM   4604  N   LEU   157      19.668  32.933  51.685  1.00 70.97           N  
ATOM   4605  CA  LEU   157      19.253  33.301  50.333  1.00 70.02           C  
ATOM   4606  C   LEU   157      18.962  34.784  50.121  1.00 67.53           C  
ATOM   4607  O   LEU   157      18.111  35.367  50.808  1.00 66.89           O  
ATOM   4608  CB  LEU   157      18.028  32.470  49.931  1.00 70.98           C  
ATOM   4609  CG  LEU   157      17.579  32.528  48.466  1.00 71.82           C  
ATOM   4610  CD1 LEU   157      18.708  32.041  47.547  1.00 73.83           C  
ATOM   4611  CD2 LEU   157      16.325  31.675  48.294  1.00 71.29           C  
ATOM   4612  N   GLY   158      19.677  35.378  49.159  1.00 64.21           N  
ATOM   4613  CA  GLY   158      19.501  36.787  48.832  1.00 60.62           C  
ATOM   4614  C   GLY   158      20.581  37.691  49.401  1.00 59.21           C  
ATOM   4615  O   GLY   158      20.634  38.900  49.112  1.00 59.27           O  
ATOM   4616  N   PHE   159      21.449  37.092  50.217  1.00 57.40           N  
ATOM   4617  CA  PHE   159      22.536  37.811  50.861  1.00 53.56           C  
ATOM   4618  C   PHE   159      23.878  37.133  50.673  1.00 52.58           C  
ATOM   4619  O   PHE   159      23.957  35.932  50.373  1.00 53.67           O  
ATOM   4620  CB  PHE   159      22.245  37.948  52.347  1.00 53.69           C  
ATOM   4621  CG  PHE   159      20.946  38.617  52.629  1.00 52.38           C  
ATOM   4622  CD1 PHE   159      19.753  37.895  52.580  1.00 51.46           C  
ATOM   4623  CD2 PHE   159      20.899  39.981  52.899  1.00 53.33           C  
ATOM   4624  CE1 PHE   159      18.528  38.525  52.794  1.00 50.46           C  
ATOM   4625  CE2 PHE   159      19.679  40.620  53.114  1.00 54.52           C  
ATOM   4626  CZ  PHE   159      18.491  39.889  53.060  1.00 51.33           C  
ATOM   4627  N   PHE   160      24.935  37.912  50.861  1.00 50.39           N  
ATOM   4628  CA  PHE   160      26.280  37.398  50.717  1.00 49.17           C  
ATOM   4629  C   PHE   160      27.274  38.216  51.540  1.00 50.68           C  
ATOM   4630  O   PHE   160      26.973  39.318  52.002  1.00 51.34           O  
ATOM   4631  CB  PHE   160      26.719  37.468  49.253  1.00 46.21           C  
ATOM   4632  CG  PHE   160      27.174  38.840  48.835  1.00 40.29           C  
ATOM   4633  CD1 PHE   160      26.251  39.876  48.646  1.00 37.85           C  
ATOM   4634  CD2 PHE   160      28.524  39.118  48.694  1.00 33.92           C  
ATOM   4635  CE1 PHE   160      26.677  41.185  48.322  1.00 39.20           C  
ATOM   4636  CE2 PHE   160      28.967  40.426  48.370  1.00 39.83           C  
ATOM   4637  CZ  PHE   160      28.042  41.459  48.185  1.00 39.32           C  
ATOM   4638  N   SER   161      28.458  37.641  51.713  1.00 51.41           N  
ATOM   4639  CA  SER   161      29.571  38.284  52.393  1.00 53.04           C  
ATOM   4640  C   SER   161      30.782  37.701  51.693  1.00 53.13           C  
ATOM   4641  O   SER   161      30.947  36.486  51.625  1.00 52.70           O  
ATOM   4642  CB  SER   161      29.626  37.959  53.882  1.00 52.72           C  
ATOM   4643  OG  SER   161      30.586  38.813  54.502  1.00 53.64           O  
ATOM   4644  N   ASP   162      31.615  38.581  51.166  1.00 54.72           N  
ATOM   4645  CA  ASP   162      32.795  38.194  50.410  1.00 60.04           C  
ATOM   4646  C   ASP   162      34.030  38.685  51.136  1.00 61.47           C  
ATOM   4647  O   ASP   162      35.049  38.981  50.514  1.00 63.55           O  
ATOM   4648  CB  ASP   162      32.722  38.861  49.033  1.00 60.33           C  
ATOM   4649  CG  ASP   162      32.738  40.386  49.129  1.00 64.15           C  
ATOM   4650  OD1 ASP   162      32.003  40.953  49.966  1.00 66.07           O  
ATOM   4651  OD2 ASP   162      33.487  41.026  48.369  1.00 69.40           O1-
ATOM   4652  N   VAL   163      33.943  38.769  52.457  1.00 62.21           N  
ATOM   4653  CA  VAL   163      35.065  39.288  53.221  1.00 60.61           C  
ATOM   4654  C   VAL   163      35.177  38.667  54.618  1.00 59.98           C  
ATOM   4655  O   VAL   163      34.242  38.008  55.093  1.00 59.08           O  
ATOM   4656  CB  VAL   163      34.918  40.842  53.338  1.00 60.12           C  
ATOM   4657  CG1 VAL   163      34.007  41.205  54.494  1.00 59.42           C  
ATOM   4658  CG2 VAL   163      36.269  41.492  53.484  1.00 62.94           C  
ATOM   4659  N   PHE   164      36.335  38.857  55.252  1.00 59.20           N  
ATOM   4660  CA  PHE   164      36.550  38.373  56.615  1.00 59.19           C  
ATOM   4661  C   PHE   164      36.356  39.591  57.503  1.00 58.06           C  
ATOM   4662  O   PHE   164      37.103  40.569  57.413  1.00 56.77           O  
ATOM   4663  CB  PHE   164      37.962  37.822  56.819  1.00 60.54           C  
ATOM   4664  CG  PHE   164      38.194  36.487  56.178  1.00 62.78           C  
ATOM   4665  CD1 PHE   164      38.613  36.399  54.853  1.00 63.46           C  
ATOM   4666  CD2 PHE   164      37.995  35.315  56.904  1.00 64.07           C  
ATOM   4667  CE1 PHE   164      38.834  35.156  54.258  1.00 67.01           C  
ATOM   4668  CE2 PHE   164      38.213  34.064  56.321  1.00 64.78           C  
ATOM   4669  CZ  PHE   164      38.633  33.984  54.995  1.00 64.36           C  
ATOM   4670  N   SER   165      35.343  39.531  58.357  1.00 56.64           N  
ATOM   4671  CA  SER   165      35.034  40.650  59.229  1.00 55.43           C  
ATOM   4672  C   SER   165      34.393  40.163  60.520  1.00 55.73           C  
ATOM   4673  O   SER   165      33.632  39.192  60.517  1.00 56.15           O  
ATOM   4674  CB  SER   165      34.074  41.607  58.499  1.00 54.75           C  
ATOM   4675  OG  SER   165      33.538  42.598  59.369  1.00 53.44           O  
ATOM   4676  N   SER   166      34.699  40.841  61.621  1.00 55.42           N  
ATOM   4677  CA  SER   166      34.118  40.481  62.906  1.00 55.53           C  
ATOM   4678  C   SER   166      32.952  41.419  63.219  1.00 56.50           C  
ATOM   4679  O   SER   166      32.304  41.290  64.256  1.00 57.09           O  
ATOM   4680  CB  SER   166      35.163  40.593  64.013  1.00 55.12           C  
ATOM   4681  OG  SER   166      35.634  41.926  64.107  1.00 51.87           O  
ATOM   4682  N   THR   167      32.692  42.365  62.319  1.00 56.51           N  
ATOM   4683  CA  THR   167      31.613  43.328  62.511  1.00 57.02           C  
ATOM   4684  C   THR   167      30.505  43.264  61.484  1.00 57.29           C  
ATOM   4685  O   THR   167      29.333  43.345  61.843  1.00 56.71           O  
ATOM   4686  CB  THR   167      32.133  44.764  62.513  1.00 55.90           C  
ATOM   4687  CG2 THR   167      32.951  45.030  63.738  1.00 57.16           C  
ATOM   4688  OG1 THR   167      32.940  44.974  61.353  1.00 61.06           O  
ATOM   4689  N   ASP   168      30.867  43.115  60.214  1.00 57.32           N  
ATOM   4690  CA  ASP   168      29.871  43.097  59.140  1.00 57.62           C  
ATOM   4691  C   ASP   168      28.906  41.922  59.089  1.00 57.99           C  
ATOM   4692  O   ASP   168      29.294  40.769  59.298  1.00 56.45           O  
ATOM   4693  CB  ASP   168      30.550  43.176  57.764  1.00 57.18           C  
ATOM   4694  CG  ASP   168      31.510  44.325  57.650  1.00 60.52           C  
ATOM   4695  OD1 ASP   168      31.476  45.219  58.525  1.00 63.60           O  
ATOM   4696  OD2 ASP   168      32.300  44.339  56.679  1.00 67.60           O1-
ATOM   4697  N   LYS   169      27.641  42.220  58.804  1.00 59.09           N  
ATOM   4698  CA  LYS   169      26.664  41.156  58.635  1.00 60.04           C  
ATOM   4699  C   LYS   169      26.539  40.985  57.125  1.00 60.65           C  
ATOM   4700  O   LYS   169      27.090  41.788  56.363  1.00 60.29           O  
ATOM   4701  CB  LYS   169      25.324  41.505  59.274  1.00 60.77           C  
ATOM   4702  CG  LYS   169      24.759  42.867  58.961  1.00 62.97           C  
ATOM   4703  CD  LYS   169      23.406  42.984  59.673  1.00 66.18           C  
ATOM   4704  CE  LYS   169      22.615  44.232  59.268  1.00 72.36           C  
ATOM   4705  NZ  LYS   169      21.207  44.191  59.796  1.00 69.80           N1+
ATOM   4706  N   CYS   170      25.856  39.935  56.686  1.00 60.79           N  
ATOM   4707  CA  CYS   170      25.712  39.686  55.251  1.00 61.33           C  
ATOM   4708  C   CYS   170      25.011  40.830  54.532  1.00 60.72           C  
ATOM   4709  O   CYS   170      23.987  41.333  55.002  1.00 59.93           O  
ATOM   4710  CB  CYS   170      24.926  38.402  55.012  1.00 61.84           C  
ATOM   4711  SG  CYS   170      25.637  36.926  55.805  1.00 68.20           S  
ATOM   4712  N   LYS   171      25.569  41.244  53.397  1.00 60.83           N  
ATOM   4713  CA  LYS   171      24.973  42.316  52.606  1.00 58.94           C  
ATOM   4714  C   LYS   171      23.956  41.686  51.656  1.00 58.58           C  
ATOM   4715  O   LYS   171      24.112  40.541  51.228  1.00 59.24           O  
ATOM   4716  CB  LYS   171      25.993  43.030  51.712  1.00 58.15           C  
ATOM   4717  CG  LYS   171      27.373  43.336  52.242  1.00 57.96           C  
ATOM   4718  CD  LYS   171      28.139  44.073  51.133  1.00 59.85           C  
ATOM   4719  CE  LYS   171      29.646  44.186  51.364  1.00 65.37           C  
ATOM   4720  NZ  LYS   171      30.421  42.967  50.964  1.00 67.40           N1+
ATOM   4721  N   PRO   172      22.895  42.429  51.315  1.00 58.71           N  
ATOM   4722  CA  PRO   172      21.899  41.879  50.389  1.00 58.10           C  
ATOM   4723  C   PRO   172      22.490  42.045  48.980  1.00 57.39           C  
ATOM   4724  O   PRO   172      23.312  42.933  48.749  1.00 57.15           O  
ATOM   4725  CB  PRO   172      20.693  42.780  50.624  1.00 56.67           C  
ATOM   4726  CG  PRO   172      21.348  44.119  50.882  1.00 57.27           C  
ATOM   4727  CD  PRO   172      22.487  43.760  51.809  1.00 58.54           C  
ATOM   4728  N   TRP   173      22.101  41.191  48.045  1.00 57.50           N  
ATOM   4729  CA  TRP   173      22.620  41.318  46.684  1.00 57.24           C  
ATOM   4730  C   TRP   173      22.273  42.663  46.077  1.00 56.71           C  
ATOM   4731  O   TRP   173      21.237  43.263  46.394  1.00 56.05           O  
ATOM   4732  CB  TRP   173      22.030  40.258  45.761  1.00 56.62           C  
ATOM   4733  CG  TRP   173      22.480  38.888  46.043  1.00 55.86           C  
ATOM   4734  CD1 TRP   173      23.727  38.496  46.445  1.00 52.77           C  
ATOM   4735  CD2 TRP   173      21.718  37.697  45.866  1.00 54.58           C  
ATOM   4736  CE2 TRP   173      22.569  36.609  46.175  1.00 52.43           C  
ATOM   4737  CE3 TRP   173      20.396  37.438  45.469  1.00 56.03           C  
ATOM   4738  NE1 TRP   173      23.789  37.130  46.522  1.00 52.71           N  
ATOM   4739  CZ2 TRP   173      22.139  35.272  46.104  1.00 56.56           C  
ATOM   4740  CZ3 TRP   173      19.966  36.107  45.396  1.00 56.71           C  
ATOM   4741  CH2 TRP   173      20.841  35.042  45.715  1.00 57.16           C  
ATOM   4742  N   THR   174      23.139  43.125  45.187  1.00 56.03           N  
ATOM   4743  CA  THR   174      22.905  44.373  44.484  1.00 56.12           C  
ATOM   4744  C   THR   174      21.657  44.221  43.588  1.00 57.32           C  
ATOM   4745  O   THR   174      21.355  43.132  43.100  1.00 56.66           O  
ATOM   4746  CB  THR   174      24.143  44.731  43.608  1.00 56.67           C  
ATOM   4747  CG2 THR   174      23.804  45.767  42.551  1.00 57.28           C  
ATOM   4748  OG1 THR   174      25.183  45.243  44.449  1.00 56.15           O  
ATOM   4749  N   ASN   175      20.905  45.305  43.425  1.00 58.42           N  
ATOM   4750  CA  ASN   175      19.748  45.302  42.532  1.00 60.59           C  
ATOM   4751  C   ASN   175      20.277  45.990  41.291  1.00 58.83           C  
ATOM   4752  O   ASN   175      20.544  47.195  41.303  1.00 57.92           O  
ATOM   4753  CB  ASN   175      18.584  46.108  43.098  1.00 62.14           C  
ATOM   4754  CG  ASN   175      17.741  45.307  44.055  1.00 68.82           C  
ATOM   4755  ND2 ASN   175      17.623  45.794  45.293  1.00 70.81           N  
ATOM   4756  OD1 ASN   175      17.192  44.258  43.690  1.00 75.12           O  
ATOM   4757  N   CYS   176      20.443  45.214  40.230  1.00 58.64           N  
ATOM   4758  CA  CYS   176      20.981  45.723  38.974  1.00 57.88           C  
ATOM   4759  C   CYS   176      20.250  46.913  38.356  1.00 56.16           C  
ATOM   4760  O   CYS   176      20.882  47.772  37.744  1.00 55.92           O  
ATOM   4761  CB  CYS   176      21.074  44.575  37.972  1.00 58.91           C  
ATOM   4762  SG  CYS   176      22.264  43.276  38.478  1.00 61.12           S  
ATOM   4763  N   THR   177      18.934  46.984  38.536  1.00 56.01           N  
ATOM   4764  CA  THR   177      18.163  48.075  37.968  1.00 56.55           C  
ATOM   4765  C   THR   177      18.522  49.428  38.573  1.00 56.34           C  
ATOM   4766  O   THR   177      18.284  50.464  37.954  1.00 56.88           O  
ATOM   4767  CB  THR   177      16.629  47.823  38.107  1.00 58.17           C  
ATOM   4768  CG2 THR   177      16.233  46.525  37.406  1.00 59.30           C  
ATOM   4769  OG1 THR   177      16.273  47.705  39.487  1.00 65.04           O  
ATOM   4770  N   LEU   178      19.093  49.435  39.776  1.00 55.27           N  
ATOM   4771  CA  LEU   178      19.477  50.706  40.398  1.00 53.51           C  
ATOM   4772  C   LEU   178      20.747  51.231  39.722  1.00 52.33           C  
ATOM   4773  O   LEU   178      21.105  52.405  39.855  1.00 52.25           O  
ATOM   4774  CB  LEU   178      19.720  50.530  41.902  1.00 53.28           C  
ATOM   4775  CG  LEU   178      18.580  49.897  42.711  1.00 53.28           C  
ATOM   4776  CD1 LEU   178      18.983  49.812  44.187  1.00 45.07           C  
ATOM   4777  CD2 LEU   178      17.295  50.717  42.537  1.00 47.33           C  
ATOM   4778  N   LEU   179      21.414  50.339  38.996  1.00 52.81           N  
ATOM   4779  CA  LEU   179      22.637  50.658  38.272  1.00 53.77           C  
ATOM   4780  C   LEU   179      22.278  50.872  36.797  1.00 55.02           C  
ATOM   4781  O   LEU   179      23.137  51.181  35.957  1.00 55.05           O  
ATOM   4782  CB  LEU   179      23.628  49.495  38.397  1.00 54.93           C  
ATOM   4783  CG  LEU   179      24.678  49.460  39.517  1.00 55.88           C  
ATOM   4784  CD1 LEU   179      24.205  50.228  40.741  1.00 49.24           C  
ATOM   4785  CD2 LEU   179      24.988  48.007  39.847  1.00 51.45           C  
ATOM   4786  N   GLY   180      20.995  50.707  36.499  1.00 55.22           N  
ATOM   4787  CA  GLY   180      20.521  50.865  35.142  1.00 56.55           C  
ATOM   4788  C   GLY   180      20.915  49.655  34.317  1.00 57.27           C  
ATOM   4789  O   GLY   180      21.079  49.765  33.102  1.00 59.02           O  
ATOM   4790  N   LYS   181      21.055  48.500  34.972  1.00 57.46           N  
ATOM   4791  CA  LYS   181      21.458  47.268  34.293  1.00 56.00           C  
ATOM   4792  C   LYS   181      20.566  46.057  34.540  1.00 58.93           C  
ATOM   4793  O   LYS   181      19.554  46.135  35.243  1.00 60.09           O  
ATOM   4794  CB  LYS   181      22.884  46.924  34.692  1.00 53.36           C  
ATOM   4795  CG  LYS   181      23.817  48.069  34.457  1.00 48.06           C  
ATOM   4796  CD  LYS   181      25.271  47.718  34.731  1.00 40.09           C  
ATOM   4797  CE  LYS   181      26.165  48.910  34.402  1.00 44.59           C  
ATOM   4798  NZ  LYS   181      27.572  48.691  34.815  1.00 47.63           N1+
ATOM   4799  N   LEU   182      20.929  44.941  33.920  1.00 61.41           N  
ATOM   4800  CA  LEU   182      20.192  43.694  34.109  1.00 64.46           C  
ATOM   4801  C   LEU   182      21.113  42.729  34.844  1.00 64.77           C  
ATOM   4802  O   LEU   182      22.345  42.887  34.855  1.00 63.37           O  
ATOM   4803  CB  LEU   182      19.786  43.042  32.775  1.00 66.10           C  
ATOM   4804  CG  LEU   182      18.776  43.652  31.789  1.00 68.13           C  
ATOM   4805  CD1 LEU   182      17.561  44.219  32.530  1.00 69.53           C  
ATOM   4806  CD2 LEU   182      19.473  44.723  30.980  1.00 70.61           C  
ATOM   4807  N   GLU   183      20.515  41.716  35.447  1.00 65.91           N  
ATOM   4808  CA  GLU   183      21.300  40.744  36.169  1.00 68.19           C  
ATOM   4809  C   GLU   183      21.903  39.735  35.212  1.00 69.62           C  
ATOM   4810  O   GLU   183      21.196  38.897  34.649  1.00 70.68           O  
ATOM   4811  CB  GLU   183      20.434  40.029  37.188  1.00 68.28           C  
ATOM   4812  CG  GLU   183      21.187  39.044  38.026  1.00 69.36           C  
ATOM   4813  CD  GLU   183      20.257  38.240  38.891  1.00 74.23           C  
ATOM   4814  OE1 GLU   183      19.622  38.838  39.792  1.00 77.85           O
[truncated: 601,914 more chars]
