# Supplementary material for: Identification of a binding site on soluble RANKL that can be targeted to inhibit soluble RANK-RANKL interactions and treat osteoporosis
Source: Nat Commun. 2022 Sep 12;13:5338. doi: 10.1038/s41467-022-33006-4 (PMC9468151; doi:10.1038/s41467-022-33006-4)
Supplement: Supplementary file 5 — Source Data [file 41467_2022_33006_MOESM5_ESM.zip › figS4c-17ns.pdb]

ATOM      1  N   ALA   161       7.758  -0.746  26.625  1.00  0.00           N1+
ATOM      2  CA  ALA   161       7.282  -0.379  25.257  1.00  0.00           C  
ATOM      3  C   ALA   161       6.102  -1.182  24.872  1.00  0.00           C  
ATOM      4  O   ALA   161       5.858  -2.271  25.328  1.00  0.00           O  
ATOM      5  CB  ALA   161       8.519  -0.680  24.348  1.00  0.00           C  
ATOM      6  HA  ALA   161       7.050   0.684  25.186  1.00  0.00           H  
ATOM      7  HB1 ALA   161       8.864  -1.713  24.392  1.00  0.00           H  
ATOM      8  HB2 ALA   161       8.267  -0.505  23.302  1.00  0.00           H  
ATOM      9  HB3 ALA   161       9.264   0.026  24.716  1.00  0.00           H  
ATOM     10  H1  ALA   161       8.024  -1.719  26.681  1.00  0.00           H  
ATOM     11  H2  ALA   161       7.034  -0.450  27.266  1.00  0.00           H  
ATOM     12  H3  ALA   161       8.587  -0.238  26.898  1.00  0.00           H  
TER   
HETATM   13  C1  LIG   161     -14.356 -18.821 -12.870  1.00  0.00           C  
HETATM   14  N1  LIG   161     -12.045 -18.698 -12.014  1.00  0.00           N  
HETATM   15  O1  LIG   161     -12.545 -15.055 -11.415  1.00  0.00           O  
HETATM   16  C2  LIG   161     -15.691 -18.298 -12.803  1.00  0.00           C  
HETATM   17  N2  LIG   161     -11.542 -19.847 -12.677  1.00  0.00           N  
HETATM   18  O2  LIG   161     -11.734 -16.707 -10.041  1.00  0.00           O  
HETATM   19  C3  LIG   161     -15.977 -17.181 -12.037  1.00  0.00           C  
HETATM   20  N3  LIG   161      -9.076 -22.455 -13.012  1.00  0.00           N  
HETATM   21  O3  LIG   161      -9.684 -18.899 -10.588  1.00  0.00           O  
HETATM   22  C4  LIG   161     -14.912 -16.611 -11.328  1.00  0.00           C  
HETATM   23  N4  LIG   161      -8.635 -24.649 -13.535  1.00  0.00           N  
HETATM   24  O4  LIG   161     -10.967 -22.074 -14.116  1.00  0.00           O  
HETATM   25  C5  LIG   161     -13.611 -17.111 -11.366  1.00  0.00           C  
HETATM   26  C6  LIG   161     -13.300 -18.239 -12.119  1.00  0.00           C  
HETATM   27  C7  LIG   161     -12.557 -16.275 -10.825  1.00  0.00           C  
HETATM   28  C8  LIG   161     -10.442 -20.519 -12.329  1.00  0.00           C  
HETATM   29  C9  LIG   161      -9.533 -19.967 -11.158  1.00  0.00           C  
HETATM   30  C10 LIG   161     -10.181 -21.704 -13.246  1.00  0.00           C  
HETATM   31  C11 LIG   161      -8.426 -20.917 -10.648  1.00  0.00           C  
HETATM   32  C12 LIG   161      -7.594 -25.213 -15.660  1.00  0.00           C  
HETATM   33  C13 LIG   161      -8.145 -25.495 -14.390  1.00  0.00           C  
HETATM   34  C14 LIG   161      -8.615 -23.381 -13.908  1.00  0.00           C  
HETATM   35  C15 LIG   161      -8.048 -22.966 -15.127  1.00  0.00           C  
HETATM   36  C16 LIG   161      -7.467 -23.917 -15.991  1.00  0.00           C  
HETATM   37  H1  LIG   161     -16.480 -18.878 -13.272  1.00  0.00           H  
HETATM   38  H2  LIG   161     -13.239 -15.085 -12.097  1.00  0.00           H  
HETATM   39  H3  LIG   161     -14.279 -19.727 -13.460  1.00  0.00           H  
HETATM   40  H4  LIG   161     -17.008 -16.879 -11.871  1.00  0.00           H  
HETATM   41  H5  LIG   161     -15.247 -15.725 -10.798  1.00  0.00           H  
HETATM   42  H6  LIG   161     -11.563 -18.478 -11.152  1.00  0.00           H  
HETATM   43  H7  LIG   161      -8.718 -21.975 -10.627  1.00  0.00           H  
HETATM   44  H8  LIG   161      -8.357 -20.705  -9.574  1.00  0.00           H  
HETATM   45  H9  LIG   161      -7.481 -20.848 -11.201  1.00  0.00           H  
HETATM   46  H10 LIG   161      -8.365 -22.170 -12.348  1.00  0.00           H  
HETATM   47  H11 LIG   161      -7.237 -26.023 -16.289  1.00  0.00           H  
HETATM   48  H12 LIG   161      -8.241 -26.551 -14.144  1.00  0.00           H  
HETATM   49  H13 LIG   161      -7.905 -21.910 -15.337  1.00  0.00           H  
HETATM   50  H14 LIG   161      -7.142 -23.623 -16.984  1.00  0.00           H  
ATOM     51  N   GLN   162       5.365  -0.736  23.893  1.00  0.00           N  
ATOM     52  CA  GLN   162       4.317  -1.497  23.177  1.00  0.00           C  
ATOM     53  C   GLN   162       4.853  -2.702  22.386  1.00  0.00           C  
ATOM     54  O   GLN   162       6.068  -2.667  21.969  1.00  0.00           O  
ATOM     55  CB  GLN   162       3.557  -0.597  22.230  1.00  0.00           C  
ATOM     56  CG  GLN   162       2.692   0.431  23.066  1.00  0.00           C  
ATOM     57  CD  GLN   162       1.496  -0.194  23.802  1.00  0.00           C  
ATOM     58  NE2 GLN   162       0.738   0.605  24.574  1.00  0.00           N  
ATOM     59  OE1 GLN   162       1.155  -1.366  23.644  1.00  0.00           O  
ATOM     60  H   GLN   162       5.565   0.212  23.606  1.00  0.00           H  
ATOM     61  HA  GLN   162       3.659  -1.914  23.939  1.00  0.00           H  
ATOM     62  HB2 GLN   162       4.312  -0.051  21.664  1.00  0.00           H  
ATOM     63  HB3 GLN   162       2.903  -1.232  21.632  1.00  0.00           H  
ATOM     64  HG2 GLN   162       3.278   0.960  23.817  1.00  0.00           H  
ATOM     65  HG3 GLN   162       2.217   1.168  22.418  1.00  0.00           H  
ATOM     66 HE21 GLN   162      -0.048   0.193  25.055  1.00  0.00           H  
ATOM     67 HE22 GLN   162       0.905   1.601  24.571  1.00  0.00           H  
ATOM     68  N   PRO   163       4.110  -3.718  22.157  1.00  0.00           N  
ATOM     69  CA  PRO   163       4.434  -4.754  21.160  1.00  0.00           C  
ATOM     70  C   PRO   163       4.444  -4.310  19.714  1.00  0.00           C  
ATOM     71  O   PRO   163       3.424  -3.750  19.197  1.00  0.00           O  
ATOM     72  CB  PRO   163       3.272  -5.759  21.275  1.00  0.00           C  
ATOM     73  CG  PRO   163       2.736  -5.573  22.727  1.00  0.00           C  
ATOM     74  CD  PRO   163       2.953  -4.062  22.840  1.00  0.00           C  
ATOM     75  HA  PRO   163       5.404  -5.185  21.405  1.00  0.00           H  
ATOM     76  HB2 PRO   163       2.516  -5.604  20.505  1.00  0.00           H  
ATOM     77  HB3 PRO   163       3.633  -6.787  21.238  1.00  0.00           H  
ATOM     78  HG2 PRO   163       1.663  -5.764  22.756  1.00  0.00           H  
ATOM     79  HG3 PRO   163       3.368  -6.088  23.450  1.00  0.00           H  
ATOM     80  HD2 PRO   163       2.137  -3.613  22.275  1.00  0.00           H  
ATOM     81  HD3 PRO   163       3.094  -3.870  23.904  1.00  0.00           H  
ATOM     82  N   PHE   164       5.517  -4.700  18.990  1.00  0.00           N  
ATOM     83  CA  PHE   164       5.736  -4.332  17.605  1.00  0.00           C  
ATOM     84  C   PHE   164       6.858  -5.222  17.060  1.00  0.00           C  
ATOM     85  O   PHE   164       7.704  -5.743  17.782  1.00  0.00           O  
ATOM     86  CB  PHE   164       6.117  -2.899  17.341  1.00  0.00           C  
ATOM     87  CG  PHE   164       7.427  -2.381  17.946  1.00  0.00           C  
ATOM     88  CD1 PHE   164       8.708  -2.632  17.330  1.00  0.00           C  
ATOM     89  CD2 PHE   164       7.427  -1.594  19.149  1.00  0.00           C  
ATOM     90  CE1 PHE   164       9.845  -2.066  17.927  1.00  0.00           C  
ATOM     91  CE2 PHE   164       8.549  -1.168  19.774  1.00  0.00           C  
ATOM     92  CZ  PHE   164       9.804  -1.390  19.139  1.00  0.00           C  
ATOM     93  H   PHE   164       6.340  -5.180  19.325  1.00  0.00           H  
ATOM     94  HA  PHE   164       4.824  -4.585  17.065  1.00  0.00           H  
ATOM     95  HB2 PHE   164       6.221  -2.813  16.260  1.00  0.00           H  
ATOM     96  HB3 PHE   164       5.267  -2.272  17.612  1.00  0.00           H  
ATOM     97  HD1 PHE   164       8.720  -3.090  16.351  1.00  0.00           H  
ATOM     98  HD2 PHE   164       6.471  -1.511  19.644  1.00  0.00           H  
ATOM     99  HE1 PHE   164      10.799  -2.196  17.437  1.00  0.00           H  
ATOM    100  HE2 PHE   164       8.477  -0.568  20.668  1.00  0.00           H  
ATOM    101  HZ  PHE   164      10.727  -0.948  19.482  1.00  0.00           H  
ATOM    102  N   ALA   165       6.891  -5.369  15.693  1.00  0.00           N  
ATOM    103  CA  ALA   165       7.948  -6.061  14.949  1.00  0.00           C  
ATOM    104  C   ALA   165       8.119  -5.300  13.573  1.00  0.00           C  
ATOM    105  O   ALA   165       7.138  -4.858  12.937  1.00  0.00           O  
ATOM    106  CB  ALA   165       7.517  -7.580  14.846  1.00  0.00           C  
ATOM    107  H   ALA   165       6.124  -4.933  15.200  1.00  0.00           H  
ATOM    108  HA  ALA   165       8.913  -6.061  15.455  1.00  0.00           H  
ATOM    109  HB1 ALA   165       6.714  -7.698  14.120  1.00  0.00           H  
ATOM    110  HB2 ALA   165       8.321  -8.217  14.475  1.00  0.00           H  
ATOM    111  HB3 ALA   165       7.244  -7.977  15.824  1.00  0.00           H  
ATOM    112  N   HIE   166       9.319  -5.322  13.046  1.00  0.00           N  
ATOM    113  CA  HIE   166       9.504  -5.287  11.624  1.00  0.00           C  
ATOM    114  C   HIE   166      10.570  -6.324  11.218  1.00  0.00           C  
ATOM    115  O   HIE   166      11.387  -6.705  12.053  1.00  0.00           O  
ATOM    116  CB  HIE   166       9.834  -3.882  11.161  1.00  0.00           C  
ATOM    117  CG  HIE   166      10.025  -3.671   9.635  1.00  0.00           C  
ATOM    118  CD2 HIE   166      11.172  -3.206   9.182  1.00  0.00           C  
ATOM    119  ND1 HIE   166       9.013  -3.764   8.676  1.00  0.00           N  
ATOM    120  CE1 HIE   166       9.641  -3.210   7.596  1.00  0.00           C  
ATOM    121  NE2 HIE   166      10.972  -2.915   7.884  1.00  0.00           N  
ATOM    122  H   HIE   166      10.135  -5.611  13.566  1.00  0.00           H  
ATOM    123  HA  HIE   166       8.619  -5.670  11.116  1.00  0.00           H  
ATOM    124  HB2 HIE   166       8.995  -3.243  11.437  1.00  0.00           H  
ATOM    125  HB3 HIE   166      10.762  -3.642  11.679  1.00  0.00           H  
ATOM    126  HD2 HIE   166      11.995  -2.819   9.764  1.00  0.00           H  
ATOM    127  HE1 HIE   166       9.169  -3.054   6.637  1.00  0.00           H  
ATOM    128  HE2 HIE   166      11.607  -2.592   7.168  1.00  0.00           H  
ATOM    129  N   LEU   167      10.518  -6.881  10.017  1.00  0.00           N  
ATOM    130  CA  LEU   167      11.179  -8.080   9.444  1.00  0.00           C  
ATOM    131  C   LEU   167      11.652  -7.883   8.080  1.00  0.00           C  
ATOM    132  O   LEU   167      10.881  -7.567   7.153  1.00  0.00           O  
ATOM    133  CB  LEU   167      10.306  -9.354   9.705  1.00  0.00           C  
ATOM    134  CG  LEU   167       9.867  -9.724  11.162  1.00  0.00           C  
ATOM    135  CD1 LEU   167       8.519 -10.482  11.307  1.00  0.00           C  
ATOM    136  CD2 LEU   167      10.890 -10.373  12.019  1.00  0.00           C  
ATOM    137  H   LEU   167       9.953  -6.285   9.429  1.00  0.00           H  
ATOM    138  HA  LEU   167      12.107  -8.167  10.007  1.00  0.00           H  
ATOM    139  HB2 LEU   167       9.422  -9.120   9.110  1.00  0.00           H  
ATOM    140  HB3 LEU   167      10.792 -10.247   9.311  1.00  0.00           H  
ATOM    141  HG  LEU   167       9.562  -8.741  11.518  1.00  0.00           H  
ATOM    142 HD11 LEU   167       8.513 -11.524  10.990  1.00  0.00           H  
ATOM    143 HD12 LEU   167       8.171 -10.355  12.332  1.00  0.00           H  
ATOM    144 HD13 LEU   167       7.742  -9.993  10.717  1.00  0.00           H  
ATOM    145 HD21 LEU   167      10.552 -10.436  13.053  1.00  0.00           H  
ATOM    146 HD22 LEU   167      11.034 -11.399  11.682  1.00  0.00           H  
ATOM    147 HD23 LEU   167      11.737  -9.687  11.986  1.00  0.00           H  
ATOM    148  N   THR   168      12.926  -8.091   7.871  1.00  0.00           N  
ATOM    149  CA  THR   168      13.493  -7.894   6.529  1.00  0.00           C  
ATOM    150  C   THR   168      14.140  -9.135   5.988  1.00  0.00           C  
ATOM    151  O   THR   168      14.627  -9.995   6.758  1.00  0.00           O  
ATOM    152  CB  THR   168      14.529  -6.780   6.567  1.00  0.00           C  
ATOM    153  CG2 THR   168      13.856  -5.539   7.212  1.00  0.00           C  
ATOM    154  OG1 THR   168      15.544  -7.183   7.391  1.00  0.00           O  
ATOM    155  H   THR   168      13.543  -8.253   8.655  1.00  0.00           H  
ATOM    156  HA  THR   168      12.719  -7.557   5.840  1.00  0.00           H  
ATOM    157  HB  THR   168      14.917  -6.674   5.554  1.00  0.00           H  
ATOM    158  HG1 THR   168      16.025  -6.391   7.639  1.00  0.00           H  
ATOM    159 HG21 THR   168      14.521  -4.702   6.998  1.00  0.00           H  
ATOM    160 HG22 THR   168      12.938  -5.271   6.689  1.00  0.00           H  
ATOM    161 HG23 THR   168      13.786  -5.586   8.298  1.00  0.00           H  
ATOM    162  N   ILE   169      14.196  -9.321   4.668  1.00  0.00           N  
ATOM    163  CA  ILE   169      14.418 -10.694   4.076  1.00  0.00           C  
ATOM    164  C   ILE   169      15.919 -11.069   4.115  1.00  0.00           C  
ATOM    165  O   ILE   169      16.854 -10.401   3.627  1.00  0.00           O  
ATOM    166  CB  ILE   169      13.817 -10.970   2.691  1.00  0.00           C  
ATOM    167  CG1 ILE   169      13.809 -12.507   2.300  1.00  0.00           C  
ATOM    168  CG2 ILE   169      14.451 -10.148   1.491  1.00  0.00           C  
ATOM    169  CD1 ILE   169      13.167 -12.959   1.014  1.00  0.00           C  
ATOM    170  H   ILE   169      13.716  -8.674   4.059  1.00  0.00           H  
ATOM    171  HA  ILE   169      13.891 -11.346   4.773  1.00  0.00           H  
ATOM    172  HB  ILE   169      12.753 -10.740   2.751  1.00  0.00           H  
ATOM    173 HG12 ILE   169      14.811 -12.935   2.348  1.00  0.00           H  
ATOM    174 HG13 ILE   169      13.215 -12.932   3.108  1.00  0.00           H  
ATOM    175 HG21 ILE   169      15.515 -10.371   1.410  1.00  0.00           H  
ATOM    176 HG22 ILE   169      14.032 -10.352   0.506  1.00  0.00           H  
ATOM    177 HG23 ILE   169      14.308  -9.089   1.704  1.00  0.00           H  
ATOM    178 HD11 ILE   169      13.224 -14.042   0.904  1.00  0.00           H  
ATOM    179 HD12 ILE   169      12.123 -12.666   0.907  1.00  0.00           H  
ATOM    180 HD13 ILE   169      13.600 -12.514   0.118  1.00  0.00           H  
ATOM    181  N   ASN   170      16.254 -12.186   4.685  1.00  0.00           N  
ATOM    182  CA  ASN   170      17.633 -12.803   4.614  1.00  0.00           C  
ATOM    183  C   ASN   170      17.709 -13.501   3.273  1.00  0.00           C  
ATOM    184  O   ASN   170      16.821 -14.366   3.040  1.00  0.00           O  
ATOM    185  CB  ASN   170      17.794 -13.679   5.837  1.00  0.00           C  
ATOM    186  CG  ASN   170      19.119 -14.386   5.903  1.00  0.00           C  
ATOM    187  ND2 ASN   170      19.324 -15.058   7.012  1.00  0.00           N  
ATOM    188  OD1 ASN   170      19.993 -14.329   5.023  1.00  0.00           O  
ATOM    189  H   ASN   170      15.469 -12.711   5.043  1.00  0.00           H  
ATOM    190  HA  ASN   170      18.439 -12.079   4.729  1.00  0.00           H  
ATOM    191  HB2 ASN   170      17.747 -13.075   6.744  1.00  0.00           H  
ATOM    192  HB3 ASN   170      17.022 -14.449   5.849  1.00  0.00           H  
ATOM    193 HD21 ASN   170      20.236 -15.473   7.133  1.00  0.00           H  
ATOM    194 HD22 ASN   170      18.652 -15.042   7.767  1.00  0.00           H  
ATOM    195  N   ALA   171      18.649 -13.285   2.383  1.00  0.00           N  
ATOM    196  CA  ALA   171      18.785 -13.880   1.001  1.00  0.00           C  
ATOM    197  C   ALA   171      19.122 -15.370   1.061  1.00  0.00           C  
ATOM    198  O   ALA   171      18.886 -16.072   0.045  1.00  0.00           O  
ATOM    199  CB  ALA   171      19.967 -13.135   0.262  1.00  0.00           C  
ATOM    200  H   ALA   171      19.359 -12.629   2.676  1.00  0.00           H  
ATOM    201  HA  ALA   171      17.850 -13.670   0.480  1.00  0.00           H  
ATOM    202  HB1 ALA   171      19.824 -12.064   0.405  1.00  0.00           H  
ATOM    203  HB2 ALA   171      20.903 -13.517   0.671  1.00  0.00           H  
ATOM    204  HB3 ALA   171      19.923 -13.322  -0.811  1.00  0.00           H  
ATOM    205  N   ALA   172      19.538 -15.927   2.251  1.00  0.00           N  
ATOM    206  CA  ALA   172      20.032 -17.296   2.235  1.00  0.00           C  
ATOM    207  C   ALA   172      19.080 -18.414   1.874  1.00  0.00           C  
ATOM    208  O   ALA   172      19.614 -19.394   1.377  1.00  0.00           O  
ATOM    209  CB  ALA   172      20.650 -17.585   3.625  1.00  0.00           C  
ATOM    210  H   ALA   172      19.771 -15.334   3.033  1.00  0.00           H  
ATOM    211  HA  ALA   172      20.851 -17.250   1.518  1.00  0.00           H  
ATOM    212  HB1 ALA   172      19.874 -17.421   4.373  1.00  0.00           H  
ATOM    213  HB2 ALA   172      20.946 -18.632   3.679  1.00  0.00           H  
ATOM    214  HB3 ALA   172      21.544 -16.986   3.799  1.00  0.00           H  
ATOM    215  N   SER   173      17.725 -18.261   2.030  1.00  0.00           N  
ATOM    216  CA  SER   173      16.837 -19.460   1.690  1.00  0.00           C  
ATOM    217  C   SER   173      15.567 -18.943   1.070  1.00  0.00           C  
ATOM    218  O   SER   173      14.438 -19.128   1.562  1.00  0.00           O  
ATOM    219  CB  SER   173      16.548 -20.292   2.918  1.00  0.00           C  
ATOM    220  OG  SER   173      17.652 -21.045   3.335  1.00  0.00           O  
ATOM    221  H   SER   173      17.336 -17.379   2.330  1.00  0.00           H  
ATOM    222  HA  SER   173      17.444 -20.121   1.072  1.00  0.00           H  
ATOM    223  HB2 SER   173      16.284 -19.693   3.791  1.00  0.00           H  
ATOM    224  HB3 SER   173      15.718 -20.981   2.763  1.00  0.00           H  
ATOM    225  HG  SER   173      17.430 -21.619   4.073  1.00  0.00           H  
ATOM    226  N   ILE   174      15.771 -18.358  -0.114  1.00  0.00           N  
ATOM    227  CA  ILE   174      14.670 -17.979  -1.026  1.00  0.00           C  
ATOM    228  C   ILE   174      14.136 -19.314  -1.631  1.00  0.00           C  
ATOM    229  O   ILE   174      14.932 -20.073  -2.146  1.00  0.00           O  
ATOM    230  CB  ILE   174      15.091 -17.007  -2.158  1.00  0.00           C  
ATOM    231  CG1 ILE   174      15.897 -15.735  -1.729  1.00  0.00           C  
ATOM    232  CG2 ILE   174      13.828 -16.612  -3.036  1.00  0.00           C  
ATOM    233  CD1 ILE   174      15.087 -14.807  -0.832  1.00  0.00           C  
ATOM    234  H   ILE   174      16.697 -18.250  -0.502  1.00  0.00           H  
ATOM    235  HA  ILE   174      13.887 -17.488  -0.447  1.00  0.00           H  
ATOM    236  HB  ILE   174      15.721 -17.663  -2.760  1.00  0.00           H  
ATOM    237 HG12 ILE   174      16.816 -16.038  -1.226  1.00  0.00           H  
ATOM    238 HG13 ILE   174      16.077 -15.129  -2.617  1.00  0.00           H  
ATOM    239 HG21 ILE   174      13.290 -17.510  -3.339  1.00  0.00           H  
ATOM    240 HG22 ILE   174      13.048 -16.137  -2.441  1.00  0.00           H  
ATOM    241 HG23 ILE   174      14.092 -15.970  -3.876  1.00  0.00           H  
ATOM    242 HD11 ILE   174      15.627 -13.862  -0.782  1.00  0.00           H  
ATOM    243 HD12 ILE   174      14.132 -14.485  -1.247  1.00  0.00           H  
ATOM    244 HD13 ILE   174      14.992 -15.159   0.195  1.00  0.00           H  
ATOM    245  N   PRO   175      12.824 -19.562  -1.643  1.00  0.00           N  
ATOM    246  CA  PRO   175      12.240 -20.818  -2.146  1.00  0.00           C  
ATOM    247  C   PRO   175      12.382 -20.932  -3.666  1.00  0.00           C  
ATOM    248  O   PRO   175      12.424 -19.959  -4.433  1.00  0.00           O  
ATOM    249  CB  PRO   175      10.749 -20.837  -1.652  1.00  0.00           C  
ATOM    250  CG  PRO   175      10.898 -20.070  -0.367  1.00  0.00           C  
ATOM    251  CD  PRO   175      11.814 -18.937  -0.718  1.00  0.00           C  
ATOM    252  HA  PRO   175      12.875 -21.565  -1.670  1.00  0.00           H  
ATOM    253  HB2 PRO   175      10.084 -20.376  -2.382  1.00  0.00           H  
ATOM    254  HB3 PRO   175      10.305 -21.806  -1.426  1.00  0.00           H  
ATOM    255  HG2 PRO   175       9.946 -19.688   0.000  1.00  0.00           H  
ATOM    256  HG3 PRO   175      11.191 -20.728   0.451  1.00  0.00           H  
ATOM    257  HD2 PRO   175      11.379 -18.093  -1.253  1.00  0.00           H  
ATOM    258  HD3 PRO   175      12.275 -18.577   0.201  1.00  0.00           H  
ATOM    259  N   SER   176      12.304 -22.197  -4.160  1.00  0.00           N  
ATOM    260  CA  SER   176      12.377 -22.594  -5.641  1.00  0.00           C  
ATOM    261  C   SER   176      11.033 -22.965  -6.340  1.00  0.00           C  
ATOM    262  O   SER   176      10.856 -22.605  -7.542  1.00  0.00           O  
ATOM    263  CB  SER   176      13.283 -23.791  -5.851  1.00  0.00           C  
ATOM    264  OG  SER   176      14.403 -23.833  -4.902  1.00  0.00           O  
ATOM    265  H   SER   176      12.072 -22.938  -3.515  1.00  0.00           H  
ATOM    266  HA  SER   176      12.846 -21.811  -6.238  1.00  0.00           H  
ATOM    267  HB2 SER   176      12.649 -24.663  -5.689  1.00  0.00           H  
ATOM    268  HB3 SER   176      13.690 -23.711  -6.859  1.00  0.00           H  
ATOM    269  HG  SER   176      14.970 -23.066  -5.008  1.00  0.00           H  
ATOM    270  N   GLY   177      10.113 -23.591  -5.605  1.00  0.00           N  
ATOM    271  CA  GLY   177       8.694 -23.985  -5.960  1.00  0.00           C  
ATOM    272  C   GLY   177       7.818 -22.693  -6.100  1.00  0.00           C  
ATOM    273  O   GLY   177       8.093 -21.576  -5.684  1.00  0.00           O  
ATOM    274  H   GLY   177      10.444 -23.975  -4.732  1.00  0.00           H  
ATOM    275  HA2 GLY   177       8.707 -24.688  -6.793  1.00  0.00           H  
ATOM    276  HA3 GLY   177       8.279 -24.507  -5.099  1.00  0.00           H  
ATOM    277  N   SER   178       6.707 -22.921  -6.870  1.00  0.00           N  
ATOM    278  CA  SER   178       5.998 -21.880  -7.611  1.00  0.00           C  
ATOM    279  C   SER   178       4.698 -21.383  -7.047  1.00  0.00           C  
ATOM    280  O   SER   178       4.406 -20.258  -7.285  1.00  0.00           O  
ATOM    281  CB  SER   178       5.788 -22.402  -9.044  1.00  0.00           C  
ATOM    282  OG  SER   178       5.028 -23.591  -9.204  1.00  0.00           O  
ATOM    283  H   SER   178       6.443 -23.864  -7.121  1.00  0.00           H  
ATOM    284  HA  SER   178       6.674 -21.026  -7.611  1.00  0.00           H  
ATOM    285  HB2 SER   178       5.242 -21.592  -9.527  1.00  0.00           H  
ATOM    286  HB3 SER   178       6.738 -22.647  -9.519  1.00  0.00           H  
ATOM    287  HG  SER   178       5.517 -24.310  -9.612  1.00  0.00           H  
ATOM    288  N   HIE   179       3.990 -22.126  -6.216  1.00  0.00           N  
ATOM    289  CA  HIE   179       2.665 -21.720  -5.796  1.00  0.00           C  
ATOM    290  C   HIE   179       2.531 -21.545  -4.250  1.00  0.00           C  
ATOM    291  O   HIE   179       2.646 -22.586  -3.498  1.00  0.00           O  
ATOM    292  CB  HIE   179       1.627 -22.734  -6.312  1.00  0.00           C  
ATOM    293  CG  HIE   179       0.212 -22.398  -5.808  1.00  0.00           C  
ATOM    294  CD2 HIE   179      -0.480 -23.134  -4.932  1.00  0.00           C  
ATOM    295  ND1 HIE   179      -0.401 -21.188  -5.888  1.00  0.00           N  
ATOM    296  CE1 HIE   179      -1.430 -21.168  -5.065  1.00  0.00           C  
ATOM    297  NE2 HIE   179      -1.578 -22.394  -4.537  1.00  0.00           N  
ATOM    298  H   HIE   179       4.262 -23.093  -6.106  1.00  0.00           H  
ATOM    299  HA  HIE   179       2.427 -20.756  -6.247  1.00  0.00           H  
ATOM    300  HB2 HIE   179       1.653 -22.661  -7.400  1.00  0.00           H  
ATOM    301  HB3 HIE   179       1.820 -23.795  -6.151  1.00  0.00           H  
ATOM    302  HD2 HIE   179      -0.195 -24.127  -4.620  1.00  0.00           H  
ATOM    303  HE1 HIE   179      -2.175 -20.385  -5.075  1.00  0.00           H  
ATOM    304  HE2 HIE   179      -2.281 -22.524  -3.823  1.00  0.00           H  
ATOM    305  N   LYS   180       2.263 -20.309  -3.788  1.00  0.00           N  
ATOM    306  CA  LYS   180       1.859 -19.967  -2.404  1.00  0.00           C  
ATOM    307  C   LYS   180       2.732 -20.560  -1.325  1.00  0.00           C  
ATOM    308  O   LYS   180       2.350 -21.328  -0.449  1.00  0.00           O  
ATOM    309  CB  LYS   180       0.343 -20.270  -2.227  1.00  0.00           C  
ATOM    310  CG  LYS   180      -0.243 -19.453  -1.014  1.00  0.00           C  
ATOM    311  CD  LYS   180      -1.769 -19.601  -1.055  1.00  0.00           C  
ATOM    312  CE  LYS   180      -2.556 -18.755  -0.040  1.00  0.00           C  
ATOM    313  NZ  LYS   180      -2.463 -19.093   1.368  1.00  0.00           N1+
ATOM    314  H   LYS   180       2.114 -19.619  -4.511  1.00  0.00           H  
ATOM    315  HA  LYS   180       1.981 -18.894  -2.255  1.00  0.00           H  
ATOM    316  HB2 LYS   180      -0.229 -19.884  -3.070  1.00  0.00           H  
ATOM    317  HB3 LYS   180       0.215 -21.325  -1.987  1.00  0.00           H  
ATOM    318  HG2 LYS   180       0.133 -19.936  -0.112  1.00  0.00           H  
ATOM    319  HG3 LYS   180       0.050 -18.417  -1.175  1.00  0.00           H  
ATOM    320  HD2 LYS   180      -2.170 -19.215  -1.992  1.00  0.00           H  
ATOM    321  HD3 LYS   180      -1.972 -20.672  -1.049  1.00  0.00           H  
ATOM    322  HE2 LYS   180      -2.163 -17.743  -0.129  1.00  0.00           H  
ATOM    323  HE3 LYS   180      -3.595 -18.715  -0.367  1.00  0.00           H  
ATOM    324  HZ1 LYS   180      -1.481 -19.128   1.599  1.00  0.00           H  
ATOM    325  HZ2 LYS   180      -2.953 -18.426   1.947  1.00  0.00           H  
ATOM    326  HZ3 LYS   180      -2.765 -20.048   1.504  1.00  0.00           H  
ATOM    327  N   VAL   181       4.010 -20.308  -1.509  1.00  0.00           N  
ATOM    328  CA  VAL   181       5.093 -20.932  -0.733  1.00  0.00           C  
ATOM    329  C   VAL   181       5.502 -20.030   0.389  1.00  0.00           C  
ATOM    330  O   VAL   181       5.544 -18.774   0.277  1.00  0.00           O  
ATOM    331  CB  VAL   181       6.320 -21.324  -1.585  1.00  0.00           C  
ATOM    332  CG1 VAL   181       7.332 -22.130  -0.797  1.00  0.00           C  
ATOM    333  CG2 VAL   181       5.972 -22.071  -2.893  1.00  0.00           C  
ATOM    334  H   VAL   181       4.290 -19.654  -2.225  1.00  0.00           H  
ATOM    335  HA  VAL   181       4.697 -21.884  -0.381  1.00  0.00           H  
ATOM    336  HB  VAL   181       6.788 -20.415  -1.964  1.00  0.00           H  
ATOM    337 HG11 VAL   181       6.814 -23.050  -0.522  1.00  0.00           H  
ATOM    338 HG12 VAL   181       8.062 -22.532  -1.499  1.00  0.00           H  
ATOM    339 HG13 VAL   181       7.722 -21.611   0.079  1.00  0.00           H  
ATOM    340 HG21 VAL   181       5.236 -21.448  -3.404  1.00  0.00           H  
ATOM    341 HG22 VAL   181       6.881 -22.150  -3.489  1.00  0.00           H  
ATOM    342 HG23 VAL   181       5.551 -23.032  -2.600  1.00  0.00           H  
ATOM    343  N   THR   182       5.815 -20.603   1.589  1.00  0.00           N  
ATOM    344  CA  THR   182       6.291 -20.013   2.859  1.00  0.00           C  
ATOM    345  C   THR   182       7.675 -19.473   2.799  1.00  0.00           C  
ATOM    346  O   THR   182       8.555 -20.223   2.371  1.00  0.00           O  
ATOM    347  CB  THR   182       6.190 -21.105   3.981  1.00  0.00           C  
ATOM    348  CG2 THR   182       6.854 -20.749   5.377  1.00  0.00           C  
ATOM    349  OG1 THR   182       4.797 -21.410   4.101  1.00  0.00           O  
ATOM    350  H   THR   182       5.737 -21.610   1.597  1.00  0.00           H  
ATOM    351  HA  THR   182       5.640 -19.187   3.141  1.00  0.00           H  
ATOM    352  HB  THR   182       6.629 -22.006   3.554  1.00  0.00           H  
ATOM    353  HG1 THR   182       4.329 -20.844   4.720  1.00  0.00           H  
ATOM    354 HG21 THR   182       6.589 -19.765   5.764  1.00  0.00           H  
ATOM    355 HG22 THR   182       6.687 -21.546   6.101  1.00  0.00           H  
ATOM    356 HG23 THR   182       7.938 -20.642   5.390  1.00  0.00           H  
ATOM    357  N   LEU   183       7.891 -18.289   3.348  1.00  0.00           N  
ATOM    358  CA  LEU   183       9.144 -17.568   3.581  1.00  0.00           C  
ATOM    359  C   LEU   183       9.525 -17.838   5.068  1.00  0.00           C  
ATOM    360  O   LEU   183       8.666 -17.655   5.987  1.00  0.00           O  
ATOM    361  CB  LEU   183       9.025 -16.056   3.275  1.00  0.00           C  
ATOM    362  CG  LEU   183       9.260 -15.673   1.814  1.00  0.00           C  
ATOM    363  CD1 LEU   183       8.049 -16.138   0.944  1.00  0.00           C  
ATOM    364  CD2 LEU   183       9.469 -14.216   1.582  1.00  0.00           C  
ATOM    365  H   LEU   183       7.101 -17.864   3.811  1.00  0.00           H  
ATOM    366  HA  LEU   183       9.792 -17.965   2.800  1.00  0.00           H  
ATOM    367  HB2 LEU   183       8.073 -15.716   3.682  1.00  0.00           H  
ATOM    368  HB3 LEU   183       9.850 -15.562   3.790  1.00  0.00           H  
ATOM    369  HG  LEU   183      10.149 -16.208   1.477  1.00  0.00           H  
ATOM    370 HD11 LEU   183       7.963 -17.219   1.054  1.00  0.00           H  
ATOM    371 HD12 LEU   183       7.113 -15.645   1.210  1.00  0.00           H  
ATOM    372 HD13 LEU   183       8.191 -15.928  -0.116  1.00  0.00           H  
ATOM    373 HD21 LEU   183       8.478 -13.776   1.697  1.00  0.00           H  
ATOM    374 HD22 LEU   183      10.193 -13.893   2.330  1.00  0.00           H  
ATOM    375 HD23 LEU   183       9.899 -14.139   0.584  1.00  0.00           H  
ATOM    376  N   SER   184      10.727 -18.306   5.267  1.00  0.00           N  
ATOM    377  CA  SER   184      11.311 -18.621   6.537  1.00  0.00           C  
ATOM    378  C   SER   184      12.504 -17.794   6.895  1.00  0.00           C  
ATOM    379  O   SER   184      12.866 -17.663   8.097  1.00  0.00           O  
ATOM    380  CB  SER   184      11.731 -20.148   6.569  1.00  0.00           C  
ATOM    381  OG  SER   184      12.851 -20.368   5.679  1.00  0.00           O  
ATOM    382  H   SER   184      11.280 -18.547   4.457  1.00  0.00           H  
ATOM    383  HA  SER   184      10.524 -18.531   7.286  1.00  0.00           H  
ATOM    384  HB2 SER   184      11.971 -20.494   7.575  1.00  0.00           H  
ATOM    385  HB3 SER   184      10.877 -20.683   6.157  1.00  0.00           H  
ATOM    386  HG  SER   184      12.515 -20.458   4.784  1.00  0.00           H  
ATOM    387  N   SER   185      13.193 -17.217   5.846  1.00  0.00           N  
ATOM    388  CA  SER   185      14.489 -16.576   6.078  1.00  0.00           C  
ATOM    389  C   SER   185      14.373 -15.066   6.352  1.00  0.00           C  
ATOM    390  O   SER   185      14.292 -14.208   5.445  1.00  0.00           O  
ATOM    391  CB  SER   185      15.466 -16.950   4.979  1.00  0.00           C  
ATOM    392  OG  SER   185      15.292 -16.572   3.581  1.00  0.00           O  
ATOM    393  H   SER   185      12.764 -17.107   4.938  1.00  0.00           H  
ATOM    394  HA  SER   185      14.853 -17.058   6.985  1.00  0.00           H  
ATOM    395  HB2 SER   185      16.468 -16.631   5.265  1.00  0.00           H  
ATOM    396  HB3 SER   185      15.488 -18.039   5.013  1.00  0.00           H  
ATOM    397  HG  SER   185      15.800 -15.798   3.334  1.00  0.00           H  
ATOM    398  N   TRP   186      14.507 -14.745   7.647  1.00  0.00           N  
ATOM    399  CA  TRP   186      14.195 -13.367   8.101  1.00  0.00           C  
ATOM    400  C   TRP   186      15.168 -12.854   9.151  1.00  0.00           C  
ATOM    401  O   TRP   186      15.454 -13.567  10.126  1.00  0.00           O  
ATOM    402  CB  TRP   186      12.783 -13.371   8.632  1.00  0.00           C  
ATOM    403  CG  TRP   186      11.731 -13.612   7.712  1.00  0.00           C  
ATOM    404  CD1 TRP   186      11.063 -14.836   7.678  1.00  0.00           C  
ATOM    405  CD2 TRP   186      11.215 -12.808   6.642  1.00  0.00           C  
ATOM    406  CE2 TRP   186      10.191 -13.583   5.939  1.00  0.00           C  
ATOM    407  CE3 TRP   186      11.398 -11.432   6.345  1.00  0.00           C  
ATOM    408  NE1 TRP   186      10.108 -14.779   6.645  1.00  0.00           N  
ATOM    409  CZ2 TRP   186       9.604 -13.018   4.810  1.00  0.00           C  
ATOM    410  CZ3 TRP   186      10.820 -10.889   5.134  1.00  0.00           C  
ATOM    411  CH2 TRP   186       9.929 -11.698   4.413  1.00  0.00           C  
ATOM    412  H   TRP   186      14.608 -15.500   8.309  1.00  0.00           H  
ATOM    413  HA  TRP   186      14.189 -12.664   7.268  1.00  0.00           H  
ATOM    414  HB2 TRP   186      12.763 -14.183   9.361  1.00  0.00           H  
ATOM    415  HB3 TRP   186      12.651 -12.436   9.176  1.00  0.00           H  
ATOM    416  HD1 TRP   186      11.220 -15.719   8.279  1.00  0.00           H  
ATOM    417  HE1 TRP   186       9.438 -15.525   6.528  1.00  0.00           H  
ATOM    418  HE3 TRP   186      12.171 -10.948   6.925  1.00  0.00           H  
ATOM    419  HZ2 TRP   186       8.840 -13.526   4.241  1.00  0.00           H  
ATOM    420  HZ3 TRP   186      11.106  -9.891   4.837  1.00  0.00           H  
ATOM    421  HH2 TRP   186       9.580 -11.302   3.472  1.00  0.00           H  
ATOM    422  N   TYR   187      15.465 -11.526   9.036  1.00  0.00           N  
ATOM    423  CA  TYR   187      16.022 -10.787  10.189  1.00  0.00           C  
ATOM    424  C   TYR   187      14.873 -10.189  11.062  1.00  0.00           C  
ATOM    425  O   TYR   187      13.772  -9.829  10.570  1.00  0.00           O  
ATOM    426  CB  TYR   187      16.961  -9.639   9.791  1.00  0.00           C  
ATOM    427  CG  TYR   187      18.179 -10.055   8.998  1.00  0.00           C  
ATOM    428  CD1 TYR   187      18.321  -9.457   7.780  1.00  0.00           C  
ATOM    429  CD2 TYR   187      18.990 -11.120   9.374  1.00  0.00           C  
ATOM    430  CE1 TYR   187      19.456  -9.685   6.983  1.00  0.00           C  
ATOM    431  CE2 TYR   187      20.058 -11.413   8.588  1.00  0.00           C  
ATOM    432  CZ  TYR   187      20.331 -10.746   7.350  1.00  0.00           C  
ATOM    433  OH  TYR   187      21.512 -11.005   6.778  1.00  0.00           O  
ATOM    434  H   TYR   187      15.173 -10.915   8.287  1.00  0.00           H  
ATOM    435  HA  TYR   187      16.621 -11.515  10.736  1.00  0.00           H  
ATOM    436  HB2 TYR   187      16.383  -8.927   9.201  1.00  0.00           H  
ATOM    437  HB3 TYR   187      17.201  -8.986  10.631  1.00  0.00           H  
ATOM    438  HD1 TYR   187      17.659  -8.658   7.476  1.00  0.00           H  
ATOM    439  HD2 TYR   187      18.792 -11.679  10.276  1.00  0.00           H  
ATOM    440  HE1 TYR   187      19.622  -9.158   6.056  1.00  0.00           H  
ATOM    441  HE2 TYR   187      20.769 -12.196   8.809  1.00  0.00           H  
ATOM    442  HH  TYR   187      21.577 -10.377   6.055  1.00  0.00           H  
ATOM    443  N   HIE   188      15.157 -10.061  12.354  1.00  0.00           N  
ATOM    444  CA  HIE   188      14.375  -9.380  13.390  1.00  0.00           C  
ATOM    445  C   HIE   188      15.029  -8.376  14.271  1.00  0.00           C  
ATOM    446  O   HIE   188      14.383  -7.661  15.042  1.00  0.00           O  
ATOM    447  CB  HIE   188      13.573 -10.422  14.247  1.00  0.00           C  
ATOM    448  CG  HIE   188      14.415 -11.366  15.045  1.00  0.00           C  
ATOM    449  CD2 HIE   188      14.859 -12.595  14.623  1.00  0.00           C  
ATOM    450  ND1 HIE   188      14.865 -11.115  16.354  1.00  0.00           N  
ATOM    451  CE1 HIE   188      15.585 -12.183  16.707  1.00  0.00           C  
ATOM    452  NE2 HIE   188      15.593 -13.102  15.693  1.00  0.00           N  
ATOM    453  H   HIE   188      16.149 -10.147  12.526  1.00  0.00           H  
ATOM    454  HA  HIE   188      13.640  -8.715  12.937  1.00  0.00           H  
ATOM    455  HB2 HIE   188      12.909  -9.979  14.989  1.00  0.00           H  
ATOM    456  HB3 HIE   188      13.034 -11.023  13.515  1.00  0.00           H  
ATOM    457  HD2 HIE   188      14.693 -13.094  13.680  1.00  0.00           H  
ATOM    458  HE1 HIE   188      15.896 -12.423  17.713  1.00  0.00           H  
ATOM    459  HE2 HIE   188      16.093 -13.973  15.590  1.00  0.00           H  
ATOM    460  N   ASP   189      16.337  -8.262  14.180  1.00  0.00           N  
ATOM    461  CA  ASP   189      16.977  -7.175  14.896  1.00  0.00           C  
ATOM    462  C   ASP   189      18.207  -6.582  14.192  1.00  0.00           C  
ATOM    463  O   ASP   189      18.658  -5.547  14.694  1.00  0.00           O  
ATOM    464  CB  ASP   189      17.382  -7.684  16.341  1.00  0.00           C  
ATOM    465  CG  ASP   189      18.640  -8.605  16.333  1.00  0.00           C  
ATOM    466  OD1 ASP   189      19.080  -9.199  15.334  1.00  0.00           O  
ATOM    467  OD2 ASP   189      19.234  -8.671  17.440  1.00  0.00           O1-
ATOM    468  H   ASP   189      16.829  -8.925  13.597  1.00  0.00           H  
ATOM    469  HA  ASP   189      16.259  -6.355  14.921  1.00  0.00           H  
ATOM    470  HB2 ASP   189      17.698  -6.843  16.958  1.00  0.00           H  
ATOM    471  HB3 ASP   189      16.564  -8.264  16.765  1.00  0.00           H  
ATOM    472  N   ARG   190      18.720  -7.092  13.063  1.00  0.00           N  
ATOM    473  CA  ARG   190      19.751  -6.478  12.253  1.00  0.00           C  
ATOM    474  C   ARG   190      19.201  -5.292  11.486  1.00  0.00           C  
ATOM    475  O   ARG   190      18.124  -5.354  10.934  1.00  0.00           O  
ATOM    476  CB  ARG   190      20.246  -7.438  11.153  1.00  0.00           C  
ATOM    477  CG  ARG   190      21.442  -6.940  10.333  1.00  0.00           C  
ATOM    478  CD  ARG   190      21.967  -8.025   9.341  1.00  0.00           C  
ATOM    479  NE  ARG   190      23.280  -7.742   8.838  1.00  0.00           N  
ATOM    480  CZ  ARG   190      24.132  -8.727   8.703  1.00  0.00           C  
ATOM    481  NH1 ARG   190      23.964  -9.880   9.291  1.00  0.00           N1+
ATOM    482  NH2 ARG   190      25.189  -8.523   8.009  1.00  0.00           N1+
ATOM    483  H   ARG   190      18.387  -8.028  12.877  1.00  0.00           H  
ATOM    484  HA  ARG   190      20.618  -6.119  12.808  1.00  0.00           H  
ATOM    485  HB2 ARG   190      20.570  -8.306  11.728  1.00  0.00           H  
ATOM    486  HB3 ARG   190      19.453  -7.658  10.439  1.00  0.00           H  
ATOM    487  HG2 ARG   190      21.144  -6.034   9.806  1.00  0.00           H  
ATOM    488  HG3 ARG   190      22.285  -6.741  10.995  1.00  0.00           H  
ATOM    489  HD2 ARG   190      21.888  -9.007   9.809  1.00  0.00           H  
ATOM    490  HD3 ARG   190      21.324  -8.093   8.463  1.00  0.00           H  
ATOM    491  HE  ARG   190      23.553  -6.850   8.449  1.00  0.00           H  
ATOM    492 HH11 ARG   190      23.173  -9.948   9.915  1.00  0.00           H  
ATOM    493 HH12 ARG   190      24.244 -10.665   8.720  1.00  0.00           H  
ATOM    494 HH21 ARG   190      25.397  -7.734   7.415  1.00  0.00           H  
ATOM    495 HH22 ARG   190      25.972  -9.152   8.111  1.00  0.00           H  
ATOM    496  N   GLY   191      20.003  -4.305  11.280  1.00  0.00           N  
ATOM    497  CA  GLY   191      19.637  -3.016  10.549  1.00  0.00           C  
ATOM    498  C   GLY   191      18.172  -2.606  10.634  1.00  0.00           C  
ATOM    499  O   GLY   191      17.793  -2.271  11.763  1.00  0.00           O  
ATOM    500  H   GLY   191      20.851  -4.235  11.823  1.00  0.00           H  
ATOM    501  HA2 GLY   191      20.277  -2.203  10.890  1.00  0.00           H  
ATOM    502  HA3 GLY   191      19.899  -3.118   9.495  1.00  0.00           H  
ATOM    503  N   TRP   192      17.336  -2.597   9.586  1.00  0.00           N  
ATOM    504  CA  TRP   192      15.912  -2.142   9.646  1.00  0.00           C  
ATOM    505  C   TRP   192      14.955  -3.049  10.397  1.00  0.00           C  
ATOM    506  O   TRP   192      13.977  -2.607  10.929  1.00  0.00           O  
ATOM    507  CB  TRP   192      15.316  -1.779   8.305  1.00  0.00           C  
ATOM    508  CG  TRP   192      16.175  -1.049   7.340  1.00  0.00           C  
ATOM    509  CD1 TRP   192      16.116  -1.227   5.972  1.00  0.00           C  
ATOM    510  CD2 TRP   192      17.208  -0.030   7.548  1.00  0.00           C  
ATOM    511  CE2 TRP   192      17.676   0.476   6.315  1.00  0.00           C  
ATOM    512  CE3 TRP   192      17.741   0.612   8.668  1.00  0.00           C  
ATOM    513  NE1 TRP   192      16.964  -0.277   5.384  1.00  0.00           N  
ATOM    514  CZ2 TRP   192      18.534   1.530   6.180  1.00  0.00           C  
ATOM    515  CZ3 TRP   192      18.793   1.564   8.554  1.00  0.00           C  
ATOM    516  CH2 TRP   192      19.160   2.042   7.303  1.00  0.00           C  
ATOM    517  H   TRP   192      17.715  -2.927   8.710  1.00  0.00           H  
ATOM    518  HA  TRP   192      15.963  -1.170  10.136  1.00  0.00           H  
ATOM    519  HB2 TRP   192      15.079  -2.718   7.805  1.00  0.00           H  
ATOM    520  HB3 TRP   192      14.348  -1.293   8.434  1.00  0.00           H  
ATOM    521  HD1 TRP   192      15.505  -1.936   5.434  1.00  0.00           H  
ATOM    522  HE1 TRP   192      17.118  -0.074   4.406  1.00  0.00           H  
ATOM    523  HE3 TRP   192      17.481   0.153   9.611  1.00  0.00           H  
ATOM    524  HZ2 TRP   192      18.785   1.934   5.210  1.00  0.00           H  
ATOM    525  HZ3 TRP   192      19.360   1.915   9.403  1.00  0.00           H  
ATOM    526  HH2 TRP   192      19.837   2.872   7.163  1.00  0.00           H  
ATOM    527  N   ALA   193      15.297  -4.341  10.527  1.00  0.00           N  
ATOM    528  CA  ALA   193      14.633  -5.262  11.331  1.00  0.00           C  
ATOM    529  C   ALA   193      14.716  -4.965  12.861  1.00  0.00           C  
ATOM    530  O   ALA   193      15.805  -4.632  13.380  1.00  0.00           O  
ATOM    531  CB  ALA   193      15.044  -6.662  10.878  1.00  0.00           C  
ATOM    532  H   ALA   193      16.161  -4.749  10.200  1.00  0.00           H  
ATOM    533  HA  ALA   193      13.582  -5.181  11.056  1.00  0.00           H  
ATOM    534  HB1 ALA   193      14.980  -6.841   9.805  1.00  0.00           H  
ATOM    535  HB2 ALA   193      16.048  -6.805  11.281  1.00  0.00           H  
ATOM    536  HB3 ALA   193      14.327  -7.355  11.317  1.00  0.00           H  
ATOM    537  N   LYS   194      13.559  -5.078  13.589  1.00  0.00           N  
ATOM    538  CA  LYS   194      13.528  -4.841  15.065  1.00  0.00           C  
ATOM    539  C   LYS   194      12.294  -5.497  15.736  1.00  0.00           C  
ATOM    540  O   LYS   194      11.309  -5.732  14.996  1.00  0.00           O  
ATOM    541  CB  LYS   194      13.409  -3.297  15.291  1.00  0.00           C  
ATOM    542  CG  LYS   194      14.716  -2.382  15.029  1.00  0.00           C  
ATOM    543  CD  LYS   194      15.853  -2.819  15.889  1.00  0.00           C  
ATOM    544  CE  LYS   194      17.204  -2.190  15.460  1.00  0.00           C  
ATOM    545  NZ  LYS   194      17.814  -3.045  14.478  1.00  0.00           N1+
ATOM    546  H   LYS   194      12.686  -5.217  13.100  1.00  0.00           H  
ATOM    547  HA  LYS   194      14.332  -5.357  15.591  1.00  0.00           H  
ATOM    548  HB2 LYS   194      12.539  -3.003  14.702  1.00  0.00           H  
ATOM    549  HB3 LYS   194      13.241  -3.269  16.367  1.00  0.00           H  
ATOM    550  HG2 LYS   194      15.026  -2.377  13.984  1.00  0.00           H  
ATOM    551  HG3 LYS   194      14.551  -1.320  15.212  1.00  0.00           H  
ATOM    552  HD2 LYS   194      15.554  -2.456  16.873  1.00  0.00           H  
ATOM    553  HD3 LYS   194      15.995  -3.899  15.925  1.00  0.00           H  
ATOM    554  HE2 LYS   194      17.031  -1.219  14.994  1.00  0.00           H  
ATOM    555  HE3 LYS   194      17.948  -2.048  16.243  1.00  0.00           H  
ATOM    556  HZ1 LYS   194      18.617  -2.639  14.019  1.00  0.00           H  
ATOM    557  HZ2 LYS   194      18.279  -3.802  14.959  1.00  0.00           H  
ATOM    558  HZ3 LYS   194      17.170  -3.517  13.860  1.00  0.00           H  
ATOM    559  N   ILE   195      12.309  -5.779  17.029  1.00  0.00           N  
ATOM    560  CA  ILE   195      11.185  -6.434  17.728  1.00  0.00           C  
ATOM    561  C   ILE   195      11.118  -6.031  19.168  1.00  0.00           C  
ATOM    562  O   ILE   195      12.126  -5.632  19.775  1.00  0.00           O  
ATOM    563  CB  ILE   195      11.217  -7.982  17.444  1.00  0.00           C  
ATOM    564  CG1 ILE   195       9.816  -8.603  17.414  1.00  0.00           C  
ATOM    565  CG2 ILE   195      12.156  -8.639  18.436  1.00  0.00           C  
ATOM    566  CD1 ILE   195       9.633 -10.063  16.906  1.00  0.00           C  
ATOM    567  H   ILE   195      13.179  -5.581  17.501  1.00  0.00           H  
ATOM    568  HA  ILE   195      10.268  -6.062  17.273  1.00  0.00           H  
ATOM    569  HB  ILE   195      11.564  -7.998  16.411  1.00  0.00           H  
ATOM    570 HG12 ILE   195       9.257  -8.518  18.347  1.00  0.00           H  
ATOM    571 HG13 ILE   195       9.274  -7.966  16.714  1.00  0.00           H  
ATOM    572 HG21 ILE   195      13.059  -8.029  18.471  1.00  0.00           H  
ATOM    573 HG22 ILE   195      11.727  -8.745  19.432  1.00  0.00           H  
ATOM    574 HG23 ILE   195      12.468  -9.603  18.033  1.00  0.00           H  
ATOM    575 HD11 ILE   195       8.573 -10.315  16.889  1.00  0.00           H  
ATOM    576 HD12 ILE   195      10.021 -10.020  15.889  1.00  0.00           H  
ATOM    577 HD13 ILE   195      10.203 -10.687  17.595  1.00  0.00           H  
ATOM    578  N   SER   196       9.906  -6.079  19.750  1.00  0.00           N  
ATOM    579  CA  SER   196       9.519  -5.627  21.046  1.00  0.00           C  
ATOM    580  C   SER   196       8.356  -6.465  21.527  1.00  0.00           C  
ATOM    581  O   SER   196       7.319  -6.587  20.774  1.00  0.00           O  
ATOM    582  CB  SER   196       9.163  -4.111  20.929  1.00  0.00           C  
ATOM    583  OG  SER   196       8.635  -3.673  22.154  1.00  0.00           O  
ATOM    584  H   SER   196       9.171  -6.428  19.151  1.00  0.00           H  
ATOM    585  HA  SER   196      10.313  -5.923  21.731  1.00  0.00           H  
ATOM    586  HB2 SER   196      10.065  -3.582  20.620  1.00  0.00           H  
ATOM    587  HB3 SER   196       8.480  -3.982  20.090  1.00  0.00           H  
ATOM    588  HG  SER   196       7.956  -3.052  21.879  1.00  0.00           H  
ATOM    589  N   ASN   197       8.418  -7.091  22.681  1.00  0.00           N  
ATOM    590  CA  ASN   197       7.496  -8.005  23.357  1.00  0.00           C  
ATOM    591  C   ASN   197       7.192  -9.350  22.628  1.00  0.00           C  
ATOM    592  O   ASN   197       7.007 -10.347  23.401  1.00  0.00           O  
ATOM    593  CB  ASN   197       6.339  -7.200  23.897  1.00  0.00           C  
ATOM    594  CG  ASN   197       5.442  -8.050  24.730  1.00  0.00           C  
ATOM    595  ND2 ASN   197       5.539  -7.985  26.019  1.00  0.00           N  
ATOM    596  OD1 ASN   197       4.615  -8.756  24.229  1.00  0.00           O  
ATOM    597  H   ASN   197       9.263  -6.961  23.218  1.00  0.00           H  
ATOM    598  HA  ASN   197       8.117  -8.253  24.218  1.00  0.00           H  
ATOM    599  HB2 ASN   197       6.684  -6.373  24.518  1.00  0.00           H  
ATOM    600  HB3 ASN   197       5.789  -6.732  23.080  1.00  0.00           H  
ATOM    601 HD21 ASN   197       4.802  -8.445  26.534  1.00  0.00           H  
ATOM    602 HD22 ASN   197       6.079  -7.279  26.497  1.00  0.00           H  
ATOM    603  N   MET   198       7.239  -9.393  21.327  1.00  0.00           N  
ATOM    604  CA  MET   198       7.066 -10.623  20.476  1.00  0.00           C  
ATOM    605  C   MET   198       8.507 -11.151  20.078  1.00  0.00           C  
ATOM    606  O   MET   198       9.479 -10.508  20.337  1.00  0.00           O  
ATOM    607  CB  MET   198       6.297 -10.271  19.180  1.00  0.00           C  
ATOM    608  CG  MET   198       5.003  -9.443  19.534  1.00  0.00           C  
ATOM    609  SD  MET   198       3.576  -9.388  18.388  1.00  0.00           S  
ATOM    610  CE  MET   198       4.184  -8.046  17.362  1.00  0.00           C  
ATOM    611  H   MET   198       7.393  -8.509  20.863  1.00  0.00           H  
ATOM    612  HA  MET   198       6.593 -11.373  21.110  1.00  0.00           H  
ATOM    613  HB2 MET   198       6.987  -9.625  18.638  1.00  0.00           H  
ATOM    614  HB3 MET   198       5.955 -11.217  18.760  1.00  0.00           H  
ATOM    615  HG2 MET   198       4.689  -9.913  20.466  1.00  0.00           H  
ATOM    616  HG3 MET   198       5.247  -8.401  19.741  1.00  0.00           H  
ATOM    617  HE1 MET   198       3.415  -7.822  16.624  1.00  0.00           H  
ATOM    618  HE2 MET   198       4.406  -7.183  17.989  1.00  0.00           H  
ATOM    619  HE3 MET   198       5.089  -8.453  16.908  1.00  0.00           H  
ATOM    620  N   THR   199       8.525 -12.246  19.405  1.00  0.00           N  
ATOM    621  CA  THR   199       9.702 -13.012  19.007  1.00  0.00           C  
ATOM    622  C   THR   199       9.628 -13.618  17.646  1.00  0.00           C  
ATOM    623  O   THR   199       8.510 -13.905  17.293  1.00  0.00           O  
ATOM    624  CB  THR   199       9.983 -14.163  20.045  1.00  0.00           C  
ATOM    625  CG2 THR   199       9.074 -15.362  20.061  1.00  0.00           C  
ATOM    626  OG1 THR   199      11.349 -14.636  19.877  1.00  0.00           O  
ATOM    627  H   THR   199       7.617 -12.627  19.181  1.00  0.00           H  
ATOM    628  HA  THR   199      10.514 -12.286  18.975  1.00  0.00           H  
ATOM    629  HB  THR   199       9.933 -13.780  21.065  1.00  0.00           H  
ATOM    630  HG1 THR   199      11.601 -15.036  20.713  1.00  0.00           H  
ATOM    631 HG21 THR   199       8.958 -15.806  19.072  1.00  0.00           H  
ATOM    632 HG22 THR   199       9.378 -16.088  20.816  1.00  0.00           H  
ATOM    633 HG23 THR   199       8.114 -14.973  20.400  1.00  0.00           H  
ATOM    634  N   LEU   200      10.730 -13.804  16.925  1.00  0.00           N  
ATOM    635  CA  LEU   200      10.639 -14.548  15.640  1.00  0.00           C  
ATOM    636  C   LEU   200      11.260 -15.939  15.918  1.00  0.00           C  
ATOM    637  O   LEU   200      12.351 -15.970  16.423  1.00  0.00           O  
ATOM    638  CB  LEU   200      11.286 -13.826  14.435  1.00  0.00           C  
ATOM    639  CG  LEU   200      11.116 -14.494  13.078  1.00  0.00           C  
ATOM    640  CD1 LEU   200       9.860 -14.063  12.360  1.00  0.00           C  
ATOM    641  CD2 LEU   200      12.384 -14.332  12.233  1.00  0.00           C  
ATOM    642  H   LEU   200      11.666 -13.651  17.274  1.00  0.00           H  
ATOM    643  HA  LEU   200       9.596 -14.713  15.371  1.00  0.00           H  
ATOM    644  HB2 LEU   200      11.064 -12.761  14.365  1.00  0.00           H  
ATOM    645  HB3 LEU   200      12.351 -13.713  14.639  1.00  0.00           H  
ATOM    646  HG  LEU   200      11.123 -15.577  13.205  1.00  0.00           H  
ATOM    647 HD11 LEU   200       9.024 -14.525  12.886  1.00  0.00           H  
ATOM    648 HD12 LEU   200       9.787 -12.986  12.202  1.00  0.00           H  
ATOM    649 HD13 LEU   200       9.988 -14.482  11.362  1.00  0.00           H  
ATOM    650 HD21 LEU   200      12.619 -15.013  11.415  1.00  0.00           H  
ATOM    651 HD22 LEU   200      12.436 -13.334  11.796  1.00  0.00           H  
ATOM    652 HD23 LEU   200      13.305 -14.437  12.806  1.00  0.00           H  
ATOM    653  N   SER   201      10.602 -17.056  15.501  1.00  0.00           N  
ATOM    654  CA  SER   201      11.082 -18.418  15.738  1.00  0.00           C  
ATOM    655  C   SER   201      10.556 -19.458  14.748  1.00  0.00           C  
ATOM    656  O   SER   201       9.446 -19.322  14.303  1.00  0.00           O  
ATOM    657  CB  SER   201      10.622 -18.805  17.220  1.00  0.00           C  
ATOM    658  OG  SER   201      10.868 -20.192  17.528  1.00  0.00           O  
ATOM    659  H   SER   201       9.732 -16.995  14.991  1.00  0.00           H  
ATOM    660  HA  SER   201      12.170 -18.425  15.780  1.00  0.00           H  
ATOM    661  HB2 SER   201      11.056 -18.102  17.933  1.00  0.00           H  
ATOM    662  HB3 SER   201       9.567 -18.539  17.161  1.00  0.00           H  
ATOM    663  HG  SER   201      11.793 -20.401  17.377  1.00  0.00           H  
ATOM    664  N   ASN   202      11.371 -20.424  14.356  1.00  0.00           N  
ATOM    665  CA  ASN   202      11.068 -21.333  13.220  1.00  0.00           C  
ATOM    666  C   ASN   202      10.653 -20.590  11.951  1.00  0.00           C  
ATOM    667  O   ASN   202       9.967 -21.087  11.094  1.00  0.00           O  
ATOM    668  CB  ASN   202      10.118 -22.498  13.651  1.00  0.00           C  
ATOM    669  CG  ASN   202      10.714 -23.490  14.685  1.00  0.00           C  
ATOM    670  ND2 ASN   202      11.138 -24.598  14.065  1.00  0.00           N  
ATOM    671  OD1 ASN   202      10.857 -23.259  15.867  1.00  0.00           O  
ATOM    672  H   ASN   202      12.287 -20.565  14.757  1.00  0.00           H  
ATOM    673  HA  ASN   202      12.018 -21.731  12.865  1.00  0.00           H  
ATOM    674  HB2 ASN   202       9.156 -22.094  13.967  1.00  0.00           H  
ATOM    675  HB3 ASN   202       9.919 -23.132  12.787  1.00  0.00           H  
ATOM    676 HD21 ASN   202      11.650 -25.297  14.585  1.00  0.00           H  
ATOM    677 HD22 ASN   202      10.889 -24.848  13.119  1.00  0.00           H  
ATOM    678  N   GLY   203      11.095 -19.314  11.891  1.00  0.00           N  
ATOM    679  CA  GLY   203      10.793 -18.366  10.848  1.00  0.00           C  
ATOM    680  C   GLY   203       9.467 -17.688  10.873  1.00  0.00           C  
ATOM    681  O   GLY   203       9.121 -16.957   9.922  1.00  0.00           O  
ATOM    682  H   GLY   203      11.677 -18.998  12.653  1.00  0.00           H  
ATOM    683  HA2 GLY   203      11.598 -17.630  10.830  1.00  0.00           H  
ATOM    684  HA3 GLY   203      10.924 -18.956   9.940  1.00  0.00           H  
ATOM    685  N   LYS   204       8.680 -17.777  11.939  1.00  0.00           N  
ATOM    686  CA  LYS   204       7.363 -17.234  12.105  1.00  0.00           C  
ATOM    687  C   LYS   204       7.278 -16.206  13.237  1.00  0.00           C  
ATOM    688  O   LYS   204       7.855 -16.393  14.265  1.00  0.00           O  
ATOM    689  CB  LYS   204       6.284 -18.324  12.073  1.00  0.00           C  
ATOM    690  CG  LYS   204       6.207 -19.123  10.822  1.00  0.00           C  
ATOM    691  CD  LYS   204       5.363 -20.441  10.891  1.00  0.00           C  
ATOM    692  CE  LYS   204       6.192 -21.443  11.702  1.00  0.00           C  
ATOM    693  NZ  LYS   204       5.439 -22.640  12.142  1.00  0.00           N1+
ATOM    694  H   LYS   204       9.034 -18.385  12.664  1.00  0.00           H  
ATOM    695  HA  LYS   204       7.302 -16.694  11.160  1.00  0.00           H  
ATOM    696  HB2 LYS   204       6.398 -18.951  12.957  1.00  0.00           H  
ATOM    697  HB3 LYS   204       5.335 -17.787  12.071  1.00  0.00           H  
ATOM    698  HG2 LYS   204       5.811 -18.566   9.974  1.00  0.00           H  
ATOM    699  HG3 LYS   204       7.226 -19.414  10.565  1.00  0.00           H  
ATOM    700  HD2 LYS   204       4.446 -20.120  11.385  1.00  0.00           H  
ATOM    701  HD3 LYS   204       5.126 -20.865   9.915  1.00  0.00           H  
ATOM    702  HE2 LYS   204       7.046 -21.714  11.083  1.00  0.00           H  
ATOM    703  HE3 LYS   204       6.592 -20.979  12.604  1.00  0.00           H  
ATOM    704  HZ1 LYS   204       4.612 -22.367  12.653  1.00  0.00           H  
ATOM    705  HZ2 LYS   204       5.128 -23.213  11.371  1.00  0.00           H  
ATOM    706  HZ3 LYS   204       6.045 -23.139  12.777  1.00  0.00           H  
ATOM    707  N   LEU   205       6.432 -15.195  13.016  1.00  0.00           N  
ATOM    708  CA  LEU   205       6.297 -14.246  14.034  1.00  0.00           C  
ATOM    709  C   LEU   205       5.325 -14.696  15.154  1.00  0.00           C  
ATOM    710  O   LEU   205       4.160 -14.816  14.895  1.00  0.00           O  
ATOM    711  CB  LEU   205       5.732 -12.943  13.375  1.00  0.00           C  
ATOM    712  CG  LEU   205       5.478 -11.771  14.397  1.00  0.00           C  
ATOM    713  CD1 LEU   205       6.617 -11.453  15.385  1.00  0.00           C  
ATOM    714  CD2 LEU   205       5.002 -10.535  13.664  1.00  0.00           C  
ATOM    715  H   LEU   205       5.810 -15.219  12.220  1.00  0.00           H  
ATOM    716  HA  LEU   205       7.247 -14.053  14.531  1.00  0.00           H  
ATOM    717  HB2 LEU   205       6.472 -12.672  12.622  1.00  0.00           H  
ATOM    718  HB3 LEU   205       4.844 -13.141  12.774  1.00  0.00           H  
ATOM    719  HG  LEU   205       4.616 -12.048  15.003  1.00  0.00           H  
ATOM    720 HD11 LEU   205       7.595 -11.403  14.905  1.00  0.00           H  
ATOM    721 HD12 LEU   205       6.311 -10.560  15.932  1.00  0.00           H  
ATOM    722 HD13 LEU   205       6.760 -12.186  16.178  1.00  0.00           H  
ATOM    723 HD21 LEU   205       4.038 -10.774  13.214  1.00  0.00           H  
ATOM    724 HD22 LEU   205       5.033  -9.684  14.344  1.00  0.00           H  
ATOM    725 HD23 LEU   205       5.663 -10.250  12.846  1.00  0.00           H  
ATOM    726  N   ARG   206       5.690 -14.820  16.464  1.00  0.00           N  
ATOM    727  CA  ARG   206       4.824 -15.205  17.577  1.00  0.00           C  
ATOM    728  C   ARG   206       4.287 -14.017  18.430  1.00  0.00           C  
ATOM    729  O   ARG   206       4.955 -13.448  19.293  1.00  0.00           O  
ATOM    730  CB  ARG   206       5.541 -16.182  18.511  1.00  0.00           C  
ATOM    731  CG  ARG   206       5.499 -17.644  18.074  1.00  0.00           C  
ATOM    732  CD  ARG   206       6.574 -18.106  17.172  1.00  0.00           C  
ATOM    733  NE  ARG   206       6.302 -19.426  16.630  1.00  0.00           N  
ATOM    734  CZ  ARG   206       6.890 -20.569  16.797  1.00  0.00           C  
ATOM    735  NH1 ARG   206       7.855 -20.733  17.684  1.00  0.00           N1+
ATOM    736  NH2 ARG   206       6.402 -21.563  16.110  1.00  0.00           N1+
ATOM    737  H   ARG   206       6.674 -14.719  16.667  1.00  0.00           H  
ATOM    738  HA  ARG   206       3.947 -15.749  17.229  1.00  0.00           H  
ATOM    739  HB2 ARG   206       6.602 -15.945  18.593  1.00  0.00           H  
ATOM    740  HB3 ARG   206       5.189 -16.154  19.542  1.00  0.00           H  
ATOM    741  HG2 ARG   206       5.457 -18.299  18.944  1.00  0.00           H  
ATOM    742  HG3 ARG   206       4.559 -17.829  17.554  1.00  0.00           H  
ATOM    743  HD2 ARG   206       6.585 -17.423  16.323  1.00  0.00           H  
ATOM    744  HD3 ARG   206       7.578 -18.034  17.591  1.00  0.00           H  
ATOM    745  HE  ARG   206       5.621 -19.548  15.893  1.00  0.00           H  
ATOM    746 HH11 ARG   206       8.052 -19.911  18.237  1.00  0.00           H  
ATOM    747 HH12 ARG   206       8.256 -21.619  17.958  1.00  0.00           H  
ATOM    748 HH21 ARG   206       5.642 -21.415  15.461  1.00  0.00           H  
ATOM    749 HH22 ARG   206       6.590 -22.501  16.434  1.00  0.00           H  
ATOM    750  N   VAL   207       3.052 -13.718  18.088  1.00  0.00           N  
ATOM    751  CA  VAL   207       2.233 -12.727  18.739  1.00  0.00           C  
ATOM    752  C   VAL   207       2.158 -13.122  20.213  1.00  0.00           C  
ATOM    753  O   VAL   207       1.552 -14.088  20.616  1.00  0.00           O  
ATOM    754  CB  VAL   207       0.860 -12.735  18.012  1.00  0.00           C  
ATOM    755  CG1 VAL   207      -0.099 -11.813  18.720  1.00  0.00           C  
ATOM    756  CG2 VAL   207       0.888 -12.367  16.549  1.00  0.00           C  
ATOM    757  H   VAL   207       2.558 -14.382  17.509  1.00  0.00           H  
ATOM    758  HA  VAL   207       2.659 -11.731  18.616  1.00  0.00           H  
ATOM    759  HB  VAL   207       0.538 -13.768  18.137  1.00  0.00           H  
ATOM    760 HG11 VAL   207       0.227 -10.776  18.805  1.00  0.00           H  
ATOM    761 HG12 VAL   207      -0.976 -11.802  18.075  1.00  0.00           H  
ATOM    762 HG13 VAL   207      -0.460 -12.109  19.705  1.00  0.00           H  
ATOM    763 HG21 VAL   207       1.222 -13.309  16.114  1.00  0.00           H  
ATOM    764 HG22 VAL   207      -0.107 -12.145  16.162  1.00  0.00           H  
ATOM    765 HG23 VAL   207       1.584 -11.548  16.367  1.00  0.00           H  
ATOM    766  N   ASN   208       2.814 -12.334  21.018  1.00  0.00           N  
ATOM    767  CA  ASN   208       2.990 -12.563  22.425  1.00  0.00           C  
ATOM    768  C   ASN   208       1.875 -12.028  23.275  1.00  0.00           C  
ATOM    769  O   ASN   208       1.402 -12.742  24.153  1.00  0.00           O  
ATOM    770  CB  ASN   208       4.454 -12.290  22.913  1.00  0.00           C  
ATOM    771  CG  ASN   208       4.484 -12.468  24.398  1.00  0.00           C  
ATOM    772  ND2 ASN   208       4.777 -11.420  25.088  1.00  0.00           N  
ATOM    773  OD1 ASN   208       4.394 -13.590  24.943  1.00  0.00           O  
ATOM    774  H   ASN   208       3.271 -11.558  20.560  1.00  0.00           H  
ATOM    775  HA  ASN   208       2.970 -13.639  22.600  1.00  0.00           H  
ATOM    776  HB2 ASN   208       5.200 -12.954  22.478  1.00  0.00           H  
ATOM    777  HB3 ASN   208       4.767 -11.267  22.705  1.00  0.00           H  
ATOM    778 HD21 ASN   208       4.828 -11.435  26.095  1.00  0.00           H  
ATOM    779 HD22 ASN   208       5.058 -10.595  24.576  1.00  0.00           H  
ATOM    780  N   GLN   209       1.420 -10.831  22.963  1.00  0.00           N  
ATOM    781  CA  GLN   209       0.483 -10.038  23.754  1.00  0.00           C  
ATOM    782  C   GLN   209      -0.897  -9.997  23.085  1.00  0.00           C  
ATOM    783  O   GLN   209      -0.874  -9.901  21.873  1.00  0.00           O  
ATOM    784  CB  GLN   209       1.060  -8.594  24.075  1.00  0.00           C  
ATOM    785  CG  GLN   209       0.587  -8.072  25.490  1.00  0.00           C  
ATOM    786  CD  GLN   209       1.214  -6.709  25.811  1.00  0.00           C  
ATOM    787  NE2 GLN   209       2.320  -6.744  26.493  1.00  0.00           N  
ATOM    788  OE1 GLN   209       0.665  -5.637  25.554  1.00  0.00           O  
ATOM    789  H   GLN   209       1.794 -10.396  22.132  1.00  0.00           H  
ATOM    790  HA  GLN   209       0.365 -10.561  24.703  1.00  0.00           H  
ATOM    791  HB2 GLN   209       2.150  -8.602  24.065  1.00  0.00           H  
ATOM    792  HB3 GLN   209       0.691  -7.898  23.322  1.00  0.00           H  
ATOM    793  HG2 GLN   209      -0.497  -7.999  25.574  1.00  0.00           H  
ATOM    794  HG3 GLN   209       0.861  -8.796  26.257  1.00  0.00           H  
ATOM    795 HE21 GLN   209       2.667  -5.803  26.616  1.00  0.00           H  
ATOM    796 HE22 GLN   209       2.671  -7.659  26.739  1.00  0.00           H  
ATOM    797  N   ASP   210      -1.951  -9.959  23.822  1.00  0.00           N  
ATOM    798  CA  ASP   210      -3.248  -9.727  23.206  1.00  0.00           C  
ATOM    799  C   ASP   210      -3.472  -8.189  23.004  1.00  0.00           C  
ATOM    800  O   ASP   210      -3.077  -7.384  23.878  1.00  0.00           O  
ATOM    801  CB  ASP   210      -4.446 -10.286  24.054  1.00  0.00           C  
ATOM    802  CG  ASP   210      -4.109 -11.594  24.748  1.00  0.00           C  
ATOM    803  OD1 ASP   210      -4.080 -11.564  25.980  1.00  0.00           O  
ATOM    804  OD2 ASP   210      -3.923 -12.658  24.094  1.00  0.00           O1-
ATOM    805  H   ASP   210      -1.828 -10.122  24.812  1.00  0.00           H  
ATOM    806  HA  ASP   210      -3.344 -10.181  22.220  1.00  0.00           H  
ATOM    807  HB2 ASP   210      -4.660  -9.503  24.781  1.00  0.00           H  
ATOM    808  HB3 ASP   210      -5.387 -10.364  23.512  1.00  0.00           H  
ATOM    809  N   GLY   211      -4.079  -7.832  21.911  1.00  0.00           N  
ATOM    810  CA  GLY   211      -4.273  -6.373  21.642  1.00  0.00           C  
ATOM    811  C   GLY   211      -4.873  -6.118  20.231  1.00  0.00           C  
ATOM    812  O   GLY   211      -5.051  -7.083  19.480  1.00  0.00           O  
ATOM    813  H   GLY   211      -4.367  -8.446  21.163  1.00  0.00           H  
ATOM    814  HA2 GLY   211      -4.812  -5.819  22.411  1.00  0.00           H  
ATOM    815  HA3 GLY   211      -3.331  -5.826  21.649  1.00  0.00           H  
ATOM    816  N   PHE   212      -5.251  -4.888  19.874  1.00  0.00           N  
ATOM    817  CA  PHE   212      -5.510  -4.534  18.526  1.00  0.00           C  
ATOM    818  C   PHE   212      -4.128  -4.165  17.839  1.00  0.00           C  
ATOM    819  O   PHE   212      -3.342  -3.526  18.504  1.00  0.00           O  
ATOM    820  CB  PHE   212      -6.515  -3.306  18.534  1.00  0.00           C  
ATOM    821  CG  PHE   212      -7.904  -3.766  18.623  1.00  0.00           C  
ATOM    822  CD1 PHE   212      -8.592  -3.668  19.818  1.00  0.00           C  
ATOM    823  CD2 PHE   212      -8.472  -4.350  17.518  1.00  0.00           C  
ATOM    824  CE1 PHE   212      -9.833  -4.394  19.960  1.00  0.00           C  
ATOM    825  CE2 PHE   212      -9.747  -4.970  17.583  1.00  0.00           C  
ATOM    826  CZ  PHE   212     -10.381  -4.978  18.835  1.00  0.00           C  
ATOM    827  H   PHE   212      -5.110  -4.104  20.495  1.00  0.00           H  
ATOM    828  HA  PHE   212      -5.878  -5.400  17.975  1.00  0.00           H  
ATOM    829  HB2 PHE   212      -6.234  -2.717  19.407  1.00  0.00           H  
ATOM    830  HB3 PHE   212      -6.286  -2.666  17.681  1.00  0.00           H  
ATOM    831  HD1 PHE   212      -8.047  -3.240  20.646  1.00  0.00           H  
ATOM    832  HD2 PHE   212      -7.933  -4.258  16.585  1.00  0.00           H  
ATOM    833  HE1 PHE   212     -10.355  -4.392  20.905  1.00  0.00           H  
ATOM    834  HE2 PHE   212     -10.176  -5.358  16.672  1.00  0.00           H  
ATOM    835  HZ  PHE   212     -11.400  -5.304  18.983  1.00  0.00           H  
ATOM    836  N   TYR   213      -3.879  -4.518  16.569  1.00  0.00           N  
ATOM    837  CA  TYR   213      -2.628  -4.430  15.886  1.00  0.00           C  
ATOM    838  C   TYR   213      -2.817  -3.928  14.447  1.00  0.00           C  
ATOM    839  O   TYR   213      -3.818  -4.338  13.792  1.00  0.00           O  
ATOM    840  CB  TYR   213      -1.880  -5.760  15.880  1.00  0.00           C  
ATOM    841  CG  TYR   213      -1.281  -6.365  17.177  1.00  0.00           C  
ATOM    842  CD1 TYR   213      -2.128  -7.041  18.025  1.00  0.00           C  
ATOM    843  CD2 TYR   213       0.141  -6.226  17.421  1.00  0.00           C  
ATOM    844  CE1 TYR   213      -1.597  -7.675  19.130  1.00  0.00           C  
ATOM    845  CE2 TYR   213       0.670  -6.874  18.536  1.00  0.00           C  
ATOM    846  CZ  TYR   213      -0.183  -7.575  19.396  1.00  0.00           C  
ATOM    847  OH  TYR   213       0.340  -8.444  20.253  1.00  0.00           O  
ATOM    848  H   TYR   213      -4.664  -4.967  16.119  1.00  0.00           H  
ATOM    849  HA  TYR   213      -1.968  -3.717  16.381  1.00  0.00           H  
ATOM    850  HB2 TYR   213      -2.546  -6.556  15.546  1.00  0.00           H  
ATOM    851  HB3 TYR   213      -1.064  -5.656  15.164  1.00  0.00           H  
ATOM    852  HD1 TYR   213      -3.186  -7.153  17.840  1.00  0.00           H  
ATOM    853  HD2 TYR   213       0.766  -5.645  16.759  1.00  0.00           H  
ATOM    854  HE1 TYR   213      -2.182  -8.318  19.771  1.00  0.00           H  
ATOM    855  HE2 TYR   213       1.733  -6.884  18.729  1.00  0.00           H  
ATOM    856  HH  TYR   213      -0.296  -9.042  20.654  1.00  0.00           H  
ATOM    857  N   TYR   214      -1.915  -3.072  14.055  1.00  0.00           N  
ATOM    858  CA  TYR   214      -1.724  -2.987  12.621  1.00  0.00           C  
ATOM    859  C   TYR   214      -0.750  -4.049  12.147  1.00  0.00           C  
ATOM    860  O   TYR   214       0.225  -4.323  12.859  1.00  0.00           O  
ATOM    861  CB  TYR   214      -1.282  -1.527  12.247  1.00  0.00           C  
ATOM    862  CG  TYR   214      -1.136  -1.266  10.737  1.00  0.00           C  
ATOM    863  CD1 TYR   214      -2.343  -1.067  10.025  1.00  0.00           C  
ATOM    864  CD2 TYR   214       0.137  -1.166  10.233  1.00  0.00           C  
ATOM    865  CE1 TYR   214      -2.227  -0.760   8.686  1.00  0.00           C  
ATOM    866  CE2 TYR   214       0.211  -0.733   8.829  1.00  0.00           C  
ATOM    867  CZ  TYR   214      -0.955  -0.575   8.115  1.00  0.00           C  
ATOM    868  OH  TYR   214      -0.876  -0.162   6.835  1.00  0.00           O  
ATOM    869  H   TYR   214      -1.186  -2.898  14.733  1.00  0.00           H  
ATOM    870  HA  TYR   214      -2.690  -3.056  12.122  1.00  0.00           H  
ATOM    871  HB2 TYR   214      -2.033  -0.836  12.628  1.00  0.00           H  
ATOM    872  HB3 TYR   214      -0.288  -1.324  12.646  1.00  0.00           H  
ATOM    873  HD1 TYR   214      -3.318  -1.206  10.468  1.00  0.00           H  
ATOM    874  HD2 TYR   214       1.082  -1.290  10.739  1.00  0.00           H  
ATOM    875  HE1 TYR   214      -3.102  -0.597   8.073  1.00  0.00           H  
ATOM    876  HE2 TYR   214       1.166  -0.717   8.324  1.00  0.00           H  
ATOM    877  HH  TYR   214       0.018   0.158   6.699  1.00  0.00           H  
ATOM    878  N   LEU   215      -0.916  -4.565  10.902  1.00  0.00           N  
ATOM    879  CA  LEU   215      -0.125  -5.634  10.277  1.00  0.00           C  
ATOM    880  C   LEU   215      -0.016  -5.404   8.763  1.00  0.00           C  
ATOM    881  O   LEU   215      -1.025  -5.092   8.167  1.00  0.00           O  
ATOM    882  CB  LEU   215      -0.740  -6.977  10.674  1.00  0.00           C  
ATOM    883  CG  LEU   215      -0.418  -8.222   9.860  1.00  0.00           C  
ATOM    884  CD1 LEU   215       1.037  -8.605  10.079  1.00  0.00           C  
ATOM    885  CD2 LEU   215      -1.360  -9.409  10.265  1.00  0.00           C  
ATOM    886  H   LEU   215      -1.758  -4.396  10.370  1.00  0.00           H  
ATOM    887  HA  LEU   215       0.936  -5.537  10.506  1.00  0.00           H  
ATOM    888  HB2 LEU   215      -0.785  -7.176  11.745  1.00  0.00           H  
ATOM    889  HB3 LEU   215      -1.799  -6.743  10.568  1.00  0.00           H  
ATOM    890  HG  LEU   215      -0.508  -8.005   8.796  1.00  0.00           H  
ATOM    891 HD11 LEU   215       1.322  -8.785  11.115  1.00  0.00           H  
ATOM    892 HD12 LEU   215       1.256  -9.462   9.441  1.00  0.00           H  
ATOM    893 HD13 LEU   215       1.675  -7.780   9.763  1.00  0.00           H  
ATOM    894 HD21 LEU   215      -1.064 -10.225   9.606  1.00  0.00           H  
ATOM    895 HD22 LEU   215      -1.171  -9.540  11.330  1.00  0.00           H  
ATOM    896 HD23 LEU   215      -2.418  -9.141  10.246  1.00  0.00           H  
ATOM    897  N   TYR   216       1.209  -5.479   8.153  1.00  0.00           N  
ATOM    898  CA  TYR   216       1.403  -5.299   6.753  1.00  0.00           C  
ATOM    899  C   TYR   216       2.622  -5.982   6.225  1.00  0.00           C  
ATOM    900  O   TYR   216       3.554  -6.334   6.940  1.00  0.00           O  
ATOM    901  CB  TYR   216       1.589  -3.769   6.465  1.00  0.00           C  
ATOM    902  CG  TYR   216       2.960  -3.166   6.928  1.00  0.00           C  
ATOM    903  CD1 TYR   216       3.925  -2.882   5.930  1.00  0.00           C  
ATOM    904  CD2 TYR   216       3.339  -3.048   8.295  1.00  0.00           C  
ATOM    905  CE1 TYR   216       5.263  -2.557   6.313  1.00  0.00           C  
ATOM    906  CE2 TYR   216       4.637  -2.628   8.721  1.00  0.00           C  
ATOM    907  CZ  TYR   216       5.591  -2.439   7.668  1.00  0.00           C  
ATOM    908  OH  TYR   216       6.821  -1.987   8.008  1.00  0.00           O  
ATOM    909  H   TYR   216       2.045  -5.758   8.647  1.00  0.00           H  
ATOM    910  HA  TYR   216       0.480  -5.664   6.303  1.00  0.00           H  
ATOM    911  HB2 TYR   216       1.312  -3.504   5.444  1.00  0.00           H  
ATOM    912  HB3 TYR   216       0.763  -3.314   7.011  1.00  0.00           H  
ATOM    913  HD1 TYR   216       3.630  -3.009   4.899  1.00  0.00           H  
ATOM    914  HD2 TYR   216       2.597  -3.301   9.037  1.00  0.00           H  
ATOM    915  HE1 TYR   216       6.087  -2.420   5.630  1.00  0.00           H  
ATOM    916  HE2 TYR   216       4.848  -2.517   9.774  1.00  0.00           H  
ATOM    917  HH  TYR   216       7.468  -2.635   8.295  1.00  0.00           H  
ATOM    918  N   ALA   217       2.693  -6.055   4.859  1.00  0.00           N  
ATOM    919  CA  ALA   217       3.840  -6.573   4.109  1.00  0.00           C  
ATOM    920  C   ALA   217       4.034  -5.912   2.727  1.00  0.00           C  
ATOM    921  O   ALA   217       3.094  -5.503   2.071  1.00  0.00           O  
ATOM    922  CB  ALA   217       3.654  -8.088   3.968  1.00  0.00           C  
ATOM    923  H   ALA   217       1.852  -5.902   4.323  1.00  0.00           H  
ATOM    924  HA  ALA   217       4.747  -6.420   4.693  1.00  0.00           H  
ATOM    925  HB1 ALA   217       4.573  -8.510   3.560  1.00  0.00           H  
ATOM    926  HB2 ALA   217       3.564  -8.481   4.981  1.00  0.00           H  
ATOM    927  HB3 ALA   217       2.735  -8.273   3.412  1.00  0.00           H  
ATOM    928  N   ASN   218       5.306  -5.770   2.304  1.00  0.00           N  
ATOM    929  CA  ASN   218       5.534  -5.089   1.021  1.00  0.00           C  
ATOM    930  C   ASN   218       6.622  -5.891   0.272  1.00  0.00           C  
ATOM    931  O   ASN   218       7.667  -6.077   0.904  1.00  0.00           O  
ATOM    932  CB  ASN   218       6.146  -3.704   1.305  1.00  0.00           C  
ATOM    933  CG  ASN   218       6.384  -2.927  -0.055  1.00  0.00           C  
ATOM    934  ND2 ASN   218       7.571  -2.566  -0.316  1.00  0.00           N  
ATOM    935  OD1 ASN   218       5.510  -2.681  -0.902  1.00  0.00           O  
ATOM    936  H   ASN   218       6.013  -6.089   2.950  1.00  0.00           H  
ATOM    937  HA  ASN   218       4.594  -5.028   0.471  1.00  0.00           H  
ATOM    938  HB2 ASN   218       5.423  -3.163   1.917  1.00  0.00           H  
ATOM    939  HB3 ASN   218       7.113  -3.834   1.792  1.00  0.00           H  
ATOM    940 HD21 ASN   218       7.644  -2.028  -1.168  1.00  0.00           H  
ATOM    941 HD22 ASN   218       8.386  -2.904   0.176  1.00  0.00           H  
ATOM    942  N   ILE   219       6.388  -6.386  -0.951  1.00  0.00           N  
ATOM    943  CA  ILE   219       7.056  -7.551  -1.597  1.00  0.00           C  
ATOM    944  C   ILE   219       7.444  -6.972  -3.025  1.00  0.00           C  
ATOM    945  O   ILE   219       6.778  -6.209  -3.707  1.00  0.00           O  
ATOM    946  CB  ILE   219       6.125  -8.813  -1.797  1.00  0.00           C  
ATOM    947  CG1 ILE   219       5.379  -9.165  -0.516  1.00  0.00           C  
ATOM    948  CG2 ILE   219       6.785 -10.115  -2.344  1.00  0.00           C  
ATOM    949  CD1 ILE   219       6.015  -9.842   0.722  1.00  0.00           C  
ATOM    950  H   ILE   219       5.492  -6.077  -1.299  1.00  0.00           H  
ATOM    951  HA  ILE   219       7.915  -7.887  -1.016  1.00  0.00           H  
ATOM    952  HB  ILE   219       5.357  -8.452  -2.481  1.00  0.00           H  
ATOM    953 HG12 ILE   219       4.780  -8.353  -0.103  1.00  0.00           H  
ATOM    954 HG13 ILE   219       4.745  -9.961  -0.906  1.00  0.00           H  
ATOM    955 HG21 ILE   219       7.050  -9.951  -3.388  1.00  0.00           H  
ATOM    956 HG22 ILE   219       7.718 -10.140  -1.781  1.00  0.00           H  
ATOM    957 HG23 ILE   219       6.243 -11.053  -2.231  1.00  0.00           H  
ATOM    958 HD11 ILE   219       5.286 -10.100   1.490  1.00  0.00           H  
ATOM    959 HD12 ILE   219       6.506 -10.790   0.501  1.00  0.00           H  
ATOM    960 HD13 ILE   219       6.715  -9.138   1.171  1.00  0.00           H  
ATOM    961  N   CYS   220       8.611  -7.429  -3.476  1.00  0.00           N  
ATOM    962  CA  CYS   220       9.250  -7.071  -4.782  1.00  0.00           C  
ATOM    963  C   CYS   220       9.890  -8.248  -5.566  1.00  0.00           C  
ATOM    964  O   CYS   220      10.505  -9.117  -4.980  1.00  0.00           O  
ATOM    965  CB  CYS   220      10.295  -6.035  -4.500  1.00  0.00           C  
ATOM    966  SG  CYS   220       9.505  -4.619  -3.773  1.00  0.00           S  
ATOM    967  H   CYS   220       9.246  -7.907  -2.853  1.00  0.00           H  
ATOM    968  HA  CYS   220       8.518  -6.613  -5.448  1.00  0.00           H  
ATOM    969  HB2 CYS   220      11.033  -6.352  -3.763  1.00  0.00           H  
ATOM    970  HB3 CYS   220      10.795  -5.699  -5.409  1.00  0.00           H  
ATOM    971  HG  CYS   220       9.397  -5.133  -2.545  1.00  0.00           H  
ATOM    972  N   PHE   221       9.736  -8.232  -6.871  1.00  0.00           N  
ATOM    973  CA  PHE   221      10.183  -9.165  -7.885  1.00  0.00           C  
ATOM    974  C   PHE   221      10.901  -8.369  -9.034  1.00  0.00           C  
ATOM    975  O   PHE   221      10.509  -7.261  -9.388  1.00  0.00           O  
ATOM    976  CB  PHE   221       8.931  -9.968  -8.444  1.00  0.00           C  
ATOM    977  CG  PHE   221       7.897 -10.391  -7.402  1.00  0.00           C  
ATOM    978  CD1 PHE   221       6.912  -9.570  -6.900  1.00  0.00           C  
ATOM    979  CD2 PHE   221       7.821 -11.774  -7.125  1.00  0.00           C  
ATOM    980  CE1 PHE   221       5.855 -10.149  -6.147  1.00  0.00           C  
ATOM    981  CE2 PHE   221       6.794 -12.273  -6.310  1.00  0.00           C  
ATOM    982  CZ  PHE   221       5.856 -11.443  -5.713  1.00  0.00           C  
ATOM    983  H   PHE   221       9.300  -7.381  -7.195  1.00  0.00           H  
ATOM    984  HA  PHE   221      10.943  -9.830  -7.474  1.00  0.00           H  
ATOM    985  HB2 PHE   221       8.368  -9.376  -9.166  1.00  0.00           H  
ATOM    986  HB3 PHE   221       9.179 -10.861  -9.016  1.00  0.00           H  
ATOM    987  HD1 PHE   221       6.948  -8.515  -7.126  1.00  0.00           H  
ATOM    988  HD2 PHE   221       8.514 -12.481  -7.556  1.00  0.00           H  
ATOM    989  HE1 PHE   221       5.116  -9.485  -5.723  1.00  0.00           H  
ATOM    990  HE2 PHE   221       6.721 -13.316  -6.040  1.00  0.00           H  
ATOM    991  HZ  PHE   221       5.086 -11.822  -5.057  1.00  0.00           H  
ATOM    992  N   ARG   222      11.851  -9.065  -9.677  1.00  0.00           N  
ATOM    993  CA  ARG   222      12.708  -8.453 -10.686  1.00  0.00           C  
ATOM    994  C   ARG   222      13.138  -9.357 -11.890  1.00  0.00           C  
ATOM    995  O   ARG   222      13.150 -10.582 -11.736  1.00  0.00           O  
ATOM    996  CB  ARG   222      13.957  -7.882  -9.904  1.00  0.00           C  
ATOM    997  CG  ARG   222      14.716  -8.997  -9.036  1.00  0.00           C  
ATOM    998  CD  ARG   222      16.150  -8.764  -8.583  1.00  0.00           C  
ATOM    999  NE  ARG   222      16.479  -7.322  -8.337  1.00  0.00           N  
ATOM   1000  CZ  ARG   222      16.963  -6.423  -9.177  1.00  0.00           C  
ATOM   1001  NH1 ARG   222      17.232  -5.190  -8.825  1.00  0.00           N1+
ATOM   1002  NH2 ARG   222      17.112  -6.789 -10.443  1.00  0.00           N1+
ATOM   1003  H   ARG   222      12.047  -9.958  -9.247  1.00  0.00           H  
ATOM   1004  HA  ARG   222      12.185  -7.634 -11.181  1.00  0.00           H  
ATOM   1005  HB2 ARG   222      14.595  -7.405 -10.647  1.00  0.00           H  
ATOM   1006  HB3 ARG   222      13.518  -7.136  -9.242  1.00  0.00           H  
ATOM   1007  HG2 ARG   222      14.153  -9.030  -8.103  1.00  0.00           H  
ATOM   1008  HG3 ARG   222      14.670  -9.958  -9.549  1.00  0.00           H  
ATOM   1009  HD2 ARG   222      16.395  -9.350  -7.696  1.00  0.00           H  
ATOM   1010  HD3 ARG   222      16.856  -9.162  -9.313  1.00  0.00           H  
ATOM   1011  HE  ARG   222      16.462  -7.128  -7.346  1.00  0.00           H  
ATOM   1012 HH11 ARG   222      17.371  -5.036  -7.836  1.00  0.00           H  
ATOM   1013 HH12 ARG   222      17.624  -4.533  -9.484  1.00  0.00           H  
ATOM   1014 HH21 ARG   222      16.873  -7.706 -10.794  1.00  0.00           H  
ATOM   1015 HH22 ARG   222      17.632  -6.178 -11.058  1.00  0.00           H  
ATOM   1016  N   HIE   223      13.588  -8.732 -12.986  1.00  0.00           N  
ATOM   1017  CA  HIE   223      14.193  -9.395 -14.147  1.00  0.00           C  
ATOM   1018  C   HIE   223      15.125  -8.424 -14.919  1.00  0.00           C  
ATOM   1019  O   HIE   223      14.906  -7.206 -14.976  1.00  0.00           O  
ATOM   1020  CB  HIE   223      13.068 -10.030 -15.066  1.00  0.00           C  
ATOM   1021  CG  HIE   223      13.580 -10.388 -16.417  1.00  0.00           C  
ATOM   1022  CD2 HIE   223      14.323 -11.516 -16.636  1.00  0.00           C  
ATOM   1023  ND1 HIE   223      13.678  -9.500 -17.501  1.00  0.00           N  
ATOM   1024  CE1 HIE   223      14.521 -10.169 -18.367  1.00  0.00           C  
ATOM   1025  NE2 HIE   223      14.963 -11.361 -17.862  1.00  0.00           N  
ATOM   1026  H   HIE   223      13.394  -7.740 -12.995  1.00  0.00           H  
ATOM   1027  HA  HIE   223      14.771 -10.285 -13.899  1.00  0.00           H  
ATOM   1028  HB2 HIE   223      12.642 -10.838 -14.470  1.00  0.00           H  
ATOM   1029  HB3 HIE   223      12.246  -9.320 -15.160  1.00  0.00           H  
ATOM   1030  HD2 HIE   223      14.554 -12.247 -15.876  1.00  0.00           H  
ATOM   1031  HE1 HIE   223      14.722  -9.706 -19.322  1.00  0.00           H  
ATOM   1032  HE2 HIE   223      15.540 -12.013 -18.375  1.00  0.00           H  
ATOM   1033  N   HID   224      16.136  -8.989 -15.532  1.00  0.00           N  
ATOM   1034  CA  HID   224      17.028  -8.207 -16.333  1.00  0.00           C  
ATOM   1035  C   HID   224      17.658  -9.142 -17.327  1.00  0.00           C  
ATOM   1036  O   HID   224      17.829 -10.303 -17.079  1.00  0.00           O  
ATOM   1037  CB  HID   224      18.157  -7.528 -15.440  1.00  0.00           C  
ATOM   1038  CG  HID   224      18.918  -8.425 -14.471  1.00  0.00           C  
ATOM   1039  CD2 HID   224      19.360  -8.049 -13.191  1.00  0.00           C  
ATOM   1040  ND1 HID   224      19.225  -9.713 -14.660  1.00  0.00           N  
ATOM   1041  CE1 HID   224      19.853 -10.178 -13.593  1.00  0.00           C  
ATOM   1042  NE2 HID   224      19.949  -9.177 -12.657  1.00  0.00           N  
ATOM   1043  H   HID   224      16.283  -9.988 -15.496  1.00  0.00           H  
ATOM   1044  HA  HID   224      16.482  -7.419 -16.850  1.00  0.00           H  
ATOM   1045  HB2 HID   224      18.965  -7.090 -16.027  1.00  0.00           H  
ATOM   1046  HB3 HID   224      17.794  -6.676 -14.865  1.00  0.00           H  
ATOM   1047  HD1 HID   224      18.723 -10.235 -15.364  1.00  0.00           H  
ATOM   1048  HD2 HID   224      19.221  -7.111 -12.673  1.00  0.00           H  
ATOM   1049  HE1 HID   224      20.169 -11.195 -13.420  1.00  0.00           H  
ATOM   1050  N   GLU   225      17.853  -8.662 -18.587  1.00  0.00           N  
ATOM   1051  CA  GLU   225      17.953  -9.376 -19.826  1.00  0.00           C  
ATOM   1052  C   GLU   225      19.221 -10.281 -19.976  1.00  0.00           C  
ATOM   1053  O   GLU   225      19.334 -10.792 -21.116  1.00  0.00           O  
ATOM   1054  CB  GLU   225      17.839  -8.360 -21.026  1.00  0.00           C  
ATOM   1055  CG  GLU   225      19.032  -7.430 -21.201  1.00  0.00           C  
ATOM   1056  CD  GLU   225      20.051  -7.787 -22.344  1.00  0.00           C  
ATOM   1057  OE1 GLU   225      19.617  -8.100 -23.472  1.00  0.00           O  
ATOM   1058  OE2 GLU   225      21.264  -7.659 -22.114  1.00  0.00           O1-
ATOM   1059  H   GLU   225      17.804  -7.678 -18.808  1.00  0.00           H  
ATOM   1060  HA  GLU   225      17.109 -10.060 -19.906  1.00  0.00           H  
ATOM   1061  HB2 GLU   225      17.521  -8.829 -21.958  1.00  0.00           H  
ATOM   1062  HB3 GLU   225      16.937  -7.750 -20.977  1.00  0.00           H  
ATOM   1063  HG2 GLU   225      18.561  -6.498 -21.512  1.00  0.00           H  
ATOM   1064  HG3 GLU   225      19.601  -7.198 -20.300  1.00  0.00           H  
ATOM   1065  N   THR   226      20.031 -10.504 -18.996  1.00  0.00           N  
ATOM   1066  CA  THR   226      21.424 -11.030 -19.112  1.00  0.00           C  
ATOM   1067  C   THR   226      21.551 -12.478 -19.598  1.00  0.00           C  
ATOM   1068  O   THR   226      22.463 -13.014 -20.156  1.00  0.00           O  
ATOM   1069  CB  THR   226      22.203 -10.918 -17.805  1.00  0.00           C  
ATOM   1070  CG2 THR   226      22.149  -9.536 -17.222  1.00  0.00           C  
ATOM   1071  OG1 THR   226      21.584 -11.849 -16.905  1.00  0.00           O  
ATOM   1072  H   THR   226      19.783  -9.935 -18.200  1.00  0.00           H  
ATOM   1073  HA  THR   226      21.933 -10.438 -19.872  1.00  0.00           H  
ATOM   1074  HB  THR   226      23.260 -11.157 -17.921  1.00  0.00           H  
ATOM   1075  HG1 THR   226      22.112 -12.050 -16.129  1.00  0.00           H  
ATOM   1076 HG21 THR   226      22.819  -9.599 -16.365  1.00  0.00           H  
ATOM   1077 HG22 THR   226      22.386  -8.672 -17.844  1.00  0.00           H  
ATOM   1078 HG23 THR   226      21.117  -9.271 -16.987  1.00  0.00           H  
ATOM   1079  N   SER   227      20.457 -13.167 -19.306  1.00  0.00           N  
ATOM   1080  CA  SER   227      20.105 -14.514 -19.805  1.00  0.00           C  
ATOM   1081  C   SER   227      18.892 -14.580 -20.777  1.00  0.00           C  
ATOM   1082  O   SER   227      18.207 -15.649 -20.936  1.00  0.00           O  
ATOM   1083  CB  SER   227      20.036 -15.482 -18.623  1.00  0.00           C  
ATOM   1084  OG  SER   227      19.048 -15.070 -17.705  1.00  0.00           O  
ATOM   1085  H   SER   227      19.823 -12.670 -18.696  1.00  0.00           H  
ATOM   1086  HA  SER   227      20.922 -14.846 -20.444  1.00  0.00           H  
ATOM   1087  HB2 SER   227      19.756 -16.489 -18.928  1.00  0.00           H  
ATOM   1088  HB3 SER   227      20.986 -15.460 -18.088  1.00  0.00           H  
ATOM   1089  HG  SER   227      19.025 -15.589 -16.898  1.00  0.00           H  
ATOM   1090  N   GLY   228      18.498 -13.484 -21.411  1.00  0.00           N  
ATOM   1091  CA  GLY   228      17.261 -13.374 -22.219  1.00  0.00           C  
ATOM   1092  C   GLY   228      16.072 -12.969 -21.444  1.00  0.00           C  
ATOM   1093  O   GLY   228      15.956 -11.810 -20.907  1.00  0.00           O  
ATOM   1094  H   GLY   228      18.916 -12.568 -21.326  1.00  0.00           H  
ATOM   1095  HA2 GLY   228      17.482 -12.669 -23.019  1.00  0.00           H  
ATOM   1096  HA3 GLY   228      17.105 -14.388 -22.586  1.00  0.00           H  
ATOM   1097  N   SER   229      15.096 -13.855 -21.490  1.00  0.00           N  
ATOM   1098  CA  SER   229      13.782 -13.711 -20.853  1.00  0.00           C  
ATOM   1099  C   SER   229      13.485 -14.843 -19.811  1.00  0.00           C  
ATOM   1100  O   SER   229      14.314 -15.797 -19.712  1.00  0.00           O  
ATOM   1101  CB  SER   229      12.716 -13.636 -21.980  1.00  0.00           C  
ATOM   1102  OG  SER   229      11.468 -13.241 -21.417  1.00  0.00           O  
ATOM   1103  H   SER   229      15.165 -14.538 -22.231  1.00  0.00           H  
ATOM   1104  HA  SER   229      13.656 -12.810 -20.251  1.00  0.00           H  
ATOM   1105  HB2 SER   229      12.906 -12.889 -22.751  1.00  0.00           H  
ATOM   1106  HB3 SER   229      12.548 -14.525 -22.586  1.00  0.00           H  
ATOM   1107  HG  SER   229      10.746 -13.581 -21.952  1.00  0.00           H  
ATOM   1108  N   VAL   230      12.411 -14.751 -19.026  1.00  0.00           N  
ATOM   1109  CA  VAL   230      11.864 -15.830 -18.065  1.00  0.00           C  
ATOM   1110  C   VAL   230      11.114 -16.998 -18.790  1.00  0.00           C  
ATOM   1111  O   VAL   230      10.239 -16.667 -19.642  1.00  0.00           O  
ATOM   1112  CB  VAL   230      10.950 -15.235 -16.922  1.00  0.00           C  
ATOM   1113  CG1 VAL   230      10.071 -16.237 -16.171  1.00  0.00           C  
ATOM   1114  CG2 VAL   230      11.913 -14.565 -15.864  1.00  0.00           C  
ATOM   1115  H   VAL   230      11.878 -13.901 -19.148  1.00  0.00           H  
ATOM   1116  HA  VAL   230      12.744 -16.279 -17.606  1.00  0.00           H  
ATOM   1117  HB  VAL   230      10.347 -14.435 -17.351  1.00  0.00           H  
ATOM   1118 HG11 VAL   230      10.728 -16.900 -15.607  1.00  0.00           H  
ATOM   1119 HG12 VAL   230       9.439 -15.700 -15.464  1.00  0.00           H  
ATOM   1120 HG13 VAL   230       9.297 -16.666 -16.806  1.00  0.00           H  
ATOM   1121 HG21 VAL   230      11.366 -14.041 -15.080  1.00  0.00           H  
ATOM   1122 HG22 VAL   230      12.540 -15.316 -15.383  1.00  0.00           H  
ATOM   1123 HG23 VAL   230      12.531 -13.872 -16.434  1.00  0.00           H  
ATOM   1124  N   PRO   231      11.323 -18.359 -18.587  1.00  0.00           N  
ATOM   1125  CA  PRO   231      10.685 -19.421 -19.349  1.00  0.00           C  
ATOM   1126  C   PRO   231       9.188 -19.299 -19.311  1.00  0.00           C  
ATOM   1127  O   PRO   231       8.491 -19.484 -20.365  1.00  0.00           O  
ATOM   1128  CB  PRO   231      11.269 -20.769 -18.869  1.00  0.00           C  
ATOM   1129  CG  PRO   231      12.662 -20.357 -18.287  1.00  0.00           C  
ATOM   1130  CD  PRO   231      12.335 -18.946 -17.721  1.00  0.00           C  
ATOM   1131  HA  PRO   231      10.988 -19.335 -20.393  1.00  0.00           H  
ATOM   1132  HB2 PRO   231      10.638 -21.096 -18.043  1.00  0.00           H  
ATOM   1133  HB3 PRO   231      11.243 -21.537 -19.642  1.00  0.00           H  
ATOM   1134  HG2 PRO   231      12.960 -21.106 -17.554  1.00  0.00           H  
ATOM   1135  HG3 PRO   231      13.361 -20.316 -19.122  1.00  0.00           H  
ATOM   1136  HD2 PRO   231      11.969 -19.019 -16.697  1.00  0.00           H  
ATOM   1137  HD3 PRO   231      13.254 -18.393 -17.528  1.00  0.00           H  
ATOM   1138  N   THR   232       8.675 -19.026 -18.126  1.00  0.00           N  
ATOM   1139  CA  THR   232       7.215 -18.944 -18.019  1.00  0.00           C  
ATOM   1140  C   THR   232       6.618 -17.687 -18.611  1.00  0.00           C  
ATOM   1141  O   THR   232       6.639 -16.634 -18.002  1.00  0.00           O  
ATOM   1142  CB  THR   232       6.780 -19.112 -16.577  1.00  0.00           C  
ATOM   1143  CG2 THR   232       6.788 -20.571 -16.074  1.00  0.00           C  
ATOM   1144  OG1 THR   232       7.401 -18.247 -15.587  1.00  0.00           O  
ATOM   1145  H   THR   232       9.326 -19.054 -17.355  1.00  0.00           H  
ATOM   1146  HA  THR   232       6.823 -19.858 -18.466  1.00  0.00           H  
ATOM   1147  HB  THR   232       5.722 -18.851 -16.620  1.00  0.00           H  
ATOM   1148  HG1 THR   232       7.185 -17.381 -15.940  1.00  0.00           H  
ATOM   1149 HG21 THR   232       6.056 -20.654 -15.269  1.00  0.00           H  
ATOM   1150 HG22 THR   232       6.513 -21.325 -16.811  1.00  0.00           H  
ATOM   1151 HG23 THR   232       7.757 -20.830 -15.649  1.00  0.00           H  
ATOM   1152  N   ASP   233       5.879 -17.810 -19.747  1.00  0.00           N  
ATOM   1153  CA  ASP   233       5.205 -16.723 -20.477  1.00  0.00           C  
ATOM   1154  C   ASP   233       4.083 -16.031 -19.706  1.00  0.00           C  
ATOM   1155  O   ASP   233       3.581 -14.976 -20.183  1.00  0.00           O  
ATOM   1156  CB  ASP   233       4.873 -17.156 -21.896  1.00  0.00           C  
ATOM   1157  CG  ASP   233       6.085 -17.493 -22.787  1.00  0.00           C  
ATOM   1158  OD1 ASP   233       6.078 -18.480 -23.584  1.00  0.00           O  
ATOM   1159  OD2 ASP   233       7.077 -16.749 -22.788  1.00  0.00           O1-
ATOM   1160  H   ASP   233       5.900 -18.715 -20.193  1.00  0.00           H  
ATOM   1161  HA  ASP   233       5.988 -15.973 -20.589  1.00  0.00           H  
ATOM   1162  HB2 ASP   233       4.283 -18.069 -21.811  1.00  0.00           H  
ATOM   1163  HB3 ASP   233       4.346 -16.342 -22.395  1.00  0.00           H  
ATOM   1164  N   TYR   234       3.722 -16.499 -18.529  1.00  0.00           N  
ATOM   1165  CA  TYR   234       2.687 -15.941 -17.742  1.00  0.00           C  
ATOM   1166  C   TYR   234       3.089 -16.010 -16.275  1.00  0.00           C  
ATOM   1167  O   TYR   234       3.541 -17.075 -15.822  1.00  0.00           O  
ATOM   1168  CB  TYR   234       1.286 -16.609 -18.013  1.00  0.00           C  
ATOM   1169  CG  TYR   234       0.224 -16.521 -16.959  1.00  0.00           C  
ATOM   1170  CD1 TYR   234      -0.443 -15.295 -16.622  1.00  0.00           C  
ATOM   1171  CD2 TYR   234      -0.201 -17.746 -16.360  1.00  0.00           C  
ATOM   1172  CE1 TYR   234      -1.451 -15.343 -15.688  1.00  0.00           C  
ATOM   1173  CE2 TYR   234      -1.210 -17.738 -15.426  1.00  0.00           C  
ATOM   1174  CZ  TYR   234      -1.873 -16.549 -15.115  1.00  0.00           C  
ATOM   1175  OH  TYR   234      -2.964 -16.589 -14.321  1.00  0.00           O  
ATOM   1176  H   TYR   234       4.271 -17.297 -18.241  1.00  0.00           H  
ATOM   1177  HA  TYR   234       2.427 -14.897 -17.917  1.00  0.00           H  
ATOM   1178  HB2 TYR   234       0.819 -16.218 -18.917  1.00  0.00           H  
ATOM   1179  HB3 TYR   234       1.415 -17.649 -18.313  1.00  0.00           H  
ATOM   1180  HD1 TYR   234      -0.174 -14.393 -17.153  1.00  0.00           H  
ATOM   1181  HD2 TYR   234       0.182 -18.686 -16.729  1.00  0.00           H  
ATOM   1182  HE1 TYR   234      -1.975 -14.435 -15.432  1.00  0.00           H  
ATOM   1183  HE2 TYR   234      -1.673 -18.614 -14.996  1.00  0.00           H  
ATOM   1184  HH  TYR   234      -3.575 -16.012 -14.785  1.00  0.00           H  
ATOM   1185  N   LEU   235       2.909 -14.960 -15.496  1.00  0.00           N  
ATOM   1186  CA  LEU   235       3.405 -14.889 -14.087  1.00  0.00           C  
ATOM   1187  C   LEU   235       2.334 -14.442 -13.067  1.00  0.00           C  
ATOM   1188  O   LEU   235       1.805 -13.332 -13.185  1.00  0.00           O  
ATOM   1189  CB  LEU   235       4.607 -13.928 -14.145  1.00  0.00           C  
ATOM   1190  CG  LEU   235       5.644 -13.974 -15.232  1.00  0.00           C  
ATOM   1191  CD1 LEU   235       6.642 -12.828 -14.956  1.00  0.00           C  
ATOM   1192  CD2 LEU   235       6.453 -15.220 -15.244  1.00  0.00           C  
ATOM   1193  H   LEU   235       2.522 -14.160 -15.975  1.00  0.00           H  
ATOM   1194  HA  LEU   235       3.798 -15.873 -13.828  1.00  0.00           H  
ATOM   1195  HB2 LEU   235       4.257 -12.900 -14.055  1.00  0.00           H  
ATOM   1196  HB3 LEU   235       5.195 -14.155 -13.257  1.00  0.00           H  
ATOM   1197  HG  LEU   235       5.108 -13.870 -16.176  1.00  0.00           H  
ATOM   1198 HD11 LEU   235       6.981 -12.976 -13.930  1.00  0.00           H  
ATOM   1199 HD12 LEU   235       7.570 -12.866 -15.528  1.00  0.00           H  
ATOM   1200 HD13 LEU   235       6.284 -11.809 -15.101  1.00  0.00           H  
ATOM   1201 HD21 LEU   235       7.269 -15.065 -15.950  1.00  0.00           H  
ATOM   1202 HD22 LEU   235       6.740 -15.661 -14.289  1.00  0.00           H  
ATOM   1203 HD23 LEU   235       5.725 -15.846 -15.760  1.00  0.00           H  
ATOM   1204  N   GLN   236       1.987 -15.283 -12.076  1.00  0.00           N  
ATOM   1205  CA  GLN   236       1.290 -14.909 -10.854  1.00  0.00           C  
ATOM   1206  C   GLN   236       2.180 -14.233  -9.761  1.00  0.00           C  
ATOM   1207  O   GLN   236       2.665 -14.964  -8.881  1.00  0.00           O  
ATOM   1208  CB  GLN   236       0.534 -16.082 -10.286  1.00  0.00           C  
ATOM   1209  CG  GLN   236      -0.495 -16.715 -11.265  1.00  0.00           C  
ATOM   1210  CD  GLN   236      -1.597 -17.481 -10.543  1.00  0.00           C  
ATOM   1211  NE2 GLN   236      -2.367 -18.285 -11.265  1.00  0.00           N  
ATOM   1212  OE1 GLN   236      -1.773 -17.550  -9.359  1.00  0.00           O  
ATOM   1213  H   GLN   236       2.549 -16.122 -12.081  1.00  0.00           H  
ATOM   1214  HA  GLN   236       0.571 -14.182 -11.233  1.00  0.00           H  
ATOM   1215  HB2 GLN   236       1.191 -16.848  -9.873  1.00  0.00           H  
ATOM   1216  HB3 GLN   236      -0.071 -15.756  -9.442  1.00  0.00           H  
ATOM   1217  HG2 GLN   236      -0.978 -16.024 -11.957  1.00  0.00           H  
ATOM   1218  HG3 GLN   236       0.018 -17.467 -11.865  1.00  0.00           H  
ATOM   1219 HE21 GLN   236      -3.002 -18.766 -10.643  1.00  0.00           H  
ATOM   1220 HE22 GLN   236      -2.433 -18.137 -12.263  1.00  0.00           H  
ATOM   1221  N   LEU   237       2.443 -12.956  -9.892  1.00  0.00           N  
ATOM   1222  CA  LEU   237       3.320 -12.243  -8.982  1.00  0.00           C  
ATOM   1223  C   LEU   237       2.522 -11.821  -7.702  1.00  0.00           C  
ATOM   1224  O   LEU   237       2.045 -10.686  -7.714  1.00  0.00           O  
ATOM   1225  CB  LEU   237       4.052 -11.059  -9.664  1.00  0.00           C  
ATOM   1226  CG  LEU   237       4.964 -11.395 -10.939  1.00  0.00           C  
ATOM   1227  CD1 LEU   237       5.611 -10.094 -11.472  1.00  0.00           C  
ATOM   1228  CD2 LEU   237       6.077 -12.389 -10.717  1.00  0.00           C  
ATOM   1229  H   LEU   237       1.950 -12.406 -10.580  1.00  0.00           H  
ATOM   1230  HA  LEU   237       4.072 -12.994  -8.735  1.00  0.00           H  
ATOM   1231  HB2 LEU   237       3.291 -10.328  -9.939  1.00  0.00           H  
ATOM   1232  HB3 LEU   237       4.783 -10.678  -8.950  1.00  0.00           H  
ATOM   1233  HG  LEU   237       4.339 -11.879 -11.688  1.00  0.00           H  
ATOM   1234 HD11 LEU   237       5.866 -10.208 -12.526  1.00  0.00           H  
ATOM   1235 HD12 LEU   237       4.925  -9.253 -11.373  1.00  0.00           H  
ATOM   1236 HD13 LEU   237       6.510  -9.904 -10.887  1.00  0.00           H  
ATOM   1237 HD21 LEU   237       6.886 -12.451 -11.445  1.00  0.00           H  
ATOM   1238 HD22 LEU   237       6.637 -12.054  -9.844  1.00  0.00           H  
ATOM   1239 HD23 LEU   237       5.647 -13.374 -10.533  1.00  0.00           H  
ATOM   1240  N   MET   238       2.149 -12.846  -6.936  1.00  0.00           N  
ATOM   1241  CA  MET   238       1.049 -12.839  -5.991  1.00  0.00           C  
ATOM   1242  C   MET   238       1.443 -13.256  -4.601  1.00  0.00           C  
ATOM   1243  O   MET   238       2.312 -14.121  -4.396  1.00  0.00           O  
ATOM   1244  CB  MET   238      -0.097 -13.747  -6.477  1.00  0.00           C  
ATOM   1245  CG  MET   238      -0.739 -12.933  -7.607  1.00  0.00           C  
ATOM   1246  SD  MET   238      -1.996 -13.845  -8.574  1.00  0.00           S  
ATOM   1247  CE  MET   238      -3.190 -14.149  -7.240  1.00  0.00           C  
ATOM   1248  H   MET   238       2.672 -13.699  -7.073  1.00  0.00           H  
ATOM   1249  HA  MET   238       0.694 -11.813  -5.887  1.00  0.00           H  
ATOM   1250  HB2 MET   238       0.309 -14.710  -6.785  1.00  0.00           H  
ATOM   1251  HB3 MET   238      -0.773 -13.917  -5.639  1.00  0.00           H  
ATOM   1252  HG2 MET   238      -1.189 -12.041  -7.171  1.00  0.00           H  
ATOM   1253  HG3 MET   238       0.130 -12.656  -8.204  1.00  0.00           H  
ATOM   1254  HE1 MET   238      -2.614 -14.502  -6.386  1.00  0.00           H  
ATOM   1255  HE2 MET   238      -3.620 -13.211  -6.887  1.00  0.00           H  
ATOM   1256  HE3 MET   238      -3.904 -14.918  -7.535  1.00  0.00           H  
ATOM   1257  N   VAL   239       0.822 -12.748  -3.533  1.00  0.00           N  
ATOM   1258  CA  VAL   239       1.318 -12.727  -2.157  1.00  0.00           C  
ATOM   1259  C   VAL   239       0.211 -12.719  -1.061  1.00  0.00           C  
ATOM   1260  O   VAL   239      -0.926 -12.298  -1.227  1.00  0.00           O  
ATOM   1261  CB  VAL   239       2.174 -11.462  -1.887  1.00  0.00           C  
ATOM   1262  CG1 VAL   239       3.192 -11.237  -3.044  1.00  0.00           C  
ATOM   1263  CG2 VAL   239       1.331 -10.211  -1.625  1.00  0.00           C  
ATOM   1264  H   VAL   239       0.018 -12.151  -3.667  1.00  0.00           H  
ATOM   1265  HA  VAL   239       1.939 -13.592  -1.927  1.00  0.00           H  
ATOM   1266  HB  VAL   239       2.696 -11.730  -0.969  1.00  0.00           H  
ATOM   1267 HG11 VAL   239       3.882 -12.077  -3.105  1.00  0.00           H  
ATOM   1268 HG12 VAL   239       2.810 -11.002  -4.038  1.00  0.00           H  
ATOM   1269 HG13 VAL   239       3.775 -10.357  -2.773  1.00  0.00           H  
ATOM   1270 HG21 VAL   239       1.990  -9.380  -1.373  1.00  0.00           H  
ATOM   1271 HG22 VAL   239       0.876  -9.816  -2.532  1.00  0.00           H  
ATOM   1272 HG23 VAL   239       0.601 -10.324  -0.822  1.00  0.00           H  
ATOM   1273  N   TYR   240       0.558 -13.290   0.118  1.00  0.00           N  
ATOM   1274  CA  TYR   240      -0.324 -13.499   1.289  1.00  0.00           C  
ATOM   1275  C   TYR   240       0.268 -13.265   2.630  1.00  0.00           C  
ATOM   1276  O   TYR   240       1.496 -13.353   2.784  1.00  0.00           O  
ATOM   1277  CB  TYR   240      -0.911 -14.912   1.219  1.00  0.00           C  
ATOM   1278  CG  TYR   240      -1.562 -15.366  -0.129  1.00  0.00           C  
ATOM   1279  CD1 TYR   240      -2.930 -15.271  -0.325  1.00  0.00           C  
ATOM   1280  CD2 TYR   240      -0.730 -15.805  -1.199  1.00  0.00           C  
ATOM   1281  CE1 TYR   240      -3.432 -15.612  -1.673  1.00  0.00           C  
ATOM   1282  CE2 TYR   240      -1.258 -16.280  -2.413  1.00  0.00           C  
ATOM   1283  CZ  TYR   240      -2.630 -16.224  -2.673  1.00  0.00           C  
ATOM   1284  OH  TYR   240      -3.231 -16.620  -3.823  1.00  0.00           O  
ATOM   1285  H   TYR   240       1.454 -13.747   0.212  1.00  0.00           H  
ATOM   1286  HA  TYR   240      -1.208 -12.866   1.213  1.00  0.00           H  
ATOM   1287  HB2 TYR   240      -0.163 -15.634   1.550  1.00  0.00           H  
ATOM   1288  HB3 TYR   240      -1.704 -14.969   1.965  1.00  0.00           H  
ATOM   1289  HD1 TYR   240      -3.606 -14.907   0.434  1.00  0.00           H  
ATOM   1290  HD2 TYR   240       0.338 -15.843  -1.037  1.00  0.00           H  
ATOM   1291  HE1 TYR   240      -4.501 -15.608  -1.830  1.00  0.00           H  
ATOM   1292  HE2 TYR   240      -0.647 -16.746  -3.172  1.00  0.00           H  
ATOM   1293  HH  TYR   240      -2.744 -17.300  -4.293  1.00  0.00           H  
ATOM   1294  N   VAL   241      -0.577 -13.123   3.658  1.00  0.00           N  
ATOM   1295  CA  VAL   241      -0.118 -13.214   5.075  1.00  0.00           C  
ATOM   1296  C   VAL   241      -1.102 -14.118   5.826  1.00  0.00           C  
ATOM   1297  O   VAL   241      -2.288 -14.007   5.576  1.00  0.00           O  
ATOM   1298  CB  VAL   241      -0.290 -11.808   5.720  1.00  0.00           C  
ATOM   1299  CG1 VAL   241       0.368 -11.732   7.074  1.00  0.00           C  
ATOM   1300  CG2 VAL   241       0.315 -10.685   4.839  1.00  0.00           C  
ATOM   1301  H   VAL   241      -1.554 -13.231   3.427  1.00  0.00           H  
ATOM   1302  HA  VAL   241       0.947 -13.439   5.135  1.00  0.00           H  
ATOM   1303  HB  VAL   241      -1.340 -11.591   5.921  1.00  0.00           H  
ATOM   1304 HG11 VAL   241       0.063 -12.633   7.607  1.00  0.00           H  
ATOM   1305 HG12 VAL   241       1.448 -11.742   6.934  1.00  0.00           H  
ATOM   1306 HG13 VAL   241       0.006 -10.843   7.589  1.00  0.00           H  
ATOM   1307 HG21 VAL   241      -0.330 -10.579   3.967  1.00  0.00           H  
ATOM   1308 HG22 VAL   241       0.251  -9.789   5.457  1.00  0.00           H  
ATOM   1309 HG23 VAL   241       1.360 -10.756   4.539  1.00  0.00           H  
ATOM   1310  N   VAL   242      -0.544 -15.104   6.567  1.00  0.00           N  
ATOM   1311  CA  VAL   242      -1.241 -16.176   7.192  1.00  0.00           C  
ATOM   1312  C   VAL   242      -1.222 -16.303   8.675  1.00  0.00           C  
ATOM   1313  O   VAL   242      -0.169 -16.094   9.221  1.00  0.00           O  
ATOM   1314  CB  VAL   242      -0.884 -17.562   6.480  1.00  0.00           C  
ATOM   1315  CG1 VAL   242      -1.430 -18.819   7.246  1.00  0.00           C  
ATOM   1316  CG2 VAL   242      -1.508 -17.587   5.038  1.00  0.00           C  
ATOM   1317  H   VAL   242       0.460 -15.094   6.673  1.00  0.00           H  
ATOM   1318  HA  VAL   242      -2.314 -16.103   7.015  1.00  0.00           H  
ATOM   1319  HB  VAL   242       0.183 -17.671   6.287  1.00  0.00           H  
ATOM   1320 HG11 VAL   242      -1.055 -18.912   8.265  1.00  0.00           H  
ATOM   1321 HG12 VAL   242      -2.519 -18.890   7.233  1.00  0.00           H  
ATOM   1322 HG13 VAL   242      -1.117 -19.680   6.657  1.00  0.00           H  
ATOM   1323 HG21 VAL   242      -2.596 -17.529   5.073  1.00  0.00           H  
ATOM   1324 HG22 VAL   242      -0.961 -16.955   4.338  1.00  0.00           H  
ATOM   1325 HG23 VAL   242      -1.313 -18.512   4.495  1.00  0.00           H  
ATOM   1326  N   LYS   243      -2.288 -16.639   9.362  1.00  0.00           N  
ATOM   1327  CA  LYS   243      -2.226 -16.845  10.836  1.00  0.00           C  
ATOM   1328  C   LYS   243      -2.180 -18.372  11.107  1.00  0.00           C  
ATOM   1329  O   LYS   243      -2.870 -19.117  10.434  1.00  0.00           O  
ATOM   1330  CB  LYS   243      -3.361 -16.074  11.575  1.00  0.00           C  
ATOM   1331  CG  LYS   243      -3.058 -15.732  13.028  1.00  0.00           C  
ATOM   1332  CD  LYS   243      -4.080 -14.696  13.625  1.00  0.00           C  
ATOM   1333  CE  LYS   243      -5.592 -14.968  13.527  1.00  0.00           C  
ATOM   1334  NZ  LYS   243      -5.920 -16.165  14.300  1.00  0.00           N1+
ATOM   1335  H   LYS   243      -3.177 -16.825   8.921  1.00  0.00           H  
ATOM   1336  HA  LYS   243      -1.280 -16.477  11.233  1.00  0.00           H  
ATOM   1337  HB2 LYS   243      -3.525 -15.232  10.902  1.00  0.00           H  
ATOM   1338  HB3 LYS   243      -4.269 -16.677  11.600  1.00  0.00           H  
ATOM   1339  HG2 LYS   243      -3.115 -16.614  13.667  1.00  0.00           H  
ATOM   1340  HG3 LYS   243      -2.080 -15.251  13.012  1.00  0.00           H  
ATOM   1341  HD2 LYS   243      -3.727 -14.588  14.651  1.00  0.00           H  
ATOM   1342  HD3 LYS   243      -3.966 -13.749  13.097  1.00  0.00           H  
ATOM   1343  HE2 LYS   243      -6.147 -14.090  13.858  1.00  0.00           H  
ATOM   1344  HE3 LYS   243      -5.769 -15.088  12.458  1.00  0.00           H  
ATOM   1345  HZ1 LYS   243      -5.617 -15.987  15.247  1.00  0.00           H  
ATOM   1346  HZ2 LYS   243      -6.927 -16.244  14.331  1.00  0.00           H  
ATOM   1347  HZ3 LYS   243      -5.530 -17.008  13.903  1.00  0.00           H  
ATOM   1348  N   THR   244      -1.579 -18.776  12.199  1.00  0.00           N  
ATOM   1349  CA  THR   244      -1.712 -20.084  12.811  1.00  0.00           C  
ATOM   1350  C   THR   244      -2.070 -20.043  14.312  1.00  0.00           C  
ATOM   1351  O   THR   244      -1.362 -19.330  15.041  1.00  0.00           O  
ATOM   1352  CB  THR   244      -0.615 -21.128  12.433  1.00  0.00           C  
ATOM   1353  CG2 THR   244      -0.771 -22.526  12.927  1.00  0.00           C  
ATOM   1354  OG1 THR   244      -0.490 -21.229  11.005  1.00  0.00           O  
ATOM   1355  H   THR   244      -1.036 -18.110  12.727  1.00  0.00           H  
ATOM   1356  HA  THR   244      -2.581 -20.504  12.303  1.00  0.00           H  
ATOM   1357  HB  THR   244       0.316 -20.696  12.800  1.00  0.00           H  
ATOM   1358  HG1 THR   244       0.426 -21.451  10.825  1.00  0.00           H  
ATOM   1359 HG21 THR   244       0.150 -23.100  12.819  1.00  0.00           H  
ATOM   1360 HG22 THR   244      -1.082 -22.574  13.970  1.00  0.00           H  
ATOM   1361 HG23 THR   244      -1.535 -23.053  12.355  1.00  0.00           H  
ATOM   1362  N   SER   245      -3.075 -20.800  14.704  1.00  0.00           N  
ATOM   1363  CA  SER   245      -3.332 -21.167  16.069  1.00  0.00           C  
ATOM   1364  C   SER   245      -2.407 -22.270  16.684  1.00  0.00           C  
ATOM   1365  O   SER   245      -2.402 -23.334  16.151  1.00  0.00           O  
ATOM   1366  CB  SER   245      -4.837 -21.501  16.216  1.00  0.00           C  
ATOM   1367  OG  SER   245      -5.667 -20.467  15.628  1.00  0.00           O  
ATOM   1368  H   SER   245      -3.646 -21.280  14.024  1.00  0.00           H  
ATOM   1369  HA  SER   245      -3.234 -20.284  16.701  1.00  0.00           H  
ATOM   1370  HB2 SER   245      -4.962 -22.398  15.610  1.00  0.00           H  
ATOM   1371  HB3 SER   245      -5.052 -21.729  17.260  1.00  0.00           H  
ATOM   1372  HG  SER   245      -5.301 -19.697  16.069  1.00  0.00           H  
ATOM   1373  N   ILE   246      -1.610 -22.107  17.820  1.00  0.00           N  
ATOM   1374  CA  ILE   246      -0.791 -23.130  18.459  1.00  0.00           C  
ATOM   1375  C   ILE   246      -1.519 -23.785  19.623  1.00  0.00           C  
ATOM   1376  O   ILE   246      -1.077 -24.766  20.082  1.00  0.00           O  
ATOM   1377  CB  ILE   246       0.592 -22.591  18.773  1.00  0.00           C  
ATOM   1378  CG1 ILE   246       1.234 -21.817  17.611  1.00  0.00           C  
ATOM   1379  CG2 ILE   246       1.462 -23.780  19.283  1.00  0.00           C  
ATOM   1380  CD1 ILE   246       2.621 -21.287  17.883  1.00  0.00           C  
ATOM   1381  H   ILE   246      -1.663 -21.216  18.292  1.00  0.00           H  
ATOM   1382  HA  ILE   246      -0.655 -23.956  17.762  1.00  0.00           H  
ATOM   1383  HB  ILE   246       0.612 -21.902  19.617  1.00  0.00           H  
ATOM   1384 HG12 ILE   246       1.295 -22.418  16.703  1.00  0.00           H  
ATOM   1385 HG13 ILE   246       0.639 -20.993  17.218  1.00  0.00           H  
ATOM   1386 HG21 ILE   246       2.517 -23.634  19.052  1.00  0.00           H  
ATOM   1387 HG22 ILE   246       1.277 -23.926  20.347  1.00  0.00           H  
ATOM   1388 HG23 ILE   246       1.220 -24.770  18.896  1.00  0.00           H  
ATOM   1389 HD11 ILE   246       2.926 -20.714  17.007  1.00  0.00           H  
ATOM   1390 HD12 ILE   246       2.490 -20.655  18.762  1.00  0.00           H  
ATOM   1391 HD13 ILE   246       3.340 -22.089  18.050  1.00  0.00           H  
ATOM   1392  N   LYS   247      -2.718 -23.347  20.165  1.00  0.00           N  
ATOM   1393  CA  LYS   247      -3.397 -24.000  21.306  1.00  0.00           C  
ATOM   1394  C   LYS   247      -4.493 -24.912  20.753  1.00  0.00           C  
ATOM   1395  O   LYS   247      -4.592 -26.061  21.127  1.00  0.00           O  
ATOM   1396  CB  LYS   247      -3.964 -22.901  22.208  1.00  0.00           C  
ATOM   1397  CG  LYS   247      -2.950 -22.306  23.259  1.00  0.00           C  
ATOM   1398  CD  LYS   247      -2.873 -23.139  24.516  1.00  0.00           C  
ATOM   1399  CE  LYS   247      -1.863 -22.513  25.444  1.00  0.00           C  
ATOM   1400  NZ  LYS   247      -1.948 -23.078  26.814  1.00  0.00           N1+
ATOM   1401  H   LYS   247      -3.178 -22.514  19.825  1.00  0.00           H  
ATOM   1402  HA  LYS   247      -2.762 -24.658  21.900  1.00  0.00           H  
ATOM   1403  HB2 LYS   247      -4.430 -22.088  21.651  1.00  0.00           H  
ATOM   1404  HB3 LYS   247      -4.828 -23.273  22.758  1.00  0.00           H  
ATOM   1405  HG2 LYS   247      -1.988 -22.139  22.775  1.00  0.00           H  
ATOM   1406  HG3 LYS   247      -3.352 -21.364  23.635  1.00  0.00           H  
ATOM   1407  HD2 LYS   247      -3.903 -23.222  24.864  1.00  0.00           H  
ATOM   1408  HD3 LYS   247      -2.561 -24.147  24.243  1.00  0.00           H  
ATOM   1409  HE2 LYS   247      -0.834 -22.716  25.148  1.00  0.00           H  
ATOM   1410  HE3 LYS   247      -2.021 -21.439  25.345  1.00  0.00           H  
ATOM   1411  HZ1 LYS   247      -2.887 -23.377  27.035  1.00  0.00           H  
ATOM   1412  HZ2 LYS   247      -1.440 -23.949  26.869  1.00  0.00           H  
ATOM   1413  HZ3 LYS   247      -1.613 -22.406  27.489  1.00  0.00           H  
ATOM   1414  N   ILE   248      -5.315 -24.373  19.849  1.00  0.00           N  
ATOM   1415  CA  ILE   248      -6.446 -24.954  19.214  1.00  0.00           C  
ATOM   1416  C   ILE   248      -6.026 -24.946  17.706  1.00  0.00           C  
ATOM   1417  O   ILE   248      -6.225 -23.913  17.072  1.00  0.00           O  
ATOM   1418  CB  ILE   248      -7.768 -24.202  19.618  1.00  0.00           C  
ATOM   1419  CG1 ILE   248      -8.147 -24.184  21.022  1.00  0.00           C  
ATOM   1420  CG2 ILE   248      -8.914 -24.898  18.795  1.00  0.00           C  
ATOM   1421  CD1 ILE   248      -9.655 -23.856  21.302  1.00  0.00           C  
ATOM   1422  H   ILE   248      -5.053 -23.425  19.616  1.00  0.00           H  
ATOM   1423  HA  ILE   248      -6.532 -25.998  19.515  1.00  0.00           H  
ATOM   1424  HB  ILE   248      -7.703 -23.144  19.359  1.00  0.00           H  
ATOM   1425 HG12 ILE   248      -8.147 -25.238  21.299  1.00  0.00           H  
ATOM   1426 HG13 ILE   248      -7.432 -23.636  21.636  1.00  0.00           H  
ATOM   1427 HG21 ILE   248      -9.800 -24.264  18.779  1.00  0.00           H  
ATOM   1428 HG22 ILE   248      -8.603 -25.137  17.778  1.00  0.00           H  
ATOM   1429 HG23 ILE   248      -9.281 -25.798  19.290  1.00  0.00           H  
ATOM   1430 HD11 ILE   248     -10.324 -24.697  21.118  1.00  0.00           H  
ATOM   1431 HD12 ILE   248      -9.843 -23.702  22.365  1.00  0.00           H  
ATOM   1432 HD13 ILE   248      -9.938 -22.978  20.720  1.00  0.00           H  
ATOM   1433  N   PRO   249      -5.501 -25.977  17.171  1.00  0.00           N  
ATOM   1434  CA  PRO   249      -4.921 -26.036  15.821  1.00  0.00           C  
ATOM   1435  C   PRO   249      -5.847 -25.610  14.652  1.00  0.00           C  
ATOM   1436  O   PRO   249      -6.935 -26.138  14.530  1.00  0.00           O  
ATOM   1437  CB  PRO   249      -4.414 -27.457  15.658  1.00  0.00           C  
ATOM   1438  CG  PRO   249      -3.879 -27.790  17.037  1.00  0.00           C  
ATOM   1439  CD  PRO   249      -5.034 -27.263  17.827  1.00  0.00           C  
ATOM   1440  HA  PRO   249      -4.098 -25.321  15.824  1.00  0.00           H  
ATOM   1441  HB2 PRO   249      -5.209 -28.181  15.484  1.00  0.00           H  
ATOM   1442  HB3 PRO   249      -3.597 -27.455  14.937  1.00  0.00           H  
ATOM   1443  HG2 PRO   249      -3.752 -28.862  17.185  1.00  0.00           H  
ATOM   1444  HG3 PRO   249      -2.959 -27.220  17.159  1.00  0.00           H  
ATOM   1445  HD2 PRO   249      -5.852 -27.983  17.836  1.00  0.00           H  
ATOM   1446  HD3 PRO   249      -4.516 -27.159  18.780  1.00  0.00           H  
ATOM   1447  N   SER   250      -5.404 -24.646  13.828  1.00  0.00           N  
ATOM   1448  CA  SER   250      -6.183 -24.021  12.758  1.00  0.00           C  
ATOM   1449  C   SER   250      -5.255 -22.987  12.026  1.00  0.00           C  
ATOM   1450  O   SER   250      -4.382 -22.426  12.691  1.00  0.00           O  
ATOM   1451  CB  SER   250      -7.438 -23.300  13.254  1.00  0.00           C  
ATOM   1452  OG  SER   250      -8.139 -22.693  12.239  1.00  0.00           O  
ATOM   1453  H   SER   250      -4.495 -24.257  14.035  1.00  0.00           H  
ATOM   1454  HA  SER   250      -6.480 -24.776  12.030  1.00  0.00           H  
ATOM   1455  HB2 SER   250      -8.185 -23.995  13.637  1.00  0.00           H  
ATOM   1456  HB3 SER   250      -7.101 -22.590  14.009  1.00  0.00           H  
ATOM   1457  HG  SER   250      -8.490 -21.865  12.574  1.00  0.00           H  
ATOM   1458  N   SER   251      -5.498 -22.794  10.710  1.00  0.00           N  
ATOM   1459  CA  SER   251      -4.813 -21.625  10.091  1.00  0.00           C  
ATOM   1460  C   SER   251      -5.405 -20.994   8.794  1.00  0.00           C  
ATOM   1461  O   SER   251      -5.860 -21.699   7.906  1.00  0.00           O  
ATOM   1462  CB  SER   251      -3.387 -22.048   9.679  1.00  0.00           C  
ATOM   1463  OG  SER   251      -2.754 -21.269   8.717  1.00  0.00           O  
ATOM   1464  H   SER   251      -6.334 -23.214  10.328  1.00  0.00           H  
ATOM   1465  HA  SER   251      -4.709 -20.752  10.736  1.00  0.00           H  
ATOM   1466  HB2 SER   251      -2.732 -22.362  10.490  1.00  0.00           H  
ATOM   1467  HB3 SER   251      -3.631 -22.973   9.155  1.00  0.00           H  
ATOM   1468  HG  SER   251      -2.469 -20.513   9.234  1.00  0.00           H  
ATOM   1469  N   HIE   252      -5.577 -19.635   8.673  1.00  0.00           N  
ATOM   1470  CA  HIE   252      -6.406 -18.926   7.697  1.00  0.00           C  
ATOM   1471  C   HIE   252      -5.504 -17.799   7.076  1.00  0.00           C  
ATOM   1472  O   HIE   252      -4.584 -17.218   7.655  1.00  0.00           O  
ATOM   1473  CB  HIE   252      -7.603 -18.259   8.359  1.00  0.00           C  
ATOM   1474  CG  HIE   252      -8.615 -19.205   8.919  1.00  0.00           C  
ATOM   1475  CD2 HIE   252      -8.697 -20.555   8.807  1.00  0.00           C  
ATOM   1476  ND1 HIE   252      -9.701 -18.767   9.618  1.00  0.00           N  
ATOM   1477  CE1 HIE   252     -10.390 -19.800  10.009  1.00  0.00           C  
ATOM   1478  NE2 HIE   252      -9.824 -20.925   9.546  1.00  0.00           N  
ATOM   1479  H   HIE   252      -5.124 -19.163   9.443  1.00  0.00           H  
ATOM   1480  HA  HIE   252      -6.791 -19.601   6.933  1.00  0.00           H  
ATOM   1481  HB2 HIE   252      -7.391 -17.523   9.134  1.00  0.00           H  
ATOM   1482  HB3 HIE   252      -8.137 -17.691   7.597  1.00  0.00           H  
ATOM   1483  HD2 HIE   252      -7.976 -21.218   8.349  1.00  0.00           H  
ATOM   1484  HE1 HIE   252     -11.301 -19.788  10.588  1.00  0.00           H  
ATOM   1485  HE2 HIE   252     -10.141 -21.865   9.737  1.00  0.00           H  
ATOM   1486  N   ASN   253      -5.815 -17.378   5.836  1.00  0.00           N  
ATOM   1487  CA  ASN   253      -5.331 -16.107   5.206  1.00  0.00           C  
ATOM   1488  C   ASN   253      -5.896 -14.906   6.032  1.00  0.00           C  
ATOM   1489  O   ASN   253      -7.058 -14.895   6.486  1.00  0.00           O  
ATOM   1490  CB  ASN   253      -5.864 -15.973   3.742  1.00  0.00           C  
ATOM   1491  CG  ASN   253      -5.159 -16.834   2.676  1.00  0.00           C  
ATOM   1492  ND2 ASN   253      -5.870 -17.582   1.864  1.00  0.00           N  
ATOM   1493  OD1 ASN   253      -3.936 -16.907   2.611  1.00  0.00           O  
ATOM   1494  H   ASN   253      -6.527 -17.853   5.300  1.00  0.00           H  
ATOM   1495  HA  ASN   253      -4.243 -16.170   5.215  1.00  0.00           H  
ATOM   1496  HB2 ASN   253      -6.938 -16.157   3.720  1.00  0.00           H  
ATOM   1497  HB3 ASN   253      -5.830 -14.908   3.510  1.00  0.00           H  
ATOM   1498 HD21 ASN   253      -5.641 -18.159   1.067  1.00  0.00           H  
ATOM   1499 HD22 ASN   253      -6.839 -17.369   2.051  1.00  0.00           H  
ATOM   1500  N   LEU   254      -5.046 -13.910   6.257  1.00  0.00           N  
ATOM   1501  CA  LEU   254      -5.417 -12.664   6.833  1.00  0.00           C  
ATOM   1502  C   LEU   254      -5.779 -11.672   5.747  1.00  0.00           C  
ATOM   1503  O   LEU   254      -6.808 -10.969   5.840  1.00  0.00           O  
ATOM   1504  CB  LEU   254      -4.245 -12.221   7.720  1.00  0.00           C  
ATOM   1505  CG  LEU   254      -4.017 -13.049   9.054  1.00  0.00           C  
ATOM   1506  CD1 LEU   254      -2.805 -12.508   9.771  1.00  0.00           C  
ATOM   1507  CD2 LEU   254      -5.333 -12.908   9.937  1.00  0.00           C  
ATOM   1508  H   LEU   254      -4.063 -14.013   6.053  1.00  0.00           H  
ATOM   1509  HA  LEU   254      -6.320 -12.761   7.436  1.00  0.00           H  
ATOM   1510  HB2 LEU   254      -3.329 -12.310   7.137  1.00  0.00           H  
ATOM   1511  HB3 LEU   254      -4.163 -11.143   7.851  1.00  0.00           H  
ATOM   1512  HG  LEU   254      -3.960 -14.123   8.874  1.00  0.00           H  
ATOM   1513 HD11 LEU   254      -3.030 -11.619  10.359  1.00  0.00           H  
ATOM   1514 HD12 LEU   254      -2.424 -13.308  10.405  1.00  0.00           H  
ATOM   1515 HD13 LEU   254      -2.081 -12.387   8.966  1.00  0.00           H  
ATOM   1516 HD21 LEU   254      -5.225 -13.529  10.827  1.00  0.00           H  
ATOM   1517 HD22 LEU   254      -5.412 -11.885  10.305  1.00  0.00           H  
ATOM   1518 HD23 LEU   254      -6.324 -13.042   9.503  1.00  0.00           H  
ATOM   1519  N   MET   255      -4.941 -11.737   4.700  1.00  0.00           N  
ATOM   1520  CA  MET   255      -4.977 -10.862   3.524  1.00  0.00           C  
ATOM   1521  C   MET   255      -4.394 -11.566   2.326  1.00  0.00           C  
ATOM   1522  O   MET   255      -3.571 -12.528   2.429  1.00  0.00           O  
ATOM   1523  CB  MET   255      -4.372  -9.522   3.844  1.00  0.00           C  
ATOM   1524  CG  MET   255      -2.949  -9.555   4.333  1.00  0.00           C  
ATOM   1525  SD  MET   255      -2.748  -9.454   6.106  1.00  0.00           S  
ATOM   1526  CE  MET   255      -2.700  -7.643   6.440  1.00  0.00           C  
ATOM   1527  H   MET   255      -4.114 -12.312   4.772  1.00  0.00           H  
ATOM   1528  HA  MET   255      -6.049 -10.811   3.333  1.00  0.00           H  
ATOM   1529  HB2 MET   255      -4.420  -8.924   2.935  1.00  0.00           H  
ATOM   1530  HB3 MET   255      -5.102  -9.143   4.559  1.00  0.00           H  
ATOM   1531  HG2 MET   255      -2.592 -10.549   4.063  1.00  0.00           H  
ATOM   1532  HG3 MET   255      -2.388  -8.786   3.800  1.00  0.00           H  
ATOM   1533  HE1 MET   255      -3.666  -7.143   6.507  1.00  0.00           H  
ATOM   1534  HE2 MET   255      -2.135  -7.491   7.359  1.00  0.00           H  
ATOM   1535  HE3 MET   255      -1.988  -7.172   5.764  1.00  0.00           H  
ATOM   1536  N   LYS   256      -4.939 -11.110   1.190  1.00  0.00           N  
ATOM   1537  CA  LYS   256      -4.475 -11.425  -0.217  1.00  0.00           C  
ATOM   1538  C   LYS   256      -4.035 -10.173  -1.010  1.00  0.00           C  
ATOM   1539  O   LYS   256      -4.277  -9.018  -0.696  1.00  0.00           O  
ATOM   1540  CB  LYS   256      -5.750 -11.938  -0.960  1.00  0.00           C  
ATOM   1541  CG  LYS   256      -6.272 -13.216  -0.367  1.00  0.00           C  
ATOM   1542  CD  LYS   256      -7.548 -13.609  -0.945  1.00  0.00           C  
ATOM   1543  CE  LYS   256      -7.972 -15.069  -0.917  1.00  0.00           C  
ATOM   1544  NZ  LYS   256      -9.448 -15.262  -0.647  1.00  0.00           N1+
ATOM   1545  H   LYS   256      -5.744 -10.511   1.304  1.00  0.00           H  
ATOM   1546  HA  LYS   256      -3.652 -12.139  -0.253  1.00  0.00           H  
ATOM   1547  HB2 LYS   256      -6.505 -11.153  -0.923  1.00  0.00           H  
ATOM   1548  HB3 LYS   256      -5.540 -12.095  -2.018  1.00  0.00           H  
ATOM   1549  HG2 LYS   256      -5.583 -14.000  -0.680  1.00  0.00           H  
ATOM   1550  HG3 LYS   256      -6.210 -13.423   0.701  1.00  0.00           H  
ATOM   1551  HD2 LYS   256      -8.412 -13.054  -0.579  1.00  0.00           H  
ATOM   1552  HD3 LYS   256      -7.393 -13.447  -2.012  1.00  0.00           H  
ATOM   1553  HE2 LYS   256      -7.794 -15.558  -1.875  1.00  0.00           H  
ATOM   1554  HE3 LYS   256      -7.515 -15.628  -0.101  1.00  0.00           H  
ATOM   1555  HZ1 LYS   256      -9.789 -14.799   0.183  1.00  0.00           H  
ATOM   1556  HZ2 LYS   256      -9.979 -14.861  -1.408  1.00  0.00           H  
ATOM   1557  HZ3 LYS   256      -9.774 -16.215  -0.574  1.00  0.00           H  
ATOM   1558  N   GLY   257      -3.201 -10.412  -2.020  1.00  0.00           N  
ATOM   1559  CA  GLY   257      -2.724  -9.388  -2.942  1.00  0.00           C  
ATOM   1560  C   GLY   257      -1.730  -9.800  -4.046  1.00  0.00           C  
ATOM   1561  O   GLY   257      -1.143 -10.900  -3.994  1.00  0.00           O  
ATOM   1562  H   GLY   257      -2.824 -11.339  -2.150  1.00  0.00           H  
ATOM   1563  HA2 GLY   257      -3.557  -8.926  -3.473  1.00  0.00           H  
ATOM   1564  HA3 GLY   257      -2.192  -8.597  -2.414  1.00  0.00           H  
ATOM   1565  N   GLY   258      -1.447  -8.946  -5.061  1.00  0.00           N  
ATOM   1566  CA  GLY   258      -0.477  -9.070  -6.162  1.00  0.00           C  
ATOM   1567  C   GLY   258      -1.086  -8.773  -7.554  1.00  0.00           C  
ATOM   1568  O   GLY   258      -2.099  -8.091  -7.606  1.00  0.00           O  
ATOM   1569  H   GLY   258      -1.985  -8.091  -5.072  1.00  0.00           H  
ATOM   1570  HA2 GLY   258       0.398  -8.441  -5.998  1.00  0.00           H  
ATOM   1571  HA3 GLY   258      -0.121 -10.094  -6.265  1.00  0.00           H  
ATOM   1572  N   SER   259      -0.412  -9.216  -8.593  1.00  0.00           N  
ATOM   1573  CA  SER   259      -0.739  -9.023 -10.006  1.00  0.00           C  
ATOM   1574  C   SER   259      -0.284 -10.191 -10.792  1.00  0.00           C  
ATOM   1575  O   SER   259       0.816 -10.706 -10.665  1.00  0.00           O  
ATOM   1576  CB  SER   259      -0.138  -7.777 -10.636  1.00  0.00           C  
ATOM   1577  OG  SER   259      -0.701  -7.402 -11.901  1.00  0.00           O  
ATOM   1578  H   SER   259       0.301  -9.885  -8.338  1.00  0.00           H  
ATOM   1579  HA  SER   259      -1.828  -9.044 -10.057  1.00  0.00           H  
ATOM   1580  HB2 SER   259      -0.210  -6.951  -9.927  1.00  0.00           H  
ATOM   1581  HB3 SER   259       0.915  -7.982 -10.828  1.00  0.00           H  
ATOM   1582  HG  SER   259      -0.424  -8.103 -12.495  1.00  0.00           H  
ATOM   1583  N   THR   260      -1.117 -10.694 -11.722  1.00  0.00           N  
ATOM   1584  CA  THR   260      -0.723 -11.386 -12.965  1.00  0.00           C  
ATOM   1585  C   THR   260       0.020 -10.439 -13.868  1.00  0.00           C  
ATOM   1586  O   THR   260      -0.509  -9.385 -14.228  1.00  0.00           O  
ATOM   1587  CB  THR   260      -1.923 -12.072 -13.592  1.00  0.00           C  
ATOM   1588  CG2 THR   260      -2.466 -13.300 -12.784  1.00  0.00           C  
ATOM   1589  OG1 THR   260      -3.011 -11.217 -13.912  1.00  0.00           O  
ATOM   1590  H   THR   260      -2.031 -10.265 -11.725  1.00  0.00           H  
ATOM   1591  HA  THR   260      -0.030 -12.175 -12.669  1.00  0.00           H  
ATOM   1592  HB  THR   260      -1.530 -12.511 -14.509  1.00  0.00           H  
ATOM   1593  HG1 THR   260      -2.960 -10.968 -14.837  1.00  0.00           H  
ATOM   1594 HG21 THR   260      -1.620 -13.845 -12.365  1.00  0.00           H  
ATOM   1595 HG22 THR   260      -3.247 -13.099 -12.050  1.00  0.00           H  
ATOM   1596 HG23 THR   260      -3.007 -13.878 -13.533  1.00  0.00           H  
ATOM   1597  N   LYS   261       1.136 -10.903 -14.465  1.00  0.00           N  
ATOM   1598  CA  LYS   261       2.112 -10.217 -15.368  1.00  0.00           C  
ATOM   1599  C   LYS   261       2.766 -11.142 -16.362  1.00  0.00           C  
ATOM   1600  O   LYS   261       3.009 -12.308 -16.073  1.00  0.00           O  
ATOM   1601  CB  LYS   261       3.190  -9.411 -14.497  1.00  0.00           C  
ATOM   1602  CG  LYS   261       2.745  -8.394 -13.427  1.00  0.00           C  
ATOM   1603  CD  LYS   261       2.218  -7.084 -13.962  1.00  0.00           C  
ATOM   1604  CE  LYS   261       2.119  -5.820 -12.957  1.00  0.00           C  
ATOM   1605  NZ  LYS   261       1.500  -4.696 -13.749  1.00  0.00           N1+
ATOM   1606  H   LYS   261       1.455 -11.802 -14.133  1.00  0.00           H  
ATOM   1607  HA  LYS   261       1.632  -9.376 -15.870  1.00  0.00           H  
ATOM   1608  HB2 LYS   261       3.738 -10.144 -13.906  1.00  0.00           H  
ATOM   1609  HB3 LYS   261       3.838  -8.892 -15.203  1.00  0.00           H  
ATOM   1610  HG2 LYS   261       2.019  -8.770 -12.707  1.00  0.00           H  
ATOM   1611  HG3 LYS   261       3.655  -8.130 -12.888  1.00  0.00           H  
ATOM   1612  HD2 LYS   261       2.746  -6.827 -14.881  1.00  0.00           H  
ATOM   1613  HD3 LYS   261       1.171  -7.149 -14.259  1.00  0.00           H  
ATOM   1614  HE2 LYS   261       1.498  -6.064 -12.096  1.00  0.00           H  
ATOM   1615  HE3 LYS   261       3.101  -5.477 -12.630  1.00  0.00           H  
ATOM   1616  HZ1 LYS   261       0.535  -4.875 -13.988  1.00  0.00           H  
ATOM   1617  HZ2 LYS   261       1.630  -3.746 -13.434  1.00  0.00           H  
ATOM   1618  HZ3 LYS   261       2.011  -4.556 -14.609  1.00  0.00           H  
ATOM   1619  N   ASN   262       3.224 -10.644 -17.549  1.00  0.00           N  
ATOM   1620  CA  ASN   262       4.199 -11.278 -18.464  1.00  0.00           C  
ATOM   1621  C   ASN   262       5.359 -10.245 -18.571  1.00  0.00           C  
ATOM   1622  O   ASN   262       5.150  -9.028 -18.573  1.00  0.00           O  
ATOM   1623  CB  ASN   262       3.554 -11.428 -19.774  1.00  0.00           C  
ATOM   1624  CG  ASN   262       4.618 -11.603 -20.830  1.00  0.00           C  
ATOM   1625  ND2 ASN   262       5.030 -12.793 -21.075  1.00  0.00           N  
ATOM   1626  OD1 ASN   262       5.030 -10.743 -21.586  1.00  0.00           O  
ATOM   1627  H   ASN   262       3.097  -9.643 -17.581  1.00  0.00           H  
ATOM   1628  HA  ASN   262       4.423 -12.297 -18.149  1.00  0.00           H  
ATOM   1629  HB2 ASN   262       2.948 -12.333 -19.809  1.00  0.00           H  
ATOM   1630  HB3 ASN   262       2.955 -10.541 -19.983  1.00  0.00           H  
ATOM   1631 HD21 ASN   262       5.738 -12.818 -21.794  1.00  0.00           H  
ATOM   1632 HD22 ASN   262       4.542 -13.599 -20.711  1.00  0.00           H  
ATOM   1633  N   TRP   263       6.595 -10.736 -18.658  1.00  0.00           N  
ATOM   1634  CA  TRP   263       7.790  -9.960 -18.899  1.00  0.00           C  
ATOM   1635  C   TRP   263       8.575 -10.388 -20.134  1.00  0.00           C  
ATOM   1636  O   TRP   263       9.773 -10.435 -20.279  1.00  0.00           O  
ATOM   1637  CB  TRP   263       8.673 -10.019 -17.587  1.00  0.00           C  
ATOM   1638  CG  TRP   263       8.270  -9.361 -16.307  1.00  0.00           C  
ATOM   1639  CD1 TRP   263       7.454  -8.247 -16.282  1.00  0.00           C  
ATOM   1640  CD2 TRP   263       8.700  -9.700 -14.962  1.00  0.00           C  
ATOM   1641  CE2 TRP   263       8.198  -8.732 -14.085  1.00  0.00           C  
ATOM   1642  CE3 TRP   263       9.478 -10.692 -14.354  1.00  0.00           C  
ATOM   1643  NE1 TRP   263       7.426  -7.914 -14.926  1.00  0.00           N  
ATOM   1644  CZ2 TRP   263       8.476  -8.632 -12.719  1.00  0.00           C  
ATOM   1645  CZ3 TRP   263       9.768 -10.725 -12.961  1.00  0.00           C  
ATOM   1646  CH2 TRP   263       9.293  -9.708 -12.075  1.00  0.00           C  
ATOM   1647  H   TRP   263       6.636 -11.746 -18.664  1.00  0.00           H  
ATOM   1648  HA  TRP   263       7.515  -8.906 -18.922  1.00  0.00           H  
ATOM   1649  HB2 TRP   263       8.927 -11.062 -17.394  1.00  0.00           H  
ATOM   1650  HB3 TRP   263       9.612  -9.516 -17.822  1.00  0.00           H  
ATOM   1651  HD1 TRP   263       6.911  -7.751 -17.072  1.00  0.00           H  
ATOM   1652  HE1 TRP   263       6.841  -7.209 -14.501  1.00  0.00           H  
ATOM   1653  HE3 TRP   263       9.891 -11.458 -14.994  1.00  0.00           H  
ATOM   1654  HZ2 TRP   263       8.118  -7.803 -12.127  1.00  0.00           H  
ATOM   1655  HZ3 TRP   263      10.429 -11.458 -12.521  1.00  0.00           H  
ATOM   1656  HH2 TRP   263       9.682  -9.678 -11.069  1.00  0.00           H  
ATOM   1657  N   SER   264       7.834 -10.664 -21.217  1.00  0.00           N  
ATOM   1658  CA  SER   264       8.312 -10.649 -22.545  1.00  0.00           C  
ATOM   1659  C   SER   264       8.447  -9.216 -23.031  1.00  0.00           C  
ATOM   1660  O   SER   264       7.873  -8.340 -22.403  1.00  0.00           O  
ATOM   1661  CB  SER   264       7.461 -11.504 -23.482  1.00  0.00           C  
ATOM   1662  OG  SER   264       7.310 -12.820 -23.143  1.00  0.00           O  
ATOM   1663  H   SER   264       6.831 -10.570 -21.149  1.00  0.00           H  
ATOM   1664  HA  SER   264       9.314 -11.067 -22.624  1.00  0.00           H  
ATOM   1665  HB2 SER   264       6.453 -11.095 -23.547  1.00  0.00           H  
ATOM   1666  HB3 SER   264       7.924 -11.532 -24.469  1.00  0.00           H  
ATOM   1667  HG  SER   264       8.207 -13.157 -23.091  1.00  0.00           H  
ATOM   1668  N   GLY   265       9.080  -9.048 -24.173  1.00  0.00           N  
ATOM   1669  CA  GLY   265       9.338  -7.831 -24.860  1.00  0.00           C  
ATOM   1670  C   GLY   265      10.824  -7.457 -24.680  1.00  0.00           C  
ATOM   1671  O   GLY   265      11.489  -7.847 -23.729  1.00  0.00           O  
ATOM   1672  H   GLY   265       9.536  -9.838 -24.607  1.00  0.00           H  
ATOM   1673  HA2 GLY   265       8.975  -8.029 -25.868  1.00  0.00           H  
ATOM   1674  HA3 GLY   265       8.621  -7.112 -24.462  1.00  0.00           H  
ATOM   1675  N   ASN   266      11.343  -6.817 -25.670  1.00  0.00           N  
ATOM   1676  CA  ASN   266      12.741  -6.331 -25.737  1.00  0.00           C  
ATOM   1677  C   ASN   266      13.193  -5.272 -24.602  1.00  0.00           C  
ATOM   1678  O   ASN   266      14.128  -4.508 -24.832  1.00  0.00           O  
ATOM   1679  CB  ASN   266      13.027  -5.802 -27.166  1.00  0.00           C  
ATOM   1680  CG  ASN   266      12.239  -4.602 -27.536  1.00  0.00           C  
ATOM   1681  ND2 ASN   266      12.819  -3.509 -27.857  1.00  0.00           N  
ATOM   1682  OD1 ASN   266      11.028  -4.691 -27.735  1.00  0.00           O  
ATOM   1683  H   ASN   266      10.782  -6.621 -26.486  1.00  0.00           H  
ATOM   1684  HA  ASN   266      13.418  -7.178 -25.616  1.00  0.00           H  
ATOM   1685  HB2 ASN   266      14.080  -5.528 -27.212  1.00  0.00           H  
ATOM   1686  HB3 ASN   266      12.908  -6.517 -27.981  1.00  0.00           H  
ATOM   1687 HD21 ASN   266      12.373  -2.736 -28.331  1.00  0.00           H  
ATOM   1688 HD22 ASN   266      13.821  -3.540 -27.729  1.00  0.00           H  
ATOM   1689  N   SER   267      12.467  -5.168 -23.510  1.00  0.00           N  
ATOM   1690  CA  SER   267      12.872  -4.244 -22.381  1.00  0.00           C  
ATOM   1691  C   SER   267      14.004  -4.928 -21.562  1.00  0.00           C  
ATOM   1692  O   SER   267      13.889  -6.043 -21.185  1.00  0.00           O  
ATOM   1693  CB  SER   267      11.591  -3.992 -21.649  1.00  0.00           C  
ATOM   1694  OG  SER   267      11.823  -2.994 -20.713  1.00  0.00           O  
ATOM   1695  H   SER   267      11.850  -5.942 -23.313  1.00  0.00           H  
ATOM   1696  HA  SER   267      13.134  -3.292 -22.843  1.00  0.00           H  
ATOM   1697  HB2 SER   267      10.792  -3.730 -22.343  1.00  0.00           H  
ATOM   1698  HB3 SER   267      11.274  -4.936 -21.206  1.00  0.00           H  
ATOM   1699  HG  SER   267      11.172  -3.093 -20.013  1.00  0.00           H  
ATOM   1700  N   GLU   268      15.103  -4.211 -21.224  1.00  0.00           N  
ATOM   1701  CA  GLU   268      16.310  -4.736 -20.622  1.00  0.00           C  
ATOM   1702  C   GLU   268      16.188  -4.959 -19.108  1.00  0.00           C  
ATOM   1703  O   GLU   268      17.041  -5.578 -18.477  1.00  0.00           O  
ATOM   1704  CB  GLU   268      17.453  -3.785 -20.941  1.00  0.00           C  
ATOM   1705  CG  GLU   268      17.521  -2.459 -20.133  1.00  0.00           C  
ATOM   1706  CD  GLU   268      16.290  -1.525 -20.353  1.00  0.00           C  
ATOM   1707  OE1 GLU   268      15.802  -1.376 -21.494  1.00  0.00           O  
ATOM   1708  OE2 GLU   268      15.873  -0.952 -19.330  1.00  0.00           O1-
ATOM   1709  H   GLU   268      15.079  -3.226 -21.447  1.00  0.00           H  
ATOM   1710  HA  GLU   268      16.537  -5.678 -21.122  1.00  0.00           H  
ATOM   1711  HB2 GLU   268      18.423  -4.237 -20.734  1.00  0.00           H  
ATOM   1712  HB3 GLU   268      17.359  -3.630 -22.016  1.00  0.00           H  
ATOM   1713  HG2 GLU   268      17.622  -2.699 -19.075  1.00  0.00           H  
ATOM   1714  HG3 GLU   268      18.465  -1.968 -20.370  1.00  0.00           H  
ATOM   1715  N   PHE   269      15.104  -4.566 -18.525  1.00  0.00           N  
ATOM   1716  CA  PHE   269      14.762  -4.710 -17.118  1.00  0.00           C  
ATOM   1717  C   PHE   269      13.222  -4.720 -16.969  1.00  0.00           C  
ATOM   1718  O   PHE   269      12.503  -3.955 -17.607  1.00  0.00           O  
ATOM   1719  CB  PHE   269      15.331  -3.605 -16.197  1.00  0.00           C  
ATOM   1720  CG  PHE   269      15.000  -3.474 -14.733  1.00  0.00           C  
ATOM   1721  CD1 PHE   269      15.409  -4.418 -13.795  1.00  0.00           C  
ATOM   1722  CD2 PHE   269      14.254  -2.372 -14.240  1.00  0.00           C  
ATOM   1723  CE1 PHE   269      15.083  -4.271 -12.441  1.00  0.00           C  
ATOM   1724  CE2 PHE   269      13.968  -2.258 -12.838  1.00  0.00           C  
ATOM   1725  CZ  PHE   269      14.374  -3.201 -11.946  1.00  0.00           C  
ATOM   1726  H   PHE   269      14.404  -4.235 -19.173  1.00  0.00           H  
ATOM   1727  HA  PHE   269      15.088  -5.725 -16.891  1.00  0.00           H  
ATOM   1728  HB2 PHE   269      16.411  -3.703 -16.304  1.00  0.00           H  
ATOM   1729  HB3 PHE   269      15.151  -2.629 -16.646  1.00  0.00           H  
ATOM   1730  HD1 PHE   269      16.055  -5.230 -14.093  1.00  0.00           H  
ATOM   1731  HD2 PHE   269      13.864  -1.672 -14.964  1.00  0.00           H  
ATOM   1732  HE1 PHE   269      15.600  -4.959 -11.789  1.00  0.00           H  
ATOM   1733  HE2 PHE   269      13.406  -1.482 -12.339  1.00  0.00           H  
ATOM   1734  HZ  PHE   269      14.142  -3.143 -10.892  1.00  0.00           H  
ATOM   1735  N   HIE   270      12.789  -5.548 -15.956  1.00  0.00           N  
ATOM   1736  CA  HIE   270      11.396  -5.629 -15.588  1.00  0.00           C  
ATOM   1737  C   HIE   270      11.313  -5.728 -14.045  1.00  0.00           C  
ATOM   1738  O   HIE   270      12.140  -6.371 -13.337  1.00  0.00           O  
ATOM   1739  CB  HIE   270      10.631  -6.713 -16.383  1.00  0.00           C  
ATOM   1740  CG  HIE   270      10.772  -6.994 -17.862  1.00  0.00           C  
ATOM   1741  CD2 HIE   270      11.928  -7.257 -18.543  1.00  0.00           C  
ATOM   1742  ND1 HIE   270       9.741  -6.903 -18.834  1.00  0.00           N  
ATOM   1743  CE1 HIE   270      10.319  -7.330 -20.036  1.00  0.00           C  
ATOM   1744  NE2 HIE   270      11.627  -7.505 -19.861  1.00  0.00           N  
ATOM   1745  H   HIE   270      13.460  -6.115 -15.458  1.00  0.00           H  
ATOM   1746  HA  HIE   270      10.935  -4.707 -15.940  1.00  0.00           H  
ATOM   1747  HB2 HIE   270      10.810  -7.666 -15.887  1.00  0.00           H  
ATOM   1748  HB3 HIE   270       9.578  -6.490 -16.210  1.00  0.00           H  
ATOM   1749  HD2 HIE   270      12.896  -7.280 -18.065  1.00  0.00           H  
ATOM   1750  HE1 HIE   270       9.763  -7.593 -20.924  1.00  0.00           H  
ATOM   1751  HE2 HIE   270      12.245  -7.911 -20.549  1.00  0.00           H  
ATOM   1752  N   PHE   271      10.340  -5.032 -13.462  1.00  0.00           N  
ATOM   1753  CA  PHE   271      10.091  -5.020 -12.004  1.00  0.00           C  
ATOM   1754  C   PHE   271       8.566  -5.261 -11.708  1.00  0.00           C  
ATOM   1755  O   PHE   271       7.673  -4.789 -12.432  1.00  0.00           O  
ATOM   1756  CB  PHE   271      10.686  -3.765 -11.434  1.00  0.00           C  
ATOM   1757  CG  PHE   271      10.952  -3.925  -9.960  1.00  0.00           C  
ATOM   1758  CD1 PHE   271      12.054  -4.637  -9.489  1.00  0.00           C  
ATOM   1759  CD2 PHE   271      10.140  -3.279  -8.982  1.00  0.00           C  
ATOM   1760  CE1 PHE   271      12.403  -4.657  -8.164  1.00  0.00           C  
ATOM   1761  CE2 PHE   271      10.459  -3.322  -7.618  1.00  0.00           C  
ATOM   1762  CZ  PHE   271      11.655  -3.972  -7.222  1.00  0.00           C  
ATOM   1763  H   PHE   271       9.579  -4.639 -13.997  1.00  0.00           H  
ATOM   1764  HA  PHE   271      10.539  -5.912 -11.568  1.00  0.00           H  
ATOM   1765  HB2 PHE   271      11.644  -3.462 -11.857  1.00  0.00           H  
ATOM   1766  HB3 PHE   271       9.948  -2.973 -11.563  1.00  0.00           H  
ATOM   1767  HD1 PHE   271      12.732  -5.143 -10.161  1.00  0.00           H  
ATOM   1768  HD2 PHE   271       9.286  -2.675  -9.254  1.00  0.00           H  
ATOM   1769  HE1 PHE   271      13.209  -5.302  -7.843  1.00  0.00           H  
ATOM   1770  HE2 PHE   271       9.708  -2.960  -6.930  1.00  0.00           H  
ATOM   1771  HZ  PHE   271      11.955  -3.962  -6.184  1.00  0.00           H  
ATOM   1772  N   TYR   272       8.254  -5.740 -10.532  1.00  0.00           N  
ATOM   1773  CA  TYR   272       6.946  -5.563  -9.888  1.00  0.00           C  
ATOM   1774  C   TYR   272       7.060  -5.412  -8.342  1.00  0.00           C  
ATOM   1775  O   TYR   272       7.948  -5.914  -7.692  1.00  0.00           O  
ATOM   1776  CB  TYR   272       6.052  -6.773 -10.224  1.00  0.00           C  
ATOM   1777  CG  TYR   272       4.694  -6.710  -9.580  1.00  0.00           C  
ATOM   1778  CD1 TYR   272       3.760  -5.781 -10.103  1.00  0.00           C  
ATOM   1779  CD2 TYR   272       4.229  -7.549  -8.523  1.00  0.00           C  
ATOM   1780  CE1 TYR   272       2.434  -5.595  -9.534  1.00  0.00           C  
ATOM   1781  CE2 TYR   272       2.941  -7.366  -8.030  1.00  0.00           C  
ATOM   1782  CZ  TYR   272       2.070  -6.319  -8.431  1.00  0.00           C  
ATOM   1783  OH  TYR   272       0.827  -6.062  -7.841  1.00  0.00           O  
ATOM   1784  H   TYR   272       8.953  -6.229  -9.992  1.00  0.00           H  
ATOM   1785  HA  TYR   272       6.510  -4.677 -10.350  1.00  0.00           H  
ATOM   1786  HB2 TYR   272       5.910  -6.895 -11.299  1.00  0.00           H  
ATOM   1787  HB3 TYR   272       6.629  -7.644  -9.914  1.00  0.00           H  
ATOM   1788  HD1 TYR   272       3.997  -5.076 -10.885  1.00  0.00           H  
ATOM   1789  HD2 TYR   272       4.904  -8.281  -8.104  1.00  0.00           H  
ATOM   1790  HE1 TYR   272       1.934  -4.671  -9.781  1.00  0.00           H  
ATOM   1791  HE2 TYR   272       2.731  -7.946  -7.142  1.00  0.00           H  
ATOM   1792  HH  TYR   272       0.676  -5.118  -7.747  1.00  0.00           H  
ATOM   1793  N   SER   273       6.098  -4.777  -7.737  1.00  0.00           N  
ATOM   1794  CA  SER   273       5.956  -4.802  -6.269  1.00  0.00           C  
ATOM   1795  C   SER   273       4.542  -4.507  -5.854  1.00  0.00           C  
ATOM   1796  O   SER   273       3.648  -4.073  -6.632  1.00  0.00           O  
ATOM   1797  CB  SER   273       6.934  -3.767  -5.690  1.00  0.00           C  
ATOM   1798  OG  SER   273       6.512  -2.527  -5.937  1.00  0.00           O  
ATOM   1799  H   SER   273       5.360  -4.439  -8.340  1.00  0.00           H  
ATOM   1800  HA  SER   273       6.182  -5.805  -5.904  1.00  0.00           H  
ATOM   1801  HB2 SER   273       6.912  -3.820  -4.602  1.00  0.00           H  
ATOM   1802  HB3 SER   273       7.899  -3.984  -6.148  1.00  0.00           H  
ATOM   1803  HG  SER   273       6.310  -2.486  -6.875  1.00  0.00           H  
ATOM   1804  N   ILE   274       4.229  -4.802  -4.593  1.00  0.00           N  
ATOM   1805  CA  ILE   274       2.936  -4.689  -3.976  1.00  0.00           C  
ATOM   1806  C   ILE   274       3.115  -4.529  -2.506  1.00  0.00           C  
ATOM   1807  O   ILE   274       3.783  -5.375  -1.793  1.00  0.00           O  
ATOM   1808  CB  ILE   274       2.093  -5.927  -4.296  1.00  0.00           C  
ATOM   1809  CG1 ILE   274       0.663  -5.937  -3.749  1.00  0.00           C  
ATOM   1810  CG2 ILE   274       2.902  -7.253  -4.032  1.00  0.00           C  
ATOM   1811  CD1 ILE   274      -0.057  -4.615  -4.209  1.00  0.00           C  
ATOM   1812  H   ILE   274       4.910  -5.188  -3.954  1.00  0.00           H  
ATOM   1813  HA  ILE   274       2.489  -3.780  -4.377  1.00  0.00           H  
ATOM   1814  HB  ILE   274       1.899  -6.015  -5.365  1.00  0.00           H  
ATOM   1815 HG12 ILE   274       0.118  -6.756  -4.217  1.00  0.00           H  
ATOM   1816 HG13 ILE   274       0.723  -6.066  -2.668  1.00  0.00           H  
ATOM   1817 HG21 ILE   274       3.171  -7.457  -2.996  1.00  0.00           H  
ATOM   1818 HG22 ILE   274       2.335  -8.119  -4.376  1.00  0.00           H  
ATOM   1819 HG23 ILE   274       3.854  -7.384  -4.546  1.00  0.00           H  
ATOM   1820 HD11 ILE   274      -0.014  -4.640  -5.298  1.00  0.00           H  
ATOM   1821 HD12 ILE   274      -1.132  -4.620  -4.023  1.00  0.00           H  
ATOM   1822 HD13 ILE   274       0.373  -3.689  -3.827  1.00  0.00           H  
ATOM   1823  N   ASN   275       2.320  -3.568  -1.961  1.00  0.00           N  
ATOM   1824  CA  ASN   275       2.065  -3.519  -0.536  1.00  0.00           C  
ATOM   1825  C   ASN   275       0.748  -4.237  -0.290  1.00  0.00           C  
ATOM   1826  O   ASN   275      -0.230  -4.068  -0.971  1.00  0.00           O  
ATOM   1827  CB  ASN   275       1.949  -2.041  -0.308  1.00  0.00           C  
ATOM   1828  CG  ASN   275       1.974  -1.552   1.097  1.00  0.00           C  
ATOM   1829  ND2 ASN   275       0.796  -1.462   1.784  1.00  0.00           N  
ATOM   1830  OD1 ASN   275       3.033  -1.452   1.701  1.00  0.00           O  
ATOM   1831  H   ASN   275       1.742  -3.043  -2.600  1.00  0.00           H  
ATOM   1832  HA  ASN   275       2.853  -3.943   0.085  1.00  0.00           H  
ATOM   1833  HB2 ASN   275       2.766  -1.555  -0.841  1.00  0.00           H  
ATOM   1834  HB3 ASN   275       1.060  -1.747  -0.867  1.00  0.00           H  
ATOM   1835 HD21 ASN   275       0.885  -1.286   2.776  1.00  0.00           H  
ATOM   1836 HD22 ASN   275      -0.112  -1.420   1.344  1.00  0.00           H  
ATOM   1837  N   VAL   276       0.622  -4.918   0.858  1.00  0.00           N  
ATOM   1838  CA  VAL   276      -0.742  -5.286   1.433  1.00  0.00           C  
ATOM   1839  C   VAL   276      -0.789  -4.953   2.964  1.00  0.00           C  
ATOM   1840  O   VAL   276       0.275  -4.891   3.582  1.00  0.00           O  
ATOM   1841  CB  VAL   276      -1.219  -6.784   1.261  1.00  0.00           C  
ATOM   1842  CG1 VAL   276      -1.227  -7.092  -0.272  1.00  0.00           C  
ATOM   1843  CG2 VAL   276      -0.313  -7.869   1.960  1.00  0.00           C  
ATOM   1844  H   VAL   276       1.487  -5.026   1.367  1.00  0.00           H  
ATOM   1845  HA  VAL   276      -1.473  -4.640   0.945  1.00  0.00           H  
ATOM   1846  HB  VAL   276      -2.247  -6.837   1.617  1.00  0.00           H  
ATOM   1847 HG11 VAL   276      -2.101  -6.644  -0.744  1.00  0.00           H  
ATOM   1848 HG12 VAL   276      -0.316  -6.659  -0.686  1.00  0.00           H  
ATOM   1849 HG13 VAL   276      -1.416  -8.160  -0.376  1.00  0.00           H  
ATOM   1850 HG21 VAL   276      -0.383  -7.660   3.028  1.00  0.00           H  
ATOM   1851 HG22 VAL   276      -0.618  -8.875   1.674  1.00  0.00           H  
ATOM   1852 HG23 VAL   276       0.732  -7.709   1.697  1.00  0.00           H  
ATOM   1853  N   GLY   277      -1.985  -4.671   3.591  1.00  0.00           N  
ATOM   1854  CA  GLY   277      -1.977  -3.944   4.869  1.00  0.00           C  
ATOM   1855  C   GLY   277      -3.371  -3.832   5.439  1.00  0.00           C  
ATOM   1856  O   GLY   277      -4.315  -3.729   4.710  1.00  0.00           O  
ATOM   1857  H   GLY   277      -2.801  -4.641   2.996  1.00  0.00           H  
ATOM   1858  HA2 GLY   277      -1.361  -4.457   5.608  1.00  0.00           H  
ATOM   1859  HA3 GLY   277      -1.665  -2.935   4.600  1.00  0.00           H  
ATOM   1860  N   GLY   278      -3.478  -3.875   6.732  1.00  0.00           N  
ATOM   1861  CA  GLY   278      -4.639  -4.295   7.402  1.00  0.00           C  
ATOM   1862  C   GLY   278      -4.515  -4.365   8.930  1.00  0.00           C  
ATOM   1863  O   GLY   278      -3.446  -4.126   9.501  1.00  0.00           O  
ATOM   1864  H   GLY   278      -2.592  -3.853   7.215  1.00  0.00           H  
ATOM   1865  HA2 GLY   278      -5.503  -3.658   7.210  1.00  0.00           H  
ATOM   1866  HA3 GLY   278      -5.017  -5.281   7.135  1.00  0.00           H  
ATOM   1867  N   PHE   279      -5.624  -4.689   9.653  1.00  0.00           N  
ATOM   1868  CA  PHE   279      -5.741  -4.413  11.168  1.00  0.00           C  
ATOM   1869  C   PHE   279      -6.663  -5.441  11.859  1.00  0.00           C  
ATOM   1870  O   PHE   279      -7.628  -5.930  11.234  1.00  0.00           O  
ATOM   1871  CB  PHE   279      -6.107  -2.931  11.388  1.00  0.00           C  
ATOM   1872  CG  PHE   279      -6.680  -2.660  12.699  1.00  0.00           C  
ATOM   1873  CD1 PHE   279      -5.957  -2.000  13.759  1.00  0.00           C  
ATOM   1874  CD2 PHE   279      -8.070  -2.970  12.991  1.00  0.00           C  
ATOM   1875  CE1 PHE   279      -6.641  -1.582  14.906  1.00  0.00           C  
ATOM   1876  CE2 PHE   279      -8.617  -2.702  14.242  1.00  0.00           C  
ATOM   1877  CZ  PHE   279      -7.923  -1.972  15.212  1.00  0.00           C  
ATOM   1878  H   PHE   279      -6.435  -5.107   9.218  1.00  0.00           H  
ATOM   1879  HA  PHE   279      -4.727  -4.534  11.549  1.00  0.00           H  
ATOM   1880  HB2 PHE   279      -5.267  -2.261  11.204  1.00  0.00           H  
ATOM   1881  HB3 PHE   279      -6.800  -2.609  10.611  1.00  0.00           H  
ATOM   1882  HD1 PHE   279      -4.934  -1.694  13.594  1.00  0.00           H  
ATOM   1883  HD2 PHE   279      -8.590  -3.487  12.198  1.00  0.00           H  
ATOM   1884  HE1 PHE   279      -6.165  -0.951  15.643  1.00  0.00           H  
ATOM   1885  HE2 PHE   279      -9.586  -3.089  14.523  1.00  0.00           H  
ATOM   1886  HZ  PHE   279      -8.386  -1.660  16.136  1.00  0.00           H  
ATOM   1887  N   PHE   280      -6.256  -5.786  13.054  1.00  0.00           N  
ATOM   1888  CA  PHE   280      -6.917  -6.929  13.692  1.00  0.00           C  
ATOM   1889  C   PHE   280      -6.831  -6.874  15.222  1.00  0.00           C  
ATOM   1890  O   PHE   280      -5.900  -6.272  15.795  1.00  0.00           O  
ATOM   1891  CB  PHE   280      -6.258  -8.222  13.300  1.00  0.00           C  
ATOM   1892  CG  PHE   280      -6.354  -8.570  11.858  1.00  0.00           C  
ATOM   1893  CD1 PHE   280      -5.342  -8.167  10.955  1.00  0.00           C  
ATOM   1894  CD2 PHE   280      -7.443  -9.220  11.285  1.00  0.00           C  
ATOM   1895  CE1 PHE   280      -5.313  -8.595   9.585  1.00  0.00           C  
ATOM   1896  CE2 PHE   280      -7.448  -9.588   9.941  1.00  0.00           C  
ATOM   1897  CZ  PHE   280      -6.404  -9.212   9.107  1.00  0.00           C  
ATOM   1898  H   PHE   280      -5.423  -5.335  13.405  1.00  0.00           H  
ATOM   1899  HA  PHE   280      -7.986  -6.897  13.483  1.00  0.00           H  
ATOM   1900  HB2 PHE   280      -5.203  -8.093  13.543  1.00  0.00           H  
ATOM   1901  HB3 PHE   280      -6.686  -9.021  13.904  1.00  0.00           H  
ATOM   1902  HD1 PHE   280      -4.532  -7.578  11.360  1.00  0.00           H  
ATOM   1903  HD2 PHE   280      -8.223  -9.527  11.964  1.00  0.00           H  
ATOM   1904  HE1 PHE   280      -4.456  -8.329   8.985  1.00  0.00           H  
ATOM   1905  HE2 PHE   280      -8.324 -10.144   9.641  1.00  0.00           H  
ATOM   1906  HZ  PHE   280      -6.445  -9.407   8.046  1.00  0.00           H  
ATOM   1907  N   LYS   281      -7.764  -7.526  15.844  1.00  0.00           N  
ATOM   1908  CA  LYS   281      -7.683  -8.099  17.196  1.00  0.00           C  
ATOM   1909  C   LYS   281      -6.849  -9.357  17.120  1.00  0.00           C  
ATOM   1910  O   LYS   281      -7.189 -10.199  16.259  1.00  0.00           O  
ATOM   1911  CB  LYS   281      -9.100  -8.249  17.796  1.00  0.00           C  
ATOM   1912  CG  LYS   281      -9.189  -8.281  19.286  1.00  0.00           C  
ATOM   1913  CD  LYS   281     -10.576  -8.868  19.754  1.00  0.00           C  
ATOM   1914  CE  LYS   281     -11.747  -7.971  19.510  1.00  0.00           C  
ATOM   1915  NZ  LYS   281     -13.032  -8.575  20.004  1.00  0.00           N1+
ATOM   1916  H   LYS   281      -8.605  -7.700  15.312  1.00  0.00           H  
ATOM   1917  HA  LYS   281      -7.168  -7.386  17.841  1.00  0.00           H  
ATOM   1918  HB2 LYS   281      -9.794  -7.498  17.420  1.00  0.00           H  
ATOM   1919  HB3 LYS   281      -9.559  -9.183  17.474  1.00  0.00           H  
ATOM   1920  HG2 LYS   281      -8.399  -8.943  19.640  1.00  0.00           H  
ATOM   1921  HG3 LYS   281      -8.914  -7.344  19.769  1.00  0.00           H  
ATOM   1922  HD2 LYS   281     -10.732  -9.771  19.164  1.00  0.00           H  
ATOM   1923  HD3 LYS   281     -10.436  -9.087  20.813  1.00  0.00           H  
ATOM   1924  HE2 LYS   281     -11.617  -6.997  19.984  1.00  0.00           H  
ATOM   1925  HE3 LYS   281     -11.801  -7.758  18.442  1.00  0.00           H  
ATOM   1926  HZ1 LYS   281     -12.912  -8.855  20.968  1.00  0.00           H  
ATOM   1927  HZ2 LYS   281     -13.759  -7.884  19.882  1.00  0.00           H  
ATOM   1928  HZ3 LYS   281     -13.334  -9.246  19.312  1.00  0.00           H  
ATOM   1929  N   LEU   282      -5.816  -9.458  17.896  1.00  0.00           N  
ATOM   1930  CA  LEU   282      -4.985 -10.639  17.893  1.00  0.00           C  
ATOM   1931  C   LEU   282      -4.696 -10.991  19.403  1.00  0.00           C  
ATOM   1932  O   LEU   282      -4.769 -10.140  20.257  1.00  0.00           O  
ATOM   1933  CB  LEU   282      -3.652 -10.465  17.146  1.00  0.00           C  
ATOM   1934  CG  LEU   282      -3.894 -10.259  15.659  1.00  0.00           C  
ATOM   1935  CD1 LEU   282      -2.513  -9.977  15.035  1.00  0.00           C  
ATOM   1936  CD2 LEU   282      -4.375 -11.544  14.942  1.00  0.00           C  
ATOM   1937  H   LEU   282      -5.587  -8.736  18.564  1.00  0.00           H  
ATOM   1938  HA  LEU   282      -5.486 -11.516  17.479  1.00  0.00           H  
ATOM   1939  HB2 LEU   282      -3.157  -9.648  17.671  1.00  0.00           H  
ATOM   1940  HB3 LEU   282      -3.005 -11.333  17.266  1.00  0.00           H  
ATOM   1941  HG  LEU   282      -4.649  -9.500  15.455  1.00  0.00           H  
ATOM   1942 HD11 LEU   282      -2.591  -9.643  14.000  1.00  0.00           H  
ATOM   1943 HD12 LEU   282      -2.080  -9.153  15.602  1.00  0.00           H  
ATOM   1944 HD13 LEU   282      -1.830 -10.811  15.193  1.00  0.00           H  
ATOM   1945 HD21 LEU   282      -5.371 -11.862  15.252  1.00  0.00           H  
ATOM   1946 HD22 LEU   282      -4.330 -11.471  13.855  1.00  0.00           H  
ATOM   1947 HD23 LEU   282      -3.768 -12.417  15.179  1.00  0.00           H  
ATOM   1948  N   ARG   283      -4.403 -12.275  19.614  1.00  0.00           N  
ATOM   1949  CA  ARG   283      -4.225 -13.026  20.867  1.00  0.00           C  
ATOM   1950  C   ARG   283      -2.872 -13.763  21.000  1.00  0.00           C  
ATOM   1951  O   ARG   283      -2.374 -14.223  20.006  1.00  0.00           O  
ATOM   1952  CB  ARG   283      -5.414 -13.994  21.104  1.00  0.00           C  
ATOM   1953  CG  ARG   283      -6.775 -13.320  20.993  1.00  0.00           C  
ATOM   1954  CD  ARG   283      -7.906 -14.331  21.340  1.00  0.00           C  
ATOM   1955  NE  ARG   283      -9.211 -13.650  21.359  1.00  0.00           N  
ATOM   1956  CZ  ARG   283      -9.677 -12.688  22.164  1.00  0.00           C  
ATOM   1957  NH1 ARG   283      -9.091 -12.416  23.281  1.00  0.00           N1+
ATOM   1958  NH2 ARG   283     -10.792 -12.170  21.891  1.00  0.00           N1+
ATOM   1959  H   ARG   283      -4.283 -12.809  18.767  1.00  0.00           H  
ATOM   1960  HA  ARG   283      -4.254 -12.255  21.638  1.00  0.00           H  
ATOM   1961  HB2 ARG   283      -5.305 -14.697  20.279  1.00  0.00           H  
ATOM   1962  HB3 ARG   283      -5.378 -14.417  22.108  1.00  0.00           H  
ATOM   1963  HG2 ARG   283      -6.799 -12.519  21.732  1.00  0.00           H  
ATOM   1964  HG3 ARG   283      -6.934 -12.918  19.992  1.00  0.00           H  
ATOM   1965  HD2 ARG   283      -7.902 -15.156  20.629  1.00  0.00           H  
ATOM   1966  HD3 ARG   283      -7.697 -14.836  22.284  1.00  0.00           H  
ATOM   1967  HE  ARG   283      -9.870 -13.817  20.612  1.00  0.00           H  
ATOM   1968 HH11 ARG   283      -8.338 -12.985  23.642  1.00  0.00           H  
ATOM   1969 HH12 ARG   283      -9.560 -11.811  23.940  1.00  0.00           H  
ATOM   1970 HH21 ARG   283     -11.227 -12.520  21.049  1.00  0.00           H  
ATOM   1971 HH22 ARG   283     -11.217 -11.651  22.646  1.00  0.00           H  
ATOM   1972  N   ALA   284      -2.360 -13.944  22.220  1.00  0.00           N  
ATOM   1973  CA  ALA   284      -1.305 -14.859  22.601  1.00  0.00           C  
ATOM   1974  C   ALA   284      -1.518 -16.288  22.058  1.00  0.00           C  
ATOM   1975  O   ALA   284      -2.615 -16.737  21.930  1.00  0.00           O  
ATOM   1976  CB  ALA   284      -1.206 -14.796  24.145  1.00  0.00           C  
ATOM   1977  H   ALA   284      -2.786 -13.346  22.914  1.00  0.00           H  
ATOM   1978  HA  ALA   284      -0.346 -14.411  22.336  1.00  0.00           H  
ATOM   1979  HB1 ALA   284      -0.491 -15.514  24.545  1.00  0.00           H  
ATOM   1980  HB2 ALA   284      -0.972 -13.762  24.402  1.00  0.00           H  
ATOM   1981  HB3 ALA   284      -2.204 -15.001  24.531  1.00  0.00           H  
ATOM   1982  N   GLY   285      -0.430 -16.905  21.884  1.00  0.00           N  
ATOM   1983  CA  GLY   285      -0.355 -18.373  21.559  1.00  0.00           C  
ATOM   1984  C   GLY   285      -0.679 -18.652  20.074  1.00  0.00           C  
ATOM   1985  O   GLY   285      -1.141 -19.735  19.682  1.00  0.00           O  
ATOM   1986  H   GLY   285       0.363 -16.327  22.126  1.00  0.00           H  
ATOM   1987  HA2 GLY   285       0.641 -18.779  21.736  1.00  0.00           H  
ATOM   1988  HA3 GLY   285      -1.011 -19.076  22.071  1.00  0.00           H  
ATOM   1989  N   GLU   286      -0.299 -17.696  19.156  1.00  0.00           N  
ATOM   1990  CA  GLU   286      -0.506 -17.674  17.671  1.00  0.00           C  
ATOM   1991  C   GLU   286       0.756 -17.292  16.882  1.00  0.00           C  
ATOM   1992  O   GLU   286       1.635 -16.734  17.487  1.00  0.00           O  
ATOM   1993  CB  GLU   286      -1.713 -16.750  17.280  1.00  0.00           C  
ATOM   1994  CG  GLU   286      -3.040 -17.288  17.865  1.00  0.00           C  
ATOM   1995  CD  GLU   286      -4.291 -17.116  17.020  1.00  0.00           C  
ATOM   1996  OE1 GLU   286      -4.856 -16.004  16.922  1.00  0.00           O  
ATOM   1997  OE2 GLU   286      -4.741 -18.184  16.535  1.00  0.00           O1-
ATOM   1998  H   GLU   286       0.114 -16.842  19.502  1.00  0.00           H  
ATOM   1999  HA  GLU   286      -0.695 -18.717  17.415  1.00  0.00           H  
ATOM   2000  HB2 GLU   286      -1.502 -15.729  17.595  1.00  0.00           H  
ATOM   2001  HB3 GLU   286      -1.820 -16.698  16.197  1.00  0.00           H  
ATOM   2002  HG2 GLU   286      -2.948 -18.362  18.028  1.00  0.00           H  
ATOM   2003  HG3 GLU   286      -3.118 -16.789  18.831  1.00  0.00           H  
ATOM   2004  N   GLU   287       0.798 -17.462  15.539  1.00  0.00           N  
ATOM   2005  CA  GLU   287       1.797 -16.978  14.720  1.00  0.00           C  
ATOM   2006  C   GLU   287       1.443 -16.517  13.315  1.00  0.00           C  
ATOM   2007  O   GLU   287       0.585 -17.065  12.703  1.00  0.00           O  
ATOM   2008  CB  GLU   287       2.901 -18.019  14.605  1.00  0.00           C  
ATOM   2009  CG  GLU   287       2.406 -19.422  14.133  1.00  0.00           C  
ATOM   2010  CD  GLU   287       3.470 -20.496  14.015  1.00  0.00           C  
ATOM   2011  OE1 GLU   287       4.583 -20.302  14.514  1.00  0.00           O  
ATOM   2012  OE2 GLU   287       3.282 -21.492  13.243  1.00  0.00           O1-
ATOM   2013  H   GLU   287       0.191 -18.136  15.095  1.00  0.00           H  
ATOM   2014  HA  GLU   287       2.162 -16.047  15.152  1.00  0.00           H  
ATOM   2015  HB2 GLU   287       3.706 -17.790  13.906  1.00  0.00           H  
ATOM   2016  HB3 GLU   287       3.399 -18.076  15.573  1.00  0.00           H  
ATOM   2017  HG2 GLU   287       1.635 -19.750  14.830  1.00  0.00           H  
ATOM   2018  HG3 GLU   287       1.926 -19.410  13.155  1.00  0.00           H  
ATOM   2019  N   ILE   288       2.192 -15.574  12.844  1.00  0.00           N  
ATOM   2020  CA  ILE   288       1.931 -14.945  11.586  1.00  0.00           C  
ATOM   2021  C   ILE   288       3.147 -15.196  10.679  1.00  0.00           C  
ATOM   2022  O   ILE   288       4.316 -15.319  11.054  1.00  0.00           O  
ATOM   2023  CB  ILE   288       1.607 -13.450  11.813  1.00  0.00           C  
ATOM   2024  CG1 ILE   288       0.239 -13.267  12.478  1.00  0.00           C  
ATOM   2025  CG2 ILE   288       1.738 -12.648  10.417  1.00  0.00           C  
ATOM   2026  CD1 ILE   288      -0.017 -11.796  12.854  1.00  0.00           C  
ATOM   2027  H   ILE   288       2.899 -15.145  13.424  1.00  0.00           H  
ATOM   2028  HA  ILE   288       1.173 -15.502  11.036  1.00  0.00           H  
ATOM   2029  HB  ILE   288       2.394 -13.127  12.496  1.00  0.00           H  
ATOM   2030 HG12 ILE   288      -0.515 -13.601  11.764  1.00  0.00           H  
ATOM   2031 HG13 ILE   288       0.093 -13.992  13.279  1.00  0.00           H  
ATOM   2032 HG21 ILE   288       0.949 -13.073   9.797  1.00  0.00           H  
ATOM   2033 HG22 ILE   288       1.474 -11.605  10.595  1.00  0.00           H  
ATOM   2034 HG23 ILE   288       2.742 -12.602   9.994  1.00  0.00           H  
ATOM   2035 HD11 ILE   288      -1.018 -11.690  13.270  1.00  0.00           H  
ATOM   2036 HD12 ILE   288       0.753 -11.632  13.608  1.00  0.00           H  
ATOM   2037 HD13 ILE   288       0.011 -11.236  11.919  1.00  0.00           H  
ATOM   2038  N   SER   289       2.766 -15.409   9.419  1.00  0.00           N  
ATOM   2039  CA  SER   289       3.662 -15.973   8.332  1.00  0.00           C  
ATOM   2040  C   SER   289       3.335 -15.496   6.945  1.00  0.00           C  
ATOM   2041  O   SER   289       2.201 -15.483   6.474  1.00  0.00           O  
ATOM   2042  CB  SER   289       3.734 -17.554   8.391  1.00  0.00           C  
ATOM   2043  OG  SER   289       4.691 -17.984   7.571  1.00  0.00           O  
ATOM   2044  H   SER   289       1.813 -15.262   9.117  1.00  0.00           H  
ATOM   2045  HA  SER   289       4.646 -15.571   8.577  1.00  0.00           H  
ATOM   2046  HB2 SER   289       3.675 -18.010   9.379  1.00  0.00           H  
ATOM   2047  HB3 SER   289       2.749 -17.896   8.067  1.00  0.00           H  
ATOM   2048  HG  SER   289       5.564 -17.726   7.873  1.00  0.00           H  
ATOM   2049  N   ILE   290       4.374 -15.071   6.203  1.00  0.00           N  
ATOM   2050  CA  ILE   290       4.319 -14.694   4.821  1.00  0.00           C  
ATOM   2051  C   ILE   290       4.430 -15.908   3.862  1.00  0.00           C  
ATOM   2052  O   ILE   290       5.435 -16.634   3.779  1.00  0.00           O  
ATOM   2053  CB  ILE   290       5.416 -13.699   4.511  1.00  0.00           C  
ATOM   2054  CG1 ILE   290       5.343 -12.425   5.347  1.00  0.00           C  
ATOM   2055  CG2 ILE   290       5.465 -13.226   3.017  1.00  0.00           C  
ATOM   2056  CD1 ILE   290       4.066 -11.618   5.106  1.00  0.00           C  
ATOM   2057  H   ILE   290       5.267 -15.129   6.670  1.00  0.00           H  
ATOM   2058  HA  ILE   290       3.368 -14.227   4.568  1.00  0.00           H  
ATOM   2059  HB  ILE   290       6.401 -14.112   4.726  1.00  0.00           H  
ATOM   2060 HG12 ILE   290       5.242 -12.719   6.392  1.00  0.00           H  
ATOM   2061 HG13 ILE   290       6.142 -11.698   5.211  1.00  0.00           H  
ATOM   2062 HG21 ILE   290       6.202 -12.453   2.805  1.00  0.00           H  
ATOM   2063 HG22 ILE   290       5.748 -14.129   2.478  1.00  0.00           H  
ATOM   2064 HG23 ILE   290       4.457 -12.929   2.726  1.00  0.00           H  
ATOM   2065 HD11 ILE   290       4.142 -11.108   4.145  1.00  0.00           H  
ATOM   2066 HD12 ILE   290       3.123 -12.156   5.195  1.00  0.00           H  
ATOM   2067 HD13 ILE   290       4.050 -10.796   5.822  1.00  0.00           H  
ATOM   2068  N   GLN   291       3.496 -16.038   2.885  1.00  0.00           N  
ATOM   2069  CA  GLN   291       3.434 -16.864   1.651  1.00  0.00           C  
ATOM   2070  C   GLN   291       3.352 -16.106   0.304  1.00  0.00           C  
ATOM   2071  O   GLN   291       2.588 -15.174   0.172  1.00  0.00           O  
ATOM   2072  CB  GLN   291       2.177 -17.832   1.738  1.00  0.00           C  
ATOM   2073  CG  GLN   291       2.144 -18.652   3.017  1.00  0.00           C  
ATOM   2074  CD  GLN   291       0.944 -19.591   3.225  1.00  0.00           C  
ATOM   2075  NE2 GLN   291       1.059 -20.372   4.264  1.00  0.00           N  
ATOM   2076  OE1 GLN   291      -0.041 -19.571   2.508  1.00  0.00           O  
ATOM   2077  H   GLN   291       2.683 -15.495   3.138  1.00  0.00           H  
ATOM   2078  HA  GLN   291       4.244 -17.593   1.674  1.00  0.00           H  
ATOM   2079  HB2 GLN   291       1.290 -17.198   1.742  1.00  0.00           H  
ATOM   2080  HB3 GLN   291       2.062 -18.472   0.863  1.00  0.00           H  
ATOM   2081  HG2 GLN   291       3.121 -19.129   3.106  1.00  0.00           H  
ATOM   2082  HG3 GLN   291       2.087 -17.958   3.855  1.00  0.00           H  
ATOM   2083 HE21 GLN   291       0.372 -21.106   4.360  1.00  0.00           H  
ATOM   2084 HE22 GLN   291       1.793 -20.124   4.912  1.00  0.00           H  
ATOM   2085  N   VAL   292       4.196 -16.482  -0.664  1.00  0.00           N  
ATOM   2086  CA  VAL   292       4.294 -15.884  -2.015  1.00  0.00           C  
ATOM   2087  C   VAL   292       4.266 -16.904  -3.186  1.00  0.00           C  
ATOM   2088  O   VAL   292       4.880 -17.989  -3.008  1.00  0.00           O  
ATOM   2089  CB  VAL   292       5.559 -15.067  -2.047  1.00  0.00           C  
ATOM   2090  CG1 VAL   292       6.052 -14.553  -3.437  1.00  0.00           C  
ATOM   2091  CG2 VAL   292       5.551 -13.909  -1.031  1.00  0.00           C  
ATOM   2092  H   VAL   292       4.687 -17.355  -0.534  1.00  0.00           H  
ATOM   2093  HA  VAL   292       3.495 -15.153  -2.144  1.00  0.00           H  
ATOM   2094  HB  VAL   292       6.381 -15.718  -1.750  1.00  0.00           H  
ATOM   2095 HG11 VAL   292       6.431 -15.406  -3.999  1.00  0.00           H  
ATOM   2096 HG12 VAL   292       5.223 -14.171  -4.033  1.00  0.00           H  
ATOM   2097 HG13 VAL   292       6.791 -13.759  -3.332  1.00  0.00           H  
ATOM   2098 HG21 VAL   292       5.695 -14.333  -0.037  1.00  0.00           H  
ATOM   2099 HG22 VAL   292       6.298 -13.161  -1.299  1.00  0.00           H  
ATOM   2100 HG23 VAL   292       4.566 -13.451  -0.940  1.00  0.00           H  
ATOM   2101  N   SER   293       3.636 -16.606  -4.299  1.00  0.00           N  
ATOM   2102  CA  SER   293       3.819 -17.317  -5.614  1.00  0.00           C  
ATOM   2103  C   SER   293       4.910 -16.688  -6.454  1.00  0.00           C  
ATOM   2104  O   SER   293       5.136 -15.479  -6.425  1.00  0.00           O  
ATOM   2105  CB  SER   293       2.474 -17.146  -6.337  1.00  0.00           C  
ATOM   2106  OG  SER   293       1.575 -18.102  -5.883  1.00  0.00           O  
ATOM   2107  H   SER   293       3.089 -15.759  -4.251  1.00  0.00           H  
ATOM   2108  HA  SER   293       4.037 -18.368  -5.423  1.00  0.00           H  
ATOM   2109  HB2 SER   293       2.225 -16.104  -6.131  1.00  0.00           H  
ATOM   2110  HB3 SER   293       2.671 -17.324  -7.393  1.00  0.00           H  
ATOM   2111  HG  SER   293       0.956 -18.197  -6.610  1.00  0.00           H  
ATOM   2112  N   ASN   294       5.566 -17.562  -7.171  1.00  0.00           N  
ATOM   2113  CA  ASN   294       6.728 -17.340  -7.986  1.00  0.00           C  
ATOM   2114  C   ASN   294       7.955 -16.704  -7.180  1.00  0.00           C  
ATOM   2115  O   ASN   294       8.445 -15.681  -7.704  1.00  0.00           O  
ATOM   2116  CB  ASN   294       6.473 -16.548  -9.271  1.00  0.00           C  
ATOM   2117  CG  ASN   294       5.517 -17.319 -10.140  1.00  0.00           C  
ATOM   2118  ND2 ASN   294       4.281 -16.854 -10.046  1.00  0.00           N  
ATOM   2119  OD1 ASN   294       5.800 -18.149 -10.955  1.00  0.00           O  
ATOM   2120  H   ASN   294       5.332 -18.531  -7.009  1.00  0.00           H  
ATOM   2121  HA  ASN   294       7.077 -18.357  -8.170  1.00  0.00           H  
ATOM   2122  HB2 ASN   294       6.079 -15.546  -9.097  1.00  0.00           H  
ATOM   2123  HB3 ASN   294       7.326 -16.415  -9.936  1.00  0.00           H  
ATOM   2124 HD21 ASN   294       3.605 -17.318 -10.636  1.00  0.00           H  
ATOM   2125 HD22 ASN   294       4.010 -16.139  -9.387  1.00  0.00           H  
ATOM   2126  N   PRO   295       8.379 -17.080  -5.949  1.00  0.00           N  
ATOM   2127  CA  PRO   295       9.383 -16.367  -5.156  1.00  0.00           C  
ATOM   2128  C   PRO   295      10.802 -16.356  -5.726  1.00  0.00           C  
ATOM   2129  O   PRO   295      11.518 -15.391  -5.463  1.00  0.00           O  
ATOM   2130  CB  PRO   295       9.372 -17.250  -3.844  1.00  0.00           C  
ATOM   2131  CG  PRO   295       8.859 -18.647  -4.234  1.00  0.00           C  
ATOM   2132  CD  PRO   295       7.849 -18.257  -5.334  1.00  0.00           C  
ATOM   2133  HA  PRO   295       8.972 -15.404  -4.853  1.00  0.00           H  
ATOM   2134  HB2 PRO   295      10.268 -17.324  -3.227  1.00  0.00           H  
ATOM   2135  HB3 PRO   295       8.592 -16.800  -3.230  1.00  0.00           H  
ATOM   2136  HG2 PRO   295       9.671 -19.229  -4.671  1.00  0.00           H  
ATOM   2137  HG3 PRO   295       8.305 -19.142  -3.437  1.00  0.00           H  
ATOM   2138  HD2 PRO   295       7.684 -19.043  -6.070  1.00  0.00           H  
ATOM   2139  HD3 PRO   295       6.868 -17.973  -4.951  1.00  0.00           H  
ATOM   2140  N   SER   296      11.160 -17.240  -6.649  1.00  0.00           N  
ATOM   2141  CA  SER   296      12.540 -17.308  -7.222  1.00  0.00           C  
ATOM   2142  C   SER   296      12.850 -16.123  -8.174  1.00  0.00           C  
ATOM   2143  O   SER   296      14.040 -15.990  -8.468  1.00  0.00           O  
ATOM   2144  CB  SER   296      12.841 -18.597  -7.903  1.00  0.00           C  
ATOM   2145  OG  SER   296      12.697 -19.758  -7.081  1.00  0.00           O  
ATOM   2146  H   SER   296      10.550 -18.017  -6.859  1.00  0.00           H  
ATOM   2147  HA  SER   296      13.278 -17.199  -6.427  1.00  0.00           H  
ATOM   2148  HB2 SER   296      12.355 -18.734  -8.869  1.00  0.00           H  
ATOM   2149  HB3 SER   296      13.887 -18.550  -8.207  1.00  0.00           H  
ATOM   2150  HG  SER   296      12.413 -19.505  -6.199  1.00  0.00           H  
ATOM   2151  N   LEU   297      11.828 -15.338  -8.582  1.00  0.00           N  
ATOM   2152  CA  LEU   297      11.969 -14.000  -9.184  1.00  0.00           C  
ATOM   2153  C   LEU   297      12.142 -12.767  -8.156  1.00  0.00           C  
ATOM   2154  O   LEU   297      12.305 -11.614  -8.587  1.00  0.00           O  
ATOM   2155  CB  LEU   297      10.632 -13.719 -10.066  1.00  0.00           C  
ATOM   2156  CG  LEU   297      10.250 -14.824 -11.100  1.00  0.00           C  
ATOM   2157  CD1 LEU   297       8.927 -14.505 -11.697  1.00  0.00           C  
ATOM   2158  CD2 LEU   297      11.275 -14.808 -12.161  1.00  0.00           C  
ATOM   2159  H   LEU   297      10.928 -15.565  -8.186  1.00  0.00           H  
ATOM   2160  HA  LEU   297      12.868 -13.995  -9.800  1.00  0.00           H  
ATOM   2161  HB2 LEU   297       9.751 -13.607  -9.433  1.00  0.00           H  
ATOM   2162  HB3 LEU   297      10.760 -12.816 -10.663  1.00  0.00           H  
ATOM   2163  HG  LEU   297      10.250 -15.789 -10.594  1.00  0.00           H  
ATOM   2164 HD11 LEU   297       8.277 -14.499 -10.821  1.00  0.00           H  
ATOM   2165 HD12 LEU   297       8.954 -13.568 -12.254  1.00  0.00           H  
ATOM   2166 HD13 LEU   297       8.658 -15.304 -12.389  1.00  0.00           H  
ATOM   2167 HD21 LEU   297      10.987 -15.494 -12.956  1.00  0.00           H  
ATOM   2168 HD22 LEU   297      11.272 -13.844 -12.670  1.00  0.00           H  
ATOM   2169 HD23 LEU   297      12.256 -15.031 -11.739  1.00  0.00           H  
ATOM   2170  N   LEU   298      11.891 -12.936  -6.874  1.00  0.00           N  
ATOM   2171  CA  LEU   298      11.894 -11.822  -5.890  1.00  0.00           C  
ATOM   2172  C   LEU   298      13.158 -10.906  -5.933  1.00  0.00           C  
ATOM   2173  O   LEU   298      14.216 -11.344  -6.311  1.00  0.00           O  
ATOM   2174  CB  LEU   298      11.672 -12.217  -4.408  1.00  0.00           C  
ATOM   2175  CG  LEU   298      10.375 -12.865  -3.959  1.00  0.00           C  
ATOM   2176  CD1 LEU   298      10.479 -13.593  -2.595  1.00  0.00           C  
ATOM   2177  CD2 LEU   298       9.231 -11.829  -3.911  1.00  0.00           C  
ATOM   2178  H   LEU   298      11.781 -13.893  -6.569  1.00  0.00           H  
ATOM   2179  HA  LEU   298      11.040 -11.202  -6.161  1.00  0.00           H  
ATOM   2180  HB2 LEU   298      12.513 -12.848  -4.119  1.00  0.00           H  
ATOM   2181  HB3 LEU   298      11.946 -11.421  -3.716  1.00  0.00           H  
ATOM   2182  HG  LEU   298       9.957 -13.569  -4.679  1.00  0.00           H  
ATOM   2183 HD11 LEU   298      10.802 -12.846  -1.870  1.00  0.00           H  
ATOM   2184 HD12 LEU   298       9.511 -14.017  -2.327  1.00  0.00           H  
ATOM   2185 HD13 LEU   298      11.215 -14.391  -2.686  1.00  0.00           H  
ATOM   2186 HD21 LEU   298       9.112 -11.477  -4.936  1.00  0.00           H  
ATOM   2187 HD22 LEU   298       8.359 -12.379  -3.556  1.00  0.00           H  
ATOM   2188 HD23 LEU   298       9.384 -11.010  -3.209  1.00  0.00           H  
ATOM   2189  N   ASP   299      13.127  -9.753  -5.232  1.00  0.00           N  
ATOM   2190  CA  ASP   299      14.235  -8.811  -4.979  1.00  0.00           C  
ATOM   2191  C   ASP   299      14.764  -8.829  -3.547  1.00  0.00           C  
ATOM   2192  O   ASP   299      14.102  -8.249  -2.635  1.00  0.00           O  
ATOM   2193  CB  ASP   299      13.943  -7.390  -5.463  1.00  0.00           C  
ATOM   2194  CG  ASP   299      15.095  -6.465  -5.193  1.00  0.00           C  
ATOM   2195  OD1 ASP   299      16.289  -6.867  -5.488  1.00  0.00           O  
ATOM   2196  OD2 ASP   299      14.882  -5.247  -4.947  1.00  0.00           O1-
ATOM   2197  H   ASP   299      12.242  -9.470  -4.833  1.00  0.00           H  
ATOM   2198  HA  ASP   299      15.049  -9.075  -5.654  1.00  0.00           H  
ATOM   2199  HB2 ASP   299      13.702  -7.404  -6.525  1.00  0.00           H  
ATOM   2200  HB3 ASP   299      13.021  -7.101  -4.959  1.00  0.00           H  
ATOM   2201  N   PRO   300      15.890  -9.487  -3.192  1.00  0.00           N  
ATOM   2202  CA  PRO   300      16.216  -9.817  -1.807  1.00  0.00           C  
ATOM   2203  C   PRO   300      16.711  -8.619  -0.940  1.00  0.00           C  
ATOM   2204  O   PRO   300      17.276  -8.821   0.156  1.00  0.00           O  
ATOM   2205  CB  PRO   300      17.214 -10.993  -1.873  1.00  0.00           C  
ATOM   2206  CG  PRO   300      17.982 -10.640  -3.171  1.00  0.00           C  
ATOM   2207  CD  PRO   300      16.840 -10.159  -4.061  1.00  0.00           C  
ATOM   2208  HA  PRO   300      15.347 -10.237  -1.302  1.00  0.00           H  
ATOM   2209  HB2 PRO   300      17.951 -10.957  -1.070  1.00  0.00           H  
ATOM   2210  HB3 PRO   300      16.681 -11.942  -1.926  1.00  0.00           H  
ATOM   2211  HG2 PRO   300      18.765  -9.901  -3.002  1.00  0.00           H  
ATOM   2212  HG3 PRO   300      18.503 -11.502  -3.588  1.00  0.00           H  
ATOM   2213  HD2 PRO   300      17.161  -9.446  -4.822  1.00  0.00           H  
ATOM   2214  HD3 PRO   300      16.385 -11.031  -4.531  1.00  0.00           H  
ATOM   2215  N   ASP   301      16.611  -7.391  -1.393  1.00  0.00           N  
ATOM   2216  CA  ASP   301      16.946  -6.213  -0.529  1.00  0.00           C  
ATOM   2217  C   ASP   301      16.068  -6.036   0.764  1.00  0.00           C  
ATOM   2218  O   ASP   301      14.865  -6.289   0.758  1.00  0.00           O  
ATOM   2219  CB  ASP   301      16.942  -4.966  -1.306  1.00  0.00           C  
ATOM   2220  CG  ASP   301      17.996  -4.833  -2.425  1.00  0.00           C  
ATOM   2221  OD1 ASP   301      18.994  -5.591  -2.561  1.00  0.00           O  
ATOM   2222  OD2 ASP   301      17.868  -3.840  -3.208  1.00  0.00           O1-
ATOM   2223  H   ASP   301      16.142  -7.335  -2.287  1.00  0.00           H  
ATOM   2224  HA  ASP   301      17.984  -6.342  -0.223  1.00  0.00           H  
ATOM   2225  HB2 ASP   301      15.936  -4.879  -1.718  1.00  0.00           H  
ATOM   2226  HB3 ASP   301      17.024  -4.121  -0.623  1.00  0.00           H  
ATOM   2227  N   GLN   302      16.697  -5.647   1.882  1.00  0.00           N  
ATOM   2228  CA  GLN   302      16.045  -5.437   3.207  1.00  0.00           C  
ATOM   2229  C   GLN   302      15.078  -4.249   3.164  1.00  0.00           C  
ATOM   2230  O   GLN   302      14.281  -4.122   4.040  1.00  0.00           O  
ATOM   2231  CB  GLN   302      17.186  -5.130   4.240  1.00  0.00           C  
ATOM   2232  CG  GLN   302      18.012  -6.343   4.536  1.00  0.00           C  
ATOM   2233  CD  GLN   302      19.529  -6.272   4.398  1.00  0.00           C  
ATOM   2234  NE2 GLN   302      20.175  -6.851   3.399  1.00  0.00           N  
ATOM   2235  OE1 GLN   302      20.232  -5.607   5.169  1.00  0.00           O  
ATOM   2236  H   GLN   302      17.662  -5.382   1.747  1.00  0.00           H  
ATOM   2237  HA  GLN   302      15.535  -6.361   3.477  1.00  0.00           H  
ATOM   2238  HB2 GLN   302      17.893  -4.354   3.945  1.00  0.00           H  
ATOM   2239  HB3 GLN   302      16.712  -4.718   5.131  1.00  0.00           H  
ATOM   2240  HG2 GLN   302      17.717  -6.781   5.488  1.00  0.00           H  
ATOM   2241  HG3 GLN   302      17.729  -7.142   3.851  1.00  0.00           H  
ATOM   2242 HE21 GLN   302      21.163  -6.664   3.486  1.00  0.00           H  
ATOM   2243 HE22 GLN   302      19.698  -7.614   2.938  1.00  0.00           H  
ATOM   2244  N   ASP   303      15.155  -3.357   2.179  1.00  0.00           N  
ATOM   2245  CA  ASP   303      14.232  -2.214   1.842  1.00  0.00           C  
ATOM   2246  C   ASP   303      13.197  -2.443   0.702  1.00  0.00           C  
ATOM   2247  O   ASP   303      12.345  -1.593   0.398  1.00  0.00           O  
ATOM   2248  CB  ASP   303      15.077  -1.027   1.394  1.00  0.00           C  
ATOM   2249  CG  ASP   303      16.145  -1.323   0.326  1.00  0.00           C  
ATOM   2250  OD1 ASP   303      17.179  -1.917   0.736  1.00  0.00           O  
ATOM   2251  OD2 ASP   303      16.004  -1.031  -0.876  1.00  0.00           O1-
ATOM   2252  H   ASP   303      15.892  -3.551   1.518  1.00  0.00           H  
ATOM   2253  HA  ASP   303      13.718  -1.975   2.774  1.00  0.00           H  
ATOM   2254  HB2 ASP   303      14.400  -0.295   0.953  1.00  0.00           H  
ATOM   2255  HB3 ASP   303      15.408  -0.475   2.274  1.00  0.00           H  
ATOM   2256  N   ALA   304      13.173  -3.625   0.147  1.00  0.00           N  
ATOM   2257  CA  ALA   304      12.273  -4.095  -0.919  1.00  0.00           C  
ATOM   2258  C   ALA   304      11.267  -5.087  -0.366  1.00  0.00           C  
ATOM   2259  O   ALA   304      10.101  -4.854  -0.578  1.00  0.00           O  
ATOM   2260  CB  ALA   304      13.099  -4.605  -2.100  1.00  0.00           C  
ATOM   2261  H   ALA   304      13.897  -4.279   0.406  1.00  0.00           H  
ATOM   2262  HA  ALA   304      11.657  -3.273  -1.283  1.00  0.00           H  
ATOM   2263  HB1 ALA   304      12.356  -4.852  -2.859  1.00  0.00           H  
ATOM   2264  HB2 ALA   304      13.770  -3.822  -2.454  1.00  0.00           H  
ATOM   2265  HB3 ALA   304      13.697  -5.449  -1.755  1.00  0.00           H  
ATOM   2266  N   THR   305      11.626  -6.132   0.330  1.00  0.00           N  
ATOM   2267  CA  THR   305      10.722  -7.253   0.717  1.00  0.00           C  
ATOM   2268  C   THR   305      10.806  -7.311   2.231  1.00  0.00           C  
ATOM   2269  O   THR   305      11.889  -7.544   2.830  1.00  0.00           O  
ATOM   2270  CB  THR   305      11.186  -8.541   0.016  1.00  0.00           C  
ATOM   2271  CG2 THR   305      10.434  -9.765   0.455  1.00  0.00           C  
ATOM   2272  OG1 THR   305      11.006  -8.408  -1.388  1.00  0.00           O  
ATOM   2273  H   THR   305      12.608  -6.289   0.510  1.00  0.00           H  
ATOM   2274  HA  THR   305       9.701  -7.079   0.377  1.00  0.00           H  
ATOM   2275  HB  THR   305      12.227  -8.657   0.319  1.00  0.00           H  
ATOM   2276  HG1 THR   305      11.884  -8.245  -1.740  1.00  0.00           H  
ATOM   2277 HG21 THR   305      10.569 -10.537  -0.303  1.00  0.00           H  
ATOM   2278 HG22 THR   305      10.944 -10.144   1.341  1.00  0.00           H  
ATOM   2279 HG23 THR   305       9.430  -9.486   0.775  1.00  0.00           H  
ATOM   2280  N   TYR   306       9.712  -7.048   2.952  1.00  0.00           N  
ATOM   2281  CA  TYR   306       9.522  -6.920   4.371  1.00  0.00           C  
ATOM   2282  C   TYR   306       8.102  -7.156   4.806  1.00  0.00           C  
ATOM   2283  O   TYR   306       7.170  -7.087   4.045  1.00  0.00           O  
ATOM   2284  CB  TYR   306      10.143  -5.725   5.027  1.00  0.00           C  
ATOM   2285  CG  TYR   306       9.934  -4.408   4.371  1.00  0.00           C  
ATOM   2286  CD1 TYR   306       8.678  -3.860   4.347  1.00  0.00           C  
ATOM   2287  CD2 TYR   306      11.005  -3.684   3.926  1.00  0.00           C  
ATOM   2288  CE1 TYR   306       8.408  -2.573   3.846  1.00  0.00           C  
ATOM   2289  CE2 TYR   306      10.766  -2.408   3.357  1.00  0.00           C  
ATOM   2290  CZ  TYR   306       9.509  -1.819   3.268  1.00  0.00           C  
ATOM   2291  OH  TYR   306       9.317  -0.612   2.811  1.00  0.00           O  
ATOM   2292  H   TYR   306       8.882  -6.844   2.414  1.00  0.00           H  
ATOM   2293  HA  TYR   306      10.035  -7.808   4.737  1.00  0.00           H  
ATOM   2294  HB2 TYR   306       9.780  -5.591   6.046  1.00  0.00           H  
ATOM   2295  HB3 TYR   306      11.201  -5.898   5.220  1.00  0.00           H  
ATOM   2296  HD1 TYR   306       7.786  -4.406   4.620  1.00  0.00           H  
ATOM   2297  HD2 TYR   306      11.994  -4.117   3.934  1.00  0.00           H  
ATOM   2298  HE1 TYR   306       7.399  -2.196   3.768  1.00  0.00           H  
ATOM   2299  HE2 TYR   306      11.591  -1.815   2.989  1.00  0.00           H  
ATOM   2300  HH  TYR   306       8.389  -0.378   2.727  1.00  0.00           H  
ATOM   2301  N   PHE   307       7.970  -7.545   6.071  1.00  0.00           N  
ATOM   2302  CA  PHE   307       6.682  -7.505   6.815  1.00  0.00           C  
ATOM   2303  C   PHE   307       6.823  -6.883   8.185  1.00  0.00           C  
ATOM   2304  O   PHE   307       7.816  -7.136   8.858  1.00  0.00           O  
ATOM   2305  CB  PHE   307       5.944  -8.884   6.758  1.00  0.00           C  
ATOM   2306  CG  PHE   307       6.289  -9.992   7.770  1.00  0.00           C  
ATOM   2307  CD1 PHE   307       5.435 -10.295   8.895  1.00  0.00           C  
ATOM   2308  CD2 PHE   307       7.376 -10.834   7.556  1.00  0.00           C  
ATOM   2309  CE1 PHE   307       5.534 -11.534   9.537  1.00  0.00           C  
ATOM   2310  CE2 PHE   307       7.424 -12.129   8.115  1.00  0.00           C  
ATOM   2311  CZ  PHE   307       6.439 -12.481   9.057  1.00  0.00           C  
ATOM   2312  H   PHE   307       8.838  -7.491   6.583  1.00  0.00           H  
ATOM   2313  HA  PHE   307       5.989  -6.839   6.302  1.00  0.00           H  
ATOM   2314  HB2 PHE   307       4.918  -8.617   7.011  1.00  0.00           H  
ATOM   2315  HB3 PHE   307       6.143  -9.225   5.742  1.00  0.00           H  
ATOM   2316  HD1 PHE   307       4.666  -9.585   9.167  1.00  0.00           H  
ATOM   2317  HD2 PHE   307       8.058 -10.560   6.765  1.00  0.00           H  
ATOM   2318  HE1 PHE   307       4.811 -11.756  10.307  1.00  0.00           H  
ATOM   2319  HE2 PHE   307       8.228 -12.815   7.892  1.00  0.00           H  
ATOM   2320  HZ  PHE   307       6.521 -13.459   9.507  1.00  0.00           H  
ATOM   2321  N   GLY   308       5.851  -6.115   8.773  1.00  0.00           N  
ATOM   2322  CA  GLY   308       5.727  -5.607  10.161  1.00  0.00           C  
ATOM   2323  C   GLY   308       4.367  -5.811  10.839  1.00  0.00           C  
ATOM   2324  O   GLY   308       3.404  -6.130  10.198  1.00  0.00           O  
ATOM   2325  H   GLY   308       5.048  -5.865   8.213  1.00  0.00           H  
ATOM   2326  HA2 GLY   308       6.409  -6.194  10.777  1.00  0.00           H  
ATOM   2327  HA3 GLY   308       6.054  -4.572  10.257  1.00  0.00           H  
ATOM   2328  N   ALA   309       4.357  -5.646  12.158  1.00  0.00           N  
ATOM   2329  CA  ALA   309       3.202  -5.290  12.907  1.00  0.00           C  
ATOM   2330  C   ALA   309       3.532  -4.291  13.993  1.00  0.00           C  
ATOM   2331  O   ALA   309       4.624  -4.226  14.554  1.00  0.00           O  
ATOM   2332  CB  ALA   309       2.586  -6.575  13.458  1.00  0.00           C  
ATOM   2333  H   ALA   309       5.199  -5.364  12.638  1.00  0.00           H  
ATOM   2334  HA  ALA   309       2.502  -4.861  12.190  1.00  0.00           H  
ATOM   2335  HB1 ALA   309       1.640  -6.379  13.962  1.00  0.00           H  
ATOM   2336  HB2 ALA   309       2.508  -7.436  12.795  1.00  0.00           H  
ATOM   2337  HB3 ALA   309       3.388  -6.801  14.161  1.00  0.00           H  
ATOM   2338  N   PHE   310       2.463  -3.621  14.452  1.00  0.00           N  
ATOM   2339  CA  PHE   310       2.540  -3.006  15.752  1.00  0.00           C  
ATOM   2340  C   PHE   310       1.166  -2.851  16.420  1.00  0.00           C  
ATOM   2341  O   PHE   310       0.176  -2.586  15.756  1.00  0.00           O  
ATOM   2342  CB  PHE   310       3.338  -1.668  15.719  1.00  0.00           C  
ATOM   2343  CG  PHE   310       2.850  -0.769  14.520  1.00  0.00           C  
ATOM   2344  CD1 PHE   310       1.767   0.094  14.727  1.00  0.00           C  
ATOM   2345  CD2 PHE   310       3.485  -0.800  13.256  1.00  0.00           C  
ATOM   2346  CE1 PHE   310       1.421   1.001  13.727  1.00  0.00           C  
ATOM   2347  CE2 PHE   310       3.067   0.113  12.275  1.00  0.00           C  
ATOM   2348  CZ  PHE   310       2.085   1.029  12.483  1.00  0.00           C  
ATOM   2349  H   PHE   310       1.674  -3.494  13.834  1.00  0.00           H  
ATOM   2350  HA  PHE   310       3.150  -3.719  16.309  1.00  0.00           H  
ATOM   2351  HB2 PHE   310       3.298  -1.109  16.654  1.00  0.00           H  
ATOM   2352  HB3 PHE   310       4.370  -1.974  15.548  1.00  0.00           H  
ATOM   2353  HD1 PHE   310       1.267   0.121  15.684  1.00  0.00           H  
ATOM   2354  HD2 PHE   310       4.239  -1.535  13.013  1.00  0.00           H  
ATOM   2355  HE1 PHE   310       0.537   1.612  13.834  1.00  0.00           H  
ATOM   2356  HE2 PHE   310       3.526  -0.018  11.306  1.00  0.00           H  
ATOM   2357  HZ  PHE   310       1.829   1.599  11.602  1.00  0.00           H  
ATOM   2358  N   LYS   311       1.153  -3.063  17.794  1.00  0.00           N  
ATOM   2359  CA  LYS   311      -0.019  -2.923  18.655  1.00  0.00           C  
ATOM   2360  C   LYS   311      -0.404  -1.507  18.577  1.00  0.00           C  
ATOM   2361  O   LYS   311       0.531  -0.680  18.727  1.00  0.00           O  
ATOM   2362  CB  LYS   311       0.317  -3.443  20.042  1.00  0.00           C  
ATOM   2363  CG  LYS   311      -0.931  -3.237  21.033  1.00  0.00           C  
ATOM   2364  CD  LYS   311      -0.943  -4.163  22.241  1.00  0.00           C  
ATOM   2365  CE  LYS   311      -2.011  -3.910  23.329  1.00  0.00           C  
ATOM   2366  NZ  LYS   311      -2.051  -4.814  24.437  1.00  0.00           N1+
ATOM   2367  H   LYS   311       2.020  -3.262  18.272  1.00  0.00           H  
ATOM   2368  HA  LYS   311      -0.791  -3.583  18.260  1.00  0.00           H  
ATOM   2369  HB2 LYS   311       0.495  -4.511  19.924  1.00  0.00           H  
ATOM   2370  HB3 LYS   311       1.188  -2.944  20.467  1.00  0.00           H  
ATOM   2371  HG2 LYS   311      -0.826  -2.254  21.491  1.00  0.00           H  
ATOM   2372  HG3 LYS   311      -1.839  -3.278  20.432  1.00  0.00           H  
ATOM   2373  HD2 LYS   311      -0.871  -5.230  22.031  1.00  0.00           H  
ATOM   2374  HD3 LYS   311       0.043  -3.962  22.661  1.00  0.00           H  
ATOM   2375  HE2 LYS   311      -1.662  -2.948  23.707  1.00  0.00           H  
ATOM   2376  HE3 LYS   311      -2.941  -3.903  22.762  1.00  0.00           H  
ATOM   2377  HZ1 LYS   311      -2.531  -5.675  24.212  1.00  0.00           H  
ATOM   2378  HZ2 LYS   311      -1.168  -5.211  24.724  1.00  0.00           H  
ATOM   2379  HZ3 LYS   311      -2.528  -4.415  25.233  1.00  0.00           H  
ATOM   2380  N   VAL   312      -1.632  -1.103  18.280  1.00  0.00           N  
ATOM   2381  CA  VAL   312      -2.150   0.277  18.383  1.00  0.00           C  
ATOM   2382  C   VAL   312      -3.073   0.576  19.659  1.00  0.00           C  
ATOM   2383  O   VAL   312      -3.411   1.730  19.914  1.00  0.00           O  
ATOM   2384  CB  VAL   312      -2.754   0.695  17.027  1.00  0.00           C  
ATOM   2385  CG1 VAL   312      -1.598   0.698  15.928  1.00  0.00           C  
ATOM   2386  CG2 VAL   312      -4.032   0.002  16.621  1.00  0.00           C  
ATOM   2387  H   VAL   312      -2.224  -1.856  17.962  1.00  0.00           H  
ATOM   2388  HA  VAL   312      -1.316   0.959  18.546  1.00  0.00           H  
ATOM   2389  HB  VAL   312      -3.132   1.714  17.111  1.00  0.00           H  
ATOM   2390 HG11 VAL   312      -0.762   1.274  16.326  1.00  0.00           H  
ATOM   2391 HG12 VAL   312      -1.349  -0.356  15.806  1.00  0.00           H  
ATOM   2392 HG13 VAL   312      -1.855   1.077  14.940  1.00  0.00           H  
ATOM   2393 HG21 VAL   312      -4.758   0.336  17.361  1.00  0.00           H  
ATOM   2394 HG22 VAL   312      -4.317   0.388  15.642  1.00  0.00           H  
ATOM   2395 HG23 VAL   312      -3.893  -1.078  16.574  1.00  0.00           H  
ATOM   2396  N   GLN   313      -3.540  -0.400  20.440  1.00  0.00           N  
ATOM   2397  CA  GLN   313      -4.441  -0.277  21.629  1.00  0.00           C  
ATOM   2398  C   GLN   313      -4.702  -1.575  22.426  1.00  0.00           C  
ATOM   2399  O   GLN   313      -4.563  -2.647  21.946  1.00  0.00           O  
ATOM   2400  CB  GLN   313      -5.812   0.386  21.296  1.00  0.00           C  
ATOM   2401  CG  GLN   313      -6.620  -0.435  20.341  1.00  0.00           C  
ATOM   2402  CD  GLN   313      -7.933   0.210  19.991  1.00  0.00           C  
ATOM   2403  NE2 GLN   313      -8.163   0.721  18.788  1.00  0.00           N  
ATOM   2404  OE1 GLN   313      -8.918   0.122  20.749  1.00  0.00           O  
ATOM   2405  H   GLN   313      -3.350  -1.364  20.208  1.00  0.00           H  
ATOM   2406  HA  GLN   313      -3.898   0.347  22.339  1.00  0.00           H  
ATOM   2407  HB2 GLN   313      -6.326   0.467  22.254  1.00  0.00           H  
ATOM   2408  HB3 GLN   313      -5.604   1.377  20.891  1.00  0.00           H  
ATOM   2409  HG2 GLN   313      -6.092  -0.661  19.416  1.00  0.00           H  
ATOM   2410  HG3 GLN   313      -6.952  -1.339  20.853  1.00  0.00           H  
ATOM   2411 HE21 GLN   313      -9.086   1.103  18.641  1.00  0.00           H  
ATOM   2412 HE22 GLN   313      -7.424   0.957  18.141  1.00  0.00           H  
ATOM   2413  N   ASP   314      -5.147  -1.419  23.632  1.00  0.00           N  
ATOM   2414  CA  ASP   314      -5.847  -2.453  24.335  1.00  0.00           C  
ATOM   2415  C   ASP   314      -7.270  -2.736  23.808  1.00  0.00           C  
ATOM   2416  O   ASP   314      -7.930  -1.950  23.171  1.00  0.00           O  
ATOM   2417  CB  ASP   314      -5.881  -2.198  25.883  1.00  0.00           C  
ATOM   2418  CG  ASP   314      -4.457  -2.112  26.479  1.00  0.00           C  
ATOM   2419  OD1 ASP   314      -4.158  -1.128  27.241  1.00  0.00           O  
ATOM   2420  OD2 ASP   314      -3.628  -3.023  26.202  1.00  0.00           O1-
ATOM   2421  H   ASP   314      -5.194  -0.462  23.952  1.00  0.00           H  
ATOM   2422  HA  ASP   314      -5.244  -3.341  24.146  1.00  0.00           H  
ATOM   2423  HB2 ASP   314      -6.385  -1.265  26.137  1.00  0.00           H  
ATOM   2424  HB3 ASP   314      -6.357  -3.012  26.429  1.00  0.00           H  
ATOM   2425  N   ILE   315      -7.642  -3.993  23.997  1.00  0.00           N  
ATOM   2426  CA  ILE   315      -8.944  -4.437  23.449  1.00  0.00           C  
ATOM   2427  C   ILE   315     -10.137  -3.746  24.097  1.00  0.00           C  
ATOM   2428  O   ILE   315     -10.981  -3.155  23.406  1.00  0.00           O  
ATOM   2429  CB  ILE   315      -9.072  -6.015  23.653  1.00  0.00           C  
ATOM   2430  CG1 ILE   315      -7.922  -6.714  22.798  1.00  0.00           C  
ATOM   2431  CG2 ILE   315     -10.407  -6.583  23.175  1.00  0.00           C  
ATOM   2432  CD1 ILE   315      -7.765  -8.219  22.949  1.00  0.00           C  
ATOM   2433  H   ILE   315      -7.103  -4.703  24.473  1.00  0.00           H  
ATOM   2434  HA  ILE   315      -9.032  -4.366  22.365  1.00  0.00           H  
ATOM   2435  HB  ILE   315      -8.960  -6.276  24.706  1.00  0.00           H  
ATOM   2436 HG12 ILE   315      -8.129  -6.496  21.750  1.00  0.00           H  
ATOM   2437 HG13 ILE   315      -6.967  -6.298  23.120  1.00  0.00           H  
ATOM   2438 HG21 ILE   315     -10.526  -6.407  22.107  1.00  0.00           H  
ATOM   2439 HG22 ILE   315     -10.386  -7.669  23.258  1.00  0.00           H  
ATOM   2440 HG23 ILE   315     -11.257  -6.128  23.686  1.00  0.00           H  
ATOM   2441 HD11 ILE   315      -7.785  -8.463  24.011  1.00  0.00           H  
ATOM   2442 HD12 ILE   315      -8.582  -8.649  22.369  1.00  0.00           H  
ATOM   2443 HD13 ILE   315      -6.815  -8.583  22.555  1.00  0.00           H  
ATOM   2444  N   ASP   316     -10.217  -3.960  25.423  1.00  0.00           N  
ATOM   2445  CA  ASP   316     -11.198  -3.434  26.290  1.00  0.00           C  
ATOM   2446  C   ASP   316     -10.858  -2.035  26.790  1.00  0.00           C  
ATOM   2447  O   ASP   316     -11.221  -1.070  26.102  1.00  0.00           O  
ATOM   2448  CB  ASP   316     -11.539  -4.397  27.412  1.00  0.00           C  
ATOM   2449  CG  ASP   316     -11.565  -5.923  27.074  1.00  0.00           C  
ATOM   2450  OD1 ASP   316     -12.597  -6.441  26.636  1.00  0.00           O  
ATOM   2451  OD2 ASP   316     -10.584  -6.627  27.475  1.00  0.00           O1-
ATOM   2452  OXT ASP   316     -10.297  -1.883  27.874  1.00  0.00           O1-
ATOM   2453  H   ASP   316      -9.584  -4.613  25.862  1.00  0.00           H  
ATOM   2454  HA  ASP   316     -12.108  -3.254  25.716  1.00  0.00           H  
ATOM   2455  HB2 ASP   316     -10.905  -4.135  28.260  1.00  0.00           H  
ATOM   2456  HB3 ASP   316     -12.560  -4.140  27.692  1.00  0.00           H  
TER   
ATOM   2457  N   ALA   161     -10.220  -0.083  22.841  1.00  0.00           N1+
ATOM   2458  CA  ALA   161     -10.267   1.236  23.444  1.00  0.00           C  
ATOM   2459  C   ALA   161     -10.626   2.344  22.469  1.00  0.00           C  
ATOM   2460  O   ALA   161     -11.627   3.046  22.651  1.00  0.00           O  
ATOM   2461  CB  ALA   161      -9.010   1.543  24.147  1.00  0.00           C  
ATOM   2462  HA  ALA   161     -11.065   1.117  24.178  1.00  0.00           H  
ATOM   2463  HB1 ALA   161      -8.127   1.408  23.522  1.00  0.00           H  
ATOM   2464  HB2 ALA   161      -9.000   2.553  24.557  1.00  0.00           H  
ATOM   2465  HB3 ALA   161      -8.894   0.880  25.004  1.00  0.00           H  
ATOM   2466  H1  ALA   161     -11.178  -0.237  22.565  1.00  0.00           H  
ATOM   2467  H2  ALA   161     -10.080  -0.760  23.579  1.00  0.00           H  
ATOM   2468  H3  ALA   161      -9.582  -0.234  22.073  1.00  0.00           H  
ATOM   2469  N   GLN   162      -9.695   2.646  21.492  1.00  0.00           N  
ATOM   2470  CA  GLN   162      -9.818   3.717  20.460  1.00  0.00           C  
ATOM   2471  C   GLN   162     -10.667   3.227  19.282  1.00  0.00           C  
ATOM   2472  O   GLN   162     -10.821   2.051  19.110  1.00  0.00           O  
ATOM   2473  CB  GLN   162      -8.423   4.097  19.959  1.00  0.00           C  
ATOM   2474  CG  GLN   162      -7.413   4.579  21.073  1.00  0.00           C  
ATOM   2475  CD  GLN   162      -7.826   5.879  21.748  1.00  0.00           C  
ATOM   2476  NE2 GLN   162      -7.290   6.160  22.841  1.00  0.00           N  
ATOM   2477  OE1 GLN   162      -8.639   6.663  21.239  1.00  0.00           O  
ATOM   2478  H   GLN   162      -8.891   2.036  21.450  1.00  0.00           H  
ATOM   2479  HA  GLN   162     -10.271   4.554  20.992  1.00  0.00           H  
ATOM   2480  HB2 GLN   162      -8.029   3.280  19.355  1.00  0.00           H  
ATOM   2481  HB3 GLN   162      -8.538   4.942  19.280  1.00  0.00           H  
ATOM   2482  HG2 GLN   162      -7.187   3.876  21.875  1.00  0.00           H  
ATOM   2483  HG3 GLN   162      -6.491   4.683  20.501  1.00  0.00           H  
ATOM   2484 HE21 GLN   162      -7.730   6.920  23.340  1.00  0.00           H  
ATOM   2485 HE22 GLN   162      -6.541   5.564  23.165  1.00  0.00           H  
ATOM   2486  N   PRO   163     -11.316   4.181  18.528  1.00  0.00           N  
ATOM   2487  CA  PRO   163     -12.141   3.902  17.373  1.00  0.00           C  
ATOM   2488  C   PRO   163     -11.330   3.201  16.239  1.00  0.00           C  
ATOM   2489  O   PRO   163     -10.256   3.701  15.928  1.00  0.00           O  
ATOM   2490  CB  PRO   163     -12.660   5.261  16.877  1.00  0.00           C  
ATOM   2491  CG  PRO   163     -12.610   6.095  18.165  1.00  0.00           C  
ATOM   2492  CD  PRO   163     -11.385   5.582  18.867  1.00  0.00           C  
ATOM   2493  HA  PRO   163     -13.032   3.337  17.645  1.00  0.00           H  
ATOM   2494  HB2 PRO   163     -12.000   5.675  16.115  1.00  0.00           H  
ATOM   2495  HB3 PRO   163     -13.644   5.143  16.425  1.00  0.00           H  
ATOM   2496  HG2 PRO   163     -12.543   7.159  17.939  1.00  0.00           H  
ATOM   2497  HG3 PRO   163     -13.517   5.875  18.727  1.00  0.00           H  
ATOM   2498  HD2 PRO   163     -10.495   6.093  18.496  1.00  0.00           H  
ATOM   2499  HD3 PRO   163     -11.523   5.620  19.948  1.00  0.00           H  
ATOM   2500  N   PHE   164     -11.913   2.175  15.579  1.00  0.00           N  
ATOM   2501  CA  PHE   164     -11.441   1.500  14.339  1.00  0.00           C  
ATOM   2502  C   PHE   164     -12.534   0.958  13.425  1.00  0.00           C  
ATOM   2503  O   PHE   164     -13.617   0.645  13.941  1.00  0.00           O  
ATOM   2504  CB  PHE   164     -10.426   0.385  14.776  1.00  0.00           C  
ATOM   2505  CG  PHE   164     -10.950  -0.741  15.647  1.00  0.00           C  
ATOM   2506  CD1 PHE   164     -11.737  -1.781  15.039  1.00  0.00           C  
ATOM   2507  CD2 PHE   164     -10.767  -0.734  17.050  1.00  0.00           C  
ATOM   2508  CE1 PHE   164     -12.222  -2.834  15.821  1.00  0.00           C  
ATOM   2509  CE2 PHE   164     -11.324  -1.721  17.774  1.00  0.00           C  
ATOM   2510  CZ  PHE   164     -12.016  -2.777  17.234  1.00  0.00           C  
ATOM   2511  H   PHE   164     -12.811   1.872  15.929  1.00  0.00           H  
ATOM   2512  HA  PHE   164     -10.942   2.241  13.716  1.00  0.00           H  
ATOM   2513  HB2 PHE   164     -10.019  -0.040  13.858  1.00  0.00           H  
ATOM   2514  HB3 PHE   164      -9.613   0.905  15.282  1.00  0.00           H  
ATOM   2515  HD1 PHE   164     -11.922  -1.781  13.974  1.00  0.00           H  
ATOM   2516  HD2 PHE   164     -10.264   0.076  17.557  1.00  0.00           H  
ATOM   2517  HE1 PHE   164     -12.713  -3.686  15.375  1.00  0.00           H  
ATOM   2518  HE2 PHE   164     -11.120  -1.742  18.834  1.00  0.00           H  
ATOM   2519  HZ  PHE   164     -12.324  -3.542  17.931  1.00  0.00           H  
ATOM   2520  N   ALA   165     -12.179   0.781  12.142  1.00  0.00           N  
ATOM   2521  CA  ALA   165     -13.060   0.077  11.160  1.00  0.00           C  
ATOM   2522  C   ALA   165     -12.175  -0.806  10.213  1.00  0.00           C  
ATOM   2523  O   ALA   165     -11.101  -0.392   9.836  1.00  0.00           O  
ATOM   2524  CB  ALA   165     -13.970   1.107  10.470  1.00  0.00           C  
ATOM   2525  H   ALA   165     -11.225   1.004  11.893  1.00  0.00           H  
ATOM   2526  HA  ALA   165     -13.694  -0.582  11.753  1.00  0.00           H  
ATOM   2527  HB1 ALA   165     -13.303   1.926  10.200  1.00  0.00           H  
ATOM   2528  HB2 ALA   165     -14.480   0.627   9.634  1.00  0.00           H  
ATOM   2529  HB3 ALA   165     -14.685   1.344  11.257  1.00  0.00           H  
ATOM   2530  N   HID   166     -12.557  -2.067   9.945  1.00  0.00           N  
ATOM   2531  CA  HID   166     -11.937  -2.871   8.844  1.00  0.00           C  
ATOM   2532  C   HID   166     -13.087  -3.722   8.194  1.00  0.00           C  
ATOM   2533  O   HID   166     -13.411  -4.835   8.654  1.00  0.00           O  
ATOM   2534  CB  HID   166     -10.812  -3.646   9.419  1.00  0.00           C  
ATOM   2535  CG  HID   166      -9.993  -4.377   8.477  1.00  0.00           C  
ATOM   2536  CD2 HID   166      -8.643  -4.395   8.466  1.00  0.00           C  
ATOM   2537  ND1 HID   166     -10.428  -5.410   7.630  1.00  0.00           N  
ATOM   2538  CE1 HID   166      -9.369  -6.021   7.156  1.00  0.00           C  
ATOM   2539  NE2 HID   166      -8.260  -5.475   7.669  1.00  0.00           N  
ATOM   2540  H   HID   166     -13.383  -2.441  10.391  1.00  0.00           H  
ATOM   2541  HA  HID   166     -11.623  -2.207   8.039  1.00  0.00           H  
ATOM   2542  HB2 HID   166     -10.157  -3.054  10.059  1.00  0.00           H  
ATOM   2543  HB3 HID   166     -11.130  -4.328  10.207  1.00  0.00           H  
ATOM   2544  HD1 HID   166     -11.319  -5.886   7.644  1.00  0.00           H  
ATOM   2545  HD2 HID   166      -8.032  -3.882   9.195  1.00  0.00           H  
ATOM   2546  HE1 HID   166      -9.379  -6.930   6.572  1.00  0.00           H  
ATOM   2547  N   LEU   167     -13.699  -3.158   7.183  1.00  0.00           N  
ATOM   2548  CA  LEU   167     -14.924  -3.556   6.532  1.00  0.00           C  
ATOM   2549  C   LEU   167     -14.695  -4.436   5.285  1.00  0.00           C  
ATOM   2550  O   LEU   167     -13.842  -4.086   4.498  1.00  0.00           O  
ATOM   2551  CB  LEU   167     -15.716  -2.294   6.100  1.00  0.00           C  
ATOM   2552  CG  LEU   167     -15.961  -1.270   7.205  1.00  0.00           C  
ATOM   2553  CD1 LEU   167     -16.599  -0.023   6.656  1.00  0.00           C  
ATOM   2554  CD2 LEU   167     -16.868  -1.863   8.226  1.00  0.00           C  
ATOM   2555  H   LEU   167     -13.326  -2.318   6.765  1.00  0.00           H  
ATOM   2556  HA  LEU   167     -15.569  -4.099   7.223  1.00  0.00           H  
ATOM   2557  HB2 LEU   167     -15.035  -1.818   5.394  1.00  0.00           H  
ATOM   2558  HB3 LEU   167     -16.627  -2.596   5.585  1.00  0.00           H  
ATOM   2559  HG  LEU   167     -15.020  -0.962   7.662  1.00  0.00           H  
ATOM   2560 HD11 LEU   167     -17.631  -0.122   6.318  1.00  0.00           H  
ATOM   2561 HD12 LEU   167     -16.661   0.667   7.499  1.00  0.00           H  
ATOM   2562 HD13 LEU   167     -16.041   0.380   5.810  1.00  0.00           H  
ATOM   2563 HD21 LEU   167     -16.508  -2.751   8.744  1.00  0.00           H  
ATOM   2564 HD22 LEU   167     -17.059  -1.026   8.897  1.00  0.00           H  
ATOM   2565 HD23 LEU   167     -17.845  -1.943   7.750  1.00  0.00           H  
ATOM   2566  N   THR   168     -15.495  -5.448   4.933  1.00  0.00           N  
ATOM   2567  CA  THR   168     -15.127  -6.496   3.994  1.00  0.00           C  
ATOM   2568  C   THR   168     -16.252  -6.795   3.063  1.00  0.00           C  
ATOM   2569  O   THR   168     -17.412  -6.352   3.301  1.00  0.00           O  
ATOM   2570  CB  THR   168     -14.630  -7.748   4.791  1.00  0.00           C  
ATOM   2571  CG2 THR   168     -13.584  -7.515   5.841  1.00  0.00           C  
ATOM   2572  OG1 THR   168     -15.740  -8.278   5.440  1.00  0.00           O  
ATOM   2573  H   THR   168     -16.228  -5.708   5.579  1.00  0.00           H  
ATOM   2574  HA  THR   168     -14.344  -6.185   3.302  1.00  0.00           H  
ATOM   2575  HB  THR   168     -14.195  -8.480   4.110  1.00  0.00           H  
ATOM   2576  HG1 THR   168     -15.702  -9.236   5.409  1.00  0.00           H  
ATOM   2577 HG21 THR   168     -12.590  -7.571   5.398  1.00  0.00           H  
ATOM   2578 HG22 THR   168     -13.700  -6.537   6.310  1.00  0.00           H  
ATOM   2579 HG23 THR   168     -13.680  -8.292   6.599  1.00  0.00           H  
ATOM   2580  N   ILE   169     -15.839  -7.120   1.775  1.00  0.00           N  
ATOM   2581  CA  ILE   169     -16.778  -6.946   0.590  1.00  0.00           C  
ATOM   2582  C   ILE   169     -18.007  -7.923   0.656  1.00  0.00           C  
ATOM   2583  O   ILE   169     -17.799  -9.032   1.079  1.00  0.00           O  
ATOM   2584  CB  ILE   169     -15.922  -7.169  -0.650  1.00  0.00           C  
ATOM   2585  CG1 ILE   169     -16.718  -7.293  -1.995  1.00  0.00           C  
ATOM   2586  CG2 ILE   169     -15.238  -8.569  -0.598  1.00  0.00           C  
ATOM   2587  CD1 ILE   169     -17.116  -5.847  -2.430  1.00  0.00           C  
ATOM   2588  H   ILE   169     -14.853  -7.150   1.553  1.00  0.00           H  
ATOM   2589  HA  ILE   169     -17.092  -5.903   0.538  1.00  0.00           H  
ATOM   2590  HB  ILE   169     -15.139  -6.416  -0.739  1.00  0.00           H  
ATOM   2591 HG12 ILE   169     -16.272  -7.725  -2.891  1.00  0.00           H  
ATOM   2592 HG13 ILE   169     -17.574  -7.941  -1.806  1.00  0.00           H  
ATOM   2593 HG21 ILE   169     -14.712  -8.747  -1.536  1.00  0.00           H  
ATOM   2594 HG22 ILE   169     -14.505  -8.725   0.193  1.00  0.00           H  
ATOM   2595 HG23 ILE   169     -15.902  -9.428  -0.503  1.00  0.00           H  
ATOM   2596 HD11 ILE   169     -17.745  -5.393  -1.664  1.00  0.00           H  
ATOM   2597 HD12 ILE   169     -16.247  -5.188  -2.448  1.00  0.00           H  
ATOM   2598 HD13 ILE   169     -17.591  -5.808  -3.410  1.00  0.00           H  
ATOM   2599  N   ASN   170     -19.231  -7.480   0.402  1.00  0.00           N  
ATOM   2600  CA  ASN   170     -20.362  -8.380   0.301  1.00  0.00           C  
ATOM   2601  C   ASN   170     -20.481  -9.055  -1.113  1.00  0.00           C  
ATOM   2602  O   ASN   170     -20.605  -8.326  -2.083  1.00  0.00           O  
ATOM   2603  CB  ASN   170     -21.609  -7.618   0.633  1.00  0.00           C  
ATOM   2604  CG  ASN   170     -22.897  -8.425   0.653  1.00  0.00           C  
ATOM   2605  ND2 ASN   170     -23.900  -8.005   1.413  1.00  0.00           N  
ATOM   2606  OD1 ASN   170     -23.019  -9.516   0.089  1.00  0.00           O  
ATOM   2607  H   ASN   170     -19.278  -6.474   0.335  1.00  0.00           H  
ATOM   2608  HA  ASN   170     -20.236  -9.164   1.049  1.00  0.00           H  
ATOM   2609  HB2 ASN   170     -21.537  -7.219   1.644  1.00  0.00           H  
ATOM   2610  HB3 ASN   170     -21.818  -6.865  -0.128  1.00  0.00           H  
ATOM   2611 HD21 ASN   170     -24.751  -8.542   1.310  1.00  0.00           H  
ATOM   2612 HD22 ASN   170     -23.889  -7.160   1.966  1.00  0.00           H  
ATOM   2613  N   ALA   171     -20.230 -10.352  -1.190  1.00  0.00           N  
ATOM   2614  CA  ALA   171     -20.288 -11.012  -2.517  1.00  0.00           C  
ATOM   2615  C   ALA   171     -21.688 -11.096  -3.153  1.00  0.00           C  
ATOM   2616  O   ALA   171     -21.826 -11.452  -4.333  1.00  0.00           O  
ATOM   2617  CB  ALA   171     -19.654 -12.412  -2.357  1.00  0.00           C  
ATOM   2618  H   ALA   171     -20.254 -10.866  -0.320  1.00  0.00           H  
ATOM   2619  HA  ALA   171     -19.562 -10.510  -3.158  1.00  0.00           H  
ATOM   2620  HB1 ALA   171     -20.249 -13.040  -1.694  1.00  0.00           H  
ATOM   2621  HB2 ALA   171     -19.479 -12.875  -3.328  1.00  0.00           H  
ATOM   2622  HB3 ALA   171     -18.704 -12.188  -1.873  1.00  0.00           H  
ATOM   2623  N   ALA   172     -22.759 -10.839  -2.378  1.00  0.00           N  
ATOM   2624  CA  ALA   172     -24.090 -10.870  -2.936  1.00  0.00           C  
ATOM   2625  C   ALA   172     -24.580  -9.542  -3.575  1.00  0.00           C  
ATOM   2626  O   ALA   172     -25.763  -9.477  -3.992  1.00  0.00           O  
ATOM   2627  CB  ALA   172     -24.996 -11.269  -1.704  1.00  0.00           C  
ATOM   2628  H   ALA   172     -22.662 -10.545  -1.416  1.00  0.00           H  
ATOM   2629  HA  ALA   172     -24.127 -11.746  -3.585  1.00  0.00           H  
ATOM   2630  HB1 ALA   172     -24.700 -12.255  -1.349  1.00  0.00           H  
ATOM   2631  HB2 ALA   172     -24.935 -10.483  -0.950  1.00  0.00           H  
ATOM   2632  HB3 ALA   172     -26.037 -11.428  -1.983  1.00  0.00           H  
ATOM   2633  N   SER   173     -23.722  -8.475  -3.712  1.00  0.00           N  
ATOM   2634  CA  SER   173     -24.203  -7.115  -4.073  1.00  0.00           C  
ATOM   2635  C   SER   173     -23.115  -6.242  -4.642  1.00  0.00           C  
ATOM   2636  O   SER   173     -23.198  -5.028  -4.625  1.00  0.00           O  
ATOM   2637  CB  SER   173     -24.976  -6.432  -2.817  1.00  0.00           C  
ATOM   2638  OG  SER   173     -24.191  -6.294  -1.671  1.00  0.00           O  
ATOM   2639  H   SER   173     -22.743  -8.654  -3.541  1.00  0.00           H  
ATOM   2640  HA  SER   173     -24.966  -7.237  -4.842  1.00  0.00           H  
ATOM   2641  HB2 SER   173     -25.360  -5.447  -3.084  1.00  0.00           H  
ATOM   2642  HB3 SER   173     -25.840  -7.065  -2.615  1.00  0.00           H  
ATOM   2643  HG  SER   173     -24.727  -5.859  -1.004  1.00  0.00           H  
ATOM   2644  N   ILE   174     -22.225  -6.921  -5.420  1.00  0.00           N  
ATOM   2645  CA  ILE   174     -21.150  -6.283  -6.292  1.00  0.00           C  
ATOM   2646  C   ILE   174     -21.826  -5.616  -7.508  1.00  0.00           C  
ATOM   2647  O   ILE   174     -22.550  -6.308  -8.245  1.00  0.00           O  
ATOM   2648  CB  ILE   174     -20.080  -7.329  -6.730  1.00  0.00           C  
ATOM   2649  CG1 ILE   174     -19.373  -7.838  -5.470  1.00  0.00           C  
ATOM   2650  CG2 ILE   174     -19.016  -6.611  -7.678  1.00  0.00           C  
ATOM   2651  CD1 ILE   174     -18.158  -8.770  -5.820  1.00  0.00           C  
ATOM   2652  H   ILE   174     -22.389  -7.919  -5.410  1.00  0.00           H  
ATOM   2653  HA  ILE   174     -20.542  -5.559  -5.750  1.00  0.00           H  
ATOM   2654  HB  ILE   174     -20.495  -8.176  -7.278  1.00  0.00           H  
ATOM   2655 HG12 ILE   174     -18.991  -6.988  -4.906  1.00  0.00           H  
ATOM   2656 HG13 ILE   174     -20.067  -8.410  -4.855  1.00  0.00           H  
ATOM   2657 HG21 ILE   174     -19.479  -6.244  -8.594  1.00  0.00           H  
ATOM   2658 HG22 ILE   174     -18.461  -5.887  -7.081  1.00  0.00           H  
ATOM   2659 HG23 ILE   174     -18.290  -7.280  -8.139  1.00  0.00           H  
ATOM   2660 HD11 ILE   174     -18.505  -9.619  -6.408  1.00  0.00           H  
ATOM   2661 HD12 ILE   174     -17.407  -8.292  -6.449  1.00  0.00           H  
ATOM   2662 HD13 ILE   174     -17.708  -9.114  -4.888  1.00  0.00           H  
ATOM   2663  N   PRO   175     -21.711  -4.331  -7.751  1.00  0.00           N  
ATOM   2664  CA  PRO   175     -22.295  -3.646  -8.961  1.00  0.00           C  
ATOM   2665  C   PRO   175     -21.851  -4.200 -10.294  1.00  0.00           C  
ATOM   2666  O   PRO   175     -21.014  -5.061 -10.400  1.00  0.00           O  
ATOM   2667  CB  PRO   175     -21.932  -2.151  -8.778  1.00  0.00           C  
ATOM   2668  CG  PRO   175     -21.461  -1.872  -7.347  1.00  0.00           C  
ATOM   2669  CD  PRO   175     -21.104  -3.305  -6.865  1.00  0.00           C  
ATOM   2670  HA  PRO   175     -23.372  -3.787  -8.884  1.00  0.00           H  
ATOM   2671  HB2 PRO   175     -21.144  -1.893  -9.486  1.00  0.00           H  
ATOM   2672  HB3 PRO   175     -22.759  -1.500  -9.062  1.00  0.00           H  
ATOM   2673  HG2 PRO   175     -20.656  -1.141  -7.271  1.00  0.00           H  
ATOM   2674  HG3 PRO   175     -22.322  -1.532  -6.770  1.00  0.00           H  
ATOM   2675  HD2 PRO   175     -20.017  -3.380  -6.830  1.00  0.00           H  
ATOM   2676  HD3 PRO   175     -21.507  -3.376  -5.854  1.00  0.00           H  
ATOM   2677  N   SER   176     -22.552  -3.707 -11.363  1.00  0.00           N  
ATOM   2678  CA  SER   176     -22.458  -4.162 -12.716  1.00  0.00           C  
ATOM   2679  C   SER   176     -21.665  -3.223 -13.621  1.00  0.00           C  
ATOM   2680  O   SER   176     -21.342  -2.042 -13.315  1.00  0.00           O  
ATOM   2681  CB  SER   176     -23.893  -4.447 -13.163  1.00  0.00           C  
ATOM   2682  OG  SER   176     -24.668  -5.028 -12.177  1.00  0.00           O  
ATOM   2683  H   SER   176     -23.237  -2.975 -11.241  1.00  0.00           H  
ATOM   2684  HA  SER   176     -21.942  -5.117 -12.813  1.00  0.00           H  
ATOM   2685  HB2 SER   176     -24.430  -3.530 -13.402  1.00  0.00           H  
ATOM   2686  HB3 SER   176     -23.911  -4.994 -14.105  1.00  0.00           H  
ATOM   2687  HG  SER   176     -25.576  -5.209 -12.430  1.00  0.00           H  
ATOM   2688  N   GLY   177     -21.382  -3.658 -14.841  1.00  0.00           N  
ATOM   2689  CA  GLY   177     -20.752  -3.065 -16.011  1.00  0.00           C  
ATOM   2690  C   GLY   177     -19.396  -2.478 -15.725  1.00  0.00           C  
ATOM   2691  O   GLY   177     -18.645  -3.051 -14.981  1.00  0.00           O  
ATOM   2692  H   GLY   177     -21.675  -4.603 -15.046  1.00  0.00           H  
ATOM   2693  HA2 GLY   177     -20.490  -3.869 -16.699  1.00  0.00           H  
ATOM   2694  HA3 GLY   177     -21.304  -2.285 -16.536  1.00  0.00           H  
ATOM   2695  N   SER   178     -19.080  -1.328 -16.259  1.00  0.00           N  
ATOM   2696  CA  SER   178     -17.678  -0.730 -16.353  1.00  0.00           C  
ATOM   2697  C   SER   178     -17.565   0.643 -15.670  1.00  0.00           C  
ATOM   2698  O   SER   178     -16.482   1.092 -15.402  1.00  0.00           O  
ATOM   2699  CB  SER   178     -17.291  -0.607 -17.825  1.00  0.00           C  
ATOM   2700  OG  SER   178     -17.055  -1.899 -18.269  1.00  0.00           O  
ATOM   2701  H   SER   178     -19.838  -0.781 -16.640  1.00  0.00           H  
ATOM   2702  HA  SER   178     -17.083  -1.514 -15.883  1.00  0.00           H  
ATOM   2703  HB2 SER   178     -18.095  -0.137 -18.391  1.00  0.00           H  
ATOM   2704  HB3 SER   178     -16.377  -0.023 -17.932  1.00  0.00           H  
ATOM   2705  HG  SER   178     -16.169  -2.098 -17.959  1.00  0.00           H  
ATOM   2706  N   HIE   179     -18.667   1.372 -15.611  1.00  0.00           N  
ATOM   2707  CA  HIE   179     -18.629   2.787 -15.275  1.00  0.00           C  
ATOM   2708  C   HIE   179     -18.369   2.963 -13.740  1.00  0.00           C  
ATOM   2709  O   HIE   179     -18.631   2.095 -12.972  1.00  0.00           O  
ATOM   2710  CB  HIE   179     -19.965   3.447 -15.655  1.00  0.00           C  
ATOM   2711  CG  HIE   179     -20.158   3.624 -17.066  1.00  0.00           C  
ATOM   2712  CD2 HIE   179     -21.428   3.360 -17.548  1.00  0.00           C  
ATOM   2713  ND1 HIE   179     -19.390   4.263 -18.075  1.00  0.00           N  
ATOM   2714  CE1 HIE   179     -20.202   4.316 -19.126  1.00  0.00           C  
ATOM   2715  NE2 HIE   179     -21.383   3.819 -18.839  1.00  0.00           N  
ATOM   2716  H   HIE   179     -19.534   0.902 -15.827  1.00  0.00           H  
ATOM   2717  HA  HIE   179     -17.727   3.176 -15.745  1.00  0.00           H  
ATOM   2718  HB2 HIE   179     -20.807   2.858 -15.290  1.00  0.00           H  
ATOM   2719  HB3 HIE   179     -20.129   4.404 -15.161  1.00  0.00           H  
ATOM   2720  HD2 HIE   179     -22.312   3.030 -17.023  1.00  0.00           H  
ATOM   2721  HE1 HIE   179     -19.938   4.663 -20.113  1.00  0.00           H  
ATOM   2722  HE2 HIE   179     -22.109   3.757 -19.539  1.00  0.00           H  
ATOM   2723  N   LYS   180     -18.022   4.236 -13.371  1.00  0.00           N  
ATOM   2724  CA  LYS   180     -17.741   4.750 -11.991  1.00  0.00           C  
ATOM   2725  C   LYS   180     -19.045   4.582 -11.224  1.00  0.00           C  
ATOM   2726  O   LYS   180     -20.028   5.317 -11.447  1.00  0.00           O  
ATOM   2727  CB  LYS   180     -17.149   6.187 -12.018  1.00  0.00           C  
ATOM   2728  CG  LYS   180     -16.796   6.873 -10.685  1.00  0.00           C  
ATOM   2729  CD  LYS   180     -15.666   7.848 -11.020  1.00  0.00           C  
ATOM   2730  CE  LYS   180     -15.255   8.633  -9.700  1.00  0.00           C  
ATOM   2731  NZ  LYS   180     -16.214   9.696  -9.374  1.00  0.00           N1+
ATOM   2732  H   LYS   180     -18.008   4.890 -14.141  1.00  0.00           H  
ATOM   2733  HA  LYS   180     -17.068   4.044 -11.503  1.00  0.00           H  
ATOM   2734  HB2 LYS   180     -16.194   6.090 -12.536  1.00  0.00           H  
ATOM   2735  HB3 LYS   180     -17.744   6.844 -12.654  1.00  0.00           H  
ATOM   2736  HG2 LYS   180     -17.678   7.409 -10.332  1.00  0.00           H  
ATOM   2737  HG3 LYS   180     -16.348   6.199  -9.955  1.00  0.00           H  
ATOM   2738  HD2 LYS   180     -14.802   7.270 -11.348  1.00  0.00           H  
ATOM   2739  HD3 LYS   180     -16.016   8.538 -11.787  1.00  0.00           H  
ATOM   2740  HE2 LYS   180     -15.023   7.940  -8.891  1.00  0.00           H  
ATOM   2741  HE3 LYS   180     -14.293   9.059  -9.982  1.00  0.00           H  
ATOM   2742  HZ1 LYS   180     -15.945  10.459  -9.981  1.00  0.00           H  
ATOM   2743  HZ2 LYS   180     -17.155   9.395  -9.586  1.00  0.00           H  
ATOM   2744  HZ3 LYS   180     -16.113   9.992  -8.414  1.00  0.00           H  
ATOM   2745  N   VAL   181     -18.924   3.793 -10.141  1.00  0.00           N  
ATOM   2746  CA  VAL   181     -19.970   3.752  -9.068  1.00  0.00           C  
ATOM   2747  C   VAL   181     -19.479   3.426  -7.664  1.00  0.00           C  
ATOM   2748  O   VAL   181     -18.564   2.642  -7.412  1.00  0.00           O  
ATOM   2749  CB  VAL   181     -21.167   2.808  -9.419  1.00  0.00           C  
ATOM   2750  CG1 VAL   181     -20.830   1.355  -9.828  1.00  0.00           C  
ATOM   2751  CG2 VAL   181     -22.432   2.602  -8.555  1.00  0.00           C  
ATOM   2752  H   VAL   181     -18.043   3.330  -9.969  1.00  0.00           H  
ATOM   2753  HA  VAL   181     -20.318   4.784  -9.024  1.00  0.00           H  
ATOM   2754  HB  VAL   181     -21.514   3.102 -10.409  1.00  0.00           H  
ATOM   2755 HG11 VAL   181     -21.736   0.764  -9.958  1.00  0.00           H  
ATOM   2756 HG12 VAL   181     -20.214   1.349 -10.728  1.00  0.00           H  
ATOM   2757 HG13 VAL   181     -20.251   0.902  -9.023  1.00  0.00           H  
ATOM   2758 HG21 VAL   181     -22.218   2.157  -7.585  1.00  0.00           H  
ATOM   2759 HG22 VAL   181     -22.766   3.600  -8.271  1.00  0.00           H  
ATOM   2760 HG23 VAL   181     -23.278   2.128  -9.054  1.00  0.00           H  
ATOM   2761  N   THR   182     -20.144   4.079  -6.680  1.00  0.00           N  
ATOM   2762  CA  THR   182     -19.956   3.858  -5.170  1.00  0.00           C  
ATOM   2763  C   THR   182     -20.229   2.473  -4.729  1.00  0.00           C  
ATOM   2764  O   THR   182     -21.267   1.944  -5.091  1.00  0.00           O  
ATOM   2765  CB  THR   182     -20.876   4.761  -4.323  1.00  0.00           C  
ATOM   2766  CG2 THR   182     -20.322   4.792  -2.901  1.00  0.00           C  
ATOM   2767  OG1 THR   182     -20.784   6.133  -4.754  1.00  0.00           O  
ATOM   2768  H   THR   182     -20.911   4.642  -7.019  1.00  0.00           H  
ATOM   2769  HA  THR   182     -18.958   4.151  -4.847  1.00  0.00           H  
ATOM   2770  HB  THR   182     -21.902   4.409  -4.439  1.00  0.00           H  
ATOM   2771  HG1 THR   182     -21.459   6.204  -5.433  1.00  0.00           H  
ATOM   2772 HG21 THR   182     -19.238   4.899  -2.844  1.00  0.00           H  
ATOM   2773 HG22 THR   182     -20.858   5.511  -2.282  1.00  0.00           H  
ATOM   2774 HG23 THR   182     -20.642   3.870  -2.417  1.00  0.00           H  
ATOM   2775  N   LEU   183     -19.331   1.812  -3.963  1.00  0.00           N  
ATOM   2776  CA  LEU   183     -19.697   0.509  -3.262  1.00  0.00           C  
ATOM   2777  C   LEU   183     -20.497   0.680  -1.953  1.00  0.00           C  
ATOM   2778  O   LEU   183     -20.051   1.392  -1.015  1.00  0.00           O  
ATOM   2779  CB  LEU   183     -18.414  -0.259  -3.103  1.00  0.00           C  
ATOM   2780  CG  LEU   183     -17.583  -0.419  -4.383  1.00  0.00           C  
ATOM   2781  CD1 LEU   183     -16.307  -1.173  -4.123  1.00  0.00           C  
ATOM   2782  CD2 LEU   183     -18.338  -0.964  -5.578  1.00  0.00           C  
ATOM   2783  H   LEU   183     -18.501   2.330  -3.713  1.00  0.00           H  
ATOM   2784  HA  LEU   183     -20.380  -0.003  -3.941  1.00  0.00           H  
ATOM   2785  HB2 LEU   183     -17.751   0.295  -2.439  1.00  0.00           H  
ATOM   2786  HB3 LEU   183     -18.658  -1.160  -2.540  1.00  0.00           H  
ATOM   2787  HG  LEU   183     -17.285   0.571  -4.727  1.00  0.00           H  
ATOM   2788 HD11 LEU   183     -16.119  -1.776  -5.011  1.00  0.00           H  
ATOM   2789 HD12 LEU   183     -15.457  -0.553  -3.840  1.00  0.00           H  
ATOM   2790 HD13 LEU   183     -16.285  -1.937  -3.346  1.00  0.00           H  
ATOM   2791 HD21 LEU   183     -17.668  -1.183  -6.411  1.00  0.00           H  
ATOM   2792 HD22 LEU   183     -18.877  -1.856  -5.261  1.00  0.00           H  
ATOM   2793 HD23 LEU   183     -19.114  -0.263  -5.888  1.00  0.00           H  
ATOM   2794  N   SER   184     -21.688  -0.015  -1.983  1.00  0.00           N  
ATOM   2795  CA  SER   184     -22.463  -0.310  -0.829  1.00  0.00           C  
ATOM   2796  C   SER   184     -22.212  -1.673  -0.191  1.00  0.00           C  
ATOM   2797  O   SER   184     -22.397  -1.908   1.020  1.00  0.00           O  
ATOM   2798  CB  SER   184     -23.910  -0.068  -1.215  1.00  0.00           C  
ATOM   2799  OG  SER   184     -24.342  -0.755  -2.410  1.00  0.00           O  
ATOM   2800  H   SER   184     -21.942  -0.444  -2.862  1.00  0.00           H  
ATOM   2801  HA  SER   184     -22.259   0.458  -0.083  1.00  0.00           H  
ATOM   2802  HB2 SER   184     -24.532  -0.544  -0.458  1.00  0.00           H  
ATOM   2803  HB3 SER   184     -24.142   0.991  -1.329  1.00  0.00           H  
ATOM   2804  HG  SER   184     -25.284  -0.835  -2.243  1.00  0.00           H  
ATOM   2805  N   SER   185     -21.836  -2.641  -1.034  1.00  0.00           N  
ATOM   2806  CA  SER   185     -21.573  -4.077  -0.688  1.00  0.00           C  
ATOM   2807  C   SER   185     -20.422  -4.268   0.353  1.00  0.00           C  
ATOM   2808  O   SER   185     -19.323  -4.651  -0.026  1.00  0.00           O  
ATOM   2809  CB  SER   185     -21.356  -4.805  -2.039  1.00  0.00           C  
ATOM   2810  OG  SER   185     -20.285  -4.221  -2.796  1.00  0.00           O  
ATOM   2811  H   SER   185     -21.900  -2.420  -2.017  1.00  0.00           H  
ATOM   2812  HA  SER   185     -22.468  -4.515  -0.247  1.00  0.00           H  
ATOM   2813  HB2 SER   185     -21.224  -5.875  -1.888  1.00  0.00           H  
ATOM   2814  HB3 SER   185     -22.318  -4.646  -2.525  1.00  0.00           H  
ATOM   2815  HG  SER   185     -19.471  -4.478  -2.355  1.00  0.00           H  
ATOM   2816  N   TRP   186     -20.707  -4.121   1.638  1.00  0.00           N  
ATOM   2817  CA  TRP   186     -19.793  -4.028   2.757  1.00  0.00           C  
ATOM   2818  C   TRP   186     -20.397  -4.492   4.102  1.00  0.00           C  
ATOM   2819  O   TRP   186     -21.576  -4.343   4.373  1.00  0.00           O  
ATOM   2820  CB  TRP   186     -19.297  -2.622   3.004  1.00  0.00           C  
ATOM   2821  CG  TRP   186     -18.486  -2.007   1.910  1.00  0.00           C  
ATOM   2822  CD1 TRP   186     -18.744  -0.811   1.349  1.00  0.00           C  
ATOM   2823  CD2 TRP   186     -17.122  -2.370   1.359  1.00  0.00           C  
ATOM   2824  CE2 TRP   186     -16.764  -1.405   0.357  1.00  0.00           C  
ATOM   2825  CE3 TRP   186     -16.176  -3.387   1.618  1.00  0.00           C  
ATOM   2826  NE1 TRP   186     -17.829  -0.567   0.357  1.00  0.00           N  
ATOM   2827  CZ2 TRP   186     -15.513  -1.527  -0.338  1.00  0.00           C  
ATOM   2828  CZ3 TRP   186     -14.976  -3.591   0.938  1.00  0.00           C  
ATOM   2829  CH2 TRP   186     -14.656  -2.652  -0.062  1.00  0.00           C  
ATOM   2830  H   TRP   186     -21.703  -4.051   1.795  1.00  0.00           H  
ATOM   2831  HA  TRP   186     -18.952  -4.695   2.571  1.00  0.00           H  
ATOM   2832  HB2 TRP   186     -20.156  -1.958   3.102  1.00  0.00           H  
ATOM   2833  HB3 TRP   186     -18.712  -2.480   3.912  1.00  0.00           H  
ATOM   2834  HD1 TRP   186     -19.623  -0.214   1.542  1.00  0.00           H  
ATOM   2835  HE1 TRP   186     -17.990   0.093  -0.390  1.00  0.00           H  
ATOM   2836  HE3 TRP   186     -16.442  -4.157   2.327  1.00  0.00           H  
ATOM   2837  HZ2 TRP   186     -15.197  -0.783  -1.054  1.00  0.00           H  
ATOM   2838  HZ3 TRP   186     -14.446  -4.503   1.166  1.00  0.00           H  
ATOM   2839  HH2 TRP   186     -13.702  -2.629  -0.567  1.00  0.00           H  
ATOM   2840  N   TYR   187     -19.552  -5.198   4.878  1.00  0.00           N  
ATOM   2841  CA  TYR   187     -19.799  -5.814   6.205  1.00  0.00           C  
ATOM   2842  C   TYR   187     -18.961  -5.190   7.353  1.00  0.00           C  
ATOM   2843  O   TYR   187     -17.799  -4.810   7.222  1.00  0.00           O  
ATOM   2844  CB  TYR   187     -19.585  -7.296   6.239  1.00  0.00           C  
ATOM   2845  CG  TYR   187     -20.296  -8.222   5.324  1.00  0.00           C  
ATOM   2846  CD1 TYR   187     -19.569  -9.149   4.472  1.00  0.00           C  
ATOM   2847  CD2 TYR   187     -21.715  -8.186   5.336  1.00  0.00           C  
ATOM   2848  CE1 TYR   187     -20.303 -10.091   3.693  1.00  0.00           C  
ATOM   2849  CE2 TYR   187     -22.411  -9.166   4.630  1.00  0.00           C  
ATOM   2850  CZ  TYR   187     -21.698 -10.066   3.758  1.00  0.00           C  
ATOM   2851  OH  TYR   187     -22.242 -11.071   2.992  1.00  0.00           O  
ATOM   2852  H   TYR   187     -18.605  -5.357   4.566  1.00  0.00           H  
ATOM   2853  HA  TYR   187     -20.853  -5.623   6.407  1.00  0.00           H  
ATOM   2854  HB2 TYR   187     -18.505  -7.323   6.096  1.00  0.00           H  
ATOM   2855  HB3 TYR   187     -19.757  -7.759   7.211  1.00  0.00           H  
ATOM   2856  HD1 TYR   187     -18.495  -9.224   4.563  1.00  0.00           H  
ATOM   2857  HD2 TYR   187     -22.182  -7.622   6.128  1.00  0.00           H  
ATOM   2858  HE1 TYR   187     -19.786 -10.832   3.101  1.00  0.00           H  
ATOM   2859  HE2 TYR   187     -23.470  -9.320   4.785  1.00  0.00           H  
ATOM   2860  HH  TYR   187     -21.540 -11.450   2.458  1.00  0.00           H  
ATOM   2861  N   HIE   188     -19.591  -5.092   8.544  1.00  0.00           N  
ATOM   2862  CA  HIE   188     -19.033  -4.602   9.742  1.00  0.00           C  
ATOM   2863  C   HIE   188     -18.790  -5.751  10.793  1.00  0.00           C  
ATOM   2864  O   HIE   188     -18.109  -5.459  11.782  1.00  0.00           O  
ATOM   2865  CB  HIE   188     -19.962  -3.423  10.239  1.00  0.00           C  
ATOM   2866  CG  HIE   188     -21.152  -3.930  11.046  1.00  0.00           C  
ATOM   2867  CD2 HIE   188     -21.351  -3.940  12.372  1.00  0.00           C  
ATOM   2868  ND1 HIE   188     -22.299  -4.568  10.526  1.00  0.00           N  
ATOM   2869  CE1 HIE   188     -23.104  -4.910  11.503  1.00  0.00           C  
ATOM   2870  NE2 HIE   188     -22.535  -4.618  12.656  1.00  0.00           N  
ATOM   2871  H   HIE   188     -20.516  -5.498   8.532  1.00  0.00           H  
ATOM   2872  HA  HIE   188     -18.072  -4.137   9.520  1.00  0.00           H  
ATOM   2873  HB2 HIE   188     -19.341  -2.769  10.851  1.00  0.00           H  
ATOM   2874  HB3 HIE   188     -20.262  -2.813   9.387  1.00  0.00           H  
ATOM   2875  HD2 HIE   188     -20.649  -3.499  13.063  1.00  0.00           H  
ATOM   2876  HE1 HIE   188     -24.099  -5.321  11.415  1.00  0.00           H  
ATOM   2877  HE2 HIE   188     -22.918  -4.842  13.564  1.00  0.00           H  
ATOM   2878  N   ASP   189     -19.358  -6.984  10.589  1.00  0.00           N  
ATOM   2879  CA  ASP   189     -19.079  -8.122  11.549  1.00  0.00           C  
ATOM   2880  C   ASP   189     -18.943  -9.464  10.837  1.00  0.00           C  
ATOM   2881  O   ASP   189     -18.187 -10.330  11.175  1.00  0.00           O  
ATOM   2882  CB  ASP   189     -20.143  -8.198  12.676  1.00  0.00           C  
ATOM   2883  CG  ASP   189     -21.627  -8.256  12.187  1.00  0.00           C  
ATOM   2884  OD1 ASP   189     -22.553  -8.295  13.078  1.00  0.00           O  
ATOM   2885  OD2 ASP   189     -21.924  -8.261  10.948  1.00  0.00           O1-
ATOM   2886  H   ASP   189     -19.912  -7.166   9.764  1.00  0.00           H  
ATOM   2887  HA  ASP   189     -18.183  -7.868  12.116  1.00  0.00           H  
ATOM   2888  HB2 ASP   189     -19.903  -8.998  13.377  1.00  0.00           H  
ATOM   2889  HB3 ASP   189     -20.101  -7.351  13.359  1.00  0.00           H  
ATOM   2890  N   ARG   190     -19.747  -9.666   9.828  1.00  0.00           N  
ATOM   2891  CA  ARG   190     -19.877 -10.888   9.010  1.00  0.00           C  
ATOM   2892  C   ARG   190     -18.705 -11.349   8.239  1.00  0.00           C  
ATOM   2893  O   ARG   190     -17.932 -10.622   7.708  1.00  0.00           O  
ATOM   2894  CB  ARG   190     -21.038 -10.804   8.024  1.00  0.00           C  
ATOM   2895  CG  ARG   190     -22.430 -10.912   8.693  1.00  0.00           C  
ATOM   2896  CD  ARG   190     -23.464 -10.453   7.626  1.00  0.00           C  
ATOM   2897  NE  ARG   190     -23.775 -11.499   6.570  1.00  0.00           N  
ATOM   2898  CZ  ARG   190     -24.798 -11.571   5.731  1.00  0.00           C  
ATOM   2899  NH1 ARG   190     -25.779 -10.717   5.671  1.00  0.00           N1+
ATOM   2900  NH2 ARG   190     -24.855 -12.552   4.921  1.00  0.00           N1+
ATOM   2901  H   ARG   190     -20.410  -8.905   9.788  1.00  0.00           H  
ATOM   2902  HA  ARG   190     -20.038 -11.708   9.709  1.00  0.00           H  
ATOM   2903  HB2 ARG   190     -20.868  -9.792   7.657  1.00  0.00           H  
ATOM   2904  HB3 ARG   190     -21.028 -11.449   7.145  1.00  0.00           H  
ATOM   2905  HG2 ARG   190     -22.629 -11.935   9.013  1.00  0.00           H  
ATOM   2906  HG3 ARG   190     -22.462 -10.260   9.566  1.00  0.00           H  
ATOM   2907  HD2 ARG   190     -24.400 -10.173   8.109  1.00  0.00           H  
ATOM   2908  HD3 ARG   190     -23.126  -9.548   7.123  1.00  0.00           H  
ATOM   2909  HE  ARG   190     -23.151 -12.264   6.353  1.00  0.00           H  
ATOM   2910 HH11 ARG   190     -25.827  -9.899   6.261  1.00  0.00           H  
ATOM   2911 HH12 ARG   190     -26.561 -10.895   5.058  1.00  0.00           H  
ATOM   2912 HH21 ARG   190     -24.331 -13.410   5.018  1.00  0.00           H  
ATOM   2913 HH22 ARG   190     -25.539 -12.458   4.185  1.00  0.00           H  
ATOM   2914  N   GLY   191     -18.439 -12.627   8.337  1.00  0.00           N  
ATOM   2915  CA  GLY   191     -17.325 -13.315   7.755  1.00  0.00           C  
ATOM   2916  C   GLY   191     -15.889 -13.085   8.337  1.00  0.00           C  
ATOM   2917  O   GLY   191     -15.284 -13.904   9.015  1.00  0.00           O  
ATOM   2918  H   GLY   191     -19.144 -13.242   8.718  1.00  0.00           H  
ATOM   2919  HA2 GLY   191     -17.379 -14.404   7.764  1.00  0.00           H  
ATOM   2920  HA3 GLY   191     -17.225 -13.148   6.683  1.00  0.00           H  
ATOM   2921  N   TRP   192     -15.403 -11.813   8.145  1.00  0.00           N  
ATOM   2922  CA  TRP   192     -14.095 -11.351   8.725  1.00  0.00           C  
ATOM   2923  C   TRP   192     -14.124  -9.874   9.299  1.00  0.00           C  
ATOM   2924  O   TRP   192     -13.145  -9.408   9.868  1.00  0.00           O  
ATOM   2925  CB  TRP   192     -13.005 -11.599   7.706  1.00  0.00           C  
ATOM   2926  CG  TRP   192     -12.930 -12.978   7.058  1.00  0.00           C  
ATOM   2927  CD1 TRP   192     -13.836 -13.424   6.103  1.00  0.00           C  
ATOM   2928  CD2 TRP   192     -12.208 -14.155   7.453  1.00  0.00           C  
ATOM   2929  CE2 TRP   192     -12.504 -15.258   6.597  1.00  0.00           C  
ATOM   2930  CE3 TRP   192     -11.214 -14.396   8.409  1.00  0.00           C  
ATOM   2931  NE1 TRP   192     -13.528 -14.741   5.793  1.00  0.00           N  
ATOM   2932  CZ2 TRP   192     -11.957 -16.479   6.687  1.00  0.00           C  
ATOM   2933  CZ3 TRP   192     -10.550 -15.677   8.424  1.00  0.00           C  
ATOM   2934  CH2 TRP   192     -10.896 -16.700   7.586  1.00  0.00           C  
ATOM   2935  H   TRP   192     -15.867 -11.322   7.395  1.00  0.00           H  
ATOM   2936  HA  TRP   192     -13.902 -11.944   9.619  1.00  0.00           H  
ATOM   2937  HB2 TRP   192     -13.209 -10.844   6.948  1.00  0.00           H  
ATOM   2938  HB3 TRP   192     -12.048 -11.288   8.125  1.00  0.00           H  
ATOM   2939  HD1 TRP   192     -14.688 -12.968   5.620  1.00  0.00           H  
ATOM   2940  HE1 TRP   192     -14.222 -15.209   5.227  1.00  0.00           H  
ATOM   2941  HE3 TRP   192     -11.015 -13.634   9.148  1.00  0.00           H  
ATOM   2942  HZ2 TRP   192     -12.316 -17.312   6.101  1.00  0.00           H  
ATOM   2943  HZ3 TRP   192      -9.752 -15.788   9.143  1.00  0.00           H  
ATOM   2944  HH2 TRP   192     -10.384 -17.650   7.565  1.00  0.00           H  
ATOM   2945  N   ALA   193     -15.186  -9.062   9.058  1.00  0.00           N  
ATOM   2946  CA  ALA   193     -15.184  -7.602   9.445  1.00  0.00           C  
ATOM   2947  C   ALA   193     -15.018  -7.319  10.933  1.00  0.00           C  
ATOM   2948  O   ALA   193     -15.445  -8.124  11.809  1.00  0.00           O  
ATOM   2949  CB  ALA   193     -16.361  -6.945   8.790  1.00  0.00           C  
ATOM   2950  H   ALA   193     -15.959  -9.410   8.507  1.00  0.00           H  
ATOM   2951  HA  ALA   193     -14.357  -7.237   8.837  1.00  0.00           H  
ATOM   2952  HB1 ALA   193     -17.317  -7.414   9.021  1.00  0.00           H  
ATOM   2953  HB2 ALA   193     -16.427  -5.904   9.107  1.00  0.00           H  
ATOM   2954  HB3 ALA   193     -16.295  -6.973   7.703  1.00  0.00           H  
ATOM   2955  N   LYS   194     -14.484  -6.057  11.215  1.00  0.00           N  
ATOM   2956  CA  LYS   194     -14.598  -5.478  12.550  1.00  0.00           C  
ATOM   2957  C   LYS   194     -14.642  -3.933  12.688  1.00  0.00           C  
ATOM   2958  O   LYS   194     -14.145  -3.203  11.850  1.00  0.00           O  
ATOM   2959  CB  LYS   194     -13.535  -6.178  13.456  1.00  0.00           C  
ATOM   2960  CG  LYS   194     -12.098  -5.895  13.112  1.00  0.00           C  
ATOM   2961  CD  LYS   194     -11.639  -6.624  11.780  1.00  0.00           C  
ATOM   2962  CE  LYS   194     -10.097  -6.497  11.590  1.00  0.00           C  
ATOM   2963  NZ  LYS   194      -9.494  -7.376  10.500  1.00  0.00           N1+
ATOM   2964  H   LYS   194     -14.163  -5.518  10.423  1.00  0.00           H  
ATOM   2965  HA  LYS   194     -15.578  -5.795  12.905  1.00  0.00           H  
ATOM   2966  HB2 LYS   194     -13.737  -5.789  14.454  1.00  0.00           H  
ATOM   2967  HB3 LYS   194     -13.673  -7.255  13.363  1.00  0.00           H  
ATOM   2968  HG2 LYS   194     -12.018  -4.809  13.064  1.00  0.00           H  
ATOM   2969  HG3 LYS   194     -11.481  -6.256  13.934  1.00  0.00           H  
ATOM   2970  HD2 LYS   194     -12.034  -7.640  11.808  1.00  0.00           H  
ATOM   2971  HD3 LYS   194     -11.985  -6.070  10.908  1.00  0.00           H  
ATOM   2972  HE2 LYS   194      -9.836  -5.474  11.318  1.00  0.00           H  
ATOM   2973  HE3 LYS   194      -9.691  -6.697  12.581  1.00  0.00           H  
ATOM   2974  HZ1 LYS   194      -9.467  -8.350  10.770  1.00  0.00           H  
ATOM   2975  HZ2 LYS   194     -10.090  -7.312   9.688  1.00  0.00           H  
ATOM   2976  HZ3 LYS   194      -8.541  -7.126  10.282  1.00  0.00           H  
ATOM   2977  N   ILE   195     -15.424  -3.436  13.668  1.00  0.00           N  
ATOM   2978  CA  ILE   195     -15.463  -1.956  13.904  1.00  0.00           C  
ATOM   2979  C   ILE   195     -15.581  -1.587  15.430  1.00  0.00           C  
ATOM   2980  O   ILE   195     -15.852  -2.469  16.223  1.00  0.00           O  
ATOM   2981  CB  ILE   195     -16.680  -1.410  13.176  1.00  0.00           C  
ATOM   2982  CG1 ILE   195     -16.842   0.094  13.208  1.00  0.00           C  
ATOM   2983  CG2 ILE   195     -18.050  -1.980  13.656  1.00  0.00           C  
ATOM   2984  CD1 ILE   195     -17.500   0.627  11.976  1.00  0.00           C  
ATOM   2985  H   ILE   195     -16.003  -4.029  14.247  1.00  0.00           H  
ATOM   2986  HA  ILE   195     -14.520  -1.547  13.541  1.00  0.00           H  
ATOM   2987  HB  ILE   195     -16.521  -1.691  12.135  1.00  0.00           H  
ATOM   2988 HG12 ILE   195     -17.352   0.353  14.136  1.00  0.00           H  
ATOM   2989 HG13 ILE   195     -15.837   0.481  13.378  1.00  0.00           H  
ATOM   2990 HG21 ILE   195     -18.835  -1.769  12.928  1.00  0.00           H  
ATOM   2991 HG22 ILE   195     -18.040  -3.063  13.773  1.00  0.00           H  
ATOM   2992 HG23 ILE   195     -18.231  -1.679  14.688  1.00  0.00           H  
ATOM   2993 HD11 ILE   195     -18.515   0.233  11.954  1.00  0.00           H  
ATOM   2994 HD12 ILE   195     -17.697   1.698  12.022  1.00  0.00           H  
ATOM   2995 HD13 ILE   195     -16.935   0.364  11.082  1.00  0.00           H  
ATOM   2996  N   SER   196     -15.388  -0.344  15.813  1.00  0.00           N  
ATOM   2997  CA  SER   196     -15.702   0.191  17.120  1.00  0.00           C  
ATOM   2998  C   SER   196     -15.796   1.750  17.136  1.00  0.00           C  
ATOM   2999  O   SER   196     -15.100   2.391  16.356  1.00  0.00           O  
ATOM   3000  CB  SER   196     -14.726  -0.213  18.315  1.00  0.00           C  
ATOM   3001  OG  SER   196     -15.253  -0.040  19.540  1.00  0.00           O  
ATOM   3002  H   SER   196     -15.090   0.261  15.061  1.00  0.00           H  
ATOM   3003  HA  SER   196     -16.681  -0.206  17.386  1.00  0.00           H  
ATOM   3004  HB2 SER   196     -14.355  -1.236  18.255  1.00  0.00           H  
ATOM   3005  HB3 SER   196     -13.844   0.424  18.245  1.00  0.00           H  
ATOM   3006  HG  SER   196     -15.554  -0.847  19.963  1.00  0.00           H  
ATOM   3007  N   ASN   197     -16.687   2.334  17.894  1.00  0.00           N  
ATOM   3008  CA  ASN   197     -17.224   3.674  17.940  1.00  0.00           C  
ATOM   3009  C   ASN   197     -17.806   4.286  16.662  1.00  0.00           C  
ATOM   3010  O   ASN   197     -19.001   4.639  16.655  1.00  0.00           O  
ATOM   3011  CB  ASN   197     -16.151   4.596  18.515  1.00  0.00           C  
ATOM   3012  CG  ASN   197     -16.530   6.044  18.393  1.00  0.00           C  
ATOM   3013  ND2 ASN   197     -17.315   6.486  19.276  1.00  0.00           N  
ATOM   3014  OD1 ASN   197     -16.057   6.771  17.529  1.00  0.00           O  
ATOM   3015  H   ASN   197     -17.079   1.654  18.530  1.00  0.00           H  
ATOM   3016  HA  ASN   197     -18.017   3.649  18.686  1.00  0.00           H  
ATOM   3017  HB2 ASN   197     -15.948   4.290  19.542  1.00  0.00           H  
ATOM   3018  HB3 ASN   197     -15.236   4.479  17.934  1.00  0.00           H  
ATOM   3019 HD21 ASN   197     -17.602   7.436  19.089  1.00  0.00           H  
ATOM   3020 HD22 ASN   197     -17.606   6.032  20.129  1.00  0.00           H  
ATOM   3021  N   MET   198     -17.028   4.273  15.567  1.00  0.00           N  
ATOM   3022  CA  MET   198     -17.492   4.456  14.143  1.00  0.00           C  
ATOM   3023  C   MET   198     -18.735   3.610  13.833  1.00  0.00           C  
ATOM   3024  O   MET   198     -18.968   2.593  14.520  1.00  0.00           O  
ATOM   3025  CB  MET   198     -16.291   4.073  13.243  1.00  0.00           C  
ATOM   3026  CG  MET   198     -14.944   4.623  13.640  1.00  0.00           C  
ATOM   3027  SD  MET   198     -13.705   4.306  12.389  1.00  0.00           S  
ATOM   3028  CE  MET   198     -13.917   5.748  11.337  1.00  0.00           C  
ATOM   3029  H   MET   198     -16.104   3.889  15.705  1.00  0.00           H  
ATOM   3030  HA  MET   198     -17.808   5.484  13.961  1.00  0.00           H  
ATOM   3031  HB2 MET   198     -16.089   3.003  13.197  1.00  0.00           H  
ATOM   3032  HB3 MET   198     -16.503   4.231  12.185  1.00  0.00           H  
ATOM   3033  HG2 MET   198     -14.961   5.709  13.734  1.00  0.00           H  
ATOM   3034  HG3 MET   198     -14.632   4.184  14.588  1.00  0.00           H  
ATOM   3035  HE1 MET   198     -13.767   6.670  11.898  1.00  0.00           H  
ATOM   3036  HE2 MET   198     -13.101   5.729  10.613  1.00  0.00           H  
ATOM   3037  HE3 MET   198     -14.921   5.736  10.917  1.00  0.00           H  
ATOM   3038  N   THR   199     -19.446   3.962  12.699  1.00  0.00           N  
ATOM   3039  CA  THR   199     -20.703   3.245  12.258  1.00  0.00           C  
ATOM   3040  C   THR   199     -20.966   3.219  10.743  1.00  0.00           C  
ATOM   3041  O   THR   199     -20.561   4.116  10.028  1.00  0.00           O  
ATOM   3042  CB  THR   199     -22.040   3.739  12.992  1.00  0.00           C  
ATOM   3043  CG2 THR   199     -22.112   3.517  14.518  1.00  0.00           C  
ATOM   3044  OG1 THR   199     -22.168   5.158  12.696  1.00  0.00           O  
ATOM   3045  H   THR   199     -19.114   4.763  12.180  1.00  0.00           H  
ATOM   3046  HA  THR   199     -20.595   2.187  12.498  1.00  0.00           H  
ATOM   3047  HB  THR   199     -22.907   3.245  12.555  1.00  0.00           H  
ATOM   3048  HG1 THR   199     -22.338   5.177  11.752  1.00  0.00           H  
ATOM   3049 HG21 THR   199     -21.330   4.124  14.976  1.00  0.00           H  
ATOM   3050 HG22 THR   199     -23.056   4.007  14.759  1.00  0.00           H  
ATOM   3051 HG23 THR   199     -21.980   2.504  14.898  1.00  0.00           H  
ATOM   3052  N   LEU   200     -21.509   2.153  10.180  1.00  0.00           N  
ATOM   3053  CA  LEU   200     -21.634   1.928   8.693  1.00  0.00           C  
ATOM   3054  C   LEU   200     -23.064   2.570   8.280  1.00  0.00           C  
ATOM   3055  O   LEU   200     -23.984   1.802   7.792  1.00  0.00           O  
ATOM   3056  CB  LEU   200     -21.549   0.425   8.419  1.00  0.00           C  
ATOM   3057  CG  LEU   200     -21.716   0.049   6.929  1.00  0.00           C  
ATOM   3058  CD1 LEU   200     -20.782   0.555   5.826  1.00  0.00           C  
ATOM   3059  CD2 LEU   200     -21.394  -1.516   6.758  1.00  0.00           C  
ATOM   3060  H   LEU   200     -21.752   1.359  10.755  1.00  0.00           H  
ATOM   3061  HA  LEU   200     -20.865   2.516   8.194  1.00  0.00           H  
ATOM   3062  HB2 LEU   200     -20.625   0.003   8.815  1.00  0.00           H  
ATOM   3063  HB3 LEU   200     -22.397  -0.045   8.917  1.00  0.00           H  
ATOM   3064  HG  LEU   200     -22.699   0.248   6.506  1.00  0.00           H  
ATOM   3065 HD11 LEU   200     -19.761   0.263   6.075  1.00  0.00           H  
ATOM   3066 HD12 LEU   200     -21.003   0.147   4.841  1.00  0.00           H  
ATOM   3067 HD13 LEU   200     -20.851   1.642   5.864  1.00  0.00           H  
ATOM   3068 HD21 LEU   200     -20.320  -1.603   6.922  1.00  0.00           H  
ATOM   3069 HD22 LEU   200     -21.908  -2.191   7.441  1.00  0.00           H  
ATOM   3070 HD23 LEU   200     -21.726  -1.801   5.759  1.00  0.00           H  
ATOM   3071  N   SER   201     -23.221   3.858   8.518  1.00  0.00           N  
ATOM   3072  CA  SER   201     -24.551   4.514   8.419  1.00  0.00           C  
ATOM   3073  C   SER   201     -24.880   4.679   6.960  1.00  0.00           C  
ATOM   3074  O   SER   201     -24.203   5.422   6.199  1.00  0.00           O  
ATOM   3075  CB  SER   201     -24.425   5.839   9.213  1.00  0.00           C  
ATOM   3076  OG  SER   201     -23.804   5.620  10.506  1.00  0.00           O  
ATOM   3077  H   SER   201     -22.497   4.432   8.928  1.00  0.00           H  
ATOM   3078  HA  SER   201     -25.322   3.885   8.867  1.00  0.00           H  
ATOM   3079  HB2 SER   201     -23.819   6.494   8.587  1.00  0.00           H  
ATOM   3080  HB3 SER   201     -25.393   6.340   9.173  1.00  0.00           H  
ATOM   3081  HG  SER   201     -24.324   6.010  11.212  1.00  0.00           H  
ATOM   3082  N   ASN   202     -25.899   4.024   6.502  1.00  0.00           N  
ATOM   3083  CA  ASN   202     -26.264   4.087   5.048  1.00  0.00           C  
ATOM   3084  C   ASN   202     -25.169   3.851   3.957  1.00  0.00           C  
ATOM   3085  O   ASN   202     -25.032   4.734   3.148  1.00  0.00           O  
ATOM   3086  CB  ASN   202     -27.193   5.292   4.829  1.00  0.00           C  
ATOM   3087  CG  ASN   202     -28.470   5.197   5.632  1.00  0.00           C  
ATOM   3088  ND2 ASN   202     -29.334   4.275   5.399  1.00  0.00           N  
ATOM   3089  OD1 ASN   202     -28.720   5.973   6.570  1.00  0.00           O  
ATOM   3090  H   ASN   202     -26.547   3.546   7.112  1.00  0.00           H  
ATOM   3091  HA  ASN   202     -26.927   3.242   4.858  1.00  0.00           H  
ATOM   3092  HB2 ASN   202     -26.622   6.133   5.221  1.00  0.00           H  
ATOM   3093  HB3 ASN   202     -27.459   5.399   3.777  1.00  0.00           H  
ATOM   3094 HD21 ASN   202     -30.135   4.291   6.013  1.00  0.00           H  
ATOM   3095 HD22 ASN   202     -29.223   3.603   4.653  1.00  0.00           H  
ATOM   3096  N   GLY   203     -24.438   2.752   4.065  1.00  0.00           N  
ATOM   3097  CA  GLY   203     -23.310   2.400   3.300  1.00  0.00           C  
ATOM   3098  C   GLY   203     -22.067   3.332   3.240  1.00  0.00           C  
ATOM   3099  O   GLY   203     -21.248   3.112   2.397  1.00  0.00           O  
ATOM   3100  H   GLY   203     -24.627   2.117   4.829  1.00  0.00           H  
ATOM   3101  HA2 GLY   203     -22.969   1.433   3.671  1.00  0.00           H  
ATOM   3102  HA3 GLY   203     -23.759   2.167   2.334  1.00  0.00           H  
ATOM   3103  N   LYS   204     -21.933   4.359   4.105  1.00  0.00           N  
ATOM   3104  CA  LYS   204     -20.719   5.172   4.304  1.00  0.00           C  
ATOM   3105  C   LYS   204     -20.074   4.812   5.689  1.00  0.00           C  
ATOM   3106  O   LYS   204     -20.716   4.215   6.543  1.00  0.00           O  
ATOM   3107  CB  LYS   204     -21.061   6.669   4.228  1.00  0.00           C  
ATOM   3108  CG  LYS   204     -21.834   6.906   2.914  1.00  0.00           C  
ATOM   3109  CD  LYS   204     -21.958   8.307   2.431  1.00  0.00           C  
ATOM   3110  CE  LYS   204     -22.709   8.307   1.009  1.00  0.00           C  
ATOM   3111  NZ  LYS   204     -22.797   9.677   0.460  1.00  0.00           N1+
ATOM   3112  H   LYS   204     -22.623   4.316   4.842  1.00  0.00           H  
ATOM   3113  HA  LYS   204     -19.975   4.958   3.536  1.00  0.00           H  
ATOM   3114  HB2 LYS   204     -21.512   7.114   5.116  1.00  0.00           H  
ATOM   3115  HB3 LYS   204     -20.109   7.178   4.074  1.00  0.00           H  
ATOM   3116  HG2 LYS   204     -21.421   6.351   2.072  1.00  0.00           H  
ATOM   3117  HG3 LYS   204     -22.838   6.488   2.994  1.00  0.00           H  
ATOM   3118  HD2 LYS   204     -22.460   8.909   3.188  1.00  0.00           H  
ATOM   3119  HD3 LYS   204     -20.979   8.763   2.288  1.00  0.00           H  
ATOM   3120  HE2 LYS   204     -22.358   7.683   0.187  1.00  0.00           H  
ATOM   3121  HE3 LYS   204     -23.718   7.906   1.096  1.00  0.00           H  
ATOM   3122  HZ1 LYS   204     -23.311   9.711  -0.409  1.00  0.00           H  
ATOM   3123  HZ2 LYS   204     -23.195  10.312   1.138  1.00  0.00           H  
ATOM   3124  HZ3 LYS   204     -21.864   9.984   0.228  1.00  0.00           H  
ATOM   3125  N   LEU   205     -18.756   5.059   5.776  1.00  0.00           N  
ATOM   3126  CA  LEU   205     -17.944   4.906   7.014  1.00  0.00           C  
ATOM   3127  C   LEU   205     -17.972   6.190   7.848  1.00  0.00           C  
ATOM   3128  O   LEU   205     -17.211   7.081   7.498  1.00  0.00           O  
ATOM   3129  CB  LEU   205     -16.521   4.348   6.658  1.00  0.00           C  
ATOM   3130  CG  LEU   205     -15.516   4.220   7.796  1.00  0.00           C  
ATOM   3131  CD1 LEU   205     -15.875   3.362   8.953  1.00  0.00           C  
ATOM   3132  CD2 LEU   205     -14.034   3.839   7.375  1.00  0.00           C  
ATOM   3133  H   LEU   205     -18.339   5.444   4.940  1.00  0.00           H  
ATOM   3134  HA  LEU   205     -18.493   4.117   7.529  1.00  0.00           H  
ATOM   3135  HB2 LEU   205     -16.710   3.369   6.217  1.00  0.00           H  
ATOM   3136  HB3 LEU   205     -16.051   5.033   5.951  1.00  0.00           H  
ATOM   3137  HG  LEU   205     -15.430   5.226   8.207  1.00  0.00           H  
ATOM   3138 HD11 LEU   205     -16.825   3.657   9.395  1.00  0.00           H  
ATOM   3139 HD12 LEU   205     -15.949   2.324   8.626  1.00  0.00           H  
ATOM   3140 HD13 LEU   205     -15.143   3.575   9.733  1.00  0.00           H  
ATOM   3141 HD21 LEU   205     -13.859   2.825   7.018  1.00  0.00           H  
ATOM   3142 HD22 LEU   205     -13.711   4.476   6.552  1.00  0.00           H  
ATOM   3143 HD23 LEU   205     -13.433   4.001   8.269  1.00  0.00           H  
ATOM   3144  N   ARG   206     -19.021   6.347   8.651  1.00  0.00           N  
ATOM   3145  CA  ARG   206     -19.259   7.399   9.680  1.00  0.00           C  
ATOM   3146  C   ARG   206     -18.219   7.398  10.812  1.00  0.00           C  
ATOM   3147  O   ARG   206     -17.977   6.336  11.465  1.00  0.00           O  
ATOM   3148  CB  ARG   206     -20.646   7.273  10.312  1.00  0.00           C  
ATOM   3149  CG  ARG   206     -21.200   8.419  11.087  1.00  0.00           C  
ATOM   3150  CD  ARG   206     -21.407   9.699  10.287  1.00  0.00           C  
ATOM   3151  NE  ARG   206     -22.476   9.524   9.276  1.00  0.00           N  
ATOM   3152  CZ  ARG   206     -23.738   9.272   9.461  1.00  0.00           C  
ATOM   3153  NH1 ARG   206     -24.382   9.312  10.642  1.00  0.00           N1+
ATOM   3154  NH2 ARG   206     -24.511   9.101   8.454  1.00  0.00           N1+
ATOM   3155  H   ARG   206     -19.520   5.518   8.938  1.00  0.00           H  
ATOM   3156  HA  ARG   206     -19.197   8.383   9.215  1.00  0.00           H  
ATOM   3157  HB2 ARG   206     -21.325   6.956   9.521  1.00  0.00           H  
ATOM   3158  HB3 ARG   206     -20.528   6.479  11.050  1.00  0.00           H  
ATOM   3159  HG2 ARG   206     -22.152   8.042  11.462  1.00  0.00           H  
ATOM   3160  HG3 ARG   206     -20.472   8.735  11.835  1.00  0.00           H  
ATOM   3161  HD2 ARG   206     -21.686  10.524  10.940  1.00  0.00           H  
ATOM   3162  HD3 ARG   206     -20.541   9.974   9.684  1.00  0.00           H  
ATOM   3163  HE  ARG   206     -22.155   9.508   8.318  1.00  0.00           H  
ATOM   3164 HH11 ARG   206     -23.959   9.664  11.488  1.00  0.00           H  
ATOM   3165 HH12 ARG   206     -25.374   9.128  10.705  1.00  0.00           H  
ATOM   3166 HH21 ARG   206     -24.135   9.152   7.518  1.00  0.00           H  
ATOM   3167 HH22 ARG   206     -25.495   8.918   8.584  1.00  0.00           H  
ATOM   3168  N   VAL   207     -17.687   8.549  11.143  1.00  0.00           N  
ATOM   3169  CA  VAL   207     -16.804   8.884  12.276  1.00  0.00           C  
ATOM   3170  C   VAL   207     -17.576   9.478  13.490  1.00  0.00           C  
ATOM   3171  O   VAL   207     -18.384  10.306  13.281  1.00  0.00           O  
ATOM   3172  CB  VAL   207     -15.820   9.979  11.771  1.00  0.00           C  
ATOM   3173  CG1 VAL   207     -14.766  10.267  12.848  1.00  0.00           C  
ATOM   3174  CG2 VAL   207     -15.028   9.554  10.470  1.00  0.00           C  
ATOM   3175  H   VAL   207     -17.729   9.233  10.400  1.00  0.00           H  
ATOM   3176  HA  VAL   207     -16.292   8.001  12.658  1.00  0.00           H  
ATOM   3177  HB  VAL   207     -16.468  10.848  11.660  1.00  0.00           H  
ATOM   3178 HG11 VAL   207     -14.036  10.899  12.341  1.00  0.00           H  
ATOM   3179 HG12 VAL   207     -15.183  10.962  13.577  1.00  0.00           H  
ATOM   3180 HG13 VAL   207     -14.168   9.410  13.158  1.00  0.00           H  
ATOM   3181 HG21 VAL   207     -14.462  10.397  10.071  1.00  0.00           H  
ATOM   3182 HG22 VAL   207     -14.370   8.698  10.620  1.00  0.00           H  
ATOM   3183 HG23 VAL   207     -15.696   9.248   9.664  1.00  0.00           H  
ATOM   3184  N   ASN   208     -17.376   8.921  14.714  1.00  0.00           N  
ATOM   3185  CA  ASN   208     -18.214   9.172  15.883  1.00  0.00           C  
ATOM   3186  C   ASN   208     -17.390   9.610  17.155  1.00  0.00           C  
ATOM   3187  O   ASN   208     -17.887   9.745  18.236  1.00  0.00           O  
ATOM   3188  CB  ASN   208     -19.103   7.948  16.071  1.00  0.00           C  
ATOM   3189  CG  ASN   208     -20.194   7.741  15.017  1.00  0.00           C  
ATOM   3190  ND2 ASN   208     -20.632   6.504  14.871  1.00  0.00           N  
ATOM   3191  OD1 ASN   208     -20.570   8.660  14.390  1.00  0.00           O  
ATOM   3192  H   ASN   208     -16.685   8.188  14.777  1.00  0.00           H  
ATOM   3193  HA  ASN   208     -18.844  10.043  15.701  1.00  0.00           H  
ATOM   3194  HB2 ASN   208     -18.458   7.081  16.214  1.00  0.00           H  
ATOM   3195  HB3 ASN   208     -19.718   8.089  16.959  1.00  0.00           H  
ATOM   3196 HD21 ASN   208     -21.232   6.155  14.138  1.00  0.00           H  
ATOM   3197 HD22 ASN   208     -20.154   5.839  15.464  1.00  0.00           H  
ATOM   3198  N   GLN   209     -16.099   9.939  16.921  1.00  0.00           N  
ATOM   3199  CA  GLN   209     -15.210  10.722  17.794  1.00  0.00           C  
ATOM   3200  C   GLN   209     -14.349  11.648  16.948  1.00  0.00           C  
ATOM   3201  O   GLN   209     -13.952  11.413  15.797  1.00  0.00           O  
ATOM   3202  CB  GLN   209     -14.290   9.962  18.741  1.00  0.00           C  
ATOM   3203  CG  GLN   209     -15.008   9.266  19.912  1.00  0.00           C  
ATOM   3204  CD  GLN   209     -14.233   8.223  20.679  1.00  0.00           C  
ATOM   3205  NE2 GLN   209     -14.879   7.361  21.414  1.00  0.00           N  
ATOM   3206  OE1 GLN   209     -13.007   8.111  20.672  1.00  0.00           O  
ATOM   3207  H   GLN   209     -15.714   9.692  16.020  1.00  0.00           H  
ATOM   3208  HA  GLN   209     -15.842  11.372  18.401  1.00  0.00           H  
ATOM   3209  HB2 GLN   209     -13.792   9.172  18.178  1.00  0.00           H  
ATOM   3210  HB3 GLN   209     -13.465  10.614  19.032  1.00  0.00           H  
ATOM   3211  HG2 GLN   209     -15.437   9.989  20.606  1.00  0.00           H  
ATOM   3212  HG3 GLN   209     -15.828   8.793  19.371  1.00  0.00           H  
ATOM   3213 HE21 GLN   209     -14.414   6.707  22.028  1.00  0.00           H  
ATOM   3214 HE22 GLN   209     -15.889   7.394  21.404  1.00  0.00           H  
ATOM   3215  N   ASP   210     -13.900  12.729  17.563  1.00  0.00           N  
ATOM   3216  CA  ASP   210     -12.935  13.626  16.973  1.00  0.00           C  
ATOM   3217  C   ASP   210     -11.503  13.016  16.957  1.00  0.00           C  
ATOM   3218  O   ASP   210     -11.173  12.370  17.967  1.00  0.00           O  
ATOM   3219  CB  ASP   210     -12.967  14.958  17.729  1.00  0.00           C  
ATOM   3220  CG  ASP   210     -14.193  15.777  17.465  1.00  0.00           C  
ATOM   3221  OD1 ASP   210     -14.236  16.938  17.925  1.00  0.00           O  
ATOM   3222  OD2 ASP   210     -15.143  15.308  16.805  1.00  0.00           O1-
ATOM   3223  H   ASP   210     -14.162  12.867  18.528  1.00  0.00           H  
ATOM   3224  HA  ASP   210     -13.313  13.885  15.984  1.00  0.00           H  
ATOM   3225  HB2 ASP   210     -12.867  14.686  18.780  1.00  0.00           H  
ATOM   3226  HB3 ASP   210     -12.207  15.662  17.387  1.00  0.00           H  
ATOM   3227  N   GLY   211     -10.682  13.299  15.974  1.00  0.00           N  
ATOM   3228  CA  GLY   211      -9.240  12.926  15.916  1.00  0.00           C  
ATOM   3229  C   GLY   211      -8.577  12.956  14.561  1.00  0.00           C  
ATOM   3230  O   GLY   211      -9.179  13.201  13.446  1.00  0.00           O  
ATOM   3231  H   GLY   211     -11.035  13.955  15.292  1.00  0.00           H  
ATOM   3232  HA2 GLY   211      -8.639  13.538  16.588  1.00  0.00           H  
ATOM   3233  HA3 GLY   211      -9.136  11.898  16.265  1.00  0.00           H  
ATOM   3234  N   PHE   212      -7.306  12.679  14.624  1.00  0.00           N  
ATOM   3235  CA  PHE   212      -6.490  12.311  13.506  1.00  0.00           C  
ATOM   3236  C   PHE   212      -6.527  10.805  13.423  1.00  0.00           C  
ATOM   3237  O   PHE   212      -6.232  10.096  14.382  1.00  0.00           O  
ATOM   3238  CB  PHE   212      -5.016  12.781  13.470  1.00  0.00           C  
ATOM   3239  CG  PHE   212      -4.814  14.258  13.305  1.00  0.00           C  
ATOM   3240  CD1 PHE   212      -4.956  15.161  14.407  1.00  0.00           C  
ATOM   3241  CD2 PHE   212      -4.505  14.771  12.002  1.00  0.00           C  
ATOM   3242  CE1 PHE   212      -4.764  16.552  14.122  1.00  0.00           C  
ATOM   3243  CE2 PHE   212      -4.188  16.129  11.778  1.00  0.00           C  
ATOM   3244  CZ  PHE   212      -4.393  17.037  12.842  1.00  0.00           C  
ATOM   3245  H   PHE   212      -6.885  12.437  15.509  1.00  0.00           H  
ATOM   3246  HA  PHE   212      -6.951  12.726  12.610  1.00  0.00           H  
ATOM   3247  HB2 PHE   212      -4.690  12.448  14.456  1.00  0.00           H  
ATOM   3248  HB3 PHE   212      -4.404  12.248  12.742  1.00  0.00           H  
ATOM   3249  HD1 PHE   212      -5.203  14.824  15.403  1.00  0.00           H  
ATOM   3250  HD2 PHE   212      -4.164  14.083  11.244  1.00  0.00           H  
ATOM   3251  HE1 PHE   212      -4.958  17.243  14.929  1.00  0.00           H  
ATOM   3252  HE2 PHE   212      -3.756  16.476  10.850  1.00  0.00           H  
ATOM   3253  HZ  PHE   212      -4.276  18.103  12.713  1.00  0.00           H  
ATOM   3254  N   TYR   213      -7.036  10.337  12.272  1.00  0.00           N  
ATOM   3255  CA  TYR   213      -7.220   8.906  11.906  1.00  0.00           C  
ATOM   3256  C   TYR   213      -6.267   8.593  10.755  1.00  0.00           C  
ATOM   3257  O   TYR   213      -6.067   9.528   9.930  1.00  0.00           O  
ATOM   3258  CB  TYR   213      -8.693   8.581  11.528  1.00  0.00           C  
ATOM   3259  CG  TYR   213      -9.834   8.629  12.502  1.00  0.00           C  
ATOM   3260  CD1 TYR   213     -10.136   9.847  13.153  1.00  0.00           C  
ATOM   3261  CD2 TYR   213     -10.467   7.464  12.904  1.00  0.00           C  
ATOM   3262  CE1 TYR   213     -11.099   9.920  14.136  1.00  0.00           C  
ATOM   3263  CE2 TYR   213     -11.528   7.504  13.866  1.00  0.00           C  
ATOM   3264  CZ  TYR   213     -11.824   8.747  14.451  1.00  0.00           C  
ATOM   3265  OH  TYR   213     -12.793   8.887  15.363  1.00  0.00           O  
ATOM   3266  H   TYR   213      -7.263  11.035  11.578  1.00  0.00           H  
ATOM   3267  HA  TYR   213      -6.868   8.296  12.738  1.00  0.00           H  
ATOM   3268  HB2 TYR   213      -8.924   9.219  10.675  1.00  0.00           H  
ATOM   3269  HB3 TYR   213      -8.589   7.547  11.201  1.00  0.00           H  
ATOM   3270  HD1 TYR   213      -9.502  10.683  12.896  1.00  0.00           H  
ATOM   3271  HD2 TYR   213     -10.308   6.476  12.496  1.00  0.00           H  
ATOM   3272  HE1 TYR   213     -11.408  10.843  14.606  1.00  0.00           H  
ATOM   3273  HE2 TYR   213     -12.130   6.655  14.156  1.00  0.00           H  
ATOM   3274  HH  TYR   213     -13.115   9.790  15.410  1.00  0.00           H  
ATOM   3275  N   TYR   214      -5.878   7.324  10.599  1.00  0.00           N  
ATOM   3276  CA  TYR   214      -5.408   6.817   9.318  1.00  0.00           C  
ATOM   3277  C   TYR   214      -6.634   6.068   8.594  1.00  0.00           C  
ATOM   3278  O   TYR   214      -7.490   5.396   9.240  1.00  0.00           O  
ATOM   3279  CB  TYR   214      -4.169   5.964   9.646  1.00  0.00           C  
ATOM   3280  CG  TYR   214      -3.527   5.268   8.485  1.00  0.00           C  
ATOM   3281  CD1 TYR   214      -2.595   5.977   7.714  1.00  0.00           C  
ATOM   3282  CD2 TYR   214      -3.850   3.897   8.160  1.00  0.00           C  
ATOM   3283  CE1 TYR   214      -1.914   5.352   6.574  1.00  0.00           C  
ATOM   3284  CE2 TYR   214      -3.165   3.268   7.061  1.00  0.00           C  
ATOM   3285  CZ  TYR   214      -2.150   3.961   6.380  1.00  0.00           C  
ATOM   3286  OH  TYR   214      -1.449   3.443   5.294  1.00  0.00           O  
ATOM   3287  H   TYR   214      -6.217   6.612  11.229  1.00  0.00           H  
ATOM   3288  HA  TYR   214      -5.104   7.609   8.634  1.00  0.00           H  
ATOM   3289  HB2 TYR   214      -3.415   6.565  10.152  1.00  0.00           H  
ATOM   3290  HB3 TYR   214      -4.577   5.175  10.278  1.00  0.00           H  
ATOM   3291  HD1 TYR   214      -2.490   7.031   7.919  1.00  0.00           H  
ATOM   3292  HD2 TYR   214      -4.459   3.245   8.767  1.00  0.00           H  
ATOM   3293  HE1 TYR   214      -1.220   5.909   5.960  1.00  0.00           H  
ATOM   3294  HE2 TYR   214      -3.237   2.200   6.912  1.00  0.00           H  
ATOM   3295  HH  TYR   214      -1.449   2.482   5.282  1.00  0.00           H  
ATOM   3296  N   LEU   215      -6.721   6.271   7.294  1.00  0.00           N  
ATOM   3297  CA  LEU   215      -7.637   5.507   6.375  1.00  0.00           C  
ATOM   3298  C   LEU   215      -6.838   4.678   5.375  1.00  0.00           C  
ATOM   3299  O   LEU   215      -5.703   4.945   5.021  1.00  0.00           O  
ATOM   3300  CB  LEU   215      -8.535   6.409   5.566  1.00  0.00           C  
ATOM   3301  CG  LEU   215      -9.360   7.479   6.324  1.00  0.00           C  
ATOM   3302  CD1 LEU   215      -9.963   8.504   5.295  1.00  0.00           C  
ATOM   3303  CD2 LEU   215     -10.498   6.989   7.261  1.00  0.00           C  
ATOM   3304  H   LEU   215      -5.951   6.771   6.874  1.00  0.00           H  
ATOM   3305  HA  LEU   215      -8.290   4.907   7.009  1.00  0.00           H  
ATOM   3306  HB2 LEU   215      -7.966   6.931   4.798  1.00  0.00           H  
ATOM   3307  HB3 LEU   215      -9.248   5.736   5.089  1.00  0.00           H  
ATOM   3308  HG  LEU   215      -8.730   8.087   6.973  1.00  0.00           H  
ATOM   3309 HD11 LEU   215     -10.311   9.365   5.865  1.00  0.00           H  
ATOM   3310 HD12 LEU   215      -9.169   8.970   4.710  1.00  0.00           H  
ATOM   3311 HD13 LEU   215     -10.587   7.932   4.608  1.00  0.00           H  
ATOM   3312 HD21 LEU   215     -10.086   6.424   8.097  1.00  0.00           H  
ATOM   3313 HD22 LEU   215     -11.053   7.844   7.646  1.00  0.00           H  
ATOM   3314 HD23 LEU   215     -11.249   6.426   6.708  1.00  0.00           H  
ATOM   3315  N   TYR   216      -7.498   3.615   4.888  1.00  0.00           N  
ATOM   3316  CA  TYR   216      -6.849   2.568   4.054  1.00  0.00           C  
ATOM   3317  C   TYR   216      -7.796   1.681   3.232  1.00  0.00           C  
ATOM   3318  O   TYR   216      -8.964   1.467   3.630  1.00  0.00           O  
ATOM   3319  CB  TYR   216      -5.927   1.717   4.915  1.00  0.00           C  
ATOM   3320  CG  TYR   216      -6.529   1.044   6.151  1.00  0.00           C  
ATOM   3321  CD1 TYR   216      -6.972  -0.279   5.949  1.00  0.00           C  
ATOM   3322  CD2 TYR   216      -6.763   1.626   7.389  1.00  0.00           C  
ATOM   3323  CE1 TYR   216      -7.526  -1.070   6.969  1.00  0.00           C  
ATOM   3324  CE2 TYR   216      -7.328   0.849   8.453  1.00  0.00           C  
ATOM   3325  CZ  TYR   216      -7.703  -0.482   8.243  1.00  0.00           C  
ATOM   3326  OH  TYR   216      -8.430  -1.146   9.240  1.00  0.00           O  
ATOM   3327  H   TYR   216      -8.468   3.507   5.146  1.00  0.00           H  
ATOM   3328  HA  TYR   216      -6.252   3.127   3.334  1.00  0.00           H  
ATOM   3329  HB2 TYR   216      -5.425   1.031   4.233  1.00  0.00           H  
ATOM   3330  HB3 TYR   216      -5.117   2.384   5.208  1.00  0.00           H  
ATOM   3331  HD1 TYR   216      -6.885  -0.723   4.968  1.00  0.00           H  
ATOM   3332  HD2 TYR   216      -6.493   2.655   7.579  1.00  0.00           H  
ATOM   3333  HE1 TYR   216      -7.752  -2.103   6.753  1.00  0.00           H  
ATOM   3334  HE2 TYR   216      -7.340   1.252   9.455  1.00  0.00           H  
ATOM   3335  HH  TYR   216      -9.292  -0.757   9.403  1.00  0.00           H  
ATOM   3336  N   ALA   217      -7.371   1.021   2.151  1.00  0.00           N  
ATOM   3337  CA  ALA   217      -8.096   0.080   1.370  1.00  0.00           C  
ATOM   3338  C   ALA   217      -7.251  -0.899   0.569  1.00  0.00           C  
ATOM   3339  O   ALA   217      -6.098  -0.570   0.170  1.00  0.00           O  
ATOM   3340  CB  ALA   217      -9.024   0.904   0.421  1.00  0.00           C  
ATOM   3341  H   ALA   217      -6.522   1.374   1.732  1.00  0.00           H  
ATOM   3342  HA  ALA   217      -8.819  -0.459   1.981  1.00  0.00           H  
ATOM   3343  HB1 ALA   217      -9.776   0.182   0.105  1.00  0.00           H  
ATOM   3344  HB2 ALA   217      -9.539   1.661   1.011  1.00  0.00           H  
ATOM   3345  HB3 ALA   217      -8.510   1.401  -0.403  1.00  0.00           H  
ATOM   3346  N   ASN   218      -7.778  -2.147   0.422  1.00  0.00           N  
ATOM   3347  CA  ASN   218      -7.162  -3.232  -0.367  1.00  0.00           C  
ATOM   3348  C   ASN   218      -8.169  -3.627  -1.378  1.00  0.00           C  
ATOM   3349  O   ASN   218      -9.136  -4.223  -1.015  1.00  0.00           O  
ATOM   3350  CB  ASN   218      -6.829  -4.388   0.669  1.00  0.00           C  
ATOM   3351  CG  ASN   218      -5.680  -5.299   0.173  1.00  0.00           C  
ATOM   3352  ND2 ASN   218      -6.028  -6.416  -0.432  1.00  0.00           N  
ATOM   3353  OD1 ASN   218      -4.514  -4.947   0.277  1.00  0.00           O  
ATOM   3354  H   ASN   218      -8.667  -2.395   0.833  1.00  0.00           H  
ATOM   3355  HA  ASN   218      -6.190  -2.912  -0.744  1.00  0.00           H  
ATOM   3356  HB2 ASN   218      -6.384  -3.918   1.547  1.00  0.00           H  
ATOM   3357  HB3 ASN   218      -7.730  -4.888   1.024  1.00  0.00           H  
ATOM   3358 HD21 ASN   218      -5.314  -6.967  -0.887  1.00  0.00           H  
ATOM   3359 HD22 ASN   218      -6.992  -6.695  -0.538  1.00  0.00           H  
ATOM   3360  N   ILE   219      -8.027  -3.360  -2.672  1.00  0.00           N  
ATOM   3361  CA  ILE   219      -9.080  -3.622  -3.661  1.00  0.00           C  
ATOM   3362  C   ILE   219      -8.478  -4.627  -4.685  1.00  0.00           C  
ATOM   3363  O   ILE   219      -7.457  -4.237  -5.343  1.00  0.00           O  
ATOM   3364  CB  ILE   219      -9.606  -2.375  -4.367  1.00  0.00           C  
ATOM   3365  CG1 ILE   219      -9.959  -1.223  -3.372  1.00  0.00           C  
ATOM   3366  CG2 ILE   219     -10.830  -2.627  -5.295  1.00  0.00           C  
ATOM   3367  CD1 ILE   219     -11.126  -1.483  -2.388  1.00  0.00           C  
ATOM   3368  H   ILE   219      -7.275  -2.817  -3.069  1.00  0.00           H  
ATOM   3369  HA  ILE   219      -9.948  -4.097  -3.203  1.00  0.00           H  
ATOM   3370  HB  ILE   219      -8.853  -1.948  -5.029  1.00  0.00           H  
ATOM   3371 HG12 ILE   219      -9.069  -1.094  -2.756  1.00  0.00           H  
ATOM   3372 HG13 ILE   219     -10.224  -0.332  -3.942  1.00  0.00           H  
ATOM   3373 HG21 ILE   219     -10.616  -3.485  -5.931  1.00  0.00           H  
ATOM   3374 HG22 ILE   219     -11.820  -2.859  -4.900  1.00  0.00           H  
ATOM   3375 HG23 ILE   219     -10.896  -1.725  -5.904  1.00  0.00           H  
ATOM   3376 HD11 ILE   219     -10.893  -0.889  -1.503  1.00  0.00           H  
ATOM   3377 HD12 ILE   219     -12.023  -1.120  -2.888  1.00  0.00           H  
ATOM   3378 HD13 ILE   219     -11.181  -2.517  -2.048  1.00  0.00           H  
ATOM   3379  N   CYS   220      -9.129  -5.748  -4.968  1.00  0.00           N  
ATOM   3380  CA  CYS   220      -8.679  -6.691  -5.967  1.00  0.00           C  
ATOM   3381  C   CYS   220      -9.693  -6.914  -7.098  1.00  0.00           C  
ATOM   3382  O   CYS   220     -10.906  -6.829  -6.915  1.00  0.00           O  
ATOM   3383  CB  CYS   220      -8.157  -7.975  -5.274  1.00  0.00           C  
ATOM   3384  SG  CYS   220      -7.089  -7.561  -3.841  1.00  0.00           S  
ATOM   3385  H   CYS   220     -10.029  -5.928  -4.548  1.00  0.00           H  
ATOM   3386  HA  CYS   220      -7.819  -6.241  -6.462  1.00  0.00           H  
ATOM   3387  HB2 CYS   220      -8.981  -8.596  -4.922  1.00  0.00           H  
ATOM   3388  HB3 CYS   220      -7.628  -8.569  -6.018  1.00  0.00           H  
ATOM   3389  HG  CYS   220      -8.075  -7.402  -2.954  1.00  0.00           H  
ATOM   3390  N   PHE   221      -9.215  -7.282  -8.217  1.00  0.00           N  
ATOM   3391  CA  PHE   221     -10.037  -7.663  -9.345  1.00  0.00           C  
ATOM   3392  C   PHE   221      -9.440  -8.953  -9.975  1.00  0.00           C  
ATOM   3393  O   PHE   221      -8.217  -9.077 -10.183  1.00  0.00           O  
ATOM   3394  CB  PHE   221     -10.075  -6.538 -10.425  1.00  0.00           C  
ATOM   3395  CG  PHE   221     -10.467  -5.159  -9.923  1.00  0.00           C  
ATOM   3396  CD1 PHE   221      -9.536  -4.327  -9.211  1.00  0.00           C  
ATOM   3397  CD2 PHE   221     -11.798  -4.745 -10.104  1.00  0.00           C  
ATOM   3398  CE1 PHE   221      -9.929  -3.084  -8.690  1.00  0.00           C  
ATOM   3399  CE2 PHE   221     -12.104  -3.436  -9.760  1.00  0.00           C  
ATOM   3400  CZ  PHE   221     -11.162  -2.578  -9.134  1.00  0.00           C  
ATOM   3401  H   PHE   221      -8.216  -7.299  -8.362  1.00  0.00           H  
ATOM   3402  HA  PHE   221     -11.086  -7.825  -9.097  1.00  0.00           H  
ATOM   3403  HB2 PHE   221      -9.064  -6.455 -10.824  1.00  0.00           H  
ATOM   3404  HB3 PHE   221     -10.681  -6.903 -11.253  1.00  0.00           H  
ATOM   3405  HD1 PHE   221      -8.554  -4.727  -9.006  1.00  0.00           H  
ATOM   3406  HD2 PHE   221     -12.493  -5.454 -10.527  1.00  0.00           H  
ATOM   3407  HE1 PHE   221      -9.169  -2.612  -8.084  1.00  0.00           H  
ATOM   3408  HE2 PHE   221     -13.022  -2.987 -10.108  1.00  0.00           H  
ATOM   3409  HZ  PHE   221     -11.387  -1.557  -8.867  1.00  0.00           H  
ATOM   3410  N   ARG   222     -10.325  -9.882 -10.393  1.00  0.00           N  
ATOM   3411  CA  ARG   222      -9.964 -11.248 -10.807  1.00  0.00           C  
ATOM   3412  C   ARG   222     -10.765 -11.686 -12.009  1.00  0.00           C  
ATOM   3413  O   ARG   222     -11.922 -11.293 -12.150  1.00  0.00           O  
ATOM   3414  CB  ARG   222     -10.320 -12.199  -9.586  1.00  0.00           C  
ATOM   3415  CG  ARG   222      -9.423 -13.491  -9.663  1.00  0.00           C  
ATOM   3416  CD  ARG   222      -9.578 -14.410  -8.394  1.00  0.00           C  
ATOM   3417  NE  ARG   222      -8.964 -13.890  -7.217  1.00  0.00           N  
ATOM   3418  CZ  ARG   222      -7.779 -14.107  -6.640  1.00  0.00           C  
ATOM   3419  NH1 ARG   222      -7.044 -15.093  -7.109  1.00  0.00           N1+
ATOM   3420  NH2 ARG   222      -7.325 -13.462  -5.634  1.00  0.00           N1+
ATOM   3421  H   ARG   222     -11.292  -9.595 -10.349  1.00  0.00           H  
ATOM   3422  HA  ARG   222      -8.895 -11.418 -10.925  1.00  0.00           H  
ATOM   3423  HB2 ARG   222     -10.295 -11.577  -8.691  1.00  0.00           H  
ATOM   3424  HB3 ARG   222     -11.367 -12.495  -9.647  1.00  0.00           H  
ATOM   3425  HG2 ARG   222      -9.576 -14.019 -10.604  1.00  0.00           H  
ATOM   3426  HG3 ARG   222      -8.419 -13.081  -9.565  1.00  0.00           H  
ATOM   3427  HD2 ARG   222     -10.647 -14.427  -8.182  1.00  0.00           H  
ATOM   3428  HD3 ARG   222      -9.238 -15.414  -8.649  1.00  0.00           H  
ATOM   3429  HE  ARG   222      -9.470 -13.144  -6.761  1.00  0.00           H  
ATOM   3430 HH11 ARG   222      -7.425 -15.767  -7.759  1.00  0.00           H  
ATOM   3431 HH12 ARG   222      -6.156 -15.209  -6.645  1.00  0.00           H  
ATOM   3432 HH21 ARG   222      -7.944 -12.875  -5.094  1.00  0.00           H  
ATOM   3433 HH22 ARG   222      -6.326 -13.467  -5.480  1.00  0.00           H  
ATOM   3434  N   HIE   223     -10.074 -12.405 -12.868  1.00  0.00           N  
ATOM   3435  CA  HIE   223     -10.667 -12.776 -14.149  1.00  0.00           C  
ATOM   3436  C   HIE   223     -10.293 -14.179 -14.700  1.00  0.00           C  
ATOM   3437  O   HIE   223      -9.093 -14.468 -14.735  1.00  0.00           O  
ATOM   3438  CB  HIE   223     -10.463 -11.693 -15.179  1.00  0.00           C  
ATOM   3439  CG  HIE   223     -11.011 -12.138 -16.475  1.00  0.00           C  
ATOM   3440  CD2 HIE   223     -10.199 -12.472 -17.559  1.00  0.00           C  
ATOM   3441  ND1 HIE   223     -12.381 -12.392 -16.711  1.00  0.00           N  
ATOM   3442  CE1 HIE   223     -12.345 -12.903 -17.984  1.00  0.00           C  
ATOM   3443  NE2 HIE   223     -11.055 -12.975 -18.483  1.00  0.00           N  
ATOM   3444  H   HIE   223      -9.091 -12.601 -12.742  1.00  0.00           H  
ATOM   3445  HA  HIE   223     -11.750 -12.731 -14.037  1.00  0.00           H  
ATOM   3446  HB2 HIE   223     -11.008 -10.814 -14.835  1.00  0.00           H  
ATOM   3447  HB3 HIE   223      -9.397 -11.482 -15.266  1.00  0.00           H  
ATOM   3448  HD2 HIE   223      -9.124 -12.567 -17.519  1.00  0.00           H  
ATOM   3449  HE1 HIE   223     -13.241 -13.231 -18.489  1.00  0.00           H  
ATOM   3450  HE2 HIE   223     -10.903 -13.316 -19.421  1.00  0.00           H  
ATOM   3451  N   HIE   224     -11.238 -14.919 -15.220  1.00  0.00           N  
ATOM   3452  CA  HIE   224     -11.068 -16.029 -16.084  1.00  0.00           C  
ATOM   3453  C   HIE   224     -11.928 -16.107 -17.356  1.00  0.00           C  
ATOM   3454  O   HIE   224     -13.055 -15.679 -17.415  1.00  0.00           O  
ATOM   3455  CB  HIE   224     -11.089 -17.316 -15.255  1.00  0.00           C  
ATOM   3456  CG  HIE   224     -11.046 -18.584 -16.008  1.00  0.00           C  
ATOM   3457  CD2 HIE   224      -9.887 -19.321 -16.211  1.00  0.00           C  
ATOM   3458  ND1 HIE   224     -12.104 -19.196 -16.643  1.00  0.00           N  
ATOM   3459  CE1 HIE   224     -11.646 -20.334 -17.127  1.00  0.00           C  
ATOM   3460  NE2 HIE   224     -10.323 -20.443 -16.903  1.00  0.00           N  
ATOM   3461  H   HIE   224     -12.170 -14.530 -15.237  1.00  0.00           H  
ATOM   3462  HA  HIE   224     -10.058 -15.969 -16.489  1.00  0.00           H  
ATOM   3463  HB2 HIE   224     -10.296 -17.319 -14.507  1.00  0.00           H  
ATOM   3464  HB3 HIE   224     -12.068 -17.317 -14.778  1.00  0.00           H  
ATOM   3465  HD2 HIE   224      -8.863 -19.187 -15.894  1.00  0.00           H  
ATOM   3466  HE1 HIE   224     -12.203 -21.072 -17.684  1.00  0.00           H  
ATOM   3467  HE2 HIE   224      -9.733 -21.169 -17.284  1.00  0.00           H  
ATOM   3468  N   GLU   225     -11.434 -16.571 -18.492  1.00  0.00           N  
ATOM   3469  CA  GLU   225     -12.197 -16.290 -19.715  1.00  0.00           C  
ATOM   3470  C   GLU   225     -13.603 -16.878 -19.879  1.00  0.00           C  
ATOM   3471  O   GLU   225     -14.436 -16.296 -20.550  1.00  0.00           O  
ATOM   3472  CB  GLU   225     -11.305 -16.703 -20.881  1.00  0.00           C  
ATOM   3473  CG  GLU   225     -11.246 -18.202 -21.123  1.00  0.00           C  
ATOM   3474  CD  GLU   225     -10.504 -18.475 -22.433  1.00  0.00           C  
ATOM   3475  OE1 GLU   225     -10.652 -19.599 -22.899  1.00  0.00           O  
ATOM   3476  OE2 GLU   225      -9.707 -17.651 -22.983  1.00  0.00           O1-
ATOM   3477  H   GLU   225     -10.476 -16.894 -18.520  1.00  0.00           H  
ATOM   3478  HA  GLU   225     -12.335 -15.215 -19.830  1.00  0.00           H  
ATOM   3479  HB2 GLU   225     -11.662 -16.373 -21.856  1.00  0.00           H  
ATOM   3480  HB3 GLU   225     -10.276 -16.381 -20.719  1.00  0.00           H  
ATOM   3481  HG2 GLU   225     -10.684 -18.694 -20.330  1.00  0.00           H  
ATOM   3482  HG3 GLU   225     -12.243 -18.640 -21.177  1.00  0.00           H  
ATOM   3483  N   THR   226     -13.929 -18.034 -19.218  1.00  0.00           N  
ATOM   3484  CA  THR   226     -15.222 -18.762 -19.455  1.00  0.00           C  
ATOM   3485  C   THR   226     -16.286 -18.255 -18.457  1.00  0.00           C  
ATOM   3486  O   THR   226     -17.298 -18.923 -18.151  1.00  0.00           O  
ATOM   3487  CB  THR   226     -15.149 -20.286 -19.483  1.00  0.00           C  
ATOM   3488  CG2 THR   226     -14.201 -20.761 -20.523  1.00  0.00           C  
ATOM   3489  OG1 THR   226     -14.652 -20.786 -18.226  1.00  0.00           O  
ATOM   3490  H   THR   226     -13.222 -18.539 -18.703  1.00  0.00           H  
ATOM   3491  HA  THR   226     -15.651 -18.393 -20.387  1.00  0.00           H  
ATOM   3492  HB  THR   226     -16.075 -20.847 -19.606  1.00  0.00           H  
ATOM   3493  HG1 THR   226     -15.152 -20.423 -17.491  1.00  0.00           H  
ATOM   3494 HG21 THR   226     -13.157 -20.528 -20.317  1.00  0.00           H  
ATOM   3495 HG22 THR   226     -14.227 -21.850 -20.533  1.00  0.00           H  
ATOM   3496 HG23 THR   226     -14.379 -20.347 -21.516  1.00  0.00           H  
ATOM   3497  N   SER   227     -15.998 -17.176 -17.793  1.00  0.00           N  
ATOM   3498  CA  SER   227     -16.680 -16.574 -16.658  1.00  0.00           C  
ATOM   3499  C   SER   227     -16.749 -15.086 -16.565  1.00  0.00           C  
ATOM   3500  O   SER   227     -17.133 -14.608 -15.499  1.00  0.00           O  
ATOM   3501  CB  SER   227     -15.890 -17.101 -15.379  1.00  0.00           C  
ATOM   3502  OG  SER   227     -14.640 -16.529 -15.391  1.00  0.00           O  
ATOM   3503  H   SER   227     -15.151 -16.711 -18.085  1.00  0.00           H  
ATOM   3504  HA  SER   227     -17.715 -16.916 -16.661  1.00  0.00           H  
ATOM   3505  HB2 SER   227     -16.413 -16.675 -14.523  1.00  0.00           H  
ATOM   3506  HB3 SER   227     -15.857 -18.191 -15.332  1.00  0.00           H  
ATOM   3507  HG  SER   227     -14.249 -17.055 -16.091  1.00  0.00           H  
ATOM   3508  N   GLY   228     -16.511 -14.353 -17.638  1.00  0.00           N  
ATOM   3509  CA  GLY   228     -16.287 -12.893 -17.550  1.00  0.00           C  
ATOM   3510  C   GLY   228     -17.602 -12.138 -17.802  1.00  0.00           C  
ATOM   3511  O   GLY   228     -18.680 -12.649 -17.892  1.00  0.00           O  
ATOM   3512  H   GLY   228     -16.367 -14.822 -18.521  1.00  0.00           H  
ATOM   3513  HA2 GLY   228     -15.849 -12.543 -16.616  1.00  0.00           H  
ATOM   3514  HA3 GLY   228     -15.523 -12.678 -18.298  1.00  0.00           H  
ATOM   3515  N   SER   229     -17.558 -10.776 -17.675  1.00  0.00           N  
ATOM   3516  CA  SER   229     -18.802  -9.872 -17.696  1.00  0.00           C  
ATOM   3517  C   SER   229     -18.618  -8.565 -18.550  1.00  0.00           C  
ATOM   3518  O   SER   229     -19.570  -7.911 -18.940  1.00  0.00           O  
ATOM   3519  CB  SER   229     -19.193  -9.392 -16.241  1.00  0.00           C  
ATOM   3520  OG  SER   229     -19.602 -10.431 -15.447  1.00  0.00           O  
ATOM   3521  H   SER   229     -16.692 -10.360 -17.365  1.00  0.00           H  
ATOM   3522  HA  SER   229     -19.667 -10.412 -18.081  1.00  0.00           H  
ATOM   3523  HB2 SER   229     -18.389  -8.741 -15.897  1.00  0.00           H  
ATOM   3524  HB3 SER   229     -20.056  -8.736 -16.352  1.00  0.00           H  
ATOM   3525  HG  SER   229     -18.830 -10.839 -15.049  1.00  0.00           H  
ATOM   3526  N   VAL   230     -17.337  -8.212 -18.701  1.00  0.00           N  
ATOM   3527  CA  VAL   230     -16.853  -6.928 -19.391  1.00  0.00           C  
ATOM   3528  C   VAL   230     -15.813  -7.337 -20.480  1.00  0.00           C  
ATOM   3529  O   VAL   230     -14.946  -8.211 -20.110  1.00  0.00           O  
ATOM   3530  CB  VAL   230     -16.254  -5.978 -18.322  1.00  0.00           C  
ATOM   3531  CG1 VAL   230     -15.490  -4.820 -18.925  1.00  0.00           C  
ATOM   3532  CG2 VAL   230     -17.366  -5.446 -17.454  1.00  0.00           C  
ATOM   3533  H   VAL   230     -16.580  -8.810 -18.401  1.00  0.00           H  
ATOM   3534  HA  VAL   230     -17.703  -6.513 -19.932  1.00  0.00           H  
ATOM   3535  HB  VAL   230     -15.599  -6.586 -17.697  1.00  0.00           H  
ATOM   3536 HG11 VAL   230     -14.982  -4.340 -18.090  1.00  0.00           H  
ATOM   3537 HG12 VAL   230     -14.769  -5.299 -19.588  1.00  0.00           H  
ATOM   3538 HG13 VAL   230     -16.263  -4.222 -19.406  1.00  0.00           H  
ATOM   3539 HG21 VAL   230     -17.577  -6.256 -16.754  1.00  0.00           H  
ATOM   3540 HG22 VAL   230     -17.198  -4.530 -16.887  1.00  0.00           H  
ATOM   3541 HG23 VAL   230     -18.213  -5.249 -18.111  1.00  0.00           H  
ATOM   3542  N   PRO   231     -15.800  -6.721 -21.681  1.00  0.00           N  
ATOM   3543  CA  PRO   231     -14.760  -6.979 -22.685  1.00  0.00           C  
ATOM   3544  C   PRO   231     -13.400  -6.695 -22.209  1.00  0.00           C  
ATOM   3545  O   PRO   231     -13.090  -5.526 -21.936  1.00  0.00           O  
ATOM   3546  CB  PRO   231     -15.133  -6.051 -23.870  1.00  0.00           C  
ATOM   3547  CG  PRO   231     -16.666  -5.935 -23.720  1.00  0.00           C  
ATOM   3548  CD  PRO   231     -16.868  -5.930 -22.229  1.00  0.00           C  
ATOM   3549  HA  PRO   231     -14.887  -8.030 -22.941  1.00  0.00           H  
ATOM   3550  HB2 PRO   231     -14.677  -5.071 -23.731  1.00  0.00           H  
ATOM   3551  HB3 PRO   231     -14.810  -6.590 -24.761  1.00  0.00           H  
ATOM   3552  HG2 PRO   231     -17.108  -5.061 -24.199  1.00  0.00           H  
ATOM   3553  HG3 PRO   231     -16.992  -6.875 -24.167  1.00  0.00           H  
ATOM   3554  HD2 PRO   231     -16.772  -4.933 -21.798  1.00  0.00           H  
ATOM   3555  HD3 PRO   231     -17.801  -6.489 -22.156  1.00  0.00           H  
ATOM   3556  N   THR   232     -12.449  -7.663 -22.139  1.00  0.00           N  
ATOM   3557  CA  THR   232     -11.275  -7.496 -21.277  1.00  0.00           C  
ATOM   3558  C   THR   232     -10.118  -6.912 -22.071  1.00  0.00           C  
ATOM   3559  O   THR   232      -9.048  -6.717 -21.511  1.00  0.00           O  
ATOM   3560  CB  THR   232     -10.973  -8.865 -20.622  1.00  0.00           C  
ATOM   3561  CG2 THR   232     -12.031  -9.329 -19.638  1.00  0.00           C  
ATOM   3562  OG1 THR   232     -10.794  -9.923 -21.524  1.00  0.00           O  
ATOM   3563  H   THR   232     -12.652  -8.549 -22.579  1.00  0.00           H  
ATOM   3564  HA  THR   232     -11.429  -6.825 -20.431  1.00  0.00           H  
ATOM   3565  HB  THR   232     -10.014  -8.791 -20.108  1.00  0.00           H  
ATOM   3566  HG1 THR   232     -10.465  -9.628 -22.375  1.00  0.00           H  
ATOM   3567 HG21 THR   232     -12.959  -9.601 -20.140  1.00  0.00           H  
ATOM   3568 HG22 THR   232     -11.656 -10.240 -19.172  1.00  0.00           H  
ATOM   3569 HG23 THR   232     -12.259  -8.579 -18.880  1.00  0.00           H  
ATOM   3570  N   ASP   233     -10.430  -6.375 -23.270  1.00  0.00           N  
ATOM   3571  CA  ASP   233      -9.519  -5.785 -24.233  1.00  0.00           C  
ATOM   3572  C   ASP   233      -9.106  -4.409 -23.772  1.00  0.00           C  
ATOM   3573  O   ASP   233      -8.045  -3.851 -24.173  1.00  0.00           O  
ATOM   3574  CB  ASP   233     -10.116  -5.730 -25.675  1.00  0.00           C  
ATOM   3575  CG  ASP   233     -10.296  -7.043 -26.357  1.00  0.00           C  
ATOM   3576  OD1 ASP   233      -9.680  -7.357 -27.404  1.00  0.00           O  
ATOM   3577  OD2 ASP   233     -10.973  -7.974 -25.758  1.00  0.00           O1-
ATOM   3578  H   ASP   233     -11.394  -6.392 -23.570  1.00  0.00           H  
ATOM   3579  HA  ASP   233      -8.627  -6.411 -24.256  1.00  0.00           H  
ATOM   3580  HB2 ASP   233     -10.988  -5.082 -25.599  1.00  0.00           H  
ATOM   3581  HB3 ASP   233      -9.451  -5.132 -26.297  1.00  0.00           H  
ATOM   3582  N   TYR   234      -9.878  -3.770 -22.858  1.00  0.00           N  
ATOM   3583  CA  TYR   234      -9.406  -2.586 -22.133  1.00  0.00           C  
ATOM   3584  C   TYR   234     -10.085  -2.643 -20.817  1.00  0.00           C  
ATOM   3585  O   TYR   234     -11.323  -2.830 -20.724  1.00  0.00           O  
ATOM   3586  CB  TYR   234      -9.701  -1.297 -22.860  1.00  0.00           C  
ATOM   3587  CG  TYR   234      -9.659   0.016 -22.116  1.00  0.00           C  
ATOM   3588  CD1 TYR   234      -8.427   0.597 -21.906  1.00  0.00           C  
ATOM   3589  CD2 TYR   234     -10.837   0.581 -21.757  1.00  0.00           C  
ATOM   3590  CE1 TYR   234      -8.350   1.678 -21.019  1.00  0.00           C  
ATOM   3591  CE2 TYR   234     -10.758   1.792 -20.994  1.00  0.00           C  
ATOM   3592  CZ  TYR   234      -9.548   2.246 -20.523  1.00  0.00           C  
ATOM   3593  OH  TYR   234      -9.477   3.114 -19.488  1.00  0.00           O  
ATOM   3594  H   TYR   234     -10.642  -4.335 -22.517  1.00  0.00           H  
ATOM   3595  HA  TYR   234      -8.341  -2.702 -21.930  1.00  0.00           H  
ATOM   3596  HB2 TYR   234      -9.074  -1.163 -23.741  1.00  0.00           H  
ATOM   3597  HB3 TYR   234     -10.679  -1.540 -23.274  1.00  0.00           H  
ATOM   3598  HD1 TYR   234      -7.494   0.201 -22.280  1.00  0.00           H  
ATOM   3599  HD2 TYR   234     -11.736   0.031 -21.991  1.00  0.00           H  
ATOM   3600  HE1 TYR   234      -7.424   2.153 -20.729  1.00  0.00           H  
ATOM   3601  HE2 TYR   234     -11.686   2.225 -20.650  1.00  0.00           H  
ATOM   3602  HH  TYR   234     -10.363   3.405 -19.264  1.00  0.00           H  
ATOM   3603  N   LEU   235      -9.344  -2.488 -19.731  1.00  0.00           N  
ATOM   3604  CA  LEU   235      -9.953  -2.609 -18.362  1.00  0.00           C  
ATOM   3605  C   LEU   235      -9.495  -1.518 -17.471  1.00  0.00           C  
ATOM   3606  O   LEU   235      -8.296  -1.356 -17.294  1.00  0.00           O  
ATOM   3607  CB  LEU   235      -9.542  -3.965 -17.769  1.00  0.00           C  
ATOM   3608  CG  LEU   235     -10.112  -5.153 -18.437  1.00  0.00           C  
ATOM   3609  CD1 LEU   235      -9.254  -6.409 -18.051  1.00  0.00           C  
ATOM   3610  CD2 LEU   235     -11.400  -5.434 -17.868  1.00  0.00           C  
ATOM   3611  H   LEU   235      -8.351  -2.608 -19.869  1.00  0.00           H  
ATOM   3612  HA  LEU   235     -11.036  -2.607 -18.489  1.00  0.00           H  
ATOM   3613  HB2 LEU   235      -8.473  -4.116 -17.918  1.00  0.00           H  
ATOM   3614  HB3 LEU   235      -9.707  -4.069 -16.697  1.00  0.00           H  
ATOM   3615  HG  LEU   235     -10.269  -5.027 -19.508  1.00  0.00           H  
ATOM   3616 HD11 LEU   235      -9.792  -7.342 -18.215  1.00  0.00           H  
ATOM   3617 HD12 LEU   235      -8.336  -6.347 -18.635  1.00  0.00           H  
ATOM   3618 HD13 LEU   235      -8.965  -6.366 -17.001  1.00  0.00           H  
ATOM   3619 HD21 LEU   235     -12.110  -4.680 -18.209  1.00  0.00           H  
ATOM   3620 HD22 LEU   235     -11.755  -6.388 -18.256  1.00  0.00           H  
ATOM   3621 HD23 LEU   235     -11.286  -5.483 -16.785  1.00  0.00           H  
ATOM   3622  N   GLN   236     -10.437  -0.730 -16.964  1.00  0.00           N  
ATOM   3623  CA  GLN   236     -10.147   0.546 -16.202  1.00  0.00           C  
ATOM   3624  C   GLN   236     -10.421   0.310 -14.705  1.00  0.00           C  
ATOM   3625  O   GLN   236     -11.441   0.726 -14.107  1.00  0.00           O  
ATOM   3626  CB  GLN   236     -11.012   1.727 -16.700  1.00  0.00           C  
ATOM   3627  CG  GLN   236     -10.429   3.048 -16.096  1.00  0.00           C  
ATOM   3628  CD  GLN   236     -11.170   4.281 -16.559  1.00  0.00           C  
ATOM   3629  NE2 GLN   236     -11.303   5.333 -15.787  1.00  0.00           N  
ATOM   3630  OE1 GLN   236     -11.787   4.275 -17.578  1.00  0.00           O  
ATOM   3631  H   GLN   236     -11.412  -0.921 -17.146  1.00  0.00           H  
ATOM   3632  HA  GLN   236      -9.099   0.848 -16.199  1.00  0.00           H  
ATOM   3633  HB2 GLN   236     -10.971   1.736 -17.789  1.00  0.00           H  
ATOM   3634  HB3 GLN   236     -12.052   1.665 -16.378  1.00  0.00           H  
ATOM   3635  HG2 GLN   236     -10.615   2.863 -15.038  1.00  0.00           H  
ATOM   3636  HG3 GLN   236      -9.357   3.116 -16.280  1.00  0.00           H  
ATOM   3637 HE21 GLN   236     -11.663   6.148 -16.264  1.00  0.00           H  
ATOM   3638 HE22 GLN   236     -10.791   5.390 -14.919  1.00  0.00           H  
ATOM   3639  N   LEU   237      -9.434  -0.409 -14.101  1.00  0.00           N  
ATOM   3640  CA  LEU   237      -9.605  -1.080 -12.784  1.00  0.00           C  
ATOM   3641  C   LEU   237      -9.115  -0.067 -11.704  1.00  0.00           C  
ATOM   3642  O   LEU   237      -7.912  -0.120 -11.369  1.00  0.00           O  
ATOM   3643  CB  LEU   237      -8.757  -2.334 -12.823  1.00  0.00           C  
ATOM   3644  CG  LEU   237      -9.253  -3.457 -13.765  1.00  0.00           C  
ATOM   3645  CD1 LEU   237      -8.260  -4.647 -13.622  1.00  0.00           C  
ATOM   3646  CD2 LEU   237     -10.650  -3.886 -13.425  1.00  0.00           C  
ATOM   3647  H   LEU   237      -8.516  -0.562 -14.494  1.00  0.00           H  
ATOM   3648  HA  LEU   237     -10.674  -1.251 -12.663  1.00  0.00           H  
ATOM   3649  HB2 LEU   237      -7.762  -2.085 -13.192  1.00  0.00           H  
ATOM   3650  HB3 LEU   237      -8.593  -2.718 -11.817  1.00  0.00           H  
ATOM   3651  HG  LEU   237      -9.165  -3.227 -14.827  1.00  0.00           H  
ATOM   3652 HD11 LEU   237      -8.646  -5.383 -14.327  1.00  0.00           H  
ATOM   3653 HD12 LEU   237      -7.295  -4.180 -13.820  1.00  0.00           H  
ATOM   3654 HD13 LEU   237      -8.277  -5.025 -12.600  1.00  0.00           H  
ATOM   3655 HD21 LEU   237     -10.919  -3.922 -12.369  1.00  0.00           H  
ATOM   3656 HD22 LEU   237     -11.321  -3.169 -13.896  1.00  0.00           H  
ATOM   3657 HD23 LEU   237     -10.905  -4.814 -13.937  1.00  0.00           H  
ATOM   3658  N   MET   238      -9.968   0.842 -11.314  1.00  0.00           N  
ATOM   3659  CA  MET   238      -9.591   2.026 -10.546  1.00  0.00           C  
ATOM   3660  C   MET   238     -10.434   2.272  -9.308  1.00  0.00           C  
ATOM   3661  O   MET   238     -11.666   2.000  -9.332  1.00  0.00           O  
ATOM   3662  CB  MET   238      -9.655   3.336 -11.449  1.00  0.00           C  
ATOM   3663  CG  MET   238      -8.568   3.623 -12.540  1.00  0.00           C  
ATOM   3664  SD  MET   238      -8.829   5.105 -13.596  1.00  0.00           S  
ATOM   3665  CE  MET   238      -8.538   6.402 -12.366  1.00  0.00           C  
ATOM   3666  H   MET   238     -10.963   0.810 -11.479  1.00  0.00           H  
ATOM   3667  HA  MET   238      -8.571   1.850 -10.201  1.00  0.00           H  
ATOM   3668  HB2 MET   238     -10.597   3.382 -11.994  1.00  0.00           H  
ATOM   3669  HB3 MET   238      -9.734   4.082 -10.658  1.00  0.00           H  
ATOM   3670  HG2 MET   238      -7.641   3.632 -11.968  1.00  0.00           H  
ATOM   3671  HG3 MET   238      -8.660   2.754 -13.191  1.00  0.00           H  
ATOM   3672  HE1 MET   238      -9.488   6.648 -11.890  1.00  0.00           H  
ATOM   3673  HE2 MET   238      -7.822   6.009 -11.645  1.00  0.00           H  
ATOM   3674  HE3 MET   238      -8.032   7.232 -12.860  1.00  0.00           H  
ATOM   3675  N   VAL   239      -9.837   2.842  -8.238  1.00  0.00           N  
ATOM   3676  CA  VAL   239     -10.433   3.226  -6.935  1.00  0.00           C  
ATOM   3677  C   VAL   239     -10.327   4.701  -6.543  1.00  0.00           C  
ATOM   3678  O   VAL   239      -9.299   5.305  -6.743  1.00  0.00           O  
ATOM   3679  CB  VAL   239      -9.998   2.238  -5.833  1.00  0.00           C  
ATOM   3680  CG1 VAL   239      -8.471   2.382  -5.471  1.00  0.00           C  
ATOM   3681  CG2 VAL   239     -10.843   2.420  -4.552  1.00  0.00           C  
ATOM   3682  H   VAL   239      -8.916   3.244  -8.338  1.00  0.00           H  
ATOM   3683  HA  VAL   239     -11.502   3.210  -7.147  1.00  0.00           H  
ATOM   3684  HB  VAL   239     -10.133   1.196  -6.129  1.00  0.00           H  
ATOM   3685 HG11 VAL   239      -7.785   2.610  -6.286  1.00  0.00           H  
ATOM   3686 HG12 VAL   239      -8.296   3.158  -4.726  1.00  0.00           H  
ATOM   3687 HG13 VAL   239      -8.133   1.444  -5.032  1.00  0.00           H  
ATOM   3688 HG21 VAL   239     -10.613   1.733  -3.738  1.00  0.00           H  
ATOM   3689 HG22 VAL   239     -10.577   3.356  -4.059  1.00  0.00           H  
ATOM   3690 HG23 VAL   239     -11.881   2.388  -4.883  1.00  0.00           H  
ATOM   3691  N   TYR   240     -11.377   5.283  -5.943  1.00  0.00           N  
ATOM   3692  CA  TYR   240     -11.501   6.644  -5.415  1.00  0.00           C  
ATOM   3693  C   TYR   240     -12.101   6.613  -4.000  1.00  0.00           C  
ATOM   3694  O   TYR   240     -13.055   5.891  -3.831  1.00  0.00           O  
ATOM   3695  CB  TYR   240     -12.367   7.512  -6.318  1.00  0.00           C  
ATOM   3696  CG  TYR   240     -12.279   7.146  -7.758  1.00  0.00           C  
ATOM   3697  CD1 TYR   240     -13.060   6.042  -8.243  1.00  0.00           C  
ATOM   3698  CD2 TYR   240     -11.416   7.857  -8.671  1.00  0.00           C  
ATOM   3699  CE1 TYR   240     -12.922   5.714  -9.605  1.00  0.00           C  
ATOM   3700  CE2 TYR   240     -11.280   7.437  -9.989  1.00  0.00           C  
ATOM   3701  CZ  TYR   240     -12.062   6.442 -10.484  1.00  0.00           C  
ATOM   3702  OH  TYR   240     -11.957   5.980 -11.766  1.00  0.00           O  
ATOM   3703  H   TYR   240     -12.267   4.813  -5.868  1.00  0.00           H  
ATOM   3704  HA  TYR   240     -10.557   7.158  -5.232  1.00  0.00           H  
ATOM   3705  HB2 TYR   240     -13.396   7.445  -5.964  1.00  0.00           H  
ATOM   3706  HB3 TYR   240     -12.117   8.563  -6.168  1.00  0.00           H  
ATOM   3707  HD1 TYR   240     -13.754   5.547  -7.580  1.00  0.00           H  
ATOM   3708  HD2 TYR   240     -10.882   8.731  -8.330  1.00  0.00           H  
ATOM   3709  HE1 TYR   240     -13.477   4.885 -10.020  1.00  0.00           H  
ATOM   3710  HE2 TYR   240     -10.739   7.995 -10.739  1.00  0.00           H  
ATOM   3711  HH  TYR   240     -12.658   5.347 -11.937  1.00  0.00           H  
ATOM   3712  N   VAL   241     -11.618   7.395  -3.036  1.00  0.00           N  
ATOM   3713  CA  VAL   241     -11.907   7.406  -1.585  1.00  0.00           C  
ATOM   3714  C   VAL   241     -12.308   8.859  -1.212  1.00  0.00           C  
ATOM   3715  O   VAL   241     -11.534   9.737  -1.564  1.00  0.00           O  
ATOM   3716  CB  VAL   241     -10.733   6.755  -0.865  1.00  0.00           C  
ATOM   3717  CG1 VAL   241     -11.083   6.499   0.621  1.00  0.00           C  
ATOM   3718  CG2 VAL   241     -10.211   5.487  -1.600  1.00  0.00           C  
ATOM   3719  H   VAL   241     -11.032   8.165  -3.326  1.00  0.00           H  
ATOM   3720  HA  VAL   241     -12.723   6.730  -1.329  1.00  0.00           H  
ATOM   3721  HB  VAL   241      -9.943   7.503  -0.921  1.00  0.00           H  
ATOM   3722 HG11 VAL   241     -11.075   7.423   1.200  1.00  0.00           H  
ATOM   3723 HG12 VAL   241     -11.976   5.896   0.786  1.00  0.00           H  
ATOM   3724 HG13 VAL   241     -10.311   5.884   1.084  1.00  0.00           H  
ATOM   3725 HG21 VAL   241     -10.860   4.628  -1.431  1.00  0.00           H  
ATOM   3726 HG22 VAL   241      -9.647   5.601  -2.526  1.00  0.00           H  
ATOM   3727 HG23 VAL   241      -9.388   5.111  -0.989  1.00  0.00           H  
ATOM   3728  N   VAL   242     -13.322   9.149  -0.365  1.00  0.00           N  
ATOM   3729  CA  VAL   242     -14.068  10.461  -0.284  1.00  0.00           C  
ATOM   3730  C   VAL   242     -14.787  10.793   0.981  1.00  0.00           C  
ATOM   3731  O   VAL   242     -15.646  10.126   1.488  1.00  0.00           O  
ATOM   3732  CB  VAL   242     -14.901  10.628  -1.585  1.00  0.00           C  
ATOM   3733  CG1 VAL   242     -16.150   9.734  -1.649  1.00  0.00           C  
ATOM   3734  CG2 VAL   242     -15.382  12.091  -1.826  1.00  0.00           C  
ATOM   3735  H   VAL   242     -13.811   8.318  -0.067  1.00  0.00           H  
ATOM   3736  HA  VAL   242     -13.309  11.237  -0.384  1.00  0.00           H  
ATOM   3737  HB  VAL   242     -14.145  10.504  -2.360  1.00  0.00           H  
ATOM   3738 HG11 VAL   242     -15.935   8.667  -1.662  1.00  0.00           H  
ATOM   3739 HG12 VAL   242     -16.873   9.963  -0.865  1.00  0.00           H  
ATOM   3740 HG13 VAL   242     -16.662   9.957  -2.585  1.00  0.00           H  
ATOM   3741 HG21 VAL   242     -14.588  12.800  -1.589  1.00  0.00           H  
ATOM   3742 HG22 VAL   242     -15.866  12.214  -2.796  1.00  0.00           H  
ATOM   3743 HG23 VAL   242     -16.114  12.423  -1.091  1.00  0.00           H  
ATOM   3744  N   LYS   243     -14.435  12.022   1.470  1.00  0.00           N  
ATOM   3745  CA  LYS   243     -15.065  12.576   2.702  1.00  0.00           C  
ATOM   3746  C   LYS   243     -16.258  13.490   2.413  1.00  0.00           C  
ATOM   3747  O   LYS   243     -16.166  14.316   1.527  1.00  0.00           O  
ATOM   3748  CB  LYS   243     -14.000  13.437   3.434  1.00  0.00           C  
ATOM   3749  CG  LYS   243     -14.450  13.946   4.861  1.00  0.00           C  
ATOM   3750  CD  LYS   243     -13.282  14.884   5.420  1.00  0.00           C  
ATOM   3751  CE  LYS   243     -13.035  16.213   4.679  1.00  0.00           C  
ATOM   3752  NZ  LYS   243     -12.517  17.286   5.551  1.00  0.00           N1+
ATOM   3753  H   LYS   243     -13.734  12.597   1.024  1.00  0.00           H  
ATOM   3754  HA  LYS   243     -15.355  11.736   3.333  1.00  0.00           H  
ATOM   3755  HB2 LYS   243     -13.210  12.763   3.766  1.00  0.00           H  
ATOM   3756  HB3 LYS   243     -13.450  14.201   2.885  1.00  0.00           H  
ATOM   3757  HG2 LYS   243     -15.370  14.529   4.896  1.00  0.00           H  
ATOM   3758  HG3 LYS   243     -14.467  13.073   5.514  1.00  0.00           H  
ATOM   3759  HD2 LYS   243     -13.726  15.232   6.352  1.00  0.00           H  
ATOM   3760  HD3 LYS   243     -12.306  14.430   5.592  1.00  0.00           H  
ATOM   3761  HE2 LYS   243     -12.347  16.058   3.848  1.00  0.00           H  
ATOM   3762  HE3 LYS   243     -14.032  16.563   4.413  1.00  0.00           H  
ATOM   3763  HZ1 LYS   243     -11.953  17.936   5.025  1.00  0.00           H  
ATOM   3764  HZ2 LYS   243     -13.260  17.692   6.101  1.00  0.00           H  
ATOM   3765  HZ3 LYS   243     -11.822  16.912   6.182  1.00  0.00           H  
ATOM   3766  N   THR   244     -17.298  13.418   3.255  1.00  0.00           N  
ATOM   3767  CA  THR   244     -18.339  14.486   3.415  1.00  0.00           C  
ATOM   3768  C   THR   244     -18.847  14.677   4.857  1.00  0.00           C  
ATOM   3769  O   THR   244     -18.241  14.091   5.754  1.00  0.00           O  
ATOM   3770  CB  THR   244     -19.420  14.252   2.375  1.00  0.00           C  
ATOM   3771  CG2 THR   244     -20.420  13.119   2.732  1.00  0.00           C  
ATOM   3772  OG1 THR   244     -20.098  15.537   2.335  1.00  0.00           O  
ATOM   3773  H   THR   244     -17.377  12.638   3.893  1.00  0.00           H  
ATOM   3774  HA  THR   244     -17.830  15.438   3.266  1.00  0.00           H  
ATOM   3775  HB  THR   244     -18.948  14.031   1.417  1.00  0.00           H  
ATOM   3776  HG1 THR   244     -19.565  16.247   1.969  1.00  0.00           H  
ATOM   3777 HG21 THR   244     -21.128  13.011   1.910  1.00  0.00           H  
ATOM   3778 HG22 THR   244     -20.026  12.173   3.102  1.00  0.00           H  
ATOM   3779 HG23 THR   244     -20.991  13.444   3.603  1.00  0.00           H  
ATOM   3780  N   SER   245     -19.867  15.471   5.231  1.00  0.00           N  
ATOM   3781  CA  SER   245     -20.245  15.696   6.644  1.00  0.00           C  
ATOM   3782  C   SER   245     -21.753  15.628   6.782  1.00  0.00           C  
ATOM   3783  O   SER   245     -22.542  15.969   5.863  1.00  0.00           O  
ATOM   3784  CB  SER   245     -19.650  16.988   7.136  1.00  0.00           C  
ATOM   3785  OG  SER   245     -20.045  17.409   8.411  1.00  0.00           O  
ATOM   3786  H   SER   245     -20.324  16.078   4.566  1.00  0.00           H  
ATOM   3787  HA  SER   245     -19.706  14.967   7.251  1.00  0.00           H  
ATOM   3788  HB2 SER   245     -18.562  17.015   7.073  1.00  0.00           H  
ATOM   3789  HB3 SER   245     -19.969  17.740   6.414  1.00  0.00           H  
ATOM   3790  HG  SER   245     -19.252  17.136   8.879  1.00  0.00           H  
ATOM   3791  N   ILE   246     -22.291  15.233   7.938  1.00  0.00           N  
ATOM   3792  CA  ILE   246     -23.726  15.386   8.249  1.00  0.00           C  
ATOM   3793  C   ILE   246     -24.129  16.864   8.537  1.00  0.00           C  
ATOM   3794  O   ILE   246     -25.311  17.199   8.602  1.00  0.00           O  
ATOM   3795  CB  ILE   246     -24.128  14.412   9.363  1.00  0.00           C  
ATOM   3796  CG1 ILE   246     -23.595  14.843  10.728  1.00  0.00           C  
ATOM   3797  CG2 ILE   246     -24.004  12.894   8.987  1.00  0.00           C  
ATOM   3798  CD1 ILE   246     -24.047  13.961  11.891  1.00  0.00           C  
ATOM   3799  H   ILE   246     -21.684  14.928   8.686  1.00  0.00           H  
ATOM   3800  HA  ILE   246     -24.201  15.099   7.311  1.00  0.00           H  
ATOM   3801  HB  ILE   246     -25.197  14.579   9.500  1.00  0.00           H  
ATOM   3802 HG12 ILE   246     -22.544  15.112  10.615  1.00  0.00           H  
ATOM   3803 HG13 ILE   246     -24.123  15.755  11.002  1.00  0.00           H  
ATOM   3804 HG21 ILE   246     -23.009  12.458   8.902  1.00  0.00           H  
ATOM   3805 HG22 ILE   246     -24.490  12.240   9.711  1.00  0.00           H  
ATOM   3806 HG23 ILE   246     -24.655  12.787   8.118  1.00  0.00           H  
ATOM   3807 HD11 ILE   246     -23.917  14.489  12.835  1.00  0.00           H  
ATOM   3808 HD12 ILE   246     -25.094  13.667  11.816  1.00  0.00           H  
ATOM   3809 HD13 ILE   246     -23.597  12.968  11.910  1.00  0.00           H  
ATOM   3810  N   LYS   247     -23.183  17.729   8.705  1.00  0.00           N  
ATOM   3811  CA  LYS   247     -23.325  19.212   8.776  1.00  0.00           C  
ATOM   3812  C   LYS   247     -23.097  19.904   7.399  1.00  0.00           C  
ATOM   3813  O   LYS   247     -23.753  20.874   7.076  1.00  0.00           O  
ATOM   3814  CB  LYS   247     -22.474  19.842   9.839  1.00  0.00           C  
ATOM   3815  CG  LYS   247     -23.185  19.460  11.154  1.00  0.00           C  
ATOM   3816  CD  LYS   247     -22.218  19.530  12.359  1.00  0.00           C  
ATOM   3817  CE  LYS   247     -21.724  20.971  12.650  1.00  0.00           C  
ATOM   3818  NZ  LYS   247     -20.495  21.023  13.473  1.00  0.00           N1+
ATOM   3819  H   LYS   247     -22.260  17.331   8.603  1.00  0.00           H  
ATOM   3820  HA  LYS   247     -24.354  19.405   9.081  1.00  0.00           H  
ATOM   3821  HB2 LYS   247     -21.500  19.359   9.908  1.00  0.00           H  
ATOM   3822  HB3 LYS   247     -22.410  20.925   9.740  1.00  0.00           H  
ATOM   3823  HG2 LYS   247     -24.085  20.068  11.256  1.00  0.00           H  
ATOM   3824  HG3 LYS   247     -23.460  18.408  11.075  1.00  0.00           H  
ATOM   3825  HD2 LYS   247     -22.833  19.370  13.244  1.00  0.00           H  
ATOM   3826  HD3 LYS   247     -21.412  18.800  12.298  1.00  0.00           H  
ATOM   3827  HE2 LYS   247     -21.420  21.449  11.718  1.00  0.00           H  
ATOM   3828  HE3 LYS   247     -22.552  21.507  13.114  1.00  0.00           H  
ATOM   3829  HZ1 LYS   247     -19.766  20.387  13.181  1.00  0.00           H  
ATOM   3830  HZ2 LYS   247     -20.125  21.962  13.500  1.00  0.00           H  
ATOM   3831  HZ3 LYS   247     -20.795  20.787  14.408  1.00  0.00           H  
ATOM   3832  N   ILE   248     -22.082  19.446   6.685  1.00  0.00           N  
ATOM   3833  CA  ILE   248     -21.578  20.244   5.543  1.00  0.00           C  
ATOM   3834  C   ILE   248     -21.518  19.374   4.280  1.00  0.00           C  
ATOM   3835  O   ILE   248     -20.727  18.529   4.287  1.00  0.00           O  
ATOM   3836  CB  ILE   248     -20.167  20.940   5.767  1.00  0.00           C  
ATOM   3837  CG1 ILE   248     -20.296  21.940   6.924  1.00  0.00           C  
ATOM   3838  CG2 ILE   248     -19.577  21.579   4.494  1.00  0.00           C  
ATOM   3839  CD1 ILE   248     -18.919  22.370   7.438  1.00  0.00           C  
ATOM   3840  H   ILE   248     -21.419  18.857   7.169  1.00  0.00           H  
ATOM   3841  HA  ILE   248     -22.272  21.053   5.313  1.00  0.00           H  
ATOM   3842  HB  ILE   248     -19.454  20.188   6.104  1.00  0.00           H  
ATOM   3843 HG12 ILE   248     -20.882  22.749   6.489  1.00  0.00           H  
ATOM   3844 HG13 ILE   248     -20.809  21.435   7.744  1.00  0.00           H  
ATOM   3845 HG21 ILE   248     -19.477  20.929   3.625  1.00  0.00           H  
ATOM   3846 HG22 ILE   248     -19.960  22.559   4.210  1.00  0.00           H  
ATOM   3847 HG23 ILE   248     -18.526  21.667   4.772  1.00  0.00           H  
ATOM   3848 HD11 ILE   248     -19.058  22.965   8.341  1.00  0.00           H  
ATOM   3849 HD12 ILE   248     -18.302  21.487   7.603  1.00  0.00           H  
ATOM   3850 HD13 ILE   248     -18.461  23.109   6.781  1.00  0.00           H  
ATOM   3851  N   PRO   249     -22.376  19.602   3.322  1.00  0.00           N  
ATOM   3852  CA  PRO   249     -22.519  18.853   2.025  1.00  0.00           C  
ATOM   3853  C   PRO   249     -21.322  18.865   1.074  1.00  0.00           C  
ATOM   3854  O   PRO   249     -21.251  17.887   0.327  1.00  0.00           O  
ATOM   3855  CB  PRO   249     -23.755  19.424   1.334  1.00  0.00           C  
ATOM   3856  CG  PRO   249     -24.653  19.957   2.432  1.00  0.00           C  
ATOM   3857  CD  PRO   249     -23.610  20.366   3.495  1.00  0.00           C  
ATOM   3858  HA  PRO   249     -22.738  17.799   2.189  1.00  0.00           H  
ATOM   3859  HB2 PRO   249     -23.413  20.300   0.783  1.00  0.00           H  
ATOM   3860  HB3 PRO   249     -24.216  18.633   0.744  1.00  0.00           H  
ATOM   3861  HG2 PRO   249     -25.257  20.826   2.169  1.00  0.00           H  
ATOM   3862  HG3 PRO   249     -25.302  19.213   2.894  1.00  0.00           H  
ATOM   3863  HD2 PRO   249     -23.365  21.418   3.355  1.00  0.00           H  
ATOM   3864  HD3 PRO   249     -24.009  20.265   4.505  1.00  0.00           H  
ATOM   3865  N   SER   250     -20.310  19.821   1.201  1.00  0.00           N  
ATOM   3866  CA  SER   250     -19.077  19.834   0.381  1.00  0.00           C  
ATOM   3867  C   SER   250     -18.332  18.522   0.422  1.00  0.00           C  
ATOM   3868  O   SER   250     -18.436  17.752   1.407  1.00  0.00           O  
ATOM   3869  CB  SER   250     -18.114  20.886   1.032  1.00  0.00           C  
ATOM   3870  OG  SER   250     -18.706  22.139   1.197  1.00  0.00           O  
ATOM   3871  H   SER   250     -20.567  20.550   1.851  1.00  0.00           H  
ATOM   3872  HA  SER   250     -19.305  20.062  -0.661  1.00  0.00           H  
ATOM   3873  HB2 SER   250     -17.804  20.545   2.020  1.00  0.00           H  
ATOM   3874  HB3 SER   250     -17.323  20.934   0.283  1.00  0.00           H  
ATOM   3875  HG  SER   250     -19.126  22.563   0.445  1.00  0.00           H  
ATOM   3876  N   SER   251     -17.539  18.189  -0.616  1.00  0.00           N  
ATOM   3877  CA  SER   251     -16.791  16.890  -0.661  1.00  0.00           C  
ATOM   3878  C   SER   251     -15.346  16.998  -1.009  1.00  0.00           C  
ATOM   3879  O   SER   251     -15.003  17.712  -1.918  1.00  0.00           O  
ATOM   3880  CB  SER   251     -17.518  16.018  -1.692  1.00  0.00           C  
ATOM   3881  OG  SER   251     -17.540  16.586  -2.968  1.00  0.00           O  
ATOM   3882  H   SER   251     -17.425  18.926  -1.297  1.00  0.00           H  
ATOM   3883  HA  SER   251     -16.819  16.362   0.292  1.00  0.00           H  
ATOM   3884  HB2 SER   251     -17.021  15.048  -1.690  1.00  0.00           H  
ATOM   3885  HB3 SER   251     -18.559  15.801  -1.449  1.00  0.00           H  
ATOM   3886  HG  SER   251     -16.600  16.772  -3.035  1.00  0.00           H  
ATOM   3887  N   HIE   252     -14.544  16.229  -0.259  1.00  0.00           N  
ATOM   3888  CA  HIE   252     -13.069  16.232  -0.583  1.00  0.00           C  
ATOM   3889  C   HIE   252     -12.638  14.760  -0.732  1.00  0.00           C  
ATOM   3890  O   HIE   252     -13.022  13.875   0.047  1.00  0.00           O  
ATOM   3891  CB  HIE   252     -12.210  17.005   0.397  1.00  0.00           C  
ATOM   3892  CG  HIE   252     -12.745  18.221   1.087  1.00  0.00           C  
ATOM   3893  CD2 HIE   252     -12.997  19.359   0.463  1.00  0.00           C  
ATOM   3894  ND1 HIE   252     -13.205  18.300   2.379  1.00  0.00           N  
ATOM   3895  CE1 HIE   252     -13.513  19.582   2.591  1.00  0.00           C  
ATOM   3896  NE2 HIE   252     -13.570  20.179   1.440  1.00  0.00           N  
ATOM   3897  H   HIE   252     -14.908  15.625   0.464  1.00  0.00           H  
ATOM   3898  HA  HIE   252     -13.023  16.658  -1.586  1.00  0.00           H  
ATOM   3899  HB2 HIE   252     -11.798  16.325   1.143  1.00  0.00           H  
ATOM   3900  HB3 HIE   252     -11.312  17.286  -0.152  1.00  0.00           H  
ATOM   3901  HD2 HIE   252     -12.702  19.768  -0.492  1.00  0.00           H  
ATOM   3902  HE1 HIE   252     -13.783  20.091   3.505  1.00  0.00           H  
ATOM   3903  HE2 HIE   252     -13.876  21.128   1.283  1.00  0.00           H  
ATOM   3904  N   ASN   253     -11.913  14.531  -1.746  1.00  0.00           N  
ATOM   3905  CA  ASN   253     -11.291  13.234  -1.976  1.00  0.00           C  
ATOM   3906  C   ASN   253     -10.061  13.003  -1.106  1.00  0.00           C  
ATOM   3907  O   ASN   253      -9.454  13.948  -0.624  1.00  0.00           O  
ATOM   3908  CB  ASN   253     -10.984  13.103  -3.499  1.00  0.00           C  
ATOM   3909  CG  ASN   253     -12.185  12.650  -4.250  1.00  0.00           C  
ATOM   3910  ND2 ASN   253     -12.420  11.334  -4.374  1.00  0.00           N  
ATOM   3911  OD1 ASN   253     -12.928  13.494  -4.755  1.00  0.00           O  
ATOM   3912  H   ASN   253     -11.681  15.284  -2.378  1.00  0.00           H  
ATOM   3913  HA  ASN   253     -12.022  12.471  -1.710  1.00  0.00           H  
ATOM   3914  HB2 ASN   253     -10.562  14.049  -3.838  1.00  0.00           H  
ATOM   3915  HB3 ASN   253     -10.152  12.465  -3.799  1.00  0.00           H  
ATOM   3916 HD21 ASN   253     -13.310  11.012  -4.728  1.00  0.00           H  
ATOM   3917 HD22 ASN   253     -11.703  10.679  -4.096  1.00  0.00           H  
ATOM   3918  N   LEU   254      -9.681  11.735  -0.935  1.00  0.00           N  
ATOM   3919  CA  LEU   254      -8.701  11.139   0.027  1.00  0.00           C  
ATOM   3920  C   LEU   254      -7.482  10.448  -0.646  1.00  0.00           C  
ATOM   3921  O   LEU   254      -6.325  10.869  -0.463  1.00  0.00           O  
ATOM   3922  CB  LEU   254      -9.435  10.212   0.988  1.00  0.00           C  
ATOM   3923  CG  LEU   254     -10.635  10.862   1.736  1.00  0.00           C  
ATOM   3924  CD1 LEU   254     -11.333   9.772   2.568  1.00  0.00           C  
ATOM   3925  CD2 LEU   254     -10.077  11.937   2.733  1.00  0.00           C  
ATOM   3926  H   LEU   254     -10.190  11.088  -1.520  1.00  0.00           H  
ATOM   3927  HA  LEU   254      -8.227  11.850   0.703  1.00  0.00           H  
ATOM   3928  HB2 LEU   254      -9.942   9.396   0.475  1.00  0.00           H  
ATOM   3929  HB3 LEU   254      -8.746   9.697   1.658  1.00  0.00           H  
ATOM   3930  HG  LEU   254     -11.356  11.287   1.039  1.00  0.00           H  
ATOM   3931 HD11 LEU   254     -12.094   9.386   1.889  1.00  0.00           H  
ATOM   3932 HD12 LEU   254     -10.710   8.940   2.894  1.00  0.00           H  
ATOM   3933 HD13 LEU   254     -11.841  10.198   3.434  1.00  0.00           H  
ATOM   3934 HD21 LEU   254      -9.534  11.365   3.486  1.00  0.00           H  
ATOM   3935 HD22 LEU   254      -9.401  12.648   2.256  1.00  0.00           H  
ATOM   3936 HD23 LEU   254     -10.940  12.546   3.002  1.00  0.00           H  
ATOM   3937  N   MET   255      -7.741   9.283  -1.285  1.00  0.00           N  
ATOM   3938  CA  MET   255      -6.762   8.481  -1.986  1.00  0.00           C  
ATOM   3939  C   MET   255      -7.261   8.094  -3.374  1.00  0.00           C  
ATOM   3940  O   MET   255      -8.460   8.053  -3.595  1.00  0.00           O  
ATOM   3941  CB  MET   255      -6.306   7.236  -1.188  1.00  0.00           C  
ATOM   3942  CG  MET   255      -5.744   7.551   0.208  1.00  0.00           C  
ATOM   3943  SD  MET   255      -6.984   7.583   1.535  1.00  0.00           S  
ATOM   3944  CE  MET   255      -7.403   5.810   1.761  1.00  0.00           C  
ATOM   3945  H   MET   255      -8.643   9.073  -1.686  1.00  0.00           H  
ATOM   3946  HA  MET   255      -5.892   9.139  -1.999  1.00  0.00           H  
ATOM   3947  HB2 MET   255      -7.253   6.714  -1.055  1.00  0.00           H  
ATOM   3948  HB3 MET   255      -5.546   6.679  -1.738  1.00  0.00           H  
ATOM   3949  HG2 MET   255      -4.981   6.823   0.484  1.00  0.00           H  
ATOM   3950  HG3 MET   255      -5.242   8.518   0.167  1.00  0.00           H  
ATOM   3951  HE1 MET   255      -8.429   5.745   2.123  1.00  0.00           H  
ATOM   3952  HE2 MET   255      -7.384   5.277   0.811  1.00  0.00           H  
ATOM   3953  HE3 MET   255      -6.619   5.329   2.345  1.00  0.00           H  
ATOM   3954  N   LYS   256      -6.314   7.614  -4.199  1.00  0.00           N  
ATOM   3955  CA  LYS   256      -6.488   7.030  -5.530  1.00  0.00           C  
ATOM   3956  C   LYS   256      -5.460   5.985  -5.979  1.00  0.00           C  
ATOM   3957  O   LYS   256      -4.257   6.161  -5.731  1.00  0.00           O  
ATOM   3958  CB  LYS   256      -6.553   8.195  -6.548  1.00  0.00           C  
ATOM   3959  CG  LYS   256      -7.264   7.730  -7.948  1.00  0.00           C  
ATOM   3960  CD  LYS   256      -7.218   8.824  -9.000  1.00  0.00           C  
ATOM   3961  CE  LYS   256      -7.716  10.150  -8.328  1.00  0.00           C  
ATOM   3962  NZ  LYS   256      -7.857  11.185  -9.329  1.00  0.00           N1+
ATOM   3963  H   LYS   256      -5.364   7.729  -3.874  1.00  0.00           H  
ATOM   3964  HA  LYS   256      -7.433   6.491  -5.469  1.00  0.00           H  
ATOM   3965  HB2 LYS   256      -7.233   8.929  -6.117  1.00  0.00           H  
ATOM   3966  HB3 LYS   256      -5.600   8.611  -6.874  1.00  0.00           H  
ATOM   3967  HG2 LYS   256      -6.751   6.820  -8.260  1.00  0.00           H  
ATOM   3968  HG3 LYS   256      -8.317   7.526  -7.753  1.00  0.00           H  
ATOM   3969  HD2 LYS   256      -6.189   8.857  -9.355  1.00  0.00           H  
ATOM   3970  HD3 LYS   256      -7.853   8.430  -9.794  1.00  0.00           H  
ATOM   3971  HE2 LYS   256      -8.636   9.923  -7.789  1.00  0.00           H  
ATOM   3972  HE3 LYS   256      -6.915  10.525  -7.688  1.00  0.00           H  
ATOM   3973  HZ1 LYS   256      -7.893  12.074  -8.850  1.00  0.00           H  
ATOM   3974  HZ2 LYS   256      -7.129  11.252 -10.025  1.00  0.00           H  
ATOM   3975  HZ3 LYS   256      -8.696  11.052  -9.875  1.00  0.00           H  
ATOM   3976  N   GLY   257      -5.969   4.874  -6.671  1.00  0.00           N  
ATOM   3977  CA  GLY   257      -5.134   3.777  -7.267  1.00  0.00           C  
ATOM   3978  C   GLY   257      -5.799   3.047  -8.464  1.00  0.00           C  
ATOM   3979  O   GLY   257      -7.028   3.034  -8.637  1.00  0.00           O  
ATOM   3980  H   GLY   257      -6.968   4.778  -6.782  1.00  0.00           H  
ATOM   3981  HA2 GLY   257      -4.208   4.278  -7.548  1.00  0.00           H  
ATOM   3982  HA3 GLY   257      -4.915   3.151  -6.402  1.00  0.00           H  
ATOM   3983  N   GLY   258      -4.979   2.418  -9.247  1.00  0.00           N  
ATOM   3984  CA  GLY   258      -5.357   1.448 -10.281  1.00  0.00           C  
ATOM   3985  C   GLY   258      -4.304   1.122 -11.320  1.00  0.00           C  
ATOM   3986  O   GLY   258      -3.057   1.233 -11.088  1.00  0.00           O  
ATOM   3987  H   GLY   258      -3.986   2.421  -9.063  1.00  0.00           H  
ATOM   3988  HA2 GLY   258      -5.504   0.541  -9.696  1.00  0.00           H  
ATOM   3989  HA3 GLY   258      -6.202   1.786 -10.879  1.00  0.00           H  
ATOM   3990  N   SER   259      -4.818   0.556 -12.416  1.00  0.00           N  
ATOM   3991  CA  SER   259      -4.144   0.351 -13.683  1.00  0.00           C  
ATOM   3992  C   SER   259      -5.134   0.115 -14.812  1.00  0.00           C  
ATOM   3993  O   SER   259      -6.133  -0.585 -14.635  1.00  0.00           O  
ATOM   3994  CB  SER   259      -3.144  -0.735 -13.564  1.00  0.00           C  
ATOM   3995  OG  SER   259      -2.340  -0.781 -14.803  1.00  0.00           O  
ATOM   3996  H   SER   259      -5.804   0.357 -12.507  1.00  0.00           H  
ATOM   3997  HA  SER   259      -3.555   1.228 -13.948  1.00  0.00           H  
ATOM   3998  HB2 SER   259      -2.379  -0.681 -12.790  1.00  0.00           H  
ATOM   3999  HB3 SER   259      -3.769  -1.625 -13.480  1.00  0.00           H  
ATOM   4000  HG  SER   259      -2.855  -1.218 -15.485  1.00  0.00           H  
ATOM   4001  N   THR   260      -4.852   0.696 -15.977  1.00  0.00           N  
ATOM   4002  CA  THR   260      -5.409   0.305 -17.234  1.00  0.00           C  
ATOM   4003  C   THR   260      -4.742  -0.988 -17.623  1.00  0.00           C  
ATOM   4004  O   THR   260      -3.510  -1.017 -17.761  1.00  0.00           O  
ATOM   4005  CB  THR   260      -5.356   1.433 -18.315  1.00  0.00           C  
ATOM   4006  CG2 THR   260      -6.487   2.430 -18.047  1.00  0.00           C  
ATOM   4007  OG1 THR   260      -4.126   2.013 -18.450  1.00  0.00           O  
ATOM   4008  H   THR   260      -4.264   1.516 -16.035  1.00  0.00           H  
ATOM   4009  HA  THR   260      -6.469   0.097 -17.089  1.00  0.00           H  
ATOM   4010  HB  THR   260      -5.502   0.934 -19.272  1.00  0.00           H  
ATOM   4011  HG1 THR   260      -3.790   1.687 -19.287  1.00  0.00           H  
ATOM   4012 HG21 THR   260      -7.453   1.974 -18.264  1.00  0.00           H  
ATOM   4013 HG22 THR   260      -6.462   2.759 -17.007  1.00  0.00           H  
ATOM   4014 HG23 THR   260      -6.414   3.331 -18.656  1.00  0.00           H  
ATOM   4015  N   LYN   261      -5.562  -2.016 -17.902  1.00  0.00           N  
ATOM   4016  CA  LYN   261      -5.189  -3.420 -18.166  1.00  0.00           C  
ATOM   4017  C   LYN   261      -5.839  -3.949 -19.425  1.00  0.00           C  
ATOM   4018  O   LYN   261      -6.738  -3.313 -19.925  1.00  0.00           O  
ATOM   4019  CB  LYN   261      -5.623  -4.384 -17.088  1.00  0.00           C  
ATOM   4020  CG  LYN   261      -4.877  -4.179 -15.708  1.00  0.00           C  
ATOM   4021  CD  LYN   261      -3.418  -4.594 -15.891  1.00  0.00           C  
ATOM   4022  CE  LYN   261      -2.747  -4.386 -14.477  1.00  0.00           C  
ATOM   4023  NZ  LYN   261      -1.481  -5.009 -14.441  1.00  0.00           N1+
ATOM   4024  H   LYN   261      -6.562  -1.877 -17.843  1.00  0.00           H  
ATOM   4025  HA  LYN   261      -4.110  -3.451 -18.320  1.00  0.00           H  
ATOM   4026  HB2 LYN   261      -6.622  -4.079 -16.778  1.00  0.00           H  
ATOM   4027  HB3 LYN   261      -5.537  -5.445 -17.320  1.00  0.00           H  
ATOM   4028  HG2 LYN   261      -4.969  -3.164 -15.323  1.00  0.00           H  
ATOM   4029  HG3 LYN   261      -5.407  -4.823 -15.006  1.00  0.00           H  
ATOM   4030  HD2 LYN   261      -3.488  -5.674 -16.025  1.00  0.00           H  
ATOM   4031  HD3 LYN   261      -2.828  -4.068 -16.641  1.00  0.00           H  
ATOM   4032  HE2 LYN   261      -2.702  -3.399 -14.015  1.00  0.00           H  
ATOM   4033  HE3 LYN   261      -3.305  -5.061 -13.829  1.00  0.00           H  
ATOM   4034  HZ1 LYN   261      -1.256  -5.275 -13.492  1.00  0.00           H  
ATOM   4035  HZ2 LYN   261      -1.535  -5.939 -14.831  1.00  0.00           H  
ATOM   4036  N   ASN   262      -5.383  -5.052 -19.947  1.00  0.00           N  
ATOM   4037  CA  ASN   262      -6.085  -5.852 -21.025  1.00  0.00           C  
ATOM   4038  C   ASN   262      -5.763  -7.277 -20.783  1.00  0.00           C  
ATOM   4039  O   ASN   262      -4.659  -7.738 -20.967  1.00  0.00           O  
ATOM   4040  CB  ASN   262      -5.845  -5.308 -22.424  1.00  0.00           C  
ATOM   4041  CG  ASN   262      -6.036  -6.242 -23.550  1.00  0.00           C  
ATOM   4042  ND2 ASN   262      -5.729  -5.868 -24.781  1.00  0.00           N  
ATOM   4043  OD1 ASN   262      -6.556  -7.330 -23.384  1.00  0.00           O  
ATOM   4044  H   ASN   262      -4.494  -5.383 -19.603  1.00  0.00           H  
ATOM   4045  HA  ASN   262      -7.116  -5.622 -20.753  1.00  0.00           H  
ATOM   4046  HB2 ASN   262      -6.486  -4.438 -22.567  1.00  0.00           H  
ATOM   4047  HB3 ASN   262      -4.817  -4.955 -22.510  1.00  0.00           H  
ATOM   4048 HD21 ASN   262      -5.936  -6.528 -25.518  1.00  0.00           H  
ATOM   4049 HD22 ASN   262      -5.513  -4.888 -24.894  1.00  0.00           H  
ATOM   4050  N   TRP   263      -6.769  -8.073 -20.321  1.00  0.00           N  
ATOM   4051  CA  TRP   263      -6.777  -9.555 -20.212  1.00  0.00           C  
ATOM   4052  C   TRP   263      -7.251 -10.454 -21.295  1.00  0.00           C  
ATOM   4053  O   TRP   263      -7.453 -11.645 -21.006  1.00  0.00           O  
ATOM   4054  CB  TRP   263      -7.482  -9.821 -18.831  1.00  0.00           C  
ATOM   4055  CG  TRP   263      -6.786  -9.178 -17.709  1.00  0.00           C  
ATOM   4056  CD1 TRP   263      -5.461  -8.986 -17.577  1.00  0.00           C  
ATOM   4057  CD2 TRP   263      -7.427  -8.845 -16.378  1.00  0.00           C  
ATOM   4058  CE2 TRP   263      -6.318  -8.496 -15.562  1.00  0.00           C  
ATOM   4059  CE3 TRP   263      -8.734  -8.843 -15.861  1.00  0.00           C  
ATOM   4060  NE1 TRP   263      -5.214  -8.555 -16.314  1.00  0.00           N  
ATOM   4061  CZ2 TRP   263      -6.507  -8.305 -14.160  1.00  0.00           C  
ATOM   4062  CZ3 TRP   263      -8.915  -8.692 -14.474  1.00  0.00           C  
ATOM   4063  CH2 TRP   263      -7.782  -8.524 -13.622  1.00  0.00           C  
ATOM   4064  H   TRP   263      -7.651  -7.580 -20.333  1.00  0.00           H  
ATOM   4065  HA  TRP   263      -5.728  -9.846 -20.162  1.00  0.00           H  
ATOM   4066  HB2 TRP   263      -8.502  -9.436 -18.865  1.00  0.00           H  
ATOM   4067  HB3 TRP   263      -7.434 -10.886 -18.608  1.00  0.00           H  
ATOM   4068  HD1 TRP   263      -4.745  -9.156 -18.367  1.00  0.00           H  
ATOM   4069  HE1 TRP   263      -4.349  -8.194 -15.941  1.00  0.00           H  
ATOM   4070  HE3 TRP   263      -9.628  -8.898 -16.466  1.00  0.00           H  
ATOM   4071  HZ2 TRP   263      -5.722  -7.902 -13.537  1.00  0.00           H  
ATOM   4072  HZ3 TRP   263      -9.902  -8.830 -14.058  1.00  0.00           H  
ATOM   4073  HH2 TRP   263      -8.019  -8.511 -12.568  1.00  0.00           H  
ATOM   4074  N   SER   264      -7.641  -9.875 -22.453  1.00  0.00           N  
ATOM   4075  CA  SER   264      -8.008 -10.731 -23.559  1.00  0.00           C  
ATOM   4076  C   SER   264      -6.732 -11.444 -24.160  1.00  0.00           C  
ATOM   4077  O   SER   264      -6.445 -11.243 -25.359  1.00  0.00           O  
ATOM   4078  CB  SER   264      -8.761  -9.923 -24.614  1.00  0.00           C  
ATOM   4079  OG  SER   264      -9.950  -9.351 -24.030  1.00  0.00           O  
ATOM   4080  H   SER   264      -7.548  -8.874 -22.550  1.00  0.00           H  
ATOM   4081  HA  SER   264      -8.678 -11.504 -23.184  1.00  0.00           H  
ATOM   4082  HB2 SER   264      -8.114  -9.107 -24.936  1.00  0.00           H  
ATOM   4083  HB3 SER   264      -9.051 -10.568 -25.443  1.00  0.00           H  
ATOM   4084  HG  SER   264     -10.370  -8.780 -24.677  1.00  0.00           H  
ATOM   4085  N   GLY   265      -6.003 -12.215 -23.374  1.00  0.00           N  
ATOM   4086  CA  GLY   265      -4.828 -12.974 -23.883  1.00  0.00           C  
ATOM   4087  C   GLY   265      -3.830 -13.400 -22.781  1.00  0.00           C  
ATOM   4088  O   GLY   265      -4.165 -13.271 -21.644  1.00  0.00           O  
ATOM   4089  H   GLY   265      -6.182 -12.249 -22.381  1.00  0.00           H  
ATOM   4090  HA2 GLY   265      -5.261 -13.855 -24.358  1.00  0.00           H  
ATOM   4091  HA3 GLY   265      -4.367 -12.264 -24.570  1.00  0.00           H  
ATOM   4092  N   ASN   266      -2.737 -14.022 -23.165  1.00  0.00           N  
ATOM   4093  CA  ASN   266      -1.560 -14.560 -22.486  1.00  0.00           C  
ATOM   4094  C   ASN   266      -1.798 -15.713 -21.496  1.00  0.00           C  
ATOM   4095  O   ASN   266      -0.932 -16.603 -21.336  1.00  0.00           O  
ATOM   4096  CB  ASN   266      -0.770 -13.348 -21.959  1.00  0.00           C  
ATOM   4097  CG  ASN   266       0.400 -13.732 -21.173  1.00  0.00           C  
ATOM   4098  ND2 ASN   266       1.493 -13.985 -21.833  1.00  0.00           N  
ATOM   4099  OD1 ASN   266       0.274 -13.818 -19.969  1.00  0.00           O  
ATOM   4100  H   ASN   266      -2.538 -14.066 -24.153  1.00  0.00           H  
ATOM   4101  HA  ASN   266      -0.869 -14.953 -23.231  1.00  0.00           H  
ATOM   4102  HB2 ASN   266      -0.485 -12.773 -22.840  1.00  0.00           H  
ATOM   4103  HB3 ASN   266      -1.344 -12.716 -21.282  1.00  0.00           H  
ATOM   4104 HD21 ASN   266       2.391 -14.160 -21.404  1.00  0.00           H  
ATOM   4105 HD22 ASN   266       1.588 -13.786 -22.819  1.00  0.00           H  
ATOM   4106  N   SER   267      -2.974 -15.766 -20.873  1.00  0.00           N  
ATOM   4107  CA  SER   267      -3.388 -16.810 -19.867  1.00  0.00           C  
ATOM   4108  C   SER   267      -4.892 -16.980 -19.889  1.00  0.00           C  
ATOM   4109  O   SER   267      -5.646 -16.120 -20.338  1.00  0.00           O  
ATOM   4110  CB  SER   267      -2.912 -16.360 -18.498  1.00  0.00           C  
ATOM   4111  OG  SER   267      -3.236 -17.353 -17.492  1.00  0.00           O  
ATOM   4112  H   SER   267      -3.644 -15.062 -21.145  1.00  0.00           H  
ATOM   4113  HA  SER   267      -2.963 -17.792 -20.078  1.00  0.00           H  
ATOM   4114  HB2 SER   267      -1.827 -16.423 -18.422  1.00  0.00           H  
ATOM   4115  HB3 SER   267      -3.347 -15.402 -18.212  1.00  0.00           H  
ATOM   4116  HG  SER   267      -3.124 -16.845 -16.685  1.00  0.00           H  
ATOM   4117  N   GLU   268      -5.372 -18.035 -19.346  1.00  0.00           N  
ATOM   4118  CA  GLU   268      -6.821 -18.213 -19.122  1.00  0.00           C  
ATOM   4119  C   GLU   268      -7.306 -17.367 -17.939  1.00  0.00           C  
ATOM   4120  O   GLU   268      -8.489 -17.101 -17.907  1.00  0.00           O  
ATOM   4121  CB  GLU   268      -7.029 -19.775 -18.998  1.00  0.00           C  
ATOM   4122  CG  GLU   268      -6.664 -20.622 -17.755  1.00  0.00           C  
ATOM   4123  CD  GLU   268      -5.150 -20.850 -17.616  1.00  0.00           C  
ATOM   4124  OE1 GLU   268      -4.618 -21.070 -16.517  1.00  0.00           O  
ATOM   4125  OE2 GLU   268      -4.359 -20.722 -18.621  1.00  0.00           O1-
ATOM   4126  H   GLU   268      -4.806 -18.754 -18.919  1.00  0.00           H  
ATOM   4127  HA  GLU   268      -7.297 -17.894 -20.049  1.00  0.00           H  
ATOM   4128  HB2 GLU   268      -8.116 -19.837 -19.047  1.00  0.00           H  
ATOM   4129  HB3 GLU   268      -6.564 -20.317 -19.822  1.00  0.00           H  
ATOM   4130  HG2 GLU   268      -7.052 -20.044 -16.916  1.00  0.00           H  
ATOM   4131  HG3 GLU   268      -7.174 -21.583 -17.832  1.00  0.00           H  
ATOM   4132  N   PHE   269      -6.466 -17.078 -16.932  1.00  0.00           N  
ATOM   4133  CA  PHE   269      -6.703 -16.609 -15.630  1.00  0.00           C  
ATOM   4134  C   PHE   269      -5.842 -15.398 -15.306  1.00  0.00           C  
ATOM   4135  O   PHE   269      -4.637 -15.520 -15.616  1.00  0.00           O  
ATOM   4136  CB  PHE   269      -6.347 -17.744 -14.598  1.00  0.00           C  
ATOM   4137  CG  PHE   269      -6.074 -17.333 -13.134  1.00  0.00           C  
ATOM   4138  CD1 PHE   269      -7.070 -16.583 -12.498  1.00  0.00           C  
ATOM   4139  CD2 PHE   269      -4.803 -17.517 -12.508  1.00  0.00           C  
ATOM   4140  CE1 PHE   269      -6.832 -16.074 -11.258  1.00  0.00           C  
ATOM   4141  CE2 PHE   269      -4.653 -17.080 -11.138  1.00  0.00           C  
ATOM   4142  CZ  PHE   269      -5.648 -16.333 -10.548  1.00  0.00           C  
ATOM   4143  H   PHE   269      -5.491 -17.184 -17.170  1.00  0.00           H  
ATOM   4144  HA  PHE   269      -7.761 -16.458 -15.421  1.00  0.00           H  
ATOM   4145  HB2 PHE   269      -7.094 -18.538 -14.585  1.00  0.00           H  
ATOM   4146  HB3 PHE   269      -5.383 -18.080 -14.979  1.00  0.00           H  
ATOM   4147  HD1 PHE   269      -8.006 -16.445 -13.018  1.00  0.00           H  
ATOM   4148  HD2 PHE   269      -4.035 -18.040 -13.058  1.00  0.00           H  
ATOM   4149  HE1 PHE   269      -7.634 -15.569 -10.741  1.00  0.00           H  
ATOM   4150  HE2 PHE   269      -3.750 -17.314 -10.595  1.00  0.00           H  
ATOM   4151  HZ  PHE   269      -5.427 -15.992  -9.547  1.00  0.00           H  
ATOM   4152  N   HIE   270      -6.394 -14.261 -14.846  1.00  0.00           N  
ATOM   4153  CA  HIE   270      -5.639 -13.090 -14.456  1.00  0.00           C  
ATOM   4154  C   HIE   270      -6.154 -12.451 -13.160  1.00  0.00           C  
ATOM   4155  O   HIE   270      -7.185 -12.682 -12.532  1.00  0.00           O  
ATOM   4156  CB  HIE   270      -5.716 -12.078 -15.680  1.00  0.00           C  
ATOM   4157  CG  HIE   270      -4.879 -12.594 -16.868  1.00  0.00           C  
ATOM   4158  CD2 HIE   270      -5.392 -13.205 -17.938  1.00  0.00           C  
ATOM   4159  ND1 HIE   270      -3.513 -12.291 -17.092  1.00  0.00           N  
ATOM   4160  CE1 HIE   270      -3.291 -12.748 -18.398  1.00  0.00           C  
ATOM   4161  NE2 HIE   270      -4.428 -13.191 -18.945  1.00  0.00           N  
ATOM   4162  H   HIE   270      -7.375 -14.266 -14.606  1.00  0.00           H  
ATOM   4163  HA  HIE   270      -4.588 -13.368 -14.364  1.00  0.00           H  
ATOM   4164  HB2 HIE   270      -6.751 -11.863 -15.945  1.00  0.00           H  
ATOM   4165  HB3 HIE   270      -5.335 -11.074 -15.494  1.00  0.00           H  
ATOM   4166  HD2 HIE   270      -6.426 -13.501 -18.042  1.00  0.00           H  
ATOM   4167  HE1 HIE   270      -2.321 -12.708 -18.872  1.00  0.00           H  
ATOM   4168  HE2 HIE   270      -4.543 -13.440 -19.917  1.00  0.00           H  
ATOM   4169  N   PHE   271      -5.311 -11.457 -12.667  1.00  0.00           N  
ATOM   4170  CA  PHE   271      -5.526 -10.742 -11.381  1.00  0.00           C  
ATOM   4171  C   PHE   271      -4.772  -9.443 -11.262  1.00  0.00           C  
ATOM   4172  O   PHE   271      -3.594  -9.362 -11.702  1.00  0.00           O  
ATOM   4173  CB  PHE   271      -5.219 -11.758 -10.288  1.00  0.00           C  
ATOM   4174  CG  PHE   271      -5.249 -11.180  -8.858  1.00  0.00           C  
ATOM   4175  CD1 PHE   271      -6.489 -11.022  -8.166  1.00  0.00           C  
ATOM   4176  CD2 PHE   271      -4.049 -10.878  -8.185  1.00  0.00           C  
ATOM   4177  CE1 PHE   271      -6.506 -10.775  -6.773  1.00  0.00           C  
ATOM   4178  CE2 PHE   271      -4.092 -10.660  -6.788  1.00  0.00           C  
ATOM   4179  CZ  PHE   271      -5.328 -10.590  -6.048  1.00  0.00           C  
ATOM   4180  H   PHE   271      -4.422 -11.226 -13.086  1.00  0.00           H  
ATOM   4181  HA  PHE   271      -6.597 -10.574 -11.266  1.00  0.00           H  
ATOM   4182  HB2 PHE   271      -5.893 -12.612 -10.226  1.00  0.00           H  
ATOM   4183  HB3 PHE   271      -4.199 -12.127 -10.399  1.00  0.00           H  
ATOM   4184  HD1 PHE   271      -7.438 -11.157  -8.663  1.00  0.00           H  
ATOM   4185  HD2 PHE   271      -3.095 -10.801  -8.687  1.00  0.00           H  
ATOM   4186  HE1 PHE   271      -7.439 -10.722  -6.234  1.00  0.00           H  
ATOM   4187  HE2 PHE   271      -3.148 -10.665  -6.264  1.00  0.00           H  
ATOM   4188  HZ  PHE   271      -5.441 -10.213  -5.043  1.00  0.00           H  
ATOM   4189  N   TYR   272      -5.345  -8.400 -10.691  1.00  0.00           N  
ATOM   4190  CA  TYR   272      -4.702  -7.088 -10.347  1.00  0.00           C  
ATOM   4191  C   TYR   272      -5.268  -6.686  -8.941  1.00  0.00           C  
ATOM   4192  O   TYR   272      -6.404  -6.947  -8.568  1.00  0.00           O  
ATOM   4193  CB  TYR   272      -4.887  -5.964 -11.442  1.00  0.00           C  
ATOM   4194  CG  TYR   272      -4.210  -4.673 -11.129  1.00  0.00           C  
ATOM   4195  CD1 TYR   272      -2.774  -4.633 -11.175  1.00  0.00           C  
ATOM   4196  CD2 TYR   272      -4.941  -3.556 -10.833  1.00  0.00           C  
ATOM   4197  CE1 TYR   272      -2.107  -3.435 -10.894  1.00  0.00           C  
ATOM   4198  CE2 TYR   272      -4.273  -2.322 -10.651  1.00  0.00           C  
ATOM   4199  CZ  TYR   272      -2.860  -2.243 -10.579  1.00  0.00           C  
ATOM   4200  OH  TYR   272      -2.108  -1.172 -10.324  1.00  0.00           O  
ATOM   4201  H   TYR   272      -6.324  -8.432 -10.443  1.00  0.00           H  
ATOM   4202  HA  TYR   272      -3.650  -7.340 -10.206  1.00  0.00           H  
ATOM   4203  HB2 TYR   272      -4.449  -6.256 -12.396  1.00  0.00           H  
ATOM   4204  HB3 TYR   272      -5.973  -5.897 -11.524  1.00  0.00           H  
ATOM   4205  HD1 TYR   272      -2.208  -5.493 -11.500  1.00  0.00           H  
ATOM   4206  HD2 TYR   272      -6.013  -3.610 -10.717  1.00  0.00           H  
ATOM   4207  HE1 TYR   272      -1.038  -3.323 -11.001  1.00  0.00           H  
ATOM   4208  HE2 TYR   272      -4.899  -1.502 -10.331  1.00  0.00           H  
ATOM   4209  HH  TYR   272      -2.521  -0.328 -10.519  1.00  0.00           H  
ATOM   4210  N   SER   273      -4.383  -6.135  -8.076  1.00  0.00           N  
ATOM   4211  CA  SER   273      -4.794  -5.567  -6.778  1.00  0.00           C  
ATOM   4212  C   SER   273      -4.251  -4.121  -6.624  1.00  0.00           C  
ATOM   4213  O   SER   273      -3.382  -3.681  -7.390  1.00  0.00           O  
ATOM   4214  CB  SER   273      -4.220  -6.440  -5.698  1.00  0.00           C  
ATOM   4215  OG  SER   273      -2.770  -6.178  -5.566  1.00  0.00           O  
ATOM   4216  H   SER   273      -3.543  -5.833  -8.548  1.00  0.00           H  
ATOM   4217  HA  SER   273      -5.876  -5.628  -6.660  1.00  0.00           H  
ATOM   4218  HB2 SER   273      -4.704  -6.230  -4.744  1.00  0.00           H  
ATOM   4219  HB3 SER   273      -4.413  -7.457  -6.039  1.00  0.00           H  
ATOM   4220  HG  SER   273      -2.403  -6.320  -6.441  1.00  0.00           H  
ATOM   4221  N   ILE   274      -4.664  -3.539  -5.492  1.00  0.00           N  
ATOM   4222  CA  ILE   274      -4.495  -2.143  -5.203  1.00  0.00           C  
ATOM   4223  C   ILE   274      -4.568  -1.905  -3.639  1.00  0.00           C  
ATOM   4224  O   ILE   274      -5.574  -2.176  -3.013  1.00  0.00           O  
ATOM   4225  CB  ILE   274      -5.510  -1.253  -5.912  1.00  0.00           C  
ATOM   4226  CG1 ILE   274      -5.883  -1.566  -7.396  1.00  0.00           C  
ATOM   4227  CG2 ILE   274      -5.174   0.225  -5.833  1.00  0.00           C  
ATOM   4228  CD1 ILE   274      -7.133  -0.809  -7.869  1.00  0.00           C  
ATOM   4229  H   ILE   274      -5.367  -4.049  -4.979  1.00  0.00           H  
ATOM   4230  HA  ILE   274      -3.462  -1.926  -5.472  1.00  0.00           H  
ATOM   4231  HB  ILE   274      -6.505  -1.417  -5.497  1.00  0.00           H  
ATOM   4232 HG12 ILE   274      -5.016  -1.308  -8.004  1.00  0.00           H  
ATOM   4233 HG13 ILE   274      -6.129  -2.611  -7.581  1.00  0.00           H  
ATOM   4234 HG21 ILE   274      -4.842   0.593  -4.863  1.00  0.00           H  
ATOM   4235 HG22 ILE   274      -4.387   0.515  -6.530  1.00  0.00           H  
ATOM   4236 HG23 ILE   274      -6.054   0.819  -6.087  1.00  0.00           H  
ATOM   4237 HD11 ILE   274      -7.233  -1.228  -8.871  1.00  0.00           H  
ATOM   4238 HD12 ILE   274      -7.933  -1.031  -7.163  1.00  0.00           H  
ATOM   4239 HD13 ILE   274      -6.986   0.270  -7.847  1.00  0.00           H  
ATOM   4240  N   ASN   275      -3.504  -1.289  -3.097  1.00  0.00           N  
ATOM   4241  CA  ASN   275      -3.526  -0.942  -1.752  1.00  0.00           C  
ATOM   4242  C   ASN   275      -3.173   0.565  -1.603  1.00  0.00           C  
ATOM   4243  O   ASN   275      -2.470   1.111  -2.467  1.00  0.00           O  
ATOM   4244  CB  ASN   275      -2.648  -1.905  -0.870  1.00  0.00           C  
ATOM   4245  CG  ASN   275      -2.715  -1.715   0.619  1.00  0.00           C  
ATOM   4246  ND2 ASN   275      -3.643  -2.340   1.302  1.00  0.00           N  
ATOM   4247  OD1 ASN   275      -2.137  -0.733   1.106  1.00  0.00           O  
ATOM   4248  H   ASN   275      -2.644  -1.145  -3.605  1.00  0.00           H  
ATOM   4249  HA  ASN   275      -4.556  -1.058  -1.412  1.00  0.00           H  
ATOM   4250  HB2 ASN   275      -2.867  -2.943  -1.123  1.00  0.00           H  
ATOM   4251  HB3 ASN   275      -1.636  -1.644  -1.177  1.00  0.00           H  
ATOM   4252 HD21 ASN   275      -4.025  -2.014   2.179  1.00  0.00           H  
ATOM   4253 HD22 ASN   275      -4.126  -3.077   0.810  1.00  0.00           H  
ATOM   4254  N   VAL   276      -3.794   1.251  -0.656  1.00  0.00           N  
ATOM   4255  CA  VAL   276      -3.851   2.760  -0.521  1.00  0.00           C  
ATOM   4256  C   VAL   276      -3.966   3.128   0.975  1.00  0.00           C  
ATOM   4257  O   VAL   276      -4.761   2.414   1.637  1.00  0.00           O  
ATOM   4258  CB  VAL   276      -4.945   3.405  -1.389  1.00  0.00           C  
ATOM   4259  CG1 VAL   276      -4.578   3.501  -2.801  1.00  0.00           C  
ATOM   4260  CG2 VAL   276      -6.329   2.900  -1.089  1.00  0.00           C  
ATOM   4261  H   VAL   276      -4.228   0.869   0.172  1.00  0.00           H  
ATOM   4262  HA  VAL   276      -2.907   3.120  -0.929  1.00  0.00           H  
ATOM   4263  HB  VAL   276      -5.014   4.408  -0.968  1.00  0.00           H  
ATOM   4264 HG11 VAL   276      -3.703   4.107  -3.035  1.00  0.00           H  
ATOM   4265 HG12 VAL   276      -4.530   2.522  -3.280  1.00  0.00           H  
ATOM   4266 HG13 VAL   276      -5.234   4.231  -3.275  1.00  0.00           H  
ATOM   4267 HG21 VAL   276      -6.476   1.840  -1.300  1.00  0.00           H  
ATOM   4268 HG22 VAL   276      -6.647   3.025  -0.054  1.00  0.00           H  
ATOM   4269 HG23 VAL   276      -6.963   3.442  -1.790  1.00  0.00           H  
ATOM   4270  N   GLY   277      -3.236   4.151   1.451  1.00  0.00           N  
ATOM   4271  CA  GLY   277      -3.321   4.727   2.836  1.00  0.00           C  
ATOM   4272  C   GLY   277      -2.899   6.185   2.957  1.00  0.00           C  
ATOM   4273  O   GLY   277      -2.042   6.581   2.161  1.00  0.00           O  
ATOM   4274  H   GLY   277      -2.455   4.393   0.858  1.00  0.00           H  
ATOM   4275  HA2 GLY   277      -4.353   4.641   3.177  1.00  0.00           H  
ATOM   4276  HA3 GLY   277      -2.672   4.026   3.362  1.00  0.00           H  
ATOM   4277  N   GLY   278      -3.459   6.904   3.918  1.00  0.00           N  
ATOM   4278  CA  GLY   278      -3.218   8.308   4.160  1.00  0.00           C  
ATOM   4279  C   GLY   278      -3.767   8.733   5.550  1.00  0.00           C  
ATOM   4280  O   GLY   278      -4.505   7.980   6.242  1.00  0.00           O  
ATOM   4281  H   GLY   278      -4.001   6.380   4.590  1.00  0.00           H  
ATOM   4282  HA2 GLY   278      -2.138   8.446   4.127  1.00  0.00           H  
ATOM   4283  HA3 GLY   278      -3.660   8.931   3.383  1.00  0.00           H  
ATOM   4284  N   PHE   279      -3.363   9.898   6.010  1.00  0.00           N  
ATOM   4285  CA  PHE   279      -3.668  10.431   7.367  1.00  0.00           C  
ATOM   4286  C   PHE   279      -4.466  11.816   7.351  1.00  0.00           C  
ATOM   4287  O   PHE   279      -4.065  12.800   6.678  1.00  0.00           O  
ATOM   4288  CB  PHE   279      -2.250  10.523   8.054  1.00  0.00           C  
ATOM   4289  CG  PHE   279      -2.204  11.130   9.459  1.00  0.00           C  
ATOM   4290  CD1 PHE   279      -2.203  10.291  10.574  1.00  0.00           C  
ATOM   4291  CD2 PHE   279      -1.853  12.527   9.675  1.00  0.00           C  
ATOM   4292  CE1 PHE   279      -2.004  10.756  11.940  1.00  0.00           C  
ATOM   4293  CE2 PHE   279      -1.745  12.967  11.022  1.00  0.00           C  
ATOM   4294  CZ  PHE   279      -1.702  12.098  12.157  1.00  0.00           C  
ATOM   4295  H   PHE   279      -2.870  10.523   5.388  1.00  0.00           H  
ATOM   4296  HA  PHE   279      -4.279   9.693   7.888  1.00  0.00           H  
ATOM   4297  HB2 PHE   279      -1.857   9.508   8.090  1.00  0.00           H  
ATOM   4298  HB3 PHE   279      -1.614  11.182   7.465  1.00  0.00           H  
ATOM   4299  HD1 PHE   279      -2.475   9.248  10.487  1.00  0.00           H  
ATOM   4300  HD2 PHE   279      -1.872  13.288   8.910  1.00  0.00           H  
ATOM   4301  HE1 PHE   279      -1.932   9.991  12.699  1.00  0.00           H  
ATOM   4302  HE2 PHE   279      -1.672  14.035  11.173  1.00  0.00           H  
ATOM   4303  HZ  PHE   279      -1.424  12.511  13.115  1.00  0.00           H  
ATOM   4304  N   PHE   280      -5.521  11.871   8.171  1.00  0.00           N  
ATOM   4305  CA  PHE   280      -6.453  12.921   8.116  1.00  0.00           C  
ATOM   4306  C   PHE   280      -7.060  13.352   9.452  1.00  0.00           C  
ATOM   4307  O   PHE   280      -7.299  12.496  10.289  1.00  0.00           O  
ATOM   4308  CB  PHE   280      -7.648  12.537   7.191  1.00  0.00           C  
ATOM   4309  CG  PHE   280      -7.154  11.819   5.951  1.00  0.00           C  
ATOM   4310  CD1 PHE   280      -7.108  10.426   5.800  1.00  0.00           C  
ATOM   4311  CD2 PHE   280      -6.778  12.580   4.830  1.00  0.00           C  
ATOM   4312  CE1 PHE   280      -6.703   9.857   4.651  1.00  0.00           C  
ATOM   4313  CE2 PHE   280      -6.405  11.943   3.611  1.00  0.00           C  
ATOM   4314  CZ  PHE   280      -6.410  10.581   3.502  1.00  0.00           C  
ATOM   4315  H   PHE   280      -5.797  11.177   8.850  1.00  0.00           H  
ATOM   4316  HA  PHE   280      -5.950  13.838   7.811  1.00  0.00           H  
ATOM   4317  HB2 PHE   280      -8.227  11.803   7.750  1.00  0.00           H  
ATOM   4318  HB3 PHE   280      -8.306  13.385   7.002  1.00  0.00           H  
ATOM   4319  HD1 PHE   280      -7.308   9.837   6.682  1.00  0.00           H  
ATOM   4320  HD2 PHE   280      -6.865  13.656   4.852  1.00  0.00           H  
ATOM   4321  HE1 PHE   280      -6.516   8.796   4.713  1.00  0.00           H  
ATOM   4322  HE2 PHE   280      -6.023  12.584   2.830  1.00  0.00           H  
ATOM   4323  HZ  PHE   280      -6.015  10.089   2.626  1.00  0.00           H  
ATOM   4324  N   LYS   281      -7.291  14.668   9.631  1.00  0.00           N  
ATOM   4325  CA  LYS   281      -8.052  15.299  10.741  1.00  0.00           C  
ATOM   4326  C   LYS   281      -9.548  15.153  10.524  1.00  0.00           C  
ATOM   4327  O   LYS   281     -10.005  15.498   9.440  1.00  0.00           O  
ATOM   4328  CB  LYS   281      -7.591  16.742  10.832  1.00  0.00           C  
ATOM   4329  CG  LYS   281      -8.111  17.434  12.077  1.00  0.00           C  
ATOM   4330  CD  LYS   281      -7.484  18.808  12.212  1.00  0.00           C  
ATOM   4331  CE  LYS   281      -8.131  19.577  13.382  1.00  0.00           C  
ATOM   4332  NZ  LYS   281      -7.204  20.743  13.639  1.00  0.00           N1+
ATOM   4333  H   LYS   281      -7.112  15.247   8.823  1.00  0.00           H  
ATOM   4334  HA  LYS   281      -7.797  14.697  11.613  1.00  0.00           H  
ATOM   4335  HB2 LYS   281      -6.521  16.606  10.990  1.00  0.00           H  
ATOM   4336  HB3 LYS   281      -7.913  17.312   9.961  1.00  0.00           H  
ATOM   4337  HG2 LYS   281      -9.185  17.476  11.898  1.00  0.00           H  
ATOM   4338  HG3 LYS   281      -7.914  16.834  12.964  1.00  0.00           H  
ATOM   4339  HD2 LYS   281      -6.400  18.745  12.293  1.00  0.00           H  
ATOM   4340  HD3 LYS   281      -7.686  19.384  11.308  1.00  0.00           H  
ATOM   4341  HE2 LYS   281      -9.112  19.874  13.011  1.00  0.00           H  
ATOM   4342  HE3 LYS   281      -8.279  18.990  14.289  1.00  0.00           H  
ATOM   4343  HZ1 LYS   281      -6.482  20.447  14.280  1.00  0.00           H  
ATOM   4344  HZ2 LYS   281      -6.758  21.112  12.812  1.00  0.00           H  
ATOM   4345  HZ3 LYS   281      -7.591  21.638  13.904  1.00  0.00           H  
ATOM   4346  N   LEU   282     -10.324  14.646  11.456  1.00  0.00           N  
ATOM   4347  CA  LEU   282     -11.809  14.424  11.339  1.00  0.00           C  
ATOM   4348  C   LEU   282     -12.612  14.698  12.591  1.00  0.00           C  
ATOM   4349  O   LEU   282     -11.959  14.708  13.679  1.00  0.00           O  
ATOM   4350  CB  LEU   282     -11.984  12.925  10.859  1.00  0.00           C  
ATOM   4351  CG  LEU   282     -11.543  12.528   9.457  1.00  0.00           C  
ATOM   4352  CD1 LEU   282     -11.468  11.045   9.189  1.00  0.00           C  
ATOM   4353  CD2 LEU   282     -12.483  13.032   8.345  1.00  0.00           C  
ATOM   4354  H   LEU   282      -9.925  14.240  12.291  1.00  0.00           H  
ATOM   4355  HA  LEU   282     -12.193  15.026  10.516  1.00  0.00           H  
ATOM   4356  HB2 LEU   282     -11.407  12.252  11.493  1.00  0.00           H  
ATOM   4357  HB3 LEU   282     -13.024  12.651  11.043  1.00  0.00           H  
ATOM   4358  HG  LEU   282     -10.582  12.982   9.215  1.00  0.00           H  
ATOM   4359 HD11 LEU   282     -11.114  11.024   8.158  1.00  0.00           H  
ATOM   4360 HD12 LEU   282     -10.713  10.476   9.731  1.00  0.00           H  
ATOM   4361 HD13 LEU   282     -12.375  10.441   9.157  1.00  0.00           H  
ATOM   4362 HD21 LEU   282     -13.441  12.521   8.256  1.00  0.00           H  
ATOM   4363 HD22 LEU   282     -12.652  14.095   8.518  1.00  0.00           H  
ATOM   4364 HD23 LEU   282     -11.981  12.760   7.416  1.00  0.00           H  
ATOM   4365  N   ARG   283     -13.905  14.955  12.510  1.00  0.00           N  
ATOM   4366  CA  ARG   283     -14.910  15.189  13.614  1.00  0.00           C  
ATOM   4367  C   ARG   283     -15.982  14.057  13.778  1.00  0.00           C  
ATOM   4368  O   ARG   283     -16.251  13.196  12.907  1.00  0.00           O  
ATOM   4369  CB  ARG   283     -15.557  16.594  13.461  1.00  0.00           C  
ATOM   4370  CG  ARG   283     -14.638  17.856  13.689  1.00  0.00           C  
ATOM   4371  CD  ARG   283     -13.816  17.864  15.018  1.00  0.00           C  
ATOM   4372  NE  ARG   283     -12.907  19.017  15.269  1.00  0.00           N  
ATOM   4373  CZ  ARG   283     -12.241  19.380  16.355  1.00  0.00           C  
ATOM   4374  NH1 ARG   283     -12.313  18.787  17.487  1.00  0.00           N1+
ATOM   4375  NH2 ARG   283     -11.562  20.476  16.195  1.00  0.00           N1+
ATOM   4376  H   ARG   283     -14.345  14.771  11.620  1.00  0.00           H  
ATOM   4377  HA  ARG   283     -14.434  15.254  14.593  1.00  0.00           H  
ATOM   4378  HB2 ARG   283     -16.070  16.675  12.504  1.00  0.00           H  
ATOM   4379  HB3 ARG   283     -16.347  16.674  14.207  1.00  0.00           H  
ATOM   4380  HG2 ARG   283     -13.922  18.028  12.884  1.00  0.00           H  
ATOM   4381  HG3 ARG   283     -15.284  18.733  13.694  1.00  0.00           H  
ATOM   4382  HD2 ARG   283     -14.558  17.877  15.816  1.00  0.00           H  
ATOM   4383  HD3 ARG   283     -13.265  16.928  15.115  1.00  0.00           H  
ATOM   4384  HE  ARG   283     -12.785  19.572  14.435  1.00  0.00           H  
ATOM   4385 HH11 ARG   283     -12.924  17.993  17.608  1.00  0.00           H  
ATOM   4386 HH12 ARG   283     -11.631  19.004  18.200  1.00  0.00           H  
ATOM   4387 HH21 ARG   283     -11.606  21.000  15.333  1.00  0.00           H  
ATOM   4388 HH22 ARG   283     -10.978  20.842  16.933  1.00  0.00           H  
ATOM   4389  N   ALA   284     -16.615  13.991  14.962  1.00  0.00           N  
ATOM   4390  CA  ALA   284     -17.852  13.245  15.146  1.00  0.00           C  
ATOM   4391  C   ALA   284     -18.835  13.855  14.177  1.00  0.00           C  
ATOM   4392  O   ALA   284     -18.995  15.063  13.925  1.00  0.00           O  
ATOM   4393  CB  ALA   284     -18.249  13.407  16.575  1.00  0.00           C  
ATOM   4394  H   ALA   284     -16.384  14.658  15.685  1.00  0.00           H  
ATOM   4395  HA  ALA   284     -17.634  12.185  15.021  1.00  0.00           H  
ATOM   4396  HB1 ALA   284     -19.290  13.087  16.620  1.00  0.00           H  
ATOM   4397  HB2 ALA   284     -17.554  12.833  17.188  1.00  0.00           H  
ATOM   4398  HB3 ALA   284     -18.216  14.482  16.750  1.00  0.00           H  
ATOM   4399  N   GLY   285     -19.412  12.909  13.425  1.00  0.00           N  
ATOM   4400  CA  GLY   285     -20.361  13.132  12.319  1.00  0.00           C  
ATOM   4401  C   GLY   285     -19.848  13.304  10.908  1.00  0.00           C  
ATOM   4402  O   GLY   285     -20.675  13.581  10.110  1.00  0.00           O  
ATOM   4403  H   GLY   285     -19.104  11.961  13.583  1.00  0.00           H  
ATOM   4404  HA2 GLY   285     -21.158  12.393  12.395  1.00  0.00           H  
ATOM   4405  HA3 GLY   285     -20.934  14.030  12.554  1.00  0.00           H  
ATOM   4406  N   GLU   286     -18.520  13.126  10.572  1.00  0.00           N  
ATOM   4407  CA  GLU   286     -17.877  13.118   9.266  1.00  0.00           C  
ATOM   4408  C   GLU   286     -17.944  11.695   8.704  1.00  0.00           C  
ATOM   4409  O   GLU   286     -17.934  10.714   9.414  1.00  0.00           O  
ATOM   4410  CB  GLU   286     -16.384  13.680   9.271  1.00  0.00           C  
ATOM   4411  CG  GLU   286     -16.254  15.033   9.988  1.00  0.00           C  
ATOM   4412  CD  GLU   286     -16.974  16.166   9.286  1.00  0.00           C  
ATOM   4413  OE1 GLU   286     -16.462  16.820   8.358  1.00  0.00           O  
ATOM   4414  OE2 GLU   286     -18.109  16.542   9.715  1.00  0.00           O1-
ATOM   4415  H   GLU   286     -17.971  12.832  11.367  1.00  0.00           H  
ATOM   4416  HA  GLU   286     -18.487  13.771   8.642  1.00  0.00           H  
ATOM   4417  HB2 GLU   286     -15.751  12.960   9.788  1.00  0.00           H  
ATOM   4418  HB3 GLU   286     -16.033  13.689   8.239  1.00  0.00           H  
ATOM   4419  HG2 GLU   286     -16.584  14.943  11.023  1.00  0.00           H  
ATOM   4420  HG3 GLU   286     -15.237  15.391  10.149  1.00  0.00           H  
ATOM   4421  N   GLU   287     -18.221  11.543   7.389  1.00  0.00           N  
ATOM   4422  CA  GLU   287     -18.405  10.208   6.747  1.00  0.00           C  
ATOM   4423  C   GLU   287     -17.715  10.011   5.378  1.00  0.00           C  
ATOM   4424  O   GLU   287     -17.799  10.876   4.438  1.00  0.00           O  
ATOM   4425  CB  GLU   287     -19.904   9.888   6.608  1.00  0.00           C  
ATOM   4426  CG  GLU   287     -20.744  10.740   5.640  1.00  0.00           C  
ATOM   4427  CD  GLU   287     -22.247  10.482   5.786  1.00  0.00           C  
ATOM   4428  OE1 GLU   287     -22.667   9.491   6.380  1.00  0.00           O  
ATOM   4429  OE2 GLU   287     -23.122  11.351   5.408  1.00  0.00           O1-
ATOM   4430  H   GLU   287     -18.545  12.350   6.873  1.00  0.00           H  
ATOM   4431  HA  GLU   287     -18.144   9.360   7.380  1.00  0.00           H  
ATOM   4432  HB2 GLU   287     -19.859   8.842   6.304  1.00  0.00           H  
ATOM   4433  HB3 GLU   287     -20.340   9.883   7.606  1.00  0.00           H  
ATOM   4434  HG2 GLU   287     -20.664  11.812   5.823  1.00  0.00           H  
ATOM   4435  HG3 GLU   287     -20.365  10.508   4.645  1.00  0.00           H  
ATOM   4436  N   ILE   288     -16.994   8.891   5.320  1.00  0.00           N  
ATOM   4437  CA  ILE   288     -16.125   8.404   4.249  1.00  0.00           C  
ATOM   4438  C   ILE   288     -16.830   7.392   3.405  1.00  0.00           C  
ATOM   4439  O   ILE   288     -17.425   6.473   3.925  1.00  0.00           O  
ATOM   4440  CB  ILE   288     -14.732   7.812   4.831  1.00  0.00           C  
ATOM   4441  CG1 ILE   288     -13.952   8.912   5.595  1.00  0.00           C  
ATOM   4442  CG2 ILE   288     -13.737   7.182   3.712  1.00  0.00           C  
ATOM   4443  CD1 ILE   288     -14.410   9.140   7.035  1.00  0.00           C  
ATOM   4444  H   ILE   288     -16.913   8.487   6.242  1.00  0.00           H  
ATOM   4445  HA  ILE   288     -15.828   9.199   3.566  1.00  0.00           H  
ATOM   4446  HB  ILE   288     -14.873   6.921   5.445  1.00  0.00           H  
ATOM   4447 HG12 ILE   288     -12.961   8.466   5.673  1.00  0.00           H  
ATOM   4448 HG13 ILE   288     -14.003   9.804   4.970  1.00  0.00           H  
ATOM   4449 HG21 ILE   288     -13.533   7.922   2.939  1.00  0.00           H  
ATOM   4450 HG22 ILE   288     -12.847   6.767   4.185  1.00  0.00           H  
ATOM   4451 HG23 ILE   288     -14.249   6.450   3.087  1.00  0.00           H  
ATOM   4452 HD11 ILE   288     -15.470   9.361   7.165  1.00  0.00           H  
ATOM   4453 HD12 ILE   288     -14.252   8.226   7.607  1.00  0.00           H  
ATOM   4454 HD13 ILE   288     -13.826  10.016   7.318  1.00  0.00           H  
ATOM   4455  N   SER   289     -16.702   7.488   2.063  1.00  0.00           N  
ATOM   4456  CA  SER   289     -17.254   6.522   1.163  1.00  0.00           C  
ATOM   4457  C   SER   289     -16.131   6.051   0.212  1.00  0.00           C  
ATOM   4458  O   SER   289     -14.950   6.593   0.295  1.00  0.00           O  
ATOM   4459  CB  SER   289     -18.478   7.200   0.524  1.00  0.00           C  
ATOM   4460  OG  SER   289     -18.999   6.449  -0.649  1.00  0.00           O  
ATOM   4461  H   SER   289     -16.218   8.295   1.696  1.00  0.00           H  
ATOM   4462  HA  SER   289     -17.554   5.611   1.680  1.00  0.00           H  
ATOM   4463  HB2 SER   289     -19.308   7.183   1.230  1.00  0.00           H  
ATOM   4464  HB3 SER   289     -18.275   8.238   0.263  1.00  0.00           H  
ATOM   4465  HG  SER   289     -19.368   5.610  -0.362  1.00  0.00           H  
ATOM   4466  N   ILE   290     -16.444   5.156  -0.662  1.00  0.00           N  
ATOM   4467  CA  ILE   290     -15.466   4.584  -1.557  1.00  0.00           C  
ATOM   4468  C   ILE   290     -16.205   4.276  -2.892  1.00  0.00           C  
ATOM   4469  O   ILE   290     -17.276   3.699  -2.837  1.00  0.00           O  
ATOM   4470  CB  ILE   290     -14.690   3.375  -0.873  1.00  0.00           C  
ATOM   4471  CG1 ILE   290     -13.463   2.932  -1.676  1.00  0.00           C  
ATOM   4472  CG2 ILE   290     -15.696   2.215  -0.611  1.00  0.00           C  
ATOM   4473  CD1 ILE   290     -12.670   1.808  -1.009  1.00  0.00           C  
ATOM   4474  H   ILE   290     -17.386   4.795  -0.690  1.00  0.00           H  
ATOM   4475  HA  ILE   290     -14.647   5.278  -1.748  1.00  0.00           H  
ATOM   4476  HB  ILE   290     -14.243   3.782   0.034  1.00  0.00           H  
ATOM   4477 HG12 ILE   290     -13.709   2.656  -2.701  1.00  0.00           H  
ATOM   4478 HG13 ILE   290     -12.768   3.771  -1.710  1.00  0.00           H  
ATOM   4479 HG21 ILE   290     -15.207   1.535   0.087  1.00  0.00           H  
ATOM   4480 HG22 ILE   290     -16.644   2.590  -0.222  1.00  0.00           H  
ATOM   4481 HG23 ILE   290     -15.901   1.678  -1.538  1.00  0.00           H  
ATOM   4482 HD11 ILE   290     -11.851   1.386  -1.593  1.00  0.00           H  
ATOM   4483 HD12 ILE   290     -12.215   2.149  -0.079  1.00  0.00           H  
ATOM   4484 HD13 ILE   290     -13.364   1.005  -0.762  1.00  0.00           H  
ATOM   4485  N   GLN   291     -15.656   4.735  -3.980  1.00  0.00           N  
ATOM   4486  CA  GLN   291     -16.088   4.472  -5.377  1.00  0.00           C  
ATOM   4487  C   GLN   291     -15.143   3.697  -6.197  1.00  0.00           C  
ATOM   4488  O   GLN   291     -13.982   3.768  -5.969  1.00  0.00           O  
ATOM   4489  CB  GLN   291     -16.486   5.675  -6.191  1.00  0.00           C  
ATOM   4490  CG  GLN   291     -17.504   6.539  -5.476  1.00  0.00           C  
ATOM   4491  CD  GLN   291     -17.470   7.972  -6.014  1.00  0.00           C  
ATOM   4492  NE2 GLN   291     -18.380   8.883  -5.599  1.00  0.00           N  
ATOM   4493  OE1 GLN   291     -16.548   8.400  -6.692  1.00  0.00           O  
ATOM   4494  H   GLN   291     -14.718   5.097  -3.886  1.00  0.00           H  
ATOM   4495  HA  GLN   291     -17.054   3.967  -5.344  1.00  0.00           H  
ATOM   4496  HB2 GLN   291     -15.594   6.301  -6.209  1.00  0.00           H  
ATOM   4497  HB3 GLN   291     -16.931   5.409  -7.149  1.00  0.00           H  
ATOM   4498  HG2 GLN   291     -18.460   6.060  -5.684  1.00  0.00           H  
ATOM   4499  HG3 GLN   291     -17.423   6.564  -4.389  1.00  0.00           H  
ATOM   4500 HE21 GLN   291     -18.115   9.838  -5.796  1.00  0.00           H  
ATOM   4501 HE22 GLN   291     -19.115   8.702  -4.929  1.00  0.00           H  
ATOM   4502  N   VAL   292     -15.565   2.935  -7.217  1.00  0.00           N  
ATOM   4503  CA  VAL   292     -14.791   2.032  -8.030  1.00  0.00           C  
ATOM   4504  C   VAL   292     -15.325   2.104  -9.505  1.00  0.00           C  
ATOM   4505  O   VAL   292     -16.477   2.346  -9.741  1.00  0.00           O  
ATOM   4506  CB  VAL   292     -14.639   0.572  -7.436  1.00  0.00           C  
ATOM   4507  CG1 VAL   292     -14.084  -0.441  -8.429  1.00  0.00           C  
ATOM   4508  CG2 VAL   292     -13.526   0.399  -6.340  1.00  0.00           C  
ATOM   4509  H   VAL   292     -16.535   3.018  -7.482  1.00  0.00           H  
ATOM   4510  HA  VAL   292     -13.742   2.331  -8.023  1.00  0.00           H  
ATOM   4511  HB  VAL   292     -15.623   0.162  -7.208  1.00  0.00           H  
ATOM   4512 HG11 VAL   292     -13.675  -1.353  -7.992  1.00  0.00           H  
ATOM   4513 HG12 VAL   292     -14.854  -0.835  -9.091  1.00  0.00           H  
ATOM   4514 HG13 VAL   292     -13.173  -0.050  -8.885  1.00  0.00           H  
ATOM   4515 HG21 VAL   292     -13.823   1.101  -5.560  1.00  0.00           H  
ATOM   4516 HG22 VAL   292     -13.589  -0.604  -5.921  1.00  0.00           H  
ATOM   4517 HG23 VAL   292     -12.508   0.560  -6.695  1.00  0.00           H  
ATOM   4518  N   SER   293     -14.407   1.749 -10.423  1.00  0.00           N  
ATOM   4519  CA  SER   293     -14.659   1.584 -11.854  1.00  0.00           C  
ATOM   4520  C   SER   293     -14.426   0.146 -12.299  1.00  0.00           C  
ATOM   4521  O   SER   293     -13.554  -0.510 -11.824  1.00  0.00           O  
ATOM   4522  CB  SER   293     -13.796   2.561 -12.722  1.00  0.00           C  
ATOM   4523  OG  SER   293     -14.068   3.946 -12.474  1.00  0.00           O  
ATOM   4524  H   SER   293     -13.510   1.446 -10.070  1.00  0.00           H  
ATOM   4525  HA  SER   293     -15.701   1.797 -12.094  1.00  0.00           H  
ATOM   4526  HB2 SER   293     -12.771   2.239 -12.546  1.00  0.00           H  
ATOM   4527  HB3 SER   293     -13.985   2.342 -13.772  1.00  0.00           H  
ATOM   4528  HG  SER   293     -14.539   4.215 -13.266  1.00  0.00           H  
ATOM   4529  N   ASN   294     -15.214  -0.386 -13.260  1.00  0.00           N  
ATOM   4530  CA  ASN   294     -15.325  -1.799 -13.634  1.00  0.00           C  
ATOM   4531  C   ASN   294     -15.531  -2.690 -12.389  1.00  0.00           C  
ATOM   4532  O   ASN   294     -14.851  -3.767 -12.135  1.00  0.00           O  
ATOM   4533  CB  ASN   294     -14.090  -2.205 -14.408  1.00  0.00           C  
ATOM   4534  CG  ASN   294     -14.119  -1.554 -15.706  1.00  0.00           C  
ATOM   4535  ND2 ASN   294     -13.590  -0.367 -15.912  1.00  0.00           N  
ATOM   4536  OD1 ASN   294     -14.611  -2.237 -16.584  1.00  0.00           O  
ATOM   4537  H   ASN   294     -15.816   0.203 -13.817  1.00  0.00           H  
ATOM   4538  HA  ASN   294     -16.242  -2.007 -14.183  1.00  0.00           H  
ATOM   4539  HB2 ASN   294     -13.151  -1.969 -13.908  1.00  0.00           H  
ATOM   4540  HB3 ASN   294     -14.104  -3.271 -14.634  1.00  0.00           H  
ATOM   4541 HD21 ASN   294     -13.830   0.112 -16.769  1.00  0.00           H  
ATOM   4542 HD22 ASN   294     -12.974   0.086 -15.253  1.00  0.00           H  
ATOM   4543  N   PRO   295     -16.586  -2.371 -11.622  1.00  0.00           N  
ATOM   4544  CA  PRO   295     -16.964  -3.076 -10.431  1.00  0.00           C  
ATOM   4545  C   PRO   295     -17.293  -4.619 -10.641  1.00  0.00           C  
ATOM   4546  O   PRO   295     -17.016  -5.414  -9.809  1.00  0.00           O  
ATOM   4547  CB  PRO   295     -18.057  -2.225  -9.798  1.00  0.00           C  
ATOM   4548  CG  PRO   295     -18.886  -1.906 -10.982  1.00  0.00           C  
ATOM   4549  CD  PRO   295     -17.743  -1.525 -11.959  1.00  0.00           C  
ATOM   4550  HA  PRO   295     -16.184  -3.048  -9.671  1.00  0.00           H  
ATOM   4551  HB2 PRO   295     -18.634  -2.665  -8.985  1.00  0.00           H  
ATOM   4552  HB3 PRO   295     -17.640  -1.319  -9.357  1.00  0.00           H  
ATOM   4553  HG2 PRO   295     -19.504  -2.753 -11.279  1.00  0.00           H  
ATOM   4554  HG3 PRO   295     -19.499  -1.013 -10.867  1.00  0.00           H  
ATOM   4555  HD2 PRO   295     -18.208  -1.599 -12.941  1.00  0.00           H  
ATOM   4556  HD3 PRO   295     -17.427  -0.484 -11.886  1.00  0.00           H  
ATOM   4557  N   SER   296     -17.744  -5.061 -11.860  1.00  0.00           N  
ATOM   4558  CA  SER   296     -18.026  -6.486 -12.084  1.00  0.00           C  
ATOM   4559  C   SER   296     -16.986  -7.538 -12.322  1.00  0.00           C  
ATOM   4560  O   SER   296     -17.245  -8.721 -12.570  1.00  0.00           O  
ATOM   4561  CB  SER   296     -18.946  -6.513 -13.307  1.00  0.00           C  
ATOM   4562  OG  SER   296     -18.239  -6.195 -14.515  1.00  0.00           O  
ATOM   4563  H   SER   296     -17.929  -4.381 -12.583  1.00  0.00           H  
ATOM   4564  HA  SER   296     -18.562  -6.854 -11.209  1.00  0.00           H  
ATOM   4565  HB2 SER   296     -19.291  -7.504 -13.607  1.00  0.00           H  
ATOM   4566  HB3 SER   296     -19.707  -5.762 -13.095  1.00  0.00           H  
ATOM   4567  HG  SER   296     -17.926  -5.288 -14.526  1.00  0.00           H  
ATOM   4568  N   LEU   297     -15.674  -7.165 -12.224  1.00  0.00           N  
ATOM   4569  CA  LEU   297     -14.493  -8.056 -12.032  1.00  0.00           C  
ATOM   4570  C   LEU   297     -13.938  -7.957 -10.560  1.00  0.00           C  
ATOM   4571  O   LEU   297     -12.937  -8.653 -10.431  1.00  0.00           O  
ATOM   4572  CB  LEU   297     -13.345  -7.718 -13.042  1.00  0.00           C  
ATOM   4573  CG  LEU   297     -13.785  -7.761 -14.563  1.00  0.00           C  
ATOM   4574  CD1 LEU   297     -14.359  -6.417 -15.040  1.00  0.00           C  
ATOM   4575  CD2 LEU   297     -12.498  -7.998 -15.351  1.00  0.00           C  
ATOM   4576  H   LEU   297     -15.605  -6.164 -12.112  1.00  0.00           H  
ATOM   4577  HA  LEU   297     -14.684  -9.115 -12.204  1.00  0.00           H  
ATOM   4578  HB2 LEU   297     -13.031  -6.730 -12.711  1.00  0.00           H  
ATOM   4579  HB3 LEU   297     -12.557  -8.438 -12.825  1.00  0.00           H  
ATOM   4580  HG  LEU   297     -14.488  -8.572 -14.751  1.00  0.00           H  
ATOM   4581 HD11 LEU   297     -13.774  -5.527 -14.808  1.00  0.00           H  
ATOM   4582 HD12 LEU   297     -14.486  -6.358 -16.121  1.00  0.00           H  
ATOM   4583 HD13 LEU   297     -15.298  -6.130 -14.569  1.00  0.00           H  
ATOM   4584 HD21 LEU   297     -12.202  -8.990 -15.009  1.00  0.00           H  
ATOM   4585 HD22 LEU   297     -12.741  -8.018 -16.413  1.00  0.00           H  
ATOM   4586 HD23 LEU   297     -11.726  -7.264 -15.122  1.00  0.00           H  
ATOM   4587  N   LEU   298     -14.537  -7.232  -9.605  1.00  0.00           N  
ATOM   4588  CA  LEU   298     -14.154  -7.172  -8.150  1.00  0.00           C  
ATOM   4589  C   LEU   298     -13.945  -8.623  -7.577  1.00  0.00           C  
ATOM   4590  O   LEU   298     -14.778  -9.489  -7.812  1.00  0.00           O  
ATOM   4591  CB  LEU   298     -14.984  -6.322  -7.161  1.00  0.00           C  
ATOM   4592  CG  LEU   298     -14.740  -4.799  -7.317  1.00  0.00           C  
ATOM   4593  CD1 LEU   298     -15.717  -3.859  -6.510  1.00  0.00           C  
ATOM   4594  CD2 LEU   298     -13.308  -4.407  -6.779  1.00  0.00           C  
ATOM   4595  H   LEU   298     -15.417  -6.811  -9.865  1.00  0.00           H  
ATOM   4596  HA  LEU   298     -13.154  -6.747  -8.073  1.00  0.00           H  
ATOM   4597  HB2 LEU   298     -16.026  -6.637  -7.218  1.00  0.00           H  
ATOM   4598  HB3 LEU   298     -14.683  -6.565  -6.142  1.00  0.00           H  
ATOM   4599  HG  LEU   298     -14.797  -4.677  -8.399  1.00  0.00           H  
ATOM   4600 HD11 LEU   298     -15.584  -2.800  -6.733  1.00  0.00           H  
ATOM   4601 HD12 LEU   298     -16.741  -4.101  -6.794  1.00  0.00           H  
ATOM   4602 HD13 LEU   298     -15.666  -4.187  -5.471  1.00  0.00           H  
ATOM   4603 HD21 LEU   298     -13.226  -4.667  -5.724  1.00  0.00           H  
ATOM   4604 HD22 LEU   298     -12.514  -4.897  -7.342  1.00  0.00           H  
ATOM   4605 HD23 LEU   298     -13.172  -3.337  -6.933  1.00  0.00           H  
ATOM   4606  N   ASP   299     -12.927  -8.858  -6.743  1.00  0.00           N  
ATOM   4607  CA  ASP   299     -12.712 -10.092  -5.959  1.00  0.00           C  
ATOM   4608  C   ASP   299     -13.691 -10.139  -4.699  1.00  0.00           C  
ATOM   4609  O   ASP   299     -13.514  -9.393  -3.738  1.00  0.00           O  
ATOM   4610  CB  ASP   299     -11.225 -10.297  -5.518  1.00  0.00           C  
ATOM   4611  CG  ASP   299     -10.863 -11.693  -4.972  1.00  0.00           C  
ATOM   4612  OD1 ASP   299      -9.649 -12.019  -4.977  1.00  0.00           O  
ATOM   4613  OD2 ASP   299     -11.787 -12.421  -4.568  1.00  0.00           O1-
ATOM   4614  H   ASP   299     -12.293  -8.104  -6.520  1.00  0.00           H  
ATOM   4615  HA  ASP   299     -12.898 -10.881  -6.686  1.00  0.00           H  
ATOM   4616  HB2 ASP   299     -10.531  -9.978  -6.296  1.00  0.00           H  
ATOM   4617  HB3 ASP   299     -11.108  -9.565  -4.719  1.00  0.00           H  
ATOM   4618  N   PRO   300     -14.661 -11.115  -4.605  1.00  0.00           N  
ATOM   4619  CA  PRO   300     -15.664 -11.193  -3.498  1.00  0.00           C  
ATOM   4620  C   PRO   300     -15.063 -11.876  -2.253  1.00  0.00           C  
ATOM   4621  O   PRO   300     -15.792 -11.980  -1.242  1.00  0.00           O  
ATOM   4622  CB  PRO   300     -16.854 -11.989  -4.058  1.00  0.00           C  
ATOM   4623  CG  PRO   300     -16.467 -12.399  -5.505  1.00  0.00           C  
ATOM   4624  CD  PRO   300     -14.958 -12.237  -5.559  1.00  0.00           C  
ATOM   4625  HA  PRO   300     -16.033 -10.209  -3.209  1.00  0.00           H  
ATOM   4626  HB2 PRO   300     -17.039 -12.935  -3.551  1.00  0.00           H  
ATOM   4627  HB3 PRO   300     -17.749 -11.376  -4.162  1.00  0.00           H  
ATOM   4628  HG2 PRO   300     -16.741 -13.449  -5.613  1.00  0.00           H  
ATOM   4629  HG3 PRO   300     -17.119 -11.795  -6.135  1.00  0.00           H  
ATOM   4630  HD2 PRO   300     -14.560 -13.172  -5.164  1.00  0.00           H  
ATOM   4631  HD3 PRO   300     -14.794 -12.025  -6.616  1.00  0.00           H  
ATOM   4632  N   ASP   301     -13.821 -12.340  -2.246  1.00  0.00           N  
ATOM   4633  CA  ASP   301     -13.196 -12.807  -1.026  1.00  0.00           C  
ATOM   4634  C   ASP   301     -12.736 -11.696  -0.068  1.00  0.00           C  
ATOM   4635  O   ASP   301     -12.098 -10.773  -0.499  1.00  0.00           O  
ATOM   4636  CB  ASP   301     -12.049 -13.765  -1.266  1.00  0.00           C  
ATOM   4637  CG  ASP   301     -12.537 -14.962  -2.153  1.00  0.00           C  
ATOM   4638  OD1 ASP   301     -11.877 -15.320  -3.142  1.00  0.00           O  
ATOM   4639  OD2 ASP   301     -13.628 -15.638  -1.845  1.00  0.00           O1-
ATOM   4640  H   ASP   301     -13.275 -12.325  -3.095  1.00  0.00           H  
ATOM   4641  HA  ASP   301     -13.884 -13.402  -0.426  1.00  0.00           H  
ATOM   4642  HB2 ASP   301     -11.234 -13.214  -1.735  1.00  0.00           H  
ATOM   4643  HB3 ASP   301     -11.738 -14.165  -0.301  1.00  0.00           H  
ATOM   4644  N   GLN   302     -13.180 -11.813   1.228  1.00  0.00           N  
ATOM   4645  CA  GLN   302     -12.981 -10.716   2.235  1.00  0.00           C  
ATOM   4646  C   GLN   302     -11.641 -10.457   2.759  1.00  0.00           C  
ATOM   4647  O   GLN   302     -11.463  -9.326   3.269  1.00  0.00           O  
ATOM   4648  CB  GLN   302     -14.022 -11.068   3.299  1.00  0.00           C  
ATOM   4649  CG  GLN   302     -15.404 -10.779   2.840  1.00  0.00           C  
ATOM   4650  CD  GLN   302     -16.361 -11.136   3.977  1.00  0.00           C  
ATOM   4651  NE2 GLN   302     -17.476 -11.704   3.614  1.00  0.00           N  
ATOM   4652  OE1 GLN   302     -16.037 -10.928   5.158  1.00  0.00           O  
ATOM   4653  H   GLN   302     -13.771 -12.587   1.494  1.00  0.00           H  
ATOM   4654  HA  GLN   302     -13.387  -9.771   1.874  1.00  0.00           H  
ATOM   4655  HB2 GLN   302     -13.955 -12.121   3.574  1.00  0.00           H  
ATOM   4656  HB3 GLN   302     -13.840 -10.480   4.199  1.00  0.00           H  
ATOM   4657  HG2 GLN   302     -15.601  -9.754   2.528  1.00  0.00           H  
ATOM   4658  HG3 GLN   302     -15.530 -11.420   1.968  1.00  0.00           H  
ATOM   4659 HE21 GLN   302     -18.072 -12.021   4.366  1.00  0.00           H  
ATOM   4660 HE22 GLN   302     -17.712 -11.854   2.643  1.00  0.00           H  
ATOM   4661  N   ASP   303     -10.705 -11.434   2.623  1.00  0.00           N  
ATOM   4662  CA  ASP   303      -9.297 -11.261   2.782  1.00  0.00           C  
ATOM   4663  C   ASP   303      -8.666 -10.680   1.526  1.00  0.00           C  
ATOM   4664  O   ASP   303      -7.499 -10.207   1.630  1.00  0.00           O  
ATOM   4665  CB  ASP   303      -8.485 -12.555   3.171  1.00  0.00           C  
ATOM   4666  CG  ASP   303      -8.578 -13.709   2.146  1.00  0.00           C  
ATOM   4667  OD1 ASP   303      -7.710 -14.658   2.124  1.00  0.00           O  
ATOM   4668  OD2 ASP   303      -9.452 -13.673   1.273  1.00  0.00           O1-
ATOM   4669  H   ASP   303     -10.921 -12.208   2.010  1.00  0.00           H  
ATOM   4670  HA  ASP   303      -9.235 -10.486   3.546  1.00  0.00           H  
ATOM   4671  HB2 ASP   303      -7.435 -12.340   3.373  1.00  0.00           H  
ATOM   4672  HB3 ASP   303      -8.927 -12.930   4.094  1.00  0.00           H  
ATOM   4673  N   ALA   304      -9.344 -10.688   0.367  1.00  0.00           N  
ATOM   4674  CA  ALA   304      -8.869  -9.969  -0.807  1.00  0.00           C  
ATOM   4675  C   ALA   304      -9.452  -8.571  -0.790  1.00  0.00           C  
ATOM   4676  O   ALA   304      -8.662  -7.614  -1.048  1.00  0.00           O  
ATOM   4677  CB  ALA   304      -9.259 -10.744  -2.061  1.00  0.00           C  
ATOM   4678  H   ALA   304     -10.224 -11.169   0.250  1.00  0.00           H  
ATOM   4679  HA  ALA   304      -7.785  -9.853  -0.826  1.00  0.00           H  
ATOM   4680  HB1 ALA   304      -8.760 -10.318  -2.931  1.00  0.00           H  
ATOM   4681  HB2 ALA   304      -8.970 -11.786  -1.919  1.00  0.00           H  
ATOM   4682  HB3 ALA   304     -10.301 -10.631  -2.361  1.00  0.00           H  
ATOM   4683  N   THR   305     -10.721  -8.301  -0.507  1.00  0.00           N  
ATOM   4684  CA  THR   305     -11.311  -6.970  -0.751  1.00  0.00           C  
ATOM   4685  C   THR   305     -11.883  -6.416   0.542  1.00  0.00           C  
ATOM   4686  O   THR   305     -12.759  -7.032   1.186  1.00  0.00           O  
ATOM   4687  CB  THR   305     -12.195  -6.916  -1.958  1.00  0.00           C  
ATOM   4688  CG2 THR   305     -12.563  -5.464  -2.350  1.00  0.00           C  
ATOM   4689  OG1 THR   305     -11.682  -7.562  -3.051  1.00  0.00           O  
ATOM   4690  H   THR   305     -11.144  -9.164  -0.195  1.00  0.00           H  
ATOM   4691  HA  THR   305     -10.512  -6.280  -1.021  1.00  0.00           H  
ATOM   4692  HB  THR   305     -13.155  -7.360  -1.693  1.00  0.00           H  
ATOM   4693  HG1 THR   305     -12.316  -8.234  -3.314  1.00  0.00           H  
ATOM   4694 HG21 THR   305     -13.211  -5.447  -3.227  1.00  0.00           H  
ATOM   4695 HG22 THR   305     -13.109  -4.908  -1.588  1.00  0.00           H  
ATOM   4696 HG23 THR   305     -11.703  -4.855  -2.630  1.00  0.00           H  
ATOM   4697  N   TYR   306     -11.234  -5.348   1.035  1.00  0.00           N  
ATOM   4698  CA  TYR   306     -11.472  -4.703   2.327  1.00  0.00           C  
ATOM   4699  C   TYR   306     -10.990  -3.274   2.516  1.00  0.00           C  
ATOM   4700  O   TYR   306      -9.950  -2.904   1.939  1.00  0.00           O  
ATOM   4701  CB  TYR   306     -11.023  -5.592   3.488  1.00  0.00           C  
ATOM   4702  CG  TYR   306      -9.517  -5.644   3.823  1.00  0.00           C  
ATOM   4703  CD1 TYR   306      -8.817  -4.571   4.396  1.00  0.00           C  
ATOM   4704  CD2 TYR   306      -8.817  -6.724   3.133  1.00  0.00           C  
ATOM   4705  CE1 TYR   306      -7.389  -4.631   4.411  1.00  0.00           C  
ATOM   4706  CE2 TYR   306      -7.375  -6.768   3.272  1.00  0.00           C  
ATOM   4707  CZ  TYR   306      -6.638  -5.695   3.873  1.00  0.00           C  
ATOM   4708  OH  TYR   306      -5.299  -5.770   4.085  1.00  0.00           O  
ATOM   4709  H   TYR   306     -10.346  -5.104   0.619  1.00  0.00           H  
ATOM   4710  HA  TYR   306     -12.552  -4.647   2.457  1.00  0.00           H  
ATOM   4711  HB2 TYR   306     -11.552  -5.240   4.374  1.00  0.00           H  
ATOM   4712  HB3 TYR   306     -11.315  -6.627   3.320  1.00  0.00           H  
ATOM   4713  HD1 TYR   306      -9.402  -3.754   4.791  1.00  0.00           H  
ATOM   4714  HD2 TYR   306      -9.332  -7.502   2.589  1.00  0.00           H  
ATOM   4715  HE1 TYR   306      -6.834  -3.790   4.802  1.00  0.00           H  
ATOM   4716  HE2 TYR   306      -6.825  -7.526   2.733  1.00  0.00           H  
ATOM   4717  HH  TYR   306      -4.883  -4.909   4.166  1.00  0.00           H  
ATOM   4718  N   PHE   307     -11.755  -2.468   3.335  1.00  0.00           N  
ATOM   4719  CA  PHE   307     -11.477  -0.993   3.438  1.00  0.00           C  
ATOM   4720  C   PHE   307     -11.814  -0.509   4.847  1.00  0.00           C  
ATOM   4721  O   PHE   307     -12.681  -1.063   5.511  1.00  0.00           O  
ATOM   4722  CB  PHE   307     -12.302  -0.391   2.308  1.00  0.00           C  
ATOM   4723  CG  PHE   307     -13.272   0.720   2.787  1.00  0.00           C  
ATOM   4724  CD1 PHE   307     -12.691   1.983   3.189  1.00  0.00           C  
ATOM   4725  CD2 PHE   307     -14.642   0.481   2.911  1.00  0.00           C  
ATOM   4726  CE1 PHE   307     -13.453   3.043   3.503  1.00  0.00           C  
ATOM   4727  CE2 PHE   307     -15.416   1.574   3.332  1.00  0.00           C  
ATOM   4728  CZ  PHE   307     -14.833   2.833   3.504  1.00  0.00           C  
ATOM   4729  H   PHE   307     -12.564  -2.862   3.794  1.00  0.00           H  
ATOM   4730  HA  PHE   307     -10.422  -0.732   3.353  1.00  0.00           H  
ATOM   4731  HB2 PHE   307     -11.562   0.047   1.639  1.00  0.00           H  
ATOM   4732  HB3 PHE   307     -12.834  -1.180   1.777  1.00  0.00           H  
ATOM   4733  HD1 PHE   307     -11.633   2.183   3.116  1.00  0.00           H  
ATOM   4734  HD2 PHE   307     -15.064  -0.501   2.757  1.00  0.00           H  
ATOM   4735  HE1 PHE   307     -13.028   4.027   3.627  1.00  0.00           H  
ATOM   4736  HE2 PHE   307     -16.496   1.561   3.338  1.00  0.00           H  
ATOM   4737  HZ  PHE   307     -15.509   3.653   3.699  1.00  0.00           H  
ATOM   4738  N   GLY   308     -11.156   0.489   5.446  1.00  0.00           N  
ATOM   4739  CA  GLY   308     -11.072   0.643   6.842  1.00  0.00           C  
ATOM   4740  C   GLY   308     -10.352   1.905   7.274  1.00  0.00           C  
ATOM   4741  O   GLY   308     -10.005   2.767   6.422  1.00  0.00           O  
ATOM   4742  H   GLY   308     -10.551   1.087   4.901  1.00  0.00           H  
ATOM   4743  HA2 GLY   308     -12.085   0.731   7.235  1.00  0.00           H  
ATOM   4744  HA3 GLY   308     -10.642  -0.242   7.313  1.00  0.00           H  
ATOM   4745  N   ALA   309     -10.254   2.122   8.629  1.00  0.00           N  
ATOM   4746  CA  ALA   309      -9.775   3.319   9.446  1.00  0.00           C  
ATOM   4747  C   ALA   309      -9.259   2.935  10.855  1.00  0.00           C  
ATOM   4748  O   ALA   309      -9.655   1.868  11.359  1.00  0.00           O  
ATOM   4749  CB  ALA   309     -10.992   4.291   9.425  1.00  0.00           C  
ATOM   4750  H   ALA   309     -10.515   1.386   9.270  1.00  0.00           H  
ATOM   4751  HA  ALA   309      -8.863   3.645   8.946  1.00  0.00           H  
ATOM   4752  HB1 ALA   309     -11.203   4.500   8.377  1.00  0.00           H  
ATOM   4753  HB2 ALA   309     -11.884   3.736   9.716  1.00  0.00           H  
ATOM   4754  HB3 ALA   309     -10.843   5.081  10.160  1.00  0.00           H  
ATOM   4755  N   PHE   310      -8.423   3.779  11.477  1.00  0.00           N  
ATOM   4756  CA  PHE   310      -8.225   3.802  12.945  1.00  0.00           C  
ATOM   4757  C   PHE   310      -7.826   5.199  13.484  1.00  0.00           C  
ATOM   4758  O   PHE   310      -7.048   5.862  12.839  1.00  0.00           O  
ATOM   4759  CB  PHE   310      -7.273   2.635  13.394  1.00  0.00           C  
ATOM   4760  CG  PHE   310      -5.830   2.725  12.936  1.00  0.00           C  
ATOM   4761  CD1 PHE   310      -4.904   3.340  13.789  1.00  0.00           C  
ATOM   4762  CD2 PHE   310      -5.349   2.002  11.776  1.00  0.00           C  
ATOM   4763  CE1 PHE   310      -3.606   3.542  13.275  1.00  0.00           C  
ATOM   4764  CE2 PHE   310      -4.050   2.139  11.282  1.00  0.00           C  
ATOM   4765  CZ  PHE   310      -3.144   3.018  12.015  1.00  0.00           C  
ATOM   4766  H   PHE   310      -8.201   4.631  10.983  1.00  0.00           H  
ATOM   4767  HA  PHE   310      -9.213   3.528  13.315  1.00  0.00           H  
ATOM   4768  HB2 PHE   310      -7.378   2.519  14.473  1.00  0.00           H  
ATOM   4769  HB3 PHE   310      -7.681   1.732  12.938  1.00  0.00           H  
ATOM   4770  HD1 PHE   310      -5.165   3.717  14.768  1.00  0.00           H  
ATOM   4771  HD2 PHE   310      -6.032   1.419  11.178  1.00  0.00           H  
ATOM   4772  HE1 PHE   310      -2.965   4.171  13.875  1.00  0.00           H  
ATOM   4773  HE2 PHE   310      -3.754   1.594  10.398  1.00  0.00           H  
ATOM   4774  HZ  PHE   310      -2.195   3.185  11.529  1.00  0.00           H  
ATOM   4775  N   LYS   311      -8.351   5.541  14.641  1.00  0.00           N  
ATOM   4776  CA  LYS   311      -7.942   6.831  15.286  1.00  0.00           C  
ATOM   4777  C   LYS   311      -6.442   6.652  15.776  1.00  0.00           C  
ATOM   4778  O   LYS   311      -6.167   5.704  16.522  1.00  0.00           O  
ATOM   4779  CB  LYS   311      -8.897   7.213  16.440  1.00  0.00           C  
ATOM   4780  CG  LYS   311      -8.673   8.649  16.982  1.00  0.00           C  
ATOM   4781  CD  LYS   311      -9.813   9.253  17.834  1.00  0.00           C  
ATOM   4782  CE  LYS   311      -9.183  10.313  18.796  1.00  0.00           C  
ATOM   4783  NZ  LYS   311     -10.038  10.876  19.853  1.00  0.00           N1+
ATOM   4784  H   LYS   311      -8.931   4.894  15.157  1.00  0.00           H  
ATOM   4785  HA  LYS   311      -7.965   7.665  14.586  1.00  0.00           H  
ATOM   4786  HB2 LYS   311      -9.889   7.172  15.989  1.00  0.00           H  
ATOM   4787  HB3 LYS   311      -8.793   6.476  17.235  1.00  0.00           H  
ATOM   4788  HG2 LYS   311      -7.750   8.660  17.561  1.00  0.00           H  
ATOM   4789  HG3 LYS   311      -8.460   9.321  16.151  1.00  0.00           H  
ATOM   4790  HD2 LYS   311     -10.591   9.643  17.177  1.00  0.00           H  
ATOM   4791  HD3 LYS   311     -10.296   8.519  18.480  1.00  0.00           H  
ATOM   4792  HE2 LYS   311      -8.214  10.064  19.227  1.00  0.00           H  
ATOM   4793  HE3 LYS   311      -8.983  11.147  18.123  1.00  0.00           H  
ATOM   4794  HZ1 LYS   311      -9.571  11.357  20.610  1.00  0.00           H  
ATOM   4795  HZ2 LYS   311     -10.861  11.293  19.445  1.00  0.00           H  
ATOM   4796  HZ3 LYS   311     -10.577  10.139  20.284  1.00  0.00           H  
ATOM   4797  N   VAL   312      -5.625   7.588  15.432  1.00  0.00           N  
ATOM   4798  CA  VAL   312      -4.162   7.669  15.902  1.00  0.00           C  
ATOM   4799  C   VAL   312      -4.058   8.325  17.235  1.00  0.00           C  
ATOM   4800  O   VAL   312      -3.841   7.690  18.299  1.00  0.00           O  
ATOM   4801  CB  VAL   312      -3.209   8.217  14.797  1.00  0.00           C  
ATOM   4802  CG1 VAL   312      -1.816   8.112  15.184  1.00  0.00           C  
ATOM   4803  CG2 VAL   312      -3.430   7.656  13.327  1.00  0.00           C  
ATOM   4804  H   VAL   312      -6.068   8.219  14.781  1.00  0.00           H  
ATOM   4805  HA  VAL   312      -3.853   6.644  16.104  1.00  0.00           H  
ATOM   4806  HB  VAL   312      -3.395   9.291  14.762  1.00  0.00           H  
ATOM   4807 HG11 VAL   312      -1.706   8.546  16.177  1.00  0.00           H  
ATOM   4808 HG12 VAL   312      -1.602   7.044  15.220  1.00  0.00           H  
ATOM   4809 HG13 VAL   312      -1.154   8.625  14.484  1.00  0.00           H  
ATOM   4810 HG21 VAL   312      -2.573   7.794  12.668  1.00  0.00           H  
ATOM   4811 HG22 VAL   312      -3.572   6.576  13.358  1.00  0.00           H  
ATOM   4812 HG23 VAL   312      -4.374   8.048  12.949  1.00  0.00           H  
ATOM   4813  N   GLN   313      -4.673   9.485  17.336  1.00  0.00           N  
ATOM   4814  CA  GLN   313      -4.680  10.387  18.516  1.00  0.00           C  
ATOM   4815  C   GLN   313      -5.879  11.388  18.396  1.00  0.00           C  
ATOM   4816  O   GLN   313      -6.593  11.538  17.398  1.00  0.00           O  
ATOM   4817  CB  GLN   313      -3.372  11.189  18.670  1.00  0.00           C  
ATOM   4818  CG  GLN   313      -3.209  12.401  17.679  1.00  0.00           C  
ATOM   4819  CD  GLN   313      -2.292  12.274  16.479  1.00  0.00           C  
ATOM   4820  NE2 GLN   313      -1.841  13.388  15.938  1.00  0.00           N  
ATOM   4821  OE1 GLN   313      -1.887  11.183  16.047  1.00  0.00           O  
ATOM   4822  H   GLN   313      -5.063   9.878  16.491  1.00  0.00           H  
ATOM   4823  HA  GLN   313      -4.632   9.774  19.416  1.00  0.00           H  
ATOM   4824  HB2 GLN   313      -3.400  11.547  19.700  1.00  0.00           H  
ATOM   4825  HB3 GLN   313      -2.550  10.480  18.574  1.00  0.00           H  
ATOM   4826  HG2 GLN   313      -4.105  12.760  17.172  1.00  0.00           H  
ATOM   4827  HG3 GLN   313      -2.848  13.245  18.265  1.00  0.00           H  
ATOM   4828 HE21 GLN   313      -1.318  13.341  15.075  1.00  0.00           H  
ATOM   4829 HE22 GLN   313      -2.064  14.291  16.336  1.00  0.00           H  
ATOM   4830  N   ASP   314      -5.995  12.172  19.475  1.00  0.00           N  
ATOM   4831  CA  ASP   314      -6.827  13.283  19.649  1.00  0.00           C  
ATOM   4832  C   ASP   314      -6.352  14.588  18.997  1.00  0.00           C  
ATOM   4833  O   ASP   314      -5.127  14.757  18.765  1.00  0.00           O  
ATOM   4834  CB  ASP   314      -6.880  13.655  21.197  1.00  0.00           C  
ATOM   4835  CG  ASP   314      -7.182  12.420  22.052  1.00  0.00           C  
ATOM   4836  OD1 ASP   314      -8.155  11.674  21.781  1.00  0.00           O  
ATOM   4837  OD2 ASP   314      -6.355  12.152  22.936  1.00  0.00           O1-
ATOM   4838  H   ASP   314      -5.363  12.002  20.245  1.00  0.00           H  
ATOM   4839  HA  ASP   314      -7.834  12.971  19.369  1.00  0.00           H  
ATOM   4840  HB2 ASP   314      -5.914  14.072  21.480  1.00  0.00           H  
ATOM   4841  HB3 ASP   314      -7.658  14.399  21.371  1.00  0.00           H  
ATOM   4842  N   ILE   315      -7.240  15.363  18.461  1.00  0.00           N  
ATOM   4843  CA  ILE   315      -6.980  16.723  17.957  1.00  0.00           C  
ATOM   4844  C   ILE   315      -6.659  17.644  19.191  1.00  0.00           C  
ATOM   4845  O   ILE   315      -7.315  17.533  20.204  1.00  0.00           O  
ATOM   4846  CB  ILE   315      -8.302  17.228  17.307  1.00  0.00           C  
ATOM   4847  CG1 ILE   315      -8.332  16.740  15.844  1.00  0.00           C  
ATOM   4848  CG2 ILE   315      -8.317  18.752  17.289  1.00  0.00           C  
ATOM   4849  CD1 ILE   315      -9.650  16.773  15.172  1.00  0.00           C  
ATOM   4850  H   ILE   315      -8.218  15.148  18.590  1.00  0.00           H  
ATOM   4851  HA  ILE   315      -6.161  16.574  17.254  1.00  0.00           H  
ATOM   4852  HB  ILE   315      -9.202  16.834  17.779  1.00  0.00           H  
ATOM   4853 HG12 ILE   315      -7.590  17.320  15.296  1.00  0.00           H  
ATOM   4854 HG13 ILE   315      -7.902  15.753  15.674  1.00  0.00           H  
ATOM   4855 HG21 ILE   315      -9.054  19.217  16.635  1.00  0.00           H  
ATOM   4856 HG22 ILE   315      -8.448  19.143  18.298  1.00  0.00           H  
ATOM   4857 HG23 ILE   315      -7.392  19.158  16.881  1.00  0.00           H  
ATOM   4858 HD11 ILE   315     -10.425  16.420  15.852  1.00  0.00           H  
ATOM   4859 HD12 ILE   315      -9.806  17.815  14.891  1.00  0.00           H  
ATOM   4860 HD13 ILE   315      -9.660  16.105  14.311  1.00  0.00           H  
ATOM   4861  N   ASP   316      -5.792  18.669  19.071  1.00  0.00           N  
ATOM   4862  CA  ASP   316      -5.698  19.729  20.091  1.00  0.00           C  
ATOM   4863  C   ASP   316      -5.427  21.026  19.407  1.00  0.00           C  
ATOM   4864  O   ASP   316      -5.799  22.044  20.047  1.00  0.00           O  
ATOM   4865  CB  ASP   316      -4.517  19.432  21.022  1.00  0.00           C  
ATOM   4866  CG  ASP   316      -3.130  19.353  20.382  1.00  0.00           C  
ATOM   4867  OD1 ASP   316      -2.252  20.198  20.613  1.00  0.00           O  
ATOM   4868  OD2 ASP   316      -2.902  18.419  19.583  1.00  0.00           O1-
ATOM   4869  OXT ASP   316      -4.806  21.133  18.305  1.00  0.00           O1-
ATOM   4870  H   ASP   316      -5.168  18.732  18.281  1.00  0.00           H  
ATOM   4871  HA  ASP   316      -6.637  19.859  20.627  1.00  0.00           H  
ATOM   4872  HB2 ASP   316      -4.527  20.167  21.828  1.00  0.00           H  
ATOM   4873  HB3 ASP   316      -4.671  18.458  21.487  1.00  0.00           H  
TER   
ATOM   4874  N   ALA   161       4.015  18.220  21.704  1.00  0.00           N1+
ATOM   4875  CA  ALA   161       2.955  18.013  20.662  1.00  0.00           C  
ATOM   4876  C   ALA   161       3.300  16.737  19.807  1.00  0.00           C  
ATOM   4877  O   ALA   161       4.491  16.405  19.632  1.00  0.00           O  
ATOM   4878  CB  ALA   161       2.810  19.233  19.789  1.00  0.00           C  
ATOM   4879  HA  ALA   161       1.987  17.790  21.111  1.00  0.00           H  
ATOM   4880  HB1 ALA   161       3.716  19.455  19.227  1.00  0.00           H  
ATOM   4881  HB2 ALA   161       2.017  19.117  19.050  1.00  0.00           H  
ATOM   4882  HB3 ALA   161       2.480  20.120  20.330  1.00  0.00           H  
ATOM   4883  H1  ALA   161       4.123  17.314  22.135  1.00  0.00           H  
ATOM   4884  H2  ALA   161       3.676  18.867  22.401  1.00  0.00           H  
ATOM   4885  H3  ALA   161       4.856  18.522  21.234  1.00  0.00           H  
ATOM   4886  N   GLN   162       2.282  16.030  19.310  1.00  0.00           N  
ATOM   4887  CA  GLN   162       2.373  14.756  18.580  1.00  0.00           C  
ATOM   4888  C   GLN   162       3.051  14.959  17.200  1.00  0.00           C  
ATOM   4889  O   GLN   162       2.521  15.738  16.383  1.00  0.00           O  
ATOM   4890  CB  GLN   162       1.018  14.050  18.400  1.00  0.00           C  
ATOM   4891  CG  GLN   162       0.806  12.941  19.385  1.00  0.00           C  
ATOM   4892  CD  GLN   162       1.740  11.802  19.082  1.00  0.00           C  
ATOM   4893  NE2 GLN   162       1.421  11.071  18.012  1.00  0.00           N  
ATOM   4894  OE1 GLN   162       2.749  11.592  19.731  1.00  0.00           O  
ATOM   4895  H   GLN   162       1.338  16.277  19.569  1.00  0.00           H  
ATOM   4896  HA  GLN   162       3.035  14.099  19.143  1.00  0.00           H  
ATOM   4897  HB2 GLN   162       0.202  14.768  18.478  1.00  0.00           H  
ATOM   4898  HB3 GLN   162       1.073  13.528  17.445  1.00  0.00           H  
ATOM   4899  HG2 GLN   162       0.971  13.254  20.416  1.00  0.00           H  
ATOM   4900  HG3 GLN   162      -0.245  12.669  19.290  1.00  0.00           H  
ATOM   4901 HE21 GLN   162       2.058  10.376  17.652  1.00  0.00           H  
ATOM   4902 HE22 GLN   162       0.596  11.302  17.475  1.00  0.00           H  
ATOM   4903  N   PRO   163       4.101  14.276  16.821  1.00  0.00           N  
ATOM   4904  CA  PRO   163       4.667  14.353  15.469  1.00  0.00           C  
ATOM   4905  C   PRO   163       3.841  13.627  14.416  1.00  0.00           C  
ATOM   4906  O   PRO   163       3.507  12.416  14.569  1.00  0.00           O  
ATOM   4907  CB  PRO   163       6.016  13.773  15.520  1.00  0.00           C  
ATOM   4908  CG  PRO   163       6.358  13.976  17.010  1.00  0.00           C  
ATOM   4909  CD  PRO   163       5.036  13.696  17.730  1.00  0.00           C  
ATOM   4910  HA  PRO   163       4.754  15.395  15.163  1.00  0.00           H  
ATOM   4911  HB2 PRO   163       5.992  12.712  15.273  1.00  0.00           H  
ATOM   4912  HB3 PRO   163       6.682  14.276  14.820  1.00  0.00           H  
ATOM   4913  HG2 PRO   163       7.093  13.238  17.333  1.00  0.00           H  
ATOM   4914  HG3 PRO   163       6.727  14.982  17.204  1.00  0.00           H  
ATOM   4915  HD2 PRO   163       4.785  12.635  17.759  1.00  0.00           H  
ATOM   4916  HD3 PRO   163       5.006  14.080  18.750  1.00  0.00           H  
ATOM   4917  N   PHE   164       3.470  14.279  13.303  1.00  0.00           N  
ATOM   4918  CA  PHE   164       2.796  13.691  12.132  1.00  0.00           C  
ATOM   4919  C   PHE   164       2.931  14.590  10.909  1.00  0.00           C  
ATOM   4920  O   PHE   164       3.296  15.737  10.976  1.00  0.00           O  
ATOM   4921  CB  PHE   164       1.329  13.443  12.431  1.00  0.00           C  
ATOM   4922  CG  PHE   164       0.547  14.713  12.869  1.00  0.00           C  
ATOM   4923  CD1 PHE   164       0.148  15.713  11.940  1.00  0.00           C  
ATOM   4924  CD2 PHE   164       0.234  14.886  14.259  1.00  0.00           C  
ATOM   4925  CE1 PHE   164      -0.729  16.764  12.320  1.00  0.00           C  
ATOM   4926  CE2 PHE   164      -0.644  15.953  14.562  1.00  0.00           C  
ATOM   4927  CZ  PHE   164      -1.156  16.871  13.611  1.00  0.00           C  
ATOM   4928  H   PHE   164       3.703  15.259  13.221  1.00  0.00           H  
ATOM   4929  HA  PHE   164       3.183  12.700  11.903  1.00  0.00           H  
ATOM   4930  HB2 PHE   164       0.869  13.108  11.501  1.00  0.00           H  
ATOM   4931  HB3 PHE   164       1.340  12.579  13.096  1.00  0.00           H  
ATOM   4932  HD1 PHE   164       0.444  15.661  10.902  1.00  0.00           H  
ATOM   4933  HD2 PHE   164       0.618  14.174  14.973  1.00  0.00           H  
ATOM   4934  HE1 PHE   164      -0.964  17.541  11.607  1.00  0.00           H  
ATOM   4935  HE2 PHE   164      -0.943  16.122  15.587  1.00  0.00           H  
ATOM   4936  HZ  PHE   164      -1.718  17.746  13.901  1.00  0.00           H  
ATOM   4937  N   ALA   165       2.791  14.057   9.691  1.00  0.00           N  
ATOM   4938  CA  ALA   165       2.886  14.728   8.385  1.00  0.00           C
[truncated: 191,370 more chars]
