# Supplementary material for: Identification of a binding site on soluble RANKL that can be targeted to inhibit soluble RANK-RANKL interactions and treat osteoporosis
Source: Nat Commun. 2022 Sep 12;13:5338. doi: 10.1038/s41467-022-33006-4 (PMC9468151; doi:10.1038/s41467-022-33006-4)
Supplement: Supplementary file 5 — Source Data [file 41467_2022_33006_MOESM5_ESM.zip › figS4c-4ns.pdb]

ATOM      1  N   ALA   161       8.075  -0.972  26.175  1.00  0.00           N1+
ATOM      2  CA  ALA   161       7.580  -0.643  24.876  1.00  0.00           C  
ATOM      3  C   ALA   161       6.352  -1.431  24.435  1.00  0.00           C  
ATOM      4  O   ALA   161       6.112  -2.578  24.871  1.00  0.00           O  
ATOM      5  CB  ALA   161       8.746  -0.817  23.823  1.00  0.00           C  
ATOM      6  HA  ALA   161       7.219   0.383  24.927  1.00  0.00           H  
ATOM      7  HB1 ALA   161       9.181  -1.816  23.831  1.00  0.00           H  
ATOM      8  HB2 ALA   161       8.384  -0.588  22.821  1.00  0.00           H  
ATOM      9  HB3 ALA   161       9.603  -0.199  24.092  1.00  0.00           H  
ATOM     10  H1  ALA   161       8.311  -1.954  26.200  1.00  0.00           H  
ATOM     11  H2  ALA   161       7.381  -0.792  26.886  1.00  0.00           H  
ATOM     12  H3  ALA   161       8.916  -0.451  26.382  1.00  0.00           H  
ATOM     13  N   GLN   162       5.566  -0.932  23.443  1.00  0.00           N  
ATOM     14  CA  GLN   162       4.521  -1.727  22.794  1.00  0.00           C  
ATOM     15  C   GLN   162       5.104  -2.917  21.998  1.00  0.00           C  
ATOM     16  O   GLN   162       6.258  -2.833  21.528  1.00  0.00           O  
ATOM     17  CB  GLN   162       3.666  -0.760  21.924  1.00  0.00           C  
ATOM     18  CG  GLN   162       2.812   0.238  22.738  1.00  0.00           C  
ATOM     19  CD  GLN   162       1.663  -0.316  23.585  1.00  0.00           C  
ATOM     20  NE2 GLN   162       0.950   0.508  24.331  1.00  0.00           N  
ATOM     21  OE1 GLN   162       1.326  -1.507  23.496  1.00  0.00           O  
ATOM     22  H   GLN   162       5.714   0.023  23.145  1.00  0.00           H  
ATOM     23  HA  GLN   162       3.870  -2.085  23.591  1.00  0.00           H  
ATOM     24  HB2 GLN   162       4.393  -0.180  21.354  1.00  0.00           H  
ATOM     25  HB3 GLN   162       3.016  -1.392  21.318  1.00  0.00           H  
ATOM     26  HG2 GLN   162       3.435   0.829  23.409  1.00  0.00           H  
ATOM     27  HG3 GLN   162       2.374   0.904  21.995  1.00  0.00           H  
ATOM     28 HE21 GLN   162       0.292   0.067  24.957  1.00  0.00           H  
ATOM     29 HE22 GLN   162       1.210   1.484  24.334  1.00  0.00           H  
ATOM     30  N   PRO   163       4.305  -3.912  21.746  1.00  0.00           N  
ATOM     31  CA  PRO   163       4.568  -4.866  20.663  1.00  0.00           C  
ATOM     32  C   PRO   163       4.643  -4.293  19.226  1.00  0.00           C  
ATOM     33  O   PRO   163       3.630  -3.799  18.723  1.00  0.00           O  
ATOM     34  CB  PRO   163       3.394  -5.954  20.790  1.00  0.00           C  
ATOM     35  CG  PRO   163       2.912  -5.774  22.252  1.00  0.00           C  
ATOM     36  CD  PRO   163       3.094  -4.307  22.472  1.00  0.00           C  
ATOM     37  HA  PRO   163       5.495  -5.385  20.905  1.00  0.00           H  
ATOM     38  HB2 PRO   163       2.563  -5.823  20.096  1.00  0.00           H  
ATOM     39  HB3 PRO   163       3.741  -6.980  20.674  1.00  0.00           H  
ATOM     40  HG2 PRO   163       1.849  -5.967  22.396  1.00  0.00           H  
ATOM     41  HG3 PRO   163       3.544  -6.286  22.979  1.00  0.00           H  
ATOM     42  HD2 PRO   163       2.280  -3.763  21.991  1.00  0.00           H  
ATOM     43  HD3 PRO   163       3.194  -4.113  23.539  1.00  0.00           H  
ATOM     44  N   PHE   164       5.731  -4.598  18.503  1.00  0.00           N  
ATOM     45  CA  PHE   164       5.826  -4.386  17.043  1.00  0.00           C  
ATOM     46  C   PHE   164       6.917  -5.307  16.396  1.00  0.00           C  
ATOM     47  O   PHE   164       7.667  -5.975  17.089  1.00  0.00           O  
ATOM     48  CB  PHE   164       6.181  -2.919  16.875  1.00  0.00           C  
ATOM     49  CG  PHE   164       7.479  -2.393  17.494  1.00  0.00           C  
ATOM     50  CD1 PHE   164       8.716  -2.571  16.887  1.00  0.00           C  
ATOM     51  CD2 PHE   164       7.422  -1.689  18.716  1.00  0.00           C  
ATOM     52  CE1 PHE   164       9.907  -2.140  17.460  1.00  0.00           C  
ATOM     53  CE2 PHE   164       8.613  -1.146  19.285  1.00  0.00           C  
ATOM     54  CZ  PHE   164       9.862  -1.420  18.677  1.00  0.00           C  
ATOM     55  H   PHE   164       6.466  -5.109  18.971  1.00  0.00           H  
ATOM     56  HA  PHE   164       4.864  -4.629  16.592  1.00  0.00           H  
ATOM     57  HB2 PHE   164       6.197  -2.734  15.802  1.00  0.00           H  
ATOM     58  HB3 PHE   164       5.402  -2.251  17.245  1.00  0.00           H  
ATOM     59  HD1 PHE   164       8.771  -3.144  15.974  1.00  0.00           H  
ATOM     60  HD2 PHE   164       6.485  -1.473  19.208  1.00  0.00           H  
ATOM     61  HE1 PHE   164      10.794  -2.300  16.866  1.00  0.00           H  
ATOM     62  HE2 PHE   164       8.569  -0.673  20.256  1.00  0.00           H  
ATOM     63  HZ  PHE   164      10.714  -0.981  19.175  1.00  0.00           H  
ATOM     64  N   ALA   165       6.858  -5.351  15.082  1.00  0.00           N  
ATOM     65  CA  ALA   165       7.852  -6.043  14.275  1.00  0.00           C  
ATOM     66  C   ALA   165       8.022  -5.347  12.913  1.00  0.00           C  
ATOM     67  O   ALA   165       7.046  -4.853  12.316  1.00  0.00           O  
ATOM     68  CB  ALA   165       7.628  -7.502  14.168  1.00  0.00           C  
ATOM     69  H   ALA   165       6.147  -4.839  14.581  1.00  0.00           H  
ATOM     70  HA  ALA   165       8.816  -5.961  14.776  1.00  0.00           H  
ATOM     71  HB1 ALA   165       6.664  -7.682  13.692  1.00  0.00           H  
ATOM     72  HB2 ALA   165       8.394  -8.040  13.610  1.00  0.00           H  
ATOM     73  HB3 ALA   165       7.667  -7.917  15.176  1.00  0.00           H  
ATOM     74  N   HIE   166       9.235  -5.477  12.398  1.00  0.00           N  
ATOM     75  CA  HIE   166       9.534  -5.410  10.969  1.00  0.00           C  
ATOM     76  C   HIE   166      10.618  -6.483  10.691  1.00  0.00           C  
ATOM     77  O   HIE   166      11.723  -6.368  11.224  1.00  0.00           O  
ATOM     78  CB  HIE   166      10.018  -4.016  10.549  1.00  0.00           C  
ATOM     79  CG  HIE   166      10.083  -3.660   9.028  1.00  0.00           C  
ATOM     80  CD2 HIE   166      11.174  -3.643   8.219  1.00  0.00           C  
ATOM     81  ND1 HIE   166       8.984  -3.125   8.298  1.00  0.00           N  
ATOM     82  CE1 HIE   166       9.421  -2.876   7.041  1.00  0.00           C  
ATOM     83  NE2 HIE   166      10.715  -3.278   6.923  1.00  0.00           N  
ATOM     84  H   HIE   166      10.029  -5.812  12.927  1.00  0.00           H  
ATOM     85  HA  HIE   166       8.620  -5.779  10.504  1.00  0.00           H  
ATOM     86  HB2 HIE   166       9.342  -3.292  11.007  1.00  0.00           H  
ATOM     87  HB3 HIE   166      10.991  -3.852  11.012  1.00  0.00           H  
ATOM     88  HD2 HIE   166      12.189  -3.780   8.560  1.00  0.00           H  
ATOM     89  HE1 HIE   166       8.833  -2.339   6.312  1.00  0.00           H  
ATOM     90  HE2 HIE   166      11.368  -2.985   6.209  1.00  0.00           H  
ATOM     91  N   LEU   167      10.199  -7.447   9.869  1.00  0.00           N  
ATOM     92  CA  LEU   167      11.046  -8.576   9.501  1.00  0.00           C  
ATOM     93  C   LEU   167      11.363  -8.517   7.978  1.00  0.00           C  
ATOM     94  O   LEU   167      10.521  -8.607   7.096  1.00  0.00           O  
ATOM     95  CB  LEU   167      10.346  -9.961   9.726  1.00  0.00           C  
ATOM     96  CG  LEU   167       9.877 -10.377  11.134  1.00  0.00           C  
ATOM     97  CD1 LEU   167       9.707 -11.883  11.204  1.00  0.00           C  
ATOM     98  CD2 LEU   167      10.771  -9.937  12.326  1.00  0.00           C  
ATOM     99  H   LEU   167       9.287  -7.354   9.446  1.00  0.00           H  
ATOM    100  HA  LEU   167      11.974  -8.597  10.073  1.00  0.00           H  
ATOM    101  HB2 LEU   167       9.533 -10.113   9.015  1.00  0.00           H  
ATOM    102  HB3 LEU   167      11.100 -10.677   9.400  1.00  0.00           H  
ATOM    103  HG  LEU   167       8.849 -10.061  11.313  1.00  0.00           H  
ATOM    104 HD11 LEU   167       8.913 -12.152  10.506  1.00  0.00           H  
ATOM    105 HD12 LEU   167      10.561 -12.490  10.905  1.00  0.00           H  
ATOM    106 HD13 LEU   167       9.417 -12.291  12.172  1.00  0.00           H  
ATOM    107 HD21 LEU   167      11.793 -10.314  12.279  1.00  0.00           H  
ATOM    108 HD22 LEU   167      10.879  -8.856  12.413  1.00  0.00           H  
ATOM    109 HD23 LEU   167      10.296 -10.274  13.247  1.00  0.00           H  
ATOM    110  N   THR   168      12.609  -8.205   7.693  1.00  0.00           N  
ATOM    111  CA  THR   168      13.138  -8.160   6.321  1.00  0.00           C  
ATOM    112  C   THR   168      13.566  -9.612   5.897  1.00  0.00           C  
ATOM    113  O   THR   168      14.109 -10.359   6.738  1.00  0.00           O  
ATOM    114  CB  THR   168      14.278  -7.116   6.113  1.00  0.00           C  
ATOM    115  CG2 THR   168      13.796  -5.721   6.556  1.00  0.00           C  
ATOM    116  OG1 THR   168      15.507  -7.429   6.812  1.00  0.00           O  
ATOM    117  H   THR   168      13.241  -8.049   8.466  1.00  0.00           H  
ATOM    118  HA  THR   168      12.310  -7.978   5.634  1.00  0.00           H  
ATOM    119  HB  THR   168      14.449  -7.142   5.036  1.00  0.00           H  
ATOM    120  HG1 THR   168      16.016  -7.929   6.169  1.00  0.00           H  
ATOM    121 HG21 THR   168      13.674  -5.788   7.637  1.00  0.00           H  
ATOM    122 HG22 THR   168      14.559  -4.983   6.309  1.00  0.00           H  
ATOM    123 HG23 THR   168      12.821  -5.368   6.221  1.00  0.00           H  
ATOM    124  N   ILE   169      13.486 -10.000   4.579  1.00  0.00           N  
ATOM    125  CA  ILE   169      13.965 -11.301   4.030  1.00  0.00           C  
ATOM    126  C   ILE   169      15.485 -11.520   4.186  1.00  0.00           C  
ATOM    127  O   ILE   169      16.260 -10.604   4.082  1.00  0.00           O  
ATOM    128  CB  ILE   169      13.502 -11.430   2.540  1.00  0.00           C  
ATOM    129  CG1 ILE   169      13.363 -12.969   2.246  1.00  0.00           C  
ATOM    130  CG2 ILE   169      14.522 -10.679   1.595  1.00  0.00           C  
ATOM    131  CD1 ILE   169      12.607 -13.293   0.872  1.00  0.00           C  
ATOM    132  H   ILE   169      12.852  -9.452   4.015  1.00  0.00           H  
ATOM    133  HA  ILE   169      13.463 -12.077   4.608  1.00  0.00           H  
ATOM    134  HB  ILE   169      12.557 -10.914   2.373  1.00  0.00           H  
ATOM    135 HG12 ILE   169      14.299 -13.506   2.399  1.00  0.00           H  
ATOM    136 HG13 ILE   169      12.682 -13.308   3.027  1.00  0.00           H  
ATOM    137 HG21 ILE   169      15.451 -11.232   1.452  1.00  0.00           H  
ATOM    138 HG22 ILE   169      14.031 -10.582   0.626  1.00  0.00           H  
ATOM    139 HG23 ILE   169      14.654  -9.643   1.906  1.00  0.00           H  
ATOM    140 HD11 ILE   169      11.547 -13.096   1.037  1.00  0.00           H  
ATOM    141 HD12 ILE   169      12.873 -12.587   0.087  1.00  0.00           H  
ATOM    142 HD13 ILE   169      12.678 -14.316   0.502  1.00  0.00           H  
ATOM    143  N   ASN   170      15.946 -12.722   4.417  1.00  0.00           N  
ATOM    144  CA  ASN   170      17.366 -13.052   4.149  1.00  0.00           C  
ATOM    145  C   ASN   170      17.563 -13.938   2.911  1.00  0.00           C  
ATOM    146  O   ASN   170      16.816 -14.915   2.704  1.00  0.00           O  
ATOM    147  CB  ASN   170      17.902 -13.783   5.401  1.00  0.00           C  
ATOM    148  CG  ASN   170      19.340 -14.386   5.472  1.00  0.00           C  
ATOM    149  ND2 ASN   170      19.713 -14.990   6.564  1.00  0.00           N  
ATOM    150  OD1 ASN   170      20.115 -14.152   4.586  1.00  0.00           O  
ATOM    151  H   ASN   170      15.277 -13.422   4.702  1.00  0.00           H  
ATOM    152  HA  ASN   170      18.079 -12.231   4.080  1.00  0.00           H  
ATOM    153  HB2 ASN   170      17.836 -13.046   6.202  1.00  0.00           H  
ATOM    154  HB3 ASN   170      17.276 -14.570   5.820  1.00  0.00           H  
ATOM    155 HD21 ASN   170      20.642 -15.385   6.522  1.00  0.00           H  
ATOM    156 HD22 ASN   170      19.025 -15.124   7.292  1.00  0.00           H  
ATOM    157  N   ALA   171      18.503 -13.619   2.037  1.00  0.00           N  
ATOM    158  CA  ALA   171      18.736 -14.411   0.895  1.00  0.00           C  
ATOM    159  C   ALA   171      19.352 -15.840   1.106  1.00  0.00           C  
ATOM    160  O   ALA   171      19.514 -16.556   0.134  1.00  0.00           O  
ATOM    161  CB  ALA   171      19.627 -13.642  -0.072  1.00  0.00           C  
ATOM    162  H   ALA   171      18.989 -12.742   2.162  1.00  0.00           H  
ATOM    163  HA  ALA   171      17.821 -14.562   0.322  1.00  0.00           H  
ATOM    164  HB1 ALA   171      19.198 -13.763  -1.067  1.00  0.00           H  
ATOM    165  HB2 ALA   171      19.527 -12.574   0.120  1.00  0.00           H  
ATOM    166  HB3 ALA   171      20.666 -13.971  -0.071  1.00  0.00           H  
ATOM    167  N   ALA   172      19.541 -16.241   2.368  1.00  0.00           N  
ATOM    168  CA  ALA   172      20.232 -17.461   2.728  1.00  0.00           C  
ATOM    169  C   ALA   172      19.438 -18.721   2.291  1.00  0.00           C  
ATOM    170  O   ALA   172      20.044 -19.783   2.069  1.00  0.00           O  
ATOM    171  CB  ALA   172      20.487 -17.576   4.234  1.00  0.00           C  
ATOM    172  H   ALA   172      19.270 -15.626   3.122  1.00  0.00           H  
ATOM    173  HA  ALA   172      21.131 -17.594   2.125  1.00  0.00           H  
ATOM    174  HB1 ALA   172      21.154 -16.757   4.508  1.00  0.00           H  
ATOM    175  HB2 ALA   172      19.531 -17.539   4.755  1.00  0.00           H  
ATOM    176  HB3 ALA   172      21.006 -18.514   4.427  1.00  0.00           H  
ATOM    177  N   SER   173      18.114 -18.683   2.110  1.00  0.00           N  
ATOM    178  CA  SER   173      17.313 -19.896   1.836  1.00  0.00           C  
ATOM    179  C   SER   173      16.048 -19.686   1.011  1.00  0.00           C  
ATOM    180  O   SER   173      14.894 -19.693   1.453  1.00  0.00           O  
ATOM    181  CB  SER   173      17.024 -20.662   3.199  1.00  0.00           C  
ATOM    182  OG  SER   173      16.827 -22.069   2.858  1.00  0.00           O  
ATOM    183  H   SER   173      17.670 -17.798   2.311  1.00  0.00           H  
ATOM    184  HA  SER   173      17.896 -20.616   1.262  1.00  0.00           H  
ATOM    185  HB2 SER   173      17.812 -20.525   3.939  1.00  0.00           H  
ATOM    186  HB3 SER   173      16.126 -20.298   3.699  1.00  0.00           H  
ATOM    187  HG  SER   173      17.666 -22.447   2.582  1.00  0.00           H  
ATOM    188  N   ILE   174      16.230 -19.209  -0.267  1.00  0.00           N  
ATOM    189  CA  ILE   174      15.068 -18.865  -1.107  1.00  0.00           C  
ATOM    190  C   ILE   174      14.395 -20.193  -1.591  1.00  0.00           C  
ATOM    191  O   ILE   174      15.057 -20.947  -2.368  1.00  0.00           O  
ATOM    192  CB  ILE   174      15.554 -17.956  -2.359  1.00  0.00           C  
ATOM    193  CG1 ILE   174      16.126 -16.627  -1.802  1.00  0.00           C  
ATOM    194  CG2 ILE   174      14.380 -17.681  -3.228  1.00  0.00           C  
ATOM    195  CD1 ILE   174      17.215 -16.041  -2.588  1.00  0.00           C  
ATOM    196  H   ILE   174      17.167 -19.307  -0.629  1.00  0.00           H  
ATOM    197  HA  ILE   174      14.393 -18.257  -0.506  1.00  0.00           H  
ATOM    198  HB  ILE   174      16.261 -18.561  -2.925  1.00  0.00           H  
ATOM    199 HG12 ILE   174      15.319 -15.896  -1.745  1.00  0.00           H  
ATOM    200 HG13 ILE   174      16.565 -16.841  -0.827  1.00  0.00           H  
ATOM    201 HG21 ILE   174      14.791 -16.968  -3.943  1.00  0.00           H  
ATOM    202 HG22 ILE   174      14.015 -18.609  -3.666  1.00  0.00           H  
ATOM    203 HG23 ILE   174      13.572 -17.118  -2.761  1.00  0.00           H  
ATOM    204 HD11 ILE   174      16.806 -15.920  -3.590  1.00  0.00           H  
ATOM    205 HD12 ILE   174      17.485 -15.073  -2.165  1.00  0.00           H  
ATOM    206 HD13 ILE   174      18.020 -16.778  -2.588  1.00  0.00           H  
ATOM    207  N   PRO   175      13.123 -20.459  -1.247  1.00  0.00           N  
ATOM    208  CA  PRO   175      12.498 -21.813  -1.424  1.00  0.00           C  
ATOM    209  C   PRO   175      12.184 -22.167  -2.911  1.00  0.00           C  
ATOM    210  O   PRO   175      11.830 -21.252  -3.727  1.00  0.00           O  
ATOM    211  CB  PRO   175      11.199 -21.711  -0.624  1.00  0.00           C  
ATOM    212  CG  PRO   175      10.881 -20.236  -0.822  1.00  0.00           C  
ATOM    213  CD  PRO   175      12.239 -19.588  -0.627  1.00  0.00           C  
ATOM    214  HA  PRO   175      13.086 -22.647  -1.041  1.00  0.00           H  
ATOM    215  HB2 PRO   175      10.378 -22.368  -0.911  1.00  0.00           H  
ATOM    216  HB3 PRO   175      11.409 -21.918   0.426  1.00  0.00           H  
ATOM    217  HG2 PRO   175      10.688 -20.051  -1.880  1.00  0.00           H  
ATOM    218  HG3 PRO   175      10.145 -19.784  -0.156  1.00  0.00           H  
ATOM    219  HD2 PRO   175      12.133 -18.580  -1.029  1.00  0.00           H  
ATOM    220  HD3 PRO   175      12.426 -19.543   0.446  1.00  0.00           H  
ATOM    221  N   SER   176      12.357 -23.445  -3.288  1.00  0.00           N  
ATOM    222  CA  SER   176      12.003 -23.890  -4.580  1.00  0.00           C  
ATOM    223  C   SER   176      10.468 -23.973  -4.780  1.00  0.00           C  
ATOM    224  O   SER   176       9.806 -24.898  -4.339  1.00  0.00           O  
ATOM    225  CB  SER   176      12.513 -25.300  -4.964  1.00  0.00           C  
ATOM    226  OG  SER   176      12.251 -25.705  -6.293  1.00  0.00           O  
ATOM    227  H   SER   176      12.583 -24.087  -2.543  1.00  0.00           H  
ATOM    228  HA  SER   176      12.492 -23.327  -5.376  1.00  0.00           H  
ATOM    229  HB2 SER   176      13.571 -25.357  -4.705  1.00  0.00           H  
ATOM    230  HB3 SER   176      12.026 -25.958  -4.244  1.00  0.00           H  
ATOM    231  HG  SER   176      12.923 -25.360  -6.886  1.00  0.00           H  
ATOM    232  N   GLY   177       9.917 -22.981  -5.501  1.00  0.00           N  
ATOM    233  CA  GLY   177       8.478 -23.012  -5.772  1.00  0.00           C  
ATOM    234  C   GLY   177       8.041 -21.913  -6.715  1.00  0.00           C  
ATOM    235  O   GLY   177       8.896 -21.148  -7.213  1.00  0.00           O  
ATOM    236  H   GLY   177      10.577 -22.352  -5.937  1.00  0.00           H  
ATOM    237  HA2 GLY   177       8.280 -23.901  -6.370  1.00  0.00           H  
ATOM    238  HA3 GLY   177       7.948 -23.111  -4.824  1.00  0.00           H  
ATOM    239  N   SER   178       6.767 -21.949  -7.182  1.00  0.00           N  
ATOM    240  CA  SER   178       6.104 -21.073  -8.170  1.00  0.00           C  
ATOM    241  C   SER   178       4.733 -20.602  -7.684  1.00  0.00           C  
ATOM    242  O   SER   178       4.217 -19.560  -8.264  1.00  0.00           O  
ATOM    243  CB  SER   178       6.150 -21.600  -9.582  1.00  0.00           C  
ATOM    244  OG  SER   178       5.423 -22.796  -9.722  1.00  0.00           O  
ATOM    245  H   SER   178       6.178 -22.661  -6.774  1.00  0.00           H  
ATOM    246  HA  SER   178       6.656 -20.137  -8.252  1.00  0.00           H  
ATOM    247  HB2 SER   178       5.671 -20.827 -10.182  1.00  0.00           H  
ATOM    248  HB3 SER   178       7.195 -21.752  -9.855  1.00  0.00           H  
ATOM    249  HG  SER   178       5.990 -23.536  -9.491  1.00  0.00           H  
ATOM    250  N   HIE   179       4.124 -21.370  -6.818  1.00  0.00           N  
ATOM    251  CA  HIE   179       2.826 -21.005  -6.278  1.00  0.00           C  
ATOM    252  C   HIE   179       2.749 -21.312  -4.795  1.00  0.00           C  
ATOM    253  O   HIE   179       3.019 -22.434  -4.308  1.00  0.00           O  
ATOM    254  CB  HIE   179       1.742 -21.793  -7.115  1.00  0.00           C  
ATOM    255  CG  HIE   179       0.333 -21.857  -6.511  1.00  0.00           C  
ATOM    256  CD2 HIE   179      -0.309 -23.026  -6.231  1.00  0.00           C  
ATOM    257  ND1 HIE   179      -0.544 -20.818  -6.153  1.00  0.00           N  
ATOM    258  CE1 HIE   179      -1.648 -21.456  -5.660  1.00  0.00           C  
ATOM    259  NE2 HIE   179      -1.538 -22.731  -5.742  1.00  0.00           N  
ATOM    260  H   HIE   179       4.691 -22.027  -6.302  1.00  0.00           H  
ATOM    261  HA  HIE   179       2.658 -19.931  -6.358  1.00  0.00           H  
ATOM    262  HB2 HIE   179       1.565 -21.263  -8.051  1.00  0.00           H  
ATOM    263  HB3 HIE   179       2.139 -22.787  -7.320  1.00  0.00           H  
ATOM    264  HD2 HIE   179       0.082 -24.031  -6.307  1.00  0.00           H  
ATOM    265  HE1 HIE   179      -2.503 -20.929  -5.262  1.00  0.00           H  
ATOM    266  HE2 HIE   179      -2.156 -23.392  -5.294  1.00  0.00           H  
ATOM    267  N   LYS   180       2.445 -20.293  -3.995  1.00  0.00           N  
ATOM    268  CA  LYS   180       1.962 -20.272  -2.584  1.00  0.00           C  
ATOM    269  C   LYS   180       2.828 -21.107  -1.632  1.00  0.00           C  
ATOM    270  O   LYS   180       2.380 -21.508  -0.566  1.00  0.00           O  
ATOM    271  CB  LYS   180       0.439 -20.668  -2.419  1.00  0.00           C  
ATOM    272  CG  LYS   180      -0.273 -20.173  -1.136  1.00  0.00           C  
ATOM    273  CD  LYS   180      -1.867 -20.277  -1.285  1.00  0.00           C  
ATOM    274  CE  LYS   180      -2.519 -19.836  -0.022  1.00  0.00           C  
ATOM    275  NZ  LYS   180      -2.194 -20.620   1.210  1.00  0.00           N1+
ATOM    276  H   LYS   180       2.484 -19.418  -4.498  1.00  0.00           H  
ATOM    277  HA  LYS   180       2.129 -19.250  -2.246  1.00  0.00           H  
ATOM    278  HB2 LYS   180      -0.197 -20.347  -3.245  1.00  0.00           H  
ATOM    279  HB3 LYS   180       0.282 -21.735  -2.573  1.00  0.00           H  
ATOM    280  HG2 LYS   180       0.140 -20.704  -0.278  1.00  0.00           H  
ATOM    281  HG3 LYS   180      -0.046 -19.108  -1.088  1.00  0.00           H  
ATOM    282  HD2 LYS   180      -2.238 -19.698  -2.131  1.00  0.00           H  
ATOM    283  HD3 LYS   180      -1.983 -21.329  -1.543  1.00  0.00           H  
ATOM    284  HE2 LYS   180      -2.385 -18.760   0.093  1.00  0.00           H  
ATOM    285  HE3 LYS   180      -3.578 -19.988  -0.231  1.00  0.00           H  
ATOM    286  HZ1 LYS   180      -2.575 -20.070   1.965  1.00  0.00           H  
ATOM    287  HZ2 LYS   180      -2.645 -21.522   1.252  1.00  0.00           H  
ATOM    288  HZ3 LYS   180      -1.231 -20.589   1.515  1.00  0.00           H  
ATOM    289  N   VAL   181       4.150 -21.283  -1.958  1.00  0.00           N  
ATOM    290  CA  VAL   181       5.123 -21.841  -0.980  1.00  0.00           C  
ATOM    291  C   VAL   181       5.491 -20.783   0.071  1.00  0.00           C  
ATOM    292  O   VAL   181       5.497 -19.629  -0.279  1.00  0.00           O  
ATOM    293  CB  VAL   181       6.272 -22.411  -1.848  1.00  0.00           C  
ATOM    294  CG1 VAL   181       7.037 -21.330  -2.716  1.00  0.00           C  
ATOM    295  CG2 VAL   181       7.331 -23.038  -0.955  1.00  0.00           C  
ATOM    296  H   VAL   181       4.516 -21.003  -2.858  1.00  0.00           H  
ATOM    297  HA  VAL   181       4.686 -22.732  -0.530  1.00  0.00           H  
ATOM    298  HB  VAL   181       5.793 -23.199  -2.429  1.00  0.00           H  
ATOM    299 HG11 VAL   181       7.963 -21.709  -3.147  1.00  0.00           H  
ATOM    300 HG12 VAL   181       6.445 -20.967  -3.556  1.00  0.00           H  
ATOM    301 HG13 VAL   181       7.480 -20.578  -2.063  1.00  0.00           H  
ATOM    302 HG21 VAL   181       8.007 -23.668  -1.533  1.00  0.00           H  
ATOM    303 HG22 VAL   181       7.834 -22.421  -0.210  1.00  0.00           H  
ATOM    304 HG23 VAL   181       6.817 -23.854  -0.448  1.00  0.00           H  
ATOM    305  N   THR   182       5.843 -21.254   1.276  1.00  0.00           N  
ATOM    306  CA  THR   182       6.103 -20.381   2.453  1.00  0.00           C  
ATOM    307  C   THR   182       7.555 -19.824   2.419  1.00  0.00           C  
ATOM    308  O   THR   182       8.466 -20.648   2.232  1.00  0.00           O  
ATOM    309  CB  THR   182       5.803 -21.099   3.770  1.00  0.00           C  
ATOM    310  CG2 THR   182       5.725 -20.218   4.977  1.00  0.00           C  
ATOM    311  OG1 THR   182       4.446 -21.563   3.685  1.00  0.00           O  
ATOM    312  H   THR   182       5.830 -22.255   1.409  1.00  0.00           H  
ATOM    313  HA  THR   182       5.458 -19.503   2.417  1.00  0.00           H  
ATOM    314  HB  THR   182       6.554 -21.871   3.939  1.00  0.00           H  
ATOM    315  HG1 THR   182       4.380 -22.296   3.069  1.00  0.00           H  
ATOM    316 HG21 THR   182       5.473 -20.881   5.805  1.00  0.00           H  
ATOM    317 HG22 THR   182       6.605 -19.596   5.143  1.00  0.00           H  
ATOM    318 HG23 THR   182       4.960 -19.464   4.792  1.00  0.00           H  
ATOM    319  N   LEU   183       7.692 -18.540   2.655  1.00  0.00           N  
ATOM    320  CA  LEU   183       9.012 -17.889   2.896  1.00  0.00           C  
ATOM    321  C   LEU   183       9.268 -18.000   4.418  1.00  0.00           C  
ATOM    322  O   LEU   183       8.445 -17.557   5.282  1.00  0.00           O  
ATOM    323  CB  LEU   183       8.968 -16.419   2.544  1.00  0.00           C  
ATOM    324  CG  LEU   183       8.589 -15.919   1.129  1.00  0.00           C  
ATOM    325  CD1 LEU   183       8.235 -14.433   1.026  1.00  0.00           C  
ATOM    326  CD2 LEU   183       9.887 -16.156   0.373  1.00  0.00           C  
ATOM    327  H   LEU   183       6.880 -17.971   2.849  1.00  0.00           H  
ATOM    328  HA  LEU   183       9.829 -18.348   2.339  1.00  0.00           H  
ATOM    329  HB2 LEU   183       8.339 -15.924   3.283  1.00  0.00           H  
ATOM    330  HB3 LEU   183       9.910 -15.907   2.738  1.00  0.00           H  
ATOM    331  HG  LEU   183       7.760 -16.466   0.678  1.00  0.00           H  
ATOM    332 HD11 LEU   183       8.908 -13.698   1.466  1.00  0.00           H  
ATOM    333 HD12 LEU   183       8.026 -14.106   0.007  1.00  0.00           H  
ATOM    334 HD13 LEU   183       7.326 -14.397   1.626  1.00  0.00           H  
ATOM    335 HD21 LEU   183      10.444 -17.056   0.633  1.00  0.00           H  
ATOM    336 HD22 LEU   183       9.606 -16.138  -0.680  1.00  0.00           H  
ATOM    337 HD23 LEU   183      10.560 -15.309   0.506  1.00  0.00           H  
ATOM    338  N   SER   184      10.493 -18.441   4.722  1.00  0.00           N  
ATOM    339  CA  SER   184      10.895 -18.756   6.158  1.00  0.00           C  
ATOM    340  C   SER   184      12.303 -18.296   6.583  1.00  0.00           C  
ATOM    341  O   SER   184      12.614 -18.448   7.757  1.00  0.00           O  
ATOM    342  CB  SER   184      10.656 -20.239   6.502  1.00  0.00           C  
ATOM    343  OG  SER   184       9.403 -20.584   6.271  1.00  0.00           O  
ATOM    344  H   SER   184      11.116 -18.769   3.998  1.00  0.00           H  
ATOM    345  HA  SER   184      10.228 -18.167   6.788  1.00  0.00           H  
ATOM    346  HB2 SER   184      11.230 -20.918   5.871  1.00  0.00           H  
ATOM    347  HB3 SER   184      11.034 -20.438   7.504  1.00  0.00           H  
ATOM    348  HG  SER   184       9.342 -21.524   6.081  1.00  0.00           H  
ATOM    349  N   SER   185      13.077 -17.698   5.693  1.00  0.00           N  
ATOM    350  CA  SER   185      14.355 -17.068   6.057  1.00  0.00           C  
ATOM    351  C   SER   185      14.227 -15.538   6.193  1.00  0.00           C  
ATOM    352  O   SER   185      13.980 -14.825   5.233  1.00  0.00           O  
ATOM    353  CB  SER   185      15.394 -17.507   5.094  1.00  0.00           C  
ATOM    354  OG  SER   185      16.637 -17.152   5.793  1.00  0.00           O  
ATOM    355  H   SER   185      12.899 -17.769   4.702  1.00  0.00           H  
ATOM    356  HA  SER   185      14.661 -17.430   7.038  1.00  0.00           H  
ATOM    357  HB2 SER   185      15.338 -18.589   4.974  1.00  0.00           H  
ATOM    358  HB3 SER   185      15.304 -17.153   4.067  1.00  0.00           H  
ATOM    359  HG  SER   185      16.775 -17.734   6.544  1.00  0.00           H  
ATOM    360  N   TRP   186      14.480 -14.989   7.398  1.00  0.00           N  
ATOM    361  CA  TRP   186      14.246 -13.630   7.826  1.00  0.00           C  
ATOM    362  C   TRP   186      15.269 -13.138   8.805  1.00  0.00           C  
ATOM    363  O   TRP   186      15.862 -13.917   9.496  1.00  0.00           O  
ATOM    364  CB  TRP   186      12.888 -13.435   8.459  1.00  0.00           C  
ATOM    365  CG  TRP   186      11.667 -14.048   7.802  1.00  0.00           C  
ATOM    366  CD1 TRP   186      11.202 -15.272   8.023  1.00  0.00           C  
ATOM    367  CD2 TRP   186      10.862 -13.408   6.787  1.00  0.00           C  
ATOM    368  CE2 TRP   186       9.826 -14.324   6.380  1.00  0.00           C  
ATOM    369  CE3 TRP   186      10.860 -12.148   6.142  1.00  0.00           C  
ATOM    370  NE1 TRP   186      10.113 -15.451   7.142  1.00  0.00           N  
ATOM    371  CZ2 TRP   186       8.850 -13.995   5.451  1.00  0.00           C  
ATOM    372  CZ3 TRP   186       9.834 -11.760   5.186  1.00  0.00           C  
ATOM    373  CH2 TRP   186       8.769 -12.672   4.937  1.00  0.00           C  
ATOM    374  H   TRP   186      14.786 -15.569   8.167  1.00  0.00           H  
ATOM    375  HA  TRP   186      14.265 -12.959   6.966  1.00  0.00           H  
ATOM    376  HB2 TRP   186      12.886 -13.724   9.510  1.00  0.00           H  
ATOM    377  HB3 TRP   186      12.810 -12.350   8.525  1.00  0.00           H  
ATOM    378  HD1 TRP   186      11.567 -16.024   8.707  1.00  0.00           H  
ATOM    379  HE1 TRP   186       9.600 -16.313   7.029  1.00  0.00           H  
ATOM    380  HE3 TRP   186      11.566 -11.402   6.477  1.00  0.00           H  
ATOM    381  HZ2 TRP   186       8.169 -14.786   5.172  1.00  0.00           H  
ATOM    382  HZ3 TRP   186       9.841 -10.775   4.742  1.00  0.00           H  
ATOM    383  HH2 TRP   186       7.848 -12.346   4.478  1.00  0.00           H  
ATOM    384  N   TYR   187      15.321 -11.855   8.948  1.00  0.00           N  
ATOM    385  CA  TYR   187      15.940 -11.062  10.029  1.00  0.00           C  
ATOM    386  C   TYR   187      14.979 -10.439  11.023  1.00  0.00           C  
ATOM    387  O   TYR   187      13.851 -10.178  10.730  1.00  0.00           O  
ATOM    388  CB  TYR   187      16.806  -9.973   9.284  1.00  0.00           C  
ATOM    389  CG  TYR   187      17.883 -10.403   8.374  1.00  0.00           C  
ATOM    390  CD1 TYR   187      17.833 -10.199   6.973  1.00  0.00           C  
ATOM    391  CD2 TYR   187      18.921 -11.065   8.952  1.00  0.00           C  
ATOM    392  CE1 TYR   187      18.882 -10.650   6.232  1.00  0.00           C  
ATOM    393  CE2 TYR   187      19.987 -11.515   8.194  1.00  0.00           C  
ATOM    394  CZ  TYR   187      19.975 -11.312   6.822  1.00  0.00           C  
ATOM    395  OH  TYR   187      21.064 -11.699   6.088  1.00  0.00           O  
ATOM    396  H   TYR   187      14.895 -11.318   8.207  1.00  0.00           H  
ATOM    397  HA  TYR   187      16.678 -11.625  10.601  1.00  0.00           H  
ATOM    398  HB2 TYR   187      16.158  -9.360   8.657  1.00  0.00           H  
ATOM    399  HB3 TYR   187      17.183  -9.339  10.087  1.00  0.00           H  
ATOM    400  HD1 TYR   187      17.023  -9.694   6.468  1.00  0.00           H  
ATOM    401  HD2 TYR   187      18.826 -11.302  10.002  1.00  0.00           H  
ATOM    402  HE1 TYR   187      18.917 -10.489   5.165  1.00  0.00           H  
ATOM    403  HE2 TYR   187      20.757 -11.959   8.806  1.00  0.00           H  
ATOM    404  HH  TYR   187      21.807 -11.933   6.651  1.00  0.00           H  
ATOM    405  N   HIE   188      15.544 -10.051  12.171  1.00  0.00           N  
ATOM    406  CA  HIE   188      14.818  -9.537  13.397  1.00  0.00           C  
ATOM    407  C   HIE   188      15.581  -8.476  14.156  1.00  0.00           C  
ATOM    408  O   HIE   188      15.022  -8.030  15.166  1.00  0.00           O  
ATOM    409  CB  HIE   188      14.323 -10.697  14.313  1.00  0.00           C  
ATOM    410  CG  HIE   188      15.429 -11.401  15.026  1.00  0.00           C  
ATOM    411  CD2 HIE   188      16.036 -12.556  14.550  1.00  0.00           C  
ATOM    412  ND1 HIE   188      15.897 -11.158  16.315  1.00  0.00           N  
ATOM    413  CE1 HIE   188      16.964 -11.964  16.466  1.00  0.00           C  
ATOM    414  NE2 HIE   188      17.054 -12.810  15.426  1.00  0.00           N  
ATOM    415  H   HIE   188      16.508 -10.322  12.304  1.00  0.00           H  
ATOM    416  HA  HIE   188      13.896  -9.058  13.068  1.00  0.00           H  
ATOM    417  HB2 HIE   188      13.572 -10.385  15.038  1.00  0.00           H  
ATOM    418  HB3 HIE   188      13.837 -11.467  13.713  1.00  0.00           H  
ATOM    419  HD2 HIE   188      15.811 -13.110  13.651  1.00  0.00           H  
ATOM    420  HE1 HIE   188      17.688 -11.941  17.266  1.00  0.00           H  
ATOM    421  HE2 HIE   188      17.597 -13.661  15.465  1.00  0.00           H  
ATOM    422  N   ASP   189      16.835  -8.200  13.854  1.00  0.00           N  
ATOM    423  CA  ASP   189      17.755  -7.310  14.637  1.00  0.00           C  
ATOM    424  C   ASP   189      18.841  -6.646  13.800  1.00  0.00           C  
ATOM    425  O   ASP   189      19.359  -5.590  14.179  1.00  0.00           O  
ATOM    426  CB  ASP   189      18.361  -7.978  15.897  1.00  0.00           C  
ATOM    427  CG  ASP   189      19.237  -9.247  15.687  1.00  0.00           C  
ATOM    428  OD1 ASP   189      19.441  -9.651  14.505  1.00  0.00           O  
ATOM    429  OD2 ASP   189      19.718  -9.806  16.694  1.00  0.00           O1-
ATOM    430  H   ASP   189      17.219  -8.853  13.186  1.00  0.00           H  
ATOM    431  HA  ASP   189      17.036  -6.536  14.907  1.00  0.00           H  
ATOM    432  HB2 ASP   189      19.025  -7.331  16.471  1.00  0.00           H  
ATOM    433  HB3 ASP   189      17.608  -8.223  16.645  1.00  0.00           H  
ATOM    434  N   ARG   190      19.218  -7.280  12.656  1.00  0.00           N  
ATOM    435  CA  ARG   190      20.220  -6.698  11.707  1.00  0.00           C  
ATOM    436  C   ARG   190      19.615  -5.498  10.938  1.00  0.00           C  
ATOM    437  O   ARG   190      18.534  -5.620  10.341  1.00  0.00           O  
ATOM    438  CB  ARG   190      20.637  -7.813  10.720  1.00  0.00           C  
ATOM    439  CG  ARG   190      21.935  -7.421   9.959  1.00  0.00           C  
ATOM    440  CD  ARG   190      22.028  -8.159   8.603  1.00  0.00           C  
ATOM    441  NE  ARG   190      21.009  -7.817   7.667  1.00  0.00           N  
ATOM    442  CZ  ARG   190      20.993  -7.966   6.347  1.00  0.00           C  
ATOM    443  NH1 ARG   190      21.985  -8.248   5.577  1.00  0.00           N1+
ATOM    444  NH2 ARG   190      19.826  -7.738   5.796  1.00  0.00           N1+
ATOM    445  H   ARG   190      19.000  -8.263  12.579  1.00  0.00           H  
ATOM    446  HA  ARG   190      21.099  -6.284  12.199  1.00  0.00           H  
ATOM    447  HB2 ARG   190      20.789  -8.786  11.187  1.00  0.00           H  
ATOM    448  HB3 ARG   190      19.849  -8.025   9.997  1.00  0.00           H  
ATOM    449  HG2 ARG   190      21.989  -6.352   9.755  1.00  0.00           H  
ATOM    450  HG3 ARG   190      22.754  -7.858  10.531  1.00  0.00           H  
ATOM    451  HD2 ARG   190      22.990  -7.844   8.196  1.00  0.00           H  
ATOM    452  HD3 ARG   190      22.009  -9.239   8.746  1.00  0.00           H  
ATOM    453  HE  ARG   190      20.163  -7.417   8.048  1.00  0.00           H  
ATOM    454 HH11 ARG   190      22.916  -8.350   5.952  1.00  0.00           H  
ATOM    455 HH12 ARG   190      21.907  -8.288   4.570  1.00  0.00           H  
ATOM    456 HH21 ARG   190      19.058  -7.624   6.441  1.00  0.00           H  
ATOM    457 HH22 ARG   190      19.613  -7.790   4.810  1.00  0.00           H  
ATOM    458  N   GLY   191      20.398  -4.446  10.805  1.00  0.00           N  
ATOM    459  CA  GLY   191      20.075  -3.264   9.971  1.00  0.00           C  
ATOM    460  C   GLY   191      18.657  -2.713  10.153  1.00  0.00           C  
ATOM    461  O   GLY   191      18.437  -2.224  11.275  1.00  0.00           O  
ATOM    462  H   GLY   191      21.269  -4.387  11.312  1.00  0.00           H  
ATOM    463  HA2 GLY   191      20.835  -2.482   9.962  1.00  0.00           H  
ATOM    464  HA3 GLY   191      20.120  -3.647   8.952  1.00  0.00           H  
ATOM    465  N   TRP   192      17.738  -2.862   9.207  1.00  0.00           N  
ATOM    466  CA  TRP   192      16.346  -2.354   9.431  1.00  0.00           C  
ATOM    467  C   TRP   192      15.313  -3.289  10.009  1.00  0.00           C  
ATOM    468  O   TRP   192      14.254  -2.934  10.562  1.00  0.00           O  
ATOM    469  CB  TRP   192      15.723  -1.953   8.070  1.00  0.00           C  
ATOM    470  CG  TRP   192      16.365  -0.850   7.211  1.00  0.00           C  
ATOM    471  CD1 TRP   192      16.252  -0.734   5.884  1.00  0.00           C  
ATOM    472  CD2 TRP   192      17.325   0.236   7.588  1.00  0.00           C  
ATOM    473  CE2 TRP   192      17.700   0.947   6.362  1.00  0.00           C  
ATOM    474  CE3 TRP   192      17.777   0.857   8.782  1.00  0.00           C  
ATOM    475  NE1 TRP   192      16.915   0.372   5.390  1.00  0.00           N  
ATOM    476  CZ2 TRP   192      18.596   1.998   6.270  1.00  0.00           C  
ATOM    477  CZ3 TRP   192      18.784   1.874   8.665  1.00  0.00           C  
ATOM    478  CH2 TRP   192      19.106   2.389   7.421  1.00  0.00           C  
ATOM    479  H   TRP   192      18.041  -3.151   8.288  1.00  0.00           H  
ATOM    480  HA  TRP   192      16.413  -1.551  10.166  1.00  0.00           H  
ATOM    481  HB2 TRP   192      15.722  -2.865   7.472  1.00  0.00           H  
ATOM    482  HB3 TRP   192      14.740  -1.545   8.303  1.00  0.00           H  
ATOM    483  HD1 TRP   192      15.654  -1.325   5.207  1.00  0.00           H  
ATOM    484  HE1 TRP   192      16.900   0.593   4.405  1.00  0.00           H  
ATOM    485  HE3 TRP   192      17.543   0.478   9.767  1.00  0.00           H  
ATOM    486  HZ2 TRP   192      18.599   2.485   5.304  1.00  0.00           H  
ATOM    487  HZ3 TRP   192      19.234   2.186   9.596  1.00  0.00           H  
ATOM    488  HH2 TRP   192      19.796   3.221   7.391  1.00  0.00           H  
ATOM    489  N   ALA   193      15.671  -4.582  10.132  1.00  0.00           N  
ATOM    490  CA  ALA   193      14.899  -5.502  10.950  1.00  0.00           C  
ATOM    491  C   ALA   193      14.989  -5.121  12.394  1.00  0.00           C  
ATOM    492  O   ALA   193      16.110  -4.915  12.946  1.00  0.00           O  
ATOM    493  CB  ALA   193      15.380  -6.930  10.793  1.00  0.00           C  
ATOM    494  H   ALA   193      16.652  -4.749   9.960  1.00  0.00           H  
ATOM    495  HA  ALA   193      13.850  -5.441  10.659  1.00  0.00           H  
ATOM    496  HB1 ALA   193      15.338  -7.178   9.731  1.00  0.00           H  
ATOM    497  HB2 ALA   193      16.410  -7.095  11.107  1.00  0.00           H  
ATOM    498  HB3 ALA   193      14.578  -7.496  11.267  1.00  0.00           H  
ATOM    499  N   LYS   194      13.807  -5.038  13.009  1.00  0.00           N  
ATOM    500  CA  LYS   194      13.564  -4.717  14.479  1.00  0.00           C  
ATOM    501  C   LYS   194      12.203  -5.105  14.961  1.00  0.00           C  
ATOM    502  O   LYS   194      11.296  -5.465  14.233  1.00  0.00           O  
ATOM    503  CB  LYS   194      13.602  -3.131  14.634  1.00  0.00           C  
ATOM    504  CG  LYS   194      14.856  -2.393  14.392  1.00  0.00           C  
ATOM    505  CD  LYS   194      16.051  -2.770  15.364  1.00  0.00           C  
ATOM    506  CE  LYS   194      17.448  -2.230  15.014  1.00  0.00           C  
ATOM    507  NZ  LYS   194      18.147  -3.064  14.003  1.00  0.00           N1+
ATOM    508  H   LYS   194      13.003  -5.340  12.477  1.00  0.00           H  
ATOM    509  HA  LYS   194      14.355  -5.247  15.009  1.00  0.00           H  
ATOM    510  HB2 LYS   194      12.764  -2.762  14.041  1.00  0.00           H  
ATOM    511  HB3 LYS   194      13.276  -2.783  15.615  1.00  0.00           H  
ATOM    512  HG2 LYS   194      15.248  -2.690  13.419  1.00  0.00           H  
ATOM    513  HG3 LYS   194      14.822  -1.307  14.491  1.00  0.00           H  
ATOM    514  HD2 LYS   194      15.771  -2.344  16.328  1.00  0.00           H  
ATOM    515  HD3 LYS   194      16.073  -3.859  15.394  1.00  0.00           H  
ATOM    516  HE2 LYS   194      17.385  -1.219  14.610  1.00  0.00           H  
ATOM    517  HE3 LYS   194      18.090  -2.175  15.892  1.00  0.00           H  
ATOM    518  HZ1 LYS   194      18.634  -3.835  14.437  1.00  0.00           H  
ATOM    519  HZ2 LYS   194      17.477  -3.550  13.424  1.00  0.00           H  
ATOM    520  HZ3 LYS   194      18.881  -2.519  13.573  1.00  0.00           H  
ATOM    521  N   ILE   195      12.152  -5.128  16.315  1.00  0.00           N  
ATOM    522  CA  ILE   195      11.108  -5.754  17.140  1.00  0.00           C  
ATOM    523  C   ILE   195      10.914  -5.126  18.512  1.00  0.00           C  
ATOM    524  O   ILE   195      11.801  -4.511  19.096  1.00  0.00           O  
ATOM    525  CB  ILE   195      11.351  -7.372  17.277  1.00  0.00           C  
ATOM    526  CG1 ILE   195      10.205  -8.226  16.842  1.00  0.00           C  
ATOM    527  CG2 ILE   195      11.933  -7.924  18.580  1.00  0.00           C  
ATOM    528  CD1 ILE   195      10.633  -9.487  16.077  1.00  0.00           C  
ATOM    529  H   ILE   195      12.991  -4.943  16.845  1.00  0.00           H  
ATOM    530  HA  ILE   195      10.155  -5.559  16.650  1.00  0.00           H  
ATOM    531  HB  ILE   195      12.066  -7.647  16.502  1.00  0.00           H  
ATOM    532 HG12 ILE   195       9.506  -8.425  17.654  1.00  0.00           H  
ATOM    533 HG13 ILE   195       9.545  -7.636  16.206  1.00  0.00           H  
ATOM    534 HG21 ILE   195      11.246  -7.982  19.424  1.00  0.00           H  
ATOM    535 HG22 ILE   195      12.214  -8.969  18.450  1.00  0.00           H  
ATOM    536 HG23 ILE   195      12.761  -7.271  18.856  1.00  0.00           H  
ATOM    537 HD11 ILE   195      11.322 -10.107  16.649  1.00  0.00           H  
ATOM    538 HD12 ILE   195       9.678  -9.971  15.868  1.00  0.00           H  
ATOM    539 HD13 ILE   195      11.091  -9.271  15.112  1.00  0.00           H  
ATOM    540  N   SER   196       9.806  -5.440  19.181  1.00  0.00           N  
ATOM    541  CA  SER   196       9.715  -5.503  20.673  1.00  0.00           C  
ATOM    542  C   SER   196       8.446  -6.359  20.982  1.00  0.00           C  
ATOM    543  O   SER   196       7.537  -6.406  20.183  1.00  0.00           O  
ATOM    544  CB  SER   196       9.543  -4.032  21.251  1.00  0.00           C  
ATOM    545  OG  SER   196       9.478  -4.203  22.642  1.00  0.00           O  
ATOM    546  H   SER   196       8.966  -5.726  18.697  1.00  0.00           H  
ATOM    547  HA  SER   196      10.558  -5.947  21.203  1.00  0.00           H  
ATOM    548  HB2 SER   196      10.354  -3.378  20.933  1.00  0.00           H  
ATOM    549  HB3 SER   196       8.638  -3.629  20.796  1.00  0.00           H  
ATOM    550  HG  SER   196      10.387  -4.274  22.944  1.00  0.00           H  
ATOM    551  N   ASN   197       8.327  -6.927  22.119  1.00  0.00           N  
ATOM    552  CA  ASN   197       7.463  -8.029  22.628  1.00  0.00           C  
ATOM    553  C   ASN   197       7.563  -9.285  21.765  1.00  0.00           C  
ATOM    554  O   ASN   197       7.696 -10.407  22.316  1.00  0.00           O  
ATOM    555  CB  ASN   197       6.006  -7.462  22.771  1.00  0.00           C  
ATOM    556  CG  ASN   197       5.092  -8.389  23.511  1.00  0.00           C  
ATOM    557  ND2 ASN   197       5.196  -8.426  24.820  1.00  0.00           N  
ATOM    558  OD1 ASN   197       4.306  -9.137  22.950  1.00  0.00           O  
ATOM    559  H   ASN   197       9.092  -6.637  22.711  1.00  0.00           H  
ATOM    560  HA  ASN   197       7.891  -8.421  23.550  1.00  0.00           H  
ATOM    561  HB2 ASN   197       6.061  -6.464  23.204  1.00  0.00           H  
ATOM    562  HB3 ASN   197       5.565  -7.291  21.790  1.00  0.00           H  
ATOM    563 HD21 ASN   197       4.702  -9.087  25.403  1.00  0.00           H  
ATOM    564 HD22 ASN   197       5.914  -7.876  25.271  1.00  0.00           H  
ATOM    565  N   MET   198       7.577  -9.197  20.379  1.00  0.00           N  
ATOM    566  CA  MET   198       7.369 -10.303  19.507  1.00  0.00           C  
ATOM    567  C   MET   198       8.742 -10.736  19.023  1.00  0.00           C  
ATOM    568  O   MET   198       9.777 -10.192  19.348  1.00  0.00           O  
ATOM    569  CB  MET   198       6.578  -9.797  18.272  1.00  0.00           C  
ATOM    570  CG  MET   198       5.324  -9.006  18.623  1.00  0.00           C  
ATOM    571  SD  MET   198       3.848  -9.137  17.491  1.00  0.00           S  
ATOM    572  CE  MET   198       4.357  -8.243  16.019  1.00  0.00           C  
ATOM    573  H   MET   198       7.399  -8.294  19.962  1.00  0.00           H  
ATOM    574  HA  MET   198       6.960 -11.204  19.964  1.00  0.00           H  
ATOM    575  HB2 MET   198       7.282  -9.158  17.737  1.00  0.00           H  
ATOM    576  HB3 MET   198       6.444 -10.590  17.537  1.00  0.00           H  
ATOM    577  HG2 MET   198       4.940  -9.308  19.598  1.00  0.00           H  
ATOM    578  HG3 MET   198       5.523  -7.937  18.707  1.00  0.00           H  
ATOM    579  HE1 MET   198       3.871  -7.267  16.058  1.00  0.00           H  
ATOM    580  HE2 MET   198       5.442  -8.290  15.933  1.00  0.00           H  
ATOM    581  HE3 MET   198       3.909  -8.839  15.223  1.00  0.00           H  
ATOM    582  N   THR   199       8.719 -11.845  18.279  1.00  0.00           N  
ATOM    583  CA  THR   199       9.977 -12.547  17.965  1.00  0.00           C  
ATOM    584  C   THR   199       9.886 -13.403  16.725  1.00  0.00           C  
ATOM    585  O   THR   199       8.771 -13.712  16.269  1.00  0.00           O  
ATOM    586  CB  THR   199      10.593 -13.413  19.173  1.00  0.00           C  
ATOM    587  CG2 THR   199       9.580 -14.455  19.537  1.00  0.00           C  
ATOM    588  OG1 THR   199      11.798 -14.043  18.979  1.00  0.00           O  
ATOM    589  H   THR   199       7.829 -12.292  18.107  1.00  0.00           H  
ATOM    590  HA  THR   199      10.706 -11.761  17.772  1.00  0.00           H  
ATOM    591  HB  THR   199      10.613 -12.715  20.009  1.00  0.00           H  
ATOM    592  HG1 THR   199      12.511 -13.407  18.888  1.00  0.00           H  
ATOM    593 HG21 THR   199       8.648 -13.963  19.817  1.00  0.00           H  
ATOM    594 HG22 THR   199       9.423 -15.268  18.828  1.00  0.00           H  
ATOM    595 HG23 THR   199       9.956 -14.970  20.420  1.00  0.00           H  
ATOM    596  N   LEU   200      11.011 -13.884  16.241  1.00  0.00           N  
ATOM    597  CA  LEU   200      11.119 -14.751  15.040  1.00  0.00           C  
ATOM    598  C   LEU   200      11.388 -16.185  15.593  1.00  0.00           C  
ATOM    599  O   LEU   200      12.331 -16.469  16.391  1.00  0.00           O  
ATOM    600  CB  LEU   200      12.137 -14.147  13.999  1.00  0.00           C  
ATOM    601  CG  LEU   200      12.491 -15.108  12.766  1.00  0.00           C  
ATOM    602  CD1 LEU   200      11.306 -15.551  11.875  1.00  0.00           C  
ATOM    603  CD2 LEU   200      13.657 -14.517  11.990  1.00  0.00           C  
ATOM    604  H   LEU   200      11.893 -13.656  16.675  1.00  0.00           H  
ATOM    605  HA  LEU   200      10.126 -14.830  14.595  1.00  0.00           H  
ATOM    606  HB2 LEU   200      11.552 -13.292  13.664  1.00  0.00           H  
ATOM    607  HB3 LEU   200      13.101 -13.835  14.401  1.00  0.00           H  
ATOM    608  HG  LEU   200      12.926 -15.994  13.228  1.00  0.00           H  
ATOM    609 HD11 LEU   200      10.828 -14.729  11.342  1.00  0.00           H  
ATOM    610 HD12 LEU   200      11.675 -16.300  11.174  1.00  0.00           H  
ATOM    611 HD13 LEU   200      10.632 -16.086  12.544  1.00  0.00           H  
ATOM    612 HD21 LEU   200      13.995 -15.092  11.128  1.00  0.00           H  
ATOM    613 HD22 LEU   200      13.386 -13.489  11.752  1.00  0.00           H  
ATOM    614 HD23 LEU   200      14.540 -14.459  12.628  1.00  0.00           H  
ATOM    615  N   SER   201      10.381 -17.005  15.226  1.00  0.00           N  
ATOM    616  CA  SER   201      10.154 -18.401  15.715  1.00  0.00           C  
ATOM    617  C   SER   201       9.955 -19.350  14.511  1.00  0.00           C  
ATOM    618  O   SER   201       8.925 -19.280  13.775  1.00  0.00           O  
ATOM    619  CB  SER   201       8.868 -18.470  16.553  1.00  0.00           C  
ATOM    620  OG  SER   201       8.427 -19.796  16.844  1.00  0.00           O  
ATOM    621  H   SER   201       9.750 -16.577  14.564  1.00  0.00           H  
ATOM    622  HA  SER   201      10.952 -18.670  16.407  1.00  0.00           H  
ATOM    623  HB2 SER   201       8.985 -17.911  17.481  1.00  0.00           H  
ATOM    624  HB3 SER   201       8.001 -17.966  16.127  1.00  0.00           H  
ATOM    625  HG  SER   201       7.517 -19.859  16.545  1.00  0.00           H  
ATOM    626  N   ASN   202      10.870 -20.233  14.310  1.00  0.00           N  
ATOM    627  CA  ASN   202      10.777 -21.387  13.419  1.00  0.00           C  
ATOM    628  C   ASN   202      10.360 -21.113  11.961  1.00  0.00           C  
ATOM    629  O   ASN   202       9.612 -21.906  11.403  1.00  0.00           O  
ATOM    630  CB  ASN   202      10.061 -22.589  14.095  1.00  0.00           C  
ATOM    631  CG  ASN   202      10.462 -22.925  15.490  1.00  0.00           C  
ATOM    632  ND2 ASN   202       9.643 -23.065  16.530  1.00  0.00           N  
ATOM    633  OD1 ASN   202      11.642 -23.301  15.714  1.00  0.00           O  
ATOM    634  H   ASN   202      11.702 -20.206  14.883  1.00  0.00           H  
ATOM    635  HA  ASN   202      11.760 -21.824  13.243  1.00  0.00           H  
ATOM    636  HB2 ASN   202       8.991 -22.391  14.020  1.00  0.00           H  
ATOM    637  HB3 ASN   202      10.323 -23.460  13.495  1.00  0.00           H  
ATOM    638 HD21 ASN   202      10.038 -23.134  17.458  1.00  0.00           H  
ATOM    639 HD22 ASN   202       8.648 -22.980  16.383  1.00  0.00           H  
ATOM    640  N   GLY   203      10.722 -19.913  11.484  1.00  0.00           N  
ATOM    641  CA  GLY   203      10.282 -19.345  10.189  1.00  0.00           C  
ATOM    642  C   GLY   203       9.250 -18.202  10.211  1.00  0.00           C  
ATOM    643  O   GLY   203       8.787 -17.691   9.154  1.00  0.00           O  
ATOM    644  H   GLY   203      11.379 -19.332  11.986  1.00  0.00           H  
ATOM    645  HA2 GLY   203      11.211 -18.971   9.758  1.00  0.00           H  
ATOM    646  HA3 GLY   203       9.985 -20.153   9.522  1.00  0.00           H  
ATOM    647  N   LYS   204       8.725 -17.817  11.408  1.00  0.00           N  
ATOM    648  CA  LYS   204       7.490 -17.027  11.625  1.00  0.00           C  
ATOM    649  C   LYS   204       7.511 -15.968  12.679  1.00  0.00           C  
ATOM    650  O   LYS   204       8.297 -16.026  13.595  1.00  0.00           O  
ATOM    651  CB  LYS   204       6.337 -17.988  12.081  1.00  0.00           C  
ATOM    652  CG  LYS   204       6.020 -18.996  11.011  1.00  0.00           C  
ATOM    653  CD  LYS   204       4.694 -19.555  11.303  1.00  0.00           C  
ATOM    654  CE  LYS   204       4.466 -20.775  10.331  1.00  0.00           C  
ATOM    655  NZ  LYS   204       3.458 -21.675  10.942  1.00  0.00           N1+
ATOM    656  H   LYS   204       9.126 -18.190  12.256  1.00  0.00           H  
ATOM    657  HA  LYS   204       7.231 -16.482  10.717  1.00  0.00           H  
ATOM    658  HB2 LYS   204       6.634 -18.572  12.951  1.00  0.00           H  
ATOM    659  HB3 LYS   204       5.465 -17.379  12.322  1.00  0.00           H  
ATOM    660  HG2 LYS   204       5.943 -18.503  10.043  1.00  0.00           H  
ATOM    661  HG3 LYS   204       6.804 -19.746  10.911  1.00  0.00           H  
ATOM    662  HD2 LYS   204       4.590 -19.993  12.295  1.00  0.00           H  
ATOM    663  HD3 LYS   204       4.017 -18.742  11.041  1.00  0.00           H  
ATOM    664  HE2 LYS   204       4.157 -20.421   9.348  1.00  0.00           H  
ATOM    665  HE3 LYS   204       5.437 -21.262  10.242  1.00  0.00           H  
ATOM    666  HZ1 LYS   204       3.737 -22.116  11.807  1.00  0.00           H  
ATOM    667  HZ2 LYS   204       2.512 -21.321  10.974  1.00  0.00           H  
ATOM    668  HZ3 LYS   204       3.303 -22.472  10.342  1.00  0.00           H  
ATOM    669  N   LEU   205       6.693 -14.963  12.517  1.00  0.00           N  
ATOM    670  CA  LEU   205       6.563 -13.826  13.549  1.00  0.00           C  
ATOM    671  C   LEU   205       5.529 -14.207  14.642  1.00  0.00           C  
ATOM    672  O   LEU   205       4.339 -14.260  14.365  1.00  0.00           O  
ATOM    673  CB  LEU   205       6.037 -12.526  12.842  1.00  0.00           C  
ATOM    674  CG  LEU   205       5.778 -11.354  13.688  1.00  0.00           C  
ATOM    675  CD1 LEU   205       6.980 -10.926  14.507  1.00  0.00           C  
ATOM    676  CD2 LEU   205       5.262 -10.081  12.892  1.00  0.00           C  
ATOM    677  H   LEU   205       6.151 -14.922  11.666  1.00  0.00           H  
ATOM    678  HA  LEU   205       7.508 -13.699  14.076  1.00  0.00           H  
ATOM    679  HB2 LEU   205       6.879 -12.248  12.207  1.00  0.00           H  
ATOM    680  HB3 LEU   205       5.161 -12.784  12.245  1.00  0.00           H  
ATOM    681  HG  LEU   205       4.985 -11.670  14.366  1.00  0.00           H  
ATOM    682 HD11 LEU   205       7.868 -10.661  13.934  1.00  0.00           H  
ATOM    683 HD12 LEU   205       6.662 -10.116  15.163  1.00  0.00           H  
ATOM    684 HD13 LEU   205       7.326 -11.687  15.208  1.00  0.00           H  
ATOM    685 HD21 LEU   205       5.905  -9.762  12.071  1.00  0.00           H  
ATOM    686 HD22 LEU   205       4.307 -10.382  12.461  1.00  0.00           H  
ATOM    687 HD23 LEU   205       4.933  -9.271  13.544  1.00  0.00           H  
ATOM    688  N   ARG   206       5.928 -14.588  15.856  1.00  0.00           N  
ATOM    689  CA  ARG   206       5.142 -15.045  17.042  1.00  0.00           C  
ATOM    690  C   ARG   206       4.828 -13.929  18.018  1.00  0.00           C  
ATOM    691  O   ARG   206       5.775 -13.269  18.443  1.00  0.00           O  
ATOM    692  CB  ARG   206       6.009 -16.102  17.752  1.00  0.00           C  
ATOM    693  CG  ARG   206       5.239 -16.734  18.973  1.00  0.00           C  
ATOM    694  CD  ARG   206       6.034 -17.821  19.681  1.00  0.00           C  
ATOM    695  NE  ARG   206       5.968 -19.154  19.089  1.00  0.00           N  
ATOM    696  CZ  ARG   206       5.722 -20.264  19.782  1.00  0.00           C  
ATOM    697  NH1 ARG   206       5.739 -20.361  21.087  1.00  0.00           N1+
ATOM    698  NH2 ARG   206       5.642 -21.304  19.075  1.00  0.00           N1+
ATOM    699  H   ARG   206       6.917 -14.785  15.902  1.00  0.00           H  
ATOM    700  HA  ARG   206       4.228 -15.469  16.624  1.00  0.00           H  
ATOM    701  HB2 ARG   206       6.232 -16.838  16.978  1.00  0.00           H  
ATOM    702  HB3 ARG   206       6.919 -15.699  18.197  1.00  0.00           H  
ATOM    703  HG2 ARG   206       4.990 -16.048  19.783  1.00  0.00           H  
ATOM    704  HG3 ARG   206       4.302 -17.131  18.581  1.00  0.00           H  
ATOM    705  HD2 ARG   206       7.077 -17.511  19.745  1.00  0.00           H  
ATOM    706  HD3 ARG   206       5.489 -17.836  20.625  1.00  0.00           H  
ATOM    707  HE  ARG   206       5.932 -19.311  18.091  1.00  0.00           H  
ATOM    708 HH11 ARG   206       5.934 -19.575  21.691  1.00  0.00           H  
ATOM    709 HH12 ARG   206       5.484 -21.183  21.614  1.00  0.00           H  
ATOM    710 HH21 ARG   206       5.779 -21.269  18.074  1.00  0.00           H  
ATOM    711 HH22 ARG   206       5.595 -22.220  19.498  1.00  0.00           H  
ATOM    712  N   VAL   207       3.541 -13.689  18.394  1.00  0.00           N  
ATOM    713  CA  VAL   207       2.978 -12.612  19.226  1.00  0.00           C  
ATOM    714  C   VAL   207       3.173 -12.970  20.722  1.00  0.00           C  
ATOM    715  O   VAL   207       3.034 -14.119  21.062  1.00  0.00           O  
ATOM    716  CB  VAL   207       1.495 -12.437  18.920  1.00  0.00           C  
ATOM    717  CG1 VAL   207       0.673 -11.550  19.873  1.00  0.00           C  
ATOM    718  CG2 VAL   207       1.081 -11.931  17.548  1.00  0.00           C  
ATOM    719  H   VAL   207       2.849 -14.300  17.983  1.00  0.00           H  
ATOM    720  HA  VAL   207       3.538 -11.695  19.037  1.00  0.00           H  
ATOM    721  HB  VAL   207       1.151 -13.465  19.027  1.00  0.00           H  
ATOM    722 HG11 VAL   207       1.199 -10.596  19.903  1.00  0.00           H  
ATOM    723 HG12 VAL   207      -0.291 -11.484  19.370  1.00  0.00           H  
ATOM    724 HG13 VAL   207       0.553 -11.740  20.939  1.00  0.00           H  
ATOM    725 HG21 VAL   207       0.148 -12.442  17.306  1.00  0.00           H  
ATOM    726 HG22 VAL   207       1.065 -10.841  17.562  1.00  0.00           H  
ATOM    727 HG23 VAL   207       1.783 -12.334  16.818  1.00  0.00           H  
ATOM    728  N   ASN   208       3.325 -11.963  21.614  1.00  0.00           N  
ATOM    729  CA  ASN   208       3.321 -12.339  23.054  1.00  0.00           C  
ATOM    730  C   ASN   208       2.321 -11.513  23.942  1.00  0.00           C  
ATOM    731  O   ASN   208       2.172 -11.800  25.128  1.00  0.00           O  
ATOM    732  CB  ASN   208       4.761 -12.282  23.639  1.00  0.00           C  
ATOM    733  CG  ASN   208       5.712 -13.450  23.170  1.00  0.00           C  
ATOM    734  ND2 ASN   208       6.856 -13.149  22.606  1.00  0.00           N  
ATOM    735  OD1 ASN   208       5.328 -14.633  23.177  1.00  0.00           O  
ATOM    736  H   ASN   208       3.429 -10.978  21.416  1.00  0.00           H  
ATOM    737  HA  ASN   208       3.005 -13.353  23.302  1.00  0.00           H  
ATOM    738  HB2 ASN   208       5.254 -11.326  23.464  1.00  0.00           H  
ATOM    739  HB3 ASN   208       4.674 -12.374  24.722  1.00  0.00           H  
ATOM    740 HD21 ASN   208       7.295 -13.977  22.231  1.00  0.00           H  
ATOM    741 HD22 ASN   208       6.969 -12.218  22.230  1.00  0.00           H  
ATOM    742  N   GLN   209       1.638 -10.461  23.490  1.00  0.00           N  
ATOM    743  CA  GLN   209       0.714  -9.533  24.235  1.00  0.00           C  
ATOM    744  C   GLN   209      -0.453  -9.272  23.347  1.00  0.00           C  
ATOM    745  O   GLN   209      -0.243  -9.100  22.133  1.00  0.00           O  
ATOM    746  CB  GLN   209       1.486  -8.385  24.951  1.00  0.00           C  
ATOM    747  CG  GLN   209       0.584  -7.370  25.489  1.00  0.00           C  
ATOM    748  CD  GLN   209      -0.232  -7.822  26.728  1.00  0.00           C  
ATOM    749  NE2 GLN   209      -0.334  -6.911  27.696  1.00  0.00           N  
ATOM    750  OE1 GLN   209      -0.792  -8.928  26.858  1.00  0.00           O  
ATOM    751  H   GLN   209       1.804 -10.179  22.534  1.00  0.00           H  
ATOM    752  HA  GLN   209       0.288 -10.231  24.956  1.00  0.00           H  
ATOM    753  HB2 GLN   209       2.023  -8.814  25.797  1.00  0.00           H  
ATOM    754  HB3 GLN   209       2.206  -7.921  24.275  1.00  0.00           H  
ATOM    755  HG2 GLN   209       1.127  -6.477  25.801  1.00  0.00           H  
ATOM    756  HG3 GLN   209      -0.146  -7.121  24.717  1.00  0.00           H  
ATOM    757 HE21 GLN   209      -0.803  -7.146  28.558  1.00  0.00           H  
ATOM    758 HE22 GLN   209      -0.136  -5.924  27.599  1.00  0.00           H  
ATOM    759  N   ASP   210      -1.639  -9.462  23.936  1.00  0.00           N  
ATOM    760  CA  ASP   210      -2.911  -9.347  23.179  1.00  0.00           C  
ATOM    761  C   ASP   210      -3.122  -7.874  22.701  1.00  0.00           C  
ATOM    762  O   ASP   210      -2.770  -6.963  23.449  1.00  0.00           O  
ATOM    763  CB  ASP   210      -4.114  -9.808  24.072  1.00  0.00           C  
ATOM    764  CG  ASP   210      -4.002 -11.154  24.759  1.00  0.00           C  
ATOM    765  OD1 ASP   210      -4.778 -11.415  25.700  1.00  0.00           O  
ATOM    766  OD2 ASP   210      -3.091 -11.991  24.454  1.00  0.00           O1-
ATOM    767  H   ASP   210      -1.709  -9.530  24.941  1.00  0.00           H  
ATOM    768  HA  ASP   210      -2.895  -9.912  22.248  1.00  0.00           H  
ATOM    769  HB2 ASP   210      -4.314  -9.030  24.808  1.00  0.00           H  
ATOM    770  HB3 ASP   210      -5.002  -9.786  23.441  1.00  0.00           H  
ATOM    771  N   GLY   211      -3.684  -7.641  21.523  1.00  0.00           N  
ATOM    772  CA  GLY   211      -4.320  -6.309  21.189  1.00  0.00           C  
ATOM    773  C   GLY   211      -5.128  -6.305  19.950  1.00  0.00           C  
ATOM    774  O   GLY   211      -5.277  -7.337  19.273  1.00  0.00           O  
ATOM    775  H   GLY   211      -3.855  -8.466  20.968  1.00  0.00           H  
ATOM    776  HA2 GLY   211      -4.917  -5.984  22.041  1.00  0.00           H  
ATOM    777  HA3 GLY   211      -3.504  -5.631  20.939  1.00  0.00           H  
ATOM    778  N   PHE   212      -5.567  -5.104  19.551  1.00  0.00           N  
ATOM    779  CA  PHE   212      -5.617  -4.805  18.131  1.00  0.00           C  
ATOM    780  C   PHE   212      -4.316  -4.273  17.524  1.00  0.00           C  
ATOM    781  O   PHE   212      -3.652  -3.406  18.015  1.00  0.00           O  
ATOM    782  CB  PHE   212      -6.755  -3.921  17.783  1.00  0.00           C  
ATOM    783  CG  PHE   212      -8.124  -4.596  17.680  1.00  0.00           C  
ATOM    784  CD1 PHE   212      -9.044  -4.513  18.732  1.00  0.00           C  
ATOM    785  CD2 PHE   212      -8.368  -5.386  16.567  1.00  0.00           C  
ATOM    786  CE1 PHE   212     -10.248  -5.152  18.625  1.00  0.00           C  
ATOM    787  CE2 PHE   212      -9.615  -6.003  16.456  1.00  0.00           C  
ATOM    788  CZ  PHE   212     -10.480  -5.988  17.495  1.00  0.00           C  
ATOM    789  H   PHE   212      -5.591  -4.293  20.152  1.00  0.00           H  
ATOM    790  HA  PHE   212      -5.799  -5.676  17.499  1.00  0.00           H  
ATOM    791  HB2 PHE   212      -6.831  -3.182  18.580  1.00  0.00           H  
ATOM    792  HB3 PHE   212      -6.533  -3.407  16.847  1.00  0.00           H  
ATOM    793  HD1 PHE   212      -8.819  -3.948  19.624  1.00  0.00           H  
ATOM    794  HD2 PHE   212      -7.660  -5.389  15.752  1.00  0.00           H  
ATOM    795  HE1 PHE   212     -11.084  -5.042  19.299  1.00  0.00           H  
ATOM    796  HE2 PHE   212      -9.737  -6.679  15.622  1.00  0.00           H  
ATOM    797  HZ  PHE   212     -11.436  -6.486  17.432  1.00  0.00           H  
ATOM    798  N   TYR   213      -3.960  -4.815  16.420  1.00  0.00           N  
ATOM    799  CA  TYR   213      -2.783  -4.584  15.639  1.00  0.00           C  
ATOM    800  C   TYR   213      -3.052  -3.995  14.245  1.00  0.00           C  
ATOM    801  O   TYR   213      -4.034  -4.441  13.599  1.00  0.00           O  
ATOM    802  CB  TYR   213      -2.023  -5.928  15.436  1.00  0.00           C  
ATOM    803  CG  TYR   213      -1.367  -6.477  16.671  1.00  0.00           C  
ATOM    804  CD1 TYR   213      -1.997  -7.042  17.795  1.00  0.00           C  
ATOM    805  CD2 TYR   213       0.011  -6.480  16.691  1.00  0.00           C  
ATOM    806  CE1 TYR   213      -1.202  -7.638  18.775  1.00  0.00           C  
ATOM    807  CE2 TYR   213       0.808  -6.880  17.730  1.00  0.00           C  
ATOM    808  CZ  TYR   213       0.126  -7.497  18.859  1.00  0.00           C  
ATOM    809  OH  TYR   213       0.843  -7.800  19.977  1.00  0.00           O  
ATOM    810  H   TYR   213      -4.452  -5.646  16.124  1.00  0.00           H  
ATOM    811  HA  TYR   213      -2.035  -3.944  16.109  1.00  0.00           H  
ATOM    812  HB2 TYR   213      -2.688  -6.637  14.942  1.00  0.00           H  
ATOM    813  HB3 TYR   213      -1.271  -5.652  14.696  1.00  0.00           H  
ATOM    814  HD1 TYR   213      -3.066  -7.093  17.934  1.00  0.00           H  
ATOM    815  HD2 TYR   213       0.562  -6.130  15.831  1.00  0.00           H  
ATOM    816  HE1 TYR   213      -1.719  -8.053  19.628  1.00  0.00           H  
ATOM    817  HE2 TYR   213       1.883  -6.852  17.630  1.00  0.00           H  
ATOM    818  HH  TYR   213       0.295  -8.264  20.615  1.00  0.00           H  
ATOM    819  N   TYR   214      -2.274  -3.035  13.814  1.00  0.00           N  
ATOM    820  CA  TYR   214      -2.037  -2.951  12.358  1.00  0.00           C  
ATOM    821  C   TYR   214      -0.948  -3.959  11.867  1.00  0.00           C  
ATOM    822  O   TYR   214       0.144  -4.059  12.529  1.00  0.00           O  
ATOM    823  CB  TYR   214      -1.572  -1.524  11.970  1.00  0.00           C  
ATOM    824  CG  TYR   214      -1.653  -1.222  10.468  1.00  0.00           C  
ATOM    825  CD1 TYR   214      -2.863  -1.182   9.795  1.00  0.00           C  
ATOM    826  CD2 TYR   214      -0.472  -1.068   9.720  1.00  0.00           C  
ATOM    827  CE1 TYR   214      -2.965  -0.821   8.434  1.00  0.00           C  
ATOM    828  CE2 TYR   214      -0.524  -0.653   8.351  1.00  0.00           C  
ATOM    829  CZ  TYR   214      -1.804  -0.528   7.786  1.00  0.00           C  
ATOM    830  OH  TYR   214      -1.888  -0.237   6.481  1.00  0.00           O  
ATOM    831  H   TYR   214      -1.558  -2.573  14.357  1.00  0.00           H  
ATOM    832  HA  TYR   214      -3.048  -3.076  11.972  1.00  0.00           H  
ATOM    833  HB2 TYR   214      -2.309  -0.896  12.473  1.00  0.00           H  
ATOM    834  HB3 TYR   214      -0.616  -1.366  12.469  1.00  0.00           H  
ATOM    835  HD1 TYR   214      -3.816  -1.483  10.206  1.00  0.00           H  
ATOM    836  HD2 TYR   214       0.532  -1.268  10.066  1.00  0.00           H  
ATOM    837  HE1 TYR   214      -3.956  -0.874   8.008  1.00  0.00           H  
ATOM    838  HE2 TYR   214       0.356  -0.497   7.743  1.00  0.00           H  
ATOM    839  HH  TYR   214      -1.019   0.013   6.158  1.00  0.00           H  
ATOM    840  N   LEU   215      -1.120  -4.695  10.801  1.00  0.00           N  
ATOM    841  CA  LEU   215      -0.217  -5.702  10.161  1.00  0.00           C  
ATOM    842  C   LEU   215      -0.215  -5.475   8.616  1.00  0.00           C  
ATOM    843  O   LEU   215      -1.211  -5.167   7.980  1.00  0.00           O  
ATOM    844  CB  LEU   215      -0.578  -7.164  10.663  1.00  0.00           C  
ATOM    845  CG  LEU   215       0.492  -8.221  10.432  1.00  0.00           C  
ATOM    846  CD1 LEU   215       0.435  -9.344  11.546  1.00  0.00           C  
ATOM    847  CD2 LEU   215       0.296  -8.899   9.104  1.00  0.00           C  
ATOM    848  H   LEU   215      -1.983  -4.495  10.317  1.00  0.00           H  
ATOM    849  HA  LEU   215       0.766  -5.437  10.551  1.00  0.00           H  
ATOM    850  HB2 LEU   215      -0.550  -6.993  11.739  1.00  0.00           H  
ATOM    851  HB3 LEU   215      -1.606  -7.465  10.461  1.00  0.00           H  
ATOM    852  HG  LEU   215       1.526  -7.877  10.379  1.00  0.00           H  
ATOM    853 HD11 LEU   215      -0.481  -9.908  11.370  1.00  0.00           H  
ATOM    854 HD12 LEU   215       1.281 -10.018  11.414  1.00  0.00           H  
ATOM    855 HD13 LEU   215       0.257  -8.941  12.543  1.00  0.00           H  
ATOM    856 HD21 LEU   215       0.133  -8.182   8.299  1.00  0.00           H  
ATOM    857 HD22 LEU   215       1.066  -9.645   8.905  1.00  0.00           H  
ATOM    858 HD23 LEU   215      -0.623  -9.476   9.007  1.00  0.00           H  
ATOM    859  N   TYR   216       1.010  -5.591   7.978  1.00  0.00           N  
ATOM    860  CA  TYR   216       1.259  -5.288   6.563  1.00  0.00           C  
ATOM    861  C   TYR   216       2.447  -6.144   6.079  1.00  0.00           C  
ATOM    862  O   TYR   216       3.178  -6.696   6.926  1.00  0.00           O  
ATOM    863  CB  TYR   216       1.595  -3.800   6.450  1.00  0.00           C  
ATOM    864  CG  TYR   216       2.850  -3.526   7.212  1.00  0.00           C  
ATOM    865  CD1 TYR   216       4.115  -3.611   6.610  1.00  0.00           C  
ATOM    866  CD2 TYR   216       2.728  -3.222   8.551  1.00  0.00           C  
ATOM    867  CE1 TYR   216       5.339  -3.484   7.400  1.00  0.00           C  
ATOM    868  CE2 TYR   216       3.907  -3.000   9.303  1.00  0.00           C  
ATOM    869  CZ  TYR   216       5.185  -3.287   8.789  1.00  0.00           C  
ATOM    870  OH  TYR   216       6.273  -3.129   9.517  1.00  0.00           O  
ATOM    871  H   TYR   216       1.777  -5.896   8.561  1.00  0.00           H  
ATOM    872  HA  TYR   216       0.396  -5.616   5.984  1.00  0.00           H  
ATOM    873  HB2 TYR   216       1.852  -3.473   5.442  1.00  0.00           H  
ATOM    874  HB3 TYR   216       0.814  -3.104   6.753  1.00  0.00           H  
ATOM    875  HD1 TYR   216       4.219  -3.727   5.541  1.00  0.00           H  
ATOM    876  HD2 TYR   216       1.813  -3.217   9.125  1.00  0.00           H  
ATOM    877  HE1 TYR   216       6.319  -3.723   7.015  1.00  0.00           H  
ATOM    878  HE2 TYR   216       3.837  -2.848  10.370  1.00  0.00           H  
ATOM    879  HH  TYR   216       7.114  -3.149   9.055  1.00  0.00           H  
ATOM    880  N   ALA   217       2.628  -6.133   4.803  1.00  0.00           N  
ATOM    881  CA  ALA   217       3.799  -6.502   4.103  1.00  0.00           C  
ATOM    882  C   ALA   217       4.084  -5.645   2.846  1.00  0.00           C  
ATOM    883  O   ALA   217       3.218  -4.954   2.314  1.00  0.00           O  
ATOM    884  CB  ALA   217       3.673  -8.002   3.682  1.00  0.00           C  
ATOM    885  H   ALA   217       1.883  -5.718   4.261  1.00  0.00           H  
ATOM    886  HA  ALA   217       4.708  -6.467   4.703  1.00  0.00           H  
ATOM    887  HB1 ALA   217       4.511  -8.270   3.038  1.00  0.00           H  
ATOM    888  HB2 ALA   217       3.574  -8.754   4.464  1.00  0.00           H  
ATOM    889  HB3 ALA   217       2.790  -8.083   3.048  1.00  0.00           H  
ATOM    890  N   ASN   218       5.316  -5.654   2.315  1.00  0.00           N  
ATOM    891  CA  ASN   218       5.676  -5.147   0.971  1.00  0.00           C  
ATOM    892  C   ASN   218       6.565  -6.209   0.251  1.00  0.00           C  
ATOM    893  O   ASN   218       7.666  -6.483   0.770  1.00  0.00           O  
ATOM    894  CB  ASN   218       6.462  -3.856   0.966  1.00  0.00           C  
ATOM    895  CG  ASN   218       6.914  -3.347  -0.415  1.00  0.00           C  
ATOM    896  ND2 ASN   218       7.936  -2.435  -0.401  1.00  0.00           N  
ATOM    897  OD1 ASN   218       6.484  -3.802  -1.479  1.00  0.00           O  
ATOM    898  H   ASN   218       5.997  -6.290   2.705  1.00  0.00           H  
ATOM    899  HA  ASN   218       4.808  -4.916   0.354  1.00  0.00           H  
ATOM    900  HB2 ASN   218       5.980  -3.107   1.594  1.00  0.00           H  
ATOM    901  HB3 ASN   218       7.329  -3.995   1.613  1.00  0.00           H  
ATOM    902 HD21 ASN   218       8.432  -2.368  -1.279  1.00  0.00           H  
ATOM    903 HD22 ASN   218       8.289  -2.054   0.466  1.00  0.00           H  
ATOM    904  N   ILE   219       6.068  -6.767  -0.836  1.00  0.00           N  
ATOM    905  CA  ILE   219       6.735  -7.784  -1.692  1.00  0.00           C  
ATOM    906  C   ILE   219       7.057  -7.228  -3.064  1.00  0.00           C  
ATOM    907  O   ILE   219       6.087  -7.050  -3.867  1.00  0.00           O  
ATOM    908  CB  ILE   219       5.891  -9.093  -1.774  1.00  0.00           C  
ATOM    909  CG1 ILE   219       5.464  -9.702  -0.401  1.00  0.00           C  
ATOM    910  CG2 ILE   219       6.507 -10.240  -2.581  1.00  0.00           C  
ATOM    911  CD1 ILE   219       6.623  -9.862   0.662  1.00  0.00           C  
ATOM    912  H   ILE   219       5.128  -6.533  -1.118  1.00  0.00           H  
ATOM    913  HA  ILE   219       7.711  -8.051  -1.285  1.00  0.00           H  
ATOM    914  HB  ILE   219       4.961  -8.914  -2.313  1.00  0.00           H  
ATOM    915 HG12 ILE   219       4.780  -8.960   0.010  1.00  0.00           H  
ATOM    916 HG13 ILE   219       4.905 -10.636  -0.467  1.00  0.00           H  
ATOM    917 HG21 ILE   219       6.518  -9.971  -3.637  1.00  0.00           H  
ATOM    918 HG22 ILE   219       7.555 -10.419  -2.343  1.00  0.00           H  
ATOM    919 HG23 ILE   219       5.853 -11.103  -2.449  1.00  0.00           H  
ATOM    920 HD11 ILE   219       7.399 -10.533   0.294  1.00  0.00           H  
ATOM    921 HD12 ILE   219       7.130  -8.900   0.742  1.00  0.00           H  
ATOM    922 HD13 ILE   219       6.258 -10.303   1.590  1.00  0.00           H  
ATOM    923  N   CYS   220       8.359  -7.000  -3.347  1.00  0.00           N  
ATOM    924  CA  CYS   220       8.809  -6.508  -4.647  1.00  0.00           C  
ATOM    925  C   CYS   220       9.270  -7.688  -5.453  1.00  0.00           C  
ATOM    926  O   CYS   220      10.187  -8.485  -5.065  1.00  0.00           O  
ATOM    927  CB  CYS   220       9.903  -5.462  -4.573  1.00  0.00           C  
ATOM    928  SG  CYS   220       9.261  -3.968  -3.759  1.00  0.00           S  
ATOM    929  H   CYS   220       9.068  -7.080  -2.632  1.00  0.00           H  
ATOM    930  HA  CYS   220       7.991  -6.022  -5.179  1.00  0.00           H  
ATOM    931  HB2 CYS   220      10.855  -5.818  -4.179  1.00  0.00           H  
ATOM    932  HB3 CYS   220      10.204  -5.165  -5.578  1.00  0.00           H  
ATOM    933  HG  CYS   220       9.203  -4.555  -2.560  1.00  0.00           H  
ATOM    934  N   PHE   221       8.785  -7.774  -6.666  1.00  0.00           N  
ATOM    935  CA  PHE   221       9.230  -8.752  -7.686  1.00  0.00           C  
ATOM    936  C   PHE   221       9.927  -7.978  -8.819  1.00  0.00           C  
ATOM    937  O   PHE   221       9.638  -6.793  -9.093  1.00  0.00           O  
ATOM    938  CB  PHE   221       8.051  -9.595  -8.284  1.00  0.00           C  
ATOM    939  CG  PHE   221       7.233 -10.471  -7.293  1.00  0.00           C  
ATOM    940  CD1 PHE   221       5.989 -10.038  -6.774  1.00  0.00           C  
ATOM    941  CD2 PHE   221       7.720 -11.737  -6.857  1.00  0.00           C  
ATOM    942  CE1 PHE   221       5.250 -10.832  -5.921  1.00  0.00           C  
ATOM    943  CE2 PHE   221       6.953 -12.482  -6.010  1.00  0.00           C  
ATOM    944  CZ  PHE   221       5.783 -12.066  -5.567  1.00  0.00           C  
ATOM    945  H   PHE   221       7.951  -7.252  -6.895  1.00  0.00           H  
ATOM    946  HA  PHE   221       9.926  -9.490  -7.288  1.00  0.00           H  
ATOM    947  HB2 PHE   221       7.378  -8.970  -8.870  1.00  0.00           H  
ATOM    948  HB3 PHE   221       8.459 -10.308  -8.999  1.00  0.00           H  
ATOM    949  HD1 PHE   221       5.645  -9.031  -6.957  1.00  0.00           H  
ATOM    950  HD2 PHE   221       8.693 -12.107  -7.148  1.00  0.00           H  
ATOM    951  HE1 PHE   221       4.265 -10.551  -5.576  1.00  0.00           H  
ATOM    952  HE2 PHE   221       7.460 -13.355  -5.624  1.00  0.00           H  
ATOM    953  HZ  PHE   221       5.188 -12.676  -4.903  1.00  0.00           H  
ATOM    954  N   ARG   222      10.797  -8.715  -9.590  1.00  0.00           N  
ATOM    955  CA  ARG   222      11.657  -8.148 -10.661  1.00  0.00           C  
ATOM    956  C   ARG   222      12.251  -9.180 -11.595  1.00  0.00           C  
ATOM    957  O   ARG   222      12.531 -10.332 -11.205  1.00  0.00           O  
ATOM    958  CB  ARG   222      12.828  -7.275  -9.983  1.00  0.00           C  
ATOM    959  CG  ARG   222      14.101  -8.031  -9.485  1.00  0.00           C  
ATOM    960  CD  ARG   222      13.895  -9.160  -8.498  1.00  0.00           C  
ATOM    961  NE  ARG   222      15.151 -10.050  -8.486  1.00  0.00           N  
ATOM    962  CZ  ARG   222      15.416 -11.141  -9.241  1.00  0.00           C  
ATOM    963  NH1 ARG   222      16.497 -11.825  -9.005  1.00  0.00           N1+
ATOM    964  NH2 ARG   222      14.755 -11.534 -10.275  1.00  0.00           N1+
ATOM    965  H   ARG   222      11.048  -9.613  -9.200  1.00  0.00           H  
ATOM    966  HA  ARG   222      10.991  -7.502 -11.231  1.00  0.00           H  
ATOM    967  HB2 ARG   222      13.132  -6.522 -10.709  1.00  0.00           H  
ATOM    968  HB3 ARG   222      12.278  -6.760  -9.195  1.00  0.00           H  
ATOM    969  HG2 ARG   222      14.476  -8.491 -10.400  1.00  0.00           H  
ATOM    970  HG3 ARG   222      14.869  -7.343  -9.129  1.00  0.00           H  
ATOM    971  HD2 ARG   222      13.745  -8.657  -7.542  1.00  0.00           H  
ATOM    972  HD3 ARG   222      13.008  -9.778  -8.630  1.00  0.00           H  
ATOM    973  HE  ARG   222      15.794  -9.818  -7.742  1.00  0.00           H  
ATOM    974 HH11 ARG   222      17.011 -11.478  -8.208  1.00  0.00           H  
ATOM    975 HH12 ARG   222      16.719 -12.714  -9.428  1.00  0.00           H  
ATOM    976 HH21 ARG   222      13.907 -11.042 -10.520  1.00  0.00           H  
ATOM    977 HH22 ARG   222      15.095 -12.315 -10.817  1.00  0.00           H  
ATOM    978  N   HIE   223      12.742  -8.731 -12.766  1.00  0.00           N  
ATOM    979  CA  HIE   223      13.499  -9.596 -13.600  1.00  0.00           C  
ATOM    980  C   HIE   223      14.549  -8.810 -14.358  1.00  0.00           C  
ATOM    981  O   HIE   223      14.355  -7.632 -14.639  1.00  0.00           O  
ATOM    982  CB  HIE   223      12.420 -10.141 -14.553  1.00  0.00           C  
ATOM    983  CG  HIE   223      12.945 -10.971 -15.729  1.00  0.00           C  
ATOM    984  CD2 HIE   223      13.572 -12.142 -15.560  1.00  0.00           C  
ATOM    985  ND1 HIE   223      13.104 -10.424 -16.977  1.00  0.00           N  
ATOM    986  CE1 HIE   223      13.929 -11.279 -17.593  1.00  0.00           C  
ATOM    987  NE2 HIE   223      14.259 -12.254 -16.721  1.00  0.00           N  
ATOM    988  H   HIE   223      12.520  -7.792 -13.068  1.00  0.00           H  
ATOM    989  HA  HIE   223      13.917 -10.451 -13.069  1.00  0.00           H  
ATOM    990  HB2 HIE   223      11.568 -10.647 -14.100  1.00  0.00           H  
ATOM    991  HB3 HIE   223      12.014  -9.256 -15.044  1.00  0.00           H  
ATOM    992  HD2 HIE   223      13.749 -12.654 -14.626  1.00  0.00           H  
ATOM    993  HE1 HIE   223      14.305 -11.117 -18.592  1.00  0.00           H  
ATOM    994  HE2 HIE   223      15.012 -12.914 -16.854  1.00  0.00           H  
ATOM    995  N   HID   224      15.629  -9.465 -14.645  1.00  0.00           N  
ATOM    996  CA  HID   224      16.818  -8.852 -15.292  1.00  0.00           C  
ATOM    997  C   HID   224      17.396  -9.954 -16.242  1.00  0.00           C  
ATOM    998  O   HID   224      17.769 -11.020 -15.738  1.00  0.00           O  
ATOM    999  CB  HID   224      17.836  -8.501 -14.268  1.00  0.00           C  
ATOM   1000  CG  HID   224      17.429  -7.534 -13.187  1.00  0.00           C  
ATOM   1001  CD2 HID   224      17.077  -7.990 -11.957  1.00  0.00           C  
ATOM   1002  ND1 HID   224      17.535  -6.165 -13.077  1.00  0.00           N  
ATOM   1003  CE1 HID   224      17.275  -5.811 -11.798  1.00  0.00           C  
ATOM   1004  NE2 HID   224      16.964  -6.931 -11.073  1.00  0.00           N  
ATOM   1005  H   HID   224      15.697 -10.453 -14.449  1.00  0.00           H  
ATOM   1006  HA  HID   224      16.540  -7.955 -15.844  1.00  0.00           H  
ATOM   1007  HB2 HID   224      18.262  -9.367 -13.761  1.00  0.00           H  
ATOM   1008  HB3 HID   224      18.708  -8.133 -14.809  1.00  0.00           H  
ATOM   1009  HD1 HID   224      17.794  -5.521 -13.811  1.00  0.00           H  
ATOM   1010  HD2 HID   224      17.000  -9.022 -11.649  1.00  0.00           H  
ATOM   1011  HE1 HID   224      17.292  -4.815 -11.382  1.00  0.00           H  
ATOM   1012  N   GLU   225      17.641  -9.580 -17.518  1.00  0.00           N  
ATOM   1013  CA  GLU   225      18.130 -10.601 -18.505  1.00  0.00           C  
ATOM   1014  C   GLU   225      19.593 -11.091 -18.285  1.00  0.00           C  
ATOM   1015  O   GLU   225      19.956 -12.201 -18.776  1.00  0.00           O  
ATOM   1016  CB  GLU   225      17.767 -10.048 -19.919  1.00  0.00           C  
ATOM   1017  CG  GLU   225      17.877 -11.082 -21.024  1.00  0.00           C  
ATOM   1018  CD  GLU   225      16.761 -12.178 -21.023  1.00  0.00           C  
ATOM   1019  OE1 GLU   225      17.053 -13.253 -21.591  1.00  0.00           O  
ATOM   1020  OE2 GLU   225      15.607 -11.816 -20.764  1.00  0.00           O1-
ATOM   1021  H   GLU   225      17.149  -8.742 -17.797  1.00  0.00           H  
ATOM   1022  HA  GLU   225      17.498 -11.474 -18.336  1.00  0.00           H  
ATOM   1023  HB2 GLU   225      16.780  -9.586 -19.903  1.00  0.00           H  
ATOM   1024  HB3 GLU   225      18.521  -9.294 -20.149  1.00  0.00           H  
ATOM   1025  HG2 GLU   225      17.926 -10.549 -21.973  1.00  0.00           H  
ATOM   1026  HG3 GLU   225      18.857 -11.548 -20.924  1.00  0.00           H  
ATOM   1027  N   THR   226      20.290 -10.349 -17.441  1.00  0.00           N  
ATOM   1028  CA  THR   226      21.632 -10.553 -16.833  1.00  0.00           C  
ATOM   1029  C   THR   226      21.782 -11.830 -16.048  1.00  0.00           C  
ATOM   1030  O   THR   226      22.785 -12.506 -16.195  1.00  0.00           O  
ATOM   1031  CB  THR   226      21.975  -9.304 -15.898  1.00  0.00           C  
ATOM   1032  CG2 THR   226      22.232  -8.053 -16.754  1.00  0.00           C  
ATOM   1033  OG1 THR   226      20.906  -8.859 -15.076  1.00  0.00           O  
ATOM   1034  H   THR   226      19.792  -9.546 -17.083  1.00  0.00           H  
ATOM   1035  HA  THR   226      22.365 -10.516 -17.639  1.00  0.00           H  
ATOM   1036  HB  THR   226      22.817  -9.502 -15.235  1.00  0.00           H  
ATOM   1037  HG1 THR   226      20.745  -9.513 -14.392  1.00  0.00           H  
ATOM   1038 HG21 THR   226      23.045  -8.166 -17.471  1.00  0.00           H  
ATOM   1039 HG22 THR   226      21.374  -7.802 -17.378  1.00  0.00           H  
ATOM   1040 HG23 THR   226      22.463  -7.216 -16.095  1.00  0.00           H  
ATOM   1041  N   SER   227      20.702 -12.339 -15.396  1.00  0.00           N  
ATOM   1042  CA  SER   227      20.682 -13.683 -14.769  1.00  0.00           C  
ATOM   1043  C   SER   227      20.156 -14.789 -15.759  1.00  0.00           C  
ATOM   1044  O   SER   227      20.528 -15.952 -15.721  1.00  0.00           O  
ATOM   1045  CB  SER   227      19.835 -13.565 -13.439  1.00  0.00           C  
ATOM   1046  OG  SER   227      18.383 -13.475 -13.708  1.00  0.00           O  
ATOM   1047  H   SER   227      19.879 -11.761 -15.299  1.00  0.00           H  
ATOM   1048  HA  SER   227      21.696 -13.846 -14.406  1.00  0.00           H  
ATOM   1049  HB2 SER   227      20.031 -14.477 -12.875  1.00  0.00           H  
ATOM   1050  HB3 SER   227      20.276 -12.671 -12.998  1.00  0.00           H  
ATOM   1051  HG  SER   227      18.066 -14.378 -13.634  1.00  0.00           H  
ATOM   1052  N   GLY   228      19.219 -14.412 -16.636  1.00  0.00           N  
ATOM   1053  CA  GLY   228      18.552 -15.282 -17.619  1.00  0.00           C  
ATOM   1054  C   GLY   228      17.122 -14.813 -17.962  1.00  0.00           C  
ATOM   1055  O   GLY   228      16.623 -13.790 -17.485  1.00  0.00           O  
ATOM   1056  H   GLY   228      18.899 -13.454 -16.626  1.00  0.00           H  
ATOM   1057  HA2 GLY   228      19.132 -15.330 -18.541  1.00  0.00           H  
ATOM   1058  HA3 GLY   228      18.457 -16.306 -17.255  1.00  0.00           H  
ATOM   1059  N   SER   229      16.520 -15.393 -19.021  1.00  0.00           N  
ATOM   1060  CA  SER   229      15.157 -15.119 -19.473  1.00  0.00           C  
ATOM   1061  C   SER   229      14.017 -15.550 -18.442  1.00  0.00           C  
ATOM   1062  O   SER   229      14.273 -16.245 -17.503  1.00  0.00           O  
ATOM   1063  CB  SER   229      14.878 -15.824 -20.740  1.00  0.00           C  
ATOM   1064  OG  SER   229      15.925 -15.706 -21.764  1.00  0.00           O  
ATOM   1065  H   SER   229      17.141 -15.882 -19.651  1.00  0.00           H  
ATOM   1066  HA  SER   229      15.118 -14.086 -19.819  1.00  0.00           H  
ATOM   1067  HB2 SER   229      14.684 -16.866 -20.490  1.00  0.00           H  
ATOM   1068  HB3 SER   229      13.968 -15.347 -21.102  1.00  0.00           H  
ATOM   1069  HG  SER   229      16.460 -14.914 -21.685  1.00  0.00           H  
ATOM   1070  N   VAL   230      12.836 -14.965 -18.556  1.00  0.00           N  
ATOM   1071  CA  VAL   230      11.687 -15.368 -17.771  1.00  0.00           C  
ATOM   1072  C   VAL   230      11.427 -16.859 -17.907  1.00  0.00           C  
ATOM   1073  O   VAL   230      11.462 -17.347 -19.032  1.00  0.00           O  
ATOM   1074  CB  VAL   230      10.406 -14.490 -17.972  1.00  0.00           C  
ATOM   1075  CG1 VAL   230      10.858 -13.161 -17.464  1.00  0.00           C  
ATOM   1076  CG2 VAL   230      10.007 -14.448 -19.427  1.00  0.00           C  
ATOM   1077  H   VAL   230      12.681 -14.277 -19.279  1.00  0.00           H  
ATOM   1078  HA  VAL   230      12.052 -15.230 -16.753  1.00  0.00           H  
ATOM   1079  HB  VAL   230       9.528 -14.732 -17.372  1.00  0.00           H  
ATOM   1080 HG11 VAL   230      10.027 -12.455 -17.456  1.00  0.00           H  
ATOM   1081 HG12 VAL   230      11.251 -13.248 -16.451  1.00  0.00           H  
ATOM   1082 HG13 VAL   230      11.672 -12.823 -18.104  1.00  0.00           H  
ATOM   1083 HG21 VAL   230       9.128 -13.814 -19.538  1.00  0.00           H  
ATOM   1084 HG22 VAL   230      10.832 -14.172 -20.084  1.00  0.00           H  
ATOM   1085 HG23 VAL   230       9.695 -15.434 -19.776  1.00  0.00           H  
ATOM   1086  N   PRO   231      11.039 -17.689 -16.868  1.00  0.00           N  
ATOM   1087  CA  PRO   231      10.939 -19.137 -17.006  1.00  0.00           C  
ATOM   1088  C   PRO   231       9.544 -19.552 -17.605  1.00  0.00           C  
ATOM   1089  O   PRO   231       9.190 -20.747 -17.723  1.00  0.00           O  
ATOM   1090  CB  PRO   231      11.250 -19.552 -15.627  1.00  0.00           C  
ATOM   1091  CG  PRO   231      10.526 -18.589 -14.748  1.00  0.00           C  
ATOM   1092  CD  PRO   231      10.863 -17.255 -15.523  1.00  0.00           C  
ATOM   1093  HA  PRO   231      11.769 -19.471 -17.629  1.00  0.00           H  
ATOM   1094  HB2 PRO   231      11.078 -20.603 -15.393  1.00  0.00           H  
ATOM   1095  HB3 PRO   231      12.303 -19.362 -15.420  1.00  0.00           H  
ATOM   1096  HG2 PRO   231       9.450 -18.759 -14.744  1.00  0.00           H  
ATOM   1097  HG3 PRO   231      10.946 -18.677 -13.746  1.00  0.00           H  
ATOM   1098  HD2 PRO   231       9.981 -16.625 -15.406  1.00  0.00           H  
ATOM   1099  HD3 PRO   231      11.645 -16.619 -15.108  1.00  0.00           H  
ATOM   1100  N   THR   232       8.743 -18.543 -17.970  1.00  0.00           N  
ATOM   1101  CA  THR   232       7.433 -18.615 -18.550  1.00  0.00           C  
ATOM   1102  C   THR   232       7.030 -17.213 -18.847  1.00  0.00           C  
ATOM   1103  O   THR   232       7.349 -16.277 -18.081  1.00  0.00           O  
ATOM   1104  CB  THR   232       6.380 -19.154 -17.571  1.00  0.00           C  
ATOM   1105  CG2 THR   232       4.987 -19.252 -18.065  1.00  0.00           C  
ATOM   1106  OG1 THR   232       6.625 -20.520 -17.289  1.00  0.00           O  
ATOM   1107  H   THR   232       9.123 -17.629 -17.763  1.00  0.00           H  
ATOM   1108  HA  THR   232       7.443 -19.172 -19.487  1.00  0.00           H  
ATOM   1109  HB  THR   232       6.469 -18.618 -16.627  1.00  0.00           H  
ATOM   1110  HG1 THR   232       7.575 -20.596 -17.175  1.00  0.00           H  
ATOM   1111 HG21 THR   232       4.629 -18.305 -18.469  1.00  0.00           H  
ATOM   1112 HG22 THR   232       4.889 -19.993 -18.860  1.00  0.00           H  
ATOM   1113 HG23 THR   232       4.287 -19.443 -17.252  1.00  0.00           H  
ATOM   1114  N   ASP   233       6.415 -16.936 -19.985  1.00  0.00           N  
ATOM   1115  CA  ASP   233       6.150 -15.595 -20.525  1.00  0.00           C  
ATOM   1116  C   ASP   233       5.173 -14.690 -19.709  1.00  0.00           C  
ATOM   1117  O   ASP   233       5.311 -13.425 -19.737  1.00  0.00           O  
ATOM   1118  CB  ASP   233       5.434 -15.849 -21.915  1.00  0.00           C  
ATOM   1119  CG  ASP   233       6.359 -16.481 -23.002  1.00  0.00           C  
ATOM   1120  OD1 ASP   233       7.616 -16.466 -22.777  1.00  0.00           O  
ATOM   1121  OD2 ASP   233       5.899 -17.008 -24.036  1.00  0.00           O1-
ATOM   1122  H   ASP   233       6.019 -17.708 -20.502  1.00  0.00           H  
ATOM   1123  HA  ASP   233       7.032 -14.969 -20.651  1.00  0.00           H  
ATOM   1124  HB2 ASP   233       4.528 -16.442 -21.794  1.00  0.00           H  
ATOM   1125  HB3 ASP   233       5.102 -14.883 -22.297  1.00  0.00           H  
ATOM   1126  N   TYR   234       4.091 -15.265 -19.131  1.00  0.00           N  
ATOM   1127  CA  TYR   234       3.140 -14.615 -18.286  1.00  0.00           C  
ATOM   1128  C   TYR   234       3.128 -15.230 -16.848  1.00  0.00           C  
ATOM   1129  O   TYR   234       2.992 -16.465 -16.692  1.00  0.00           O  
ATOM   1130  CB  TYR   234       1.764 -14.620 -18.909  1.00  0.00           C  
ATOM   1131  CG  TYR   234       0.749 -13.678 -18.271  1.00  0.00           C  
ATOM   1132  CD1 TYR   234       0.559 -12.388 -18.702  1.00  0.00           C  
ATOM   1133  CD2 TYR   234      -0.019 -14.167 -17.218  1.00  0.00           C  
ATOM   1134  CE1 TYR   234      -0.444 -11.582 -18.090  1.00  0.00           C  
ATOM   1135  CE2 TYR   234      -1.077 -13.448 -16.593  1.00  0.00           C  
ATOM   1136  CZ  TYR   234      -1.306 -12.126 -17.042  1.00  0.00           C  
ATOM   1137  OH  TYR   234      -2.365 -11.419 -16.625  1.00  0.00           O  
ATOM   1138  H   TYR   234       4.020 -16.269 -19.216  1.00  0.00           H  
ATOM   1139  HA  TYR   234       3.456 -13.603 -18.034  1.00  0.00           H  
ATOM   1140  HB2 TYR   234       1.949 -14.345 -19.948  1.00  0.00           H  
ATOM   1141  HB3 TYR   234       1.353 -15.627 -18.981  1.00  0.00           H  
ATOM   1142  HD1 TYR   234       1.098 -12.084 -19.587  1.00  0.00           H  
ATOM   1143  HD2 TYR   234       0.105 -15.180 -16.868  1.00  0.00           H  
ATOM   1144  HE1 TYR   234      -0.653 -10.628 -18.553  1.00  0.00           H  
ATOM   1145  HE2 TYR   234      -1.650 -13.881 -15.786  1.00  0.00           H  
ATOM   1146  HH  TYR   234      -3.167 -11.933 -16.741  1.00  0.00           H  
ATOM   1147  N   LEU   235       3.136 -14.426 -15.751  1.00  0.00           N  
ATOM   1148  CA  LEU   235       3.517 -14.877 -14.413  1.00  0.00           C  
ATOM   1149  C   LEU   235       2.439 -14.423 -13.411  1.00  0.00           C  
ATOM   1150  O   LEU   235       1.646 -13.504 -13.634  1.00  0.00           O  
ATOM   1151  CB  LEU   235       4.872 -14.410 -14.052  1.00  0.00           C  
ATOM   1152  CG  LEU   235       6.016 -14.540 -15.010  1.00  0.00           C  
ATOM   1153  CD1 LEU   235       7.076 -13.380 -14.824  1.00  0.00           C  
ATOM   1154  CD2 LEU   235       6.722 -15.796 -14.582  1.00  0.00           C  
ATOM   1155  H   LEU   235       3.252 -13.438 -15.925  1.00  0.00           H  
ATOM   1156  HA  LEU   235       3.430 -15.962 -14.384  1.00  0.00           H  
ATOM   1157  HB2 LEU   235       4.792 -13.334 -13.904  1.00  0.00           H  
ATOM   1158  HB3 LEU   235       5.178 -14.683 -13.042  1.00  0.00           H  
ATOM   1159  HG  LEU   235       5.681 -14.659 -16.040  1.00  0.00           H  
ATOM   1160 HD11 LEU   235       6.627 -12.408 -15.031  1.00  0.00           H  
ATOM   1161 HD12 LEU   235       7.295 -13.344 -13.757  1.00  0.00           H  
ATOM   1162 HD13 LEU   235       7.989 -13.458 -15.414  1.00  0.00           H  
ATOM   1163 HD21 LEU   235       7.497 -16.021 -15.316  1.00  0.00           H  
ATOM   1164 HD22 LEU   235       7.124 -15.822 -13.569  1.00  0.00           H  
ATOM   1165 HD23 LEU   235       6.067 -16.668 -14.588  1.00  0.00           H  
ATOM   1166  N   GLN   236       2.448 -15.049 -12.256  1.00  0.00           N  
ATOM   1167  CA  GLN   236       1.730 -14.709 -11.082  1.00  0.00           C  
ATOM   1168  C   GLN   236       2.656 -13.988 -10.104  1.00  0.00           C  
ATOM   1169  O   GLN   236       3.722 -14.552  -9.981  1.00  0.00           O  
ATOM   1170  CB  GLN   236       1.082 -16.022 -10.513  1.00  0.00           C  
ATOM   1171  CG  GLN   236       0.143 -16.676 -11.602  1.00  0.00           C  
ATOM   1172  CD  GLN   236      -0.363 -18.095 -11.202  1.00  0.00           C  
ATOM   1173  NE2 GLN   236      -0.803 -18.823 -12.274  1.00  0.00           N  
ATOM   1174  OE1 GLN   236      -0.579 -18.454 -10.032  1.00  0.00           O  
ATOM   1175  H   GLN   236       3.055 -15.850 -12.158  1.00  0.00           H  
ATOM   1176  HA  GLN   236       0.910 -14.065 -11.400  1.00  0.00           H  
ATOM   1177  HB2 GLN   236       1.821 -16.790 -10.284  1.00  0.00           H  
ATOM   1178  HB3 GLN   236       0.517 -15.783  -9.612  1.00  0.00           H  
ATOM   1179  HG2 GLN   236      -0.736 -16.043 -11.726  1.00  0.00           H  
ATOM   1180  HG3 GLN   236       0.694 -16.761 -12.539  1.00  0.00           H  
ATOM   1181 HE21 GLN   236      -1.270 -19.685 -12.032  1.00  0.00           H  
ATOM   1182 HE22 GLN   236      -0.700 -18.486 -13.221  1.00  0.00           H  
ATOM   1183  N   LEU   237       2.317 -12.823  -9.502  1.00  0.00           N  
ATOM   1184  CA  LEU   237       3.121 -12.097  -8.566  1.00  0.00           C  
ATOM   1185  C   LEU   237       2.446 -11.749  -7.271  1.00  0.00           C  
ATOM   1186  O   LEU   237       2.033 -10.602  -7.055  1.00  0.00           O  
ATOM   1187  CB  LEU   237       3.646 -10.847  -9.303  1.00  0.00           C  
ATOM   1188  CG  LEU   237       4.226 -11.003 -10.736  1.00  0.00           C  
ATOM   1189  CD1 LEU   237       4.258  -9.722 -11.495  1.00  0.00           C  
ATOM   1190  CD2 LEU   237       5.623 -11.619 -10.767  1.00  0.00           C  
ATOM   1191  H   LEU   237       1.591 -12.280  -9.948  1.00  0.00           H  
ATOM   1192  HA  LEU   237       4.030 -12.686  -8.446  1.00  0.00           H  
ATOM   1193  HB2 LEU   237       2.844 -10.109  -9.320  1.00  0.00           H  
ATOM   1194  HB3 LEU   237       4.343 -10.441  -8.569  1.00  0.00           H  
ATOM   1195  HG  LEU   237       3.455 -11.515 -11.312  1.00  0.00           H  
ATOM   1196 HD11 LEU   237       4.820  -8.967 -10.946  1.00  0.00           H  
ATOM   1197 HD12 LEU   237       4.841  -9.886 -12.402  1.00  0.00           H  
ATOM   1198 HD13 LEU   237       3.225  -9.479 -11.743  1.00  0.00           H  
ATOM   1199 HD21 LEU   237       6.076 -11.832 -11.735  1.00  0.00           H  
ATOM   1200 HD22 LEU   237       6.272 -11.025 -10.123  1.00  0.00           H  
ATOM   1201 HD23 LEU   237       5.530 -12.569 -10.241  1.00  0.00           H  
ATOM   1202  N   MET   238       2.118 -12.773  -6.476  1.00  0.00           N  
ATOM   1203  CA  MET   238       1.002 -12.859  -5.578  1.00  0.00           C  
ATOM   1204  C   MET   238       1.486 -13.377  -4.156  1.00  0.00           C  
ATOM   1205  O   MET   238       2.390 -14.176  -4.005  1.00  0.00           O  
ATOM   1206  CB  MET   238      -0.244 -13.564  -6.180  1.00  0.00           C  
ATOM   1207  CG  MET   238      -0.661 -13.100  -7.607  1.00  0.00           C  
ATOM   1208  SD  MET   238      -1.775 -14.183  -8.467  1.00  0.00           S  
ATOM   1209  CE  MET   238      -3.315 -14.077  -7.538  1.00  0.00           C  
ATOM   1210  H   MET   238       2.495 -13.596  -6.926  1.00  0.00           H  
ATOM   1211  HA  MET   238       0.678 -11.841  -5.361  1.00  0.00           H  
ATOM   1212  HB2 MET   238      -0.132 -14.649  -6.201  1.00  0.00           H  
ATOM   1213  HB3 MET   238      -1.092 -13.266  -5.563  1.00  0.00           H  
ATOM   1214  HG2 MET   238      -1.041 -12.079  -7.640  1.00  0.00           H  
ATOM   1215  HG3 MET   238       0.138 -12.967  -8.336  1.00  0.00           H  
ATOM   1216  HE1 MET   238      -3.834 -13.141  -7.749  1.00  0.00           H  
ATOM   1217  HE2 MET   238      -3.978 -14.859  -7.908  1.00  0.00           H  
ATOM   1218  HE3 MET   238      -3.064 -14.232  -6.489  1.00  0.00           H  
ATOM   1219  N   VAL   239       0.793 -12.896  -3.143  1.00  0.00           N  
ATOM   1220  CA  VAL   239       0.992 -13.094  -1.691  1.00  0.00           C  
ATOM   1221  C   VAL   239      -0.305 -13.484  -0.894  1.00  0.00           C  
ATOM   1222  O   VAL   239      -1.370 -13.005  -1.130  1.00  0.00           O  
ATOM   1223  CB  VAL   239       1.627 -11.864  -0.914  1.00  0.00           C  
ATOM   1224  CG1 VAL   239       0.752 -10.546  -0.805  1.00  0.00           C  
ATOM   1225  CG2 VAL   239       2.109 -12.233   0.476  1.00  0.00           C  
ATOM   1226  H   VAL   239       0.112 -12.164  -3.294  1.00  0.00           H  
ATOM   1227  HA  VAL   239       1.724 -13.892  -1.573  1.00  0.00           H  
ATOM   1228  HB  VAL   239       2.501 -11.559  -1.491  1.00  0.00           H  
ATOM   1229 HG11 VAL   239       1.354  -9.697  -0.483  1.00  0.00           H  
ATOM   1230 HG12 VAL   239       0.303 -10.262  -1.756  1.00  0.00           H  
ATOM   1231 HG13 VAL   239       0.005 -10.699  -0.025  1.00  0.00           H  
ATOM   1232 HG21 VAL   239       1.344 -12.390   1.237  1.00  0.00           H  
ATOM   1233 HG22 VAL   239       2.754 -13.098   0.322  1.00  0.00           H  
ATOM   1234 HG23 VAL   239       2.726 -11.391   0.787  1.00  0.00           H  
ATOM   1235  N   TYR   240      -0.053 -14.319   0.133  1.00  0.00           N  
ATOM   1236  CA  TYR   240      -1.012 -14.683   1.187  1.00  0.00           C  
ATOM   1237  C   TYR   240      -0.409 -14.586   2.621  1.00  0.00           C  
ATOM   1238  O   TYR   240       0.614 -15.209   2.759  1.00  0.00           O  
ATOM   1239  CB  TYR   240      -1.647 -16.028   1.025  1.00  0.00           C  
ATOM   1240  CG  TYR   240      -2.343 -16.301  -0.291  1.00  0.00           C  
ATOM   1241  CD1 TYR   240      -3.687 -16.275  -0.277  1.00  0.00           C  
ATOM   1242  CD2 TYR   240      -1.639 -16.715  -1.479  1.00  0.00           C  
ATOM   1243  CE1 TYR   240      -4.423 -16.682  -1.389  1.00  0.00           C  
ATOM   1244  CE2 TYR   240      -2.433 -17.005  -2.593  1.00  0.00           C  
ATOM   1245  CZ  TYR   240      -3.837 -17.059  -2.570  1.00  0.00           C  
ATOM   1246  OH  TYR   240      -4.420 -17.680  -3.636  1.00  0.00           O  
ATOM   1247  H   TYR   240       0.713 -14.975   0.165  1.00  0.00           H  
ATOM   1248  HA  TYR   240      -1.852 -13.991   1.119  1.00  0.00           H  
ATOM   1249  HB2 TYR   240      -0.859 -16.777   1.089  1.00  0.00           H  
ATOM   1250  HB3 TYR   240      -2.340 -16.159   1.857  1.00  0.00           H  
ATOM   1251  HD1 TYR   240      -4.200 -16.081   0.654  1.00  0.00           H  
ATOM   1252  HD2 TYR   240      -0.561 -16.741  -1.541  1.00  0.00           H  
ATOM   1253  HE1 TYR   240      -5.488 -16.803  -1.254  1.00  0.00           H  
ATOM   1254  HE2 TYR   240      -2.011 -17.274  -3.551  1.00  0.00           H  
ATOM   1255  HH  TYR   240      -5.042 -18.313  -3.270  1.00  0.00           H  
ATOM   1256  N   VAL   241      -1.019 -13.805   3.534  1.00  0.00           N  
ATOM   1257  CA  VAL   241      -0.500 -13.602   4.968  1.00  0.00           C  
ATOM   1258  C   VAL   241      -1.372 -14.476   5.862  1.00  0.00           C  
ATOM   1259  O   VAL   241      -2.536 -14.182   6.124  1.00  0.00           O  
ATOM   1260  CB  VAL   241      -0.704 -12.085   5.400  1.00  0.00           C  
ATOM   1261  CG1 VAL   241      -0.255 -11.718   6.795  1.00  0.00           C  
ATOM   1262  CG2 VAL   241       0.058 -11.183   4.487  1.00  0.00           C  
ATOM   1263  H   VAL   241      -1.838 -13.326   3.187  1.00  0.00           H  
ATOM   1264  HA  VAL   241       0.553 -13.847   5.104  1.00  0.00           H  
ATOM   1265  HB  VAL   241      -1.759 -11.808   5.414  1.00  0.00           H  
ATOM   1266 HG11 VAL   241       0.788 -12.005   6.931  1.00  0.00           H  
ATOM   1267 HG12 VAL   241      -0.424 -10.647   6.902  1.00  0.00           H  
ATOM   1268 HG13 VAL   241      -0.843 -12.275   7.523  1.00  0.00           H  
ATOM   1269 HG21 VAL   241       1.147 -11.227   4.492  1.00  0.00           H  
ATOM   1270 HG22 VAL   241      -0.172 -11.418   3.447  1.00  0.00           H  
ATOM   1271 HG23 VAL   241      -0.180 -10.122   4.551  1.00  0.00           H  
ATOM   1272  N   VAL   242      -0.757 -15.410   6.481  1.00  0.00           N  
ATOM   1273  CA  VAL   242      -1.455 -16.617   7.035  1.00  0.00           C  
ATOM   1274  C   VAL   242      -1.205 -16.859   8.506  1.00  0.00           C  
ATOM   1275  O   VAL   242      -0.045 -17.084   8.911  1.00  0.00           O  
ATOM   1276  CB  VAL   242      -1.100 -17.893   6.341  1.00  0.00           C  
ATOM   1277  CG1 VAL   242      -1.827 -19.179   6.750  1.00  0.00           C  
ATOM   1278  CG2 VAL   242      -1.132 -17.537   4.828  1.00  0.00           C  
ATOM   1279  H   VAL   242       0.215 -15.442   6.209  1.00  0.00           H  
ATOM   1280  HA  VAL   242      -2.535 -16.574   6.897  1.00  0.00           H  
ATOM   1281  HB  VAL   242      -0.033 -18.045   6.507  1.00  0.00           H  
ATOM   1282 HG11 VAL   242      -1.881 -19.328   7.829  1.00  0.00           H  
ATOM   1283 HG12 VAL   242      -2.882 -19.126   6.481  1.00  0.00           H  
ATOM   1284 HG13 VAL   242      -1.390 -20.043   6.250  1.00  0.00           H  
ATOM   1285 HG21 VAL   242      -0.328 -16.891   4.475  1.00  0.00           H  
ATOM   1286 HG22 VAL   242      -1.144 -18.467   4.262  1.00  0.00           H  
ATOM   1287 HG23 VAL   242      -2.061 -17.098   4.466  1.00  0.00           H  
ATOM   1288  N   LYS   243      -2.245 -16.673   9.357  1.00  0.00           N  
ATOM   1289  CA  LYS   243      -2.165 -16.904  10.775  1.00  0.00           C  
ATOM   1290  C   LYS   243      -2.343 -18.449  11.041  1.00  0.00           C  
ATOM   1291  O   LYS   243      -3.248 -19.112  10.445  1.00  0.00           O  
ATOM   1292  CB  LYS   243      -3.270 -16.062  11.510  1.00  0.00           C  
ATOM   1293  CG  LYS   243      -2.881 -16.061  12.977  1.00  0.00           C  
ATOM   1294  CD  LYS   243      -3.725 -15.100  13.873  1.00  0.00           C  
ATOM   1295  CE  LYS   243      -5.082 -15.801  14.228  1.00  0.00           C  
ATOM   1296  NZ  LYS   243      -6.015 -14.959  15.001  1.00  0.00           N1+
ATOM   1297  H   LYS   243      -3.179 -16.698   8.974  1.00  0.00           H  
ATOM   1298  HA  LYS   243      -1.212 -16.593  11.201  1.00  0.00           H  
ATOM   1299  HB2 LYS   243      -3.412 -15.070  11.081  1.00  0.00           H  
ATOM   1300  HB3 LYS   243      -4.273 -16.484  11.442  1.00  0.00           H  
ATOM   1301  HG2 LYS   243      -2.722 -17.051  13.404  1.00  0.00           H  
ATOM   1302  HG3 LYS   243      -1.874 -15.647  12.920  1.00  0.00           H  
ATOM   1303  HD2 LYS   243      -3.179 -14.995  14.812  1.00  0.00           H  
ATOM   1304  HD3 LYS   243      -3.889 -14.135  13.392  1.00  0.00           H  
ATOM   1305  HE2 LYS   243      -5.606 -16.129  13.331  1.00  0.00           H  
ATOM   1306  HE3 LYS   243      -4.930 -16.712  14.809  1.00  0.00           H  
ATOM   1307  HZ1 LYS   243      -6.331 -14.138  14.505  1.00  0.00           H  
ATOM   1308  HZ2 LYS   243      -6.818 -15.559  15.128  1.00  0.00           H  
ATOM   1309  HZ3 LYS   243      -5.485 -14.674  15.812  1.00  0.00           H  
ATOM   1310  N   THR   244      -1.533 -18.993  12.003  1.00  0.00           N  
ATOM   1311  CA  THR   244      -1.556 -20.397  12.479  1.00  0.00           C  
ATOM   1312  C   THR   244      -1.557 -20.416  14.002  1.00  0.00           C  
ATOM   1313  O   THR   244      -0.722 -19.841  14.617  1.00  0.00           O  
ATOM   1314  CB  THR   244      -0.351 -21.312  12.070  1.00  0.00           C  
ATOM   1315  CG2 THR   244      -0.541 -21.708  10.598  1.00  0.00           C  
ATOM   1316  OG1 THR   244       1.033 -20.914  12.343  1.00  0.00           O  
ATOM   1317  H   THR   244      -0.854 -18.322  12.331  1.00  0.00           H  
ATOM   1318  HA  THR   244      -2.461 -20.848  12.075  1.00  0.00           H  
ATOM   1319  HB  THR   244      -0.488 -22.220  12.656  1.00  0.00           H  
ATOM   1320  HG1 THR   244       1.076 -19.998  12.059  1.00  0.00           H  
ATOM   1321 HG21 THR   244       0.340 -22.239  10.239  1.00  0.00           H  
ATOM   1322 HG22 THR   244      -1.384 -22.387  10.482  1.00  0.00           H  
ATOM   1323 HG23 THR   244      -0.629 -20.933   9.837  1.00  0.00           H  
ATOM   1324  N   SER   245      -2.560 -21.098  14.629  1.00  0.00           N  
ATOM   1325  CA  SER   245      -2.771 -21.128  16.119  1.00  0.00           C  
ATOM   1326  C   SER   245      -1.842 -22.150  16.746  1.00  0.00           C  
ATOM   1327  O   SER   245      -1.565 -23.205  16.166  1.00  0.00           O  
ATOM   1328  CB  SER   245      -4.219 -21.455  16.493  1.00  0.00           C  
ATOM   1329  OG  SER   245      -4.997 -20.389  16.105  1.00  0.00           O  
ATOM   1330  H   SER   245      -3.234 -21.606  14.074  1.00  0.00           H  
ATOM   1331  HA  SER   245      -2.449 -20.175  16.539  1.00  0.00           H  
ATOM   1332  HB2 SER   245      -4.480 -22.317  15.881  1.00  0.00           H  
ATOM   1333  HB3 SER   245      -4.321 -21.753  17.537  1.00  0.00           H  
ATOM   1334  HG  SER   245      -5.275 -19.871  16.863  1.00  0.00           H  
ATOM   1335  N   ILE   246      -1.241 -21.808  17.887  1.00  0.00           N  
ATOM   1336  CA  ILE   246      -0.338 -22.735  18.658  1.00  0.00           C  
ATOM   1337  C   ILE   246      -0.984 -23.609  19.751  1.00  0.00           C  
ATOM   1338  O   ILE   246      -0.713 -24.777  19.899  1.00  0.00           O  
ATOM   1339  CB  ILE   246       0.793 -21.873  19.196  1.00  0.00           C  
ATOM   1340  CG1 ILE   246       1.650 -21.232  18.059  1.00  0.00           C  
ATOM   1341  CG2 ILE   246       1.808 -22.731  19.939  1.00  0.00           C  
ATOM   1342  CD1 ILE   246       2.178 -22.189  17.019  1.00  0.00           C  
ATOM   1343  H   ILE   246      -1.314 -20.857  18.218  1.00  0.00           H  
ATOM   1344  HA  ILE   246       0.100 -23.493  18.008  1.00  0.00           H  
ATOM   1345  HB  ILE   246       0.428 -21.047  19.808  1.00  0.00           H  
ATOM   1346 HG12 ILE   246       1.065 -20.453  17.572  1.00  0.00           H  
ATOM   1347 HG13 ILE   246       2.450 -20.675  18.546  1.00  0.00           H  
ATOM   1348 HG21 ILE   246       2.730 -22.157  20.045  1.00  0.00           H  
ATOM   1349 HG22 ILE   246       1.482 -23.036  20.933  1.00  0.00           H  
ATOM   1350 HG23 ILE   246       1.982 -23.622  19.336  1.00  0.00           H  
ATOM   1351 HD11 ILE   246       2.385 -23.150  17.488  1.00  0.00           H  
ATOM   1352 HD12 ILE   246       1.523 -22.183  16.148  1.00  0.00           H  
ATOM   1353 HD13 ILE   246       3.147 -21.883  16.627  1.00  0.00           H  
ATOM   1354  N   LYS   247      -1.961 -23.031  20.491  1.00  0.00           N  
ATOM   1355  CA  LYS   247      -2.744 -23.674  21.578  1.00  0.00           C  
ATOM   1356  C   LYS   247      -3.827 -24.643  21.074  1.00  0.00           C  
ATOM   1357  O   LYS   247      -4.265 -25.458  21.875  1.00  0.00           O  
ATOM   1358  CB  LYS   247      -3.358 -22.518  22.463  1.00  0.00           C  
ATOM   1359  CG  LYS   247      -2.447 -21.383  23.028  1.00  0.00           C  
ATOM   1360  CD  LYS   247      -3.244 -20.435  23.931  1.00  0.00           C  
ATOM   1361  CE  LYS   247      -2.390 -19.426  24.747  1.00  0.00           C  
ATOM   1362  NZ  LYS   247      -3.231 -18.617  25.613  1.00  0.00           N1+
ATOM   1363  H   LYS   247      -2.339 -22.148  20.178  1.00  0.00           H  
ATOM   1364  HA  LYS   247      -2.100 -24.301  22.194  1.00  0.00           H  
ATOM   1365  HB2 LYS   247      -4.178 -22.042  21.925  1.00  0.00           H  
ATOM   1366  HB3 LYS   247      -3.717 -23.033  23.354  1.00  0.00           H  
ATOM   1367  HG2 LYS   247      -1.630 -21.832  23.592  1.00  0.00           H  
ATOM   1368  HG3 LYS   247      -1.913 -20.784  22.290  1.00  0.00           H  
ATOM   1369  HD2 LYS   247      -4.098 -19.914  23.497  1.00  0.00           H  
ATOM   1370  HD3 LYS   247      -3.688 -21.089  24.680  1.00  0.00           H  
ATOM   1371  HE2 LYS   247      -1.642 -20.060  25.224  1.00  0.00           H  
ATOM   1372  HE3 LYS   247      -1.784 -18.847  24.049  1.00  0.00           H  
ATOM   1373  HZ1 LYS   247      -2.799 -18.189  26.419  1.00  0.00           H  
ATOM   1374  HZ2 LYS   247      -3.704 -17.887  25.100  1.00  0.00           H  
ATOM   1375  HZ3 LYS   247      -3.968 -19.178  26.015  1.00  0.00           H  
ATOM   1376  N   ILE   248      -4.249 -24.571  19.837  1.00  0.00           N  
ATOM   1377  CA  ILE   248      -5.245 -25.399  19.118  1.00  0.00           C  
ATOM   1378  C   ILE   248      -4.877 -25.513  17.575  1.00  0.00           C  
ATOM   1379  O   ILE   248      -4.436 -24.553  17.050  1.00  0.00           O  
ATOM   1380  CB  ILE   248      -6.737 -24.898  19.253  1.00  0.00           C  
ATOM   1381  CG1 ILE   248      -6.799 -23.429  18.926  1.00  0.00           C  
ATOM   1382  CG2 ILE   248      -7.239 -25.189  20.661  1.00  0.00           C  
ATOM   1383  CD1 ILE   248      -8.230 -22.806  18.784  1.00  0.00           C  
ATOM   1384  H   ILE   248      -3.832 -23.879  19.230  1.00  0.00           H  
ATOM   1385  HA  ILE   248      -5.131 -26.422  19.473  1.00  0.00           H  
ATOM   1386  HB  ILE   248      -7.276 -25.585  18.601  1.00  0.00           H  
ATOM   1387 HG12 ILE   248      -6.162 -22.876  19.617  1.00  0.00           H  
ATOM   1388 HG13 ILE   248      -6.434 -23.219  17.921  1.00  0.00           H  
ATOM   1389 HG21 ILE   248      -6.771 -24.492  21.356  1.00  0.00           H  
ATOM   1390 HG22 ILE   248      -8.291 -24.961  20.833  1.00  0.00           H  
ATOM   1391 HG23 ILE   248      -6.935 -26.203  20.921  1.00  0.00           H  
ATOM   1392 HD11 ILE   248      -8.506 -22.515  19.798  1.00  0.00           H  
ATOM   1393 HD12 ILE   248      -8.102 -21.828  18.319  1.00  0.00           H  
ATOM   1394 HD13 ILE   248      -9.049 -23.454  18.471  1.00  0.00           H  
ATOM   1395  N   PRO   249      -4.908 -26.714  16.964  1.00  0.00           N  
ATOM   1396  CA  PRO   249      -4.535 -26.781  15.572  1.00  0.00           C  
ATOM   1397  C   PRO   249      -5.580 -26.167  14.733  1.00  0.00           C  
ATOM   1398  O   PRO   249      -6.724 -26.664  14.617  1.00  0.00           O  
ATOM   1399  CB  PRO   249      -4.400 -28.268  15.328  1.00  0.00           C  
ATOM   1400  CG  PRO   249      -5.276 -28.959  16.354  1.00  0.00           C  
ATOM   1401  CD  PRO   249      -5.181 -28.005  17.573  1.00  0.00           C  
ATOM   1402  HA  PRO   249      -3.560 -26.337  15.372  1.00  0.00           H  
ATOM   1403  HB2 PRO   249      -4.815 -28.492  14.345  1.00  0.00           H  
ATOM   1404  HB3 PRO   249      -3.370 -28.622  15.354  1.00  0.00           H  
ATOM   1405  HG2 PRO   249      -6.269 -29.078  15.922  1.00  0.00           H  
ATOM   1406  HG3 PRO   249      -4.876 -29.941  16.602  1.00  0.00           H  
ATOM   1407  HD2 PRO   249      -6.125 -28.028  18.118  1.00  0.00           H  
ATOM   1408  HD3 PRO   249      -4.461 -28.306  18.334  1.00  0.00           H  
ATOM   1409  N   SER   250      -5.269 -24.995  14.186  1.00  0.00           N  
ATOM   1410  CA  SER   250      -6.195 -24.118  13.432  1.00  0.00           C  
ATOM   1411  C   SER   250      -5.376 -23.011  12.629  1.00  0.00           C  
ATOM   1412  O   SER   250      -4.345 -22.544  13.067  1.00  0.00           O  
ATOM   1413  CB  SER   250      -7.097 -23.603  14.548  1.00  0.00           C  
ATOM   1414  OG  SER   250      -7.990 -22.557  14.032  1.00  0.00           O  
ATOM   1415  H   SER   250      -4.345 -24.699  14.463  1.00  0.00           H  
ATOM   1416  HA  SER   250      -6.760 -24.741  12.738  1.00  0.00           H  
ATOM   1417  HB2 SER   250      -7.714 -24.396  14.970  1.00  0.00           H  
ATOM   1418  HB3 SER   250      -6.413 -23.169  15.279  1.00  0.00           H  
ATOM   1419  HG  SER   250      -8.745 -22.483  14.621  1.00  0.00           H  
ATOM   1420  N   SER   251      -5.921 -22.688  11.484  1.00  0.00           N  
ATOM   1421  CA  SER   251      -5.267 -21.723  10.533  1.00  0.00           C  
ATOM   1422  C   SER   251      -6.295 -20.881   9.786  1.00  0.00           C  
ATOM   1423  O   SER   251      -7.453 -21.291   9.518  1.00  0.00           O  
ATOM   1424  CB  SER   251      -4.306 -22.373   9.549  1.00  0.00           C  
ATOM   1425  OG  SER   251      -3.455 -21.428   8.977  1.00  0.00           O  
ATOM   1426  H   SER   251      -6.798 -23.130  11.251  1.00  0.00           H  
ATOM   1427  HA  SER   251      -4.691 -21.027  11.144  1.00  0.00           H  
ATOM   1428  HB2 SER   251      -3.755 -23.153  10.074  1.00  0.00           H  
ATOM   1429  HB3 SER   251      -4.795 -22.909   8.737  1.00  0.00           H  
ATOM   1430  HG  SER   251      -3.275 -20.696   9.571  1.00  0.00           H  
ATOM   1431  N   HIE   252      -5.957 -19.593   9.547  1.00  0.00           N  
ATOM   1432  CA  HIE   252      -6.800 -18.642   8.836  1.00  0.00           C  
ATOM   1433  C   HIE   252      -5.945 -17.542   8.095  1.00  0.00           C  
ATOM   1434  O   HIE   252      -5.000 -17.019   8.686  1.00  0.00           O  
ATOM   1435  CB  HIE   252      -7.711 -17.974   9.851  1.00  0.00           C  
ATOM   1436  CG  HIE   252      -8.990 -17.345   9.215  1.00  0.00           C  
ATOM   1437  CD2 HIE   252      -9.541 -16.106   9.438  1.00  0.00           C  
ATOM   1438  ND1 HIE   252      -9.815 -18.083   8.332  1.00  0.00           N  
ATOM   1439  CE1 HIE   252     -10.844 -17.293   8.077  1.00  0.00           C  
ATOM   1440  NE2 HIE   252     -10.724 -16.090   8.727  1.00  0.00           N  
ATOM   1441  H   HIE   252      -4.994 -19.351   9.732  1.00  0.00           H  
ATOM   1442  HA  HIE   252      -7.410 -19.066   8.037  1.00  0.00           H  
ATOM   1443  HB2 HIE   252      -8.160 -18.761  10.458  1.00  0.00           H  
ATOM   1444  HB3 HIE   252      -7.163 -17.164  10.333  1.00  0.00           H  
ATOM   1445  HD2 HIE   252      -9.162 -15.329  10.085  1.00  0.00           H  
ATOM   1446  HE1 HIE   252     -11.581 -17.516   7.321  1.00  0.00           H  
ATOM   1447  HE2 HIE   252     -11.353 -15.327   8.523  1.00  0.00           H  
ATOM   1448  N   ASN   253      -6.336 -17.208   6.883  1.00  0.00           N  
ATOM   1449  CA  ASN   253      -5.668 -16.221   6.101  1.00  0.00           C  
ATOM   1450  C   ASN   253      -6.200 -14.809   6.534  1.00  0.00           C  
ATOM   1451  O   ASN   253      -7.388 -14.586   6.490  1.00  0.00           O  
ATOM   1452  CB  ASN   253      -5.976 -16.549   4.684  1.00  0.00           C  
ATOM   1453  CG  ASN   253      -5.157 -15.717   3.708  1.00  0.00           C  
ATOM   1454  ND2 ASN   253      -5.803 -14.720   3.167  1.00  0.00           N  
ATOM   1455  OD1 ASN   253      -3.942 -15.747   3.716  1.00  0.00           O  
ATOM   1456  H   ASN   253      -7.176 -17.685   6.586  1.00  0.00           H  
ATOM   1457  HA  ASN   253      -4.581 -16.243   6.178  1.00  0.00           H  
ATOM   1458  HB2 ASN   253      -5.672 -17.563   4.422  1.00  0.00           H  
ATOM   1459  HB3 ASN   253      -7.021 -16.496   4.377  1.00  0.00           H  
ATOM   1460 HD21 ASN   253      -5.267 -14.032   2.658  1.00  0.00           H  
ATOM   1461 HD22 ASN   253      -6.809 -14.741   3.088  1.00  0.00           H  
ATOM   1462  N   LEU   254      -5.295 -13.831   6.886  1.00  0.00           N  
ATOM   1463  CA  LEU   254      -5.579 -12.493   7.411  1.00  0.00           C  
ATOM   1464  C   LEU   254      -5.966 -11.473   6.295  1.00  0.00           C  
ATOM   1465  O   LEU   254      -6.878 -10.616   6.474  1.00  0.00           O  
ATOM   1466  CB  LEU   254      -4.325 -11.981   8.283  1.00  0.00           C  
ATOM   1467  CG  LEU   254      -4.183 -12.704   9.674  1.00  0.00           C  
ATOM   1468  CD1 LEU   254      -3.002 -12.135  10.392  1.00  0.00           C  
ATOM   1469  CD2 LEU   254      -5.491 -12.579  10.563  1.00  0.00           C  
ATOM   1470  H   LEU   254      -4.357 -14.190   6.795  1.00  0.00           H  
ATOM   1471  HA  LEU   254      -6.442 -12.525   8.076  1.00  0.00           H  
ATOM   1472  HB2 LEU   254      -3.385 -12.006   7.732  1.00  0.00           H  
ATOM   1473  HB3 LEU   254      -4.449 -10.909   8.440  1.00  0.00           H  
ATOM   1474  HG  LEU   254      -3.905 -13.735   9.456  1.00  0.00           H  
ATOM   1475 HD11 LEU   254      -3.075 -11.048  10.431  1.00  0.00           H  
ATOM   1476 HD12 LEU   254      -2.827 -12.486  11.409  1.00  0.00           H  
ATOM   1477 HD13 LEU   254      -2.074 -12.261   9.834  1.00  0.00           H  
ATOM   1478 HD21 LEU   254      -6.341 -13.170  10.223  1.00  0.00           H  
ATOM   1479 HD22 LEU   254      -5.279 -12.977  11.556  1.00  0.00           H  
ATOM   1480 HD23 LEU   254      -5.850 -11.576  10.793  1.00  0.00           H  
ATOM   1481  N   MET   255      -5.358 -11.677   5.171  1.00  0.00           N  
ATOM   1482  CA  MET   255      -5.373 -10.900   3.951  1.00  0.00           C  
ATOM   1483  C   MET   255      -4.608 -11.618   2.801  1.00  0.00           C  
ATOM   1484  O   MET   255      -3.798 -12.505   3.055  1.00  0.00           O  
ATOM   1485  CB  MET   255      -4.902  -9.451   4.266  1.00  0.00           C  
ATOM   1486  CG  MET   255      -3.537  -9.207   4.902  1.00  0.00           C  
ATOM   1487  SD  MET   255      -2.978  -7.503   4.824  1.00  0.00           S  
ATOM   1488  CE  MET   255      -1.770  -7.720   6.125  1.00  0.00           C  
ATOM   1489  H   MET   255      -4.719 -12.458   5.184  1.00  0.00           H  
ATOM   1490  HA  MET   255      -6.431 -10.818   3.703  1.00  0.00           H  
ATOM   1491  HB2 MET   255      -4.972  -8.880   3.339  1.00  0.00           H  
ATOM   1492  HB3 MET   255      -5.659  -8.818   4.728  1.00  0.00           H  
ATOM   1493  HG2 MET   255      -3.619  -9.598   5.916  1.00  0.00           H  
ATOM   1494  HG3 MET   255      -2.807  -9.789   4.337  1.00  0.00           H  
ATOM   1495  HE1 MET   255      -1.308  -6.768   6.386  1.00  0.00           H  
ATOM   1496  HE2 MET   255      -2.111  -8.242   7.019  1.00  0.00           H  
ATOM   1497  HE3 MET   255      -0.925  -8.288   5.738  1.00  0.00           H  
ATOM   1498  N   LYS   256      -4.897 -11.180   1.608  1.00  0.00           N  
ATOM   1499  CA  LYS   256      -4.113 -11.493   0.352  1.00  0.00           C  
ATOM   1500  C   LYS   256      -3.927 -10.291  -0.555  1.00  0.00           C  
ATOM   1501  O   LYS   256      -4.544  -9.258  -0.323  1.00  0.00           O  
ATOM   1502  CB  LYS   256      -4.720 -12.778  -0.316  1.00  0.00           C  
ATOM   1503  CG  LYS   256      -6.253 -12.501  -0.739  1.00  0.00           C  
ATOM   1504  CD  LYS   256      -6.664 -13.686  -1.520  1.00  0.00           C  
ATOM   1505  CE  LYS   256      -8.152 -13.732  -1.976  1.00  0.00           C  
ATOM   1506  NZ  LYS   256      -9.070 -14.363  -1.086  1.00  0.00           N1+
ATOM   1507  H   LYS   256      -5.589 -10.445   1.625  1.00  0.00           H  
ATOM   1508  HA  LYS   256      -3.103 -11.815   0.606  1.00  0.00           H  
ATOM   1509  HB2 LYS   256      -4.130 -13.101  -1.174  1.00  0.00           H  
ATOM   1510  HB3 LYS   256      -4.617 -13.607   0.384  1.00  0.00           H  
ATOM   1511  HG2 LYS   256      -6.889 -12.332   0.130  1.00  0.00           H  
ATOM   1512  HG3 LYS   256      -6.303 -11.606  -1.358  1.00  0.00           H  
ATOM   1513  HD2 LYS   256      -6.013 -13.678  -2.395  1.00  0.00           H  
ATOM   1514  HD3 LYS   256      -6.450 -14.629  -1.015  1.00  0.00           H  
ATOM   1515  HE2 LYS   256      -8.552 -12.748  -2.220  1.00  0.00           H  
ATOM   1516  HE3 LYS   256      -8.260 -14.261  -2.923  1.00  0.00           H  
ATOM   1517  HZ1 LYS   256      -9.401 -13.909  -0.247  1.00  0.00           H  
ATOM   1518  HZ2 LYS   256      -9.902 -14.523  -1.636  1.00  0.00           H  
ATOM   1519  HZ3 LYS   256      -8.846 -15.291  -0.757  1.00  0.00           H  
ATOM   1520  N   GLY   257      -3.150 -10.425  -1.644  1.00  0.00           N  
ATOM   1521  CA  GLY   257      -2.982  -9.413  -2.744  1.00  0.00           C  
ATOM   1522  C   GLY   257      -2.193 -10.044  -3.877  1.00  0.00           C  
ATOM   1523  O   GLY   257      -1.741 -11.177  -3.803  1.00  0.00           O  
ATOM   1524  H   GLY   257      -2.801 -11.361  -1.800  1.00  0.00           H  
ATOM   1525  HA2 GLY   257      -3.934  -9.048  -3.130  1.00  0.00           H  
ATOM   1526  HA3 GLY   257      -2.500  -8.506  -2.378  1.00  0.00           H  
ATOM   1527  N   GLY   258      -1.807  -9.220  -4.847  1.00  0.00           N  
ATOM   1528  CA  GLY   258      -0.988  -9.607  -5.972  1.00  0.00           C  
ATOM   1529  C   GLY   258      -1.318  -8.858  -7.318  1.00  0.00           C  
ATOM   1530  O   GLY   258      -2.288  -8.117  -7.458  1.00  0.00           O  
ATOM   1531  H   GLY   258      -2.133  -8.265  -4.790  1.00  0.00           H  
ATOM   1532  HA2 GLY   258       0.066  -9.472  -5.728  1.00  0.00           H  
ATOM   1533  HA3 GLY   258      -1.264 -10.643  -6.171  1.00  0.00           H  
ATOM   1534  N   SER   259      -0.531  -9.166  -8.373  1.00  0.00           N  
ATOM   1535  CA  SER   259      -0.762  -8.747  -9.766  1.00  0.00           C  
ATOM   1536  C   SER   259      -0.283  -9.839 -10.683  1.00  0.00           C  
ATOM   1537  O   SER   259       0.599 -10.607 -10.316  1.00  0.00           O  
ATOM   1538  CB  SER   259      -0.014  -7.431 -10.180  1.00  0.00           C  
ATOM   1539  OG  SER   259      -0.491  -6.891 -11.390  1.00  0.00           O  
ATOM   1540  H   SER   259       0.228  -9.818  -8.231  1.00  0.00           H  
ATOM   1541  HA  SER   259      -1.839  -8.645  -9.894  1.00  0.00           H  
ATOM   1542  HB2 SER   259      -0.346  -6.721  -9.423  1.00  0.00           H  
ATOM   1543  HB3 SER   259       1.059  -7.537 -10.019  1.00  0.00           H  
ATOM   1544  HG  SER   259       0.095  -6.156 -11.585  1.00  0.00           H  
ATOM   1545  N   THR   260      -0.764  -9.890 -11.918  1.00  0.00           N  
ATOM   1546  CA  THR   260      -0.328 -10.851 -12.872  1.00  0.00           C  
ATOM   1547  C   THR   260       0.114 -10.141 -14.126  1.00  0.00           C  
ATOM   1548  O   THR   260      -0.563  -9.191 -14.624  1.00  0.00           O  
ATOM   1549  CB  THR   260      -1.345 -11.941 -13.192  1.00  0.00           C  
ATOM   1550  CG2 THR   260      -1.739 -12.800 -11.966  1.00  0.00           C  
ATOM   1551  OG1 THR   260      -2.520 -11.469 -13.806  1.00  0.00           O  
ATOM   1552  H   THR   260      -1.375  -9.139 -12.205  1.00  0.00           H  
ATOM   1553  HA  THR   260       0.566 -11.330 -12.473  1.00  0.00           H  
ATOM   1554  HB  THR   260      -0.938 -12.606 -13.954  1.00  0.00           H  
ATOM   1555  HG1 THR   260      -2.294 -11.091 -14.660  1.00  0.00           H  
ATOM   1556 HG21 THR   260      -2.634 -12.381 -11.506  1.00  0.00           H  
ATOM   1557 HG22 THR   260      -2.084 -13.762 -12.345  1.00  0.00           H  
ATOM   1558 HG23 THR   260      -0.924 -12.847 -11.245  1.00  0.00           H  
ATOM   1559  N   LYS   261       1.197 -10.554 -14.711  1.00  0.00           N  
ATOM   1560  CA  LYS   261       1.876  -9.752 -15.712  1.00  0.00           C  
ATOM   1561  C   LYS   261       2.589 -10.607 -16.838  1.00  0.00           C  
ATOM   1562  O   LYS   261       3.187 -11.617 -16.577  1.00  0.00           O  
ATOM   1563  CB  LYS   261       2.840  -8.748 -15.142  1.00  0.00           C  
ATOM   1564  CG  LYS   261       2.277  -7.631 -14.242  1.00  0.00           C  
ATOM   1565  CD  LYS   261       3.117  -6.381 -14.100  1.00  0.00           C  
ATOM   1566  CE  LYS   261       2.986  -5.372 -15.243  1.00  0.00           C  
ATOM   1567  NZ  LYS   261       3.446  -4.021 -14.952  1.00  0.00           N1+
ATOM   1568  H   LYS   261       1.604 -11.395 -14.328  1.00  0.00           H  
ATOM   1569  HA  LYS   261       1.237  -9.096 -16.304  1.00  0.00           H  
ATOM   1570  HB2 LYS   261       3.666  -9.217 -14.606  1.00  0.00           H  
ATOM   1571  HB3 LYS   261       3.370  -8.266 -15.963  1.00  0.00           H  
ATOM   1572  HG2 LYS   261       1.251  -7.396 -14.521  1.00  0.00           H  
ATOM   1573  HG3 LYS   261       2.098  -8.046 -13.250  1.00  0.00           H  
ATOM   1574  HD2 LYS   261       2.760  -5.798 -13.252  1.00  0.00           H  
ATOM   1575  HD3 LYS   261       4.146  -6.647 -13.858  1.00  0.00           H  
ATOM   1576  HE2 LYS   261       3.406  -5.812 -16.147  1.00  0.00           H  
ATOM   1577  HE3 LYS   261       1.907  -5.415 -15.391  1.00  0.00           H  
ATOM   1578  HZ1 LYS   261       4.455  -4.035 -14.979  1.00  0.00           H  
ATOM   1579  HZ2 LYS   261       3.210  -3.449 -15.750  1.00  0.00           H  
ATOM   1580  HZ3 LYS   261       3.079  -3.593 -14.113  1.00  0.00           H  
ATOM   1581  N   ASN   262       2.512 -10.101 -18.144  1.00  0.00           N  
ATOM   1582  CA  ASN   262       3.373 -10.447 -19.263  1.00  0.00           C  
ATOM   1583  C   ASN   262       4.716  -9.680 -19.190  1.00  0.00           C  
ATOM   1584  O   ASN   262       4.751  -8.408 -19.261  1.00  0.00           O  
ATOM   1585  CB  ASN   262       2.544  -9.968 -20.461  1.00  0.00           C  
ATOM   1586  CG  ASN   262       3.312 -10.350 -21.768  1.00  0.00           C  
ATOM   1587  ND2 ASN   262       2.653 -10.099 -22.886  1.00  0.00           N  
ATOM   1588  OD1 ASN   262       4.408 -10.767 -21.724  1.00  0.00           O  
ATOM   1589  H   ASN   262       2.048  -9.211 -18.252  1.00  0.00           H  
ATOM   1590  HA  ASN   262       3.537 -11.525 -19.268  1.00  0.00           H  
ATOM   1591  HB2 ASN   262       1.559 -10.433 -20.492  1.00  0.00           H  
ATOM   1592  HB3 ASN   262       2.503  -8.880 -20.423  1.00  0.00           H  
ATOM   1593 HD21 ASN   262       3.067 -10.206 -23.801  1.00  0.00           H  
ATOM   1594 HD22 ASN   262       1.705  -9.753 -22.841  1.00  0.00           H  
ATOM   1595  N   TRP   263       5.792 -10.447 -19.024  1.00  0.00           N  
ATOM   1596  CA  TRP   263       7.202 -10.082 -18.969  1.00  0.00           C  
ATOM   1597  C   TRP   263       8.040 -10.814 -20.050  1.00  0.00           C  
ATOM   1598  O   TRP   263       9.264 -10.956 -19.968  1.00  0.00           O  
ATOM   1599  CB  TRP   263       7.760 -10.339 -17.528  1.00  0.00           C  
ATOM   1600  CG  TRP   263       7.414  -9.386 -16.363  1.00  0.00           C  
ATOM   1601  CD1 TRP   263       6.755  -8.235 -16.453  1.00  0.00           C  
ATOM   1602  CD2 TRP   263       7.782  -9.469 -15.020  1.00  0.00           C  
ATOM   1603  CE2 TRP   263       7.294  -8.380 -14.279  1.00  0.00           C  
ATOM   1604  CE3 TRP   263       8.666 -10.297 -14.258  1.00  0.00           C  
ATOM   1605  NE1 TRP   263       6.645  -7.660 -15.185  1.00  0.00           N  
ATOM   1606  CZ2 TRP   263       7.439  -8.171 -12.903  1.00  0.00           C  
ATOM   1607  CZ3 TRP   263       8.960 -10.104 -12.890  1.00  0.00           C  
ATOM   1608  CH2 TRP   263       8.313  -9.044 -12.213  1.00  0.00           C  
ATOM   1609  H   TRP   263       5.558 -11.422 -18.908  1.00  0.00           H  
ATOM   1610  HA  TRP   263       7.357  -9.018 -19.147  1.00  0.00           H  
ATOM   1611  HB2 TRP   263       7.517 -11.372 -17.279  1.00  0.00           H  
ATOM   1612  HB3 TRP   263       8.849 -10.271 -17.535  1.00  0.00           H  
ATOM   1613  HD1 TRP   263       6.320  -7.819 -17.350  1.00  0.00           H  
ATOM   1614  HE1 TRP   263       6.172  -6.815 -14.897  1.00  0.00           H  
ATOM   1615  HE3 TRP   263       9.304 -11.063 -14.673  1.00  0.00           H  
ATOM   1616  HZ2 TRP   263       6.914  -7.395 -12.368  1.00  0.00           H  
ATOM   1617  HZ3 TRP   263       9.669 -10.716 -12.354  1.00  0.00           H  
ATOM   1618  HH2 TRP   263       8.654  -8.773 -11.225  1.00  0.00           H  
ATOM   1619  N   SER   264       7.371 -11.197 -21.158  1.00  0.00           N  
ATOM   1620  CA  SER   264       8.016 -11.837 -22.327  1.00  0.00           C  
ATOM   1621  C   SER   264       8.718 -10.926 -23.310  1.00  0.00           C  
ATOM   1622  O   SER   264       9.573 -11.391 -24.077  1.00  0.00           O  
ATOM   1623  CB  SER   264       6.865 -12.538 -23.076  1.00  0.00           C  
ATOM   1624  OG  SER   264       6.047 -11.622 -23.628  1.00  0.00           O  
ATOM   1625  H   SER   264       6.398 -10.956 -21.272  1.00  0.00           H  
ATOM   1626  HA  SER   264       8.738 -12.535 -21.904  1.00  0.00           H  
ATOM   1627  HB2 SER   264       7.418 -13.071 -23.849  1.00  0.00           H  
ATOM   1628  HB3 SER   264       6.382 -13.326 -22.497  1.00  0.00           H  
ATOM   1629  HG  SER   264       5.353 -11.343 -23.026  1.00  0.00           H  
ATOM   1630  N   GLY   265       8.424  -9.593 -23.342  1.00  0.00           N  
ATOM   1631  CA  GLY   265       9.344  -8.569 -24.135  1.00  0.00           C  
ATOM   1632  C   GLY   265      10.698  -8.414 -23.522  1.00  0.00           C  
ATOM   1633  O   GLY   265      10.766  -8.454 -22.248  1.00  0.00           O  
ATOM   1634  H   GLY   265       7.701  -9.218 -22.744  1.00  0.00           H  
ATOM   1635  HA2 GLY   265       9.515  -8.898 -25.160  1.00  0.00           H  
ATOM   1636  HA3 GLY   265       8.903  -7.572 -24.131  1.00  0.00           H  
ATOM   1637  N   ASN   266      11.775  -8.303 -24.329  1.00  0.00           N  
ATOM   1638  CA  ASN   266      13.122  -8.002 -23.809  1.00  0.00           C  
ATOM   1639  C   ASN   266      13.176  -6.527 -23.347  1.00  0.00           C  
ATOM   1640  O   ASN   266      12.578  -5.642 -24.025  1.00  0.00           O  
ATOM   1641  CB  ASN   266      14.249  -8.242 -24.894  1.00  0.00           C  
ATOM   1642  CG  ASN   266      15.665  -7.781 -24.380  1.00  0.00           C  
ATOM   1643  ND2 ASN   266      16.174  -8.428 -23.328  1.00  0.00           N  
ATOM   1644  OD1 ASN   266      16.174  -6.788 -24.883  1.00  0.00           O  
ATOM   1645  H   ASN   266      11.686  -8.333 -25.335  1.00  0.00           H  
ATOM   1646  HA  ASN   266      13.401  -8.632 -22.965  1.00  0.00           H  
ATOM   1647  HB2 ASN   266      14.433  -9.227 -25.323  1.00  0.00           H  
ATOM   1648  HB3 ASN   266      14.092  -7.589 -25.752  1.00  0.00           H  
ATOM   1649 HD21 ASN   266      16.978  -8.001 -22.892  1.00  0.00           H  
ATOM   1650 HD22 ASN   266      15.672  -9.232 -22.977  1.00  0.00           H  
ATOM   1651  N   SER   267      13.848  -6.281 -22.232  1.00  0.00           N  
ATOM   1652  CA  SER   267      13.955  -4.889 -21.626  1.00  0.00           C  
ATOM   1653  C   SER   267      15.143  -4.787 -20.678  1.00  0.00           C  
ATOM   1654  O   SER   267      15.665  -5.760 -20.204  1.00  0.00           O  
ATOM   1655  CB  SER   267      12.593  -4.614 -20.904  1.00  0.00           C  
ATOM   1656  OG  SER   267      12.709  -3.421 -20.159  1.00  0.00           O  
ATOM   1657  H   SER   267      14.278  -7.018 -21.693  1.00  0.00           H  
ATOM   1658  HA  SER   267      14.134  -4.179 -22.433  1.00  0.00           H  
ATOM   1659  HB2 SER   267      11.911  -4.336 -21.707  1.00  0.00           H  
ATOM   1660  HB3 SER   267      12.221  -5.422 -20.273  1.00  0.00           H  
ATOM   1661  HG  SER   267      12.904  -2.680 -20.736  1.00  0.00           H  
ATOM   1662  N   GLU   268      15.571  -3.517 -20.333  1.00  0.00           N  
ATOM   1663  CA  GLU   268      16.576  -3.151 -19.312  1.00  0.00           C  
ATOM   1664  C   GLU   268      16.375  -3.841 -17.917  1.00  0.00           C  
ATOM   1665  O   GLU   268      17.375  -4.345 -17.262  1.00  0.00           O  
ATOM   1666  CB  GLU   268      16.848  -1.633 -19.235  1.00  0.00           C  
ATOM   1667  CG  GLU   268      17.048  -0.982 -20.634  1.00  0.00           C  
ATOM   1668  CD  GLU   268      17.135   0.598 -20.546  1.00  0.00           C  
ATOM   1669  OE1 GLU   268      17.992   1.219 -21.214  1.00  0.00           O  
ATOM   1670  OE2 GLU   268      16.251   1.195 -19.924  1.00  0.00           O1-
ATOM   1671  H   GLU   268      15.157  -2.852 -20.971  1.00  0.00           H  
ATOM   1672  HA  GLU   268      17.501  -3.570 -19.711  1.00  0.00           H  
ATOM   1673  HB2 GLU   268      16.013  -1.215 -18.674  1.00  0.00           H  
ATOM   1674  HB3 GLU   268      17.805  -1.464 -18.740  1.00  0.00           H  
ATOM   1675  HG2 GLU   268      17.921  -1.423 -21.114  1.00  0.00           H  
ATOM   1676  HG3 GLU   268      16.181  -1.151 -21.273  1.00  0.00           H  
ATOM   1677  N   PHE   269      15.132  -3.852 -17.410  1.00  0.00           N  
ATOM   1678  CA  PHE   269      14.580  -4.747 -16.389  1.00  0.00           C  
ATOM   1679  C   PHE   269      13.067  -4.741 -16.380  1.00  0.00           C  
ATOM   1680  O   PHE   269      12.368  -3.793 -16.854  1.00  0.00           O  
ATOM   1681  CB  PHE   269      15.021  -4.409 -14.931  1.00  0.00           C  
ATOM   1682  CG  PHE   269      14.788  -3.050 -14.424  1.00  0.00           C  
ATOM   1683  CD1 PHE   269      13.815  -2.796 -13.443  1.00  0.00           C  
ATOM   1684  CD2 PHE   269      15.789  -1.996 -14.639  1.00  0.00           C  
ATOM   1685  CE1 PHE   269      13.739  -1.520 -12.747  1.00  0.00           C  
ATOM   1686  CE2 PHE   269      15.631  -0.717 -13.965  1.00  0.00           C  
ATOM   1687  CZ  PHE   269      14.677  -0.518 -12.993  1.00  0.00           C  
ATOM   1688  H   PHE   269      14.460  -3.269 -17.887  1.00  0.00           H  
ATOM   1689  HA  PHE   269      14.883  -5.778 -16.571  1.00  0.00           H  
ATOM   1690  HB2 PHE   269      14.665  -5.114 -14.180  1.00  0.00           H  
ATOM   1691  HB3 PHE   269      16.105  -4.521 -14.949  1.00  0.00           H  
ATOM   1692  HD1 PHE   269      13.009  -3.492 -13.263  1.00  0.00           H  
ATOM   1693  HD2 PHE   269      16.700  -2.229 -15.170  1.00  0.00           H  
ATOM   1694  HE1 PHE   269      12.965  -1.444 -11.997  1.00  0.00           H  
ATOM   1695  HE2 PHE   269      16.384   0.052 -14.057  1.00  0.00           H  
ATOM   1696  HZ  PHE   269      14.634   0.394 -12.417  1.00  0.00           H  
ATOM   1697  N   HIE   270      12.428  -5.686 -15.613  1.00  0.00           N  
ATOM   1698  CA  HIE   270      10.938  -5.597 -15.328  1.00  0.00           C  
ATOM   1699  C   HIE   270      10.852  -5.484 -13.826  1.00  0.00           C  
ATOM   1700  O   HIE   270      11.686  -6.105 -13.126  1.00  0.00           O  
ATOM   1701  CB  HIE   270      10.207  -6.820 -15.820  1.00  0.00           C  
ATOM   1702  CG  HIE   270      10.214  -6.948 -17.326  1.00  0.00           C  
ATOM   1703  CD2 HIE   270      11.199  -7.549 -18.028  1.00  0.00           C  
ATOM   1704  ND1 HIE   270       9.282  -6.503 -18.288  1.00  0.00           N  
ATOM   1705  CE1 HIE   270       9.694  -6.923 -19.516  1.00  0.00           C  
ATOM   1706  NE2 HIE   270      10.845  -7.574 -19.371  1.00  0.00           N  
ATOM   1707  H   HIE   270      12.854  -6.507 -15.208  1.00  0.00           H  
ATOM   1708  HA  HIE   270      10.453  -4.665 -15.617  1.00  0.00           H  
ATOM   1709  HB2 HIE   270      10.643  -7.699 -15.345  1.00  0.00           H  
ATOM   1710  HB3 HIE   270       9.209  -6.759 -15.386  1.00  0.00           H  
ATOM   1711  HD2 HIE   270      12.123  -7.981 -17.673  1.00  0.00           H  
ATOM   1712  HE1 HIE   270       9.224  -6.686 -20.459  1.00  0.00           H  
ATOM   1713  HE2 HIE   270      11.409  -7.852 -20.161  1.00  0.00           H  
ATOM   1714  N   PHE   271       9.890  -4.718 -13.299  1.00  0.00           N  
ATOM   1715  CA  PHE   271       9.645  -4.583 -11.825  1.00  0.00           C  
ATOM   1716  C   PHE   271       8.116  -4.444 -11.496  1.00  0.00           C  
ATOM   1717  O   PHE   271       7.288  -3.867 -12.269  1.00  0.00           O  
ATOM   1718  CB  PHE   271      10.496  -3.368 -11.301  1.00  0.00           C  
ATOM   1719  CG  PHE   271      10.393  -3.206  -9.758  1.00  0.00           C  
ATOM   1720  CD1 PHE   271      11.412  -3.566  -8.864  1.00  0.00           C  
ATOM   1721  CD2 PHE   271       9.210  -2.580  -9.262  1.00  0.00           C  
ATOM   1722  CE1 PHE   271      11.299  -3.270  -7.510  1.00  0.00           C  
ATOM   1723  CE2 PHE   271       9.139  -2.229  -7.839  1.00  0.00           C  
ATOM   1724  CZ  PHE   271      10.133  -2.630  -6.956  1.00  0.00           C  
ATOM   1725  H   PHE   271       9.300  -4.212 -13.945  1.00  0.00           H  
ATOM   1726  HA  PHE   271       9.953  -5.478 -11.284  1.00  0.00           H  
ATOM   1727  HB2 PHE   271      11.521  -3.458 -11.665  1.00  0.00           H  
ATOM   1728  HB3 PHE   271      10.090  -2.437 -11.694  1.00  0.00           H  
ATOM   1729  HD1 PHE   271      12.295  -4.138  -9.111  1.00  0.00           H  
ATOM   1730  HD2 PHE   271       8.401  -2.319  -9.930  1.00  0.00           H  
ATOM   1731  HE1 PHE   271      12.152  -3.512  -6.894  1.00  0.00           H  
ATOM   1732  HE2 PHE   271       8.298  -1.711  -7.404  1.00  0.00           H  
ATOM   1733  HZ  PHE   271      10.069  -2.425  -5.898  1.00  0.00           H  
ATOM   1734  N   TYR   272       7.711  -4.942 -10.310  1.00  0.00           N  
ATOM   1735  CA  TYR   272       6.455  -4.605  -9.654  1.00  0.00           C  
ATOM   1736  C   TYR   272       6.501  -4.868  -8.113  1.00  0.00           C  
ATOM   1737  O   TYR   272       7.160  -5.851  -7.704  1.00  0.00           O  
ATOM   1738  CB  TYR   272       5.356  -5.374 -10.275  1.00  0.00           C  
ATOM   1739  CG  TYR   272       4.032  -5.368  -9.466  1.00  0.00           C  
ATOM   1740  CD1 TYR   272       3.250  -4.183  -9.346  1.00  0.00           C  
ATOM   1741  CD2 TYR   272       3.611  -6.537  -8.876  1.00  0.00           C  
ATOM   1742  CE1 TYR   272       2.015  -4.198  -8.593  1.00  0.00           C  
ATOM   1743  CE2 TYR   272       2.460  -6.537  -8.096  1.00  0.00           C  
ATOM   1744  CZ  TYR   272       1.644  -5.382  -8.002  1.00  0.00           C  
ATOM   1745  OH  TYR   272       0.604  -5.546  -7.191  1.00  0.00           O  
ATOM   1746  H   TYR   272       8.440  -5.452  -9.831  1.00  0.00           H  
ATOM   1747  HA  TYR   272       6.072  -3.611  -9.881  1.00  0.00           H  
ATOM   1748  HB2 TYR   272       5.167  -4.938 -11.255  1.00  0.00           H  
ATOM   1749  HB3 TYR   272       5.538  -6.410 -10.561  1.00  0.00           H  
ATOM   1750  HD1 TYR   272       3.601  -3.237  -9.731  1.00  0.00           H  
ATOM   1751  HD2 TYR   272       4.159  -7.459  -8.994  1.00  0.00           H  
ATOM   1752  HE1 TYR   272       1.512  -3.285  -8.311  1.00  0.00           H  
ATOM   1753  HE2 TYR   272       2.239  -7.504  -7.669  1.00  0.00           H  
ATOM   1754  HH  TYR   272       0.385  -4.786  -6.648  1.00  0.00           H  
ATOM   1755  N   SER   273       5.677  -4.121  -7.336  1.00  0.00           N  
ATOM   1756  CA  SER   273       5.668  -4.304  -5.857  1.00  0.00           C  
ATOM   1757  C   SER   273       4.141  -4.387  -5.378  1.00  0.00           C  
ATOM   1758  O   SER   273       3.292  -3.712  -5.998  1.00  0.00           O  
ATOM   1759  CB  SER   273       6.293  -3.124  -5.125  1.00  0.00           C  
ATOM   1760  OG  SER   273       5.642  -1.884  -5.421  1.00  0.00           O  
ATOM   1761  H   SER   273       5.127  -3.389  -7.763  1.00  0.00           H  
ATOM   1762  HA  SER   273       6.118  -5.222  -5.478  1.00  0.00           H  
ATOM   1763  HB2 SER   273       6.176  -3.279  -4.053  1.00  0.00           H  
ATOM   1764  HB3 SER   273       7.299  -3.025  -5.532  1.00  0.00           H  
ATOM   1765  HG  SER   273       4.702  -2.035  -5.299  1.00  0.00           H  
ATOM   1766  N   ILE   274       3.888  -5.142  -4.316  1.00  0.00           N  
ATOM   1767  CA  ILE   274       2.635  -5.121  -3.599  1.00  0.00           C  
ATOM   1768  C   ILE   274       2.870  -4.834  -2.072  1.00  0.00           C  
ATOM   1769  O   ILE   274       3.141  -5.688  -1.311  1.00  0.00           O  
ATOM   1770  CB  ILE   274       1.810  -6.444  -3.818  1.00  0.00           C  
ATOM   1771  CG1 ILE   274       0.348  -6.382  -3.280  1.00  0.00           C  
ATOM   1772  CG2 ILE   274       2.578  -7.712  -3.392  1.00  0.00           C  
ATOM   1773  CD1 ILE   274      -0.626  -5.291  -3.780  1.00  0.00           C  
ATOM   1774  H   ILE   274       4.735  -5.563  -3.964  1.00  0.00           H  
ATOM   1775  HA  ILE   274       2.052  -4.295  -4.004  1.00  0.00           H  
ATOM   1776  HB  ILE   274       1.769  -6.539  -4.903  1.00  0.00           H  
ATOM   1777 HG12 ILE   274      -0.089  -7.324  -3.609  1.00  0.00           H  
ATOM   1778 HG13 ILE   274       0.284  -6.312  -2.195  1.00  0.00           H  
ATOM   1779 HG21 ILE   274       2.495  -7.918  -2.325  1.00  0.00           H  
ATOM   1780 HG22 ILE   274       2.052  -8.598  -3.747  1.00  0.00           H  
ATOM   1781 HG23 ILE   274       3.616  -7.729  -3.725  1.00  0.00           H  
ATOM   1782 HD11 ILE   274      -1.614  -5.478  -3.359  1.00  0.00           H  
ATOM   1783 HD12 ILE   274      -0.258  -4.292  -3.548  1.00  0.00           H  
ATOM   1784 HD13 ILE   274      -0.679  -5.434  -4.859  1.00  0.00           H  
ATOM   1785  N   ASN   275       2.746  -3.530  -1.695  1.00  0.00           N  
ATOM   1786  CA  ASN   275       2.370  -3.266  -0.319  1.00  0.00           C  
ATOM   1787  C   ASN   275       0.941  -3.711   0.022  1.00  0.00           C  
ATOM   1788  O   ASN   275       0.069  -3.409  -0.813  1.00  0.00           O  
ATOM   1789  CB  ASN   275       2.633  -1.808   0.016  1.00  0.00           C  
ATOM   1790  CG  ASN   275       2.543  -1.646   1.550  1.00  0.00           C  
ATOM   1791  ND2 ASN   275       1.407  -1.353   2.114  1.00  0.00           N  
ATOM   1792  OD1 ASN   275       3.569  -1.699   2.220  1.00  0.00           O  
ATOM   1793  H   ASN   275       2.494  -2.815  -2.362  1.00  0.00           H  
ATOM   1794  HA  ASN   275       3.028  -3.833   0.338  1.00  0.00           H  
ATOM   1795  HB2 ASN   275       3.603  -1.418  -0.295  1.00  0.00           H  
ATOM   1796  HB3 ASN   275       1.862  -1.211  -0.469  1.00  0.00           H  
ATOM   1797 HD21 ASN   275       1.503  -0.894   3.008  1.00  0.00           H  
ATOM   1798 HD22 ASN   275       0.593  -1.380   1.516  1.00  0.00           H  
ATOM   1799  N   VAL   276       0.674  -4.448   1.101  1.00  0.00           N  
ATOM   1800  CA  VAL   276      -0.725  -4.770   1.547  1.00  0.00           C  
ATOM   1801  C   VAL   276      -0.927  -4.566   3.045  1.00  0.00           C  
ATOM   1802  O   VAL   276       0.035  -4.978   3.712  1.00  0.00           O  
ATOM   1803  CB  VAL   276      -1.127  -6.177   1.092  1.00  0.00           C  
ATOM   1804  CG1 VAL   276      -0.311  -7.282   1.771  1.00  0.00           C  
ATOM   1805  CG2 VAL   276      -2.604  -6.516   1.139  1.00  0.00           C  
ATOM   1806  H   VAL   276       1.395  -4.646   1.780  1.00  0.00           H  
ATOM   1807  HA  VAL   276      -1.440  -4.133   1.025  1.00  0.00           H  
ATOM   1808  HB  VAL   276      -0.725  -6.237   0.080  1.00  0.00           H  
ATOM   1809 HG11 VAL   276      -0.709  -7.604   2.734  1.00  0.00           H  
ATOM   1810 HG12 VAL   276      -0.306  -8.121   1.074  1.00  0.00           H  
ATOM   1811 HG13 VAL   276       0.743  -7.029   1.888  1.00  0.00           H  
ATOM   1812 HG21 VAL   276      -2.752  -7.588   1.006  1.00  0.00           H  
ATOM   1813 HG22 VAL   276      -3.108  -6.234   2.064  1.00  0.00           H  
ATOM   1814 HG23 VAL   276      -3.060  -5.974   0.310  1.00  0.00           H  
ATOM   1815  N   GLY   277      -2.016  -4.023   3.570  1.00  0.00           N  
ATOM   1816  CA  GLY   277      -2.172  -3.861   4.999  1.00  0.00           C  
ATOM   1817  C   GLY   277      -3.635  -3.851   5.525  1.00  0.00           C  
ATOM   1818  O   GLY   277      -4.615  -3.485   4.857  1.00  0.00           O  
ATOM   1819  H   GLY   277      -2.715  -3.557   3.011  1.00  0.00           H  
ATOM   1820  HA2 GLY   277      -1.643  -4.732   5.385  1.00  0.00           H  
ATOM   1821  HA3 GLY   277      -1.613  -2.997   5.357  1.00  0.00           H  
ATOM   1822  N   GLY   278      -3.743  -4.293   6.770  1.00  0.00           N  
ATOM   1823  CA  GLY   278      -4.986  -4.536   7.538  1.00  0.00           C  
ATOM   1824  C   GLY   278      -4.829  -4.393   9.091  1.00  0.00           C  
ATOM   1825  O   GLY   278      -3.730  -4.462   9.618  1.00  0.00           O  
ATOM   1826  H   GLY   278      -2.898  -4.394   7.314  1.00  0.00           H  
ATOM   1827  HA2 GLY   278      -5.784  -3.896   7.162  1.00  0.00           H  
ATOM   1828  HA3 GLY   278      -5.271  -5.576   7.380  1.00  0.00           H  
ATOM   1829  N   PHE   279      -5.977  -4.222   9.749  1.00  0.00           N  
ATOM   1830  CA  PHE   279      -6.135  -4.016  11.150  1.00  0.00           C  
ATOM   1831  C   PHE   279      -6.855  -5.318  11.678  1.00  0.00           C  
ATOM   1832  O   PHE   279      -7.960  -5.655  11.142  1.00  0.00           O  
ATOM   1833  CB  PHE   279      -6.978  -2.697  11.264  1.00  0.00           C  
ATOM   1834  CG  PHE   279      -7.261  -2.417  12.727  1.00  0.00           C  
ATOM   1835  CD1 PHE   279      -6.534  -1.413  13.374  1.00  0.00           C  
ATOM   1836  CD2 PHE   279      -8.391  -2.940  13.381  1.00  0.00           C  
ATOM   1837  CE1 PHE   279      -6.835  -1.053  14.705  1.00  0.00           C  
ATOM   1838  CE2 PHE   279      -8.721  -2.543  14.688  1.00  0.00           C  
ATOM   1839  CZ  PHE   279      -7.862  -1.662  15.409  1.00  0.00           C  
ATOM   1840  H   PHE   279      -6.913  -4.384   9.407  1.00  0.00           H  
ATOM   1841  HA  PHE   279      -5.162  -3.930  11.635  1.00  0.00           H  
ATOM   1842  HB2 PHE   279      -6.501  -1.887  10.713  1.00  0.00           H  
ATOM   1843  HB3 PHE   279      -7.958  -2.910  10.837  1.00  0.00           H  
ATOM   1844  HD1 PHE   279      -5.747  -0.864  12.879  1.00  0.00           H  
ATOM   1845  HD2 PHE   279      -9.025  -3.577  12.783  1.00  0.00           H  
ATOM   1846  HE1 PHE   279      -6.282  -0.270  15.201  1.00  0.00           H  
ATOM   1847  HE2 PHE   279      -9.538  -3.128  15.084  1.00  0.00           H  
ATOM   1848  HZ  PHE   279      -8.029  -1.387  16.440  1.00  0.00           H  
ATOM   1849  N   PHE   280      -6.258  -5.984  12.631  1.00  0.00           N  
ATOM   1850  CA  PHE   280      -6.582  -7.280  13.099  1.00  0.00           C  
ATOM   1851  C   PHE   280      -6.280  -7.492  14.629  1.00  0.00           C  
ATOM   1852  O   PHE   280      -5.381  -6.876  15.178  1.00  0.00           O  
ATOM   1853  CB  PHE   280      -5.844  -8.479  12.407  1.00  0.00           C  
ATOM   1854  CG  PHE   280      -5.739  -8.369  10.895  1.00  0.00           C  
ATOM   1855  CD1 PHE   280      -4.505  -8.096  10.269  1.00  0.00           C  
ATOM   1856  CD2 PHE   280      -6.920  -8.626  10.212  1.00  0.00           C  
ATOM   1857  CE1 PHE   280      -4.577  -7.863   8.902  1.00  0.00           C  
ATOM   1858  CE2 PHE   280      -6.951  -8.426   8.814  1.00  0.00           C  
ATOM   1859  CZ  PHE   280      -5.784  -7.990   8.111  1.00  0.00           C  
ATOM   1860  H   PHE   280      -5.486  -5.582  13.144  1.00  0.00           H  
ATOM   1861  HA  PHE   280      -7.658  -7.394  12.977  1.00  0.00           H  
ATOM   1862  HB2 PHE   280      -4.824  -8.495  12.790  1.00  0.00           H  
ATOM   1863  HB3 PHE   280      -6.320  -9.415  12.702  1.00  0.00           H  
ATOM   1864  HD1 PHE   280      -3.603  -7.901  10.830  1.00  0.00           H  
ATOM   1865  HD2 PHE   280      -7.838  -8.977  10.660  1.00  0.00           H  
ATOM   1866  HE1 PHE   280      -3.647  -7.552   8.445  1.00  0.00           H  
ATOM   1867  HE2 PHE   280      -7.823  -8.649   8.215  1.00  0.00           H  
ATOM   1868  HZ  PHE   280      -5.790  -7.837   7.042  1.00  0.00           H  
ATOM   1869  N   LYS   281      -7.126  -8.321  15.249  1.00  0.00           N  
ATOM   1870  CA  LYS   281      -6.915  -8.715  16.664  1.00  0.00           C  
ATOM   1871  C   LYS   281      -5.947  -9.853  16.518  1.00  0.00           C  
ATOM   1872  O   LYS   281      -6.118 -10.737  15.678  1.00  0.00           O  
ATOM   1873  CB  LYS   281      -8.162  -9.260  17.362  1.00  0.00           C  
ATOM   1874  CG  LYS   281      -8.190  -9.166  18.897  1.00  0.00           C  
ATOM   1875  CD  LYS   281      -9.535  -9.572  19.502  1.00  0.00           C  
ATOM   1876  CE  LYS   281     -10.737  -8.670  19.226  1.00  0.00           C  
ATOM   1877  NZ  LYS   281     -11.987  -9.294  19.825  1.00  0.00           N1+
ATOM   1878  H   LYS   281      -7.687  -8.918  14.658  1.00  0.00           H  
ATOM   1879  HA  LYS   281      -6.591  -7.866  17.266  1.00  0.00           H  
ATOM   1880  HB2 LYS   281      -9.009  -8.732  16.921  1.00  0.00           H  
ATOM   1881  HB3 LYS   281      -8.296 -10.303  17.079  1.00  0.00           H  
ATOM   1882  HG2 LYS   281      -7.395  -9.857  19.179  1.00  0.00           H  
ATOM   1883  HG3 LYS   281      -7.873  -8.193  19.275  1.00  0.00           H  
ATOM   1884  HD2 LYS   281      -9.687 -10.586  19.131  1.00  0.00           H  
ATOM   1885  HD3 LYS   281      -9.415  -9.744  20.572  1.00  0.00           H  
ATOM   1886  HE2 LYS   281     -10.472  -7.756  19.758  1.00  0.00           H  
ATOM   1887  HE3 LYS   281     -10.770  -8.396  18.171  1.00  0.00           H  
ATOM   1888  HZ1 LYS   281     -11.648  -9.639  20.712  1.00  0.00           H  
ATOM   1889  HZ2 LYS   281     -12.754  -8.638  19.883  1.00  0.00           H  
ATOM   1890  HZ3 LYS   281     -12.365 -10.070  19.300  1.00  0.00           H  
ATOM   1891  N   LEU   282      -4.948  -9.891  17.397  1.00  0.00           N  
ATOM   1892  CA  LEU   282      -3.960 -11.018  17.668  1.00  0.00           C  
ATOM   1893  C   LEU   282      -3.910 -11.245  19.195  1.00  0.00           C  
ATOM   1894  O   LEU   282      -4.210 -10.320  19.988  1.00  0.00           O  
ATOM   1895  CB  LEU   282      -2.511 -10.726  17.132  1.00  0.00           C  
ATOM   1896  CG  LEU   282      -2.563 -10.475  15.588  1.00  0.00           C  
ATOM   1897  CD1 LEU   282      -1.286  -9.914  15.174  1.00  0.00           C  
ATOM   1898  CD2 LEU   282      -2.715 -11.862  14.978  1.00  0.00           C  
ATOM   1899  H   LEU   282      -4.945  -9.120  18.049  1.00  0.00           H  
ATOM   1900  HA  LEU   282      -4.359 -11.885  17.140  1.00  0.00           H  
ATOM   1901  HB2 LEU   282      -2.036  -9.912  17.680  1.00  0.00           H  
ATOM   1902  HB3 LEU   282      -1.972 -11.650  17.346  1.00  0.00           H  
ATOM   1903  HG  LEU   282      -3.371  -9.828  15.246  1.00  0.00           H  
ATOM   1904 HD11 LEU   282      -1.189  -8.837  15.309  1.00  0.00           H  
ATOM   1905 HD12 LEU   282      -0.420 -10.370  15.653  1.00  0.00           H  
ATOM   1906 HD13 LEU   282      -1.224 -10.001  14.089  1.00  0.00           H  
ATOM   1907 HD21 LEU   282      -3.535 -12.503  15.304  1.00  0.00           H  
ATOM   1908 HD22 LEU   282      -2.703 -11.809  13.889  1.00  0.00           H  
ATOM   1909 HD23 LEU   282      -1.885 -12.490  15.299  1.00  0.00           H  
ATOM   1910  N   ARG   283      -3.697 -12.493  19.580  1.00  0.00           N  
ATOM   1911  CA  ARG   283      -3.466 -12.809  21.009  1.00  0.00           C  
ATOM   1912  C   ARG   283      -2.111 -13.619  21.225  1.00  0.00           C  
ATOM   1913  O   ARG   283      -1.414 -13.961  20.253  1.00  0.00           O  
ATOM   1914  CB  ARG   283      -4.792 -13.467  21.547  1.00  0.00           C  
ATOM   1915  CG  ARG   283      -6.024 -12.590  21.679  1.00  0.00           C  
ATOM   1916  CD  ARG   283      -7.306 -13.317  22.079  1.00  0.00           C  
ATOM   1917  NE  ARG   283      -7.367 -14.037  23.358  1.00  0.00           N  
ATOM   1918  CZ  ARG   283      -7.827 -15.245  23.633  1.00  0.00           C  
ATOM   1919  NH1 ARG   283      -8.129 -16.117  22.704  1.00  0.00           N1+
ATOM   1920  NH2 ARG   283      -8.000 -15.639  24.831  1.00  0.00           N1+
ATOM   1921  H   ARG   283      -3.398 -13.093  18.824  1.00  0.00           H  
ATOM   1922  HA  ARG   283      -3.297 -11.926  21.625  1.00  0.00           H  
ATOM   1923  HB2 ARG   283      -5.071 -14.321  20.931  1.00  0.00           H  
ATOM   1924  HB3 ARG   283      -4.470 -13.735  22.554  1.00  0.00           H  
ATOM   1925  HG2 ARG   283      -5.804 -11.942  22.527  1.00  0.00           H  
ATOM   1926  HG3 ARG   283      -6.162 -11.970  20.793  1.00  0.00           H  
ATOM   1927  HD2 ARG   283      -8.093 -12.566  22.145  1.00  0.00           H  
ATOM   1928  HD3 ARG   283      -7.474 -14.091  21.329  1.00  0.00           H  
ATOM   1929  HE  ARG   283      -7.018 -13.488  24.131  1.00  0.00           H  
ATOM   1930 HH11 ARG   283      -7.632 -16.108  21.825  1.00  0.00           H  
ATOM   1931 HH12 ARG   283      -8.698 -16.862  23.079  1.00  0.00           H  
ATOM   1932 HH21 ARG   283      -7.724 -14.975  25.539  1.00  0.00           H  
ATOM   1933 HH22 ARG   283      -8.360 -16.531  25.142  1.00  0.00           H  
ATOM   1934  N   ALA   284      -1.737 -13.871  22.481  1.00  0.00           N  
ATOM   1935  CA  ALA   284      -0.705 -14.853  22.795  1.00  0.00           C  
ATOM   1936  C   ALA   284      -1.115 -16.338  22.387  1.00  0.00           C  
ATOM   1937  O   ALA   284      -2.238 -16.775  22.677  1.00  0.00           O  
ATOM   1938  CB  ALA   284      -0.267 -14.758  24.290  1.00  0.00           C  
ATOM   1939  H   ALA   284      -2.303 -13.379  23.158  1.00  0.00           H  
ATOM   1940  HA  ALA   284       0.173 -14.564  22.217  1.00  0.00           H  
ATOM   1941  HB1 ALA   284      -1.190 -14.808  24.868  1.00  0.00           H  
ATOM   1942  HB2 ALA   284       0.417 -15.561  24.561  1.00  0.00           H  
ATOM   1943  HB3 ALA   284       0.248 -13.804  24.401  1.00  0.00           H  
ATOM   1944  N   GLY   285      -0.140 -16.947  21.643  1.00  0.00           N  
ATOM   1945  CA  GLY   285      -0.232 -18.277  20.978  1.00  0.00           C  
ATOM   1946  C   GLY   285      -0.541 -18.181  19.511  1.00  0.00           C  
ATOM   1947  O   GLY   285      -1.213 -19.090  19.050  1.00  0.00           O  
ATOM   1948  H   GLY   285       0.755 -16.487  21.568  1.00  0.00           H  
ATOM   1949  HA2 GLY   285       0.694 -18.851  20.999  1.00  0.00           H  
ATOM   1950  HA3 GLY   285      -1.000 -18.871  21.474  1.00  0.00           H  
ATOM   1951  N   GLU   286      -0.150 -17.154  18.764  1.00  0.00           N  
ATOM   1952  CA  GLU   286      -0.440 -16.957  17.332  1.00  0.00           C  
ATOM   1953  C   GLU   286       0.898 -16.705  16.649  1.00  0.00           C  
ATOM   1954  O   GLU   286       1.820 -15.995  17.234  1.00  0.00           O  
ATOM   1955  CB  GLU   286      -1.596 -15.894  17.274  1.00  0.00           C  
ATOM   1956  CG  GLU   286      -2.870 -16.648  17.748  1.00  0.00           C  
ATOM   1957  CD  GLU   286      -4.068 -15.709  17.846  1.00  0.00           C  
ATOM   1958  OE1 GLU   286      -5.116 -16.170  18.431  1.00  0.00           O  
ATOM   1959  OE2 GLU   286      -4.189 -14.621  17.321  1.00  0.00           O1-
ATOM   1960  H   GLU   286       0.312 -16.369  19.201  1.00  0.00           H  
ATOM   1961  HA  GLU   286      -0.749 -17.919  16.926  1.00  0.00           H  
ATOM   1962  HB2 GLU   286      -1.195 -14.976  17.706  1.00  0.00           H  
ATOM   1963  HB3 GLU   286      -1.677 -15.718  16.201  1.00  0.00           H  
ATOM   1964  HG2 GLU   286      -3.043 -17.436  17.014  1.00  0.00           H  
ATOM   1965  HG3 GLU   286      -2.731 -17.090  18.735  1.00  0.00           H  
ATOM   1966  N   GLU   287       0.932 -17.196  15.437  1.00  0.00           N  
ATOM   1967  CA  GLU   287       2.135 -17.109  14.581  1.00  0.00           C  
ATOM   1968  C   GLU   287       1.703 -16.801  13.172  1.00  0.00           C  
ATOM   1969  O   GLU   287       0.832 -17.439  12.587  1.00  0.00           O  
ATOM   1970  CB  GLU   287       3.059 -18.297  14.598  1.00  0.00           C  
ATOM   1971  CG  GLU   287       4.002 -18.504  15.812  1.00  0.00           C  
ATOM   1972  CD  GLU   287       4.909 -19.773  15.576  1.00  0.00           C  
ATOM   1973  OE1 GLU   287       5.966 -19.858  16.231  1.00  0.00           O  
ATOM   1974  OE2 GLU   287       4.545 -20.723  14.837  1.00  0.00           O1-
ATOM   1975  H   GLU   287       0.152 -17.741  15.101  1.00  0.00           H  
ATOM   1976  HA  GLU   287       2.780 -16.260  14.805  1.00  0.00           H  
ATOM   1977  HB2 GLU   287       2.430 -19.183  14.509  1.00  0.00           H  
ATOM   1978  HB3 GLU   287       3.784 -18.117  13.804  1.00  0.00           H  
ATOM   1979  HG2 GLU   287       4.491 -17.535  15.915  1.00  0.00           H  
ATOM   1980  HG3 GLU   287       3.244 -18.608  16.587  1.00  0.00           H  
ATOM   1981  N   ILE   288       2.380 -15.871  12.535  1.00  0.00           N  
ATOM   1982  CA  ILE   288       1.940 -15.435  11.209  1.00  0.00           C  
ATOM   1983  C   ILE   288       3.133 -15.683  10.235  1.00  0.00           C  
ATOM   1984  O   ILE   288       4.308 -15.392  10.641  1.00  0.00           O  
ATOM   1985  CB  ILE   288       1.571 -13.905  11.375  1.00  0.00           C  
ATOM   1986  CG1 ILE   288       0.687 -13.351  12.531  1.00  0.00           C  
ATOM   1987  CG2 ILE   288       0.955 -13.490  10.045  1.00  0.00           C  
ATOM   1988  CD1 ILE   288       1.205 -13.249  13.962  1.00  0.00           C  
ATOM   1989  H   ILE   288       3.203 -15.469  12.963  1.00  0.00           H  
ATOM   1990  HA  ILE   288       1.035 -15.871  10.786  1.00  0.00           H  
ATOM   1991  HB  ILE   288       2.473 -13.326  11.577  1.00  0.00           H  
ATOM   1992 HG12 ILE   288       0.458 -12.309  12.306  1.00  0.00           H  
ATOM   1993 HG13 ILE   288      -0.229 -13.940  12.549  1.00  0.00           H  
ATOM   1994 HG21 ILE   288       0.935 -12.400  10.042  1.00  0.00           H  
ATOM   1995 HG22 ILE   288       1.549 -13.773   9.176  1.00  0.00           H  
ATOM   1996 HG23 ILE   288      -0.046 -13.882   9.861  1.00  0.00           H  
ATOM   1997 HD11 ILE   288       2.168 -12.784  13.752  1.00  0.00           H  
ATOM   1998 HD12 ILE   288       0.590 -12.669  14.650  1.00  0.00           H  
ATOM   1999 HD13 ILE   288       1.319 -14.249  14.384  1.00  0.00           H  
ATOM   2000  N   SER   289       2.805 -16.135   9.038  1.00  0.00           N  
ATOM   2001  CA  SER   289       3.719 -16.429   7.946  1.00  0.00           C  
ATOM   2002  C   SER   289       3.209 -15.808   6.622  1.00  0.00           C  
ATOM   2003  O   SER   289       2.116 -15.301   6.465  1.00  0.00           O  
ATOM   2004  CB  SER   289       3.809 -17.939   7.648  1.00  0.00           C  
ATOM   2005  OG  SER   289       2.669 -18.591   7.081  1.00  0.00           O  
ATOM   2006  H   SER   289       1.835 -16.254   8.782  1.00  0.00           H  
ATOM   2007  HA  SER   289       4.751 -16.112   8.098  1.00  0.00           H  
ATOM   2008  HB2 SER   289       4.633 -18.030   6.939  1.00  0.00           H  
ATOM   2009  HB3 SER   289       3.994 -18.321   8.652  1.00  0.00           H  
ATOM   2010  HG  SER   289       2.670 -19.549   7.154  1.00  0.00           H  
ATOM   2011  N   ILE   290       4.073 -15.854   5.577  1.00  0.00           N  
ATOM   2012  CA  ILE   290       3.930 -15.210   4.317  1.00  0.00           C  
ATOM   2013  C   ILE   290       4.138 -16.223   3.160  1.00  0.00           C  
ATOM   2014  O   ILE   290       5.193 -16.865   3.071  1.00  0.00           O  
ATOM   2015  CB  ILE   290       4.890 -13.971   4.247  1.00  0.00           C  
ATOM   2016  CG1 ILE   290       4.746 -12.952   5.392  1.00  0.00           C  
ATOM   2017  CG2 ILE   290       4.750 -13.216   2.907  1.00  0.00           C  
ATOM   2018  CD1 ILE   290       3.417 -12.162   5.292  1.00  0.00           C  
ATOM   2019  H   ILE   290       4.900 -16.418   5.708  1.00  0.00           H  
ATOM   2020  HA  ILE   290       2.881 -14.941   4.200  1.00  0.00           H  
ATOM   2021  HB  ILE   290       5.930 -14.284   4.325  1.00  0.00           H  
ATOM   2022 HG12 ILE   290       4.777 -13.447   6.363  1.00  0.00           H  
ATOM   2023 HG13 ILE   290       5.628 -12.313   5.354  1.00  0.00           H  
ATOM   2024 HG21 ILE   290       5.128 -13.797   2.066  1.00  0.00           H  
ATOM   2025 HG22 ILE   290       3.677 -13.040   2.822  1.00  0.00           H  
ATOM   2026 HG23 ILE   290       5.255 -12.253   2.992  1.00  0.00           H  
ATOM   2027 HD11 ILE   290       2.597 -12.869   5.162  1.00  0.00           H  
ATOM   2028 HD12 ILE   290       3.328 -11.774   6.306  1.00  0.00           H  
ATOM   2029 HD13 ILE   290       3.446 -11.437   4.478  1.00  0.00           H  
ATOM   2030  N   GLN   291       3.095 -16.495   2.321  1.00  0.00           N  
ATOM   2031  CA  GLN   291       3.117 -17.496   1.213  1.00  0.00           C  
ATOM   2032  C   GLN   291       2.962 -16.866  -0.186  1.00  0.00           C  
ATOM   2033  O   GLN   291       2.030 -16.100  -0.369  1.00  0.00           O  
ATOM   2034  CB  GLN   291       1.996 -18.608   1.501  1.00  0.00           C  
ATOM   2035  CG  GLN   291       2.066 -19.056   2.969  1.00  0.00           C  
ATOM   2036  CD  GLN   291       1.068 -20.204   3.304  1.00  0.00           C  
ATOM   2037  NE2 GLN   291       1.234 -20.833   4.432  1.00  0.00           N  
ATOM   2038  OE1 GLN   291       0.150 -20.478   2.581  1.00  0.00           O  
ATOM   2039  H   GLN   291       2.250 -15.951   2.424  1.00  0.00           H  
ATOM   2040  HA  GLN   291       4.081 -18.005   1.229  1.00  0.00           H  
ATOM   2041  HB2 GLN   291       1.025 -18.134   1.361  1.00  0.00           H  
ATOM   2042  HB3 GLN   291       2.086 -19.483   0.856  1.00  0.00           H  
ATOM   2043  HG2 GLN   291       3.081 -19.361   3.226  1.00  0.00           H  
ATOM   2044  HG3 GLN   291       1.901 -18.131   3.522  1.00  0.00           H  
ATOM   2045 HE21 GLN   291       0.622 -21.596   4.680  1.00  0.00           H  
ATOM   2046 HE22 GLN   291       2.039 -20.685   5.023  1.00  0.00           H  
ATOM   2047  N   VAL   292       3.868 -17.173  -1.155  1.00  0.00           N  
ATOM   2048  CA  VAL   292       4.096 -16.379  -2.402  1.00  0.00           C  
ATOM   2049  C   VAL   292       4.293 -17.168  -3.727  1.00  0.00           C  
ATOM   2050  O   VAL   292       4.599 -18.319  -3.684  1.00  0.00           O  
ATOM   2051  CB  VAL   292       5.349 -15.458  -2.184  1.00  0.00           C  
ATOM   2052  CG1 VAL   292       5.179 -14.616  -0.872  1.00  0.00           C  
ATOM   2053  CG2 VAL   292       6.660 -16.160  -2.229  1.00  0.00           C  
ATOM   2054  H   VAL   292       4.543 -17.898  -0.958  1.00  0.00           H  
ATOM   2055  HA  VAL   292       3.250 -15.735  -2.642  1.00  0.00           H  
ATOM   2056  HB  VAL   292       5.210 -14.758  -3.009  1.00  0.00           H  
ATOM   2057 HG11 VAL   292       5.869 -13.772  -0.849  1.00  0.00           H  
ATOM   2058 HG12 VAL   292       4.120 -14.361  -0.845  1.00  0.00           H  
ATOM   2059 HG13 VAL   292       5.431 -15.340  -0.097  1.00  0.00           H  
ATOM   2060 HG21 VAL   292       7.487 -15.555  -1.859  1.00  0.00           H  
ATOM   2061 HG22 VAL   292       6.591 -17.051  -1.603  1.00  0.00           H  
ATOM   2062 HG23 VAL   292       6.818 -16.367  -3.287  1.00  0.00           H  
ATOM   2063  N   SER   293       4.023 -16.496  -4.865  1.00  0.00           N  
ATOM   2064  CA  SER   293       4.365 -16.975  -6.188  1.00  0.00           C  
ATOM   2065  C   SER   293       5.833 -16.809  -6.472  1.00  0.00           C  
ATOM   2066  O   SER   293       6.433 -15.877  -5.934  1.00  0.00           O  
ATOM   2067  CB  SER   293       3.637 -16.127  -7.221  1.00  0.00           C  
ATOM   2068  OG  SER   293       2.265 -16.091  -7.025  1.00  0.00           O  
ATOM   2069  H   SER   293       3.636 -15.566  -4.797  1.00  0.00           H  
ATOM   2070  HA  SER   293       3.966 -17.984  -6.284  1.00  0.00           H  
ATOM   2071  HB2 SER   293       3.871 -15.065  -7.288  1.00  0.00           H  
ATOM   2072  HB3 SER   293       3.765 -16.664  -8.161  1.00  0.00           H  
ATOM   2073  HG  SER   293       1.881 -16.929  -7.294  1.00  0.00           H  
ATOM   2074  N   ASN   294       6.419 -17.689  -7.325  1.00  0.00           N  
ATOM   2075  CA  ASN   294       7.733 -17.353  -8.050  1.00  0.00           C  
ATOM   2076  C   ASN   294       8.979 -16.829  -7.294  1.00  0.00           C  
ATOM   2077  O   ASN   294       9.534 -15.883  -7.846  1.00  0.00           O  
ATOM   2078  CB  ASN   294       7.435 -16.632  -9.375  1.00  0.00           C  
ATOM   2079  CG  ASN   294       6.360 -17.335 -10.198  1.00  0.00           C  
ATOM   2080  ND2 ASN   294       5.365 -16.637 -10.645  1.00  0.00           N  
ATOM   2081  OD1 ASN   294       6.496 -18.535 -10.448  1.00  0.00           O  
ATOM   2082  H   ASN   294       5.836 -18.285  -7.896  1.00  0.00           H  
ATOM   2083  HA  ASN   294       8.142 -18.324  -8.329  1.00  0.00           H  
ATOM   2084  HB2 ASN   294       7.075 -15.619  -9.195  1.00  0.00           H  
ATOM   2085  HB3 ASN   294       8.321 -16.567 -10.006  1.00  0.00           H  
ATOM   2086 HD21 ASN   294       4.719 -17.145 -11.231  1.00  0.00           H  
ATOM   2087 HD22 ASN   294       5.148 -15.712 -10.303  1.00  0.00           H  
ATOM   2088  N   PRO   295       9.373 -17.231  -6.091  1.00  0.00           N  
ATOM   2089  CA  PRO   295      10.349 -16.634  -5.191  1.00  0.00           C  
ATOM   2090  C   PRO   295      11.664 -16.174  -5.810  1.00  0.00           C  
ATOM   2091  O   PRO   295      12.313 -15.247  -5.226  1.00  0.00           O  
ATOM   2092  CB  PRO   295      10.519 -17.642  -4.086  1.00  0.00           C  
ATOM   2093  CG  PRO   295       9.539 -18.779  -4.303  1.00  0.00           C  
ATOM   2094  CD  PRO   295       8.749 -18.402  -5.464  1.00  0.00           C  
ATOM   2095  HA  PRO   295      10.009 -15.697  -4.751  1.00  0.00           H  
ATOM   2096  HB2 PRO   295      11.538 -18.031  -4.075  1.00  0.00           H  
ATOM   2097  HB3 PRO   295      10.391 -17.139  -3.127  1.00  0.00           H  
ATOM   2098  HG2 PRO   295      10.000 -19.760  -4.421  1.00  0.00           H  
ATOM   2099  HG3 PRO   295       8.808 -18.779  -3.495  1.00  0.00           H  
ATOM   2100  HD2 PRO   295       8.732 -19.223  -6.180  1.00  0.00           H  
ATOM   2101  HD3 PRO   295       7.751 -18.192  -5.080  1.00  0.00           H  
ATOM   2102  N   SER   296      12.081 -16.815  -6.914  1.00  0.00           N  
ATOM   2103  CA  SER   296      13.327 -16.523  -7.593  1.00  0.00           C  
ATOM   2104  C   SER   296      13.267 -15.108  -8.062  1.00  0.00           C  
ATOM   2105  O   SER   296      14.274 -14.441  -8.161  1.00  0.00           O  
ATOM   2106  CB  SER   296      13.690 -17.531  -8.689  1.00  0.00           C  
ATOM   2107  OG  SER   296      12.866 -17.451  -9.823  1.00  0.00           O  
ATOM   2108  H   SER   296      11.446 -17.520  -7.260  1.00  0.00           H  
ATOM   2109  HA  SER   296      14.175 -16.556  -6.909  1.00  0.00           H  
ATOM   2110  HB2 SER   296      14.668 -17.160  -8.997  1.00  0.00           H  
ATOM   2111  HB3 SER   296      13.835 -18.551  -8.332  1.00  0.00           H  
ATOM   2112  HG  SER   296      12.055 -17.924  -9.624  1.00  0.00           H  
ATOM   2113  N   LEU   297      12.099 -14.629  -8.368  1.00  0.00           N  
ATOM   2114  CA  LEU   297      11.835 -13.338  -8.976  1.00  0.00           C  
ATOM   2115  C   LEU   297      11.583 -12.229  -7.873  1.00  0.00           C  
ATOM   2116  O   LEU   297      11.293 -11.061  -8.320  1.00  0.00           O  
ATOM   2117  CB  LEU   297      10.748 -13.425 -10.027  1.00  0.00           C  
ATOM   2118  CG  LEU   297      11.122 -14.284 -11.264  1.00  0.00           C  
ATOM   2119  CD1 LEU   297       9.915 -14.600 -12.166  1.00  0.00           C  
ATOM   2120  CD2 LEU   297      12.152 -13.666 -12.173  1.00  0.00           C  
ATOM   2121  H   LEU   297      11.333 -15.252  -8.157  1.00  0.00           H  
ATOM   2122  HA  LEU   297      12.735 -13.006  -9.496  1.00  0.00           H  
ATOM   2123  HB2 LEU   297       9.871 -13.785  -9.488  1.00  0.00           H  
ATOM   2124  HB3 LEU   297      10.397 -12.480 -10.442  1.00  0.00           H  
ATOM   2125  HG  LEU   297      11.560 -15.255 -11.031  1.00  0.00           H  
ATOM   2126 HD11 LEU   297       9.249 -15.306 -11.669  1.00  0.00           H  
ATOM   2127 HD12 LEU   297       9.356 -13.729 -12.506  1.00  0.00           H  
ATOM   2128 HD13 LEU   297      10.147 -15.222 -13.031  1.00  0.00           H  
ATOM   2129 HD21 LEU   297      11.994 -12.597 -12.320  1.00  0.00           H  
ATOM   2130 HD22 LEU   297      13.118 -13.986 -11.781  1.00  0.00           H  
ATOM   2131 HD23 LEU   297      12.219 -14.141 -13.151  1.00  0.00           H  
ATOM   2132  N   LEU   298      11.741 -12.450  -6.533  1.00  0.00           N  
ATOM   2133  CA  LEU   298      11.786 -11.511  -5.441  1.00  0.00           C  
ATOM   2134  C   LEU   298      13.104 -10.715  -5.318  1.00  0.00           C  
ATOM   2135  O   LEU   298      14.138 -11.200  -5.799  1.00  0.00           O  
ATOM   2136  CB  LEU   298      11.660 -12.255  -4.079  1.00  0.00           C  
ATOM   2137  CG  LEU   298      10.369 -13.061  -3.828  1.00  0.00           C  
ATOM   2138  CD1 LEU   298      10.650 -14.040  -2.683  1.00  0.00           C  
ATOM   2139  CD2 LEU   298       9.305 -11.966  -3.353  1.00  0.00           C  
ATOM   2140  H   LEU   298      11.848 -13.403  -6.215  1.00  0.00           H  
ATOM   2141  HA  LEU   298      10.940 -10.855  -5.653  1.00  0.00           H  
ATOM   2142  HB2 LEU   298      12.513 -12.919  -3.939  1.00  0.00           H  
ATOM   2143  HB3 LEU   298      11.843 -11.481  -3.333  1.00  0.00           H  
ATOM   2144  HG  LEU   298       9.992 -13.667  -4.652  1.00  0.00           H  
ATOM   2145 HD11 LEU   298       9.849 -14.767  -2.549  1.00  0.00           H  
ATOM   2146 HD12 LEU   298      11.576 -14.591  -2.853  1.00  0.00           H  
ATOM   2147 HD13 LEU   298      10.659 -13.539  -1.715  1.00  0.00           H  
ATOM   2148 HD21 LEU   298       9.050 -11.314  -4.188  1.00  0.00           H  
ATOM   2149 HD22 LEU   298       8.434 -12.475  -2.941  1.00  0.00           H  
ATOM   2150 HD23 LEU   298       9.742 -11.413  -2.522  1.00  0.00           H  
ATOM   2151  N   ASP   299      12.969  -9.492  -4.822  1.00  0.00           N  
ATOM   2152  CA  ASP   299      14.164  -8.662  -4.443  1.00  0.00           C  
ATOM   2153  C   ASP   299      14.694  -8.874  -2.985  1.00  0.00           C  
ATOM   2154  O   ASP   299      14.043  -8.459  -2.032  1.00  0.00           O  
ATOM   2155  CB  ASP   299      13.812  -7.194  -4.667  1.00  0.00           C  
ATOM   2156  CG  ASP   299      15.006  -6.264  -4.501  1.00  0.00           C  
ATOM   2157  OD1 ASP   299      16.190  -6.653  -4.612  1.00  0.00           O  
ATOM   2158  OD2 ASP   299      14.710  -5.059  -4.365  1.00  0.00           O1-
ATOM   2159  H   ASP   299      12.092  -9.150  -4.454  1.00  0.00           H  
ATOM   2160  HA  ASP   299      14.950  -8.830  -5.180  1.00  0.00           H  
ATOM   2161  HB2 ASP   299      13.443  -7.165  -5.692  1.00  0.00           H  
ATOM   2162  HB3 ASP   299      13.051  -6.836  -3.972  1.00  0.00           H  
ATOM   2163  N   PRO   300      15.895  -9.514  -2.742  1.00  0.00           N  
ATOM   2164  CA  PRO   300      16.303 -10.167  -1.535  1.00  0.00           C  
ATOM   2165  C   PRO   300      17.008  -9.223  -0.534  1.00  0.00           C  
ATOM   2166  O   PRO   300      18.062  -9.446   0.079  1.00  0.00           O  
ATOM   2167  CB  PRO   300      17.273 -11.273  -2.048  1.00  0.00           C  
ATOM   2168  CG  PRO   300      18.060 -10.612  -3.137  1.00  0.00           C  
ATOM   2169  CD  PRO   300      16.843  -9.933  -3.777  1.00  0.00           C  
ATOM   2170  HA  PRO   300      15.390 -10.546  -1.074  1.00  0.00           H  
ATOM   2171  HB2 PRO   300      17.824 -11.560  -1.152  1.00  0.00           H  
ATOM   2172  HB3 PRO   300      16.627 -12.115  -2.301  1.00  0.00           H  
ATOM   2173  HG2 PRO   300      18.727  -9.815  -2.807  1.00  0.00           H  
ATOM   2174  HG3 PRO   300      18.556 -11.335  -3.783  1.00  0.00           H  
ATOM   2175  HD2 PRO   300      17.227  -9.049  -4.284  1.00  0.00           H  
ATOM   2176  HD3 PRO   300      16.222 -10.515  -4.459  1.00  0.00           H  
ATOM   2177  N   ASP   301      16.353  -8.081  -0.284  1.00  0.00           N  
ATOM   2178  CA  ASP   301      16.920  -6.982   0.462  1.00  0.00           C  
ATOM   2179  C   ASP   301      15.973  -6.208   1.411  1.00  0.00           C  
ATOM   2180  O   ASP   301      14.760  -6.067   1.127  1.00  0.00           O  
ATOM   2181  CB  ASP   301      17.645  -6.047  -0.560  1.00  0.00           C  
ATOM   2182  CG  ASP   301      18.802  -5.260   0.020  1.00  0.00           C  
ATOM   2183  OD1 ASP   301      19.595  -4.617  -0.733  1.00  0.00           O  
ATOM   2184  OD2 ASP   301      19.052  -5.506   1.229  1.00  0.00           O1-
ATOM   2185  H   ASP   301      15.527  -7.846  -0.817  1.00  0.00           H  
ATOM   2186  HA  ASP   301      17.668  -7.452   1.100  1.00  0.00           H  
ATOM   2187  HB2 ASP   301      18.081  -6.628  -1.372  1.00  0.00           H  
ATOM   2188  HB3 ASP   301      16.935  -5.292  -0.898  1.00  0.00           H  
ATOM   2189  N   GLN   302      16.564  -5.673   2.446  1.00  0.00           N  
ATOM   2190  CA  GLN   302      15.832  -4.935   3.474  1.00  0.00           C  
ATOM   2191  C   GLN   302      14.773  -3.912   3.095  1.00  0.00           C  
ATOM   2192  O   GLN   302      13.792  -3.930   3.834  1.00  0.00           O  
ATOM   2193  CB  GLN   302      16.818  -4.368   4.549  1.00  0.00           C  
ATOM   2194  CG  GLN   302      17.949  -3.452   4.123  1.00  0.00           C  
ATOM   2195  CD  GLN   302      19.006  -3.375   5.215  1.00  0.00           C  
ATOM   2196  NE2 GLN   302      20.236  -3.601   4.862  1.00  0.00           N  
ATOM   2197  OE1 GLN   302      18.856  -3.008   6.376  1.00  0.00           O  
ATOM   2198  H   GLN   302      17.560  -5.774   2.575  1.00  0.00           H  
ATOM   2199  HA  GLN   302      15.301  -5.707   4.029  1.00  0.00           H  
ATOM   2200  HB2 GLN   302      16.233  -3.783   5.258  1.00  0.00           H  
ATOM   2201  HB3 GLN   302      17.299  -5.223   5.022  1.00  0.00           H  
ATOM   2202  HG2 GLN   302      18.395  -3.820   3.199  1.00  0.00           H  
ATOM   2203  HG3 GLN   302      17.597  -2.424   4.028  1.00  0.00           H  
ATOM   2204 HE21 GLN   302      21.003  -3.427   5.495  1.00  0.00           H  
ATOM   2205 HE22 GLN   302      20.449  -3.829   3.901  1.00  0.00           H  
ATOM   2206  N   ASP   303      15.089  -3.168   2.025  1.00  0.00           N  
ATOM   2207  CA  ASP   303      14.240  -2.011   1.598  1.00  0.00           C  
ATOM   2208  C   ASP   303      13.066  -2.485   0.808  1.00  0.00           C  
ATOM   2209  O   ASP   303      12.300  -1.582   0.482  1.00  0.00           O  
ATOM   2210  CB  ASP   303      15.047  -0.935   0.873  1.00  0.00           C  
ATOM   2211  CG  ASP   303      15.941  -1.565  -0.227  1.00  0.00           C  
ATOM   2212  OD1 ASP   303      16.722  -2.531  -0.088  1.00  0.00           O  
ATOM   2213  OD2 ASP   303      15.772  -1.033  -1.406  1.00  0.00           O1-
ATOM   2214  H   ASP   303      15.832  -3.513   1.434  1.00  0.00           H  
ATOM   2215  HA  ASP   303      13.729  -1.543   2.439  1.00  0.00           H  
ATOM   2216  HB2 ASP   303      14.478  -0.119   0.428  1.00  0.00           H  
ATOM   2217  HB3 ASP   303      15.813  -0.566   1.555  1.00  0.00           H  
ATOM   2218  N   ALA   304      12.890  -3.763   0.413  1.00  0.00           N  
ATOM   2219  CA  ALA   304      11.939  -4.098  -0.648  1.00  0.00           C  
ATOM   2220  C   ALA   304      11.083  -5.429  -0.594  1.00  0.00           C  
ATOM   2221  O   ALA   304      10.142  -5.603  -1.309  1.00  0.00           O  
ATOM   2222  CB  ALA   304      12.756  -4.102  -1.949  1.00  0.00           C  
ATOM   2223  H   ALA   304      13.586  -4.464   0.629  1.00  0.00           H  
ATOM   2224  HA  ALA   304      11.191  -3.305  -0.660  1.00  0.00           H  
ATOM   2225  HB1 ALA   304      12.091  -4.053  -2.812  1.00  0.00           H  
ATOM   2226  HB2 ALA   304      13.403  -3.226  -2.008  1.00  0.00           H  
ATOM   2227  HB3 ALA   304      13.341  -5.018  -2.024  1.00  0.00           H  
ATOM   2228  N   THR   305      11.476  -6.336   0.298  1.00  0.00           N  
ATOM   2229  CA  THR   305      10.793  -7.600   0.590  1.00  0.00           C  
ATOM   2230  C   THR   305      10.829  -7.733   2.141  1.00  0.00           C  
ATOM   2231  O   THR   305      11.757  -8.196   2.827  1.00  0.00           O  
ATOM   2232  CB  THR   305      11.385  -8.874  -0.059  1.00  0.00           C  
ATOM   2233  CG2 THR   305      10.568 -10.122   0.310  1.00  0.00           C  
ATOM   2234  OG1 THR   305      11.220  -8.890  -1.465  1.00  0.00           O  
ATOM   2235  H   THR   305      12.364  -6.283   0.776  1.00  0.00           H  
ATOM   2236  HA  THR   305       9.737  -7.491   0.342  1.00  0.00           H  
ATOM   2237  HB  THR   305      12.403  -8.986   0.316  1.00  0.00           H  
ATOM   2238  HG1 THR   305      12.055  -8.499  -1.731  1.00  0.00           H  
ATOM   2239 HG21 THR   305      10.978 -10.981  -0.223  1.00  0.00           H  
ATOM   2240 HG22 THR   305      10.526 -10.383   1.368  1.00  0.00           H  
ATOM   2241 HG23 THR   305       9.542  -9.908   0.013  1.00  0.00           H  
ATOM   2242  N   TYR   306       9.705  -7.408   2.759  1.00  0.00           N  
ATOM   2243  CA  TYR   306       9.492  -7.456   4.195  1.00  0.00           C  
ATOM   2244  C   TYR   306       8.010  -7.608   4.579  1.00  0.00           C  
ATOM   2245  O   TYR   306       7.121  -7.459   3.800  1.00  0.00           O  
ATOM   2246  CB  TYR   306      10.087  -6.232   4.848  1.00  0.00           C  
ATOM   2247  CG  TYR   306       9.647  -4.880   4.254  1.00  0.00           C  
ATOM   2248  CD1 TYR   306       8.300  -4.366   4.546  1.00  0.00           C  
ATOM   2249  CD2 TYR   306      10.521  -4.006   3.551  1.00  0.00           C  
ATOM   2250  CE1 TYR   306       7.924  -3.109   4.058  1.00  0.00           C  
ATOM   2251  CE2 TYR   306      10.135  -2.737   3.162  1.00  0.00           C  
ATOM   2252  CZ  TYR   306       8.848  -2.282   3.368  1.00  0.00           C  
ATOM   2253  OH  TYR   306       8.575  -1.015   2.992  1.00  0.00           O  
ATOM   2254  H   TYR   306       8.943  -7.230   2.121  1.00  0.00           H  
ATOM   2255  HA  TYR   306       9.915  -8.320   4.707  1.00  0.00           H  
ATOM   2256  HB2 TYR   306       9.801  -6.162   5.897  1.00  0.00           H  
ATOM   2257  HB3 TYR   306      11.172  -6.313   4.917  1.00  0.00           H  
ATOM   2258  HD1 TYR   306       7.519  -5.000   4.941  1.00  0.00           H  
ATOM   2259  HD2 TYR   306      11.507  -4.292   3.214  1.00  0.00           H  
ATOM   2260  HE1 TYR   306       6.922  -2.723   4.185  1.00  0.00           H  
ATOM   2261  HE2 TYR   306      10.836  -2.097   2.647  1.00  0.00           H  
ATOM   2262  HH  TYR   306       7.842  -0.616   3.468  1.00  0.00           H  
ATOM   2263  N   PHE   307       7.818  -7.824   5.898  1.00  0.00           N  
ATOM   2264  CA  PHE   307       6.497  -7.689   6.545  1.00  0.00           C  
ATOM   2265  C   PHE   307       6.636  -7.238   8.032  1.00  0.00           C  
ATOM   2266  O   PHE   307       7.758  -7.311   8.527  1.00  0.00           O  
ATOM   2267  CB  PHE   307       5.781  -9.100   6.393  1.00  0.00           C  
ATOM   2268  CG  PHE   307       5.845 -10.146   7.537  1.00  0.00           C  
ATOM   2269  CD1 PHE   307       4.789 -10.271   8.469  1.00  0.00           C  
ATOM   2270  CD2 PHE   307       6.841 -11.089   7.431  1.00  0.00           C  
ATOM   2271  CE1 PHE   307       4.788 -11.380   9.387  1.00  0.00           C  
ATOM   2272  CE2 PHE   307       6.747 -12.201   8.219  1.00  0.00           C  
ATOM   2273  CZ  PHE   307       5.737 -12.364   9.202  1.00  0.00           C  
ATOM   2274  H   PHE   307       8.585  -8.049   6.516  1.00  0.00           H  
ATOM   2275  HA  PHE   307       5.867  -6.904   6.126  1.00  0.00           H  
ATOM   2276  HB2 PHE   307       4.738  -8.789   6.318  1.00  0.00           H  
ATOM   2277  HB3 PHE   307       5.910  -9.590   5.428  1.00  0.00           H  
ATOM   2278  HD1 PHE   307       3.995  -9.553   8.617  1.00  0.00           H  
ATOM   2279  HD2 PHE   307       7.667 -10.984   6.742  1.00  0.00           H  
ATOM   2280  HE1 PHE   307       3.964 -11.575  10.057  1.00  0.00           H  
ATOM   2281  HE2 PHE   307       7.531 -12.939   8.135  1.00  0.00           H  
ATOM   2282  HZ  PHE   307       5.692 -13.258   9.807  1.00  0.00           H  
ATOM   2283  N   GLY   308       5.582  -6.831   8.706  1.00  0.00           N  
ATOM   2284  CA  GLY   308       5.789  -6.429  10.066  1.00  0.00           C  
ATOM   2285  C   GLY   308       4.439  -5.908  10.611  1.00  0.00           C  
ATOM   2286  O   GLY   308       3.376  -5.961   9.943  1.00  0.00           O  
ATOM   2287  H   GLY   308       4.743  -6.666   8.168  1.00  0.00           H  
ATOM   2288  HA2 GLY   308       6.150  -7.215  10.728  1.00  0.00           H  
ATOM   2289  HA3 GLY   308       6.513  -5.621   9.963  1.00  0.00           H  
ATOM   2290  N   ALA   309       4.389  -5.467  11.877  1.00  0.00           N  
ATOM   2291  CA  ALA   309       3.123  -5.079  12.552  1.00  0.00           C  
ATOM   2292  C   ALA   309       3.349  -4.215  13.772  1.00  0.00           C  
ATOM   2293  O   ALA   309       4.442  -4.255  14.265  1.00  0.00           O  
ATOM   2294  CB  ALA   309       2.370  -6.339  13.068  1.00  0.00           C  
ATOM   2295  H   ALA   309       5.197  -5.128  12.380  1.00  0.00           H  
ATOM   2296  HA  ALA   309       2.426  -4.605  11.861  1.00  0.00           H  
ATOM   2297  HB1 ALA   309       2.054  -6.893  12.183  1.00  0.00           H  
ATOM   2298  HB2 ALA   309       3.004  -6.911  13.746  1.00  0.00           H  
ATOM   2299  HB3 ALA   309       1.503  -5.942  13.595  1.00  0.00           H  
ATOM   2300  N   PHE   310       2.333  -3.530  14.289  1.00  0.00           N  
ATOM   2301  CA  PHE   310       2.348  -2.874  15.605  1.00  0.00           C  
ATOM   2302  C   PHE   310       1.025  -2.814  16.263  1.00  0.00           C  
ATOM   2303  O   PHE   310      -0.050  -2.563  15.648  1.00  0.00           O  
ATOM   2304  CB  PHE   310       3.029  -1.474  15.653  1.00  0.00           C  
ATOM   2305  CG  PHE   310       2.238  -0.522  14.739  1.00  0.00           C  
ATOM   2306  CD1 PHE   310       1.192   0.343  15.154  1.00  0.00           C  
ATOM   2307  CD2 PHE   310       2.564  -0.462  13.384  1.00  0.00           C  
ATOM   2308  CE1 PHE   310       0.345   1.095  14.217  1.00  0.00           C  
ATOM   2309  CE2 PHE   310       1.774   0.289  12.499  1.00  0.00           C  
ATOM   2310  CZ  PHE   310       0.702   1.172  12.901  1.00  0.00           C  
ATOM   2311  H   PHE   310       1.436  -3.491  13.825  1.00  0.00           H  
ATOM   2312  HA  PHE   310       2.998  -3.495  16.222  1.00  0.00           H  
ATOM   2313  HB2 PHE   310       2.983  -1.059  16.660  1.00  0.00           H  
ATOM   2314  HB3 PHE   310       4.073  -1.442  15.345  1.00  0.00           H  
ATOM   2315  HD1 PHE   310       0.909   0.489  16.186  1.00  0.00           H  
ATOM   2316  HD2 PHE   310       3.332  -1.060  12.914  1.00  0.00           H  
ATOM   2317  HE1 PHE   310      -0.453   1.715  14.597  1.00  0.00           H  
ATOM   2318  HE2 PHE   310       2.010   0.183  11.450  1.00  0.00           H  
ATOM   2319  HZ  PHE   310       0.083   1.676  12.174  1.00  0.00           H  
ATOM   2320  N   LYS   311       0.996  -3.101  17.569  1.00  0.00           N  
ATOM   2321  CA  LYS   311      -0.130  -2.997  18.463  1.00  0.00           C  
ATOM   2322  C   LYS   311      -0.592  -1.556  18.613  1.00  0.00           C  
ATOM   2323  O   LYS   311       0.098  -0.646  19.046  1.00  0.00           O  
ATOM   2324  CB  LYS   311       0.177  -3.574  19.851  1.00  0.00           C  
ATOM   2325  CG  LYS   311      -1.081  -3.770  20.624  1.00  0.00           C  
ATOM   2326  CD  LYS   311      -0.768  -4.092  22.064  1.00  0.00           C  
ATOM   2327  CE  LYS   311      -1.989  -3.890  23.005  1.00  0.00           C  
ATOM   2328  NZ  LYS   311      -1.804  -4.420  24.394  1.00  0.00           N1+
ATOM   2329  H   LYS   311       1.899  -3.245  17.998  1.00  0.00           H  
ATOM   2330  HA  LYS   311      -0.846  -3.644  17.955  1.00  0.00           H  
ATOM   2331  HB2 LYS   311       0.568  -4.586  19.740  1.00  0.00           H  
ATOM   2332  HB3 LYS   311       0.893  -2.919  20.348  1.00  0.00           H  
ATOM   2333  HG2 LYS   311      -1.542  -2.783  20.664  1.00  0.00           H  
ATOM   2334  HG3 LYS   311      -1.782  -4.464  20.162  1.00  0.00           H  
ATOM   2335  HD2 LYS   311      -0.559  -5.156  21.963  1.00  0.00           H  
ATOM   2336  HD3 LYS   311       0.115  -3.568  22.430  1.00  0.00           H  
ATOM   2337  HE2 LYS   311      -2.111  -2.808  23.008  1.00  0.00           H  
ATOM   2338  HE3 LYS   311      -2.945  -4.212  22.592  1.00  0.00           H  
ATOM   2339  HZ1 LYS   311      -1.936  -5.419  24.453  1.00  0.00           H  
ATOM   2340  HZ2 LYS   311      -0.963  -4.111  24.861  1.00  0.00           H  
ATOM   2341  HZ3 LYS   311      -2.510  -3.965  24.955  1.00  0.00           H  
ATOM   2342  N   VAL   312      -1.745  -1.304  18.040  1.00  0.00           N  
ATOM   2343  CA  VAL   312      -2.417   0.112  18.151  1.00  0.00           C  
ATOM   2344  C   VAL   312      -2.866   0.393  19.566  1.00  0.00           C  
ATOM   2345  O   VAL   312      -2.904   1.511  20.048  1.00  0.00           O  
ATOM   2346  CB  VAL   312      -3.541   0.212  17.171  1.00  0.00           C  
ATOM   2347  CG1 VAL   312      -4.137   1.665  17.002  1.00  0.00           C  
ATOM   2348  CG2 VAL   312      -3.087  -0.070  15.727  1.00  0.00           C  
ATOM   2349  H   VAL   312      -2.397  -2.011  17.733  1.00  0.00           H  
ATOM   2350  HA  VAL   312      -1.771   0.935  17.848  1.00  0.00           H  
ATOM   2351  HB  VAL   312      -4.404  -0.367  17.499  1.00  0.00           H  
ATOM   2352 HG11 VAL   312      -4.977   1.605  16.310  1.00  0.00           H  
ATOM   2353 HG12 VAL   312      -4.603   1.957  17.944  1.00  0.00           H  
ATOM   2354 HG13 VAL   312      -3.277   2.259  16.694  1.00  0.00           H  
ATOM   2355 HG21 VAL   312      -3.797   0.299  14.987  1.00  0.00           H  
ATOM   2356 HG22 VAL   312      -2.177   0.485  15.505  1.00  0.00           H  
ATOM   2357 HG23 VAL   312      -3.014  -1.156  15.779  1.00  0.00           H  
ATOM   2358  N   GLN   313      -3.410  -0.613  20.252  1.00  0.00           N  
ATOM   2359  CA  GLN   313      -4.191  -0.520  21.435  1.00  0.00           C  
ATOM   2360  C   GLN   313      -4.496  -1.771  22.332  1.00  0.00           C  
ATOM   2361  O   GLN   313      -4.674  -2.886  21.783  1.00  0.00           O  
ATOM   2362  CB  GLN   313      -5.552   0.151  21.034  1.00  0.00           C  
ATOM   2363  CG  GLN   313      -6.408  -0.819  20.194  1.00  0.00           C  
ATOM   2364  CD  GLN   313      -7.846  -0.263  20.105  1.00  0.00           C  
ATOM   2365  NE2 GLN   313      -8.280   0.508  19.135  1.00  0.00           N  
ATOM   2366  OE1 GLN   313      -8.650  -0.420  20.964  1.00  0.00           O  
ATOM   2367  H   GLN   313      -3.165  -1.543  19.945  1.00  0.00           H  
ATOM   2368  HA  GLN   313      -3.606   0.205  22.001  1.00  0.00           H  
ATOM   2369  HB2 GLN   313      -6.020   0.437  21.977  1.00  0.00           H  
ATOM   2370  HB3 GLN   313      -5.418   1.104  20.523  1.00  0.00           H  
ATOM   2371  HG2 GLN   313      -5.856  -0.890  19.257  1.00  0.00           H  
ATOM   2372  HG3 GLN   313      -6.432  -1.805  20.659  1.00  0.00           H  
ATOM   2373 HE21 GLN   313      -9.228   0.855  19.152  1.00  0.00           H  
ATOM   2374 HE22 GLN   313      -7.753   0.745  18.307  1.00  0.00           H  
ATOM   2375  N   ASP   314      -4.813  -1.602  23.605  1.00  0.00           N  
ATOM   2376  CA  ASP   314      -5.513  -2.573  24.384  1.00  0.00           C  
ATOM   2377  C   ASP   314      -7.084  -2.602  24.122  1.00  0.00           C  
ATOM   2378  O   ASP   314      -7.709  -1.601  23.767  1.00  0.00           O  
ATOM   2379  CB  ASP   314      -5.491  -2.256  25.954  1.00  0.00           C  
ATOM   2380  CG  ASP   314      -4.169  -2.401  26.699  1.00  0.00           C  
ATOM   2381  OD1 ASP   314      -3.217  -3.013  26.269  1.00  0.00           O  
ATOM   2382  OD2 ASP   314      -4.175  -1.763  27.755  1.00  0.00           O1-
ATOM   2383  H   ASP   314      -4.964  -0.626  23.816  1.00  0.00           H  
ATOM   2384  HA  ASP   314      -5.164  -3.585  24.178  1.00  0.00           H  
ATOM   2385  HB2 ASP   314      -5.765  -1.220  26.147  1.00  0.00           H  
ATOM   2386  HB3 ASP   314      -6.189  -2.971  26.391  1.00  0.00           H  
ATOM   2387  N   ILE   315      -7.707  -3.795  24.138  1.00  0.00           N  
ATOM   2388  CA  ILE   315      -8.863  -4.228  23.317  1.00  0.00           C  
ATOM   2389  C   ILE   315     -10.120  -3.584  23.874  1.00  0.00           C  
ATOM   2390  O   ILE   315     -10.916  -3.028  23.095  1.00  0.00           O  
ATOM   2391  CB  ILE   315      -9.023  -5.786  23.233  1.00  0.00           C  
ATOM   2392  CG1 ILE   315      -7.895  -6.341  22.319  1.00  0.00           C  
ATOM   2393  CG2 ILE   315     -10.404  -6.246  22.590  1.00  0.00           C  
ATOM   2394  CD1 ILE   315      -7.370  -7.732  22.629  1.00  0.00           C  
ATOM   2395  H   ILE   315      -7.103  -4.552  24.426  1.00  0.00           H  
ATOM   2396  HA  ILE   315      -8.745  -3.847  22.301  1.00  0.00           H  
ATOM   2397  HB  ILE   315      -8.902  -6.228  24.223  1.00  0.00           H  
ATOM   2398 HG12 ILE   315      -8.116  -6.327  21.251  1.00  0.00           H  
ATOM   2399 HG13 ILE   315      -7.119  -5.585  22.440  1.00  0.00           H  
ATOM   2400 HG21 ILE   315     -11.155  -5.920  23.311  1.00  0.00           H  
ATOM   2401 HG22 ILE   315     -10.566  -5.773  21.621  1.00  0.00           H  
ATOM   2402 HG23 ILE   315     -10.305  -7.301  22.333  1.00  0.00           H  
ATOM   2403 HD11 ILE   315      -8.022  -8.208  23.362  1.00  0.00           H  
ATOM   2404 HD12 ILE   315      -7.407  -8.283  21.688  1.00  0.00           H  
ATOM   2405 HD13 ILE   315      -6.341  -7.613  22.968  1.00  0.00           H  
ATOM   2406  N   ASP   316     -10.468  -3.698  25.134  1.00  0.00           N  
ATOM   2407  CA  ASP   316     -11.763  -3.336  25.676  1.00  0.00           C  
ATOM   2408  C   ASP   316     -11.873  -1.899  26.088  1.00  0.00           C  
ATOM   2409  O   ASP   316     -11.300  -1.550  27.128  1.00  0.00           O  
ATOM   2410  CB  ASP   316     -12.101  -4.267  26.848  1.00  0.00           C  
ATOM   2411  CG  ASP   316     -13.508  -4.157  27.460  1.00  0.00           C  
ATOM   2412  OD1 ASP   316     -14.433  -3.438  26.970  1.00  0.00           O  
ATOM   2413  OD2 ASP   316     -13.837  -4.915  28.416  1.00  0.00           O1-
ATOM   2414  OXT ASP   316     -12.222  -1.103  25.234  1.00  0.00           O1-
ATOM   2415  H   ASP   316      -9.769  -3.949  25.817  1.00  0.00           H  
ATOM   2416  HA  ASP   316     -12.593  -3.444  24.977  1.00  0.00           H  
ATOM   2417  HB2 ASP   316     -11.995  -5.306  26.532  1.00  0.00           H  
ATOM   2418  HB3 ASP   316     -11.342  -4.111  27.615  1.00  0.00           H  
TER   
HETATM 2419  C1  LIG   469      -9.612 -18.681  -7.716  1.00  0.00           C  
HETATM 2420  N1  LIG   469      -7.904 -17.694  -9.109  1.00  0.00           N  
HETATM 2421  O1  LIG   469      -7.321 -14.648  -6.242  1.00  0.00           O  
HETATM 2422  C2  LIG   469     -10.327 -18.798  -6.548  1.00  0.00           C  
HETATM 2423  N2  LIG   469      -8.171 -18.502 -10.208  1.00  0.00           N  
HETATM 2424  O2  LIG   469      -6.309 -15.955  -7.661  1.00  0.00           O  
HETATM 2425  C3  LIG   469     -10.055 -17.863  -5.484  1.00  0.00           C  
HETATM 2426  N3  LIG   469      -6.933 -19.988 -13.285  1.00  0.00           N  
HETATM 2427  O3  LIG   469      -5.377 -18.648  -9.622  1.00  0.00           O  
HETATM 2428  C4  LIG   469      -9.012 -16.969  -5.555  1.00  0.00           C  
HETATM 2429  N4  LIG   469      -6.379 -20.523 -15.402  1.00  0.00           N  
HETATM 2430  O4  LIG   469      -8.946 -18.914 -12.830  1.00  0.00           O  
HETATM 2431  C5  LIG   469      -8.284 -16.833  -6.792  1.00  0.00           C  
HETATM 2432  C6  LIG   469      -8.604 -17.693  -7.892  1.00  0.00           C  
HETATM 2433  C7  LIG   469      -7.237 -15.782  -6.943  1.00  0.00           C  
HETATM 2434  C8  LIG   469      -7.271 -18.846 -11.090  1.00  0.00           C  
HETATM 2435  C9  LIG   469      -5.807 -18.709 -10.740  1.00  0.00           C  
HETATM 2436  C10 LIG   469      -7.818 -19.238 -12.432  1.00  0.00           C  
HETATM 2437  C11 LIG   469      -4.818 -18.562 -11.964  1.00  0.00           C  
HETATM 2438  C12 LIG   469      -7.853 -21.941 -16.717  1.00  0.00           C  
HETATM 2439  C13 LIG   469      -6.645 -21.287 -16.507  1.00  0.00           C  
HETATM 2440  C14 LIG   469      -7.283 -20.571 -14.449  1.00  0.00           C  
HETATM 2441  C15 LIG   469      -8.528 -21.136 -14.662  1.00  0.00           C  
HETATM 2442  C16 LIG   469      -8.861 -21.922 -15.754  1.00  0.00           C  
HETATM 2443  H1  LIG   469     -11.079 -19.569  -6.413  1.00  0.00           H  
HETATM 2444  H2  LIG   469      -8.187 -14.690  -5.800  1.00  0.00           H  
HETATM 2445  H3  LIG   469      -9.929 -19.257  -8.581  1.00  0.00           H  
HETATM 2446  H4  LIG   469     -10.635 -17.961  -4.571  1.00  0.00           H  
HETATM 2447  H5  LIG   469      -8.854 -16.360  -4.670  1.00  0.00           H  
HETATM 2448  H6  LIG   469      -7.083 -17.102  -9.130  1.00  0.00           H  
HETATM 2449  H7  LIG   469      -5.307 -18.307 -12.912  1.00  0.00           H  
HETATM 2450  H8  LIG   469      -4.297 -19.505 -12.172  1.00  0.00           H  
HETATM 2451  H9  LIG   469      -4.113 -17.756 -11.726  1.00  0.00           H  
HETATM 2452  H10 LIG   469      -6.062 -20.365 -12.931  1.00  0.00           H  
HETATM 2453  H11 LIG   469      -8.051 -22.498 -17.629  1.00  0.00           H  
HETATM 2454  H12 LIG   469      -5.883 -21.317 -17.285  1.00  0.00           H  
HETATM 2455  H13 LIG   469      -9.195 -21.114 -13.805  1.00  0.00           H  
HETATM 2456  H14 LIG   469      -9.902 -22.196 -15.897  1.00  0.00           H  
ATOM   2457  N   ALA   161     -10.137   0.025  22.903  1.00  0.00           N1+
ATOM   2458  CA  ALA   161     -10.034   1.411  23.538  1.00  0.00           C  
ATOM   2459  C   ALA   161     -10.395   2.528  22.492  1.00  0.00           C  
ATOM   2460  O   ALA   161     -11.364   3.286  22.665  1.00  0.00           O  
ATOM   2461  CB  ALA   161      -8.678   1.670  24.224  1.00  0.00           C  
ATOM   2462  HA  ALA   161     -10.829   1.442  24.284  1.00  0.00           H  
ATOM   2463  HB1 ALA   161      -7.876   1.471  23.512  1.00  0.00           H  
ATOM   2464  HB2 ALA   161      -8.573   2.671  24.645  1.00  0.00           H  
ATOM   2465  HB3 ALA   161      -8.485   0.995  25.057  1.00  0.00           H  
ATOM   2466  H1  ALA   161     -11.060  -0.107  22.517  1.00  0.00           H  
ATOM   2467  H2  ALA   161      -9.843  -0.731  23.503  1.00  0.00           H  
ATOM   2468  H3  ALA   161      -9.491  -0.024  22.128  1.00  0.00           H  
ATOM   2469  N   GLN   162      -9.531   2.680  21.497  1.00  0.00           N  
ATOM   2470  CA  GLN   162      -9.678   3.751  20.489  1.00  0.00           C  
ATOM   2471  C   GLN   162     -10.587   3.395  19.301  1.00  0.00           C  
ATOM   2472  O   GLN   162     -10.777   2.212  19.091  1.00  0.00           O  
ATOM   2473  CB  GLN   162      -8.210   4.102  20.013  1.00  0.00           C  
ATOM   2474  CG  GLN   162      -7.176   4.521  21.032  1.00  0.00           C  
ATOM   2475  CD  GLN   162      -7.466   5.956  21.657  1.00  0.00           C  
ATOM   2476  NE2 GLN   162      -6.746   6.288  22.740  1.00  0.00           N  
ATOM   2477  OE1 GLN   162      -8.255   6.787  21.216  1.00  0.00           O  
ATOM   2478  H   GLN   162      -8.813   1.985  21.345  1.00  0.00           H  
ATOM   2479  HA  GLN   162     -10.065   4.597  21.058  1.00  0.00           H  
ATOM   2480  HB2 GLN   162      -7.792   3.231  19.510  1.00  0.00           H  
ATOM   2481  HB3 GLN   162      -8.268   4.895  19.268  1.00  0.00           H  
ATOM   2482  HG2 GLN   162      -7.052   3.751  21.793  1.00  0.00           H  
ATOM   2483  HG3 GLN   162      -6.242   4.634  20.481  1.00  0.00           H  
ATOM   2484 HE21 GLN   162      -7.127   7.011  23.336  1.00  0.00           H  
ATOM   2485 HE22 GLN   162      -6.265   5.501  23.152  1.00  0.00           H  
ATOM   2486  N   PRO   163     -11.100   4.326  18.562  1.00  0.00           N  
ATOM   2487  CA  PRO   163     -11.898   4.023  17.397  1.00  0.00           C  
ATOM   2488  C   PRO   163     -11.208   3.285  16.285  1.00  0.00           C  
ATOM   2489  O   PRO   163     -10.115   3.689  15.886  1.00  0.00           O  
ATOM   2490  CB  PRO   163     -12.403   5.414  16.941  1.00  0.00           C  
ATOM   2491  CG  PRO   163     -12.322   6.305  18.120  1.00  0.00           C  
ATOM   2492  CD  PRO   163     -11.098   5.719  18.812  1.00  0.00           C  
ATOM   2493  HA  PRO   163     -12.756   3.445  17.739  1.00  0.00           H  
ATOM   2494  HB2 PRO   163     -11.811   5.762  16.093  1.00  0.00           H  
ATOM   2495  HB3 PRO   163     -13.432   5.320  16.595  1.00  0.00           H  
ATOM   2496  HG2 PRO   163     -12.257   7.349  17.813  1.00  0.00           H  
ATOM   2497  HG3 PRO   163     -13.166   6.123  18.786  1.00  0.00           H  
ATOM   2498  HD2 PRO   163     -10.198   6.248  18.498  1.00  0.00           H  
ATOM   2499  HD3 PRO   163     -11.237   5.853  19.884  1.00  0.00           H  
ATOM   2500  N   PHE   164     -11.858   2.293  15.643  1.00  0.00           N  
ATOM   2501  CA  PHE   164     -11.366   1.652  14.467  1.00  0.00           C  
ATOM   2502  C   PHE   164     -12.573   1.123  13.621  1.00  0.00           C  
ATOM   2503  O   PHE   164     -13.682   0.762  14.141  1.00  0.00           O  
ATOM   2504  CB  PHE   164     -10.440   0.495  14.886  1.00  0.00           C  
ATOM   2505  CG  PHE   164     -11.049  -0.609  15.755  1.00  0.00           C  
ATOM   2506  CD1 PHE   164     -11.781  -1.662  15.165  1.00  0.00           C  
ATOM   2507  CD2 PHE   164     -10.758  -0.571  17.109  1.00  0.00           C  
ATOM   2508  CE1 PHE   164     -12.347  -2.643  16.015  1.00  0.00           C  
ATOM   2509  CE2 PHE   164     -11.374  -1.528  17.929  1.00  0.00           C  
ATOM   2510  CZ  PHE   164     -12.155  -2.543  17.356  1.00  0.00           C  
ATOM   2511  H   PHE   164     -12.754   2.044  16.038  1.00  0.00           H  
ATOM   2512  HA  PHE   164     -10.899   2.414  13.842  1.00  0.00           H  
ATOM   2513  HB2 PHE   164     -10.084   0.012  13.976  1.00  0.00           H  
ATOM   2514  HB3 PHE   164      -9.531   0.934  15.293  1.00  0.00           H  
ATOM   2515  HD1 PHE   164     -11.903  -1.765  14.098  1.00  0.00           H  
ATOM   2516  HD2 PHE   164     -10.195   0.206  17.603  1.00  0.00           H  
ATOM   2517  HE1 PHE   164     -12.975  -3.441  15.648  1.00  0.00           H  
ATOM   2518  HE2 PHE   164     -11.192  -1.490  18.993  1.00  0.00           H  
ATOM   2519  HZ  PHE   164     -12.611  -3.292  17.986  1.00  0.00           H  
ATOM   2520  N   ALA   165     -12.273   0.897  12.356  1.00  0.00           N  
ATOM   2521  CA  ALA   165     -13.211   0.187  11.378  1.00  0.00           C  
ATOM   2522  C   ALA   165     -12.452  -0.661  10.402  1.00  0.00           C  
ATOM   2523  O   ALA   165     -11.404  -0.312   9.898  1.00  0.00           O  
ATOM   2524  CB  ALA   165     -14.076   1.214  10.665  1.00  0.00           C  
ATOM   2525  H   ALA   165     -11.391   1.220  11.984  1.00  0.00           H  
ATOM   2526  HA  ALA   165     -13.862  -0.449  11.978  1.00  0.00           H  
ATOM   2527  HB1 ALA   165     -13.515   1.990  10.146  1.00  0.00           H  
ATOM   2528  HB2 ALA   165     -14.833   0.711  10.064  1.00  0.00           H  
ATOM   2529  HB3 ALA   165     -14.751   1.544  11.455  1.00  0.00           H  
ATOM   2530  N   HID   166     -13.066  -1.782  10.028  1.00  0.00           N  
ATOM   2531  CA  HID   166     -12.574  -2.729   9.092  1.00  0.00           C  
ATOM   2532  C   HID   166     -13.820  -3.369   8.463  1.00  0.00           C  
ATOM   2533  O   HID   166     -14.371  -4.327   8.990  1.00  0.00           O  
ATOM   2534  CB  HID   166     -11.687  -3.810   9.729  1.00  0.00           C  
ATOM   2535  CG  HID   166     -11.172  -4.922   8.775  1.00  0.00           C  
ATOM   2536  CD2 HID   166      -9.845  -5.116   8.507  1.00  0.00           C  
ATOM   2537  ND1 HID   166     -11.921  -5.921   8.168  1.00  0.00           N  
ATOM   2538  CE1 HID   166     -11.049  -6.668   7.407  1.00  0.00           C  
ATOM   2539  NE2 HID   166      -9.821  -6.148   7.560  1.00  0.00           N  
ATOM   2540  H   HID   166     -13.827  -2.132  10.593  1.00  0.00           H  
ATOM   2541  HA  HID   166     -11.952  -2.214   8.359  1.00  0.00           H  
ATOM   2542  HB2 HID   166     -10.894  -3.343  10.312  1.00  0.00           H  
ATOM   2543  HB3 HID   166     -12.317  -4.398  10.397  1.00  0.00           H  
ATOM   2544  HD1 HID   166     -12.930  -5.899   8.204  1.00  0.00           H  
ATOM   2545  HD2 HID   166      -8.989  -4.524   8.800  1.00  0.00           H  
ATOM   2546  HE1 HID   166     -11.368  -7.447   6.729  1.00  0.00           H  
ATOM   2547  N   LEU   167     -14.296  -2.795   7.424  1.00  0.00           N  
ATOM   2548  CA  LEU   167     -15.551  -3.144   6.751  1.00  0.00           C  
ATOM   2549  C   LEU   167     -15.333  -4.041   5.543  1.00  0.00           C  
ATOM   2550  O   LEU   167     -14.343  -3.923   4.818  1.00  0.00           O  
ATOM   2551  CB  LEU   167     -16.246  -1.882   6.267  1.00  0.00           C  
ATOM   2552  CG  LEU   167     -16.575  -0.872   7.375  1.00  0.00           C  
ATOM   2553  CD1 LEU   167     -17.205   0.306   6.730  1.00  0.00           C  
ATOM   2554  CD2 LEU   167     -17.544  -1.402   8.460  1.00  0.00           C  
ATOM   2555  H   LEU   167     -13.716  -2.143   6.915  1.00  0.00           H  
ATOM   2556  HA  LEU   167     -16.273  -3.630   7.406  1.00  0.00           H  
ATOM   2557  HB2 LEU   167     -15.578  -1.419   5.542  1.00  0.00           H  
ATOM   2558  HB3 LEU   167     -17.213  -2.123   5.824  1.00  0.00           H  
ATOM   2559  HG  LEU   167     -15.723  -0.412   7.875  1.00  0.00           H  
ATOM   2560 HD11 LEU   167     -16.435   0.798   6.137  1.00  0.00           H  
ATOM   2561 HD12 LEU   167     -17.931  -0.079   6.014  1.00  0.00           H  
ATOM   2562 HD13 LEU   167     -17.635   0.991   7.461  1.00  0.00           H  
ATOM   2563 HD21 LEU   167     -18.233  -2.144   8.057  1.00  0.00           H  
ATOM   2564 HD22 LEU   167     -16.942  -2.044   9.102  1.00  0.00           H  
ATOM   2565 HD23 LEU   167     -18.069  -0.585   8.956  1.00  0.00           H  
ATOM   2566  N   THR   168     -16.193  -5.002   5.274  1.00  0.00           N  
ATOM   2567  CA  THR   168     -15.974  -5.953   4.116  1.00  0.00           C  
ATOM   2568  C   THR   168     -17.257  -6.083   3.312  1.00  0.00           C  
ATOM   2569  O   THR   168     -18.359  -5.797   3.810  1.00  0.00           O  
ATOM   2570  CB  THR   168     -15.435  -7.304   4.589  1.00  0.00           C  
ATOM   2571  CG2 THR   168     -14.345  -7.198   5.619  1.00  0.00           C  
ATOM   2572  OG1 THR   168     -16.427  -8.071   5.151  1.00  0.00           O  
ATOM   2573  H   THR   168     -16.951  -5.118   5.933  1.00  0.00           H  
ATOM   2574  HA  THR   168     -15.216  -5.505   3.472  1.00  0.00           H  
ATOM   2575  HB  THR   168     -15.166  -7.869   3.696  1.00  0.00           H  
ATOM   2576  HG1 THR   168     -16.047  -8.950   5.218  1.00  0.00           H  
ATOM   2577 HG21 THR   168     -14.765  -6.735   6.513  1.00  0.00           H  
ATOM   2578 HG22 THR   168     -13.977  -8.198   5.848  1.00  0.00           H  
ATOM   2579 HG23 THR   168     -13.543  -6.634   5.142  1.00  0.00           H  
ATOM   2580  N   ILE   169     -17.177  -6.410   1.954  1.00  0.00           N  
ATOM   2581  CA  ILE   169     -18.337  -6.557   1.108  1.00  0.00           C  
ATOM   2582  C   ILE   169     -19.018  -7.865   1.512  1.00  0.00           C  
ATOM   2583  O   ILE   169     -18.465  -8.936   1.415  1.00  0.00           O  
ATOM   2584  CB  ILE   169     -17.933  -6.467  -0.401  1.00  0.00           C  
ATOM   2585  CG1 ILE   169     -17.396  -5.054  -0.795  1.00  0.00           C  
ATOM   2586  CG2 ILE   169     -19.070  -6.822  -1.276  1.00  0.00           C  
ATOM   2587  CD1 ILE   169     -18.232  -3.883  -0.280  1.00  0.00           C  
ATOM   2588  H   ILE   169     -16.283  -6.744   1.622  1.00  0.00           H  
ATOM   2589  HA  ILE   169     -19.007  -5.748   1.400  1.00  0.00           H  
ATOM   2590  HB  ILE   169     -17.261  -7.315  -0.536  1.00  0.00           H  
ATOM   2591 HG12 ILE   169     -16.357  -4.967  -0.475  1.00  0.00           H  
ATOM   2592 HG13 ILE   169     -17.397  -4.938  -1.878  1.00  0.00           H  
ATOM   2593 HG21 ILE   169     -19.288  -7.882  -1.141  1.00  0.00           H  
ATOM   2594 HG22 ILE   169     -19.983  -6.250  -1.108  1.00  0.00           H  
ATOM   2595 HG23 ILE   169     -18.818  -6.834  -2.336  1.00  0.00           H  
ATOM   2596 HD11 ILE   169     -19.230  -3.929  -0.713  1.00  0.00           H  
ATOM   2597 HD12 ILE   169     -18.197  -3.946   0.808  1.00  0.00           H  
ATOM   2598 HD13 ILE   169     -17.656  -2.986  -0.508  1.00  0.00           H  
ATOM   2599  N   ASN   170     -20.267  -7.730   1.788  1.00  0.00           N  
ATOM   2600  CA  ASN   170     -21.269  -8.751   1.967  1.00  0.00           C  
ATOM   2601  C   ASN   170     -21.511  -9.725   0.773  1.00  0.00           C  
ATOM   2602  O   ASN   170     -21.899  -9.416  -0.347  1.00  0.00           O  
ATOM   2603  CB  ASN   170     -22.603  -7.945   2.182  1.00  0.00           C  
ATOM   2604  CG  ASN   170     -23.881  -8.804   2.277  1.00  0.00           C  
ATOM   2605  ND2 ASN   170     -24.972  -8.211   2.734  1.00  0.00           N  
ATOM   2606  OD1 ASN   170     -23.934  -9.965   1.902  1.00  0.00           O  
ATOM   2607  H   ASN   170     -20.538  -6.759   1.848  1.00  0.00           H  
ATOM   2608  HA  ASN   170     -21.074  -9.357   2.851  1.00  0.00           H  
ATOM   2609  HB2 ASN   170     -22.563  -7.394   3.122  1.00  0.00           H  
ATOM   2610  HB3 ASN   170     -22.607  -7.304   1.300  1.00  0.00           H  
ATOM   2611 HD21 ASN   170     -25.877  -8.657   2.714  1.00  0.00           H  
ATOM   2612 HD22 ASN   170     -24.860  -7.302   3.159  1.00  0.00           H  
ATOM   2613  N   ALA   171     -21.381 -11.011   1.102  1.00  0.00           N  
ATOM   2614  CA  ALA   171     -21.345 -12.163   0.192  1.00  0.00           C  
ATOM   2615  C   ALA   171     -22.685 -12.320  -0.681  1.00  0.00           C  
ATOM   2616  O   ALA   171     -22.620 -12.810  -1.785  1.00  0.00           O  
ATOM   2617  CB  ALA   171     -21.082 -13.477   1.016  1.00  0.00           C  
ATOM   2618  H   ALA   171     -21.307 -11.300   2.067  1.00  0.00           H  
ATOM   2619  HA  ALA   171     -20.498 -12.097  -0.491  1.00  0.00           H  
ATOM   2620  HB1 ALA   171     -20.088 -13.447   1.460  1.00  0.00           H  
ATOM   2621  HB2 ALA   171     -21.738 -13.519   1.887  1.00  0.00           H  
ATOM   2622  HB3 ALA   171     -21.222 -14.337   0.361  1.00  0.00           H  
ATOM   2623  N   ALA   172     -23.740 -11.596  -0.308  1.00  0.00           N  
ATOM   2624  CA  ALA   172     -25.088 -11.593  -1.028  1.00  0.00           C  
ATOM   2625  C   ALA   172     -24.963 -10.643  -2.271  1.00  0.00           C  
ATOM   2626  O   ALA   172     -25.736 -10.716  -3.220  1.00  0.00           O  
ATOM   2627  CB  ALA   172     -26.146 -11.272  -0.044  1.00  0.00           C  
ATOM   2628  H   ALA   172     -23.724 -11.070   0.555  1.00  0.00           H  
ATOM   2629  HA  ALA   172     -25.349 -12.571  -1.432  1.00  0.00           H  
ATOM   2630  HB1 ALA   172     -25.911 -11.837   0.859  1.00  0.00           H  
ATOM   2631  HB2 ALA   172     -26.039 -10.226   0.245  1.00  0.00           H  
ATOM   2632  HB3 ALA   172     -27.127 -11.490  -0.465  1.00  0.00           H  
ATOM   2633  N   SER   173     -23.956  -9.772  -2.387  1.00  0.00           N  
ATOM   2634  CA  SER   173     -23.878  -8.721  -3.408  1.00  0.00           C  
ATOM   2635  C   SER   173     -23.144  -9.222  -4.642  1.00  0.00           C  
ATOM   2636  O   SER   173     -21.902  -9.267  -4.700  1.00  0.00           O  
ATOM   2637  CB  SER   173     -23.038  -7.559  -2.836  1.00  0.00           C  
ATOM   2638  OG  SER   173     -22.990  -6.549  -3.860  1.00  0.00           O  
ATOM   2639  H   SER   173     -23.262  -9.837  -1.656  1.00  0.00           H  
ATOM   2640  HA  SER   173     -24.859  -8.324  -3.669  1.00  0.00           H  
ATOM   2641  HB2 SER   173     -23.545  -7.166  -1.954  1.00  0.00           H  
ATOM   2642  HB3 SER   173     -22.026  -7.918  -2.650  1.00  0.00           H  
ATOM   2643  HG  SER   173     -22.086  -6.458  -4.172  1.00  0.00           H  
ATOM   2644  N   ILE   174     -23.927  -9.640  -5.649  1.00  0.00           N  
ATOM   2645  CA  ILE   174     -23.372 -10.248  -6.863  1.00  0.00           C  
ATOM   2646  C   ILE   174     -22.542  -9.220  -7.635  1.00  0.00           C  
ATOM   2647  O   ILE   174     -23.037  -8.194  -8.066  1.00  0.00           O  
ATOM   2648  CB  ILE   174     -24.508 -10.889  -7.720  1.00  0.00           C  
ATOM   2649  CG1 ILE   174     -25.257 -11.996  -7.022  1.00  0.00           C  
ATOM   2650  CG2 ILE   174     -23.989 -11.428  -9.050  1.00  0.00           C  
ATOM   2651  CD1 ILE   174     -24.680 -13.432  -6.761  1.00  0.00           C  
ATOM   2652  H   ILE   174     -24.924  -9.586  -5.502  1.00  0.00           H  
ATOM   2653  HA  ILE   174     -22.704 -11.020  -6.482  1.00  0.00           H  
ATOM   2654  HB  ILE   174     -25.196 -10.052  -7.830  1.00  0.00           H  
ATOM   2655 HG12 ILE   174     -25.671 -11.655  -6.072  1.00  0.00           H  
ATOM   2656 HG13 ILE   174     -26.151 -12.238  -7.596  1.00  0.00           H  
ATOM   2657 HG21 ILE   174     -23.429 -10.683  -9.617  1.00  0.00           H  
ATOM   2658 HG22 ILE   174     -23.177 -12.146  -8.946  1.00  0.00           H  
ATOM   2659 HG23 ILE   174     -24.776 -11.801  -9.706  1.00  0.00           H  
ATOM   2660 HD11 ILE   174     -25.474 -14.041  -6.330  1.00  0.00           H  
ATOM   2661 HD12 ILE   174     -24.441 -13.888  -7.722  1.00  0.00           H  
ATOM   2662 HD13 ILE   174     -23.931 -13.292  -5.981  1.00  0.00           H  
ATOM   2663  N   PRO   175     -21.169  -9.467  -7.928  1.00  0.00           N  
ATOM   2664  CA  PRO   175     -20.409  -8.627  -8.875  1.00  0.00           C  
ATOM   2665  C   PRO   175     -20.964  -8.461 -10.317  1.00  0.00           C  
ATOM   2666  O   PRO   175     -20.872  -9.343 -11.149  1.00  0.00           O  
ATOM   2667  CB  PRO   175     -18.942  -9.163  -8.767  1.00  0.00           C  
ATOM   2668  CG  PRO   175     -18.879  -9.941  -7.483  1.00  0.00           C  
ATOM   2669  CD  PRO   175     -20.277 -10.561  -7.462  1.00  0.00           C  
ATOM   2670  HA  PRO   175     -20.306  -7.649  -8.403  1.00  0.00           H  
ATOM   2671  HB2 PRO   175     -18.676  -9.919  -9.507  1.00  0.00           H  
ATOM   2672  HB3 PRO   175     -18.198  -8.367  -8.742  1.00  0.00           H  
ATOM   2673  HG2 PRO   175     -18.089 -10.677  -7.633  1.00  0.00           H  
ATOM   2674  HG3 PRO   175     -18.713  -9.358  -6.577  1.00  0.00           H  
ATOM   2675  HD2 PRO   175     -20.222 -11.361  -8.199  1.00  0.00           H  
ATOM   2676  HD3 PRO   175     -20.557 -11.022  -6.514  1.00  0.00           H  
ATOM   2677  N   SER   176     -21.582  -7.290 -10.608  1.00  0.00           N  
ATOM   2678  CA  SER   176     -22.363  -6.899 -11.786  1.00  0.00           C  
ATOM   2679  C   SER   176     -22.325  -5.288 -11.906  1.00  0.00           C  
ATOM   2680  O   SER   176     -22.333  -4.702 -10.819  1.00  0.00           O  
ATOM   2681  CB  SER   176     -23.793  -7.231 -11.592  1.00  0.00           C  
ATOM   2682  OG  SER   176     -24.573  -7.148 -12.821  1.00  0.00           O  
ATOM   2683  H   SER   176     -21.516  -6.586  -9.887  1.00  0.00           H  
ATOM   2684  HA  SER   176     -21.901  -7.338 -12.671  1.00  0.00           H  
ATOM   2685  HB2 SER   176     -23.854  -8.291 -11.342  1.00  0.00           H  
ATOM   2686  HB3 SER   176     -24.269  -6.563 -10.874  1.00  0.00           H  
ATOM   2687  HG  SER   176     -24.262  -7.900 -13.332  1.00  0.00           H  
ATOM   2688  N   GLY   177     -22.368  -4.785 -13.143  1.00  0.00           N  
ATOM   2689  CA  GLY   177     -22.281  -3.382 -13.482  1.00  0.00           C  
ATOM   2690  C   GLY   177     -20.887  -2.999 -13.807  1.00  0.00           C  
ATOM   2691  O   GLY   177     -19.995  -3.408 -13.088  1.00  0.00           O  
ATOM   2692  H   GLY   177     -22.735  -5.380 -13.872  1.00  0.00           H  
ATOM   2693  HA2 GLY   177     -22.849  -3.242 -14.401  1.00  0.00           H  
ATOM   2694  HA3 GLY   177     -22.589  -2.694 -12.695  1.00  0.00           H  
ATOM   2695  N   SER   178     -20.699  -2.193 -14.877  1.00  0.00           N  
ATOM   2696  CA  SER   178     -19.419  -1.874 -15.548  1.00  0.00           C  
ATOM   2697  C   SER   178     -18.834  -0.419 -15.166  1.00  0.00           C  
ATOM   2698  O   SER   178     -17.611  -0.288 -15.004  1.00  0.00           O  
ATOM   2699  CB  SER   178     -19.553  -1.988 -17.057  1.00  0.00           C  
ATOM   2700  OG  SER   178     -20.677  -1.276 -17.504  1.00  0.00           O  
ATOM   2701  H   SER   178     -21.547  -1.826 -15.284  1.00  0.00           H  
ATOM   2702  HA  SER   178     -18.664  -2.620 -15.298  1.00  0.00           H  
ATOM   2703  HB2 SER   178     -18.653  -1.625 -17.554  1.00  0.00           H  
ATOM   2704  HB3 SER   178     -19.744  -3.022 -17.341  1.00  0.00           H  
ATOM   2705  HG  SER   178     -20.905  -1.709 -18.330  1.00  0.00           H  
ATOM   2706  N   HIE   179     -19.666   0.578 -15.020  1.00  0.00           N  
ATOM   2707  CA  HIE   179     -19.448   1.975 -14.664  1.00  0.00           C  
ATOM   2708  C   HIE   179     -19.101   2.037 -13.136  1.00  0.00           C  
ATOM   2709  O   HIE   179     -19.423   1.180 -12.294  1.00  0.00           O  
ATOM   2710  CB  HIE   179     -20.497   2.867 -15.240  1.00  0.00           C  
ATOM   2711  CG  HIE   179     -21.707   2.912 -14.338  1.00  0.00           C  
ATOM   2712  CD2 HIE   179     -22.212   4.033 -13.762  1.00  0.00           C  
ATOM   2713  ND1 HIE   179     -22.669   1.821 -14.122  1.00  0.00           N  
ATOM   2714  CE1 HIE   179     -23.603   2.341 -13.253  1.00  0.00           C  
ATOM   2715  NE2 HIE   179     -23.304   3.658 -12.971  1.00  0.00           N  
ATOM   2716  H   HIE   179     -20.609   0.237 -14.900  1.00  0.00           H  
ATOM   2717  HA  HIE   179     -18.522   2.315 -15.126  1.00  0.00           H  
ATOM   2718  HB2 HIE   179     -20.075   3.871 -15.178  1.00  0.00           H  
ATOM   2719  HB3 HIE   179     -20.744   2.527 -16.246  1.00  0.00           H  
ATOM   2720  HD2 HIE   179     -21.679   4.968 -13.667  1.00  0.00           H  
ATOM   2721  HE1 HIE   179     -24.483   1.868 -12.845  1.00  0.00           H  
ATOM   2722  HE2 HIE   179     -23.956   4.283 -12.518  1.00  0.00           H  
ATOM   2723  N   LYS   180     -18.400   3.150 -12.808  1.00  0.00           N  
ATOM   2724  CA  LYS   180     -17.989   3.400 -11.425  1.00  0.00           C  
ATOM   2725  C   LYS   180     -19.207   3.563 -10.446  1.00  0.00           C  
ATOM   2726  O   LYS   180     -20.146   4.270 -10.810  1.00  0.00           O  
ATOM   2727  CB  LYS   180     -17.123   4.672 -11.308  1.00  0.00           C  
ATOM   2728  CG  LYS   180     -16.472   4.723  -9.912  1.00  0.00           C  
ATOM   2729  CD  LYS   180     -15.343   5.834  -9.807  1.00  0.00           C  
ATOM   2730  CE  LYS   180     -15.627   7.282 -10.354  1.00  0.00           C  
ATOM   2731  NZ  LYS   180     -16.478   8.123  -9.460  1.00  0.00           N1+
ATOM   2732  H   LYS   180     -18.215   3.819 -13.543  1.00  0.00           H  
ATOM   2733  HA  LYS   180     -17.389   2.585 -11.021  1.00  0.00           H  
ATOM   2734  HB2 LYS   180     -16.333   4.443 -12.024  1.00  0.00           H  
ATOM   2735  HB3 LYS   180     -17.721   5.542 -11.577  1.00  0.00           H  
ATOM   2736  HG2 LYS   180     -17.279   5.124  -9.299  1.00  0.00           H  
ATOM   2737  HG3 LYS   180     -16.158   3.747  -9.540  1.00  0.00           H  
ATOM   2738  HD2 LYS   180     -15.062   5.936  -8.758  1.00  0.00           H  
ATOM   2739  HD3 LYS   180     -14.466   5.442 -10.322  1.00  0.00           H  
ATOM   2740  HE2 LYS   180     -14.663   7.785 -10.431  1.00  0.00           H  
ATOM   2741  HE3 LYS   180     -16.099   7.245 -11.335  1.00  0.00           H  
ATOM   2742  HZ1 LYS   180     -16.284   8.166  -8.470  1.00  0.00           H  
ATOM   2743  HZ2 LYS   180     -16.671   9.072  -9.746  1.00  0.00           H  
ATOM   2744  HZ3 LYS   180     -17.406   7.727  -9.438  1.00  0.00           H  
ATOM   2745  N   VAL   181     -19.216   3.004  -9.213  1.00  0.00           N  
ATOM   2746  CA  VAL   181     -20.281   3.003  -8.191  1.00  0.00           C  
ATOM   2747  C   VAL   181     -19.656   3.030  -6.814  1.00  0.00           C  
ATOM   2748  O   VAL   181     -18.481   2.553  -6.739  1.00  0.00           O  
ATOM   2749  CB  VAL   181     -21.239   1.770  -8.270  1.00  0.00           C  
ATOM   2750  CG1 VAL   181     -20.519   0.459  -8.034  1.00  0.00           C  
ATOM   2751  CG2 VAL   181     -22.436   1.788  -7.386  1.00  0.00           C  
ATOM   2752  H   VAL   181     -18.424   2.445  -8.928  1.00  0.00           H  
ATOM   2753  HA  VAL   181     -20.917   3.882  -8.303  1.00  0.00           H  
ATOM   2754  HB  VAL   181     -21.754   1.714  -9.230  1.00  0.00           H  
ATOM   2755 HG11 VAL   181     -20.171   0.441  -7.001  1.00  0.00           H  
ATOM   2756 HG12 VAL   181     -21.265  -0.312  -8.232  1.00  0.00           H  
ATOM   2757 HG13 VAL   181     -19.644   0.383  -8.680  1.00  0.00           H  
ATOM   2758 HG21 VAL   181     -23.134   0.988  -7.634  1.00  0.00           H  
ATOM   2759 HG22 VAL   181     -22.120   1.673  -6.348  1.00  0.00           H  
ATOM   2760 HG23 VAL   181     -22.994   2.714  -7.526  1.00  0.00           H  
ATOM   2761  N   THR   182     -20.398   3.526  -5.859  1.00  0.00           N  
ATOM   2762  CA  THR   182     -20.017   3.555  -4.429  1.00  0.00           C  
ATOM   2763  C   THR   182     -20.309   2.262  -3.786  1.00  0.00           C  
ATOM   2764  O   THR   182     -21.297   1.699  -4.050  1.00  0.00           O  
ATOM   2765  CB  THR   182     -20.812   4.694  -3.744  1.00  0.00           C  
ATOM   2766  CG2 THR   182     -20.703   4.589  -2.302  1.00  0.00           C  
ATOM   2767  OG1 THR   182     -20.379   5.999  -3.983  1.00  0.00           O  
ATOM   2768  H   THR   182     -21.322   3.886  -6.050  1.00  0.00           H  
ATOM   2769  HA  THR   182     -18.947   3.748  -4.342  1.00  0.00           H  
ATOM   2770  HB  THR   182     -21.858   4.616  -4.039  1.00  0.00           H  
ATOM   2771  HG1 THR   182     -20.475   6.125  -4.930  1.00  0.00           H  
ATOM   2772 HG21 THR   182     -20.998   5.511  -1.801  1.00  0.00           H  
ATOM   2773 HG22 THR   182     -21.367   3.787  -1.979  1.00  0.00           H  
ATOM   2774 HG23 THR   182     -19.675   4.427  -1.976  1.00  0.00           H  
ATOM   2775  N   LEU   183     -19.329   1.748  -3.063  1.00  0.00           N  
ATOM   2776  CA  LEU   183     -19.344   0.501  -2.306  1.00  0.00           C  
ATOM   2777  C   LEU   183     -20.117   0.690  -1.054  1.00  0.00           C  
ATOM   2778  O   LEU   183     -19.801   1.614  -0.282  1.00  0.00           O  
ATOM   2779  CB  LEU   183     -17.894   0.044  -1.930  1.00  0.00           C  
ATOM   2780  CG  LEU   183     -17.206  -0.426  -3.246  1.00  0.00           C  
ATOM   2781  CD1 LEU   183     -15.948   0.286  -3.367  1.00  0.00           C  
ATOM   2782  CD2 LEU   183     -16.806  -1.949  -3.197  1.00  0.00           C  
ATOM   2783  H   LEU   183     -18.621   2.376  -2.710  1.00  0.00           H  
ATOM   2784  HA  LEU   183     -19.879  -0.218  -2.926  1.00  0.00           H  
ATOM   2785  HB2 LEU   183     -17.290   0.820  -1.458  1.00  0.00           H  
ATOM   2786  HB3 LEU   183     -17.968  -0.810  -1.256  1.00  0.00           H  
ATOM   2787  HG  LEU   183     -17.822  -0.214  -4.119  1.00  0.00           H  
ATOM   2788 HD11 LEU   183     -15.277   0.090  -2.530  1.00  0.00           H  
ATOM   2789 HD12 LEU   183     -15.409  -0.033  -4.259  1.00  0.00           H  
ATOM   2790 HD13 LEU   183     -16.229   1.337  -3.436  1.00  0.00           H  
ATOM   2791 HD21 LEU   183     -16.205  -2.174  -4.077  1.00  0.00           H  
ATOM   2792 HD22 LEU   183     -16.349  -2.275  -2.262  1.00  0.00           H  
ATOM   2793 HD23 LEU   183     -17.687  -2.562  -3.386  1.00  0.00           H  
ATOM   2794  N   SER   184     -21.172  -0.189  -0.860  1.00  0.00           N  
ATOM   2795  CA  SER   184     -22.208   0.049   0.171  1.00  0.00           C  
ATOM   2796  C   SER   184     -22.693  -1.227   0.828  1.00  0.00           C  
ATOM   2797  O   SER   184     -23.293  -1.128   1.909  1.00  0.00           O  
ATOM   2798  CB  SER   184     -23.305   0.627  -0.640  1.00  0.00           C  
ATOM   2799  OG  SER   184     -24.234   1.272   0.221  1.00  0.00           O  
ATOM   2800  H   SER   184     -21.340  -0.853  -1.603  1.00  0.00           H  
ATOM   2801  HA  SER   184     -21.885   0.800   0.891  1.00  0.00           H  
ATOM   2802  HB2 SER   184     -22.937   1.364  -1.354  1.00  0.00           H  
ATOM   2803  HB3 SER   184     -23.764  -0.205  -1.175  1.00  0.00           H  
ATOM   2804  HG  SER   184     -24.439   2.072  -0.269  1.00  0.00           H  
ATOM   2805  N   SER   185     -22.593  -2.415   0.178  1.00  0.00           N  
ATOM   2806  CA  SER   185     -23.083  -3.616   0.883  1.00  0.00           C  
ATOM   2807  C   SER   185     -22.073  -4.092   1.971  1.00  0.00           C  
ATOM   2808  O   SER   185     -21.389  -5.032   1.672  1.00  0.00           O  
ATOM   2809  CB  SER   185     -23.296  -4.788  -0.186  1.00  0.00           C  
ATOM   2810  OG  SER   185     -24.524  -4.610  -0.822  1.00  0.00           O  
ATOM   2811  H   SER   185     -22.344  -2.371  -0.800  1.00  0.00           H  
ATOM   2812  HA  SER   185     -23.958  -3.407   1.498  1.00  0.00           H  
ATOM   2813  HB2 SER   185     -22.570  -4.863  -0.996  1.00  0.00           H  
ATOM   2814  HB3 SER   185     -23.377  -5.781   0.255  1.00  0.00           H  
ATOM   2815  HG  SER   185     -24.990  -5.443  -0.720  1.00  0.00           H  
ATOM   2816  N   TRP   186     -21.938  -3.374   3.083  1.00  0.00           N  
ATOM   2817  CA  TRP   186     -20.990  -3.580   4.157  1.00  0.00           C  
ATOM   2818  C   TRP   186     -21.440  -4.673   5.087  1.00  0.00           C  
ATOM   2819  O   TRP   186     -22.545  -4.608   5.660  1.00  0.00           O  
ATOM   2820  CB  TRP   186     -20.651  -2.184   4.788  1.00  0.00           C  
ATOM   2821  CG  TRP   186     -20.009  -1.252   3.865  1.00  0.00           C  
ATOM   2822  CD1 TRP   186     -20.565  -0.113   3.336  1.00  0.00           C  
ATOM   2823  CD2 TRP   186     -18.626  -1.320   3.282  1.00  0.00           C  
ATOM   2824  CE2 TRP   186     -18.461  -0.229   2.412  1.00  0.00           C  
ATOM   2825  CE3 TRP   186     -17.601  -2.256   3.292  1.00  0.00           C  
ATOM   2826  NE1 TRP   186     -19.640   0.482   2.494  1.00  0.00           N  
ATOM   2827  CZ2 TRP   186     -17.330  -0.025   1.619  1.00  0.00           C  
ATOM   2828  CZ3 TRP   186     -16.408  -2.077   2.602  1.00  0.00           C  
ATOM   2829  CH2 TRP   186     -16.257  -0.958   1.756  1.00  0.00           C  
ATOM   2830  H   TRP   186     -22.524  -2.552   3.079  1.00  0.00           H  
ATOM   2831  HA  TRP   186     -20.097  -3.966   3.665  1.00  0.00           H  
ATOM   2832  HB2 TRP   186     -21.556  -1.724   5.186  1.00  0.00           H  
ATOM   2833  HB3 TRP   186     -19.958  -2.365   5.610  1.00  0.00           H  
ATOM   2834  HD1 TRP   186     -21.539   0.317   3.521  1.00  0.00           H  
ATOM   2835  HE1 TRP   186     -19.834   1.390   2.096  1.00  0.00           H  
ATOM   2836  HE3 TRP   186     -17.721  -3.119   3.931  1.00  0.00           H  
ATOM   2837  HZ2 TRP   186     -17.236   0.866   1.016  1.00  0.00           H  
ATOM   2838  HZ3 TRP   186     -15.636  -2.828   2.687  1.00  0.00           H  
ATOM   2839  HH2 TRP   186     -15.421  -0.910   1.074  1.00  0.00           H  
ATOM   2840  N   TYR   187     -20.615  -5.629   5.407  1.00  0.00           N  
ATOM   2841  CA  TYR   187     -20.412  -6.207   6.703  1.00  0.00           C  
ATOM   2842  C   TYR   187     -19.542  -5.408   7.708  1.00  0.00           C  
ATOM   2843  O   TYR   187     -18.612  -4.732   7.320  1.00  0.00           O  
ATOM   2844  CB  TYR   187     -19.832  -7.552   6.472  1.00  0.00           C  
ATOM   2845  CG  TYR   187     -20.593  -8.649   5.797  1.00  0.00           C  
ATOM   2846  CD1 TYR   187     -19.798  -9.704   5.283  1.00  0.00           C  
ATOM   2847  CD2 TYR   187     -21.990  -8.625   5.749  1.00  0.00           C  
ATOM   2848  CE1 TYR   187     -20.448 -10.838   4.717  1.00  0.00           C  
ATOM   2849  CE2 TYR   187     -22.632  -9.699   5.162  1.00  0.00           C  
ATOM   2850  CZ  TYR   187     -21.883 -10.834   4.715  1.00  0.00           C  
ATOM   2851  OH  TYR   187     -22.483 -11.960   4.145  1.00  0.00           O  
ATOM   2852  H   TYR   187     -19.756  -5.679   4.879  1.00  0.00           H  
ATOM   2853  HA  TYR   187     -21.393  -6.345   7.158  1.00  0.00           H  
ATOM   2854  HB2 TYR   187     -18.856  -7.362   6.024  1.00  0.00           H  
ATOM   2855  HB3 TYR   187     -19.595  -7.935   7.465  1.00  0.00           H  
ATOM   2856  HD1 TYR   187     -18.728  -9.618   5.386  1.00  0.00           H  
ATOM   2857  HD2 TYR   187     -22.493  -7.751   6.137  1.00  0.00           H  
ATOM   2858  HE1 TYR   187     -19.796 -11.632   4.381  1.00  0.00           H  
ATOM   2859  HE2 TYR   187     -23.708  -9.779   5.108  1.00  0.00           H  
ATOM   2860  HH  TYR   187     -23.339 -12.239   4.479  1.00  0.00           H  
ATOM   2861  N   HIE   188     -19.890  -5.438   8.976  1.00  0.00           N  
ATOM   2862  CA  HIE   188     -19.206  -4.613  10.019  1.00  0.00           C  
ATOM   2863  C   HIE   188     -19.050  -5.318  11.347  1.00  0.00           C  
ATOM   2864  O   HIE   188     -18.253  -4.830  12.156  1.00  0.00           O  
ATOM   2865  CB  HIE   188     -20.072  -3.379  10.198  1.00  0.00           C  
ATOM   2866  CG  HIE   188     -21.459  -3.725  10.811  1.00  0.00           C  
ATOM   2867  CD2 HIE   188     -21.793  -4.042  12.059  1.00  0.00           C  
ATOM   2868  ND1 HIE   188     -22.622  -3.733  10.041  1.00  0.00           N  
ATOM   2869  CE1 HIE   188     -23.591  -4.042  10.834  1.00  0.00           C  
ATOM   2870  NE2 HIE   188     -23.156  -4.226  12.093  1.00  0.00           N  
ATOM   2871  H   HIE   188     -20.689  -6.023   9.171  1.00  0.00           H  
ATOM   2872  HA  HIE   188     -18.250  -4.166   9.748  1.00  0.00           H  
ATOM   2873  HB2 HIE   188     -19.523  -2.709  10.858  1.00  0.00           H  
ATOM   2874  HB3 HIE   188     -20.138  -2.816   9.267  1.00  0.00           H  
ATOM   2875  HD2 HIE   188     -21.121  -4.112  12.902  1.00  0.00           H  
ATOM   2876  HE1 HIE   188     -24.604  -4.236  10.514  1.00  0.00           H  
ATOM   2877  HE2 HIE   188     -23.749  -4.432  12.884  1.00  0.00           H  
ATOM   2878  N   ASP   189     -19.727  -6.414  11.517  1.00  0.00           N  
ATOM   2879  CA  ASP   189     -19.519  -7.408  12.558  1.00  0.00           C  
ATOM   2880  C   ASP   189     -19.576  -8.838  12.025  1.00  0.00           C  
ATOM   2881  O   ASP   189     -18.938  -9.679  12.690  1.00  0.00           O  
ATOM   2882  CB  ASP   189     -20.392  -7.092  13.796  1.00  0.00           C  
ATOM   2883  CG  ASP   189     -21.846  -6.998  13.479  1.00  0.00           C  
ATOM   2884  OD1 ASP   189     -22.393  -7.536  12.510  1.00  0.00           O  
ATOM   2885  OD2 ASP   189     -22.515  -6.548  14.503  1.00  0.00           O1-
ATOM   2886  H   ASP   189     -20.317  -6.726  10.759  1.00  0.00           H  
ATOM   2887  HA  ASP   189     -18.488  -7.263  12.882  1.00  0.00           H  
ATOM   2888  HB2 ASP   189     -20.212  -7.847  14.562  1.00  0.00           H  
ATOM   2889  HB3 ASP   189     -20.029  -6.154  14.213  1.00  0.00           H  
ATOM   2890  N   ARG   190     -20.181  -9.176  10.928  1.00  0.00           N  
ATOM   2891  CA  ARG   190     -20.036 -10.542  10.345  1.00  0.00           C  
ATOM   2892  C   ARG   190     -18.839 -10.696   9.382  1.00  0.00           C  
ATOM   2893  O   ARG   190     -18.310  -9.705   8.829  1.00  0.00           O  
ATOM   2894  CB  ARG   190     -21.369 -10.937   9.718  1.00  0.00           C  
ATOM   2895  CG  ARG   190     -22.438 -11.520  10.656  1.00  0.00           C  
ATOM   2896  CD  ARG   190     -22.973 -10.516  11.681  1.00  0.00           C  
ATOM   2897  NE  ARG   190     -24.124 -10.956  12.399  1.00  0.00           N  
ATOM   2898  CZ  ARG   190     -24.743 -10.279  13.320  1.00  0.00           C  
ATOM   2899  NH1 ARG   190     -24.409  -9.144  13.769  1.00  0.00           N1+
ATOM   2900  NH2 ARG   190     -25.817 -10.869  13.775  1.00  0.00           N1+
ATOM   2901  H   ARG   190     -20.663  -8.480  10.378  1.00  0.00           H  
ATOM   2902  HA  ARG   190     -19.880 -11.250  11.159  1.00  0.00           H  
ATOM   2903  HB2 ARG   190     -21.723 -10.030   9.229  1.00  0.00           H  
ATOM   2904  HB3 ARG   190     -21.108 -11.713   8.998  1.00  0.00           H  
ATOM   2905  HG2 ARG   190     -23.205 -11.749   9.917  1.00  0.00           H  
ATOM   2906  HG3 ARG   190     -22.058 -12.424  11.134  1.00  0.00           H  
ATOM   2907  HD2 ARG   190     -22.248 -10.348  12.478  1.00  0.00           H  
ATOM   2908  HD3 ARG   190     -23.235  -9.574  11.198  1.00  0.00           H  
ATOM   2909  HE  ARG   190     -24.512 -11.858  12.161  1.00  0.00           H  
ATOM   2910 HH11 ARG   190     -23.667  -8.613  13.337  1.00  0.00           H  
ATOM   2911 HH12 ARG   190     -24.828  -8.802  14.623  1.00  0.00           H  
ATOM   2912 HH21 ARG   190     -26.133 -11.686  13.271  1.00  0.00           H  
ATOM   2913 HH22 ARG   190     -26.314 -10.288  14.435  1.00  0.00           H  
ATOM   2914  N   GLY   191     -18.436 -11.923   9.223  1.00  0.00           N  
ATOM   2915  CA  GLY   191     -17.250 -12.292   8.478  1.00  0.00           C  
ATOM   2916  C   GLY   191     -15.965 -11.781   9.179  1.00  0.00           C  
ATOM   2917  O   GLY   191     -15.910 -11.450  10.339  1.00  0.00           O  
ATOM   2918  H   GLY   191     -18.924 -12.667   9.701  1.00  0.00           H  
ATOM   2919  HA2 GLY   191     -17.249 -13.382   8.468  1.00  0.00           H  
ATOM   2920  HA3 GLY   191     -17.328 -11.935   7.451  1.00  0.00           H  
ATOM   2921  N   TRP   192     -15.014 -11.514   8.292  1.00  0.00           N  
ATOM   2922  CA  TRP   192     -13.740 -10.802   8.520  1.00  0.00           C  
ATOM   2923  C   TRP   192     -13.797  -9.296   8.876  1.00  0.00           C  
ATOM   2924  O   TRP   192     -12.743  -8.704   8.985  1.00  0.00           O  
ATOM   2925  CB  TRP   192     -12.862 -11.124   7.366  1.00  0.00           C  
ATOM   2926  CG  TRP   192     -11.383 -11.175   7.722  1.00  0.00           C  
ATOM   2927  CD1 TRP   192     -10.351 -10.530   7.092  1.00  0.00           C  
ATOM   2928  CD2 TRP   192     -10.693 -11.954   8.865  1.00  0.00           C  
ATOM   2929  CE2 TRP   192      -9.323 -11.603   8.875  1.00  0.00           C  
ATOM   2930  CE3 TRP   192     -11.189 -12.834   9.893  1.00  0.00           C  
ATOM   2931  NE1 TRP   192      -9.138 -10.824   7.740  1.00  0.00           N  
ATOM   2932  CZ2 TRP   192      -8.491 -11.980   9.942  1.00  0.00           C  
ATOM   2933  CZ3 TRP   192     -10.308 -13.379  10.834  1.00  0.00           C  
ATOM   2934  CH2 TRP   192      -8.942 -12.979  10.877  1.00  0.00           C  
ATOM   2935  H   TRP   192     -15.272 -11.627   7.322  1.00  0.00           H  
ATOM   2936  HA  TRP   192     -13.312 -11.214   9.434  1.00  0.00           H  
ATOM   2937  HB2 TRP   192     -13.161 -12.053   6.878  1.00  0.00           H  
ATOM   2938  HB3 TRP   192     -12.867 -10.286   6.670  1.00  0.00           H  
ATOM   2939  HD1 TRP   192     -10.504  -9.955   6.190  1.00  0.00           H  
ATOM   2940  HE1 TRP   192      -8.253 -10.468   7.408  1.00  0.00           H  
ATOM   2941  HE3 TRP   192     -12.241 -13.074   9.863  1.00  0.00           H  
ATOM   2942  HZ2 TRP   192      -7.528 -11.536  10.146  1.00  0.00           H  
ATOM   2943  HZ3 TRP   192     -10.688 -14.047  11.592  1.00  0.00           H  
ATOM   2944  HH2 TRP   192      -8.424 -13.170  11.806  1.00  0.00           H  
ATOM   2945  N   ALA   193     -15.034  -8.817   9.066  1.00  0.00           N  
ATOM   2946  CA  ALA   193     -15.341  -7.466   9.403  1.00  0.00           C  
ATOM   2947  C   ALA   193     -15.338  -7.148  10.915  1.00  0.00           C  
ATOM   2948  O   ALA   193     -15.853  -7.976  11.697  1.00  0.00           O  
ATOM   2949  CB  ALA   193     -16.680  -7.036   8.862  1.00  0.00           C  
ATOM   2950  H   ALA   193     -15.822  -9.447   9.020  1.00  0.00           H  
ATOM   2951  HA  ALA   193     -14.586  -6.789   9.004  1.00  0.00           H  
ATOM   2952  HB1 ALA   193     -17.510  -7.423   9.453  1.00  0.00           H  
ATOM   2953  HB2 ALA   193     -16.726  -5.951   8.960  1.00  0.00           H  
ATOM   2954  HB3 ALA   193     -16.838  -7.223   7.799  1.00  0.00           H  
ATOM   2955  N   LYS   194     -14.902  -5.929  11.321  1.00  0.00           N  
ATOM   2956  CA  LYS   194     -14.981  -5.502  12.786  1.00  0.00           C  
ATOM   2957  C   LYS   194     -15.181  -3.942  12.871  1.00  0.00           C  
ATOM   2958  O   LYS   194     -14.757  -3.280  11.971  1.00  0.00           O  
ATOM   2959  CB  LYS   194     -13.837  -5.984  13.607  1.00  0.00           C  
ATOM   2960  CG  LYS   194     -12.366  -5.878  13.081  1.00  0.00           C  
ATOM   2961  CD  LYS   194     -12.087  -6.952  11.962  1.00  0.00           C  
ATOM   2962  CE  LYS   194     -10.640  -6.925  11.457  1.00  0.00           C  
ATOM   2963  NZ  LYS   194     -10.448  -7.978  10.387  1.00  0.00           N1+
ATOM   2964  H   LYS   194     -14.560  -5.235  10.671  1.00  0.00           H  
ATOM   2965  HA  LYS   194     -15.952  -5.872  13.110  1.00  0.00           H  
ATOM   2966  HB2 LYS   194     -13.755  -5.510  14.585  1.00  0.00           H  
ATOM   2967  HB3 LYS   194     -14.157  -7.012  13.777  1.00  0.00           H  
ATOM   2968  HG2 LYS   194     -12.062  -4.851  12.878  1.00  0.00           H  
ATOM   2969  HG3 LYS   194     -11.846  -6.362  13.908  1.00  0.00           H  
ATOM   2970  HD2 LYS   194     -12.282  -7.958  12.332  1.00  0.00           H  
ATOM   2971  HD3 LYS   194     -12.607  -6.880  11.006  1.00  0.00           H  
ATOM   2972  HE2 LYS   194     -10.366  -5.932  11.099  1.00  0.00           H  
ATOM   2973  HE3 LYS   194      -9.886  -7.130  12.218  1.00  0.00           H  
ATOM   2974  HZ1 LYS   194     -11.223  -7.932   9.741  1.00  0.00           H  
ATOM   2975  HZ2 LYS   194      -9.527  -8.032   9.976  1.00  0.00           H  
ATOM   2976  HZ3 LYS   194     -10.567  -8.890  10.807  1.00  0.00           H  
ATOM   2977  N   ILE   195     -15.719  -3.489  14.027  1.00  0.00           N  
ATOM   2978  CA  ILE   195     -15.960  -2.009  14.139  1.00  0.00           C  
ATOM   2979  C   ILE   195     -16.155  -1.508  15.663  1.00  0.00           C  
ATOM   2980  O   ILE   195     -16.788  -2.148  16.476  1.00  0.00           O  
ATOM   2981  CB  ILE   195     -17.185  -1.520  13.322  1.00  0.00           C  
ATOM   2982  CG1 ILE   195     -17.233  -0.005  13.250  1.00  0.00           C  
ATOM   2983  CG2 ILE   195     -18.504  -1.937  13.885  1.00  0.00           C  
ATOM   2984  CD1 ILE   195     -17.990   0.496  12.001  1.00  0.00           C  
ATOM   2985  H   ILE   195     -16.080  -4.095  14.750  1.00  0.00           H  
ATOM   2986  HA  ILE   195     -15.087  -1.540  13.686  1.00  0.00           H  
ATOM   2987  HB  ILE   195     -17.154  -1.976  12.333  1.00  0.00           H  
ATOM   2988 HG12 ILE   195     -17.682   0.399  14.156  1.00  0.00           H  
ATOM   2989 HG13 ILE   195     -16.210   0.372  13.243  1.00  0.00           H  
ATOM   2990 HG21 ILE   195     -18.859  -1.382  14.754  1.00  0.00           H  
ATOM   2991 HG22 ILE   195     -19.359  -1.869  13.214  1.00  0.00           H  
ATOM   2992 HG23 ILE   195     -18.414  -2.971  14.220  1.00  0.00           H  
ATOM   2993 HD11 ILE   195     -19.077   0.424  11.971  1.00  0.00           H  
ATOM   2994 HD12 ILE   195     -17.698   1.543  11.934  1.00  0.00           H  
ATOM   2995 HD13 ILE   195     -17.554   0.099  11.084  1.00  0.00           H  
ATOM   2996  N   SER   196     -15.544  -0.395  15.956  1.00  0.00           N  
ATOM   2997  CA  SER   196     -15.608   0.259  17.306  1.00  0.00           C  
ATOM   2998  C   SER   196     -15.597   1.806  17.233  1.00  0.00           C  
ATOM   2999  O   SER   196     -14.910   2.473  16.477  1.00  0.00           O  
ATOM   3000  CB  SER   196     -14.491  -0.123  18.306  1.00  0.00           C  
ATOM   3001  OG  SER   196     -14.584   0.563  19.586  1.00  0.00           O  
ATOM   3002  H   SER   196     -15.017   0.033  15.209  1.00  0.00           H  
ATOM   3003  HA  SER   196     -16.553  -0.025  17.769  1.00  0.00           H  
ATOM   3004  HB2 SER   196     -14.400  -1.197  18.468  1.00  0.00           H  
ATOM   3005  HB3 SER   196     -13.567   0.194  17.821  1.00  0.00           H  
ATOM   3006  HG  SER   196     -15.249   0.008  20.000  1.00  0.00           H  
ATOM   3007  N   ASN   197     -16.399   2.386  18.087  1.00  0.00           N  
ATOM   3008  CA  ASN   197     -16.876   3.787  18.093  1.00  0.00           C  
ATOM   3009  C   ASN   197     -17.616   4.230  16.791  1.00  0.00           C  
ATOM   3010  O   ASN   197     -18.565   4.998  16.861  1.00  0.00           O  
ATOM   3011  CB  ASN   197     -15.791   4.755  18.556  1.00  0.00           C  
ATOM   3012  CG  ASN   197     -16.080   6.340  18.415  1.00  0.00           C  
ATOM   3013  ND2 ASN   197     -16.539   6.980  19.416  1.00  0.00           N  
ATOM   3014  OD1 ASN   197     -15.837   6.922  17.369  1.00  0.00           O  
ATOM   3015  H   ASN   197     -16.952   1.833  18.725  1.00  0.00           H  
ATOM   3016  HA  ASN   197     -17.627   3.772  18.882  1.00  0.00           H  
ATOM   3017  HB2 ASN   197     -15.666   4.657  19.634  1.00  0.00           H  
ATOM   3018  HB3 ASN   197     -14.857   4.594  18.018  1.00  0.00           H  
ATOM   3019 HD21 ASN   197     -16.644   7.981  19.333  1.00  0.00           H  
ATOM   3020 HD22 ASN   197     -16.438   6.534  20.316  1.00  0.00           H  
ATOM   3021  N   MET   198     -17.281   3.827  15.638  1.00  0.00           N  
ATOM   3022  CA  MET   198     -17.911   4.307  14.357  1.00  0.00           C  
ATOM   3023  C   MET   198     -19.152   3.502  13.964  1.00  0.00           C  
ATOM   3024  O   MET   198     -19.401   2.436  14.528  1.00  0.00           O  
ATOM   3025  CB  MET   198     -16.797   4.167  13.298  1.00  0.00           C  
ATOM   3026  CG  MET   198     -15.609   5.047  13.709  1.00  0.00           C  
ATOM   3027  SD  MET   198     -13.927   4.694  13.091  1.00  0.00           S  
ATOM   3028  CE  MET   198     -13.749   6.174  12.009  1.00  0.00           C  
ATOM   3029  H   MET   198     -16.508   3.194  15.491  1.00  0.00           H  
ATOM   3030  HA  MET   198     -18.266   5.337  14.391  1.00  0.00           H  
ATOM   3031  HB2 MET   198     -16.345   3.177  13.259  1.00  0.00           H  
ATOM   3032  HB3 MET   198     -17.151   4.438  12.304  1.00  0.00           H  
ATOM   3033  HG2 MET   198     -15.902   6.079  13.516  1.00  0.00           H  
ATOM   3034  HG3 MET   198     -15.483   5.044  14.791  1.00  0.00           H  
ATOM   3035  HE1 MET   198     -12.769   6.056  11.549  1.00  0.00           H  
ATOM   3036  HE2 MET   198     -14.581   6.063  11.313  1.00  0.00           H  
ATOM   3037  HE3 MET   198     -13.801   7.083  12.608  1.00  0.00           H  
ATOM   3038  N   THR   199     -19.897   4.054  13.028  1.00  0.00           N  
ATOM   3039  CA  THR   199     -21.117   3.425  12.568  1.00  0.00           C  
ATOM   3040  C   THR   199     -21.268   3.591  11.076  1.00  0.00           C  
ATOM   3041  O   THR   199     -20.765   4.528  10.517  1.00  0.00           O  
ATOM   3042  CB  THR   199     -22.320   4.079  13.282  1.00  0.00           C  
ATOM   3043  CG2 THR   199     -22.474   3.662  14.731  1.00  0.00           C  
ATOM   3044  OG1 THR   199     -22.215   5.489  13.287  1.00  0.00           O  
ATOM   3045  H   THR   199     -19.696   4.928  12.564  1.00  0.00           H  
ATOM   3046  HA  THR   199     -21.240   2.349  12.687  1.00  0.00           H  
ATOM   3047  HB  THR   199     -23.248   3.819  12.772  1.00  0.00           H  
ATOM   3048  HG1 THR   199     -23.096   5.851  13.167  1.00  0.00           H  
ATOM   3049 HG21 THR   199     -23.317   4.127  15.245  1.00  0.00           H  
ATOM   3050 HG22 THR   199     -22.455   2.574  14.796  1.00  0.00           H  
ATOM   3051 HG23 THR   199     -21.640   4.058  15.309  1.00  0.00           H  
ATOM   3052  N   LEU   200     -22.182   2.685  10.562  1.00  0.00           N  
ATOM   3053  CA  LEU   200     -22.706   2.812   9.219  1.00  0.00           C  
ATOM   3054  C   LEU   200     -23.756   3.951   9.244  1.00  0.00           C  
ATOM   3055  O   LEU   200     -24.663   3.892  10.089  1.00  0.00           O  
ATOM   3056  CB  LEU   200     -23.325   1.592   8.701  1.00  0.00           C  
ATOM   3057  CG  LEU   200     -22.511   0.339   8.633  1.00  0.00           C  
ATOM   3058  CD1 LEU   200     -23.188  -0.794   7.850  1.00  0.00           C  
ATOM   3059  CD2 LEU   200     -21.256   0.641   7.928  1.00  0.00           C  
ATOM   3060  H   LEU   200     -22.382   1.869  11.124  1.00  0.00           H  
ATOM   3061  HA  LEU   200     -21.934   3.129   8.517  1.00  0.00           H  
ATOM   3062  HB2 LEU   200     -24.153   1.513   9.406  1.00  0.00           H  
ATOM   3063  HB3 LEU   200     -23.744   1.805   7.718  1.00  0.00           H  
ATOM   3064  HG  LEU   200     -22.321   0.121   9.684  1.00  0.00           H  
ATOM   3065 HD11 LEU   200     -24.077  -1.261   8.272  1.00  0.00           H  
ATOM   3066 HD12 LEU   200     -23.470  -0.397   6.874  1.00  0.00           H  
ATOM   3067 HD13 LEU   200     -22.469  -1.590   7.656  1.00  0.00           H  
ATOM   3068 HD21 LEU   200     -20.615   1.249   8.566  1.00  0.00           H  
ATOM   3069 HD22 LEU   200     -20.720  -0.297   7.785  1.00  0.00           H  
ATOM   3070 HD23 LEU   200     -21.383   1.126   6.961  1.00  0.00           H  
ATOM   3071  N   SER   201     -23.781   4.762   8.244  1.00  0.00           N  
ATOM   3072  CA  SER   201     -24.896   5.727   7.921  1.00  0.00           C  
ATOM   3073  C   SER   201     -25.240   5.557   6.399  1.00  0.00           C  
ATOM   3074  O   SER   201     -24.455   5.960   5.531  1.00  0.00           O  
ATOM   3075  CB  SER   201     -24.487   7.170   8.232  1.00  0.00           C  
ATOM   3076  OG  SER   201     -25.411   8.141   7.781  1.00  0.00           O  
ATOM   3077  H   SER   201     -22.944   4.877   7.693  1.00  0.00           H  
ATOM   3078  HA  SER   201     -25.793   5.428   8.464  1.00  0.00           H  
ATOM   3079  HB2 SER   201     -24.246   7.275   9.290  1.00  0.00           H  
ATOM   3080  HB3 SER   201     -23.564   7.359   7.684  1.00  0.00           H  
ATOM   3081  HG  SER   201     -24.841   8.865   7.510  1.00  0.00           H  
ATOM   3082  N   ASN   202     -26.384   4.923   6.086  1.00  0.00           N  
ATOM   3083  CA  ASN   202     -26.851   4.865   4.748  1.00  0.00           C  
ATOM   3084  C   ASN   202     -25.803   4.325   3.695  1.00  0.00           C  
ATOM   3085  O   ASN   202     -25.737   4.627   2.470  1.00  0.00           O  
ATOM   3086  CB  ASN   202     -27.516   6.233   4.324  1.00  0.00           C  
ATOM   3087  CG  ASN   202     -28.347   6.146   3.117  1.00  0.00           C  
ATOM   3088  ND2 ASN   202     -28.872   7.194   2.533  1.00  0.00           N  
ATOM   3089  OD1 ASN   202     -28.739   5.079   2.744  1.00  0.00           O  
ATOM   3090  H   ASN   202     -27.021   4.663   6.826  1.00  0.00           H  
ATOM   3091  HA  ASN   202     -27.598   4.072   4.721  1.00  0.00           H  
ATOM   3092  HB2 ASN   202     -28.150   6.511   5.166  1.00  0.00           H  
ATOM   3093  HB3 ASN   202     -26.715   6.955   4.167  1.00  0.00           H  
ATOM   3094 HD21 ASN   202     -29.372   7.004   1.677  1.00  0.00           H  
ATOM   3095 HD22 ASN   202     -28.692   8.147   2.816  1.00  0.00           H  
ATOM   3096  N   GLY   203     -24.886   3.512   4.208  1.00  0.00           N  
ATOM   3097  CA  GLY   203     -23.771   2.820   3.591  1.00  0.00           C  
ATOM   3098  C   GLY   203     -22.415   3.594   3.610  1.00  0.00           C  
ATOM   3099  O   GLY   203     -21.419   3.039   3.105  1.00  0.00           O  
ATOM   3100  H   GLY   203     -24.984   3.219   5.170  1.00  0.00           H  
ATOM   3101  HA2 GLY   203     -23.631   1.805   3.962  1.00  0.00           H  
ATOM   3102  HA3 GLY   203     -23.981   2.725   2.525  1.00  0.00           H  
ATOM   3103  N   LYS   204     -22.315   4.777   4.230  1.00  0.00           N  
ATOM   3104  CA  LYS   204     -21.089   5.530   4.491  1.00  0.00           C  
ATOM   3105  C   LYS   204     -20.547   5.307   5.964  1.00  0.00           C  
ATOM   3106  O   LYS   204     -21.348   5.224   6.933  1.00  0.00           O  
ATOM   3107  CB  LYS   204     -21.284   7.063   4.227  1.00  0.00           C  
ATOM   3108  CG  LYS   204     -21.896   7.335   2.865  1.00  0.00           C  
ATOM   3109  CD  LYS   204     -21.927   8.904   2.525  1.00  0.00           C  
ATOM   3110  CE  LYS   204     -22.643   9.039   1.152  1.00  0.00           C  
ATOM   3111  NZ  LYS   204     -23.350  10.314   1.060  1.00  0.00           N1+
ATOM   3112  H   LYS   204     -23.184   5.073   4.652  1.00  0.00           H  
ATOM   3113  HA  LYS   204     -20.341   5.139   3.800  1.00  0.00           H  
ATOM   3114  HB2 LYS   204     -21.954   7.339   5.042  1.00  0.00           H  
ATOM   3115  HB3 LYS   204     -20.331   7.560   4.408  1.00  0.00           H  
ATOM   3116  HG2 LYS   204     -21.214   6.956   2.103  1.00  0.00           H  
ATOM   3117  HG3 LYS   204     -22.876   6.857   2.886  1.00  0.00           H  
ATOM   3118  HD2 LYS   204     -22.493   9.368   3.333  1.00  0.00           H  
ATOM   3119  HD3 LYS   204     -20.909   9.275   2.404  1.00  0.00           H  
ATOM   3120  HE2 LYS   204     -21.984   8.836   0.308  1.00  0.00           H  
ATOM   3121  HE3 LYS   204     -23.343   8.204   1.117  1.00  0.00           H  
ATOM   3122  HZ1 LYS   204     -24.259  10.137   0.657  1.00  0.00           H  
ATOM   3123  HZ2 LYS   204     -23.460  10.756   1.962  1.00  0.00           H  
ATOM   3124  HZ3 LYS   204     -22.879  10.956   0.440  1.00  0.00           H  
ATOM   3125  N   LEU   205     -19.227   5.252   6.162  1.00  0.00           N  
ATOM   3126  CA  LEU   205     -18.622   5.281   7.464  1.00  0.00           C  
ATOM   3127  C   LEU   205     -18.799   6.598   8.145  1.00  0.00           C  
ATOM   3128  O   LEU   205     -18.014   7.488   7.874  1.00  0.00           O  
ATOM   3129  CB  LEU   205     -17.103   4.895   7.260  1.00  0.00           C  
ATOM   3130  CG  LEU   205     -16.362   4.723   8.628  1.00  0.00           C  
ATOM   3131  CD1 LEU   205     -16.825   3.456   9.362  1.00  0.00           C  
ATOM   3132  CD2 LEU   205     -14.895   4.505   8.374  1.00  0.00           C  
ATOM   3133  H   LEU   205     -18.624   5.273   5.352  1.00  0.00           H  
ATOM   3134  HA  LEU   205     -19.189   4.511   7.988  1.00  0.00           H  
ATOM   3135  HB2 LEU   205     -17.079   4.001   6.636  1.00  0.00           H  
ATOM   3136  HB3 LEU   205     -16.612   5.631   6.623  1.00  0.00           H  
ATOM   3137  HG  LEU   205     -16.513   5.603   9.254  1.00  0.00           H  
ATOM   3138 HD11 LEU   205     -17.860   3.506   9.699  1.00  0.00           H  
ATOM   3139 HD12 LEU   205     -16.594   2.634   8.684  1.00  0.00           H  
ATOM   3140 HD13 LEU   205     -16.271   3.454  10.301  1.00  0.00           H  
ATOM   3141 HD21 LEU   205     -14.837   3.551   7.850  1.00  0.00           H  
ATOM   3142 HD22 LEU   205     -14.604   5.242   7.624  1.00  0.00           H  
ATOM   3143 HD23 LEU   205     -14.344   4.713   9.290  1.00  0.00           H  
ATOM   3144  N   ARG   206     -19.809   6.721   8.975  1.00  0.00           N  
ATOM   3145  CA  ARG   206     -19.785   7.872   9.884  1.00  0.00           C  
ATOM   3146  C   ARG   206     -18.675   7.909  10.952  1.00  0.00           C  
ATOM   3147  O   ARG   206     -18.474   6.960  11.698  1.00  0.00           O  
ATOM   3148  CB  ARG   206     -21.146   7.876  10.576  1.00  0.00           C  
ATOM   3149  CG  ARG   206     -21.597   9.080  11.398  1.00  0.00           C  
ATOM   3150  CD  ARG   206     -21.947  10.295  10.622  1.00  0.00           C  
ATOM   3151  NE  ARG   206     -23.356  10.242  10.117  1.00  0.00           N  
ATOM   3152  CZ  ARG   206     -24.488  10.707  10.754  1.00  0.00           C  
ATOM   3153  NH1 ARG   206     -24.422  10.943  12.027  1.00  0.00           N1+
ATOM   3154  NH2 ARG   206     -25.566  10.911  10.114  1.00  0.00           N1+
ATOM   3155  H   ARG   206     -20.391   5.908   9.117  1.00  0.00           H  
ATOM   3156  HA  ARG   206     -19.701   8.816   9.347  1.00  0.00           H  
ATOM   3157  HB2 ARG   206     -21.989   7.672   9.917  1.00  0.00           H  
ATOM   3158  HB3 ARG   206     -21.053   7.009  11.230  1.00  0.00           H  
ATOM   3159  HG2 ARG   206     -22.451   8.739  11.983  1.00  0.00           H  
ATOM   3160  HG3 ARG   206     -20.799   9.309  12.102  1.00  0.00           H  
ATOM   3161  HD2 ARG   206     -21.687  11.189  11.188  1.00  0.00           H  
ATOM   3162  HD3 ARG   206     -21.335  10.299   9.719  1.00  0.00           H  
ATOM   3163  HE  ARG   206     -23.395  10.069   9.122  1.00  0.00           H  
ATOM   3164 HH11 ARG   206     -23.478  10.997  12.379  1.00  0.00           H  
ATOM   3165 HH12 ARG   206     -25.187  11.257  12.608  1.00  0.00           H  
ATOM   3166 HH21 ARG   206     -25.605  10.540   9.175  1.00  0.00           H  
ATOM   3167 HH22 ARG   206     -26.384  11.226  10.616  1.00  0.00           H  
ATOM   3168  N   VAL   207     -17.921   9.015  10.997  1.00  0.00           N  
ATOM   3169  CA  VAL   207     -17.132   9.253  12.244  1.00  0.00           C  
ATOM   3170  C   VAL   207     -17.892   9.731  13.468  1.00  0.00           C  
ATOM   3171  O   VAL   207     -18.793  10.546  13.315  1.00  0.00           O  
ATOM   3172  CB  VAL   207     -16.008  10.264  12.043  1.00  0.00           C  
ATOM   3173  CG1 VAL   207     -15.176  10.487  13.267  1.00  0.00           C  
ATOM   3174  CG2 VAL   207     -15.086   9.988  10.942  1.00  0.00           C  
ATOM   3175  H   VAL   207     -18.004   9.719  10.278  1.00  0.00           H  
ATOM   3176  HA  VAL   207     -16.656   8.301  12.477  1.00  0.00           H  
ATOM   3177  HB  VAL   207     -16.456  11.231  11.817  1.00  0.00           H  
ATOM   3178 HG11 VAL   207     -14.318  11.106  13.009  1.00  0.00           H  
ATOM   3179 HG12 VAL   207     -15.669  11.041  14.066  1.00  0.00           H  
ATOM   3180 HG13 VAL   207     -14.766   9.520  13.557  1.00  0.00           H  
ATOM   3181 HG21 VAL   207     -15.620   9.792  10.011  1.00  0.00           H  
ATOM   3182 HG22 VAL   207     -14.537  10.922  10.822  1.00  0.00           H  
ATOM   3183 HG23 VAL   207     -14.436   9.126  11.086  1.00  0.00           H  
ATOM   3184  N   ASN   208     -17.627   9.180  14.659  1.00  0.00           N  
ATOM   3185  CA  ASN   208     -18.340   9.546  15.947  1.00  0.00           C  
ATOM   3186  C   ASN   208     -17.491  10.179  17.021  1.00  0.00           C  
ATOM   3187  O   ASN   208     -17.972  10.553  18.096  1.00  0.00           O  
ATOM   3188  CB  ASN   208     -19.256   8.461  16.509  1.00  0.00           C  
ATOM   3189  CG  ASN   208     -20.311   8.014  15.517  1.00  0.00           C  
ATOM   3190  ND2 ASN   208     -20.235   6.771  15.200  1.00  0.00           N  
ATOM   3191  OD1 ASN   208     -21.149   8.703  14.944  1.00  0.00           O  
ATOM   3192  H   ASN   208     -16.984   8.413  14.789  1.00  0.00           H  
ATOM   3193  HA  ASN   208     -19.034  10.358  15.728  1.00  0.00           H  
ATOM   3194  HB2 ASN   208     -18.669   7.605  16.842  1.00  0.00           H  
ATOM   3195  HB3 ASN   208     -19.808   9.015  17.269  1.00  0.00           H  
ATOM   3196 HD21 ASN   208     -20.921   6.411  14.552  1.00  0.00           H  
ATOM   3197 HD22 ASN   208     -19.763   6.192  15.881  1.00  0.00           H  
ATOM   3198  N   GLN   209     -16.224  10.377  16.745  1.00  0.00           N  
ATOM   3199  CA  GLN   209     -15.242  10.945  17.729  1.00  0.00           C  
ATOM   3200  C   GLN   209     -14.146  11.741  16.978  1.00  0.00           C  
ATOM   3201  O   GLN   209     -13.613  11.262  16.008  1.00  0.00           O  
ATOM   3202  CB  GLN   209     -14.695   9.848  18.684  1.00  0.00           C  
ATOM   3203  CG  GLN   209     -13.570  10.348  19.615  1.00  0.00           C  
ATOM   3204  CD  GLN   209     -12.923   9.222  20.404  1.00  0.00           C  
ATOM   3205  NE2 GLN   209     -13.722   8.475  21.133  1.00  0.00           N  
ATOM   3206  OE1 GLN   209     -11.714   9.009  20.329  1.00  0.00           O  
ATOM   3207  H   GLN   209     -15.885  10.136  15.824  1.00  0.00           H  
ATOM   3208  HA  GLN   209     -15.820  11.637  18.339  1.00  0.00           H  
ATOM   3209  HB2 GLN   209     -15.601   9.610  19.241  1.00  0.00           H  
ATOM   3210  HB3 GLN   209     -14.296   8.974  18.169  1.00  0.00           H  
ATOM   3211  HG2 GLN   209     -12.862  10.711  18.870  1.00  0.00           H  
ATOM   3212  HG3 GLN   209     -14.017  11.119  20.242  1.00  0.00           H  
ATOM   3213 HE21 GLN   209     -13.332   7.617  21.498  1.00  0.00           H  
ATOM   3214 HE22 GLN   209     -14.714   8.576  21.291  1.00  0.00           H  
ATOM   3215  N   ASP   210     -13.808  12.938  17.383  1.00  0.00           N  
ATOM   3216  CA  ASP   210     -12.700  13.723  16.765  1.00  0.00           C  
ATOM   3217  C   ASP   210     -11.338  13.128  16.988  1.00  0.00           C  
ATOM   3218  O   ASP   210     -10.946  12.649  18.015  1.00  0.00           O  
ATOM   3219  CB  ASP   210     -12.661  15.249  17.204  1.00  0.00           C  
ATOM   3220  CG  ASP   210     -13.968  16.051  17.182  1.00  0.00           C  
ATOM   3221  OD1 ASP   210     -14.160  17.112  17.832  1.00  0.00           O  
ATOM   3222  OD2 ASP   210     -14.881  15.701  16.421  1.00  0.00           O1-
ATOM   3223  H   ASP   210     -14.353  13.401  18.097  1.00  0.00           H  
ATOM   3224  HA  ASP   210     -12.910  13.656  15.697  1.00  0.00           H  
ATOM   3225  HB2 ASP   210     -12.375  15.194  18.255  1.00  0.00           H  
ATOM   3226  HB3 ASP   210     -11.904  15.747  16.598  1.00  0.00           H  
ATOM   3227  N   GLY   211     -10.529  13.118  15.943  1.00  0.00           N  
ATOM   3228  CA  GLY   211      -9.115  12.648  15.964  1.00  0.00           C  
ATOM   3229  C   GLY   211      -8.500  12.738  14.597  1.00  0.00           C  
ATOM   3230  O   GLY   211      -9.160  12.966  13.539  1.00  0.00           O  
ATOM   3231  H   GLY   211     -10.871  13.407  15.038  1.00  0.00           H  
ATOM   3232  HA2 GLY   211      -8.375  13.159  16.580  1.00  0.00           H  
ATOM   3233  HA3 GLY   211      -9.173  11.601  16.264  1.00  0.00           H  
ATOM   3234  N   PHE   212      -7.259  12.433  14.621  1.00  0.00           N  
ATOM   3235  CA  PHE   212      -6.627  12.053  13.335  1.00  0.00           C  
ATOM   3236  C   PHE   212      -6.637  10.585  13.044  1.00  0.00           C  
ATOM   3237  O   PHE   212      -6.443   9.839  14.065  1.00  0.00           O  
ATOM   3238  CB  PHE   212      -5.210  12.477  13.286  1.00  0.00           C  
ATOM   3239  CG  PHE   212      -4.990  14.017  13.276  1.00  0.00           C  
ATOM   3240  CD1 PHE   212      -4.992  14.783  14.452  1.00  0.00           C  
ATOM   3241  CD2 PHE   212      -4.417  14.534  12.066  1.00  0.00           C  
ATOM   3242  CE1 PHE   212      -4.560  16.085  14.416  1.00  0.00           C  
ATOM   3243  CE2 PHE   212      -4.024  15.918  12.029  1.00  0.00           C  
ATOM   3244  CZ  PHE   212      -4.074  16.686  13.222  1.00  0.00           C  
ATOM   3245  H   PHE   212      -6.922  12.196  15.543  1.00  0.00           H  
ATOM   3246  HA  PHE   212      -7.146  12.631  12.571  1.00  0.00           H  
ATOM   3247  HB2 PHE   212      -4.689  12.030  14.132  1.00  0.00           H  
ATOM   3248  HB3 PHE   212      -4.737  12.022  12.415  1.00  0.00           H  
ATOM   3249  HD1 PHE   212      -5.300  14.363  15.398  1.00  0.00           H  
ATOM   3250  HD2 PHE   212      -4.524  13.991  11.138  1.00  0.00           H  
ATOM   3251  HE1 PHE   212      -4.483  16.604  15.361  1.00  0.00           H  
ATOM   3252  HE2 PHE   212      -3.553  16.315  11.142  1.00  0.00           H  
ATOM   3253  HZ  PHE   212      -3.601  17.656  13.256  1.00  0.00           H  
ATOM   3254  N   TYR   213      -6.763  10.098  11.829  1.00  0.00           N  
ATOM   3255  CA  TYR   213      -7.126   8.753  11.489  1.00  0.00           C  
ATOM   3256  C   TYR   213      -6.316   8.307  10.294  1.00  0.00           C  
ATOM   3257  O   TYR   213      -6.134   9.061   9.347  1.00  0.00           O  
ATOM   3258  CB  TYR   213      -8.658   8.639  11.155  1.00  0.00           C  
ATOM   3259  CG  TYR   213      -9.686   8.681  12.288  1.00  0.00           C  
ATOM   3260  CD1 TYR   213     -10.207   9.949  12.688  1.00  0.00           C  
ATOM   3261  CD2 TYR   213     -10.301   7.480  12.901  1.00  0.00           C  
ATOM   3262  CE1 TYR   213     -11.241   9.991  13.659  1.00  0.00           C  
ATOM   3263  CE2 TYR   213     -11.411   7.575  13.799  1.00  0.00           C  
ATOM   3264  CZ  TYR   213     -11.849   8.845  14.231  1.00  0.00           C  
ATOM   3265  OH  TYR   213     -12.729   8.941  15.232  1.00  0.00           O  
ATOM   3266  H   TYR   213      -6.770  10.772  11.079  1.00  0.00           H  
ATOM   3267  HA  TYR   213      -6.954   8.151  12.380  1.00  0.00           H  
ATOM   3268  HB2 TYR   213      -8.851   9.423  10.423  1.00  0.00           H  
ATOM   3269  HB3 TYR   213      -8.716   7.737  10.546  1.00  0.00           H  
ATOM   3270  HD1 TYR   213      -9.779  10.872  12.323  1.00  0.00           H  
ATOM   3271  HD2 TYR   213      -9.836   6.535  12.657  1.00  0.00           H  
ATOM   3272  HE1 TYR   213     -11.678  10.923  13.985  1.00  0.00           H  
ATOM   3273  HE2 TYR   213     -11.841   6.666  14.192  1.00  0.00           H  
ATOM   3274  HH  TYR   213     -12.881   9.837  15.541  1.00  0.00           H  
ATOM   3275  N   TYR   214      -5.617   7.244  10.454  1.00  0.00           N  
ATOM   3276  CA  TYR   214      -5.128   6.562   9.232  1.00  0.00           C  
ATOM   3277  C   TYR   214      -6.318   5.849   8.667  1.00  0.00           C  
ATOM   3278  O   TYR   214      -7.094   5.200   9.349  1.00  0.00           O  
ATOM   3279  CB  TYR   214      -4.123   5.518   9.661  1.00  0.00           C  
ATOM   3280  CG  TYR   214      -3.271   4.911   8.518  1.00  0.00           C  
ATOM   3281  CD1 TYR   214      -2.404   5.737   7.855  1.00  0.00           C  
ATOM   3282  CD2 TYR   214      -3.538   3.586   8.149  1.00  0.00           C  
ATOM   3283  CE1 TYR   214      -1.673   5.223   6.748  1.00  0.00           C  
ATOM   3284  CE2 TYR   214      -2.796   3.064   7.008  1.00  0.00           C  
ATOM   3285  CZ  TYR   214      -1.854   3.936   6.305  1.00  0.00           C  
ATOM   3286  OH  TYR   214      -1.241   3.607   5.182  1.00  0.00           O  
ATOM   3287  H   TYR   214      -5.867   6.627  11.212  1.00  0.00           H  
ATOM   3288  HA  TYR   214      -4.698   7.262   8.516  1.00  0.00           H  
ATOM   3289  HB2 TYR   214      -3.474   6.017  10.381  1.00  0.00           H  
ATOM   3290  HB3 TYR   214      -4.642   4.716  10.183  1.00  0.00           H  
ATOM   3291  HD1 TYR   214      -2.349   6.774   8.159  1.00  0.00           H  
ATOM   3292  HD2 TYR   214      -4.221   2.921   8.658  1.00  0.00           H  
ATOM   3293  HE1 TYR   214      -1.043   5.861   6.146  1.00  0.00           H  
ATOM   3294  HE2 TYR   214      -2.903   2.035   6.701  1.00  0.00           H  
ATOM   3295  HH  TYR   214      -1.810   3.024   4.673  1.00  0.00           H  
ATOM   3296  N   LEU   215      -6.403   5.973   7.356  1.00  0.00           N  
ATOM   3297  CA  LEU   215      -7.351   5.262   6.515  1.00  0.00           C  
ATOM   3298  C   LEU   215      -6.531   4.338   5.754  1.00  0.00           C  
ATOM   3299  O   LEU   215      -5.392   4.559   5.366  1.00  0.00           O  
ATOM   3300  CB  LEU   215      -8.150   6.201   5.585  1.00  0.00           C  
ATOM   3301  CG  LEU   215      -8.715   7.585   6.153  1.00  0.00           C  
ATOM   3302  CD1 LEU   215      -9.232   8.506   5.113  1.00  0.00           C  
ATOM   3303  CD2 LEU   215      -9.854   7.396   7.128  1.00  0.00           C  
ATOM   3304  H   LEU   215      -5.660   6.465   6.879  1.00  0.00           H  
ATOM   3305  HA  LEU   215      -7.974   4.604   7.120  1.00  0.00           H  
ATOM   3306  HB2 LEU   215      -7.601   6.357   4.656  1.00  0.00           H  
ATOM   3307  HB3 LEU   215      -9.000   5.623   5.222  1.00  0.00           H  
ATOM   3308  HG  LEU   215      -7.938   8.074   6.742  1.00  0.00           H  
ATOM   3309 HD11 LEU   215      -8.452   8.736   4.388  1.00  0.00           H  
ATOM   3310 HD12 LEU   215     -10.052   8.049   4.558  1.00  0.00           H  
ATOM   3311 HD13 LEU   215      -9.548   9.478   5.493  1.00  0.00           H  
ATOM   3312 HD21 LEU   215      -9.499   6.786   7.958  1.00  0.00           H  
ATOM   3313 HD22 LEU   215     -10.373   8.272   7.518  1.00  0.00           H  
ATOM   3314 HD23 LEU   215     -10.564   6.769   6.588  1.00  0.00           H  
ATOM   3315  N   TYR   216      -7.211   3.246   5.369  1.00  0.00           N  
ATOM   3316  CA  TYR   216      -6.670   2.205   4.459  1.00  0.00           C  
ATOM   3317  C   TYR   216      -7.783   1.573   3.600  1.00  0.00           C  
ATOM   3318  O   TYR   216      -8.955   1.566   3.948  1.00  0.00           O  
ATOM   3319  CB  TYR   216      -5.866   1.179   5.311  1.00  0.00           C  
ATOM   3320  CG  TYR   216      -6.622   0.300   6.347  1.00  0.00           C  
ATOM   3321  CD1 TYR   216      -6.927  -1.032   6.059  1.00  0.00           C  
ATOM   3322  CD2 TYR   216      -7.066   0.916   7.563  1.00  0.00           C  
ATOM   3323  CE1 TYR   216      -7.925  -1.700   6.841  1.00  0.00           C  
ATOM   3324  CE2 TYR   216      -7.908   0.195   8.454  1.00  0.00           C  
ATOM   3325  CZ  TYR   216      -8.331  -1.097   8.007  1.00  0.00           C  
ATOM   3326  OH  TYR   216      -9.211  -1.757   8.784  1.00  0.00           O  
ATOM   3327  H   TYR   216      -8.133   3.033   5.722  1.00  0.00           H  
ATOM   3328  HA  TYR   216      -5.959   2.662   3.771  1.00  0.00           H  
ATOM   3329  HB2 TYR   216      -5.267   0.516   4.688  1.00  0.00           H  
ATOM   3330  HB3 TYR   216      -5.207   1.764   5.952  1.00  0.00           H  
ATOM   3331  HD1 TYR   216      -6.559  -1.471   5.144  1.00  0.00           H  
ATOM   3332  HD2 TYR   216      -6.763   1.891   7.914  1.00  0.00           H  
ATOM   3333  HE1 TYR   216      -8.256  -2.710   6.647  1.00  0.00           H  
ATOM   3334  HE2 TYR   216      -8.307   0.614   9.366  1.00  0.00           H  
ATOM   3335  HH  TYR   216      -9.830  -1.158   9.210  1.00  0.00           H  
ATOM   3336  N   ALA   217      -7.388   1.202   2.388  1.00  0.00           N  
ATOM   3337  CA  ALA   217      -8.325   0.508   1.409  1.00  0.00           C  
ATOM   3338  C   ALA   217      -7.583  -0.510   0.593  1.00  0.00           C  
ATOM   3339  O   ALA   217      -6.676  -0.226  -0.126  1.00  0.00           O  
ATOM   3340  CB  ALA   217      -9.122   1.620   0.616  1.00  0.00           C  
ATOM   3341  H   ALA   217      -6.417   1.225   2.112  1.00  0.00           H  
ATOM   3342  HA  ALA   217      -9.140  -0.013   1.912  1.00  0.00           H  
ATOM   3343  HB1 ALA   217      -9.799   2.163   1.276  1.00  0.00           H  
ATOM   3344  HB2 ALA   217      -8.380   2.303   0.206  1.00  0.00           H  
ATOM   3345  HB3 ALA   217      -9.722   1.182  -0.182  1.00  0.00           H  
ATOM   3346  N   ASN   218      -8.230  -1.696   0.576  1.00  0.00           N  
ATOM   3347  CA  ASN   218      -7.808  -2.824  -0.160  1.00  0.00           C  
ATOM   3348  C   ASN   218      -8.884  -3.259  -1.192  1.00  0.00           C  
ATOM   3349  O   ASN   218     -10.074  -3.390  -0.913  1.00  0.00           O  
ATOM   3350  CB  ASN   218      -7.448  -3.980   0.806  1.00  0.00           C  
ATOM   3351  CG  ASN   218      -6.161  -4.633   0.573  1.00  0.00           C  
ATOM   3352  ND2 ASN   218      -6.198  -5.866   0.086  1.00  0.00           N  
ATOM   3353  OD1 ASN   218      -5.031  -4.162   0.878  1.00  0.00           O  
ATOM   3354  H   ASN   218      -9.085  -1.808   1.101  1.00  0.00           H  
ATOM   3355  HA  ASN   218      -6.904  -2.498  -0.675  1.00  0.00           H  
ATOM   3356  HB2 ASN   218      -7.260  -3.471   1.751  1.00  0.00           H  
ATOM   3357  HB3 ASN   218      -8.230  -4.723   0.960  1.00  0.00           H  
ATOM   3358 HD21 ASN   218      -5.310  -6.322  -0.067  1.00  0.00           H  
ATOM   3359 HD22 ASN   218      -7.084  -6.273  -0.178  1.00  0.00           H  
ATOM   3360  N   ILE   219      -8.445  -3.719  -2.399  1.00  0.00           N  
ATOM   3361  CA  ILE   219      -9.337  -4.194  -3.494  1.00  0.00           C  
ATOM   3362  C   ILE   219      -8.673  -5.256  -4.410  1.00  0.00           C  
ATOM   3363  O   ILE   219      -7.501  -4.999  -4.684  1.00  0.00           O  
ATOM   3364  CB  ILE   219      -9.891  -2.957  -4.280  1.00  0.00           C  
ATOM   3365  CG1 ILE   219     -10.941  -2.104  -3.482  1.00  0.00           C  
ATOM   3366  CG2 ILE   219     -10.498  -3.331  -5.632  1.00  0.00           C  
ATOM   3367  CD1 ILE   219     -12.347  -2.656  -3.275  1.00  0.00           C  
ATOM   3368  H   ILE   219      -7.444  -3.792  -2.512  1.00  0.00           H  
ATOM   3369  HA  ILE   219     -10.192  -4.748  -3.108  1.00  0.00           H  
ATOM   3370  HB  ILE   219      -9.119  -2.207  -4.452  1.00  0.00           H  
ATOM   3371 HG12 ILE   219     -10.471  -1.793  -2.549  1.00  0.00           H  
ATOM   3372 HG13 ILE   219     -10.998  -1.158  -4.020  1.00  0.00           H  
ATOM   3373 HG21 ILE   219     -11.232  -4.122  -5.477  1.00  0.00           H  
ATOM   3374 HG22 ILE   219     -11.082  -2.619  -6.215  1.00  0.00           H  
ATOM   3375 HG23 ILE   219      -9.798  -3.783  -6.336  1.00  0.00           H  
ATOM   3376 HD11 ILE   219     -12.230  -3.717  -3.052  1.00  0.00           H  
ATOM   3377 HD12 ILE   219     -12.844  -2.080  -2.495  1.00  0.00           H  
ATOM   3378 HD13 ILE   219     -12.894  -2.590  -4.216  1.00  0.00           H  
ATOM   3379  N   CYS   220      -9.424  -6.223  -4.939  1.00  0.00           N  
ATOM   3380  CA  CYS   220      -8.890  -7.171  -5.981  1.00  0.00           C  
ATOM   3381  C   CYS   220      -9.914  -7.412  -7.096  1.00  0.00           C  
ATOM   3382  O   CYS   220     -11.165  -7.513  -6.937  1.00  0.00           O  
ATOM   3383  CB  CYS   220      -8.491  -8.420  -5.228  1.00  0.00           C  
ATOM   3384  SG  CYS   220      -6.988  -8.277  -4.226  1.00  0.00           S  
ATOM   3385  H   CYS   220     -10.355  -6.415  -4.598  1.00  0.00           H  
ATOM   3386  HA  CYS   220      -8.038  -6.694  -6.467  1.00  0.00           H  
ATOM   3387  HB2 CYS   220      -9.378  -8.830  -4.744  1.00  0.00           H  
ATOM   3388  HB3 CYS   220      -8.324  -9.282  -5.873  1.00  0.00           H  
ATOM   3389  HG  CYS   220      -7.478  -7.672  -3.139  1.00  0.00           H  
ATOM   3390  N   PHE   221      -9.330  -7.736  -8.254  1.00  0.00           N  
ATOM   3391  CA  PHE   221     -10.129  -8.114  -9.433  1.00  0.00           C  
ATOM   3392  C   PHE   221      -9.640  -9.368 -10.094  1.00  0.00           C  
ATOM   3393  O   PHE   221      -8.475  -9.560 -10.246  1.00  0.00           O  
ATOM   3394  CB  PHE   221     -10.139  -7.036 -10.437  1.00  0.00           C  
ATOM   3395  CG  PHE   221     -10.164  -5.615  -9.910  1.00  0.00           C  
ATOM   3396  CD1 PHE   221      -9.019  -4.981  -9.371  1.00  0.00           C  
ATOM   3397  CD2 PHE   221     -11.411  -4.937  -9.886  1.00  0.00           C  
ATOM   3398  CE1 PHE   221      -9.123  -3.652  -8.888  1.00  0.00           C  
ATOM   3399  CE2 PHE   221     -11.482  -3.607  -9.460  1.00  0.00           C  
ATOM   3400  CZ  PHE   221     -10.379  -2.956  -8.923  1.00  0.00           C  
ATOM   3401  H   PHE   221      -8.333  -7.846  -8.374  1.00  0.00           H  
ATOM   3402  HA  PHE   221     -11.139  -8.294  -9.064  1.00  0.00           H  
ATOM   3403  HB2 PHE   221      -9.237  -7.137 -11.042  1.00  0.00           H  
ATOM   3404  HB3 PHE   221     -10.981  -7.279 -11.084  1.00  0.00           H  
ATOM   3405  HD1 PHE   221      -8.065  -5.478  -9.455  1.00  0.00           H  
ATOM   3406  HD2 PHE   221     -12.267  -5.469 -10.273  1.00  0.00           H  
ATOM   3407  HE1 PHE   221      -8.202  -3.110  -8.726  1.00  0.00           H  
ATOM   3408  HE2 PHE   221     -12.412  -3.082  -9.624  1.00  0.00           H  
ATOM   3409  HZ  PHE   221     -10.309  -1.933  -8.580  1.00  0.00           H  
ATOM   3410  N   ARG   222     -10.531 -10.246 -10.599  1.00  0.00           N  
ATOM   3411  CA  ARG   222     -10.156 -11.596 -11.141  1.00  0.00           C  
ATOM   3412  C   ARG   222     -10.914 -11.829 -12.404  1.00  0.00           C  
ATOM   3413  O   ARG   222     -12.084 -11.611 -12.486  1.00  0.00           O  
ATOM   3414  CB  ARG   222     -10.462 -12.613  -9.988  1.00  0.00           C  
ATOM   3415  CG  ARG   222      -9.911 -14.011 -10.343  1.00  0.00           C  
ATOM   3416  CD  ARG   222      -9.343 -14.875  -9.160  1.00  0.00           C  
ATOM   3417  NE  ARG   222     -10.367 -14.796  -8.043  1.00  0.00           N  
ATOM   3418  CZ  ARG   222     -11.371 -15.643  -7.914  1.00  0.00           C  
ATOM   3419  NH1 ARG   222     -11.565 -16.516  -8.817  1.00  0.00           N1+
ATOM   3420  NH2 ARG   222     -12.152 -15.625  -6.907  1.00  0.00           N1+
ATOM   3421  H   ARG   222     -11.500  -9.974 -10.516  1.00  0.00           H  
ATOM   3422  HA  ARG   222      -9.120 -11.590 -11.478  1.00  0.00           H  
ATOM   3423  HB2 ARG   222      -9.933 -12.152  -9.153  1.00  0.00           H  
ATOM   3424  HB3 ARG   222     -11.503 -12.633  -9.667  1.00  0.00           H  
ATOM   3425  HG2 ARG   222     -10.702 -14.499 -10.912  1.00  0.00           H  
ATOM   3426  HG3 ARG   222      -9.047 -13.926 -11.004  1.00  0.00           H  
ATOM   3427  HD2 ARG   222      -9.126 -15.898  -9.464  1.00  0.00           H  
ATOM   3428  HD3 ARG   222      -8.362 -14.529  -8.835  1.00  0.00           H  
ATOM   3429  HE  ARG   222     -10.279 -14.084  -7.333  1.00  0.00           H  
ATOM   3430 HH11 ARG   222     -11.032 -16.633  -9.667  1.00  0.00           H  
ATOM   3431 HH12 ARG   222     -12.354 -17.146  -8.792  1.00  0.00           H  
ATOM   3432 HH21 ARG   222     -12.236 -14.766  -6.383  1.00  0.00           H  
ATOM   3433 HH22 ARG   222     -12.843 -16.350  -6.776  1.00  0.00           H  
ATOM   3434  N   HIE   223     -10.239 -12.345 -13.459  1.00  0.00           N  
ATOM   3435  CA  HIE   223     -10.880 -12.780 -14.670  1.00  0.00           C  
ATOM   3436  C   HIE   223     -10.380 -14.047 -15.333  1.00  0.00           C  
ATOM   3437  O   HIE   223      -9.271 -14.514 -15.125  1.00  0.00           O  
ATOM   3438  CB  HIE   223     -10.837 -11.591 -15.637  1.00  0.00           C  
ATOM   3439  CG  HIE   223     -11.533 -11.708 -16.989  1.00  0.00           C  
ATOM   3440  CD2 HIE   223     -10.921 -11.525 -18.161  1.00  0.00           C  
ATOM   3441  ND1 HIE   223     -12.851 -12.251 -17.223  1.00  0.00           N  
ATOM   3442  CE1 HIE   223     -12.927 -12.388 -18.565  1.00  0.00           C  
ATOM   3443  NE2 HIE   223     -11.797 -12.011 -19.131  1.00  0.00           N  
ATOM   3444  H   HIE   223      -9.271 -12.602 -13.328  1.00  0.00           H  
ATOM   3445  HA  HIE   223     -11.928 -12.923 -14.411  1.00  0.00           H  
ATOM   3446  HB2 HIE   223     -11.463 -10.820 -15.189  1.00  0.00           H  
ATOM   3447  HB3 HIE   223      -9.798 -11.329 -15.834  1.00  0.00           H  
ATOM   3448  HD2 HIE   223      -9.934 -11.118 -18.327  1.00  0.00           H  
ATOM   3449  HE1 HIE   223     -13.819 -12.676 -19.101  1.00  0.00           H  
ATOM   3450  HE2 HIE   223     -11.667 -11.924 -20.129  1.00  0.00           H  
ATOM   3451  N   HIE   224     -11.152 -14.664 -16.266  1.00  0.00           N  
ATOM   3452  CA  HIE   224     -10.773 -15.826 -17.061  1.00  0.00           C  
ATOM   3453  C   HIE   224     -11.412 -15.874 -18.448  1.00  0.00           C  
ATOM   3454  O   HIE   224     -12.681 -15.906 -18.438  1.00  0.00           O  
ATOM   3455  CB  HIE   224     -11.019 -17.054 -16.225  1.00  0.00           C  
ATOM   3456  CG  HIE   224     -10.100 -18.161 -16.583  1.00  0.00           C  
ATOM   3457  CD2 HIE   224      -9.281 -18.724 -15.661  1.00  0.00           C  
ATOM   3458  ND1 HIE   224      -9.877 -18.827 -17.777  1.00  0.00           N  
ATOM   3459  CE1 HIE   224      -8.932 -19.781 -17.570  1.00  0.00           C  
ATOM   3460  NE2 HIE   224      -8.494 -19.683 -16.271  1.00  0.00           N  
ATOM   3461  H   HIE   224     -11.932 -14.101 -16.576  1.00  0.00           H  
ATOM   3462  HA  HIE   224      -9.709 -15.806 -17.301  1.00  0.00           H  
ATOM   3463  HB2 HIE   224     -10.778 -16.888 -15.175  1.00  0.00           H  
ATOM   3464  HB3 HIE   224     -12.039 -17.426 -16.326  1.00  0.00           H  
ATOM   3465  HD2 HIE   224      -9.364 -18.532 -14.601  1.00  0.00           H  
ATOM   3466  HE1 HIE   224      -8.579 -20.503 -18.292  1.00  0.00           H  
ATOM   3467  HE2 HIE   224      -7.841 -20.279 -15.781  1.00  0.00           H  
ATOM   3468  N   GLU   225     -10.595 -15.843 -19.557  1.00  0.00           N  
ATOM   3469  CA  GLU   225     -11.193 -15.674 -20.902  1.00  0.00           C  
ATOM   3470  C   GLU   225     -12.145 -16.819 -21.280  1.00  0.00           C  
ATOM   3471  O   GLU   225     -13.153 -16.535 -21.892  1.00  0.00           O  
ATOM   3472  CB  GLU   225     -10.044 -15.797 -21.938  1.00  0.00           C  
ATOM   3473  CG  GLU   225     -10.408 -15.667 -23.379  1.00  0.00           C  
ATOM   3474  CD  GLU   225     -11.127 -14.352 -23.693  1.00  0.00           C  
ATOM   3475  OE1 GLU   225     -12.347 -14.319 -23.924  1.00  0.00           O  
ATOM   3476  OE2 GLU   225     -10.392 -13.339 -23.736  1.00  0.00           O1-
ATOM   3477  H   GLU   225      -9.624 -15.613 -19.408  1.00  0.00           H  
ATOM   3478  HA  GLU   225     -11.784 -14.758 -20.883  1.00  0.00           H  
ATOM   3479  HB2 GLU   225      -9.256 -15.051 -21.836  1.00  0.00           H  
ATOM   3480  HB3 GLU   225      -9.455 -16.707 -21.820  1.00  0.00           H  
ATOM   3481  HG2 GLU   225      -9.467 -15.753 -23.922  1.00  0.00           H  
ATOM   3482  HG3 GLU   225     -11.081 -16.443 -23.742  1.00  0.00           H  
ATOM   3483  N   THR   226     -11.880 -18.069 -20.776  1.00  0.00           N  
ATOM   3484  CA  THR   226     -12.694 -19.279 -21.010  1.00  0.00           C  
ATOM   3485  C   THR   226     -14.140 -19.218 -20.493  1.00  0.00           C  
ATOM   3486  O   THR   226     -15.083 -19.864 -21.076  1.00  0.00           O  
ATOM   3487  CB  THR   226     -12.002 -20.506 -20.346  1.00  0.00           C  
ATOM   3488  CG2 THR   226     -10.582 -20.828 -20.835  1.00  0.00           C  
ATOM   3489  OG1 THR   226     -11.988 -20.266 -18.961  1.00  0.00           O  
ATOM   3490  H   THR   226     -11.188 -18.190 -20.051  1.00  0.00           H  
ATOM   3491  HA  THR   226     -12.776 -19.448 -22.083  1.00  0.00           H  
ATOM   3492  HB  THR   226     -12.676 -21.342 -20.535  1.00  0.00           H  
ATOM   3493  HG1 THR   226     -11.212 -19.726 -18.802  1.00  0.00           H  
ATOM   3494 HG21 THR   226     -10.371 -21.898 -20.823  1.00  0.00           H  
ATOM   3495 HG22 THR   226     -10.518 -20.426 -21.845  1.00  0.00           H  
ATOM   3496 HG23 THR   226      -9.809 -20.266 -20.309  1.00  0.00           H  
ATOM   3497  N   SER   227     -14.435 -18.335 -19.537  1.00  0.00           N  
ATOM   3498  CA  SER   227     -15.828 -17.999 -19.132  1.00  0.00           C  
ATOM   3499  C   SER   227     -16.696 -17.339 -20.251  1.00  0.00           C  
ATOM   3500  O   SER   227     -17.960 -17.318 -20.048  1.00  0.00           O  
ATOM   3501  CB  SER   227     -15.789 -17.099 -17.923  1.00  0.00           C  
ATOM   3502  OG  SER   227     -15.319 -15.823 -18.357  1.00  0.00           O  
ATOM   3503  H   SER   227     -13.696 -17.738 -19.194  1.00  0.00           H  
ATOM   3504  HA  SER   227     -16.249 -18.975 -18.892  1.00  0.00           H  
ATOM   3505  HB2 SER   227     -16.806 -16.923 -17.572  1.00  0.00           H  
ATOM   3506  HB3 SER   227     -15.111 -17.553 -17.200  1.00  0.00           H  
ATOM   3507  HG  SER   227     -14.370 -15.703 -18.283  1.00  0.00           H  
ATOM   3508  N   GLY   228     -16.059 -16.729 -21.275  1.00  0.00           N  
ATOM   3509  CA  GLY   228     -16.715 -16.171 -22.454  1.00  0.00           C  
ATOM   3510  C   GLY   228     -17.715 -15.086 -22.098  1.00  0.00           C  
ATOM   3511  O   GLY   228     -18.704 -14.907 -22.845  1.00  0.00           O  
ATOM   3512  H   GLY   228     -15.064 -16.865 -21.172  1.00  0.00           H  
ATOM   3513  HA2 GLY   228     -16.040 -15.709 -23.175  1.00  0.00           H  
ATOM   3514  HA3 GLY   228     -17.312 -17.022 -22.785  1.00  0.00           H  
ATOM   3515  N   SER   229     -17.531 -14.448 -20.955  1.00  0.00           N  
ATOM   3516  CA  SER   229     -18.571 -13.567 -20.312  1.00  0.00           C  
ATOM   3517  C   SER   229     -18.450 -12.096 -20.533  1.00  0.00           C  
ATOM   3518  O   SER   229     -19.512 -11.410 -20.633  1.00  0.00           O  
ATOM   3519  CB  SER   229     -18.420 -13.706 -18.790  1.00  0.00           C  
ATOM   3520  OG  SER   229     -17.065 -13.402 -18.395  1.00  0.00           O  
ATOM   3521  H   SER   229     -16.630 -14.693 -20.568  1.00  0.00           H  
ATOM   3522  HA  SER   229     -19.582 -13.827 -20.627  1.00  0.00           H  
ATOM   3523  HB2 SER   229     -19.147 -13.125 -18.223  1.00  0.00           H  
ATOM   3524  HB3 SER   229     -18.592 -14.728 -18.454  1.00  0.00           H  
ATOM   3525  HG  SER   229     -16.771 -14.001 -17.703  1.00  0.00           H  
ATOM   3526  N   VAL   230     -17.212 -11.652 -20.741  1.00  0.00           N  
ATOM   3527  CA  VAL   230     -16.926 -10.256 -20.968  1.00  0.00           C  
ATOM   3528  C   VAL   230     -15.706 -10.120 -21.852  1.00  0.00           C  
ATOM   3529  O   VAL   230     -14.724 -10.727 -21.495  1.00  0.00           O  
ATOM   3530  CB  VAL   230     -16.980  -9.489 -19.580  1.00  0.00           C  
ATOM   3531  CG1 VAL   230     -15.857 -10.008 -18.538  1.00  0.00           C  
ATOM   3532  CG2 VAL   230     -16.669  -8.043 -19.713  1.00  0.00           C  
ATOM   3533  H   VAL   230     -16.462 -12.281 -20.496  1.00  0.00           H  
ATOM   3534  HA  VAL   230     -17.695  -9.904 -21.657  1.00  0.00           H  
ATOM   3535  HB  VAL   230     -17.967  -9.663 -19.151  1.00  0.00           H  
ATOM   3536 HG11 VAL   230     -14.856  -9.778 -18.905  1.00  0.00           H  
ATOM   3537 HG12 VAL   230     -15.957  -9.485 -17.587  1.00  0.00           H  
ATOM   3538 HG13 VAL   230     -15.944 -11.085 -18.385  1.00  0.00           H  
ATOM   3539 HG21 VAL   230     -16.665  -7.698 -18.678  1.00  0.00           H  
ATOM   3540 HG22 VAL   230     -15.715  -7.924 -20.227  1.00  0.00           H  
ATOM   3541 HG23 VAL   230     -17.444  -7.626 -20.356  1.00  0.00           H  
ATOM   3542  N   PRO   231     -15.670  -9.320 -22.978  1.00  0.00           N  
ATOM   3543  CA  PRO   231     -14.490  -8.903 -23.650  1.00  0.00           C  
ATOM   3544  C   PRO   231     -13.719  -7.891 -22.766  1.00  0.00           C  
ATOM   3545  O   PRO   231     -14.327  -7.045 -22.103  1.00  0.00           O  
ATOM   3546  CB  PRO   231     -14.986  -8.361 -24.951  1.00  0.00           C  
ATOM   3547  CG  PRO   231     -16.334  -7.658 -24.645  1.00  0.00           C  
ATOM   3548  CD  PRO   231     -16.778  -8.466 -23.452  1.00  0.00           C  
ATOM   3549  HA  PRO   231     -13.785  -9.732 -23.718  1.00  0.00           H  
ATOM   3550  HB2 PRO   231     -14.268  -7.627 -25.316  1.00  0.00           H  
ATOM   3551  HB3 PRO   231     -15.133  -9.049 -25.784  1.00  0.00           H  
ATOM   3552  HG2 PRO   231     -16.135  -6.641 -24.306  1.00  0.00           H  
ATOM   3553  HG3 PRO   231     -16.970  -7.746 -25.526  1.00  0.00           H  
ATOM   3554  HD2 PRO   231     -17.079  -7.757 -22.681  1.00  0.00           H  
ATOM   3555  HD3 PRO   231     -17.640  -9.061 -23.755  1.00  0.00           H  
ATOM   3556  N   THR   232     -12.371  -7.969 -22.832  1.00  0.00           N  
ATOM   3557  CA  THR   232     -11.481  -7.340 -21.829  1.00  0.00           C  
ATOM   3558  C   THR   232     -10.171  -6.700 -22.340  1.00  0.00           C  
ATOM   3559  O   THR   232      -9.278  -6.362 -21.570  1.00  0.00           O  
ATOM   3560  CB  THR   232     -11.153  -8.339 -20.683  1.00  0.00           C  
ATOM   3561  CG2 THR   232     -12.189  -8.671 -19.601  1.00  0.00           C  
ATOM   3562  OG1 THR   232     -10.625  -9.486 -21.356  1.00  0.00           O  
ATOM   3563  H   THR   232     -11.979  -8.741 -23.351  1.00  0.00           H  
ATOM   3564  HA  THR   232     -12.063  -6.526 -21.396  1.00  0.00           H  
ATOM   3565  HB  THR   232     -10.301  -7.961 -20.118  1.00  0.00           H  
ATOM   3566  HG1 THR   232      -9.682  -9.336 -21.451  1.00  0.00           H  
ATOM   3567 HG21 THR   232     -11.730  -9.132 -18.727  1.00  0.00           H  
ATOM   3568 HG22 THR   232     -12.786  -7.773 -19.433  1.00  0.00           H  
ATOM   3569 HG23 THR   232     -12.891  -9.376 -20.047  1.00  0.00           H  
ATOM   3570  N   ASP   233     -10.077  -6.400 -23.666  1.00  0.00           N  
ATOM   3571  CA  ASP   233      -8.874  -5.897 -24.305  1.00  0.00           C  
ATOM   3572  C   ASP   233      -8.494  -4.471 -23.933  1.00  0.00           C  
ATOM   3573  O   ASP   233      -7.392  -3.962 -24.212  1.00  0.00           O  
ATOM   3574  CB  ASP   233      -8.910  -6.178 -25.809  1.00  0.00           C  
ATOM   3575  CG  ASP   233      -9.771  -5.207 -26.564  1.00  0.00           C  
ATOM   3576  OD1 ASP   233     -10.681  -4.590 -25.950  1.00  0.00           O  
ATOM   3577  OD2 ASP   233      -9.618  -4.990 -27.793  1.00  0.00           O1-
ATOM   3578  H   ASP   233     -10.930  -6.463 -24.203  1.00  0.00           H  
ATOM   3579  HA  ASP   233      -8.048  -6.467 -23.880  1.00  0.00           H  
ATOM   3580  HB2 ASP   233      -7.897  -5.988 -26.161  1.00  0.00           H  
ATOM   3581  HB3 ASP   233      -9.151  -7.236 -25.909  1.00  0.00           H  
ATOM   3582  N   TYR   234      -9.317  -3.830 -23.094  1.00  0.00           N  
ATOM   3583  CA  TYR   234      -8.997  -2.645 -22.341  1.00  0.00           C  
ATOM   3584  C   TYR   234      -9.964  -2.545 -21.227  1.00  0.00           C  
ATOM   3585  O   TYR   234     -11.089  -2.852 -21.352  1.00  0.00           O  
ATOM   3586  CB  TYR   234      -9.188  -1.382 -23.207  1.00  0.00           C  
ATOM   3587  CG  TYR   234      -8.929  -0.027 -22.541  1.00  0.00           C  
ATOM   3588  CD1 TYR   234      -7.634   0.221 -21.999  1.00  0.00           C  
ATOM   3589  CD2 TYR   234     -10.015   0.917 -22.447  1.00  0.00           C  
ATOM   3590  CE1 TYR   234      -7.346   1.471 -21.397  1.00  0.00           C  
ATOM   3591  CE2 TYR   234      -9.720   2.082 -21.791  1.00  0.00           C  
ATOM   3592  CZ  TYR   234      -8.449   2.341 -21.235  1.00  0.00           C  
ATOM   3593  OH  TYR   234      -8.247   3.517 -20.594  1.00  0.00           O  
ATOM   3594  H   TYR   234     -10.226  -4.266 -23.034  1.00  0.00           H  
ATOM   3595  HA  TYR   234      -8.006  -2.764 -21.901  1.00  0.00           H  
ATOM   3596  HB2 TYR   234      -8.516  -1.394 -24.064  1.00  0.00           H  
ATOM   3597  HB3 TYR   234     -10.209  -1.334 -23.585  1.00  0.00           H  
ATOM   3598  HD1 TYR   234      -6.863  -0.535 -21.972  1.00  0.00           H  
ATOM   3599  HD2 TYR   234     -10.949   0.816 -22.980  1.00  0.00           H  
ATOM   3600  HE1 TYR   234      -6.394   1.655 -20.923  1.00  0.00           H  
ATOM   3601  HE2 TYR   234     -10.509   2.819 -21.782  1.00  0.00           H  
ATOM   3602  HH  TYR   234      -9.114   3.846 -20.343  1.00  0.00           H  
ATOM   3603  N   LEU   235      -9.407  -2.103 -20.095  1.00  0.00           N  
ATOM   3604  CA  LEU   235     -10.084  -2.080 -18.830  1.00  0.00           C  
ATOM   3605  C   LEU   235      -9.514  -1.030 -17.854  1.00  0.00           C  
ATOM   3606  O   LEU   235      -8.323  -0.839 -17.851  1.00  0.00           O  
ATOM   3607  CB  LEU   235      -9.985  -3.393 -18.016  1.00  0.00           C  
ATOM   3608  CG  LEU   235     -10.562  -4.633 -18.668  1.00  0.00           C  
ATOM   3609  CD1 LEU   235     -10.248  -5.740 -17.712  1.00  0.00           C  
ATOM   3610  CD2 LEU   235     -12.130  -4.606 -18.839  1.00  0.00           C  
ATOM   3611  H   LEU   235      -8.413  -1.930 -20.041  1.00  0.00           H  
ATOM   3612  HA  LEU   235     -11.144  -1.870 -18.978  1.00  0.00           H  
ATOM   3613  HB2 LEU   235      -8.928  -3.617 -17.879  1.00  0.00           H  
ATOM   3614  HB3 LEU   235     -10.415  -3.321 -17.018  1.00  0.00           H  
ATOM   3615  HG  LEU   235     -10.052  -4.840 -19.609  1.00  0.00           H  
ATOM   3616 HD11 LEU   235     -10.778  -6.638 -18.030  1.00  0.00           H  
ATOM   3617 HD12 LEU   235      -9.182  -5.897 -17.545  1.00  0.00           H  
ATOM   3618 HD13 LEU   235     -10.690  -5.469 -16.753  1.00  0.00           H  
ATOM   3619 HD21 LEU   235     -12.318  -3.807 -19.557  1.00  0.00           H  
ATOM   3620 HD22 LEU   235     -12.474  -5.556 -19.248  1.00  0.00           H  
ATOM   3621 HD23 LEU   235     -12.648  -4.330 -17.920  1.00  0.00           H  
ATOM   3622  N   GLN   236     -10.398  -0.394 -17.057  1.00  0.00           N  
ATOM   3623  CA  GLN   236     -10.172   0.542 -15.975  1.00  0.00           C  
ATOM   3624  C   GLN   236     -10.308  -0.194 -14.615  1.00  0.00           C  
ATOM   3625  O   GLN   236     -11.437  -0.438 -14.196  1.00  0.00           O  
ATOM   3626  CB  GLN   236     -10.975   1.811 -16.035  1.00  0.00           C  
ATOM   3627  CG  GLN   236     -10.701   2.872 -17.059  1.00  0.00           C  
ATOM   3628  CD  GLN   236     -11.633   4.095 -16.957  1.00  0.00           C  
ATOM   3629  NE2 GLN   236     -11.518   4.985 -17.914  1.00  0.00           N  
ATOM   3630  OE1 GLN   236     -12.464   4.402 -16.116  1.00  0.00           O  
ATOM   3631  H   GLN   236     -11.349  -0.707 -17.186  1.00  0.00           H  
ATOM   3632  HA  GLN   236      -9.136   0.864 -16.084  1.00  0.00           H  
ATOM   3633  HB2 GLN   236     -12.042   1.640 -15.888  1.00  0.00           H  
ATOM   3634  HB3 GLN   236     -10.684   2.313 -15.113  1.00  0.00           H  
ATOM   3635  HG2 GLN   236      -9.682   3.258 -17.071  1.00  0.00           H  
ATOM   3636  HG3 GLN   236     -10.795   2.372 -18.024  1.00  0.00           H  
ATOM   3637 HE21 GLN   236     -12.159   5.765 -17.903  1.00  0.00           H  
ATOM   3638 HE22 GLN   236     -10.997   4.815 -18.762  1.00  0.00           H  
ATOM   3639  N   LEU   237      -9.240  -0.702 -13.951  1.00  0.00           N  
ATOM   3640  CA  LEU   237      -9.331  -1.315 -12.632  1.00  0.00           C  
ATOM   3641  C   LEU   237      -8.776  -0.356 -11.621  1.00  0.00           C  
ATOM   3642  O   LEU   237      -7.609  -0.446 -11.212  1.00  0.00           O  
ATOM   3643  CB  LEU   237      -8.525  -2.667 -12.573  1.00  0.00           C  
ATOM   3644  CG  LEU   237      -8.770  -3.593 -13.776  1.00  0.00           C  
ATOM   3645  CD1 LEU   237      -7.967  -4.828 -13.529  1.00  0.00           C  
ATOM   3646  CD2 LEU   237     -10.286  -4.044 -13.930  1.00  0.00           C  
ATOM   3647  H   LEU   237      -8.347  -0.545 -14.398  1.00  0.00           H  
ATOM   3648  HA  LEU   237     -10.395  -1.366 -12.401  1.00  0.00           H  
ATOM   3649  HB2 LEU   237      -7.467  -2.402 -12.568  1.00  0.00           H  
ATOM   3650  HB3 LEU   237      -8.730  -3.173 -11.630  1.00  0.00           H  
ATOM   3651  HG  LEU   237      -8.489  -3.130 -14.721  1.00  0.00           H  
ATOM   3652 HD11 LEU   237      -6.908  -4.590 -13.435  1.00  0.00           H  
ATOM   3653 HD12 LEU   237      -8.223  -5.314 -12.588  1.00  0.00           H  
ATOM   3654 HD13 LEU   237      -8.035  -5.535 -14.356  1.00  0.00           H  
ATOM   3655 HD21 LEU   237     -10.536  -4.912 -13.321  1.00  0.00           H  
ATOM   3656 HD22 LEU   237     -10.953  -3.224 -13.667  1.00  0.00           H  
ATOM   3657 HD23 LEU   237     -10.604  -4.239 -14.954  1.00  0.00           H  
ATOM   3658  N   MET   238      -9.541   0.732 -11.482  1.00  0.00           N  
ATOM   3659  CA  MET   238      -9.275   1.864 -10.732  1.00  0.00           C  
ATOM   3660  C   MET   238     -10.284   2.083  -9.590  1.00  0.00           C  
ATOM   3661  O   MET   238     -11.476   1.893  -9.702  1.00  0.00           O  
ATOM   3662  CB  MET   238      -9.192   3.129 -11.658  1.00  0.00           C  
ATOM   3663  CG  MET   238      -7.827   3.101 -12.356  1.00  0.00           C  
ATOM   3664  SD  MET   238      -7.902   3.289 -14.153  1.00  0.00           S  
ATOM   3665  CE  MET   238      -8.598   4.937 -14.328  1.00  0.00           C  
ATOM   3666  H   MET   238     -10.277   0.741 -12.174  1.00  0.00           H  
ATOM   3667  HA  MET   238      -8.405   1.703 -10.094  1.00  0.00           H  
ATOM   3668  HB2 MET   238     -10.065   3.093 -12.308  1.00  0.00           H  
ATOM   3669  HB3 MET   238      -9.266   4.020 -11.034  1.00  0.00           H  
ATOM   3670  HG2 MET   238      -7.290   3.962 -11.956  1.00  0.00           H  
ATOM   3671  HG3 MET   238      -7.163   2.265 -12.133  1.00  0.00           H  
ATOM   3672  HE1 MET   238      -8.853   5.224 -13.308  1.00  0.00           H  
ATOM   3673  HE2 MET   238      -7.800   5.592 -14.678  1.00  0.00           H  
ATOM   3674  HE3 MET   238      -9.537   4.981 -14.878  1.00  0.00           H  
ATOM   3675  N   VAL   239      -9.807   2.521  -8.430  1.00  0.00           N  
ATOM   3676  CA  VAL   239     -10.541   2.709  -7.118  1.00  0.00           C  
ATOM   3677  C   VAL   239     -10.309   4.159  -6.615  1.00  0.00           C  
ATOM   3678  O   VAL   239      -9.183   4.657  -6.669  1.00  0.00           O  
ATOM   3679  CB  VAL   239     -10.148   1.611  -6.153  1.00  0.00           C  
ATOM   3680  CG1 VAL   239     -10.752   1.815  -4.695  1.00  0.00           C  
ATOM   3681  CG2 VAL   239     -10.642   0.301  -6.680  1.00  0.00           C  
ATOM   3682  H   VAL   239      -8.856   2.862  -8.440  1.00  0.00           H  
ATOM   3683  HA  VAL   239     -11.619   2.559  -7.179  1.00  0.00           H  
ATOM   3684  HB  VAL   239      -9.062   1.696  -6.171  1.00  0.00           H  
ATOM   3685 HG11 VAL   239     -10.466   0.983  -4.051  1.00  0.00           H  
ATOM   3686 HG12 VAL   239     -10.485   2.764  -4.229  1.00  0.00           H  
ATOM   3687 HG13 VAL   239     -11.826   1.860  -4.876  1.00  0.00           H  
ATOM   3688 HG21 VAL   239     -10.079  -0.496  -6.194  1.00  0.00           H  
ATOM   3689 HG22 VAL   239     -11.719   0.158  -6.773  1.00  0.00           H  
ATOM   3690 HG23 VAL   239     -10.232   0.252  -7.689  1.00  0.00           H  
ATOM   3691  N   TYR   240     -11.299   4.704  -5.941  1.00  0.00           N  
ATOM   3692  CA  TYR   240     -11.357   6.133  -5.578  1.00  0.00           C  
ATOM   3693  C   TYR   240     -11.896   6.391  -4.176  1.00  0.00           C  
ATOM   3694  O   TYR   240     -12.932   5.816  -3.889  1.00  0.00           O  
ATOM   3695  CB  TYR   240     -12.253   6.830  -6.557  1.00  0.00           C  
ATOM   3696  CG  TYR   240     -11.855   6.652  -8.070  1.00  0.00           C  
ATOM   3697  CD1 TYR   240     -12.135   5.532  -8.885  1.00  0.00           C  
ATOM   3698  CD2 TYR   240     -11.092   7.625  -8.621  1.00  0.00           C  
ATOM   3699  CE1 TYR   240     -11.796   5.533 -10.262  1.00  0.00           C  
ATOM   3700  CE2 TYR   240     -10.613   7.651  -9.962  1.00  0.00           C  
ATOM   3701  CZ  TYR   240     -11.072   6.601 -10.785  1.00  0.00           C  
ATOM   3702  OH  TYR   240     -10.634   6.433 -12.050  1.00  0.00           O  
ATOM   3703  H   TYR   240     -12.088   4.146  -5.648  1.00  0.00           H  
ATOM   3704  HA  TYR   240     -10.397   6.631  -5.713  1.00  0.00           H  
ATOM   3705  HB2 TYR   240     -13.245   6.380  -6.529  1.00  0.00           H  
ATOM   3706  HB3 TYR   240     -12.330   7.891  -6.321  1.00  0.00           H  
ATOM   3707  HD1 TYR   240     -12.627   4.734  -8.348  1.00  0.00           H  
ATOM   3708  HD2 TYR   240     -10.726   8.427  -7.997  1.00  0.00           H  
ATOM   3709  HE1 TYR   240     -12.017   4.643 -10.833  1.00  0.00           H  
ATOM   3710  HE2 TYR   240      -9.845   8.323 -10.316  1.00  0.00           H  
ATOM   3711  HH  TYR   240     -11.271   5.908 -12.541  1.00  0.00           H  
ATOM   3712  N   VAL   241     -11.204   7.074  -3.329  1.00  0.00           N  
ATOM   3713  CA  VAL   241     -11.559   7.254  -1.871  1.00  0.00           C  
ATOM   3714  C   VAL   241     -11.912   8.717  -1.540  1.00  0.00           C  
ATOM   3715  O   VAL   241     -11.185   9.639  -1.899  1.00  0.00           O  
ATOM   3716  CB  VAL   241     -10.477   6.626  -0.967  1.00  0.00           C  
ATOM   3717  CG1 VAL   241     -10.836   6.840   0.536  1.00  0.00           C  
ATOM   3718  CG2 VAL   241     -10.044   5.120  -1.309  1.00  0.00           C  
ATOM   3719  H   VAL   241     -10.281   7.391  -3.589  1.00  0.00           H  
ATOM   3720  HA  VAL   241     -12.462   6.680  -1.657  1.00  0.00           H  
ATOM   3721  HB  VAL   241      -9.566   7.213  -1.084  1.00  0.00           H  
ATOM   3722 HG11 VAL   241     -11.902   7.048   0.628  1.00  0.00           H  
ATOM   3723 HG12 VAL   241     -10.679   5.992   1.203  1.00  0.00           H  
ATOM   3724 HG13 VAL   241     -10.268   7.641   1.010  1.00  0.00           H  
ATOM   3725 HG21 VAL   241     -10.943   4.505  -1.286  1.00  0.00           H  
ATOM   3726 HG22 VAL   241      -9.457   5.022  -2.222  1.00  0.00           H  
ATOM   3727 HG23 VAL   241      -9.488   4.740  -0.452  1.00  0.00           H  
ATOM   3728  N   VAL   242     -13.088   8.922  -0.875  1.00  0.00           N  
ATOM   3729  CA  VAL   242     -13.885  10.201  -0.817  1.00  0.00           C  
ATOM   3730  C   VAL   242     -14.676  10.422   0.523  1.00  0.00           C  
ATOM   3731  O   VAL   242     -14.793   9.478   1.278  1.00  0.00           O  
ATOM   3732  CB  VAL   242     -14.941  10.242  -1.975  1.00  0.00           C  
ATOM   3733  CG1 VAL   242     -14.404  10.109  -3.415  1.00  0.00           C  
ATOM   3734  CG2 VAL   242     -15.983   9.170  -1.841  1.00  0.00           C  
ATOM   3735  H   VAL   242     -13.574   8.163  -0.421  1.00  0.00           H  
ATOM   3736  HA  VAL   242     -13.185  11.027  -0.943  1.00  0.00           H  
ATOM   3737  HB  VAL   242     -15.413  11.208  -1.796  1.00  0.00           H  
ATOM   3738 HG11 VAL   242     -13.730   9.261  -3.538  1.00  0.00           H  
ATOM   3739 HG12 VAL   242     -15.129  10.040  -4.226  1.00  0.00           H  
ATOM   3740 HG13 VAL   242     -13.925  11.081  -3.531  1.00  0.00           H  
ATOM   3741 HG21 VAL   242     -16.731   9.306  -2.623  1.00  0.00           H  
ATOM   3742 HG22 VAL   242     -15.591   8.159  -1.957  1.00  0.00           H  
ATOM   3743 HG23 VAL   242     -16.499   9.195  -0.881  1.00  0.00           H  
ATOM   3744  N   LYS   243     -15.094  11.644   0.811  1.00  0.00           N  
ATOM   3745  CA  LYS   243     -15.860  11.949   2.100  1.00  0.00           C  
ATOM   3746  C   LYS   243     -16.808  13.134   1.951  1.00  0.00           C  
ATOM   3747  O   LYS   243     -16.771  13.923   0.989  1.00  0.00           O  
ATOM   3748  CB  LYS   243     -14.965  12.225   3.387  1.00  0.00           C  
ATOM   3749  CG  LYS   243     -13.991  13.508   3.432  1.00  0.00           C  
ATOM   3750  CD  LYS   243     -12.974  13.651   4.590  1.00  0.00           C  
ATOM   3751  CE  LYS   243     -12.146  14.928   4.498  1.00  0.00           C  
ATOM   3752  NZ  LYS   243     -12.978  16.096   4.899  1.00  0.00           N1+
ATOM   3753  H   LYS   243     -14.742  12.381   0.217  1.00  0.00           H  
ATOM   3754  HA  LYS   243     -16.519  11.143   2.425  1.00  0.00           H  
ATOM   3755  HB2 LYS   243     -15.527  12.123   4.315  1.00  0.00           H  
ATOM   3756  HB3 LYS   243     -14.315  11.349   3.407  1.00  0.00           H  
ATOM   3757  HG2 LYS   243     -13.410  13.534   2.510  1.00  0.00           H  
ATOM   3758  HG3 LYS   243     -14.703  14.330   3.484  1.00  0.00           H  
ATOM   3759  HD2 LYS   243     -13.462  13.596   5.564  1.00  0.00           H  
ATOM   3760  HD3 LYS   243     -12.324  12.781   4.510  1.00  0.00           H  
ATOM   3761  HE2 LYS   243     -11.371  14.885   5.263  1.00  0.00           H  
ATOM   3762  HE3 LYS   243     -11.643  15.098   3.545  1.00  0.00           H  
ATOM   3763  HZ1 LYS   243     -12.412  16.858   5.244  1.00  0.00           H  
ATOM   3764  HZ2 LYS   243     -13.587  16.420   4.163  1.00  0.00           H  
ATOM   3765  HZ3 LYS   243     -13.611  15.867   5.653  1.00  0.00           H  
ATOM   3766  N   THR   244     -17.725  13.273   2.974  1.00  0.00           N  
ATOM   3767  CA  THR   244     -18.656  14.380   3.119  1.00  0.00           C  
ATOM   3768  C   THR   244     -19.041  14.575   4.608  1.00  0.00           C  
ATOM   3769  O   THR   244     -18.598  13.833   5.476  1.00  0.00           O  
ATOM   3770  CB  THR   244     -19.757  14.051   2.081  1.00  0.00           C  
ATOM   3771  CG2 THR   244     -20.579  12.814   2.544  1.00  0.00           C  
ATOM   3772  OG1 THR   244     -20.765  15.057   1.996  1.00  0.00           O  
ATOM   3773  H   THR   244     -17.725  12.687   3.797  1.00  0.00           H  
ATOM   3774  HA  THR   244     -18.116  15.283   2.836  1.00  0.00           H  
ATOM   3775  HB  THR   244     -19.485  13.825   1.051  1.00  0.00           H  
ATOM   3776  HG1 THR   244     -20.347  15.789   1.537  1.00  0.00           H  
ATOM   3777 HG21 THR   244     -21.510  12.869   1.981  1.00  0.00           H  
ATOM   3778 HG22 THR   244     -20.062  11.877   2.336  1.00  0.00           H  
ATOM   3779 HG23 THR   244     -20.822  12.878   3.604  1.00  0.00           H  
ATOM   3780  N   SER   245     -19.878  15.565   4.957  1.00  0.00           N  
ATOM   3781  CA  SER   245     -20.248  15.730   6.379  1.00  0.00           C  
ATOM   3782  C   SER   245     -21.660  16.184   6.589  1.00  0.00           C  
ATOM   3783  O   SER   245     -22.125  16.966   5.802  1.00  0.00           O  
ATOM   3784  CB  SER   245     -19.265  16.669   7.096  1.00  0.00           C  
ATOM   3785  OG  SER   245     -19.791  17.164   8.295  1.00  0.00           O  
ATOM   3786  H   SER   245     -20.340  16.157   4.281  1.00  0.00           H  
ATOM   3787  HA  SER   245     -20.186  14.748   6.846  1.00  0.00           H  
ATOM   3788  HB2 SER   245     -18.370  16.106   7.362  1.00  0.00           H  
ATOM   3789  HB3 SER   245     -18.892  17.484   6.475  1.00  0.00           H  
ATOM   3790  HG  SER   245     -19.141  17.009   8.984  1.00  0.00           H  
ATOM   3791  N   ILE   246     -22.264  15.786   7.686  1.00  0.00           N  
ATOM   3792  CA  ILE   246     -23.632  16.308   8.060  1.00  0.00           C  
ATOM   3793  C   ILE   246     -23.660  17.769   8.576  1.00  0.00           C  
ATOM   3794  O   ILE   246     -24.740  18.342   8.699  1.00  0.00           O  
ATOM   3795  CB  ILE   246     -24.371  15.321   8.988  1.00  0.00           C  
ATOM   3796  CG1 ILE   246     -23.901  15.408  10.427  1.00  0.00           C  
ATOM   3797  CG2 ILE   246     -24.474  13.962   8.314  1.00  0.00           C  
ATOM   3798  CD1 ILE   246     -24.304  14.239  11.326  1.00  0.00           C  
ATOM   3799  H   ILE   246     -21.871  15.059   8.267  1.00  0.00           H  
ATOM   3800  HA  ILE   246     -24.237  16.365   7.155  1.00  0.00           H  
ATOM   3801  HB  ILE   246     -25.418  15.623   8.996  1.00  0.00           H  
ATOM   3802 HG12 ILE   246     -22.866  15.728  10.542  1.00  0.00           H  
ATOM   3803 HG13 ILE   246     -24.563  16.203  10.770  1.00  0.00           H  
ATOM   3804 HG21 ILE   246     -24.845  14.183   7.313  1.00  0.00           H  
ATOM   3805 HG22 ILE   246     -23.491  13.499   8.225  1.00  0.00           H  
ATOM   3806 HG23 ILE   246     -25.206  13.313   8.795  1.00  0.00           H  
ATOM   3807 HD11 ILE   246     -23.738  13.343  11.073  1.00  0.00           H  
ATOM   3808 HD12 ILE   246     -24.157  14.576  12.352  1.00  0.00           H  
ATOM   3809 HD13 ILE   246     -25.380  14.067  11.359  1.00  0.00           H  
ATOM   3810  N   LYS   247     -22.512  18.358   8.844  1.00  0.00           N  
ATOM   3811  CA  LYS   247     -22.307  19.529   9.683  1.00  0.00           C  
ATOM   3812  C   LYS   247     -21.318  20.643   9.341  1.00  0.00           C  
ATOM   3813  O   LYS   247     -21.218  21.651  10.065  1.00  0.00           O  
ATOM   3814  CB  LYS   247     -22.242  19.196  11.166  1.00  0.00           C  
ATOM   3815  CG  LYS   247     -20.933  18.662  11.658  1.00  0.00           C  
ATOM   3816  CD  LYS   247     -21.048  18.434  13.223  1.00  0.00           C  
ATOM   3817  CE  LYS   247     -19.640  18.130  13.808  1.00  0.00           C  
ATOM   3818  NZ  LYS   247     -19.718  17.671  15.230  1.00  0.00           N1+
ATOM   3819  H   LYS   247     -21.736  17.763   8.589  1.00  0.00           H  
ATOM   3820  HA  LYS   247     -23.209  20.116   9.511  1.00  0.00           H  
ATOM   3821  HB2 LYS   247     -22.433  20.044  11.824  1.00  0.00           H  
ATOM   3822  HB3 LYS   247     -22.961  18.397  11.349  1.00  0.00           H  
ATOM   3823  HG2 LYS   247     -20.643  17.774  11.097  1.00  0.00           H  
ATOM   3824  HG3 LYS   247     -20.165  19.402  11.433  1.00  0.00           H  
ATOM   3825  HD2 LYS   247     -21.476  19.292  13.742  1.00  0.00           H  
ATOM   3826  HD3 LYS   247     -21.676  17.555  13.369  1.00  0.00           H  
ATOM   3827  HE2 LYS   247     -19.083  17.387  13.238  1.00  0.00           H  
ATOM   3828  HE3 LYS   247     -19.044  19.042  13.765  1.00  0.00           H  
ATOM   3829  HZ1 LYS   247     -18.799  17.427  15.571  1.00  0.00           H  
ATOM   3830  HZ2 LYS   247     -19.849  18.453  15.855  1.00  0.00           H  
ATOM   3831  HZ3 LYS   247     -20.227  16.858  15.548  1.00  0.00           H  
ATOM   3832  N   ILE   248     -20.465  20.406   8.348  1.00  0.00           N  
ATOM   3833  CA  ILE   248     -19.392  21.192   7.732  1.00  0.00           C  
ATOM   3834  C   ILE   248     -19.373  21.162   6.222  1.00  0.00           C  
ATOM   3835  O   ILE   248     -19.750  20.086   5.592  1.00  0.00           O  
ATOM   3836  CB  ILE   248     -18.049  20.622   8.326  1.00  0.00           C  
ATOM   3837  CG1 ILE   248     -18.050  20.338   9.813  1.00  0.00           C  
ATOM   3838  CG2 ILE   248     -16.881  21.521   7.997  1.00  0.00           C  
ATOM   3839  CD1 ILE   248     -16.865  19.887  10.600  1.00  0.00           C  
ATOM   3840  H   ILE   248     -20.608  19.492   7.943  1.00  0.00           H  
ATOM   3841  HA  ILE   248     -19.539  22.195   8.132  1.00  0.00           H  
ATOM   3842  HB  ILE   248     -17.800  19.636   7.934  1.00  0.00           H  
ATOM   3843 HG12 ILE   248     -18.302  21.255  10.347  1.00  0.00           H  
ATOM   3844 HG13 ILE   248     -18.860  19.614   9.903  1.00  0.00           H  
ATOM   3845 HG21 ILE   248     -17.014  22.507   8.443  1.00  0.00           H  
ATOM   3846 HG22 ILE   248     -15.993  21.077   8.447  1.00  0.00           H  
ATOM   3847 HG23 ILE   248     -16.647  21.618   6.938  1.00  0.00           H  
ATOM   3848 HD11 ILE   248     -16.294  20.815  10.652  1.00  0.00           H  
ATOM   3849 HD12 ILE   248     -17.303  19.534  11.533  1.00  0.00           H  
ATOM   3850 HD13 ILE   248     -16.430  19.051  10.053  1.00  0.00           H  
ATOM   3851  N   PRO   249     -18.767  22.191   5.522  1.00  0.00           N  
ATOM   3852  CA  PRO   249     -18.522  22.028   4.089  1.00  0.00           C  
ATOM   3853  C   PRO   249     -17.495  20.916   3.846  1.00  0.00           C  
ATOM   3854  O   PRO   249     -16.339  21.031   4.219  1.00  0.00           O  
ATOM   3855  CB  PRO   249     -18.031  23.360   3.607  1.00  0.00           C  
ATOM   3856  CG  PRO   249     -17.421  24.090   4.811  1.00  0.00           C  
ATOM   3857  CD  PRO   249     -18.351  23.522   5.914  1.00  0.00           C  
ATOM   3858  HA  PRO   249     -19.354  21.703   3.464  1.00  0.00           H  
ATOM   3859  HB2 PRO   249     -17.339  23.210   2.778  1.00  0.00           H  
ATOM   3860  HB3 PRO   249     -18.904  23.867   3.196  1.00  0.00           H  
ATOM   3861  HG2 PRO   249     -16.432  23.700   5.052  1.00  0.00           H  
ATOM   3862  HG3 PRO   249     -17.450  25.178   4.746  1.00  0.00           H  
ATOM   3863  HD2 PRO   249     -17.818  23.504   6.865  1.00  0.00           H  
ATOM   3864  HD3 PRO   249     -19.304  24.046   5.848  1.00  0.00           H  
ATOM   3865  N   SER   250     -17.975  19.884   3.149  1.00  0.00           N  
ATOM   3866  CA  SER   250     -17.175  18.697   2.903  1.00  0.00           C  
ATOM   3867  C   SER   250     -17.649  17.875   1.707  1.00  0.00           C  
ATOM   3868  O   SER   250     -18.812  17.451   1.770  1.00  0.00           O  
ATOM   3869  CB  SER   250     -17.260  17.814   4.134  1.00  0.00           C  
ATOM   3870  OG  SER   250     -16.370  16.670   4.019  1.00  0.00           O  
ATOM   3871  H   SER   250     -18.902  19.889   2.748  1.00  0.00           H  
ATOM   3872  HA  SER   250     -16.144  19.015   2.748  1.00  0.00           H  
ATOM   3873  HB2 SER   250     -16.904  18.396   4.983  1.00  0.00           H  
ATOM   3874  HB3 SER   250     -18.294  17.498   4.270  1.00  0.00           H  
ATOM   3875  HG  SER   250     -16.206  16.307   4.892  1.00  0.00           H  
ATOM   3876  N   SER   251     -16.881  17.705   0.700  1.00  0.00           N  
ATOM   3877  CA  SER   251     -17.109  16.795  -0.405  1.00  0.00           C  
ATOM   3878  C   SER   251     -15.843  16.147  -1.052  1.00  0.00           C  
ATOM   3879  O   SER   251     -15.843  15.839  -2.241  1.00  0.00           O  
ATOM   3880  CB  SER   251     -18.043  17.391  -1.435  1.00  0.00           C  
ATOM   3881  OG  SER   251     -18.537  16.357  -2.321  1.00  0.00           O  
ATOM   3882  H   SER   251     -15.952  18.100   0.739  1.00  0.00           H  
ATOM   3883  HA  SER   251     -17.570  15.919   0.054  1.00  0.00           H  
ATOM   3884  HB2 SER   251     -18.855  17.928  -0.945  1.00  0.00           H  
ATOM   3885  HB3 SER   251     -17.451  18.153  -1.941  1.00  0.00           H  
ATOM   3886  HG  SER   251     -17.912  16.236  -3.039  1.00  0.00           H  
ATOM   3887  N   HIE   252     -14.751  16.099  -0.255  1.00  0.00           N  
ATOM   3888  CA  HIE   252     -13.384  15.836  -0.812  1.00  0.00           C  
ATOM   3889  C   HIE   252     -13.082  14.423  -1.402  1.00  0.00           C  
ATOM   3890  O   HIE   252     -13.407  13.331  -0.847  1.00  0.00           O  
ATOM   3891  CB  HIE   252     -12.422  15.988   0.344  1.00  0.00           C  
ATOM   3892  CG  HIE   252     -12.554  17.302   1.085  1.00  0.00           C  
ATOM   3893  CD2 HIE   252     -11.901  18.411   0.606  1.00  0.00           C  
ATOM   3894  ND1 HIE   252     -13.385  17.719   2.112  1.00  0.00           N  
ATOM   3895  CE1 HIE   252     -13.255  19.075   2.222  1.00  0.00           C  
ATOM   3896  NE2 HIE   252     -12.396  19.480   1.313  1.00  0.00           N  
ATOM   3897  H   HIE   252     -14.924  16.207   0.734  1.00  0.00           H  
ATOM   3898  HA  HIE   252     -13.088  16.594  -1.538  1.00  0.00           H  
ATOM   3899  HB2 HIE   252     -12.623  15.195   1.063  1.00  0.00           H  
ATOM   3900  HB3 HIE   252     -11.404  15.860  -0.024  1.00  0.00           H  
ATOM   3901  HD2 HIE   252     -11.204  18.524  -0.211  1.00  0.00           H  
ATOM   3902  HE1 HIE   252     -13.974  19.696   2.734  1.00  0.00           H  
ATOM   3903  HE2 HIE   252     -12.114  20.444   1.201  1.00  0.00           H  
ATOM   3904  N   ASN   253     -12.319  14.457  -2.508  1.00  0.00           N  
ATOM   3905  CA  ASN   253     -11.562  13.225  -2.929  1.00  0.00           C  
ATOM   3906  C   ASN   253     -10.263  13.144  -2.080  1.00  0.00           C  
ATOM   3907  O   ASN   253      -9.545  14.129  -1.817  1.00  0.00           O  
ATOM   3908  CB  ASN   253     -11.147  13.382  -4.378  1.00  0.00           C  
ATOM   3909  CG  ASN   253     -12.216  12.891  -5.277  1.00  0.00           C  
ATOM   3910  ND2 ASN   253     -12.220  11.590  -5.699  1.00  0.00           N  
ATOM   3911  OD1 ASN   253     -13.126  13.608  -5.704  1.00  0.00           O  
ATOM   3912  H   ASN   253     -12.154  15.320  -3.006  1.00  0.00           H  
ATOM   3913  HA  ASN   253     -12.116  12.291  -2.844  1.00  0.00           H  
ATOM   3914  HB2 ASN   253     -10.861  14.373  -4.731  1.00  0.00           H  
ATOM   3915  HB3 ASN   253     -10.334  12.681  -4.564  1.00  0.00           H  
ATOM   3916 HD21 ASN   253     -12.807  11.294  -6.464  1.00  0.00           H  
ATOM   3917 HD22 ASN   253     -11.531  10.925  -5.374  1.00  0.00           H  
ATOM   3918  N   LEU   254      -9.810  11.928  -1.708  1.00  0.00           N  
ATOM   3919  CA  LEU   254      -8.796  11.663  -0.582  1.00  0.00           C  
ATOM   3920  C   LEU   254      -7.527  10.952  -0.986  1.00  0.00           C  
ATOM   3921  O   LEU   254      -6.439  11.557  -0.791  1.00  0.00           O  
ATOM   3922  CB  LEU   254      -9.482  10.874   0.572  1.00  0.00           C  
ATOM   3923  CG  LEU   254     -10.639  11.635   1.314  1.00  0.00           C  
ATOM   3924  CD1 LEU   254     -11.162  10.757   2.356  1.00  0.00           C  
ATOM   3925  CD2 LEU   254     -10.178  12.947   1.999  1.00  0.00           C  
ATOM   3926  H   LEU   254     -10.422  11.146  -1.889  1.00  0.00           H  
ATOM   3927  HA  LEU   254      -8.444  12.632  -0.228  1.00  0.00           H  
ATOM   3928  HB2 LEU   254      -9.829   9.903   0.219  1.00  0.00           H  
ATOM   3929  HB3 LEU   254      -8.755  10.687   1.361  1.00  0.00           H  
ATOM   3930  HG  LEU   254     -11.466  11.793   0.621  1.00  0.00           H  
ATOM   3931 HD11 LEU   254     -11.863  10.018   1.965  1.00  0.00           H  
ATOM   3932 HD12 LEU   254     -10.320  10.235   2.809  1.00  0.00           H  
ATOM   3933 HD13 LEU   254     -11.698  11.356   3.092  1.00  0.00           H  
ATOM   3934 HD21 LEU   254      -9.747  13.665   1.302  1.00  0.00           H  
ATOM   3935 HD22 LEU   254     -10.955  13.422   2.598  1.00  0.00           H  
ATOM   3936 HD23 LEU   254      -9.334  12.617   2.607  1.00  0.00           H  
ATOM   3937  N   MET   255      -7.601   9.841  -1.598  1.00  0.00           N  
ATOM   3938  CA  MET   255      -6.575   8.908  -2.019  1.00  0.00           C  
ATOM   3939  C   MET   255      -7.125   8.200  -3.291  1.00  0.00           C  
ATOM   3940  O   MET   255      -8.350   7.930  -3.342  1.00  0.00           O  
ATOM   3941  CB  MET   255      -6.369   7.856  -0.902  1.00  0.00           C  
ATOM   3942  CG  MET   255      -6.246   8.315   0.556  1.00  0.00           C  
ATOM   3943  SD  MET   255      -5.861   7.012   1.755  1.00  0.00           S  
ATOM   3944  CE  MET   255      -7.333   6.004   1.897  1.00  0.00           C  
ATOM   3945  H   MET   255      -8.535   9.605  -1.902  1.00  0.00           H  
ATOM   3946  HA  MET   255      -5.691   9.523  -2.191  1.00  0.00           H  
ATOM   3947  HB2 MET   255      -7.173   7.120  -0.869  1.00  0.00           H  
ATOM   3948  HB3 MET   255      -5.484   7.292  -1.197  1.00  0.00           H  
ATOM   3949  HG2 MET   255      -5.382   8.961   0.719  1.00  0.00           H  
ATOM   3950  HG3 MET   255      -7.119   8.811   0.980  1.00  0.00           H  
ATOM   3951  HE1 MET   255      -7.934   6.596   2.587  1.00  0.00           H  
ATOM   3952  HE2 MET   255      -7.916   5.806   0.998  1.00  0.00           H  
ATOM   3953  HE3 MET   255      -7.022   5.074   2.373  1.00  0.00           H  
ATOM   3954  N   LYS   256      -6.345   7.822  -4.262  1.00  0.00           N  
ATOM   3955  CA  LYS   256      -6.862   6.971  -5.369  1.00  0.00           C  
ATOM   3956  C   LYS   256      -5.805   5.890  -5.773  1.00  0.00           C  
ATOM   3957  O   LYS   256      -4.692   5.964  -5.321  1.00  0.00           O  
ATOM   3958  CB  LYS   256      -7.334   7.844  -6.519  1.00  0.00           C  
ATOM   3959  CG  LYS   256      -6.201   8.514  -7.306  1.00  0.00           C  
ATOM   3960  CD  LYS   256      -6.708   9.419  -8.459  1.00  0.00           C  
ATOM   3961  CE  LYS   256      -7.309  10.670  -7.842  1.00  0.00           C  
ATOM   3962  NZ  LYS   256      -7.839  11.588  -8.882  1.00  0.00           N1+
ATOM   3963  H   LYS   256      -5.374   8.098  -4.247  1.00  0.00           H  
ATOM   3964  HA  LYS   256      -7.711   6.422  -4.961  1.00  0.00           H  
ATOM   3965  HB2 LYS   256      -7.930   7.296  -7.249  1.00  0.00           H  
ATOM   3966  HB3 LYS   256      -8.049   8.550  -6.099  1.00  0.00           H  
ATOM   3967  HG2 LYS   256      -5.560   9.054  -6.610  1.00  0.00           H  
ATOM   3968  HG3 LYS   256      -5.640   7.700  -7.766  1.00  0.00           H  
ATOM   3969  HD2 LYS   256      -5.891   9.765  -9.093  1.00  0.00           H  
ATOM   3970  HD3 LYS   256      -7.421   8.964  -9.146  1.00  0.00           H  
ATOM   3971  HE2 LYS   256      -8.059  10.428  -7.088  1.00  0.00           H  
ATOM   3972  HE3 LYS   256      -6.550  11.184  -7.253  1.00  0.00           H  
ATOM   3973  HZ1 LYS   256      -8.772  11.334  -9.173  1.00  0.00           H  
ATOM   3974  HZ2 LYS   256      -7.908  12.529  -8.524  1.00  0.00           H  
ATOM   3975  HZ3 LYS   256      -7.272  11.765  -9.699  1.00  0.00           H  
ATOM   3976  N   GLY   257      -6.182   4.872  -6.593  1.00  0.00           N  
ATOM   3977  CA  GLY   257      -5.294   3.745  -6.988  1.00  0.00           C  
ATOM   3978  C   GLY   257      -5.839   3.022  -8.206  1.00  0.00           C  
ATOM   3979  O   GLY   257      -7.015   3.156  -8.584  1.00  0.00           O  
ATOM   3980  H   GLY   257      -7.109   4.935  -6.987  1.00  0.00           H  
ATOM   3981  HA2 GLY   257      -4.304   4.095  -7.283  1.00  0.00           H  
ATOM   3982  HA3 GLY   257      -5.288   3.038  -6.159  1.00  0.00           H  
ATOM   3983  N   GLY   258      -4.933   2.191  -8.800  1.00  0.00           N  
ATOM   3984  CA  GLY   258      -5.372   1.284  -9.825  1.00  0.00           C  
ATOM   3985  C   GLY   258      -4.552   1.373 -11.177  1.00  0.00           C  
ATOM   3986  O   GLY   258      -3.583   2.151 -11.237  1.00  0.00           O  
ATOM   3987  H   GLY   258      -3.949   2.325  -8.614  1.00  0.00           H  
ATOM   3988  HA2 GLY   258      -5.501   0.283  -9.413  1.00  0.00           H  
ATOM   3989  HA3 GLY   258      -6.404   1.551 -10.051  1.00  0.00           H  
ATOM   3990  N   SER   259      -5.023   0.621 -12.215  1.00  0.00           N  
ATOM   3991  CA  SER   259      -4.338   0.630 -13.513  1.00  0.00           C  
ATOM   3992  C   SER   259      -5.259   0.659 -14.722  1.00  0.00           C  
ATOM   3993  O   SER   259      -6.271  -0.011 -14.688  1.00  0.00           O  
ATOM   3994  CB  SER   259      -3.490  -0.624 -13.458  1.00  0.00           C  
ATOM   3995  OG  SER   259      -2.565  -0.694 -14.495  1.00  0.00           O  
ATOM   3996  H   SER   259      -5.759  -0.046 -12.032  1.00  0.00           H  
ATOM   3997  HA  SER   259      -3.766   1.558 -13.558  1.00  0.00           H  
ATOM   3998  HB2 SER   259      -2.838  -0.628 -12.584  1.00  0.00           H  
ATOM   3999  HB3 SER   259      -4.038  -1.562 -13.368  1.00  0.00           H  
ATOM   4000  HG  SER   259      -2.963  -1.135 -15.249  1.00  0.00           H  
ATOM   4001  N   THR   260      -4.781   1.072 -15.929  1.00  0.00           N  
ATOM   4002  CA  THR   260      -5.264   0.503 -17.214  1.00  0.00           C  
ATOM   4003  C   THR   260      -4.594  -0.858 -17.525  1.00  0.00           C  
ATOM   4004  O   THR   260      -3.443  -1.030 -17.121  1.00  0.00           O  
ATOM   4005  CB  THR   260      -5.173   1.441 -18.318  1.00  0.00           C  
ATOM   4006  CG2 THR   260      -6.170   2.670 -18.113  1.00  0.00           C  
ATOM   4007  OG1 THR   260      -3.873   1.924 -18.404  1.00  0.00           O  
ATOM   4008  H   THR   260      -3.922   1.601 -15.975  1.00  0.00           H  
ATOM   4009  HA  THR   260      -6.327   0.286 -17.111  1.00  0.00           H  
ATOM   4010  HB  THR   260      -5.545   0.883 -19.177  1.00  0.00           H  
ATOM   4011  HG1 THR   260      -3.243   1.239 -18.635  1.00  0.00           H  
ATOM   4012 HG21 THR   260      -5.845   3.372 -17.343  1.00  0.00           H  
ATOM   4013 HG22 THR   260      -6.150   3.299 -19.003  1.00  0.00           H  
ATOM   4014 HG23 THR   260      -7.202   2.329 -18.055  1.00  0.00           H  
ATOM   4015  N   LYN   261      -5.317  -1.802 -18.127  1.00  0.00           N  
ATOM   4016  CA  LYN   261      -5.000  -3.165 -18.508  1.00  0.00           C  
ATOM   4017  C   LYN   261      -5.500  -3.519 -19.876  1.00  0.00           C  
ATOM   4018  O   LYN   261      -6.593  -3.068 -20.191  1.00  0.00           O  
ATOM   4019  CB  LYN   261      -5.617  -4.109 -17.461  1.00  0.00           C  
ATOM   4020  CG  LYN   261      -5.173  -4.036 -15.989  1.00  0.00           C  
ATOM   4021  CD  LYN   261      -3.797  -4.565 -15.807  1.00  0.00           C  
ATOM   4022  CE  LYN   261      -3.217  -4.610 -14.396  1.00  0.00           C  
ATOM   4023  NZ  LYN   261      -1.779  -4.881 -14.461  1.00  0.00           N1+
ATOM   4024  H   LYN   261      -6.295  -1.575 -18.233  1.00  0.00           H  
ATOM   4025  HA  LYN   261      -3.928  -3.349 -18.580  1.00  0.00           H  
ATOM   4026  HB2 LYN   261      -6.675  -3.850 -17.475  1.00  0.00           H  
ATOM   4027  HB3 LYN   261      -5.582  -5.136 -17.825  1.00  0.00           H  
ATOM   4028  HG2 LYN   261      -5.276  -2.984 -15.723  1.00  0.00           H  
ATOM   4029  HG3 LYN   261      -5.849  -4.638 -15.381  1.00  0.00           H  
ATOM   4030  HD2 LYN   261      -3.695  -5.528 -16.308  1.00  0.00           H  
ATOM   4031  HD3 LYN   261      -3.195  -3.852 -16.369  1.00  0.00           H  
ATOM   4032  HE2 LYN   261      -3.273  -3.634 -13.913  1.00  0.00           H  
ATOM   4033  HE3 LYN   261      -3.723  -5.306 -13.726  1.00  0.00           H  
ATOM   4034  HZ1 LYN   261      -1.404  -4.986 -13.528  1.00  0.00           H  
ATOM   4035  HZ2 LYN   261      -1.617  -5.730 -14.984  1.00  0.00           H  
ATOM   4036  N   ASN   262      -4.817  -4.395 -20.662  1.00  0.00           N  
ATOM   4037  CA  ASN   262      -5.235  -4.818 -21.991  1.00  0.00           C  
ATOM   4038  C   ASN   262      -5.422  -6.331 -21.971  1.00  0.00           C  
ATOM   4039  O   ASN   262      -4.850  -7.012 -22.827  1.00  0.00           O  
ATOM   4040  CB  ASN   262      -4.198  -4.218 -22.933  1.00  0.00           C  
ATOM   4041  CG  ASN   262      -4.236  -2.653 -22.883  1.00  0.00           C  
ATOM   4042  ND2 ASN   262      -5.327  -2.035 -23.281  1.00  0.00           N  
ATOM   4043  OD1 ASN   262      -3.382  -1.938 -22.372  1.00  0.00           O  
ATOM   4044  H   ASN   262      -3.912  -4.624 -20.276  1.00  0.00           H  
ATOM   4045  HA  ASN   262      -6.186  -4.363 -22.272  1.00  0.00           H  
ATOM   4046  HB2 ASN   262      -3.227  -4.618 -22.641  1.00  0.00           H  
ATOM   4047  HB3 ASN   262      -4.479  -4.530 -23.938  1.00  0.00           H  
ATOM   4048 HD21 ASN   262      -5.296  -1.027 -23.349  1.00  0.00           H  
ATOM   4049 HD22 ASN   262      -6.054  -2.633 -23.646  1.00  0.00           H  
ATOM   4050  N   TRP   263      -6.212  -6.834 -20.999  1.00  0.00           N  
ATOM   4051  CA  TRP   263      -6.371  -8.317 -20.720  1.00  0.00           C  
ATOM   4052  C   TRP   263      -6.856  -9.207 -21.946  1.00  0.00           C  
ATOM   4053  O   TRP   263      -8.038  -9.615 -22.077  1.00  0.00           O  
ATOM   4054  CB  TRP   263      -7.189  -8.517 -19.454  1.00  0.00           C  
ATOM   4055  CG  TRP   263      -6.625  -8.228 -18.081  1.00  0.00           C  
ATOM   4056  CD1 TRP   263      -5.318  -7.971 -17.739  1.00  0.00           C  
ATOM   4057  CD2 TRP   263      -7.260  -8.239 -16.749  1.00  0.00           C  
ATOM   4058  CE2 TRP   263      -6.306  -8.027 -15.750  1.00  0.00           C  
ATOM   4059  CE3 TRP   263      -8.560  -8.490 -16.344  1.00  0.00           C  
ATOM   4060  NE1 TRP   263      -5.087  -7.845 -16.399  1.00  0.00           N  
ATOM   4061  CZ2 TRP   263      -6.599  -8.181 -14.393  1.00  0.00           C  
ATOM   4062  CZ3 TRP   263      -8.945  -8.609 -15.007  1.00  0.00           C  
ATOM   4063  CH2 TRP   263      -7.911  -8.499 -14.019  1.00  0.00           C  
ATOM   4064  H   TRP   263      -6.533  -6.161 -20.318  1.00  0.00           H  
ATOM   4065  HA  TRP   263      -5.374  -8.683 -20.476  1.00  0.00           H  
ATOM   4066  HB2 TRP   263      -8.061  -7.868 -19.522  1.00  0.00           H  
ATOM   4067  HB3 TRP   263      -7.601  -9.518 -19.576  1.00  0.00           H  
ATOM   4068  HD1 TRP   263      -4.534  -7.892 -18.478  1.00  0.00           H  
ATOM   4069  HE1 TRP   263      -4.233  -7.535 -15.955  1.00  0.00           H  
ATOM   4070  HE3 TRP   263      -9.249  -8.745 -17.134  1.00  0.00           H  
ATOM   4071  HZ2 TRP   263      -5.781  -7.994 -13.713  1.00  0.00           H  
ATOM   4072  HZ3 TRP   263      -9.964  -8.768 -14.687  1.00  0.00           H  
ATOM   4073  HH2 TRP   263      -8.075  -8.323 -12.966  1.00  0.00           H  
ATOM   4074  N   SER   264      -5.933  -9.556 -22.928  1.00  0.00           N  
ATOM   4075  CA  SER   264      -6.355 -10.406 -24.117  1.00  0.00           C  
ATOM   4076  C   SER   264      -5.103 -11.032 -24.832  1.00  0.00           C  
ATOM   4077  O   SER   264      -4.144 -10.319 -25.121  1.00  0.00           O  
ATOM   4078  CB  SER   264      -7.145  -9.603 -25.133  1.00  0.00           C  
ATOM   4079  OG  SER   264      -7.591 -10.381 -26.284  1.00  0.00           O  
ATOM   4080  H   SER   264      -5.083  -9.014 -22.996  1.00  0.00           H  
ATOM   4081  HA  SER   264      -6.901 -11.299 -23.810  1.00  0.00           H  
ATOM   4082  HB2 SER   264      -7.951  -9.168 -24.542  1.00  0.00           H  
ATOM   4083  HB3 SER   264      -6.601  -8.713 -25.449  1.00  0.00           H  
ATOM   4084  HG  SER   264      -8.108 -11.136 -25.995  1.00  0.00           H  
ATOM   4085  N   GLY   265      -4.985 -12.309 -24.995  1.00  0.00           N  
ATOM   4086  CA  GLY   265      -3.767 -13.022 -25.435  1.00  0.00           C  
ATOM   4087  C   GLY   265      -2.562 -13.074 -24.447  1.00  0.00           C  
ATOM   4088  O   GLY   265      -2.639 -12.440 -23.411  1.00  0.00           O  
ATOM   4089  H   GLY   265      -5.829 -12.846 -24.851  1.00  0.00           H  
ATOM   4090  HA2 GLY   265      -3.847 -14.030 -25.844  1.00  0.00           H  
ATOM   4091  HA3 GLY   265      -3.331 -12.499 -26.286  1.00  0.00           H  
ATOM   4092  N   ASN   266      -1.571 -13.906 -24.687  1.00  0.00           N  
ATOM   4093  CA  ASN   266      -0.493 -14.411 -23.830  1.00  0.00           C  
ATOM   4094  C   ASN   266      -0.960 -15.111 -22.475  1.00  0.00           C  
ATOM   4095  O   ASN   266      -0.197 -15.847 -21.854  1.00  0.00           O  
ATOM   4096  CB  ASN   266       0.544 -13.256 -23.648  1.00  0.00           C  
ATOM   4097  CG  ASN   266       1.124 -12.791 -24.947  1.00  0.00           C  
ATOM   4098  ND2 ASN   266       1.762 -13.667 -25.681  1.00  0.00           N  
ATOM   4099  OD1 ASN   266       1.113 -11.612 -25.293  1.00  0.00           O  
ATOM   4100  H   ASN   266      -1.500 -14.161 -25.663  1.00  0.00           H  
ATOM   4101  HA  ASN   266       0.058 -15.212 -24.322  1.00  0.00           H  
ATOM   4102  HB2 ASN   266       0.012 -12.390 -23.257  1.00  0.00           H  
ATOM   4103  HB3 ASN   266       1.324 -13.651 -22.998  1.00  0.00           H  
ATOM   4104 HD21 ASN   266       2.190 -13.336 -26.534  1.00  0.00           H  
ATOM   4105 HD22 ASN   266       1.908 -14.560 -25.233  1.00  0.00           H  
ATOM   4106  N   SER   267      -2.237 -14.937 -21.967  1.00  0.00           N  
ATOM   4107  CA  SER   267      -2.863 -15.600 -20.802  1.00  0.00           C  
ATOM   4108  C   SER   267      -4.396 -15.688 -20.870  1.00  0.00           C  
ATOM   4109  O   SER   267      -5.019 -14.767 -21.324  1.00  0.00           O  
ATOM   4110  CB  SER   267      -2.571 -14.891 -19.478  1.00  0.00           C  
ATOM   4111  OG  SER   267      -3.068 -15.613 -18.422  1.00  0.00           O  
ATOM   4112  H   SER   267      -2.726 -14.219 -22.483  1.00  0.00           H  
ATOM   4113  HA  SER   267      -2.353 -16.556 -20.683  1.00  0.00           H  
ATOM   4114  HB2 SER   267      -1.496 -14.742 -19.381  1.00  0.00           H  
ATOM   4115  HB3 SER   267      -2.975 -13.881 -19.417  1.00  0.00           H  
ATOM   4116  HG  SER   267      -3.536 -15.024 -17.826  1.00  0.00           H  
ATOM   4117  N   GLU   268      -5.007 -16.791 -20.410  1.00  0.00           N  
ATOM   4118  CA  GLU   268      -6.514 -16.827 -20.258  1.00  0.00           C  
ATOM   4119  C   GLU   268      -6.903 -16.259 -18.907  1.00  0.00           C  
ATOM   4120  O   GLU   268      -7.889 -15.532 -18.795  1.00  0.00           O  
ATOM   4121  CB  GLU   268      -7.083 -18.232 -20.530  1.00  0.00           C  
ATOM   4122  CG  GLU   268      -6.844 -18.790 -21.932  1.00  0.00           C  
ATOM   4123  CD  GLU   268      -5.375 -19.135 -22.408  1.00  0.00           C  
ATOM   4124  OE1 GLU   268      -4.663 -19.951 -21.785  1.00  0.00           O  
ATOM   4125  OE2 GLU   268      -5.028 -18.662 -23.487  1.00  0.00           O1-
ATOM   4126  H   GLU   268      -4.401 -17.515 -20.051  1.00  0.00           H  
ATOM   4127  HA  GLU   268      -6.818 -16.122 -21.031  1.00  0.00           H  
ATOM   4128  HB2 GLU   268      -6.742 -18.947 -19.780  1.00  0.00           H  
ATOM   4129  HB3 GLU   268      -8.152 -18.165 -20.324  1.00  0.00           H  
ATOM   4130  HG2 GLU   268      -7.548 -19.610 -22.078  1.00  0.00           H  
ATOM   4131  HG3 GLU   268      -7.202 -18.023 -22.620  1.00  0.00           H  
ATOM   4132  N   PHE   269      -6.097 -16.534 -17.836  1.00  0.00           N  
ATOM   4133  CA  PHE   269      -6.259 -16.044 -16.434  1.00  0.00           C  
ATOM   4134  C   PHE   269      -5.619 -14.629 -16.255  1.00  0.00           C  
ATOM   4135  O   PHE   269      -4.543 -14.359 -16.762  1.00  0.00           O  
ATOM   4136  CB  PHE   269      -5.647 -17.026 -15.417  1.00  0.00           C  
ATOM   4137  CG  PHE   269      -5.820 -16.671 -13.971  1.00  0.00           C  
ATOM   4138  CD1 PHE   269      -6.966 -16.920 -13.221  1.00  0.00           C  
ATOM   4139  CD2 PHE   269      -4.658 -16.092 -13.352  1.00  0.00           C  
ATOM   4140  CE1 PHE   269      -6.981 -16.494 -11.865  1.00  0.00           C  
ATOM   4141  CE2 PHE   269      -4.722 -15.751 -11.970  1.00  0.00           C  
ATOM   4142  CZ  PHE   269      -5.877 -15.931 -11.204  1.00  0.00           C  
ATOM   4143  H   PHE   269      -5.288 -17.074 -18.107  1.00  0.00           H  
ATOM   4144  HA  PHE   269      -7.338 -16.057 -16.282  1.00  0.00           H  
ATOM   4145  HB2 PHE   269      -6.076 -17.985 -15.710  1.00  0.00           H  
ATOM   4146  HB3 PHE   269      -4.582 -17.171 -15.600  1.00  0.00           H  
ATOM   4147  HD1 PHE   269      -7.759 -17.472 -13.702  1.00  0.00           H  
ATOM   4148  HD2 PHE   269      -3.784 -15.942 -13.968  1.00  0.00           H  
ATOM   4149  HE1 PHE   269      -7.813 -16.667 -11.198  1.00  0.00           H  
ATOM   4150  HE2 PHE   269      -3.920 -15.227 -11.470  1.00  0.00           H  
ATOM   4151  HZ  PHE   269      -5.850 -15.634 -10.167  1.00  0.00           H  
ATOM   4152  N   HIE   270      -6.290 -13.771 -15.512  1.00  0.00           N  
ATOM   4153  CA  HIE   270      -5.757 -12.431 -15.179  1.00  0.00           C  
ATOM   4154  C   HIE   270      -6.222 -12.195 -13.689  1.00  0.00           C  
ATOM   4155  O   HIE   270      -7.260 -12.664 -13.196  1.00  0.00           O  
ATOM   4156  CB  HIE   270      -6.200 -11.411 -16.139  1.00  0.00           C  
ATOM   4157  CG  HIE   270      -6.150 -11.732 -17.627  1.00  0.00           C  
ATOM   4158  CD2 HIE   270      -7.059 -12.511 -18.328  1.00  0.00           C  
ATOM   4159  ND1 HIE   270      -5.120 -11.356 -18.554  1.00  0.00           N  
ATOM   4160  CE1 HIE   270      -5.480 -11.936 -19.746  1.00  0.00           C  
ATOM   4161  NE2 HIE   270      -6.692 -12.575 -19.681  1.00  0.00           N  
ATOM   4162  H   HIE   270      -7.180 -14.074 -15.143  1.00  0.00           H  
ATOM   4163  HA  HIE   270      -4.668 -12.433 -15.142  1.00  0.00           H  
ATOM   4164  HB2 HIE   270      -7.152 -10.960 -15.858  1.00  0.00           H  
ATOM   4165  HB3 HIE   270      -5.567 -10.530 -16.029  1.00  0.00           H  
ATOM   4166  HD2 HIE   270      -7.913 -13.001 -17.885  1.00  0.00           H  
ATOM   4167  HE1 HIE   270      -4.806 -11.833 -20.583  1.00  0.00           H  
ATOM   4168  HE2 HIE   270      -7.105 -13.145 -20.405  1.00  0.00           H  
ATOM   4169  N   PHE   271      -5.408 -11.497 -12.938  1.00  0.00           N  
ATOM   4170  CA  PHE   271      -5.699 -10.911 -11.662  1.00  0.00           C  
ATOM   4171  C   PHE   271      -4.862  -9.687 -11.389  1.00  0.00           C  
ATOM   4172  O   PHE   271      -3.745  -9.562 -11.858  1.00  0.00           O  
ATOM   4173  CB  PHE   271      -5.379 -11.967 -10.609  1.00  0.00           C  
ATOM   4174  CG  PHE   271      -5.861 -11.686  -9.183  1.00  0.00           C  
ATOM   4175  CD1 PHE   271      -7.079 -12.103  -8.810  1.00  0.00           C  
ATOM   4176  CD2 PHE   271      -5.070 -10.987  -8.288  1.00  0.00           C  
ATOM   4177  CE1 PHE   271      -7.504 -11.919  -7.459  1.00  0.00           C  
ATOM   4178  CE2 PHE   271      -5.418 -10.821  -6.928  1.00  0.00           C  
ATOM   4179  CZ  PHE   271      -6.670 -11.317  -6.543  1.00  0.00           C  
ATOM   4180  H   PHE   271      -4.469 -11.294 -13.249  1.00  0.00           H  
ATOM   4181  HA  PHE   271      -6.738 -10.587 -11.707  1.00  0.00           H  
ATOM   4182  HB2 PHE   271      -6.050 -12.801 -10.818  1.00  0.00           H  
ATOM   4183  HB3 PHE   271      -4.325 -12.242 -10.623  1.00  0.00           H  
ATOM   4184  HD1 PHE   271      -7.768 -12.536  -9.520  1.00  0.00           H  
ATOM   4185  HD2 PHE   271      -4.146 -10.617  -8.707  1.00  0.00           H  
ATOM   4186  HE1 PHE   271      -8.518 -12.082  -7.124  1.00  0.00           H  
ATOM   4187  HE2 PHE   271      -4.909 -10.227  -6.184  1.00  0.00           H  
ATOM   4188  HZ  PHE   271      -7.017 -11.089  -5.546  1.00  0.00           H  
ATOM   4189  N   TYR   272      -5.514  -8.769 -10.542  1.00  0.00           N  
ATOM   4190  CA  TYR   272      -4.852  -7.599 -10.003  1.00  0.00           C  
ATOM   4191  C   TYR   272      -5.304  -7.254  -8.539  1.00  0.00           C  
ATOM   4192  O   TYR   272      -6.382  -7.611  -8.135  1.00  0.00           O  
ATOM   4193  CB  TYR   272      -5.065  -6.482 -11.001  1.00  0.00           C  
ATOM   4194  CG  TYR   272      -4.476  -5.097 -10.656  1.00  0.00           C  
ATOM   4195  CD1 TYR   272      -3.131  -4.943 -10.307  1.00  0.00           C  
ATOM   4196  CD2 TYR   272      -5.316  -3.903 -10.748  1.00  0.00           C  
ATOM   4197  CE1 TYR   272      -2.572  -3.661 -10.131  1.00  0.00           C  
ATOM   4198  CE2 TYR   272      -4.794  -2.667 -10.541  1.00  0.00           C  
ATOM   4199  CZ  TYR   272      -3.443  -2.557 -10.231  1.00  0.00           C  
ATOM   4200  OH  TYR   272      -2.933  -1.331 -10.095  1.00  0.00           O  
ATOM   4201  H   TYR   272      -6.460  -8.955 -10.240  1.00  0.00           H  
ATOM   4202  HA  TYR   272      -3.787  -7.819  -9.942  1.00  0.00           H  
ATOM   4203  HB2 TYR   272      -4.548  -6.763 -11.918  1.00  0.00           H  
ATOM   4204  HB3 TYR   272      -6.103  -6.354 -11.306  1.00  0.00           H  
ATOM   4205  HD1 TYR   272      -2.544  -5.840 -10.178  1.00  0.00           H  
ATOM   4206  HD2 TYR   272      -6.370  -4.032 -10.944  1.00  0.00           H  
ATOM   4207  HE1 TYR   272      -1.513  -3.529  -9.968  1.00  0.00           H  
ATOM   4208  HE2 TYR   272      -5.389  -1.778 -10.689  1.00  0.00           H  
ATOM   4209  HH  TYR   272      -2.330  -1.290  -9.349  1.00  0.00           H  
ATOM   4210  N   SER   273      -4.563  -6.410  -7.855  1.00  0.00           N  
ATOM   4211  CA  SER   273      -4.943  -5.780  -6.609  1.00  0.00           C  
ATOM   4212  C   SER   273      -4.424  -4.360  -6.342  1.00  0.00           C  
ATOM   4213  O   SER   273      -3.395  -3.889  -6.859  1.00  0.00           O  
ATOM   4214  CB  SER   273      -4.327  -6.642  -5.486  1.00  0.00           C  
ATOM   4215  OG  SER   273      -2.943  -6.827  -5.734  1.00  0.00           O  
ATOM   4216  H   SER   273      -3.667  -6.095  -8.198  1.00  0.00           H  
ATOM   4217  HA  SER   273      -6.022  -5.729  -6.471  1.00  0.00           H  
ATOM   4218  HB2 SER   273      -4.577  -6.230  -4.510  1.00  0.00           H  
ATOM   4219  HB3 SER   273      -4.822  -7.597  -5.664  1.00  0.00           H  
ATOM   4220  HG  SER   273      -2.688  -6.976  -6.647  1.00  0.00           H  
ATOM   4221  N   ILE   274      -5.155  -3.675  -5.510  1.00  0.00           N  
ATOM   4222  CA  ILE   274      -4.806  -2.282  -5.031  1.00  0.00           C  
ATOM   4223  C   ILE   274      -4.931  -2.231  -3.533  1.00  0.00           C  
ATOM   4224  O   ILE   274      -5.926  -2.499  -2.908  1.00  0.00           O  
ATOM   4225  CB  ILE   274      -5.869  -1.225  -5.545  1.00  0.00           C  
ATOM   4226  CG1 ILE   274      -6.123  -1.332  -7.079  1.00  0.00           C  
ATOM   4227  CG2 ILE   274      -5.280   0.166  -5.261  1.00  0.00           C  
ATOM   4228  CD1 ILE   274      -7.423  -0.616  -7.440  1.00  0.00           C  
ATOM   4229  H   ILE   274      -5.978  -4.141  -5.154  1.00  0.00           H  
ATOM   4230  HA  ILE   274      -3.799  -2.022  -5.355  1.00  0.00           H  
ATOM   4231  HB  ILE   274      -6.828  -1.317  -5.033  1.00  0.00           H  
ATOM   4232 HG12 ILE   274      -5.275  -0.794  -7.504  1.00  0.00           H  
ATOM   4233 HG13 ILE   274      -6.195  -2.347  -7.466  1.00  0.00           H  
ATOM   4234 HG21 ILE   274      -5.032   0.188  -4.200  1.00  0.00           H  
ATOM   4235 HG22 ILE   274      -4.298   0.311  -5.709  1.00  0.00           H  
ATOM   4236 HG23 ILE   274      -5.904   0.994  -5.596  1.00  0.00           H  
ATOM   4237 HD11 ILE   274      -7.641  -0.468  -8.498  1.00  0.00           H  
ATOM   4238 HD12 ILE   274      -8.259  -1.172  -7.018  1.00  0.00           H  
ATOM   4239 HD13 ILE   274      -7.425   0.423  -7.107  1.00  0.00           H  
ATOM   4240  N   ASN   275      -3.802  -1.968  -2.913  1.00  0.00           N  
ATOM   4241  CA  ASN   275      -3.728  -1.359  -1.583  1.00  0.00           C  
ATOM   4242  C   ASN   275      -3.516   0.203  -1.742  1.00  0.00           C  
ATOM   4243  O   ASN   275      -2.991   0.587  -2.842  1.00  0.00           O  
ATOM   4244  CB  ASN   275      -2.594  -2.087  -0.827  1.00  0.00           C  
ATOM   4245  CG  ASN   275      -2.552  -1.636   0.591  1.00  0.00           C  
ATOM   4246  ND2 ASN   275      -3.443  -2.050   1.533  1.00  0.00           N  
ATOM   4247  OD1 ASN   275      -1.655  -0.929   0.981  1.00  0.00           O  
ATOM   4248  H   ASN   275      -2.982  -1.821  -3.486  1.00  0.00           H  
ATOM   4249  HA  ASN   275      -4.652  -1.543  -1.035  1.00  0.00           H  
ATOM   4250  HB2 ASN   275      -2.694  -3.172  -0.852  1.00  0.00           H  
ATOM   4251  HB3 ASN   275      -1.610  -1.892  -1.252  1.00  0.00           H  
ATOM   4252 HD21 ASN   275      -3.517  -1.646   2.455  1.00  0.00           H  
ATOM   4253 HD22 ASN   275      -4.152  -2.681   1.186  1.00  0.00           H  
ATOM   4254  N   VAL   276      -3.986   1.002  -0.763  1.00  0.00           N  
ATOM   4255  CA  VAL   276      -4.134   2.481  -0.715  1.00  0.00           C  
ATOM   4256  C   VAL   276      -4.247   2.759   0.775  1.00  0.00           C  
ATOM   4257  O   VAL   276      -4.937   2.013   1.471  1.00  0.00           O  
ATOM   4258  CB  VAL   276      -5.337   3.016  -1.403  1.00  0.00           C  
ATOM   4259  CG1 VAL   276      -5.418   4.588  -1.696  1.00  0.00           C  
ATOM   4260  CG2 VAL   276      -5.508   2.486  -2.764  1.00  0.00           C  
ATOM   4261  H   VAL   276      -4.454   0.461  -0.050  1.00  0.00           H  
ATOM   4262  HA  VAL   276      -3.185   2.840  -1.115  1.00  0.00           H  
ATOM   4263  HB  VAL   276      -6.167   2.825  -0.722  1.00  0.00           H  
ATOM   4264 HG11 VAL   276      -4.748   4.843  -2.516  1.00  0.00           H  
ATOM   4265 HG12 VAL   276      -6.369   5.001  -2.030  1.00  0.00           H  
ATOM   4266 HG13 VAL   276      -5.051   5.199  -0.872  1.00  0.00           H  
ATOM   4267 HG21 VAL   276      -5.801   1.443  -2.643  1.00  0.00           H  
ATOM   4268 HG22 VAL   276      -6.294   2.912  -3.387  1.00  0.00           H  
ATOM   4269 HG23 VAL   276      -4.579   2.614  -3.320  1.00  0.00           H  
ATOM   4270  N   GLY   277      -3.653   3.862   1.196  1.00  0.00           N  
ATOM   4271  CA  GLY   277      -3.677   4.421   2.533  1.00  0.00           C  
ATOM   4272  C   GLY   277      -3.003   5.783   2.734  1.00  0.00           C  
ATOM   4273  O   GLY   277      -2.160   6.219   1.950  1.00  0.00           O  
ATOM   4274  H   GLY   277      -3.180   4.415   0.496  1.00  0.00           H  
ATOM   4275  HA2 GLY   277      -4.744   4.453   2.753  1.00  0.00           H  
ATOM   4276  HA3 GLY   277      -3.131   3.729   3.175  1.00  0.00           H  
ATOM   4277  N   GLY   278      -3.412   6.412   3.825  1.00  0.00           N  
ATOM   4278  CA  GLY   278      -3.082   7.814   4.240  1.00  0.00           C  
ATOM   4279  C   GLY   278      -3.622   8.320   5.565  1.00  0.00           C  
ATOM   4280  O   GLY   278      -4.637   7.838   6.053  1.00  0.00           O  
ATOM   4281  H   GLY   278      -4.003   5.911   4.473  1.00  0.00           H  
ATOM   4282  HA2 GLY   278      -1.999   7.896   4.342  1.00  0.00           H  
ATOM   4283  HA3 GLY   278      -3.405   8.497   3.456  1.00  0.00           H  
ATOM   4284  N   PHE   279      -3.002   9.335   6.216  1.00  0.00           N  
ATOM   4285  CA  PHE   279      -3.370  10.072   7.467  1.00  0.00           C  
ATOM   4286  C   PHE   279      -4.130  11.407   7.162  1.00  0.00           C  
ATOM   4287  O   PHE   279      -3.603  12.243   6.454  1.00  0.00           O  
ATOM   4288  CB  PHE   279      -2.081  10.276   8.249  1.00  0.00           C  
ATOM   4289  CG  PHE   279      -2.119  10.612   9.778  1.00  0.00           C  
ATOM   4290  CD1 PHE   279      -1.854   9.595  10.673  1.00  0.00           C  
ATOM   4291  CD2 PHE   279      -1.870  11.931  10.185  1.00  0.00           C  
ATOM   4292  CE1 PHE   279      -1.788   9.928  12.049  1.00  0.00           C  
ATOM   4293  CE2 PHE   279      -1.708  12.246  11.527  1.00  0.00           C  
ATOM   4294  CZ  PHE   279      -1.658  11.230  12.513  1.00  0.00           C  
ATOM   4295  H   PHE   279      -2.172   9.691   5.762  1.00  0.00           H  
ATOM   4296  HA  PHE   279      -4.029   9.405   8.024  1.00  0.00           H  
ATOM   4297  HB2 PHE   279      -1.481   9.368   8.186  1.00  0.00           H  
ATOM   4298  HB3 PHE   279      -1.536  11.060   7.725  1.00  0.00           H  
ATOM   4299  HD1 PHE   279      -1.849   8.544  10.424  1.00  0.00           H  
ATOM   4300  HD2 PHE   279      -1.820  12.753   9.486  1.00  0.00           H  
ATOM   4301  HE1 PHE   279      -1.731   9.195  12.841  1.00  0.00           H  
ATOM   4302  HE2 PHE   279      -1.595  13.262  11.876  1.00  0.00           H  
ATOM   4303  HZ  PHE   279      -1.421  11.492  13.534  1.00  0.00           H  
ATOM   4304  N   PHE   280      -5.240  11.462   7.903  1.00  0.00           N  
ATOM   4305  CA  PHE   280      -6.202  12.581   7.812  1.00  0.00           C  
ATOM   4306  C   PHE   280      -6.718  13.162   9.149  1.00  0.00           C  
ATOM   4307  O   PHE   280      -6.836  12.440  10.212  1.00  0.00           O  
ATOM   4308  CB  PHE   280      -7.293  12.223   6.858  1.00  0.00           C  
ATOM   4309  CG  PHE   280      -6.822  11.828   5.443  1.00  0.00           C  
ATOM   4310  CD1 PHE   280      -6.558  10.508   5.089  1.00  0.00           C  
ATOM   4311  CD2 PHE   280      -6.575  12.896   4.556  1.00  0.00           C  
ATOM   4312  CE1 PHE   280      -6.032  10.216   3.795  1.00  0.00           C  
ATOM   4313  CE2 PHE   280      -5.901  12.608   3.334  1.00  0.00           C  
ATOM   4314  CZ  PHE   280      -5.656  11.274   2.998  1.00  0.00           C  
ATOM   4315  H   PHE   280      -5.275  10.774   8.641  1.00  0.00           H  
ATOM   4316  HA  PHE   280      -5.727  13.405   7.280  1.00  0.00           H  
ATOM   4317  HB2 PHE   280      -7.781  11.365   7.318  1.00  0.00           H  
ATOM   4318  HB3 PHE   280      -8.032  13.020   6.775  1.00  0.00           H  
ATOM   4319  HD1 PHE   280      -6.627   9.696   5.797  1.00  0.00           H  
ATOM   4320  HD2 PHE   280      -6.741  13.920   4.853  1.00  0.00           H  
ATOM   4321  HE1 PHE   280      -5.704   9.230   3.500  1.00  0.00           H  
ATOM   4322  HE2 PHE   280      -5.601  13.390   2.652  1.00  0.00           H  
ATOM   4323  HZ  PHE   280      -5.268  11.028   2.021  1.00  0.00           H  
ATOM   4324  N   LYS   281      -7.107  14.457   9.062  1.00  0.00           N  
ATOM   4325  CA  LYS   281      -7.779  15.102  10.198  1.00  0.00           C  
ATOM   4326  C   LYS   281      -9.314  14.968  10.156  1.00  0.00           C  
ATOM   4327  O   LYS   281      -9.916  15.542   9.318  1.00  0.00           O  
ATOM   4328  CB  LYS   281      -7.179  16.504  10.316  1.00  0.00           C  
ATOM   4329  CG  LYS   281      -7.669  17.236  11.523  1.00  0.00           C  
ATOM   4330  CD  LYS   281      -7.131  18.731  11.650  1.00  0.00           C  
ATOM   4331  CE  LYS   281      -7.725  19.561  12.784  1.00  0.00           C  
ATOM   4332  NZ  LYS   281      -7.226  20.865  12.787  1.00  0.00           N1+
ATOM   4333  H   LYS   281      -7.073  15.044   8.241  1.00  0.00           H  
ATOM   4334  HA  LYS   281      -7.456  14.614  11.118  1.00  0.00           H  
ATOM   4335  HB2 LYS   281      -6.092  16.431  10.346  1.00  0.00           H  
ATOM   4336  HB3 LYS   281      -7.555  17.119   9.497  1.00  0.00           H  
ATOM   4337  HG2 LYS   281      -8.757  17.277  11.475  1.00  0.00           H  
ATOM   4338  HG3 LYS   281      -7.426  16.678  12.429  1.00  0.00           H  
ATOM   4339  HD2 LYS   281      -6.086  18.681  11.952  1.00  0.00           H  
ATOM   4340  HD3 LYS   281      -7.256  19.237  10.693  1.00  0.00           H  
ATOM   4341  HE2 LYS   281      -8.800  19.542  12.606  1.00  0.00           H  
ATOM   4342  HE3 LYS   281      -7.620  19.102  13.766  1.00  0.00           H  
ATOM   4343  HZ1 LYS   281      -7.243  21.263  11.859  1.00  0.00           H  
ATOM   4344  HZ2 LYS   281      -7.595  21.521  13.460  1.00  0.00           H  
ATOM   4345  HZ3 LYS   281      -6.261  20.772  13.066  1.00  0.00           H  
ATOM   4346  N   LEU   282      -9.900  14.244  11.077  1.00  0.00           N  
ATOM   4347  CA  LEU   282     -11.390  13.965  11.111  1.00  0.00           C  
ATOM   4348  C   LEU   282     -12.126  14.388  12.411  1.00  0.00           C  
ATOM   4349  O   LEU   282     -11.819  13.909  13.509  1.00  0.00           O  
ATOM   4350  CB  LEU   282     -11.928  12.536  10.600  1.00  0.00           C  
ATOM   4351  CG  LEU   282     -11.083  11.892   9.477  1.00  0.00           C  
ATOM   4352  CD1 LEU   282     -11.376  10.379   9.522  1.00  0.00           C  
ATOM   4353  CD2 LEU   282     -11.386  12.500   8.147  1.00  0.00           C  
ATOM   4354  H   LEU   282      -9.444  13.743  11.827  1.00  0.00           H  
ATOM   4355  HA  LEU   282     -11.896  14.623  10.405  1.00  0.00           H  
ATOM   4356  HB2 LEU   282     -11.917  11.969  11.531  1.00  0.00           H  
ATOM   4357  HB3 LEU   282     -12.951  12.581  10.224  1.00  0.00           H  
ATOM   4358  HG  LEU   282     -10.038  12.090   9.713  1.00  0.00           H  
ATOM   4359 HD11 LEU   282     -10.563   9.922   8.957  1.00  0.00           H  
ATOM   4360 HD12 LEU   282     -11.265   9.980  10.530  1.00  0.00           H  
ATOM   4361 HD13 LEU   282     -12.356  10.120   9.120  1.00  0.00           H  
ATOM   4362 HD21 LEU   282     -11.327  13.586   8.221  1.00  0.00           H  
ATOM   4363 HD22 LEU   282     -10.713  12.296   7.314  1.00  0.00           H  
ATOM   4364 HD23 LEU   282     -12.368  12.193   7.787  1.00  0.00           H  
ATOM   4365  N   ARG   283     -13.007  15.367  12.385  1.00  0.00           N  
ATOM   4366  CA  ARG   283     -14.053  15.643  13.378  1.00  0.00           C  
ATOM   4367  C   ARG   283     -15.180  14.604  13.205  1.00  0.00           C  
ATOM   4368  O   ARG   283     -15.302  14.042  12.110  1.00  0.00           O  
ATOM   4369  CB  ARG   283     -14.568  17.033  13.109  1.00  0.00           C  
ATOM   4370  CG  ARG   283     -13.638  18.194  13.387  1.00  0.00           C  
ATOM   4371  CD  ARG   283     -13.510  18.429  14.902  1.00  0.00           C  
ATOM   4372  NE  ARG   283     -12.581  19.490  15.270  1.00  0.00           N  
ATOM   4373  CZ  ARG   283     -12.388  19.938  16.472  1.00  0.00           C  
ATOM   4374  NH1 ARG   283     -13.108  19.643  17.447  1.00  0.00           N1+
ATOM   4375  NH2 ARG   283     -11.592  20.863  16.837  1.00  0.00           N1+
ATOM   4376  H   ARG   283     -13.115  15.747  11.455  1.00  0.00           H  
ATOM   4377  HA  ARG   283     -13.562  15.525  14.345  1.00  0.00           H  
ATOM   4378  HB2 ARG   283     -14.892  17.113  12.071  1.00  0.00           H  
ATOM   4379  HB3 ARG   283     -15.443  17.267  13.714  1.00  0.00           H  
ATOM   4380  HG2 ARG   283     -12.700  17.963  12.882  1.00  0.00           H  
ATOM   4381  HG3 ARG   283     -14.107  19.069  12.937  1.00  0.00           H  
ATOM   4382  HD2 ARG   283     -14.528  18.694  15.187  1.00  0.00           H  
ATOM   4383  HD3 ARG   283     -13.105  17.521  15.349  1.00  0.00           H  
ATOM   4384  HE  ARG   283     -12.323  20.131  14.533  1.00  0.00           H  
ATOM   4385 HH11 ARG   283     -13.725  18.853  17.326  1.00  0.00           H  
ATOM   4386 HH12 ARG   283     -12.822  19.870  18.389  1.00  0.00           H  
ATOM   4387 HH21 ARG   283     -11.008  21.325  16.155  1.00  0.00           H  
ATOM   4388 HH22 ARG   283     -11.424  21.070  17.812  1.00  0.00           H  
ATOM   4389  N   ALA   284     -16.028  14.460  14.234  1.00  0.00           N  
ATOM   4390  CA  ALA   284     -17.266  13.791  14.096  1.00  0.00           C  
ATOM   4391  C   ALA   284     -18.316  14.312  13.106  1.00  0.00           C  
ATOM   4392  O   ALA   284     -18.206  15.444  12.591  1.00  0.00           O  
ATOM   4393  CB  ALA   284     -17.814  13.589  15.478  1.00  0.00           C  
ATOM   4394  H   ALA   284     -15.846  14.848  15.149  1.00  0.00           H  
ATOM   4395  HA  ALA   284     -16.899  12.891  13.605  1.00  0.00           H  
ATOM   4396  HB1 ALA   284     -17.249  12.923  16.130  1.00  0.00           H  
ATOM   4397  HB2 ALA   284     -18.109  14.533  15.937  1.00  0.00           H  
ATOM   4398  HB3 ALA   284     -18.821  13.170  15.483  1.00  0.00           H  
ATOM   4399  N   GLY   285     -19.305  13.523  12.759  1.00  0.00           N  
ATOM   4400  CA  GLY   285     -20.362  13.797  11.804  1.00  0.00           C  
ATOM   4401  C   GLY   285     -19.942  13.726  10.311  1.00  0.00           C  
ATOM   4402  O   GLY   285     -20.808  13.804   9.426  1.00  0.00           O  
ATOM   4403  H   GLY   285     -19.317  12.666  13.293  1.00  0.00           H  
ATOM   4404  HA2 GLY   285     -21.103  13.012  11.956  1.00  0.00           H  
ATOM   4405  HA3 GLY   285     -20.882  14.731  12.019  1.00  0.00           H  
ATOM   4406  N   GLU   286     -18.630  13.598  10.097  1.00  0.00           N  
ATOM   4407  CA  GLU   286     -18.101  13.249   8.755  1.00  0.00           C  
ATOM   4408  C   GLU   286     -18.504  11.833   8.317  1.00  0.00           C  
ATOM   4409  O   GLU   286     -18.596  10.883   9.126  1.00  0.00           O  
ATOM   4410  CB  GLU   286     -16.597  13.388   8.854  1.00  0.00           C  
ATOM   4411  CG  GLU   286     -15.929  13.715   7.542  1.00  0.00           C  
ATOM   4412  CD  GLU   286     -15.889  15.231   7.305  1.00  0.00           C  
ATOM   4413  OE1 GLU   286     -16.141  16.076   8.230  1.00  0.00           O  
ATOM   4414  OE2 GLU   286     -15.497  15.526   6.214  1.00  0.00           O1-
ATOM   4415  H   GLU   286     -18.036  13.735  10.902  1.00  0.00           H  
ATOM   4416  HA  GLU   286     -18.393  14.028   8.051  1.00  0.00           H  
ATOM   4417  HB2 GLU   286     -16.226  14.015   9.666  1.00  0.00           H  
ATOM   4418  HB3 GLU   286     -16.167  12.450   9.207  1.00  0.00           H  
ATOM   4419  HG2 GLU   286     -14.923  13.305   7.445  1.00  0.00           H  
ATOM   4420  HG3 GLU   286     -16.497  13.222   6.754  1.00  0.00           H  
ATOM   4421  N   GLU   287     -18.701  11.594   7.059  1.00  0.00           N  
ATOM   4422  CA  GLU   287     -19.084  10.369   6.391  1.00  0.00           C  
ATOM   4423  C   GLU   287     -18.025  10.096   5.324  1.00  0.00           C  
ATOM   4424  O   GLU   287     -17.895  10.803   4.318  1.00  0.00           O  
ATOM   4425  CB  GLU   287     -20.500  10.535   5.829  1.00  0.00           C  
ATOM   4426  CG  GLU   287     -21.526  10.691   6.960  1.00  0.00           C  
ATOM   4427  CD  GLU   287     -23.010  10.551   6.644  1.00  0.00           C  
ATOM   4428  OE1 GLU   287     -23.763  10.056   7.526  1.00  0.00           O  
ATOM   4429  OE2 GLU   287     -23.463  10.793   5.535  1.00  0.00           O1-
ATOM   4430  H   GLU   287     -18.573  12.409   6.478  1.00  0.00           H  
ATOM   4431  HA  GLU   287     -19.067   9.544   7.103  1.00  0.00           H  
ATOM   4432  HB2 GLU   287     -20.519  11.342   5.096  1.00  0.00           H  
ATOM   4433  HB3 GLU   287     -20.760   9.686   5.198  1.00  0.00           H  
ATOM   4434  HG2 GLU   287     -21.313   9.933   7.714  1.00  0.00           H  
ATOM   4435  HG3 GLU   287     -21.465  11.690   7.389  1.00  0.00           H  
ATOM   4436  N   ILE   288     -17.233   8.989   5.549  1.00  0.00           N  
ATOM   4437  CA  ILE   288     -16.157   8.507   4.706  1.00  0.00           C  
ATOM   4438  C   ILE   288     -16.500   7.279   3.880  1.00  0.00           C  
ATOM   4439  O   ILE   288     -17.325   6.495   4.350  1.00  0.00           O  
ATOM   4440  CB  ILE   288     -14.890   8.262   5.601  1.00  0.00           C  
ATOM   4441  CG1 ILE   288     -14.278   9.465   6.255  1.00  0.00           C  
ATOM   4442  CG2 ILE   288     -13.714   7.548   4.851  1.00  0.00           C  
ATOM   4443  CD1 ILE   288     -15.078  10.225   7.292  1.00  0.00           C  
ATOM   4444  H   ILE   288     -17.419   8.490   6.407  1.00  0.00           H  
ATOM   4445  HA  ILE   288     -15.897   9.351   4.068  1.00  0.00           H  
ATOM   4446  HB  ILE   288     -15.239   7.517   6.317  1.00  0.00           H  
ATOM   4447 HG12 ILE   288     -13.424   9.017   6.762  1.00  0.00           H  
ATOM   4448 HG13 ILE   288     -13.963  10.146   5.463  1.00  0.00           H  
ATOM   4449 HG21 ILE   288     -12.836   7.367   5.470  1.00  0.00           H  
ATOM   4450 HG22 ILE   288     -14.073   6.586   4.484  1.00  0.00           H  
ATOM   4451 HG23 ILE   288     -13.394   8.162   4.009  1.00  0.00           H  
ATOM   4452 HD11 ILE   288     -15.826  10.867   6.825  1.00  0.00           H  
ATOM   4453 HD12 ILE   288     -15.710   9.552   7.873  1.00  0.00           H  
ATOM   4454 HD13 ILE   288     -14.439  10.896   7.867  1.00  0.00           H  
ATOM   4455  N   SER   289     -16.140   7.180   2.557  1.00  0.00           N  
ATOM   4456  CA  SER   289     -16.649   6.214   1.557  1.00  0.00           C  
ATOM   4457  C   SER   289     -15.546   5.984   0.449  1.00  0.00           C  
ATOM   4458  O   SER   289     -14.553   6.743   0.267  1.00  0.00           O  
ATOM   4459  CB  SER   289     -17.891   6.927   0.890  1.00  0.00           C  
ATOM   4460  OG  SER   289     -18.442   6.002   0.006  1.00  0.00           O  
ATOM   4461  H   SER   289     -15.505   7.868   2.182  1.00  0.00           H  
ATOM   4462  HA  SER   289     -16.922   5.250   1.989  1.00  0.00           H  
ATOM   4463  HB2 SER   289     -18.640   7.365   1.549  1.00  0.00           H  
ATOM   4464  HB3 SER   289     -17.382   7.705   0.320  1.00  0.00           H  
ATOM   4465  HG  SER   289     -19.119   5.473   0.435  1.00  0.00           H  
ATOM   4466  N   ILE   290     -15.749   4.908  -0.308  1.00  0.00           N  
ATOM   4467  CA  ILE   290     -14.972   4.511  -1.415  1.00  0.00           C  
ATOM   4468  C   ILE   290     -15.865   4.141  -2.645  1.00  0.00           C  
ATOM   4469  O   ILE   290     -17.068   3.756  -2.488  1.00  0.00           O  
ATOM   4470  CB  ILE   290     -14.109   3.338  -0.919  1.00  0.00           C  
ATOM   4471  CG1 ILE   290     -13.241   2.779  -2.028  1.00  0.00           C  
ATOM   4472  CG2 ILE   290     -14.843   2.225  -0.275  1.00  0.00           C  
ATOM   4473  CD1 ILE   290     -12.090   1.927  -1.408  1.00  0.00           C  
ATOM   4474  H   ILE   290     -16.588   4.360  -0.178  1.00  0.00           H  
ATOM   4475  HA  ILE   290     -14.214   5.268  -1.616  1.00  0.00           H  
ATOM   4476  HB  ILE   290     -13.380   3.706  -0.197  1.00  0.00           H  
ATOM   4477 HG12 ILE   290     -13.809   2.145  -2.707  1.00  0.00           H  
ATOM   4478 HG13 ILE   290     -12.817   3.595  -2.612  1.00  0.00           H  
ATOM   4479 HG21 ILE   290     -14.259   1.389   0.108  1.00  0.00           H  
ATOM   4480 HG22 ILE   290     -15.351   2.579   0.622  1.00  0.00           H  
ATOM   4481 HG23 ILE   290     -15.621   1.839  -0.933  1.00  0.00           H  
ATOM   4482 HD11 ILE   290     -11.256   1.863  -2.106  1.00  0.00           H  
ATOM   4483 HD12 ILE   290     -11.606   2.401  -0.554  1.00  0.00           H  
ATOM   4484 HD13 ILE   290     -12.332   0.911  -1.097  1.00  0.00           H  
ATOM   4485  N   GLN   291     -15.222   4.150  -3.851  1.00  0.00           N  
ATOM   4486  CA  GLN   291     -15.918   3.900  -5.108  1.00  0.00           C  
ATOM   4487  C   GLN   291     -14.991   3.099  -6.109  1.00  0.00           C  
ATOM   4488  O   GLN   291     -13.737   3.350  -6.012  1.00  0.00           O  
ATOM   4489  CB  GLN   291     -16.344   5.201  -5.768  1.00  0.00           C  
ATOM   4490  CG  GLN   291     -16.851   6.276  -4.779  1.00  0.00           C  
ATOM   4491  CD  GLN   291     -17.148   7.601  -5.470  1.00  0.00           C  
ATOM   4492  NE2 GLN   291     -17.668   8.525  -4.661  1.00  0.00           N  
ATOM   4493  OE1 GLN   291     -16.870   7.857  -6.635  1.00  0.00           O  
ATOM   4494  H   GLN   291     -14.324   4.603  -3.948  1.00  0.00           H  
ATOM   4495  HA  GLN   291     -16.860   3.366  -4.979  1.00  0.00           H  
ATOM   4496  HB2 GLN   291     -15.448   5.598  -6.245  1.00  0.00           H  
ATOM   4497  HB3 GLN   291     -16.963   4.940  -6.626  1.00  0.00           H  
ATOM   4498  HG2 GLN   291     -17.803   5.858  -4.452  1.00  0.00           H  
ATOM   4499  HG3 GLN   291     -16.159   6.398  -3.946  1.00  0.00           H  
ATOM   4500 HE21 GLN   291     -17.885   9.472  -4.940  1.00  0.00           H  
ATOM   4501 HE22 GLN   291     -17.849   8.236  -3.711  1.00  0.00           H  
ATOM   4502  N   VAL   292     -15.533   2.245  -6.974  1.00  0.00           N  
ATOM   4503  CA  VAL   292     -14.799   1.301  -7.835  1.00  0.00           C  
ATOM   4504  C   VAL   292     -15.331   1.297  -9.280  1.00  0.00           C  
ATOM   4505  O   VAL   292     -16.515   1.270  -9.516  1.00  0.00           O  
ATOM   4506  CB  VAL   292     -14.768  -0.072  -7.210  1.00  0.00           C  
ATOM   4507  CG1 VAL   292     -16.178  -0.638  -6.846  1.00  0.00           C  
ATOM   4508  CG2 VAL   292     -14.057  -1.121  -8.073  1.00  0.00           C  
ATOM   4509  H   VAL   292     -16.531   2.116  -6.892  1.00  0.00           H  
ATOM   4510  HA  VAL   292     -13.774   1.668  -7.882  1.00  0.00           H  
ATOM   4511  HB  VAL   292     -14.188   0.051  -6.296  1.00  0.00           H  
ATOM   4512 HG11 VAL   292     -16.755  -0.902  -7.734  1.00  0.00           H  
ATOM   4513 HG12 VAL   292     -16.007  -1.481  -6.177  1.00  0.00           H  
ATOM   4514 HG13 VAL   292     -16.806   0.032  -6.259  1.00  0.00           H  
ATOM   4515 HG21 VAL   292     -13.628  -1.871  -7.408  1.00  0.00           H  
ATOM   4516 HG22 VAL   292     -14.737  -1.550  -8.809  1.00  0.00           H  
ATOM   4517 HG23 VAL   292     -13.194  -0.690  -8.579  1.00  0.00           H  
ATOM   4518  N   SER   293     -14.336   1.345 -10.192  1.00  0.00           N  
ATOM   4519  CA  SER   293     -14.531   0.976 -11.621  1.00  0.00           C  
ATOM   4520  C   SER   293     -14.619  -0.470 -11.964  1.00  0.00           C  
ATOM   4521  O   SER   293     -13.919  -1.289 -11.402  1.00  0.00           O  
ATOM   4522  CB  SER   293     -13.336   1.684 -12.453  1.00  0.00           C  
ATOM   4523  OG  SER   293     -13.611   1.570 -13.871  1.00  0.00           O  
ATOM   4524  H   SER   293     -13.395   1.382  -9.828  1.00  0.00           H  
ATOM   4525  HA  SER   293     -15.491   1.428 -11.871  1.00  0.00           H  
ATOM   4526  HB2 SER   293     -13.149   2.707 -12.123  1.00  0.00           H  
ATOM   4527  HB3 SER   293     -12.390   1.185 -12.245  1.00  0.00           H  
ATOM   4528  HG  SER   293     -13.020   0.897 -14.216  1.00  0.00           H  
ATOM   4529  N   ASN   294     -15.384  -0.874 -12.981  1.00  0.00           N  
ATOM   4530  CA  ASN   294     -15.598  -2.245 -13.309  1.00  0.00           C  
ATOM   4531  C   ASN   294     -15.965  -3.239 -12.178  1.00  0.00           C  
ATOM   4532  O   ASN   294     -15.311  -4.295 -12.142  1.00  0.00           O  
ATOM   4533  CB  ASN   294     -14.615  -2.824 -14.362  1.00  0.00           C  
ATOM   4534  CG  ASN   294     -15.116  -3.966 -15.145  1.00  0.00           C  
ATOM   4535  ND2 ASN   294     -14.924  -3.787 -16.414  1.00  0.00           N  
ATOM   4536  OD1 ASN   294     -15.958  -4.767 -14.775  1.00  0.00           O  
ATOM   4537  H   ASN   294     -16.048  -0.223 -13.376  1.00  0.00           H  
ATOM   4538  HA  ASN   294     -16.486  -2.285 -13.938  1.00  0.00           H  
ATOM   4539  HB2 ASN   294     -14.169  -2.001 -14.919  1.00  0.00           H  
ATOM   4540  HB3 ASN   294     -13.726  -3.245 -13.893  1.00  0.00           H  
ATOM   4541 HD21 ASN   294     -15.384  -4.424 -17.049  1.00  0.00           H  
ATOM   4542 HD22 ASN   294     -14.508  -2.893 -16.631  1.00  0.00           H  
ATOM   4543  N   PRO   295     -17.005  -3.042 -11.395  1.00  0.00           N  
ATOM   4544  CA  PRO   295     -17.561  -4.004 -10.304  1.00  0.00           C  
ATOM   4545  C   PRO   295     -17.890  -5.463 -10.871  1.00  0.00           C  
ATOM   4546  O   PRO   295     -17.782  -6.446 -10.108  1.00  0.00           O  
ATOM   4547  CB  PRO   295     -18.888  -3.344  -9.856  1.00  0.00           C  
ATOM   4548  CG  PRO   295     -18.708  -1.873 -10.249  1.00  0.00           C  
ATOM   4549  CD  PRO   295     -17.723  -1.709 -11.331  1.00  0.00           C  
ATOM   4550  HA  PRO   295     -16.935  -3.962  -9.414  1.00  0.00           H  
ATOM   4551  HB2 PRO   295     -19.816  -3.741 -10.268  1.00  0.00           H  
ATOM   4552  HB3 PRO   295     -19.095  -3.288  -8.787  1.00  0.00           H  
ATOM   4553  HG2 PRO   295     -19.632  -1.440 -10.631  1.00  0.00           H  
ATOM   4554  HG3 PRO   295     -18.305  -1.282  -9.427  1.00  0.00           H  
ATOM   4555  HD2 PRO   295     -18.295  -1.527 -12.241  1.00  0.00           H  
ATOM   4556  HD3 PRO   295     -17.136  -0.813 -11.131  1.00  0.00           H  
ATOM   4557  N   SER   296     -18.163  -5.501 -12.183  1.00  0.00           N  
ATOM   4558  CA  SER   296     -18.418  -6.771 -12.835  1.00  0.00           C  
ATOM   4559  C   SER   296     -17.239  -7.742 -12.761  1.00  0.00           C  
ATOM   4560  O   SER   296     -17.452  -8.933 -12.964  1.00  0.00           O  
ATOM   4561  CB  SER   296     -18.893  -6.572 -14.320  1.00  0.00           C  
ATOM   4562  OG  SER   296     -17.885  -6.732 -15.304  1.00  0.00           O  
ATOM   4563  H   SER   296     -18.208  -4.722 -12.826  1.00  0.00           H  
ATOM   4564  HA  SER   296     -19.285  -7.294 -12.431  1.00  0.00           H  
ATOM   4565  HB2 SER   296     -19.600  -7.384 -14.485  1.00  0.00           H  
ATOM   4566  HB3 SER   296     -19.411  -5.618 -14.418  1.00  0.00           H  
ATOM   4567  HG  SER   296     -17.224  -6.064 -15.104  1.00  0.00           H  
ATOM   4568  N   LEU   297     -16.050  -7.242 -12.363  1.00  0.00           N  
ATOM   4569  CA  LEU   297     -14.849  -8.029 -12.214  1.00  0.00           C  
ATOM   4570  C   LEU   297     -14.242  -7.923 -10.778  1.00  0.00           C  
ATOM   4571  O   LEU   297     -13.237  -8.622 -10.474  1.00  0.00           O  
ATOM   4572  CB  LEU   297     -13.813  -7.646 -13.378  1.00  0.00           C  
ATOM   4573  CG  LEU   297     -14.178  -8.057 -14.839  1.00  0.00           C  
ATOM   4574  CD1 LEU   297     -13.160  -7.517 -15.834  1.00  0.00           C  
ATOM   4575  CD2 LEU   297     -14.292  -9.572 -14.909  1.00  0.00           C  
ATOM   4576  H   LEU   297     -15.872  -6.248 -12.375  1.00  0.00           H  
ATOM   4577  HA  LEU   297     -15.113  -9.085 -12.275  1.00  0.00           H  
ATOM   4578  HB2 LEU   297     -13.570  -6.588 -13.282  1.00  0.00           H  
ATOM   4579  HB3 LEU   297     -12.880  -8.116 -13.067  1.00  0.00           H  
ATOM   4580  HG  LEU   297     -15.157  -7.614 -15.019  1.00  0.00           H  
ATOM   4581 HD11 LEU   297     -13.030  -6.442 -15.706  1.00  0.00           H  
ATOM   4582 HD12 LEU   297     -12.194  -7.919 -15.531  1.00  0.00           H  
ATOM   4583 HD13 LEU   297     -13.475  -7.671 -16.866  1.00  0.00           H  
ATOM   4584 HD21 LEU   297     -14.255  -9.884 -15.953  1.00  0.00           H  
ATOM   4585 HD22 LEU   297     -13.419  -9.992 -14.410  1.00  0.00           H  
ATOM   4586 HD23 LEU   297     -15.197  -9.958 -14.440  1.00  0.00           H  
ATOM   4587  N   LEU   298     -15.006  -7.306  -9.809  1.00  0.00           N  
ATOM   4588  CA  LEU   298     -14.584  -7.350  -8.409  1.00  0.00           C  
ATOM   4589  C   LEU   298     -14.530  -8.702  -7.824  1.00  0.00           C  
ATOM   4590  O   LEU   298     -15.564  -9.436  -7.841  1.00  0.00           O  
ATOM   4591  CB  LEU   298     -15.630  -6.384  -7.698  1.00  0.00           C  
ATOM   4592  CG  LEU   298     -15.320  -6.144  -6.195  1.00  0.00           C  
ATOM   4593  CD1 LEU   298     -13.999  -5.410  -5.858  1.00  0.00           C  
ATOM   4594  CD2 LEU   298     -16.491  -5.174  -5.659  1.00  0.00           C  
ATOM   4595  H   LEU   298     -15.756  -6.681 -10.067  1.00  0.00           H  
ATOM   4596  HA  LEU   298     -13.629  -6.857  -8.226  1.00  0.00           H  
ATOM   4597  HB2 LEU   298     -15.605  -5.360  -8.069  1.00  0.00           H  
ATOM   4598  HB3 LEU   298     -16.643  -6.721  -7.915  1.00  0.00           H  
ATOM   4599  HG  LEU   298     -15.524  -7.084  -5.682  1.00  0.00           H  
ATOM   4600 HD11 LEU   298     -13.135  -6.012  -6.140  1.00  0.00           H  
ATOM   4601 HD12 LEU   298     -13.965  -4.468  -6.404  1.00  0.00           H  
ATOM   4602 HD13 LEU   298     -13.942  -5.245  -4.782  1.00  0.00           H  
ATOM   4603 HD21 LEU   298     -16.510  -5.403  -4.594  1.00  0.00           H  
ATOM   4604 HD22 LEU   298     -16.285  -4.117  -5.830  1.00  0.00           H  
ATOM   4605 HD23 LEU   298     -17.482  -5.439  -6.028  1.00  0.00           H  
ATOM   4606  N   ASP   299     -13.468  -9.041  -7.171  1.00  0.00           N  
ATOM   4607  CA  ASP   299     -13.310 -10.298  -6.397  1.00  0.00           C  
ATOM   4608  C   ASP   299     -13.544  -9.971  -4.917  1.00  0.00           C  
ATOM   4609  O   ASP   299     -12.716  -9.406  -4.206  1.00  0.00           O  
ATOM   4610  CB  ASP   299     -11.919 -10.852  -6.687  1.00  0.00           C  
ATOM   4611  CG  ASP   299     -11.796 -12.305  -6.318  1.00  0.00           C  
ATOM   4612  OD1 ASP   299     -10.683 -12.708  -6.010  1.00  0.00           O  
ATOM   4613  OD2 ASP   299     -12.788 -13.055  -6.381  1.00  0.00           O1-
ATOM   4614  H   ASP   299     -12.677  -8.417  -7.220  1.00  0.00           H  
ATOM   4615  HA  ASP   299     -14.019 -11.052  -6.736  1.00  0.00           H  
ATOM   4616  HB2 ASP   299     -11.606 -10.734  -7.724  1.00  0.00           H  
ATOM   4617  HB3 ASP   299     -11.155 -10.304  -6.135  1.00  0.00           H  
ATOM   4618  N   PRO   300     -14.723 -10.189  -4.410  1.00  0.00           N  
ATOM   4619  CA  PRO   300     -15.241  -9.697  -3.140  1.00  0.00           C  
ATOM   4620  C   PRO   300     -14.640 -10.476  -1.926  1.00  0.00           C  
ATOM   4621  O   PRO   300     -15.064 -10.226  -0.825  1.00  0.00           O  
ATOM   4622  CB  PRO   300     -16.740  -9.839  -3.123  1.00  0.00           C  
ATOM   4623  CG  PRO   300     -16.897 -11.094  -4.017  1.00  0.00           C  
ATOM   4624  CD  PRO   300     -15.837 -10.873  -5.106  1.00  0.00           C  
ATOM   4625  HA  PRO   300     -15.059  -8.653  -2.887  1.00  0.00           H  
ATOM   4626  HB2 PRO   300     -17.168 -10.004  -2.134  1.00  0.00           H  
ATOM   4627  HB3 PRO   300     -17.181  -8.926  -3.524  1.00  0.00           H  
ATOM   4628  HG2 PRO   300     -16.668 -11.981  -3.427  1.00  0.00           H  
ATOM   4629  HG3 PRO   300     -17.911 -11.244  -4.390  1.00  0.00           H  
ATOM   4630  HD2 PRO   300     -15.603 -11.804  -5.623  1.00  0.00           H  
ATOM   4631  HD3 PRO   300     -16.336 -10.179  -5.782  1.00  0.00           H  
ATOM   4632  N   ASP   301     -13.612 -11.318  -2.148  1.00  0.00           N  
ATOM   4633  CA  ASP   301     -13.002 -12.118  -1.099  1.00  0.00           C  
ATOM   4634  C   ASP   301     -12.772 -11.364   0.160  1.00  0.00           C  
ATOM   4635  O   ASP   301     -12.219 -10.218   0.202  1.00  0.00           O  
ATOM   4636  CB  ASP   301     -11.721 -12.762  -1.626  1.00  0.00           C  
ATOM   4637  CG  ASP   301     -11.929 -14.168  -2.202  1.00  0.00           C  
ATOM   4638  OD1 ASP   301     -13.120 -14.520  -2.312  1.00  0.00           O  
ATOM   4639  OD2 ASP   301     -11.010 -14.950  -2.365  1.00  0.00           O1-
ATOM   4640  H   ASP   301     -13.112 -11.242  -3.021  1.00  0.00           H  
ATOM   4641  HA  ASP   301     -13.764 -12.874  -0.912  1.00  0.00           H  
ATOM   4642  HB2 ASP   301     -11.259 -12.179  -2.422  1.00  0.00           H  
ATOM   4643  HB3 ASP   301     -11.003 -12.755  -0.805  1.00  0.00           H  
ATOM   4644  N   GLN   302     -13.257 -11.882   1.296  1.00  0.00           N  
ATOM   4645  CA  GLN   302     -13.300 -11.314   2.679  1.00  0.00           C  
ATOM   4646  C   GLN   302     -11.956 -10.876   3.216  1.00  0.00           C  
ATOM   4647  O   GLN   302     -11.916 -10.050   4.071  1.00  0.00           O  
ATOM   4648  CB  GLN   302     -13.802 -12.384   3.671  1.00  0.00           C  
ATOM   4649  CG  GLN   302     -15.346 -12.532   3.699  1.00  0.00           C  
ATOM   4650  CD  GLN   302     -16.054 -11.253   4.191  1.00  0.00           C  
ATOM   4651  NE2 GLN   302     -16.825 -10.557   3.463  1.00  0.00           N  
ATOM   4652  OE1 GLN   302     -15.893 -10.816   5.366  1.00  0.00           O  
ATOM   4653  H   GLN   302     -13.754 -12.749   1.147  1.00  0.00           H  
ATOM   4654  HA  GLN   302     -13.953 -10.441   2.672  1.00  0.00           H  
ATOM   4655  HB2 GLN   302     -13.360 -13.325   3.347  1.00  0.00           H  
ATOM   4656  HB3 GLN   302     -13.460 -12.140   4.678  1.00  0.00           H  
ATOM   4657  HG2 GLN   302     -15.703 -12.721   2.686  1.00  0.00           H  
ATOM   4658  HG3 GLN   302     -15.748 -13.348   4.300  1.00  0.00           H  
ATOM   4659 HE21 GLN   302     -17.243  -9.740   3.886  1.00  0.00           H  
ATOM   4660 HE22 GLN   302     -16.859 -10.805   2.484  1.00  0.00           H  
ATOM   4661  N   ASP   303     -10.909 -11.534   2.648  1.00  0.00           N  
ATOM   4662  CA  ASP   303      -9.488 -11.333   3.010  1.00  0.00           C  
ATOM   4663  C   ASP   303      -8.727 -10.711   1.865  1.00  0.00           C  
ATOM   4664  O   ASP   303      -7.507 -10.808   1.779  1.00  0.00           O  
ATOM   4665  CB  ASP   303      -8.794 -12.626   3.460  1.00  0.00           C  
ATOM   4666  CG  ASP   303      -8.811 -13.802   2.421  1.00  0.00           C  
ATOM   4667  OD1 ASP   303      -8.099 -14.774   2.717  1.00  0.00           O  
ATOM   4668  OD2 ASP   303      -9.615 -13.819   1.469  1.00  0.00           O1-
ATOM   4669  H   ASP   303     -10.965 -12.291   1.983  1.00  0.00           H  
ATOM   4670  HA  ASP   303      -9.494 -10.665   3.872  1.00  0.00           H  
ATOM   4671  HB2 ASP   303      -7.834 -12.461   3.948  1.00  0.00           H  
ATOM   4672  HB3 ASP   303      -9.335 -13.022   4.319  1.00  0.00           H  
ATOM   4673  N   ALA   304      -9.454 -10.087   0.947  1.00  0.00           N  
ATOM   4674  CA  ALA   304      -8.748  -9.408  -0.178  1.00  0.00           C  
ATOM   4675  C   ALA   304      -9.295  -8.047  -0.599  1.00  0.00           C  
ATOM   4676  O   ALA   304      -8.617  -7.080  -0.940  1.00  0.00           O  
ATOM   4677  CB  ALA   304      -8.633 -10.473  -1.278  1.00  0.00           C  
ATOM   4678  H   ALA   304     -10.464 -10.098   0.914  1.00  0.00           H  
ATOM   4679  HA  ALA   304      -7.726  -9.225   0.154  1.00  0.00           H  
ATOM   4680  HB1 ALA   304      -9.406 -10.347  -2.036  1.00  0.00           H  
ATOM   4681  HB2 ALA   304      -7.648 -10.281  -1.703  1.00  0.00           H  
ATOM   4682  HB3 ALA   304      -8.627 -11.475  -0.848  1.00  0.00           H  
ATOM   4683  N   THR   305     -10.595  -7.838  -0.442  1.00  0.00           N  
ATOM   4684  CA  THR   305     -11.320  -6.589  -0.667  1.00  0.00           C  
ATOM   4685  C   THR   305     -11.955  -6.085   0.653  1.00  0.00           C  
ATOM   4686  O   THR   305     -12.770  -6.781   1.308  1.00  0.00           O  
ATOM   4687  CB  THR   305     -12.436  -7.039  -1.640  1.00  0.00           C  
ATOM   4688  CG2 THR   305     -13.687  -6.153  -1.668  1.00  0.00           C  
ATOM   4689  OG1 THR   305     -11.940  -7.054  -2.998  1.00  0.00           O  
ATOM   4690  H   THR   305     -11.188  -8.549  -0.039  1.00  0.00           H  
ATOM   4691  HA  THR   305     -10.608  -5.867  -1.065  1.00  0.00           H  
ATOM   4692  HB  THR   305     -12.744  -8.067  -1.453  1.00  0.00           H  
ATOM   4693  HG1 THR   305     -12.166  -7.930  -3.316  1.00  0.00           H  
ATOM   4694 HG21 THR   305     -13.396  -5.129  -1.909  1.00  0.00           H  
ATOM   4695 HG22 THR   305     -14.335  -6.433  -2.498  1.00  0.00           H  
ATOM   4696 HG23 THR   305     -14.313  -6.237  -0.780  1.00  0.00           H  
ATOM   4697  N   TYR   306     -11.482  -4.958   1.170  1.00  0.00           N  
ATOM   4698  CA  TYR   306     -11.859  -4.433   2.527  1.00  0.00           C  
ATOM   4699  C   TYR   306     -11.357  -3.005   2.801  1.00  0.00           C  
ATOM   4700  O   TYR   306     -10.405  -2.545   2.129  1.00  0.00           O  
ATOM   4701  CB  TYR   306     -11.217  -5.380   3.536  1.00  0.00           C  
ATOM   4702  CG  TYR   306      -9.748  -5.624   3.365  1.00  0.00           C  
ATOM   4703  CD1 TYR   306      -8.872  -4.712   3.987  1.00  0.00           C  
ATOM   4704  CD2 TYR   306      -9.191  -6.859   2.963  1.00  0.00           C  
ATOM   4705  CE1 TYR   306      -7.455  -4.894   3.976  1.00  0.00           C  
ATOM   4706  CE2 TYR   306      -7.795  -7.062   2.916  1.00  0.00           C  
ATOM   4707  CZ  TYR   306      -6.927  -6.119   3.478  1.00  0.00           C  
ATOM   4708  OH  TYR   306      -5.546  -6.186   3.467  1.00  0.00           O  
ATOM   4709  H   TYR   306     -10.741  -4.459   0.696  1.00  0.00           H  
ATOM   4710  HA  TYR   306     -12.947  -4.400   2.591  1.00  0.00           H  
ATOM   4711  HB2 TYR   306     -11.411  -5.074   4.564  1.00  0.00           H  
ATOM   4712  HB3 TYR   306     -11.623  -6.392   3.516  1.00  0.00           H  
ATOM   4713  HD1 TYR   306      -9.237  -3.838   4.508  1.00  0.00           H  
ATOM   4714  HD2 TYR   306      -9.884  -7.681   2.865  1.00  0.00           H  
ATOM   4715  HE1 TYR   306      -6.780  -4.184   4.429  1.00  0.00           H  
ATOM   4716  HE2 TYR   306      -7.333  -7.966   2.548  1.00  0.00           H  
ATOM   4717  HH  TYR   306      -5.142  -5.530   4.039  1.00  0.00           H  
ATOM   4718  N   PHE   307     -11.967  -2.353   3.726  1.00  0.00           N  
ATOM   4719  CA  PHE   307     -11.858  -0.916   3.806  1.00  0.00           C  
ATOM   4720  C   PHE   307     -12.173  -0.437   5.271  1.00  0.00           C  
ATOM   4721  O   PHE   307     -13.106  -1.012   5.874  1.00  0.00           O  
ATOM   4722  CB  PHE   307     -12.811  -0.295   2.769  1.00  0.00           C  
ATOM   4723  CG  PHE   307     -13.405   1.064   3.249  1.00  0.00           C  
ATOM   4724  CD1 PHE   307     -12.597   2.244   3.318  1.00  0.00           C  
ATOM   4725  CD2 PHE   307     -14.787   1.172   3.610  1.00  0.00           C  
ATOM   4726  CE1 PHE   307     -13.227   3.499   3.591  1.00  0.00           C  
ATOM   4727  CE2 PHE   307     -15.411   2.428   3.780  1.00  0.00           C  
ATOM   4728  CZ  PHE   307     -14.639   3.584   3.694  1.00  0.00           C  
ATOM   4729  H   PHE   307     -12.809  -2.789   4.074  1.00  0.00           H  
ATOM   4730  HA  PHE   307     -10.853  -0.552   3.594  1.00  0.00           H  
ATOM   4731  HB2 PHE   307     -12.248  -0.108   1.855  1.00  0.00           H  
ATOM   4732  HB3 PHE   307     -13.645  -0.980   2.611  1.00  0.00           H  
ATOM   4733  HD1 PHE   307     -11.554   2.170   3.052  1.00  0.00           H  
ATOM   4734  HD2 PHE   307     -15.353   0.263   3.753  1.00  0.00           H  
ATOM   4735  HE1 PHE   307     -12.637   4.404   3.592  1.00  0.00           H  
ATOM   4736  HE2 PHE   307     -16.483   2.530   3.850  1.00  0.00           H  
ATOM   4737  HZ  PHE   307     -15.042   4.583   3.761  1.00  0.00           H  
ATOM   4738  N   GLY   308     -11.416   0.481   5.882  1.00  0.00           N  
ATOM   4739  CA  GLY   308     -11.674   1.121   7.201  1.00  0.00           C  
ATOM   4740  C   GLY   308     -10.598   2.025   7.691  1.00  0.00           C  
ATOM   4741  O   GLY   308      -9.830   2.571   6.967  1.00  0.00           O  
ATOM   4742  H   GLY   308     -10.659   0.935   5.393  1.00  0.00           H  
ATOM   4743  HA2 GLY   308     -12.515   1.800   7.061  1.00  0.00           H  
ATOM   4744  HA3 GLY   308     -11.978   0.413   7.972  1.00  0.00           H  
ATOM   4745  N   ALA   309     -10.515   2.243   8.987  1.00  0.00           N  
ATOM   4746  CA  ALA   309      -9.781   3.362   9.562  1.00  0.00           C  
ATOM   4747  C   ALA   309      -9.299   3.049  11.025  1.00  0.00           C  
ATOM   4748  O   ALA   309      -9.939   2.209  11.684  1.00  0.00           O  
ATOM   4749  CB  ALA   309     -10.597   4.630   9.499  1.00  0.00           C  
ATOM   4750  H   ALA   309     -10.983   1.613   9.623  1.00  0.00           H  
ATOM   4751  HA  ALA   309      -8.881   3.514   8.965  1.00  0.00           H  
ATOM   4752  HB1 ALA   309     -11.363   4.515  10.266  1.00  0.00           H  
ATOM   4753  HB2 ALA   309      -9.987   5.490   9.770  1.00  0.00           H  
ATOM   4754  HB3 ALA   309     -11.070   4.780   8.529  1.00  0.00           H  
ATOM   4755  N   PHE   310      -8.395   3.825  11.601  1.00  0.00           N  
ATOM   4756  CA  PHE   310      -8.161   3.916  13.007  1.00  0.00           C  
ATOM   4757  C   PHE   310      -7.622   5.237  13.435  1.00  0.00           C  
ATOM   4758  O   PHE   310      -6.836   5.836  12.716  1.00  0.00           O  
ATOM   4759  CB  PHE   310      -7.340   2.764  13.493  1.00  0.00           C  
ATOM   4760  CG  PHE   310      -6.065   2.453  12.693  1.00  0.00           C  
ATOM   4761  CD1 PHE   310      -4.830   3.001  13.183  1.00  0.00           C  
ATOM   4762  CD2 PHE   310      -6.108   1.763  11.475  1.00  0.00           C  
ATOM   4763  CE1 PHE   310      -3.645   2.722  12.489  1.00  0.00           C  
ATOM   4764  CE2 PHE   310      -4.951   1.510  10.755  1.00  0.00           C  
ATOM   4765  CZ  PHE   310      -3.737   2.004  11.310  1.00  0.00           C  
ATOM   4766  H   PHE   310      -7.730   4.315  11.020  1.00  0.00           H  
ATOM   4767  HA  PHE   310      -9.163   3.811  13.422  1.00  0.00           H  
ATOM   4768  HB2 PHE   310      -6.925   3.026  14.467  1.00  0.00           H  
ATOM   4769  HB3 PHE   310      -7.965   1.875  13.564  1.00  0.00           H  
ATOM   4770  HD1 PHE   310      -4.763   3.600  14.079  1.00  0.00           H  
ATOM   4771  HD2 PHE   310      -7.093   1.385  11.244  1.00  0.00           H  
ATOM   4772  HE1 PHE   310      -2.702   3.066  12.886  1.00  0.00           H  
ATOM   4773  HE2 PHE   310      -4.906   0.948   9.834  1.00  0.00           H  
ATOM   4774  HZ  PHE   310      -2.824   1.797  10.772  1.00  0.00           H  
ATOM   4775  N   LYS   311      -8.135   5.699  14.579  1.00  0.00           N  
ATOM   4776  CA  LYS   311      -7.603   6.936  15.207  1.00  0.00           C  
ATOM   4777  C   LYS   311      -6.115   6.757  15.685  1.00  0.00           C  
ATOM   4778  O   LYS   311      -5.761   5.639  16.037  1.00  0.00           O  
ATOM   4779  CB  LYS   311      -8.582   7.340  16.327  1.00  0.00           C  
ATOM   4780  CG  LYS   311      -8.207   8.693  16.895  1.00  0.00           C  
ATOM   4781  CD  LYS   311      -9.442   9.212  17.624  1.00  0.00           C  
ATOM   4782  CE  LYS   311      -9.197  10.056  18.894  1.00  0.00           C  
ATOM   4783  NZ  LYS   311      -8.638   9.279  20.021  1.00  0.00           N1+
ATOM   4784  H   LYS   311      -8.758   5.115  15.117  1.00  0.00           H  
ATOM   4785  HA  LYS   311      -7.588   7.722  14.453  1.00  0.00           H  
ATOM   4786  HB2 LYS   311      -9.573   7.397  15.877  1.00  0.00           H  
ATOM   4787  HB3 LYS   311      -8.719   6.561  17.077  1.00  0.00           H  
ATOM   4788  HG2 LYS   311      -7.361   8.542  17.565  1.00  0.00           H  
ATOM   4789  HG3 LYS   311      -7.854   9.315  16.072  1.00  0.00           H  
ATOM   4790  HD2 LYS   311     -10.097   9.810  16.991  1.00  0.00           H  
ATOM   4791  HD3 LYS   311     -10.072   8.416  18.021  1.00  0.00           H  
ATOM   4792  HE2 LYS   311      -8.516  10.890  18.725  1.00  0.00           H  
ATOM   4793  HE3 LYS   311     -10.165  10.464  19.184  1.00  0.00           H  
ATOM   4794  HZ1 LYS   311      -9.157   8.436  20.225  1.00  0.00           H  
ATOM   4795  HZ2 LYS   311      -7.665   9.031  19.919  1.00  0.00           H  
ATOM   4796  HZ3 LYS   311      -8.672   9.930  20.793  1.00  0.00           H  
ATOM   4797  N   VAL   312      -5.307   7.835  15.665  1.00  0.00           N  
ATOM   4798  CA  VAL   312      -3.880   7.823  16.101  1.00  0.00           C  
ATOM   4799  C   VAL   312      -3.805   8.807  17.237  1.00  0.00           C  
ATOM   4800  O   VAL   312      -2.993   8.528  18.089  1.00  0.00           O  
ATOM   4801  CB  VAL   312      -2.907   8.147  14.983  1.00  0.00           C  
ATOM   4802  CG1 VAL   312      -1.448   8.129  15.385  1.00  0.00           C  
ATOM   4803  CG2 VAL   312      -3.046   6.989  13.961  1.00  0.00           C  
ATOM   4804  H   VAL   312      -5.700   8.638  15.196  1.00  0.00           H  
ATOM   4805  HA  VAL   312      -3.631   6.875  16.579  1.00  0.00           H  
ATOM   4806  HB  VAL   312      -3.173   9.024  14.392  1.00  0.00           H  
ATOM   4807 HG11 VAL   312      -1.314   8.888  16.157  1.00  0.00           H  
ATOM   4808 HG12 VAL   312      -1.138   7.180  15.823  1.00  0.00           H  
ATOM   4809 HG13 VAL   312      -0.828   8.605  14.625  1.00  0.00           H  
ATOM   4810 HG21 VAL   312      -3.990   7.089  13.424  1.00  0.00           H  
ATOM   4811 HG22 VAL   312      -2.221   7.180  13.275  1.00  0.00           H  
ATOM   4812 HG23 VAL   312      -3.140   6.032  14.473  1.00  0.00           H  
ATOM   4813  N   GLN   313      -4.669   9.814  17.317  1.00  0.00           N  
ATOM   4814  CA  GLN   313      -4.640  10.895  18.241  1.00  0.00           C  
ATOM   4815  C   GLN   313      -6.064  11.493  18.417  1.00  0.00           C  
ATOM   4816  O   GLN   313      -6.893  11.489  17.491  1.00  0.00           O  
ATOM   4817  CB  GLN   313      -3.706  12.110  17.706  1.00  0.00           C  
ATOM   4818  CG  GLN   313      -2.182  11.921  17.727  1.00  0.00           C  
ATOM   4819  CD  GLN   313      -1.420  12.397  16.555  1.00  0.00           C  
ATOM   4820  NE2 GLN   313      -1.857  13.576  16.039  1.00  0.00           N  
ATOM   4821  OE1 GLN   313      -0.460  11.756  16.148  1.00  0.00           O  
ATOM   4822  H   GLN   313      -5.312   9.931  16.545  1.00  0.00           H  
ATOM   4823  HA  GLN   313      -4.348  10.461  19.197  1.00  0.00           H  
ATOM   4824  HB2 GLN   313      -4.101  12.262  16.702  1.00  0.00           H  
ATOM   4825  HB3 GLN   313      -3.911  13.043  18.232  1.00  0.00           H  
ATOM   4826  HG2 GLN   313      -1.815  12.568  18.524  1.00  0.00           H  
ATOM   4827  HG3 GLN   313      -1.965  10.871  17.918  1.00  0.00           H  
ATOM   4828 HE21 GLN   313      -1.360  13.974  15.256  1.00  0.00           H  
ATOM   4829 HE22 GLN   313      -2.707  13.953  16.433  1.00  0.00           H  
ATOM   4830  N   ASP   314      -6.169  12.371  19.431  1.00  0.00           N  
ATOM   4831  CA  ASP   314      -7.274  13.333  19.752  1.00  0.00           C  
ATOM   4832  C   ASP   314      -7.363  14.683  18.969  1.00  0.00           C  
ATOM   4833  O   ASP   314      -6.369  15.255  18.539  1.00  0.00           O  
ATOM   4834  CB  ASP   314      -7.394  13.610  21.309  1.00  0.00           C  
ATOM   4835  CG  ASP   314      -7.680  12.276  22.054  1.00  0.00           C  
ATOM   4836  OD1 ASP   314      -6.799  11.810  22.792  1.00  0.00           O  
ATOM   4837  OD2 ASP   314      -8.712  11.582  21.825  1.00  0.00           O1-
ATOM   4838  H   ASP   314      -5.495  12.260  20.173  1.00  0.00           H  
ATOM   4839  HA  ASP   314      -8.167  12.812  19.407  1.00  0.00           H  
ATOM   4840  HB2 ASP   314      -6.464  14.042  21.677  1.00  0.00           H  
ATOM   4841  HB3 ASP   314      -8.233  14.294  21.438  1.00  0.00           H  
ATOM   4842  N   ILE   315      -8.531  15.330  18.839  1.00  0.00           N  
ATOM   4843  CA  ILE   315      -8.644  16.766  18.531  1.00  0.00           C  
ATOM   4844  C   ILE   315      -9.662  17.389  19.488  1.00  0.00           C  
ATOM   4845  O   ILE   315     -10.739  16.845  19.845  1.00  0.00           O  
ATOM   4846  CB  ILE   315      -9.114  16.955  17.084  1.00  0.00           C  
ATOM   4847  CG1 ILE   315      -8.284  16.119  16.046  1.00  0.00           C  
ATOM   4848  CG2 ILE   315      -9.284  18.507  16.722  1.00  0.00           C  
ATOM   4849  CD1 ILE   315      -8.889  16.287  14.669  1.00  0.00           C  
ATOM   4850  H   ILE   315      -9.402  14.965  19.196  1.00  0.00           H  
ATOM   4851  HA  ILE   315      -7.697  17.246  18.781  1.00  0.00           H  
ATOM   4852  HB  ILE   315     -10.074  16.440  17.096  1.00  0.00           H  
ATOM   4853 HG12 ILE   315      -7.245  16.430  15.934  1.00  0.00           H  
ATOM   4854 HG13 ILE   315      -8.315  15.081  16.375  1.00  0.00           H  
ATOM   4855 HG21 ILE   315      -8.327  19.011  16.583  1.00  0.00           H  
ATOM   4856 HG22 ILE   315      -9.904  18.668  15.841  1.00  0.00           H  
ATOM   4857 HG23 ILE   315      -9.791  19.080  17.498  1.00  0.00           H  
ATOM   4858 HD11 ILE   315      -8.389  15.570  14.018  1.00  0.00           H  
ATOM   4859 HD12 ILE   315      -9.933  16.030  14.849  1.00  0.00           H  
ATOM   4860 HD13 ILE   315      -8.697  17.316  14.365  1.00  0.00           H  
ATOM   4861  N   ASP   316      -9.274  18.559  20.027  1.00  0.00           N  
ATOM   4862  CA  ASP   316     -10.193  19.391  20.866  1.00  0.00           C  
ATOM   4863  C   ASP   316     -11.037  20.280  20.028  1.00  0.00           C  
ATOM   4864  O   ASP   316     -10.434  21.117  19.266  1.00  0.00           O  
ATOM   4865  CB  ASP   316      -9.286  20.099  21.806  1.00  0.00           C  
ATOM   4866  CG  ASP   316      -9.872  20.528  23.182  1.00  0.00           C  
ATOM   4867  OD1 ASP   316     -10.927  19.982  23.584  1.00  0.00           O  
ATOM   4868  OD2 ASP   316      -9.365  21.515  23.782  1.00  0.00           O1-
ATOM   4869  OXT ASP   316     -12.272  20.129  20.044  1.00  0.00           O1-
ATOM   4870  H   ASP   316      -8.425  18.981  19.679  1.00  0.00           H  
ATOM   4871  HA  ASP   316     -10.733  18.747  21.560  1.00  0.00           H  
ATOM   4872  HB2 ASP   316      -8.414  19.527  22.123  1.00  0.00           H  
ATOM   4873  HB3 ASP   316      -8.874  20.974  21.302  1.00  0.00           H  
TER   
ATOM   4874  N   ALA   161       4.012  17.907  21.524  1.00  0.00           N1+
ATOM   4875  CA  ALA   161       2.926  17.670  20.575  1.00  0.00           C  
ATOM   4876  C   ALA   161       3.210  16.394  19.746  1.00  0.00           C  
ATOM   4877  O   ALA   161       4.348  16.107  19.473  1.00  0.00           O  
ATOM   4878  CB  ALA   161       2.679  18.907  19.685  1.00  0.00           C  
ATOM   4879  HA  ALA   161       2.021  17.511  21.161  1.00  0.00           H  
ATOM   4880  HB1 ALA   161       3.610  19.154  19.175  1.00  0.00           H  
ATOM   4881  HB2 ALA   161       1.884  18.816  18.945  1.00  0.00           H  
ATOM   4882  HB3 ALA   161       2.442  19.761  20.321  1.00  0.00           H  
ATOM   4883  H1  ALA   161       4.164  17.071  22.070  1.00  0.00           H  
ATOM   4884  H2  ALA   161       3.761  18.613  22.201  1.00  0.00           H  
ATOM   4885  H3  ALA   161       4.893  18.136  21.086  1.00  0.00           H  
ATOM   4886  N   GLN   162       2.186  15.617  19.330  1.00  0.00           N  
ATOM   4887  CA  GLN   162       2.364  14.413  18.532  1.00  0.00           C  
ATOM   4888  C   GLN   162       2.864  14.738  17.120  1.00  0.00           C  
ATOM   4889  O   GLN   162       2.336  15.520  16.363  1.00  0.00           O  
ATOM   4890  CB  GLN   162       1.038  13.622  18.492  1.00  0.00           C  
ATOM   4891  CG  GLN   162       0.913  12.439  19.408  1.00  0.00           C  
ATOM   4892  CD  GLN   162       1.847  11.324  18.969  1.00  0.00           C  
ATOM   4893  NE2 GLN   162       1.521  10.604  17.952  1.00  0.00           N  
ATOM   4894  OE1 GLN   162       2.952  11.077  19.517  1.00  0.00           O  
ATOM   4895  H   GLN   162       1.247  15.813  19.647  1.00  0.00           H  
ATOM   4896  HA  GLN   162       3.041  13.733  19.050  1.00  0.00           H  
ATOM   4897  HB2 GLN   162       0.164  14.263  18.602  1.00  0.00           H  
ATOM   4898  HB3 GLN   162       0.849  13.253  17.484  1.00  0.00           H  
ATOM   4899  HG2 GLN   162       1.075  12.735  20.445  1.00  0.00           H  
ATOM   4900  HG3 GLN   162      -0.112  12.070  19.407  1.00  0.00           H  
ATOM   4901 HE21 GLN   162       2.081   9.879  17.527  1.00  0.00           H  
ATOM   4902 HE22 GLN   162       0.648  10.802  17.485  1.00  0.00           H  
ATOM   4903  N   PRO   163       3.990  14.085  16.706  1.00  0.00           N  
ATOM   4904  CA  PRO   163       4.524  14.181  15.337  1.00  0.00           C  
ATOM   4905  C   PRO   163       3.639  13.447  14.295  1.00  0.00           C  
ATOM   4906  O   PRO   163       3.441  12.226  14.372  1.00  0.00           O  
ATOM   4907  CB  PRO   163       5.858  13.590  15.389  1.00  0.00           C  
ATOM   4908  CG  PRO   163       6.311  13.775  16.868  1.00  0.00           C  
ATOM   4909  CD  PRO   163       5.008  13.483  17.600  1.00  0.00           C  
ATOM   4910  HA  PRO   163       4.569  15.224  15.024  1.00  0.00           H  
ATOM   4911  HB2 PRO   163       5.921  12.531  15.140  1.00  0.00           H  
ATOM   4912  HB3 PRO   163       6.677  14.074  14.856  1.00  0.00           H  
ATOM   4913  HG2 PRO   163       7.023  13.011  17.178  1.00  0.00           H  
ATOM   4914  HG3 PRO   163       6.663  14.805  16.942  1.00  0.00           H  
ATOM   4915  HD2 PRO   163       4.709  12.435  17.603  1.00  0.00           H  
ATOM   4916  HD3 PRO   163       5.030  13.959  18.580  1.00  0.00           H  
ATOM   4917  N   PHE   164       3.227  14.104  13.205  1.00  0.00           N  
ATOM   4918  CA  PHE   164       2.606  13.511  12.074  1.00  0.00           C  
ATOM   4919  C   PHE   164       2.780  14.372  10.851  1.00  0.00           C  
ATOM   4920  O   PHE   164       3.007  15.589  10.879  1.00  0.00           O  
ATOM   4921  CB  PHE   164       1.143  13.169  12.381  1.00  0.00           C  
ATOM   4922  CG  PHE   164       0.299  14.346  12.866  1.00  0.00           C  
ATOM   4923  CD1 PHE   164      -0.175  15.315  11.979  1.00  0.00           C  
ATOM   4924  CD2 PHE   164      -0.034  14.490  14.241  1.00  0.00           C  
ATOM   4925  CE1 PHE   164      -0.960  16.423  12.370  1.00  0.00           C  
ATOM   4926  CE2 PHE   164      -0.839  15.543  14.683  1.00  0.00           C  
ATOM   4927  CZ  PHE   164      -1.341  16.468  13.728  1.00  0.00           C  
ATOM   4928  H   PHE   164       3.347  15.106  13.236  1.00  0.00           H  
ATOM   4929  HA  PHE   164       3.204  12.618  11.892  1.00  0.00           H  
ATOM   4930  HB2 PHE   164       0.665  12.706  11.517  1.00  0.00           H  
ATOM   4931  HB3 PHE   164       1.111  12.418  13.170  1.00  0.00           H  
ATOM   4932  HD1 PHE   164       0.053  15.315  10.923  1.00  0.00           H  
ATOM   4933  HD2 PHE   164       0.444  13.849  14.967  1.00  0.00           H  
ATOM   4934  HE1 PHE   164      -1.447  17.059  11.646  1.00  0.00           H  
ATOM   4935  HE2 PHE   164      -1.064  15.673  15.731  1.00  0.00           H  
ATOM   4936  HZ  PHE   164      -1.956  17.242  14.166  1.00  0.00           H  
ATOM   4937  N   ALA   165       2.555  13.844   9.632  1.00  0.00           N  
ATOM   4938  CA  ALA   165       2.561  14.588   8.404  1.00  0.00           C
[truncated: 191,370 more chars]
