# Supplementary material for: Identification of a binding site on soluble RANKL that can be targeted to inhibit soluble RANK-RANKL interactions and treat osteoporosis
Source: Nat Commun. 2022 Sep 12;13:5338. doi: 10.1038/s41467-022-33006-4 (PMC9468151; doi:10.1038/s41467-022-33006-4)
Supplement: Supplementary file 5 — Source Data [file 41467_2022_33006_MOESM5_ESM.zip › figS4c-52ns.pdb]

ATOM      1  N   ALA   161       7.690  -0.616  26.642  1.00  0.00           N1+
ATOM      2  CA  ALA   161       7.250  -0.260  25.319  1.00  0.00           C  
ATOM      3  C   ALA   161       6.031  -1.062  24.877  1.00  0.00           C  
ATOM      4  O   ALA   161       5.828  -2.168  25.395  1.00  0.00           O  
ATOM      5  CB  ALA   161       8.482  -0.397  24.376  1.00  0.00           C  
ATOM      6  HA  ALA   161       6.996   0.798  25.393  1.00  0.00           H  
ATOM      7  HB1 ALA   161       8.726  -1.456  24.289  1.00  0.00           H  
ATOM      8  HB2 ALA   161       8.197  -0.005  23.401  1.00  0.00           H  
ATOM      9  HB3 ALA   161       9.289   0.241  24.732  1.00  0.00           H  
ATOM     10  H1  ALA   161       7.848  -1.614  26.642  1.00  0.00           H  
ATOM     11  H2  ALA   161       7.004  -0.410  27.354  1.00  0.00           H  
ATOM     12  H3  ALA   161       8.557  -0.126  26.807  1.00  0.00           H  
ATOM     13  N   GLN   162       5.327  -0.630  23.828  1.00  0.00           N  
ATOM     14  CA  GLN   162       4.273  -1.406  23.204  1.00  0.00           C  
ATOM     15  C   GLN   162       4.863  -2.559  22.380  1.00  0.00           C  
ATOM     16  O   GLN   162       5.968  -2.468  21.849  1.00  0.00           O  
ATOM     17  CB  GLN   162       3.353  -0.499  22.396  1.00  0.00           C  
ATOM     18  CG  GLN   162       2.539   0.516  23.187  1.00  0.00           C  
ATOM     19  CD  GLN   162       1.389  -0.186  23.984  1.00  0.00           C  
ATOM     20  NE2 GLN   162       0.587   0.656  24.626  1.00  0.00           N  
ATOM     21  OE1 GLN   162       1.093  -1.384  23.869  1.00  0.00           O  
ATOM     22  H   GLN   162       5.447   0.341  23.579  1.00  0.00           H  
ATOM     23  HA  GLN   162       3.599  -1.821  23.953  1.00  0.00           H  
ATOM     24  HB2 GLN   162       4.018   0.059  21.737  1.00  0.00           H  
ATOM     25  HB3 GLN   162       2.695  -1.053  21.727  1.00  0.00           H  
ATOM     26  HG2 GLN   162       3.221   1.040  23.857  1.00  0.00           H  
ATOM     27  HG3 GLN   162       2.100   1.272  22.536  1.00  0.00           H  
ATOM     28 HE21 GLN   162      -0.246   0.266  25.042  1.00  0.00           H  
ATOM     29 HE22 GLN   162       0.736   1.648  24.755  1.00  0.00           H  
ATOM     30  N   PRO   163       4.072  -3.585  22.087  1.00  0.00           N  
ATOM     31  CA  PRO   163       4.357  -4.658  21.101  1.00  0.00           C  
ATOM     32  C   PRO   163       4.432  -4.118  19.623  1.00  0.00           C  
ATOM     33  O   PRO   163       3.494  -3.548  19.070  1.00  0.00           O  
ATOM     34  CB  PRO   163       3.298  -5.677  21.296  1.00  0.00           C  
ATOM     35  CG  PRO   163       2.753  -5.436  22.705  1.00  0.00           C  
ATOM     36  CD  PRO   163       2.860  -3.938  22.791  1.00  0.00           C  
ATOM     37  HA  PRO   163       5.329  -5.076  21.364  1.00  0.00           H  
ATOM     38  HB2 PRO   163       2.479  -5.398  20.633  1.00  0.00           H  
ATOM     39  HB3 PRO   163       3.804  -6.630  21.141  1.00  0.00           H  
ATOM     40  HG2 PRO   163       1.717  -5.750  22.831  1.00  0.00           H  
ATOM     41  HG3 PRO   163       3.366  -6.024  23.389  1.00  0.00           H  
ATOM     42  HD2 PRO   163       2.050  -3.385  22.316  1.00  0.00           H  
ATOM     43  HD3 PRO   163       3.023  -3.659  23.832  1.00  0.00           H  
ATOM     44  N   PHE   164       5.529  -4.492  18.976  1.00  0.00           N  
ATOM     45  CA  PHE   164       5.770  -4.172  17.522  1.00  0.00           C  
ATOM     46  C   PHE   164       6.748  -5.090  16.843  1.00  0.00           C  
ATOM     47  O   PHE   164       7.643  -5.610  17.531  1.00  0.00           O  
ATOM     48  CB  PHE   164       6.062  -2.670  17.316  1.00  0.00           C  
ATOM     49  CG  PHE   164       7.331  -2.141  17.910  1.00  0.00           C  
ATOM     50  CD1 PHE   164       8.496  -2.463  17.236  1.00  0.00           C  
ATOM     51  CD2 PHE   164       7.350  -1.429  19.072  1.00  0.00           C  
ATOM     52  CE1 PHE   164       9.733  -1.927  17.743  1.00  0.00           C  
ATOM     53  CE2 PHE   164       8.558  -0.816  19.520  1.00  0.00           C  
ATOM     54  CZ  PHE   164       9.756  -1.179  18.919  1.00  0.00           C  
ATOM     55  H   PHE   164       6.211  -5.044  19.477  1.00  0.00           H  
ATOM     56  HA  PHE   164       4.908  -4.403  16.897  1.00  0.00           H  
ATOM     57  HB2 PHE   164       6.096  -2.421  16.256  1.00  0.00           H  
ATOM     58  HB3 PHE   164       5.218  -2.067  17.653  1.00  0.00           H  
ATOM     59  HD1 PHE   164       8.447  -3.027  16.316  1.00  0.00           H  
ATOM     60  HD2 PHE   164       6.471  -1.195  19.654  1.00  0.00           H  
ATOM     61  HE1 PHE   164      10.683  -2.110  17.264  1.00  0.00           H  
ATOM     62  HE2 PHE   164       8.601  -0.212  20.414  1.00  0.00           H  
ATOM     63  HZ  PHE   164      10.681  -0.832  19.356  1.00  0.00           H  
ATOM     64  N   ALA   165       6.800  -5.125  15.498  1.00  0.00           N  
ATOM     65  CA  ALA   165       7.825  -5.813  14.614  1.00  0.00           C  
ATOM     66  C   ALA   165       7.981  -5.197  13.188  1.00  0.00           C  
ATOM     67  O   ALA   165       7.024  -4.682  12.639  1.00  0.00           O  
ATOM     68  CB  ALA   165       7.466  -7.257  14.511  1.00  0.00           C  
ATOM     69  H   ALA   165       6.062  -4.690  14.962  1.00  0.00           H  
ATOM     70  HA  ALA   165       8.765  -5.674  15.149  1.00  0.00           H  
ATOM     71  HB1 ALA   165       6.603  -7.409  13.863  1.00  0.00           H  
ATOM     72  HB2 ALA   165       8.232  -7.826  13.984  1.00  0.00           H  
ATOM     73  HB3 ALA   165       7.386  -7.641  15.528  1.00  0.00           H  
ATOM     74  N   HIE   166       9.183  -5.353  12.617  1.00  0.00           N  
ATOM     75  CA  HIE   166       9.507  -5.147  11.237  1.00  0.00           C  
ATOM     76  C   HIE   166      10.669  -6.035  10.798  1.00  0.00           C  
ATOM     77  O   HIE   166      11.753  -5.948  11.383  1.00  0.00           O  
ATOM     78  CB  HIE   166       9.904  -3.639  11.171  1.00  0.00           C  
ATOM     79  CG  HIE   166      10.345  -3.276   9.752  1.00  0.00           C  
ATOM     80  CD2 HIE   166      11.624  -3.399   9.290  1.00  0.00           C  
ATOM     81  ND1 HIE   166       9.520  -2.974   8.710  1.00  0.00           N  
ATOM     82  CE1 HIE   166      10.240  -2.898   7.620  1.00  0.00           C  
ATOM     83  NE2 HIE   166      11.511  -3.309   7.919  1.00  0.00           N  
ATOM     84  H   HIE   166       9.901  -5.851  13.125  1.00  0.00           H  
ATOM     85  HA  HIE   166       8.606  -5.404  10.679  1.00  0.00           H  
ATOM     86  HB2 HIE   166       9.034  -3.022  11.400  1.00  0.00           H  
ATOM     87  HB3 HIE   166      10.797  -3.427  11.759  1.00  0.00           H  
ATOM     88  HD2 HIE   166      12.468  -3.706   9.890  1.00  0.00           H  
ATOM     89  HE1 HIE   166       9.814  -2.711   6.645  1.00  0.00           H  
ATOM     90  HE2 HIE   166      12.302  -3.427   7.301  1.00  0.00           H  
ATOM     91  N   LEU   167      10.467  -7.073   9.978  1.00  0.00           N  
ATOM     92  CA  LEU   167      11.488  -8.135   9.549  1.00  0.00           C  
ATOM     93  C   LEU   167      12.117  -8.001   8.189  1.00  0.00           C  
ATOM     94  O   LEU   167      11.451  -7.623   7.190  1.00  0.00           O  
ATOM     95  CB  LEU   167      10.814  -9.556   9.621  1.00  0.00           C  
ATOM     96  CG  LEU   167       9.848  -9.903  10.812  1.00  0.00           C  
ATOM     97  CD1 LEU   167       9.439 -11.342  10.598  1.00  0.00           C  
ATOM     98  CD2 LEU   167      10.583  -9.762  12.153  1.00  0.00           C  
ATOM     99  H   LEU   167       9.518  -7.167   9.645  1.00  0.00           H  
ATOM    100  HA  LEU   167      12.249  -8.205  10.327  1.00  0.00           H  
ATOM    101  HB2 LEU   167      10.169  -9.788   8.773  1.00  0.00           H  
ATOM    102  HB3 LEU   167      11.616 -10.285   9.740  1.00  0.00           H  
ATOM    103  HG  LEU   167       8.991  -9.228  10.829  1.00  0.00           H  
ATOM    104 HD11 LEU   167       8.671 -11.662  11.303  1.00  0.00           H  
ATOM    105 HD12 LEU   167       9.074 -11.425   9.575  1.00  0.00           H  
ATOM    106 HD13 LEU   167      10.309 -11.997  10.597  1.00  0.00           H  
ATOM    107 HD21 LEU   167      10.608  -8.731  12.505  1.00  0.00           H  
ATOM    108 HD22 LEU   167      10.004 -10.335  12.877  1.00  0.00           H  
ATOM    109 HD23 LEU   167      11.553 -10.247  12.039  1.00  0.00           H  
ATOM    110  N   THR   168      13.430  -8.471   8.075  1.00  0.00           N  
ATOM    111  CA  THR   168      14.074  -8.662   6.720  1.00  0.00           C  
ATOM    112  C   THR   168      14.165 -10.161   6.512  1.00  0.00           C  
ATOM    113  O   THR   168      14.009 -11.051   7.336  1.00  0.00           O  
ATOM    114  CB  THR   168      15.460  -7.972   6.784  1.00  0.00           C  
ATOM    115  CG2 THR   168      15.290  -6.443   7.038  1.00  0.00           C  
ATOM    116  OG1 THR   168      16.292  -8.678   7.675  1.00  0.00           O  
ATOM    117  H   THR   168      13.837  -8.939   8.873  1.00  0.00           H  
ATOM    118  HA  THR   168      13.425  -8.239   5.953  1.00  0.00           H  
ATOM    119  HB  THR   168      15.953  -8.089   5.820  1.00  0.00           H  
ATOM    120  HG1 THR   168      16.789  -7.996   8.132  1.00  0.00           H  
ATOM    121 HG21 THR   168      14.594  -6.030   6.309  1.00  0.00           H  
ATOM    122 HG22 THR   168      14.998  -6.140   8.044  1.00  0.00           H  
ATOM    123 HG23 THR   168      16.208  -5.920   6.775  1.00  0.00           H  
ATOM    124  N   ILE   169      14.457 -10.585   5.245  1.00  0.00           N  
ATOM    125  CA  ILE   169      14.580 -12.013   4.859  1.00  0.00           C  
ATOM    126  C   ILE   169      16.054 -12.305   4.474  1.00  0.00           C  
ATOM    127  O   ILE   169      16.807 -11.396   4.114  1.00  0.00           O  
ATOM    128  CB  ILE   169      13.498 -12.491   3.840  1.00  0.00           C  
ATOM    129  CG1 ILE   169      13.295 -14.041   4.034  1.00  0.00           C  
ATOM    130  CG2 ILE   169      14.034 -12.047   2.453  1.00  0.00           C  
ATOM    131  CD1 ILE   169      12.149 -14.481   3.154  1.00  0.00           C  
ATOM    132  H   ILE   169      14.583  -9.859   4.553  1.00  0.00           H  
ATOM    133  HA  ILE   169      14.383 -12.684   5.696  1.00  0.00           H  
ATOM    134  HB  ILE   169      12.642 -11.911   4.187  1.00  0.00           H  
ATOM    135 HG12 ILE   169      14.189 -14.601   3.763  1.00  0.00           H  
ATOM    136 HG13 ILE   169      13.038 -14.163   5.086  1.00  0.00           H  
ATOM    137 HG21 ILE   169      13.114 -11.983   1.871  1.00  0.00           H  
ATOM    138 HG22 ILE   169      14.390 -11.016   2.460  1.00  0.00           H  
ATOM    139 HG23 ILE   169      14.718 -12.828   2.120  1.00  0.00           H  
ATOM    140 HD11 ILE   169      11.245 -14.113   3.640  1.00  0.00           H  
ATOM    141 HD12 ILE   169      12.077 -13.801   2.305  1.00  0.00           H  
ATOM    142 HD13 ILE   169      11.923 -15.533   2.983  1.00  0.00           H  
ATOM    143  N   ASN   170      16.516 -13.557   4.590  1.00  0.00           N  
ATOM    144  CA  ASN   170      17.862 -13.959   4.146  1.00  0.00           C  
ATOM    145  C   ASN   170      17.799 -14.006   2.569  1.00  0.00           C  
ATOM    146  O   ASN   170      16.798 -14.541   2.069  1.00  0.00           O  
ATOM    147  CB  ASN   170      18.131 -15.299   4.845  1.00  0.00           C  
ATOM    148  CG  ASN   170      19.509 -15.859   4.496  1.00  0.00           C  
ATOM    149  ND2 ASN   170      20.507 -15.771   5.338  1.00  0.00           N  
ATOM    150  OD1 ASN   170      19.703 -16.425   3.459  1.00  0.00           O  
ATOM    151  H   ASN   170      15.865 -14.270   4.890  1.00  0.00           H  
ATOM    152  HA  ASN   170      18.567 -13.229   4.545  1.00  0.00           H  
ATOM    153  HB2 ASN   170      18.050 -15.076   5.909  1.00  0.00           H  
ATOM    154  HB3 ASN   170      17.398 -15.977   4.407  1.00  0.00           H  
ATOM    155 HD21 ASN   170      21.323 -16.295   5.057  1.00  0.00           H  
ATOM    156 HD22 ASN   170      20.553 -15.327   6.244  1.00  0.00           H  
ATOM    157  N   ALA   171      18.921 -13.789   1.879  1.00  0.00           N  
ATOM    158  CA  ALA   171      18.988 -13.963   0.400  1.00  0.00           C  
ATOM    159  C   ALA   171      19.331 -15.339  -0.244  1.00  0.00           C  
ATOM    160  O   ALA   171      19.160 -15.468  -1.450  1.00  0.00           O  
ATOM    161  CB  ALA   171      19.819 -12.835  -0.206  1.00  0.00           C  
ATOM    162  H   ALA   171      19.648 -13.275   2.354  1.00  0.00           H  
ATOM    163  HA  ALA   171      17.969 -13.666   0.151  1.00  0.00           H  
ATOM    164  HB1 ALA   171      20.839 -13.169  -0.014  1.00  0.00           H  
ATOM    165  HB2 ALA   171      19.515 -12.677  -1.241  1.00  0.00           H  
ATOM    166  HB3 ALA   171      19.683 -11.863   0.269  1.00  0.00           H  
ATOM    167  N   ALA   172      19.951 -16.348   0.402  1.00  0.00           N  
ATOM    168  CA  ALA   172      20.270 -17.636  -0.198  1.00  0.00           C  
ATOM    169  C   ALA   172      19.284 -18.676   0.219  1.00  0.00           C  
ATOM    170  O   ALA   172      19.107 -19.704  -0.466  1.00  0.00           O  
ATOM    171  CB  ALA   172      21.686 -18.061   0.231  1.00  0.00           C  
ATOM    172  H   ALA   172      19.998 -16.377   1.411  1.00  0.00           H  
ATOM    173  HA  ALA   172      20.314 -17.516  -1.281  1.00  0.00           H  
ATOM    174  HB1 ALA   172      21.657 -18.159   1.317  1.00  0.00           H  
ATOM    175  HB2 ALA   172      22.011 -18.908  -0.375  1.00  0.00           H  
ATOM    176  HB3 ALA   172      22.349 -17.213   0.063  1.00  0.00           H  
ATOM    177  N   SER   173      18.739 -18.510   1.428  1.00  0.00           N  
ATOM    178  CA  SER   173      17.973 -19.634   1.958  1.00  0.00           C  
ATOM    179  C   SER   173      16.610 -19.891   1.376  1.00  0.00           C  
ATOM    180  O   SER   173      16.195 -21.059   1.347  1.00  0.00           O  
ATOM    181  CB  SER   173      17.908 -19.653   3.487  1.00  0.00           C  
ATOM    182  OG  SER   173      19.173 -19.834   3.968  1.00  0.00           O  
ATOM    183  H   SER   173      19.057 -17.792   2.064  1.00  0.00           H  
ATOM    184  HA  SER   173      18.365 -20.640   1.804  1.00  0.00           H  
ATOM    185  HB2 SER   173      17.506 -18.703   3.838  1.00  0.00           H  
ATOM    186  HB3 SER   173      17.263 -20.459   3.836  1.00  0.00           H  
ATOM    187  HG  SER   173      19.532 -20.682   3.696  1.00  0.00           H  
ATOM    188  N   ILE   174      15.980 -18.846   0.763  1.00  0.00           N  
ATOM    189  CA  ILE   174      14.659 -18.964   0.059  1.00  0.00           C  
ATOM    190  C   ILE   174      14.748 -19.941  -1.078  1.00  0.00           C  
ATOM    191  O   ILE   174      15.655 -19.942  -1.915  1.00  0.00           O  
ATOM    192  CB  ILE   174      14.229 -17.586  -0.516  1.00  0.00           C  
ATOM    193  CG1 ILE   174      14.286 -16.493   0.585  1.00  0.00           C  
ATOM    194  CG2 ILE   174      12.769 -17.748  -1.034  1.00  0.00           C  
ATOM    195  CD1 ILE   174      13.953 -15.118   0.071  1.00  0.00           C  
ATOM    196  H   ILE   174      16.533 -18.006   0.658  1.00  0.00           H  
ATOM    197  HA  ILE   174      14.010 -19.295   0.870  1.00  0.00           H  
ATOM    198  HB  ILE   174      14.851 -17.199  -1.323  1.00  0.00           H  
ATOM    199 HG12 ILE   174      13.639 -16.773   1.417  1.00  0.00           H  
ATOM    200 HG13 ILE   174      15.307 -16.362   0.945  1.00  0.00           H  
ATOM    201 HG21 ILE   174      12.727 -18.389  -1.914  1.00  0.00           H  
ATOM    202 HG22 ILE   174      12.187 -18.170  -0.216  1.00  0.00           H  
ATOM    203 HG23 ILE   174      12.331 -16.776  -1.263  1.00  0.00           H  
ATOM    204 HD11 ILE   174      14.552 -14.866  -0.803  1.00  0.00           H  
ATOM    205 HD12 ILE   174      12.899 -15.035  -0.194  1.00  0.00           H  
ATOM    206 HD13 ILE   174      13.919 -14.315   0.808  1.00  0.00           H  
ATOM    207  N   PRO   175      13.837 -20.881  -1.227  1.00  0.00           N  
ATOM    208  CA  PRO   175      13.799 -21.776  -2.360  1.00  0.00           C  
ATOM    209  C   PRO   175      13.695 -21.139  -3.787  1.00  0.00           C  
ATOM    210  O   PRO   175      13.022 -20.178  -3.956  1.00  0.00           O  
ATOM    211  CB  PRO   175      12.710 -22.756  -2.011  1.00  0.00           C  
ATOM    212  CG  PRO   175      12.394 -22.622  -0.513  1.00  0.00           C  
ATOM    213  CD  PRO   175      12.720 -21.138  -0.279  1.00  0.00           C  
ATOM    214  HA  PRO   175      14.758 -22.293  -2.377  1.00  0.00           H  
ATOM    215  HB2 PRO   175      11.750 -22.549  -2.485  1.00  0.00           H  
ATOM    216  HB3 PRO   175      12.950 -23.792  -2.246  1.00  0.00           H  
ATOM    217  HG2 PRO   175      11.361 -22.784  -0.203  1.00  0.00           H  
ATOM    218  HG3 PRO   175      12.938 -23.357   0.078  1.00  0.00           H  
ATOM    219  HD2 PRO   175      11.851 -20.591  -0.647  1.00  0.00           H  
ATOM    220  HD3 PRO   175      13.005 -21.003   0.765  1.00  0.00           H  
ATOM    221  N   SER   176      14.208 -21.792  -4.909  1.00  0.00           N  
ATOM    222  CA  SER   176      13.866 -21.527  -6.237  1.00  0.00           C  
ATOM    223  C   SER   176      12.529 -22.298  -6.592  1.00  0.00           C  
ATOM    224  O   SER   176      12.277 -23.381  -6.039  1.00  0.00           O  
ATOM    225  CB  SER   176      15.079 -21.875  -7.138  1.00  0.00           C  
ATOM    226  OG  SER   176      15.399 -23.275  -7.184  1.00  0.00           O  
ATOM    227  H   SER   176      14.920 -22.476  -4.696  1.00  0.00           H  
ATOM    228  HA  SER   176      13.553 -20.488  -6.336  1.00  0.00           H  
ATOM    229  HB2 SER   176      14.900 -21.544  -8.162  1.00  0.00           H  
ATOM    230  HB3 SER   176      15.981 -21.410  -6.745  1.00  0.00           H  
ATOM    231  HG  SER   176      14.901 -23.591  -7.941  1.00  0.00           H  
ATOM    232  N   GLY   177      11.575 -21.663  -7.226  1.00  0.00           N  
ATOM    233  CA  GLY   177      10.251 -22.206  -7.651  1.00  0.00           C  
ATOM    234  C   GLY   177       9.340 -21.265  -8.390  1.00  0.00           C  
ATOM    235  O   GLY   177       9.423 -20.045  -8.124  1.00  0.00           O  
ATOM    236  H   GLY   177      11.742 -20.725  -7.560  1.00  0.00           H  
ATOM    237  HA2 GLY   177      10.168 -23.142  -8.204  1.00  0.00           H  
ATOM    238  HA3 GLY   177       9.763 -22.472  -6.713  1.00  0.00           H  
ATOM    239  N   SER   178       8.410 -21.839  -9.125  1.00  0.00           N  
ATOM    240  CA  SER   178       7.286 -21.195  -9.757  1.00  0.00           C  
ATOM    241  C   SER   178       5.974 -21.351  -8.956  1.00  0.00           C  
ATOM    242  O   SER   178       5.088 -20.484  -9.057  1.00  0.00           O  
ATOM    243  CB  SER   178       7.080 -21.868 -11.119  1.00  0.00           C  
ATOM    244  OG  SER   178       6.578 -23.190 -11.210  1.00  0.00           O  
ATOM    245  H   SER   178       8.504 -22.843  -9.073  1.00  0.00           H  
ATOM    246  HA  SER   178       7.515 -20.143  -9.927  1.00  0.00           H  
ATOM    247  HB2 SER   178       6.389 -21.263 -11.706  1.00  0.00           H  
ATOM    248  HB3 SER   178       8.084 -21.883 -11.541  1.00  0.00           H  
ATOM    249  HG  SER   178       7.191 -23.807 -10.805  1.00  0.00           H  
ATOM    250  N   HIE   179       5.851 -22.399  -8.126  1.00  0.00           N  
ATOM    251  CA  HIE   179       4.699 -22.659  -7.255  1.00  0.00           C  
ATOM    252  C   HIE   179       4.695 -21.698  -5.994  1.00  0.00           C  
ATOM    253  O   HIE   179       5.645 -20.944  -5.660  1.00  0.00           O  
ATOM    254  CB  HIE   179       4.525 -24.129  -6.770  1.00  0.00           C  
ATOM    255  CG  HIE   179       3.111 -24.433  -6.355  1.00  0.00           C  
ATOM    256  CD2 HIE   179       1.925 -24.209  -7.037  1.00  0.00           C  
ATOM    257  ND1 HIE   179       2.765 -24.824  -5.105  1.00  0.00           N  
ATOM    258  CE1 HIE   179       1.394 -24.917  -5.065  1.00  0.00           C  
ATOM    259  NE2 HIE   179       0.867 -24.584  -6.242  1.00  0.00           N  
ATOM    260  H   HIE   179       6.622 -23.031  -7.968  1.00  0.00           H  
ATOM    261  HA  HIE   179       3.832 -22.513  -7.899  1.00  0.00           H  
ATOM    262  HB2 HIE   179       4.666 -24.871  -7.555  1.00  0.00           H  
ATOM    263  HB3 HIE   179       5.189 -24.295  -5.921  1.00  0.00           H  
ATOM    264  HD2 HIE   179       1.870 -23.845  -8.051  1.00  0.00           H  
ATOM    265  HE1 HIE   179       0.822 -25.304  -4.235  1.00  0.00           H  
ATOM    266  HE2 HIE   179      -0.126 -24.674  -6.405  1.00  0.00           H  
ATOM    267  N   LYS   180       3.449 -21.642  -5.378  1.00  0.00           N  
ATOM    268  CA  LYS   180       3.389 -20.931  -4.063  1.00  0.00           C  
ATOM    269  C   LYS   180       4.175 -21.690  -2.925  1.00  0.00           C  
ATOM    270  O   LYS   180       3.902 -22.818  -2.540  1.00  0.00           O  
ATOM    271  CB  LYS   180       1.935 -20.777  -3.727  1.00  0.00           C  
ATOM    272  CG  LYS   180       1.587 -20.145  -2.377  1.00  0.00           C  
ATOM    273  CD  LYS   180       0.119 -19.756  -1.994  1.00  0.00           C  
ATOM    274  CE  LYS   180      -0.635 -20.989  -1.453  1.00  0.00           C  
ATOM    275  NZ  LYS   180      -1.674 -20.613  -0.426  1.00  0.00           N1+
ATOM    276  H   LYS   180       2.746 -22.301  -5.680  1.00  0.00           H  
ATOM    277  HA  LYS   180       3.905 -19.971  -4.114  1.00  0.00           H  
ATOM    278  HB2 LYS   180       1.587 -20.146  -4.545  1.00  0.00           H  
ATOM    279  HB3 LYS   180       1.509 -21.760  -3.933  1.00  0.00           H  
ATOM    280  HG2 LYS   180       2.073 -20.787  -1.643  1.00  0.00           H  
ATOM    281  HG3 LYS   180       1.998 -19.137  -2.328  1.00  0.00           H  
ATOM    282  HD2 LYS   180       0.103 -18.985  -1.224  1.00  0.00           H  
ATOM    283  HD3 LYS   180      -0.324 -19.224  -2.835  1.00  0.00           H  
ATOM    284  HE2 LYS   180      -1.151 -21.559  -2.226  1.00  0.00           H  
ATOM    285  HE3 LYS   180       0.122 -21.619  -0.985  1.00  0.00           H  
ATOM    286  HZ1 LYS   180      -2.244 -21.413  -0.189  1.00  0.00           H  
ATOM    287  HZ2 LYS   180      -1.179 -20.311   0.402  1.00  0.00           H  
ATOM    288  HZ3 LYS   180      -2.302 -19.934  -0.832  1.00  0.00           H  
ATOM    289  N   VAL   181       5.056 -20.936  -2.173  1.00  0.00           N  
ATOM    290  CA  VAL   181       6.013 -21.278  -1.090  1.00  0.00           C  
ATOM    291  C   VAL   181       5.897 -20.313   0.098  1.00  0.00           C  
ATOM    292  O   VAL   181       5.731 -19.094  -0.034  1.00  0.00           O  
ATOM    293  CB  VAL   181       7.401 -21.263  -1.793  1.00  0.00           C  
ATOM    294  CG1 VAL   181       8.601 -21.533  -0.827  1.00  0.00           C  
ATOM    295  CG2 VAL   181       7.526 -22.400  -2.844  1.00  0.00           C  
ATOM    296  H   VAL   181       5.243 -20.024  -2.565  1.00  0.00           H  
ATOM    297  HA  VAL   181       5.862 -22.274  -0.675  1.00  0.00           H  
ATOM    298  HB  VAL   181       7.513 -20.298  -2.288  1.00  0.00           H  
ATOM    299 HG11 VAL   181       9.556 -21.482  -1.348  1.00  0.00           H  
ATOM    300 HG12 VAL   181       8.670 -20.764  -0.057  1.00  0.00           H  
ATOM    301 HG13 VAL   181       8.510 -22.486  -0.305  1.00  0.00           H  
ATOM    302 HG21 VAL   181       6.737 -22.210  -3.571  1.00  0.00           H  
ATOM    303 HG22 VAL   181       8.508 -22.351  -3.312  1.00  0.00           H  
ATOM    304 HG23 VAL   181       7.470 -23.373  -2.354  1.00  0.00           H  
ATOM    305  N   THR   182       5.878 -20.894   1.308  1.00  0.00           N  
ATOM    306  CA  THR   182       5.999 -20.149   2.549  1.00  0.00           C  
ATOM    307  C   THR   182       7.383 -19.611   2.695  1.00  0.00           C  
ATOM    308  O   THR   182       8.348 -20.419   2.849  1.00  0.00           O  
ATOM    309  CB  THR   182       5.578 -21.026   3.773  1.00  0.00           C  
ATOM    310  CG2 THR   182       5.644 -20.300   5.130  1.00  0.00           C  
ATOM    311  OG1 THR   182       4.179 -21.443   3.667  1.00  0.00           O  
ATOM    312  H   THR   182       5.863 -21.904   1.300  1.00  0.00           H  
ATOM    313  HA  THR   182       5.253 -19.358   2.465  1.00  0.00           H  
ATOM    314  HB  THR   182       6.159 -21.948   3.787  1.00  0.00           H  
ATOM    315  HG1 THR   182       4.072 -21.649   2.736  1.00  0.00           H  
ATOM    316 HG21 THR   182       6.664 -20.169   5.492  1.00  0.00           H  
ATOM    317 HG22 THR   182       5.263 -19.294   4.957  1.00  0.00           H  
ATOM    318 HG23 THR   182       4.976 -20.768   5.853  1.00  0.00           H  
ATOM    319  N   LEU   183       7.526 -18.306   2.764  1.00  0.00           N  
ATOM    320  CA  LEU   183       8.629 -17.541   3.261  1.00  0.00           C  
ATOM    321  C   LEU   183       8.805 -17.738   4.810  1.00  0.00           C  
ATOM    322  O   LEU   183       7.877 -17.441   5.578  1.00  0.00           O  
ATOM    323  CB  LEU   183       8.443 -16.082   2.792  1.00  0.00           C  
ATOM    324  CG  LEU   183       8.413 -15.877   1.256  1.00  0.00           C  
ATOM    325  CD1 LEU   183       8.486 -14.387   1.041  1.00  0.00           C  
ATOM    326  CD2 LEU   183       9.616 -16.431   0.349  1.00  0.00           C  
ATOM    327  H   LEU   183       6.697 -17.826   2.444  1.00  0.00           H  
ATOM    328  HA  LEU   183       9.548 -17.894   2.793  1.00  0.00           H  
ATOM    329  HB2 LEU   183       7.440 -15.828   3.138  1.00  0.00           H  
ATOM    330  HB3 LEU   183       9.142 -15.427   3.311  1.00  0.00           H  
ATOM    331  HG  LEU   183       7.455 -16.218   0.866  1.00  0.00           H  
ATOM    332 HD11 LEU   183       9.422 -14.107   1.524  1.00  0.00           H  
ATOM    333 HD12 LEU   183       8.664 -14.208  -0.019  1.00  0.00           H  
ATOM    334 HD13 LEU   183       7.565 -13.867   1.304  1.00  0.00           H  
ATOM    335 HD21 LEU   183      10.576 -16.161   0.789  1.00  0.00           H  
ATOM    336 HD22 LEU   183       9.604 -17.521   0.338  1.00  0.00           H  
ATOM    337 HD23 LEU   183       9.707 -15.915  -0.606  1.00  0.00           H  
ATOM    338  N   SER   184       9.982 -18.212   5.192  1.00  0.00           N  
ATOM    339  CA  SER   184      10.358 -18.701   6.537  1.00  0.00           C  
ATOM    340  C   SER   184      11.729 -18.264   7.012  1.00  0.00           C  
ATOM    341  O   SER   184      11.992 -18.327   8.211  1.00  0.00           O  
ATOM    342  CB  SER   184      10.253 -20.239   6.531  1.00  0.00           C  
ATOM    343  OG  SER   184      11.061 -20.775   5.561  1.00  0.00           O  
ATOM    344  H   SER   184      10.655 -18.262   4.443  1.00  0.00           H  
ATOM    345  HA  SER   184       9.577 -18.367   7.220  1.00  0.00           H  
ATOM    346  HB2 SER   184      10.486 -20.672   7.504  1.00  0.00           H  
ATOM    347  HB3 SER   184       9.233 -20.482   6.230  1.00  0.00           H  
ATOM    348  HG  SER   184      11.111 -21.730   5.648  1.00  0.00           H  
ATOM    349  N   SER   185      12.622 -17.885   6.139  1.00  0.00           N  
ATOM    350  CA  SER   185      14.007 -17.431   6.352  1.00  0.00           C  
ATOM    351  C   SER   185      14.139 -15.985   6.878  1.00  0.00           C  
ATOM    352  O   SER   185      15.115 -15.299   6.607  1.00  0.00           O  
ATOM    353  CB  SER   185      14.900 -17.624   5.100  1.00  0.00           C  
ATOM    354  OG  SER   185      14.792 -18.946   4.552  1.00  0.00           O  
ATOM    355  H   SER   185      12.291 -17.951   5.187  1.00  0.00           H  
ATOM    356  HA  SER   185      14.485 -18.045   7.115  1.00  0.00           H  
ATOM    357  HB2 SER   185      14.674 -16.895   4.322  1.00  0.00           H  
ATOM    358  HB3 SER   185      15.933 -17.446   5.403  1.00  0.00           H  
ATOM    359  HG  SER   185      15.091 -19.537   5.247  1.00  0.00           H  
ATOM    360  N   TRP   186      13.116 -15.527   7.551  1.00  0.00           N  
ATOM    361  CA  TRP   186      13.080 -14.269   8.214  1.00  0.00           C  
ATOM    362  C   TRP   186      14.075 -14.131   9.355  1.00  0.00           C  
ATOM    363  O   TRP   186      14.463 -15.116  10.052  1.00  0.00           O  
ATOM    364  CB  TRP   186      11.618 -13.982   8.620  1.00  0.00           C  
ATOM    365  CG  TRP   186      10.542 -13.986   7.588  1.00  0.00           C  
ATOM    366  CD1 TRP   186       9.652 -14.967   7.412  1.00  0.00           C  
ATOM    367  CD2 TRP   186      10.158 -12.989   6.603  1.00  0.00           C  
ATOM    368  CE2 TRP   186       9.169 -13.506   5.700  1.00  0.00           C  
ATOM    369  CE3 TRP   186      10.589 -11.660   6.229  1.00  0.00           C  
ATOM    370  NE1 TRP   186       8.885 -14.758   6.297  1.00  0.00           N  
ATOM    371  CZ2 TRP   186       8.731 -12.882   4.476  1.00  0.00           C  
ATOM    372  CZ3 TRP   186      10.125 -10.944   5.139  1.00  0.00           C  
ATOM    373  CH2 TRP   186       9.274 -11.562   4.197  1.00  0.00           C  
ATOM    374  H   TRP   186      12.295 -16.095   7.701  1.00  0.00           H  
ATOM    375  HA  TRP   186      13.337 -13.405   7.603  1.00  0.00           H  
ATOM    376  HB2 TRP   186      11.298 -14.740   9.333  1.00  0.00           H  
ATOM    377  HB3 TRP   186      11.571 -13.052   9.186  1.00  0.00           H  
ATOM    378  HD1 TRP   186       9.622 -15.967   7.819  1.00  0.00           H  
ATOM    379  HE1 TRP   186       8.194 -15.434   6.004  1.00  0.00           H  
ATOM    380  HE3 TRP   186      11.346 -11.165   6.820  1.00  0.00           H  
ATOM    381  HZ2 TRP   186       8.132 -13.278   3.670  1.00  0.00           H  
ATOM    382  HZ3 TRP   186      10.426  -9.911   5.041  1.00  0.00           H  
ATOM    383  HH2 TRP   186       8.851 -10.967   3.400  1.00  0.00           H  
ATOM    384  N   TYR   187      14.554 -12.866   9.672  1.00  0.00           N  
ATOM    385  CA  TYR   187      15.406 -12.612  10.798  1.00  0.00           C  
ATOM    386  C   TYR   187      14.990 -11.279  11.479  1.00  0.00           C  
ATOM    387  O   TYR   187      14.523 -10.392  10.796  1.00  0.00           O  
ATOM    388  CB  TYR   187      16.890 -12.642  10.463  1.00  0.00           C  
ATOM    389  CG  TYR   187      17.493 -14.053  10.282  1.00  0.00           C  
ATOM    390  CD1 TYR   187      17.465 -14.712   9.029  1.00  0.00           C  
ATOM    391  CD2 TYR   187      17.900 -14.750  11.404  1.00  0.00           C  
ATOM    392  CE1 TYR   187      17.981 -15.995   8.887  1.00  0.00           C  
ATOM    393  CE2 TYR   187      18.293 -16.060  11.331  1.00  0.00           C  
ATOM    394  CZ  TYR   187      18.423 -16.701  10.064  1.00  0.00           C  
ATOM    395  OH  TYR   187      18.812 -17.975   9.880  1.00  0.00           O  
ATOM    396  H   TYR   187      14.322 -12.168   8.981  1.00  0.00           H  
ATOM    397  HA  TYR   187      15.305 -13.306  11.633  1.00  0.00           H  
ATOM    398  HB2 TYR   187      16.971 -12.012   9.577  1.00  0.00           H  
ATOM    399  HB3 TYR   187      17.433 -12.203  11.300  1.00  0.00           H  
ATOM    400  HD1 TYR   187      16.971 -14.200   8.218  1.00  0.00           H  
ATOM    401  HD2 TYR   187      18.001 -14.383  12.414  1.00  0.00           H  
ATOM    402  HE1 TYR   187      17.825 -16.540   7.968  1.00  0.00           H  
ATOM    403  HE2 TYR   187      18.560 -16.599  12.228  1.00  0.00           H  
ATOM    404  HH  TYR   187      18.997 -18.419  10.710  1.00  0.00           H  
ATOM    405  N   HIE   188      15.190 -11.135  12.791  1.00  0.00           N  
ATOM    406  CA  HIE   188      14.730  -9.961  13.520  1.00  0.00           C  
ATOM    407  C   HIE   188      15.805  -8.928  13.899  1.00  0.00           C  
ATOM    408  O   HIE   188      15.435  -7.938  14.521  1.00  0.00           O  
ATOM    409  CB  HIE   188      13.899 -10.305  14.740  1.00  0.00           C  
ATOM    410  CG  HIE   188      14.710 -10.843  15.815  1.00  0.00           C  
ATOM    411  CD2 HIE   188      15.047 -10.104  16.894  1.00  0.00           C  
ATOM    412  ND1 HIE   188      15.159 -12.135  15.906  1.00  0.00           N  
ATOM    413  CE1 HIE   188      15.711 -12.267  17.157  1.00  0.00           C  
ATOM    414  NE2 HIE   188      15.601 -11.045  17.743  1.00  0.00           N  
ATOM    415  H   HIE   188      15.515 -11.970  13.256  1.00  0.00           H  
ATOM    416  HA  HIE   188      14.036  -9.485  12.826  1.00  0.00           H  
ATOM    417  HB2 HIE   188      13.299  -9.453  15.056  1.00  0.00           H  
ATOM    418  HB3 HIE   188      13.215 -11.098  14.434  1.00  0.00           H  
ATOM    419  HD2 HIE   188      14.942  -9.033  16.989  1.00  0.00           H  
ATOM    420  HE1 HIE   188      16.055 -13.170  17.640  1.00  0.00           H  
ATOM    421  HE2 HIE   188      15.844 -10.848  18.703  1.00  0.00           H  
ATOM    422  N   ASP   189      17.059  -9.208  13.510  1.00  0.00           N  
ATOM    423  CA  ASP   189      18.227  -8.441  13.815  1.00  0.00           C  
ATOM    424  C   ASP   189      19.225  -8.216  12.653  1.00  0.00           C  
ATOM    425  O   ASP   189      20.432  -8.039  12.813  1.00  0.00           O  
ATOM    426  CB  ASP   189      18.870  -8.793  15.153  1.00  0.00           C  
ATOM    427  CG  ASP   189      19.329 -10.230  15.314  1.00  0.00           C  
ATOM    428  OD1 ASP   189      19.607 -10.699  16.443  1.00  0.00           O  
ATOM    429  OD2 ASP   189      19.358 -10.960  14.346  1.00  0.00           O1-
ATOM    430  H   ASP   189      17.215 -10.062  12.992  1.00  0.00           H  
ATOM    431  HA  ASP   189      17.912  -7.404  13.931  1.00  0.00           H  
ATOM    432  HB2 ASP   189      19.682  -8.078  15.290  1.00  0.00           H  
ATOM    433  HB3 ASP   189      18.124  -8.463  15.875  1.00  0.00           H  
ATOM    434  N   ARG   190      18.671  -8.245  11.483  1.00  0.00           N  
ATOM    435  CA  ARG   190      19.567  -8.076  10.286  1.00  0.00           C  
ATOM    436  C   ARG   190      19.063  -6.994   9.328  1.00  0.00           C  
ATOM    437  O   ARG   190      17.873  -6.991   9.081  1.00  0.00           O  
ATOM    438  CB  ARG   190      19.806  -9.478   9.677  1.00  0.00           C  
ATOM    439  CG  ARG   190      20.181 -10.591  10.685  1.00  0.00           C  
ATOM    440  CD  ARG   190      20.331 -11.924   9.950  1.00  0.00           C  
ATOM    441  NE  ARG   190      20.818 -12.981  10.785  1.00  0.00           N  
ATOM    442  CZ  ARG   190      21.414 -14.110  10.445  1.00  0.00           C  
ATOM    443  NH1 ARG   190      21.407 -14.499   9.249  1.00  0.00           N1+
ATOM    444  NH2 ARG   190      22.035 -14.876  11.254  1.00  0.00           N1+
ATOM    445  H   ARG   190      17.692  -8.365  11.272  1.00  0.00           H  
ATOM    446  HA  ARG   190      20.564  -7.809  10.638  1.00  0.00           H  
ATOM    447  HB2 ARG   190      18.954  -9.743   9.050  1.00  0.00           H  
ATOM    448  HB3 ARG   190      20.651  -9.402   8.994  1.00  0.00           H  
ATOM    449  HG2 ARG   190      21.127 -10.445  11.205  1.00  0.00           H  
ATOM    450  HG3 ARG   190      19.335 -10.640  11.370  1.00  0.00           H  
ATOM    451  HD2 ARG   190      19.427 -12.263   9.444  1.00  0.00           H  
ATOM    452  HD3 ARG   190      21.151 -11.786   9.246  1.00  0.00           H  
ATOM    453  HE  ARG   190      20.793 -12.870  11.789  1.00  0.00           H  
ATOM    454 HH11 ARG   190      20.934 -14.011   8.501  1.00  0.00           H  
ATOM    455 HH12 ARG   190      21.739 -15.438   9.081  1.00  0.00           H  
ATOM    456 HH21 ARG   190      21.799 -14.789  12.232  1.00  0.00           H  
ATOM    457 HH22 ARG   190      22.719 -15.586  11.032  1.00  0.00           H  
ATOM    458  N   GLY   191      19.927  -6.151   8.832  1.00  0.00           N  
ATOM    459  CA  GLY   191      19.524  -4.904   8.096  1.00  0.00           C  
ATOM    460  C   GLY   191      18.457  -4.103   8.920  1.00  0.00           C  
ATOM    461  O   GLY   191      18.693  -4.040  10.058  1.00  0.00           O  
ATOM    462  H   GLY   191      20.871  -6.264   9.169  1.00  0.00           H  
ATOM    463  HA2 GLY   191      20.357  -4.238   7.871  1.00  0.00           H  
ATOM    464  HA3 GLY   191      19.050  -5.193   7.157  1.00  0.00           H  
ATOM    465  N   TRP   192      17.414  -3.528   8.319  1.00  0.00           N  
ATOM    466  CA  TRP   192      16.443  -2.706   9.038  1.00  0.00           C  
ATOM    467  C   TRP   192      15.671  -3.526  10.128  1.00  0.00           C  
ATOM    468  O   TRP   192      14.724  -2.909  10.660  1.00  0.00           O  
ATOM    469  CB  TRP   192      15.424  -2.209   8.024  1.00  0.00           C  
ATOM    470  CG  TRP   192      16.023  -1.346   7.012  1.00  0.00           C  
ATOM    471  CD1 TRP   192      15.532  -1.124   5.756  1.00  0.00           C  
ATOM    472  CD2 TRP   192      17.084  -0.362   7.158  1.00  0.00           C  
ATOM    473  CE2 TRP   192      17.336   0.267   5.881  1.00  0.00           C  
ATOM    474  CE3 TRP   192      17.834   0.316   8.146  1.00  0.00           C  
ATOM    475  NE1 TRP   192      16.364  -0.292   5.083  1.00  0.00           N  
ATOM    476  CZ2 TRP   192      18.149   1.338   5.645  1.00  0.00           C  
ATOM    477  CZ3 TRP   192      18.689   1.361   7.928  1.00  0.00           C  
ATOM    478  CH2 TRP   192      18.848   1.892   6.656  1.00  0.00           C  
ATOM    479  H   TRP   192      17.300  -3.631   7.320  1.00  0.00           H  
ATOM    480  HA  TRP   192      16.970  -1.882   9.519  1.00  0.00           H  
ATOM    481  HB2 TRP   192      14.946  -3.053   7.525  1.00  0.00           H  
ATOM    482  HB3 TRP   192      14.601  -1.698   8.523  1.00  0.00           H  
ATOM    483  HD1 TRP   192      14.742  -1.667   5.259  1.00  0.00           H  
ATOM    484  HE1 TRP   192      16.286  -0.099   4.094  1.00  0.00           H  
ATOM    485  HE3 TRP   192      17.767  -0.008   9.175  1.00  0.00           H  
ATOM    486  HZ2 TRP   192      18.279   1.747   4.654  1.00  0.00           H  
ATOM    487  HZ3 TRP   192      19.312   1.691   8.746  1.00  0.00           H  
ATOM    488  HH2 TRP   192      19.548   2.700   6.499  1.00  0.00           H  
ATOM    489  N   ALA   193      15.769  -4.833  10.363  1.00  0.00           N  
ATOM    490  CA  ALA   193      14.911  -5.561  11.312  1.00  0.00           C  
ATOM    491  C   ALA   193      14.780  -4.874  12.661  1.00  0.00           C  
ATOM    492  O   ALA   193      15.730  -4.274  13.158  1.00  0.00           O  
ATOM    493  CB  ALA   193      15.209  -7.092  11.358  1.00  0.00           C  
ATOM    494  H   ALA   193      16.536  -5.341   9.947  1.00  0.00           H  
ATOM    495  HA  ALA   193      13.918  -5.564  10.863  1.00  0.00           H  
ATOM    496  HB1 ALA   193      15.258  -7.414  10.317  1.00  0.00           H  
ATOM    497  HB2 ALA   193      16.185  -7.349  11.768  1.00  0.00           H  
ATOM    498  HB3 ALA   193      14.347  -7.565  11.828  1.00  0.00           H  
ATOM    499  N   LYS   194      13.610  -4.911  13.343  1.00  0.00           N  
ATOM    500  CA  LYS   194      13.227  -4.410  14.693  1.00  0.00           C  
ATOM    501  C   LYS   194      12.153  -5.309  15.380  1.00  0.00           C  
ATOM    502  O   LYS   194      11.254  -5.810  14.709  1.00  0.00           O  
ATOM    503  CB  LYS   194      12.801  -2.967  14.757  1.00  0.00           C  
ATOM    504  CG  LYS   194      13.848  -1.891  14.435  1.00  0.00           C  
ATOM    505  CD  LYS   194      14.974  -1.812  15.523  1.00  0.00           C  
ATOM    506  CE  LYS   194      16.241  -1.158  14.852  1.00  0.00           C  
ATOM    507  NZ  LYS   194      17.409  -1.588  15.597  1.00  0.00           N1+
ATOM    508  H   LYS   194      12.860  -5.212  12.738  1.00  0.00           H  
ATOM    509  HA  LYS   194      14.106  -4.501  15.331  1.00  0.00           H  
ATOM    510  HB2 LYS   194      11.919  -2.788  14.142  1.00  0.00           H  
ATOM    511  HB3 LYS   194      12.353  -2.763  15.729  1.00  0.00           H  
ATOM    512  HG2 LYS   194      14.385  -2.052  13.500  1.00  0.00           H  
ATOM    513  HG3 LYS   194      13.432  -0.902  14.246  1.00  0.00           H  
ATOM    514  HD2 LYS   194      14.694  -1.231  16.402  1.00  0.00           H  
ATOM    515  HD3 LYS   194      15.182  -2.850  15.784  1.00  0.00           H  
ATOM    516  HE2 LYS   194      16.392  -1.555  13.849  1.00  0.00           H  
ATOM    517  HE3 LYS   194      16.102  -0.087  14.708  1.00  0.00           H  
ATOM    518  HZ1 LYS   194      18.289  -1.311  15.185  1.00  0.00           H  
ATOM    519  HZ2 LYS   194      17.479  -1.317  16.567  1.00  0.00           H  
ATOM    520  HZ3 LYS   194      17.382  -2.598  15.599  1.00  0.00           H  
ATOM    521  N   ILE   195      12.078  -5.390  16.705  1.00  0.00           N  
ATOM    522  CA  ILE   195      11.056  -6.126  17.475  1.00  0.00           C  
ATOM    523  C   ILE   195      10.875  -5.693  18.929  1.00  0.00           C  
ATOM    524  O   ILE   195      11.848  -5.369  19.605  1.00  0.00           O  
ATOM    525  CB  ILE   195      11.425  -7.652  17.359  1.00  0.00           C  
ATOM    526  CG1 ILE   195      10.149  -8.466  16.976  1.00  0.00           C  
ATOM    527  CG2 ILE   195      12.392  -8.328  18.388  1.00  0.00           C  
ATOM    528  CD1 ILE   195      10.311  -9.884  16.452  1.00  0.00           C  
ATOM    529  H   ILE   195      12.713  -4.953  17.359  1.00  0.00           H  
ATOM    530  HA  ILE   195      10.085  -5.950  17.012  1.00  0.00           H  
ATOM    531  HB  ILE   195      11.862  -7.810  16.374  1.00  0.00           H  
ATOM    532 HG12 ILE   195       9.507  -8.562  17.852  1.00  0.00           H  
ATOM    533 HG13 ILE   195       9.722  -7.960  16.111  1.00  0.00           H  
ATOM    534 HG21 ILE   195      12.683  -9.303  17.997  1.00  0.00           H  
ATOM    535 HG22 ILE   195      13.273  -7.770  18.708  1.00  0.00           H  
ATOM    536 HG23 ILE   195      11.869  -8.626  19.297  1.00  0.00           H  
ATOM    537 HD11 ILE   195       9.604 -10.171  15.675  1.00  0.00           H  
ATOM    538 HD12 ILE   195      11.345 -10.060  16.155  1.00  0.00           H  
ATOM    539 HD13 ILE   195      10.127 -10.553  17.292  1.00  0.00           H  
ATOM    540  N   SER   196       9.646  -5.763  19.444  1.00  0.00           N  
ATOM    541  CA  SER   196       9.342  -5.432  20.789  1.00  0.00           C  
ATOM    542  C   SER   196       8.062  -6.207  21.277  1.00  0.00           C  
ATOM    543  O   SER   196       7.086  -6.265  20.543  1.00  0.00           O  
ATOM    544  CB  SER   196       9.098  -3.929  20.816  1.00  0.00           C  
ATOM    545  OG  SER   196       8.409  -3.599  21.994  1.00  0.00           O  
ATOM    546  H   SER   196       8.936  -6.038  18.780  1.00  0.00           H  
ATOM    547  HA  SER   196      10.192  -5.634  21.440  1.00  0.00           H  
ATOM    548  HB2 SER   196      10.036  -3.374  20.834  1.00  0.00           H  
ATOM    549  HB3 SER   196       8.494  -3.623  19.962  1.00  0.00           H  
ATOM    550  HG  SER   196       7.559  -3.265  21.699  1.00  0.00           H  
ATOM    551  N   ASN   197       8.172  -6.976  22.371  1.00  0.00           N  
ATOM    552  CA  ASN   197       7.045  -7.806  22.949  1.00  0.00           C  
ATOM    553  C   ASN   197       6.350  -8.758  21.946  1.00  0.00           C  
ATOM    554  O   ASN   197       5.227  -9.130  22.256  1.00  0.00           O  
ATOM    555  CB  ASN   197       6.152  -6.901  23.831  1.00  0.00           C  
ATOM    556  CG  ASN   197       6.929  -6.203  24.933  1.00  0.00           C  
ATOM    557  ND2 ASN   197       7.428  -5.005  24.683  1.00  0.00           N  
ATOM    558  OD1 ASN   197       6.981  -6.699  26.071  1.00  0.00           O  
ATOM    559  H   ASN   197       8.963  -6.918  22.997  1.00  0.00           H  
ATOM    560  HA  ASN   197       7.517  -8.499  23.644  1.00  0.00           H  
ATOM    561  HB2 ASN   197       5.593  -6.130  23.299  1.00  0.00           H  
ATOM    562  HB3 ASN   197       5.414  -7.546  24.305  1.00  0.00           H  
ATOM    563 HD21 ASN   197       7.863  -4.552  25.474  1.00  0.00           H  
ATOM    564 HD22 ASN   197       7.359  -4.471  23.828  1.00  0.00           H  
ATOM    565  N   MET   198       7.036  -9.224  20.922  1.00  0.00           N  
ATOM    566  CA  MET   198       6.776 -10.343  20.085  1.00  0.00           C  
ATOM    567  C   MET   198       8.006 -11.070  19.669  1.00  0.00           C  
ATOM    568  O   MET   198       9.087 -10.466  19.743  1.00  0.00           O  
ATOM    569  CB  MET   198       5.988  -9.769  18.840  1.00  0.00           C  
ATOM    570  CG  MET   198       4.565  -9.370  19.197  1.00  0.00           C  
ATOM    571  SD  MET   198       3.547  -9.003  17.757  1.00  0.00           S  
ATOM    572  CE  MET   198       4.399  -7.468  17.294  1.00  0.00           C  
ATOM    573  H   MET   198       7.986  -8.882  20.950  1.00  0.00           H  
ATOM    574  HA  MET   198       6.132 -11.068  20.585  1.00  0.00           H  
ATOM    575  HB2 MET   198       6.461  -8.939  18.316  1.00  0.00           H  
ATOM    576  HB3 MET   198       5.943 -10.644  18.192  1.00  0.00           H  
ATOM    577  HG2 MET   198       3.979 -10.128  19.715  1.00  0.00           H  
ATOM    578  HG3 MET   198       4.560  -8.569  19.937  1.00  0.00           H  
ATOM    579  HE1 MET   198       3.923  -7.058  16.404  1.00  0.00           H  
ATOM    580  HE2 MET   198       4.243  -6.694  18.047  1.00  0.00           H  
ATOM    581  HE3 MET   198       5.434  -7.656  17.009  1.00  0.00           H  
ATOM    582  N   THR   199       7.884 -12.286  19.182  1.00  0.00           N  
ATOM    583  CA  THR   199       9.074 -13.179  19.102  1.00  0.00           C  
ATOM    584  C   THR   199       9.111 -13.883  17.735  1.00  0.00           C  
ATOM    585  O   THR   199       8.164 -14.337  17.147  1.00  0.00           O  
ATOM    586  CB  THR   199       8.924 -14.281  20.234  1.00  0.00           C  
ATOM    587  CG2 THR   199      10.028 -15.449  20.218  1.00  0.00           C  
ATOM    588  OG1 THR   199       8.751 -13.719  21.555  1.00  0.00           O  
ATOM    589  H   THR   199       6.979 -12.728  19.253  1.00  0.00           H  
ATOM    590  HA  THR   199      10.012 -12.665  19.311  1.00  0.00           H  
ATOM    591  HB  THR   199       7.961 -14.739  20.011  1.00  0.00           H  
ATOM    592  HG1 THR   199       7.911 -13.255  21.583  1.00  0.00           H  
ATOM    593 HG21 THR   199       9.943 -16.038  19.305  1.00  0.00           H  
ATOM    594 HG22 THR   199      11.009 -15.002  20.383  1.00  0.00           H  
ATOM    595 HG23 THR   199       9.712 -16.120  21.017  1.00  0.00           H  
ATOM    596  N   LEU   200      10.271 -13.852  17.119  1.00  0.00           N  
ATOM    597  CA  LEU   200      10.638 -14.734  15.947  1.00  0.00           C  
ATOM    598  C   LEU   200      10.679 -16.165  16.351  1.00  0.00           C  
ATOM    599  O   LEU   200      11.352 -16.512  17.389  1.00  0.00           O  
ATOM    600  CB  LEU   200      11.888 -14.229  15.276  1.00  0.00           C  
ATOM    601  CG  LEU   200      12.468 -14.968  14.106  1.00  0.00           C  
ATOM    602  CD1 LEU   200      11.621 -14.560  12.883  1.00  0.00           C  
ATOM    603  CD2 LEU   200      13.913 -14.573  13.858  1.00  0.00           C  
ATOM    604  H   LEU   200      11.108 -13.605  17.628  1.00  0.00           H  
ATOM    605  HA  LEU   200       9.930 -14.549  15.139  1.00  0.00           H  
ATOM    606  HB2 LEU   200      11.872 -13.160  15.063  1.00  0.00           H  
ATOM    607  HB3 LEU   200      12.571 -14.236  16.126  1.00  0.00           H  
ATOM    608  HG  LEU   200      12.374 -16.050  14.207  1.00  0.00           H  
ATOM    609 HD11 LEU   200      12.106 -15.024  12.025  1.00  0.00           H  
ATOM    610 HD12 LEU   200      10.665 -15.048  13.071  1.00  0.00           H  
ATOM    611 HD13 LEU   200      11.536 -13.483  12.736  1.00  0.00           H  
ATOM    612 HD21 LEU   200      14.049 -13.593  13.400  1.00  0.00           H  
ATOM    613 HD22 LEU   200      14.516 -14.672  14.761  1.00  0.00           H  
ATOM    614 HD23 LEU   200      14.324 -15.254  13.115  1.00  0.00           H  
ATOM    615  N   SER   201      10.026 -17.089  15.590  1.00  0.00           N  
ATOM    616  CA  SER   201      10.025 -18.525  15.945  1.00  0.00           C  
ATOM    617  C   SER   201       9.521 -19.384  14.825  1.00  0.00           C  
ATOM    618  O   SER   201       8.358 -19.177  14.358  1.00  0.00           O  
ATOM    619  CB  SER   201       9.242 -18.804  17.249  1.00  0.00           C  
ATOM    620  OG  SER   201       9.136 -20.151  17.608  1.00  0.00           O  
ATOM    621  H   SER   201       9.304 -16.909  14.906  1.00  0.00           H  
ATOM    622  HA  SER   201      11.074 -18.794  16.071  1.00  0.00           H  
ATOM    623  HB2 SER   201       9.782 -18.267  18.028  1.00  0.00           H  
ATOM    624  HB3 SER   201       8.286 -18.283  17.211  1.00  0.00           H  
ATOM    625  HG  SER   201       8.193 -20.305  17.506  1.00  0.00           H  
ATOM    626  N   ASN   202      10.302 -20.392  14.456  1.00  0.00           N  
ATOM    627  CA  ASN   202       9.922 -21.334  13.417  1.00  0.00           C  
ATOM    628  C   ASN   202       9.688 -20.657  12.052  1.00  0.00           C  
ATOM    629  O   ASN   202       8.880 -21.122  11.262  1.00  0.00           O  
ATOM    630  CB  ASN   202       8.811 -22.198  13.989  1.00  0.00           C  
ATOM    631  CG  ASN   202       9.005 -22.784  15.377  1.00  0.00           C  
ATOM    632  ND2 ASN   202       7.942 -22.747  16.156  1.00  0.00           N  
ATOM    633  OD1 ASN   202       9.996 -23.364  15.728  1.00  0.00           O  
ATOM    634  H   ASN   202      11.147 -20.560  14.984  1.00  0.00           H  
ATOM    635  HA  ASN   202      10.832 -21.912  13.248  1.00  0.00           H  
ATOM    636  HB2 ASN   202       7.847 -21.692  13.921  1.00  0.00           H  
ATOM    637  HB3 ASN   202       8.821 -23.119  13.407  1.00  0.00           H  
ATOM    638 HD21 ASN   202       8.005 -23.195  17.059  1.00  0.00           H  
ATOM    639 HD22 ASN   202       7.111 -22.286  15.811  1.00  0.00           H  
ATOM    640  N   GLY   203      10.440 -19.606  11.731  1.00  0.00           N  
ATOM    641  CA  GLY   203      10.229 -18.783  10.593  1.00  0.00           C  
ATOM    642  C   GLY   203       8.965 -17.884  10.629  1.00  0.00           C  
ATOM    643  O   GLY   203       8.726 -17.123   9.704  1.00  0.00           O  
ATOM    644  H   GLY   203      10.881 -19.154  12.520  1.00  0.00           H  
ATOM    645  HA2 GLY   203      10.978 -17.992  10.644  1.00  0.00           H  
ATOM    646  HA3 GLY   203      10.413 -19.385   9.703  1.00  0.00           H  
ATOM    647  N   LYS   204       8.180 -17.949  11.735  1.00  0.00           N  
ATOM    648  CA  LYS   204       6.977 -17.077  11.977  1.00  0.00           C  
ATOM    649  C   LYS   204       7.227 -16.055  13.079  1.00  0.00           C  
ATOM    650  O   LYS   204       8.091 -16.186  13.904  1.00  0.00           O  
ATOM    651  CB  LYS   204       5.736 -17.934  12.315  1.00  0.00           C  
ATOM    652  CG  LYS   204       5.438 -19.085  11.343  1.00  0.00           C  
ATOM    653  CD  LYS   204       4.003 -19.650  11.792  1.00  0.00           C  
ATOM    654  CE  LYS   204       3.320 -20.387  10.632  1.00  0.00           C  
ATOM    655  NZ  LYS   204       2.689 -21.637  11.068  1.00  0.00           N1+
ATOM    656  H   LYS   204       8.495 -18.572  12.464  1.00  0.00           H  
ATOM    657  HA  LYS   204       6.699 -16.564  11.055  1.00  0.00           H  
ATOM    658  HB2 LYS   204       5.940 -18.313  13.316  1.00  0.00           H  
ATOM    659  HB3 LYS   204       4.970 -17.159  12.341  1.00  0.00           H  
ATOM    660  HG2 LYS   204       5.250 -18.702  10.340  1.00  0.00           H  
ATOM    661  HG3 LYS   204       6.182 -19.881  11.331  1.00  0.00           H  
ATOM    662  HD2 LYS   204       4.161 -20.195  12.723  1.00  0.00           H  
ATOM    663  HD3 LYS   204       3.331 -18.818  12.003  1.00  0.00           H  
ATOM    664  HE2 LYS   204       2.510 -19.815  10.179  1.00  0.00           H  
ATOM    665  HE3 LYS   204       4.063 -20.537   9.849  1.00  0.00           H  
ATOM    666  HZ1 LYS   204       3.360 -22.315  11.401  1.00  0.00           H  
ATOM    667  HZ2 LYS   204       2.010 -21.552  11.811  1.00  0.00           H  
ATOM    668  HZ3 LYS   204       2.230 -22.005  10.247  1.00  0.00           H  
ATOM    669  N   LEU   205       6.455 -14.958  13.033  1.00  0.00           N  
ATOM    670  CA  LEU   205       6.252 -14.014  14.127  1.00  0.00           C  
ATOM    671  C   LEU   205       5.107 -14.571  15.010  1.00  0.00           C  
ATOM    672  O   LEU   205       4.068 -14.894  14.441  1.00  0.00           O  
ATOM    673  CB  LEU   205       5.933 -12.637  13.565  1.00  0.00           C  
ATOM    674  CG  LEU   205       5.618 -11.574  14.590  1.00  0.00           C  
ATOM    675  CD1 LEU   205       6.927 -10.904  15.134  1.00  0.00           C  
ATOM    676  CD2 LEU   205       4.701 -10.433  14.125  1.00  0.00           C  
ATOM    677  H   LEU   205       5.772 -14.819  12.302  1.00  0.00           H  
ATOM    678  HA  LEU   205       7.166 -13.970  14.718  1.00  0.00           H  
ATOM    679  HB2 LEU   205       6.771 -12.278  12.967  1.00  0.00           H  
ATOM    680  HB3 LEU   205       5.074 -12.748  12.903  1.00  0.00           H  
ATOM    681  HG  LEU   205       5.276 -12.028  15.521  1.00  0.00           H  
ATOM    682 HD11 LEU   205       6.753 -10.206  15.952  1.00  0.00           H  
ATOM    683 HD12 LEU   205       7.536 -11.767  15.406  1.00  0.00           H  
ATOM    684 HD13 LEU   205       7.520 -10.407  14.365  1.00  0.00           H  
ATOM    685 HD21 LEU   205       5.191  -9.786  13.397  1.00  0.00           H  
ATOM    686 HD22 LEU   205       3.805 -10.893  13.708  1.00  0.00           H  
ATOM    687 HD23 LEU   205       4.564  -9.716  14.934  1.00  0.00           H  
ATOM    688  N   ARG   206       5.328 -14.633  16.345  1.00  0.00           N  
ATOM    689  CA  ARG   206       4.334 -15.020  17.325  1.00  0.00           C  
ATOM    690  C   ARG   206       4.108 -13.900  18.330  1.00  0.00           C  
ATOM    691  O   ARG   206       5.113 -13.284  18.796  1.00  0.00           O  
ATOM    692  CB  ARG   206       4.769 -16.340  17.960  1.00  0.00           C  
ATOM    693  CG  ARG   206       3.730 -16.877  18.954  1.00  0.00           C  
ATOM    694  CD  ARG   206       4.157 -18.105  19.641  1.00  0.00           C  
ATOM    695  NE  ARG   206       4.271 -19.255  18.768  1.00  0.00           N  
ATOM    696  CZ  ARG   206       4.915 -20.354  19.034  1.00  0.00           C  
ATOM    697  NH1 ARG   206       5.664 -20.519  20.082  1.00  0.00           N1+
ATOM    698  NH2 ARG   206       4.982 -21.343  18.176  1.00  0.00           N1+
ATOM    699  H   ARG   206       6.216 -14.318  16.708  1.00  0.00           H  
ATOM    700  HA  ARG   206       3.404 -15.113  16.764  1.00  0.00           H  
ATOM    701  HB2 ARG   206       4.828 -17.142  17.224  1.00  0.00           H  
ATOM    702  HB3 ARG   206       5.720 -16.311  18.491  1.00  0.00           H  
ATOM    703  HG2 ARG   206       3.496 -16.143  19.725  1.00  0.00           H  
ATOM    704  HG3 ARG   206       2.798 -17.063  18.421  1.00  0.00           H  
ATOM    705  HD2 ARG   206       5.108 -17.892  20.129  1.00  0.00           H  
ATOM    706  HD3 ARG   206       3.457 -18.253  20.463  1.00  0.00           H  
ATOM    707  HE  ARG   206       3.886 -19.148  17.840  1.00  0.00           H  
ATOM    708 HH11 ARG   206       5.561 -19.796  20.779  1.00  0.00           H  
ATOM    709 HH12 ARG   206       6.086 -21.415  20.284  1.00  0.00           H  
ATOM    710 HH21 ARG   206       4.623 -21.185  17.245  1.00  0.00           H  
ATOM    711 HH22 ARG   206       5.259 -22.267  18.476  1.00  0.00           H  
ATOM    712  N   VAL   207       2.849 -13.584  18.590  1.00  0.00           N  
ATOM    713  CA  VAL   207       2.351 -12.625  19.581  1.00  0.00           C  
ATOM    714  C   VAL   207       2.584 -13.055  21.068  1.00  0.00           C  
ATOM    715  O   VAL   207       2.327 -14.215  21.392  1.00  0.00           O  
ATOM    716  CB  VAL   207       0.884 -12.239  19.278  1.00  0.00           C  
ATOM    717  CG1 VAL   207       0.538 -11.078  20.263  1.00  0.00           C  
ATOM    718  CG2 VAL   207       0.810 -11.679  17.788  1.00  0.00           C  
ATOM    719  H   VAL   207       2.205 -14.224  18.147  1.00  0.00           H  
ATOM    720  HA  VAL   207       2.911 -11.712  19.374  1.00  0.00           H  
ATOM    721  HB  VAL   207       0.234 -13.108  19.365  1.00  0.00           H  
ATOM    722 HG11 VAL   207       0.450 -11.452  21.283  1.00  0.00           H  
ATOM    723 HG12 VAL   207       1.327 -10.355  20.054  1.00  0.00           H  
ATOM    724 HG13 VAL   207      -0.424 -10.621  20.030  1.00  0.00           H  
ATOM    725 HG21 VAL   207       0.030 -10.922  17.702  1.00  0.00           H  
ATOM    726 HG22 VAL   207       1.746 -11.243  17.439  1.00  0.00           H  
ATOM    727 HG23 VAL   207       0.667 -12.513  17.100  1.00  0.00           H  
ATOM    728  N   ASN   208       3.018 -12.130  21.909  1.00  0.00           N  
ATOM    729  CA  ASN   208       3.382 -12.368  23.335  1.00  0.00           C  
ATOM    730  C   ASN   208       2.699 -11.393  24.343  1.00  0.00           C  
ATOM    731  O   ASN   208       3.050 -11.321  25.552  1.00  0.00           O  
ATOM    732  CB  ASN   208       4.925 -12.300  23.511  1.00  0.00           C  
ATOM    733  CG  ASN   208       5.657 -13.363  22.752  1.00  0.00           C  
ATOM    734  ND2 ASN   208       5.922 -14.530  23.325  1.00  0.00           N  
ATOM    735  OD1 ASN   208       6.178 -13.219  21.621  1.00  0.00           O  
ATOM    736  H   ASN   208       3.258 -11.227  21.526  1.00  0.00           H  
ATOM    737  HA  ASN   208       2.959 -13.287  23.742  1.00  0.00           H  
ATOM    738  HB2 ASN   208       5.339 -11.318  23.279  1.00  0.00           H  
ATOM    739  HB3 ASN   208       5.110 -12.412  24.580  1.00  0.00           H  
ATOM    740 HD21 ASN   208       6.559 -15.128  22.818  1.00  0.00           H  
ATOM    741 HD22 ASN   208       5.696 -14.671  24.299  1.00  0.00           H  
ATOM    742  N   GLN   209       1.716 -10.630  23.928  1.00  0.00           N  
ATOM    743  CA  GLN   209       0.874  -9.746  24.691  1.00  0.00           C  
ATOM    744  C   GLN   209      -0.391  -9.526  23.837  1.00  0.00           C  
ATOM    745  O   GLN   209      -0.275  -9.368  22.565  1.00  0.00           O  
ATOM    746  CB  GLN   209       1.609  -8.431  24.942  1.00  0.00           C  
ATOM    747  CG  GLN   209       0.770  -7.406  25.765  1.00  0.00           C  
ATOM    748  CD  GLN   209       1.424  -5.976  25.919  1.00  0.00           C  
ATOM    749  NE2 GLN   209       2.526  -5.805  26.611  1.00  0.00           N  
ATOM    750  OE1 GLN   209       0.910  -4.977  25.366  1.00  0.00           O  
ATOM    751  H   GLN   209       1.474 -10.580  22.948  1.00  0.00           H  
ATOM    752  HA  GLN   209       0.533 -10.276  25.581  1.00  0.00           H  
ATOM    753  HB2 GLN   209       2.583  -8.558  25.415  1.00  0.00           H  
ATOM    754  HB3 GLN   209       1.832  -7.881  24.028  1.00  0.00           H  
ATOM    755  HG2 GLN   209      -0.239  -7.353  25.355  1.00  0.00           H  
ATOM    756  HG3 GLN   209       0.680  -7.990  26.680  1.00  0.00           H  
ATOM    757 HE21 GLN   209       2.786  -4.847  26.796  1.00  0.00           H  
ATOM    758 HE22 GLN   209       2.934  -6.598  27.085  1.00  0.00           H  
ATOM    759  N   ASP   210      -1.569  -9.577  24.431  1.00  0.00           N  
ATOM    760  CA  ASP   210      -2.865  -9.226  23.786  1.00  0.00           C  
ATOM    761  C   ASP   210      -2.877  -7.816  23.203  1.00  0.00           C  
ATOM    762  O   ASP   210      -2.238  -6.871  23.658  1.00  0.00           O  
ATOM    763  CB  ASP   210      -4.117  -9.513  24.674  1.00  0.00           C  
ATOM    764  CG  ASP   210      -4.359 -10.966  25.216  1.00  0.00           C  
ATOM    765  OD1 ASP   210      -5.298 -11.116  26.043  1.00  0.00           O  
ATOM    766  OD2 ASP   210      -3.595 -11.855  24.875  1.00  0.00           O1-
ATOM    767  H   ASP   210      -1.591  -9.702  25.432  1.00  0.00           H  
ATOM    768  HA  ASP   210      -2.890  -9.853  22.895  1.00  0.00           H  
ATOM    769  HB2 ASP   210      -4.088  -8.715  25.417  1.00  0.00           H  
ATOM    770  HB3 ASP   210      -4.968  -9.176  24.080  1.00  0.00           H  
ATOM    771  N   GLY   211      -3.668  -7.527  22.139  1.00  0.00           N  
ATOM    772  CA  GLY   211      -4.114  -6.241  21.570  1.00  0.00           C  
ATOM    773  C   GLY   211      -5.030  -6.320  20.321  1.00  0.00           C  
ATOM    774  O   GLY   211      -5.526  -7.389  19.890  1.00  0.00           O  
ATOM    775  H   GLY   211      -4.140  -8.255  21.623  1.00  0.00           H  
ATOM    776  HA2 GLY   211      -4.592  -5.737  22.411  1.00  0.00           H  
ATOM    777  HA3 GLY   211      -3.213  -5.675  21.333  1.00  0.00           H  
ATOM    778  N   PHE   212      -5.141  -5.162  19.650  1.00  0.00           N  
ATOM    779  CA  PHE   212      -5.347  -5.114  18.228  1.00  0.00           C  
ATOM    780  C   PHE   212      -4.249  -4.451  17.397  1.00  0.00           C  
ATOM    781  O   PHE   212      -3.684  -3.501  17.926  1.00  0.00           O  
ATOM    782  CB  PHE   212      -6.725  -4.434  17.979  1.00  0.00           C  
ATOM    783  CG  PHE   212      -7.980  -4.983  18.497  1.00  0.00           C  
ATOM    784  CD1 PHE   212      -8.269  -4.855  19.844  1.00  0.00           C  
ATOM    785  CD2 PHE   212      -8.872  -5.559  17.601  1.00  0.00           C  
ATOM    786  CE1 PHE   212      -9.532  -5.342  20.304  1.00  0.00           C  
ATOM    787  CE2 PHE   212     -10.103  -5.994  18.051  1.00  0.00           C  
ATOM    788  CZ  PHE   212     -10.402  -5.956  19.440  1.00  0.00           C  
ATOM    789  H   PHE   212      -4.907  -4.316  20.150  1.00  0.00           H  
ATOM    790  HA  PHE   212      -5.390  -6.131  17.837  1.00  0.00           H  
ATOM    791  HB2 PHE   212      -6.662  -3.394  18.298  1.00  0.00           H  
ATOM    792  HB3 PHE   212      -6.747  -4.415  16.889  1.00  0.00           H  
ATOM    793  HD1 PHE   212      -7.553  -4.318  20.449  1.00  0.00           H  
ATOM    794  HD2 PHE   212      -8.673  -5.577  16.540  1.00  0.00           H  
ATOM    795  HE1 PHE   212      -9.868  -5.167  21.316  1.00  0.00           H  
ATOM    796  HE2 PHE   212     -10.860  -6.165  17.301  1.00  0.00           H  
ATOM    797  HZ  PHE   212     -11.332  -6.271  19.888  1.00  0.00           H  
ATOM    798  N   TYR   213      -3.967  -4.897  16.182  1.00  0.00           N  
ATOM    799  CA  TYR   213      -2.687  -4.775  15.466  1.00  0.00           C  
ATOM    800  C   TYR   213      -2.914  -4.447  13.990  1.00  0.00           C  
ATOM    801  O   TYR   213      -3.826  -5.061  13.437  1.00  0.00           O  
ATOM    802  CB  TYR   213      -1.924  -6.074  15.681  1.00  0.00           C  
ATOM    803  CG  TYR   213      -1.492  -6.358  17.096  1.00  0.00           C  
ATOM    804  CD1 TYR   213      -2.305  -7.138  17.944  1.00  0.00           C  
ATOM    805  CD2 TYR   213      -0.183  -6.002  17.421  1.00  0.00           C  
ATOM    806  CE1 TYR   213      -1.802  -7.572  19.227  1.00  0.00           C  
ATOM    807  CE2 TYR   213       0.329  -6.405  18.636  1.00  0.00           C  
ATOM    808  CZ  TYR   213      -0.470  -7.115  19.596  1.00  0.00           C  
ATOM    809  OH  TYR   213       0.119  -7.460  20.763  1.00  0.00           O  
ATOM    810  H   TYR   213      -4.609  -5.522  15.713  1.00  0.00           H  
ATOM    811  HA  TYR   213      -2.021  -4.019  15.880  1.00  0.00           H  
ATOM    812  HB2 TYR   213      -2.542  -6.869  15.260  1.00  0.00           H  
ATOM    813  HB3 TYR   213      -1.009  -6.115  15.090  1.00  0.00           H  
ATOM    814  HD1 TYR   213      -3.237  -7.506  17.539  1.00  0.00           H  
ATOM    815  HD2 TYR   213       0.453  -5.473  16.726  1.00  0.00           H  
ATOM    816  HE1 TYR   213      -2.399  -8.205  19.865  1.00  0.00           H  
ATOM    817  HE2 TYR   213       1.331  -6.042  18.811  1.00  0.00           H  
ATOM    818  HH  TYR   213      -0.355  -8.093  21.307  1.00  0.00           H  
ATOM    819  N   TYR   214      -2.179  -3.506  13.395  1.00  0.00           N  
ATOM    820  CA  TYR   214      -2.005  -3.375  11.979  1.00  0.00           C  
ATOM    821  C   TYR   214      -0.781  -4.155  11.576  1.00  0.00           C  
ATOM    822  O   TYR   214       0.184  -4.102  12.349  1.00  0.00           O  
ATOM    823  CB  TYR   214      -1.957  -1.843  11.731  1.00  0.00           C  
ATOM    824  CG  TYR   214      -1.730  -1.533  10.262  1.00  0.00           C  
ATOM    825  CD1 TYR   214      -2.819  -1.353   9.414  1.00  0.00           C  
ATOM    826  CD2 TYR   214      -0.388  -1.425   9.808  1.00  0.00           C  
ATOM    827  CE1 TYR   214      -2.611  -0.910   8.101  1.00  0.00           C  
ATOM    828  CE2 TYR   214      -0.161  -1.076   8.473  1.00  0.00           C  
ATOM    829  CZ  TYR   214      -1.286  -0.723   7.636  1.00  0.00           C  
ATOM    830  OH  TYR   214      -1.059  -0.326   6.368  1.00  0.00           O  
ATOM    831  H   TYR   214      -1.429  -3.246  14.019  1.00  0.00           H  
ATOM    832  HA  TYR   214      -2.889  -3.843  11.547  1.00  0.00           H  
ATOM    833  HB2 TYR   214      -2.867  -1.389  12.121  1.00  0.00           H  
ATOM    834  HB3 TYR   214      -1.088  -1.471  12.275  1.00  0.00           H  
ATOM    835  HD1 TYR   214      -3.863  -1.442   9.673  1.00  0.00           H  
ATOM    836  HD2 TYR   214       0.389  -1.586  10.541  1.00  0.00           H  
ATOM    837  HE1 TYR   214      -3.518  -0.743   7.539  1.00  0.00           H  
ATOM    838  HE2 TYR   214       0.859  -1.072   8.120  1.00  0.00           H  
ATOM    839  HH  TYR   214      -0.368   0.317   6.191  1.00  0.00           H  
ATOM    840  N   LEU   215      -0.800  -4.800  10.397  1.00  0.00           N  
ATOM    841  CA  LEU   215       0.156  -5.735   9.790  1.00  0.00           C  
ATOM    842  C   LEU   215       0.310  -5.359   8.338  1.00  0.00           C  
ATOM    843  O   LEU   215      -0.648  -4.857   7.715  1.00  0.00           O  
ATOM    844  CB  LEU   215      -0.235  -7.201  10.036  1.00  0.00           C  
ATOM    845  CG  LEU   215      -0.332  -7.654  11.485  1.00  0.00           C  
ATOM    846  CD1 LEU   215      -1.757  -7.738  12.074  1.00  0.00           C  
ATOM    847  CD2 LEU   215       0.425  -9.034  11.765  1.00  0.00           C  
ATOM    848  H   LEU   215      -1.690  -4.790   9.920  1.00  0.00           H  
ATOM    849  HA  LEU   215       1.093  -5.564  10.321  1.00  0.00           H  
ATOM    850  HB2 LEU   215      -1.166  -7.370   9.495  1.00  0.00           H  
ATOM    851  HB3 LEU   215       0.498  -7.829   9.530  1.00  0.00           H  
ATOM    852  HG  LEU   215       0.289  -7.025  12.122  1.00  0.00           H  
ATOM    853 HD11 LEU   215      -1.578  -7.822  13.146  1.00  0.00           H  
ATOM    854 HD12 LEU   215      -2.317  -6.818  11.905  1.00  0.00           H  
ATOM    855 HD13 LEU   215      -2.271  -8.634  11.726  1.00  0.00           H  
ATOM    856 HD21 LEU   215       0.229  -9.406  12.771  1.00  0.00           H  
ATOM    857 HD22 LEU   215      -0.059  -9.771  11.125  1.00  0.00           H  
ATOM    858 HD23 LEU   215       1.494  -9.030  11.548  1.00  0.00           H  
ATOM    859  N   TYR   216       1.547  -5.545   7.893  1.00  0.00           N  
ATOM    860  CA  TYR   216       1.831  -5.036   6.555  1.00  0.00           C  
ATOM    861  C   TYR   216       3.095  -5.777   5.977  1.00  0.00           C  
ATOM    862  O   TYR   216       3.881  -6.311   6.767  1.00  0.00           O  
ATOM    863  CB  TYR   216       2.065  -3.501   6.576  1.00  0.00           C  
ATOM    864  CG  TYR   216       3.382  -3.034   7.285  1.00  0.00           C  
ATOM    865  CD1 TYR   216       4.646  -3.152   6.626  1.00  0.00           C  
ATOM    866  CD2 TYR   216       3.351  -2.940   8.667  1.00  0.00           C  
ATOM    867  CE1 TYR   216       5.810  -3.121   7.459  1.00  0.00           C  
ATOM    868  CE2 TYR   216       4.487  -2.844   9.480  1.00  0.00           C  
ATOM    869  CZ  TYR   216       5.702  -2.896   8.847  1.00  0.00           C  
ATOM    870  OH  TYR   216       6.863  -2.655   9.512  1.00  0.00           O  
ATOM    871  H   TYR   216       2.347  -5.823   8.443  1.00  0.00           H  
ATOM    872  HA  TYR   216       1.095  -5.339   5.809  1.00  0.00           H  
ATOM    873  HB2 TYR   216       2.079  -3.333   5.499  1.00  0.00           H  
ATOM    874  HB3 TYR   216       1.161  -3.029   6.959  1.00  0.00           H  
ATOM    875  HD1 TYR   216       4.686  -3.377   5.571  1.00  0.00           H  
ATOM    876  HD2 TYR   216       2.410  -2.954   9.196  1.00  0.00           H  
ATOM    877  HE1 TYR   216       6.807  -3.142   7.043  1.00  0.00           H  
ATOM    878  HE2 TYR   216       4.508  -2.738  10.554  1.00  0.00           H  
ATOM    879  HH  TYR   216       7.695  -3.031   9.215  1.00  0.00           H  
ATOM    880  N   ALA   217       3.208  -5.784   4.668  1.00  0.00           N  
ATOM    881  CA  ALA   217       4.361  -6.272   3.938  1.00  0.00           C  
ATOM    882  C   ALA   217       4.548  -5.520   2.579  1.00  0.00           C  
ATOM    883  O   ALA   217       3.573  -5.407   1.871  1.00  0.00           O  
ATOM    884  CB  ALA   217       4.249  -7.717   3.702  1.00  0.00           C  
ATOM    885  H   ALA   217       2.539  -5.185   4.207  1.00  0.00           H  
ATOM    886  HA  ALA   217       5.255  -6.013   4.506  1.00  0.00           H  
ATOM    887  HB1 ALA   217       3.505  -7.933   2.935  1.00  0.00           H  
ATOM    888  HB2 ALA   217       5.199  -8.210   3.493  1.00  0.00           H  
ATOM    889  HB3 ALA   217       4.024  -8.207   4.649  1.00  0.00           H  
ATOM    890  N   ASN   218       5.792  -5.261   2.215  1.00  0.00           N  
ATOM    891  CA  ASN   218       6.203  -4.951   0.862  1.00  0.00           C  
ATOM    892  C   ASN   218       7.129  -6.063   0.238  1.00  0.00           C  
ATOM    893  O   ASN   218       8.082  -6.464   0.892  1.00  0.00           O  
ATOM    894  CB  ASN   218       6.822  -3.601   0.960  1.00  0.00           C  
ATOM    895  CG  ASN   218       7.137  -2.963  -0.420  1.00  0.00           C  
ATOM    896  ND2 ASN   218       8.396  -2.601  -0.641  1.00  0.00           N  
ATOM    897  OD1 ASN   218       6.277  -2.913  -1.324  1.00  0.00           O  
ATOM    898  H   ASN   218       6.518  -5.463   2.887  1.00  0.00           H  
ATOM    899  HA  ASN   218       5.318  -4.920   0.227  1.00  0.00           H  
ATOM    900  HB2 ASN   218       6.215  -2.892   1.524  1.00  0.00           H  
ATOM    901  HB3 ASN   218       7.748  -3.781   1.506  1.00  0.00           H  
ATOM    902 HD21 ASN   218       8.689  -2.249  -1.541  1.00  0.00           H  
ATOM    903 HD22 ASN   218       9.119  -2.716   0.057  1.00  0.00           H  
ATOM    904  N   ILE   219       6.861  -6.537  -0.945  1.00  0.00           N  
ATOM    905  CA  ILE   219       7.584  -7.684  -1.597  1.00  0.00           C  
ATOM    906  C   ILE   219       7.969  -7.274  -2.996  1.00  0.00           C  
ATOM    907  O   ILE   219       7.032  -7.080  -3.815  1.00  0.00           O  
ATOM    908  CB  ILE   219       6.809  -9.061  -1.466  1.00  0.00           C  
ATOM    909  CG1 ILE   219       6.069  -9.062  -0.077  1.00  0.00           C  
ATOM    910  CG2 ILE   219       7.852 -10.222  -1.626  1.00  0.00           C  
ATOM    911  CD1 ILE   219       5.526 -10.426   0.389  1.00  0.00           C  
ATOM    912  H   ILE   219       6.080  -6.143  -1.449  1.00  0.00           H  
ATOM    913  HA  ILE   219       8.517  -7.731  -1.035  1.00  0.00           H  
ATOM    914  HB  ILE   219       6.085  -9.149  -2.276  1.00  0.00           H  
ATOM    915 HG12 ILE   219       6.888  -8.822   0.599  1.00  0.00           H  
ATOM    916 HG13 ILE   219       5.298  -8.291  -0.075  1.00  0.00           H  
ATOM    917 HG21 ILE   219       7.298 -11.115  -1.916  1.00  0.00           H  
ATOM    918 HG22 ILE   219       8.726  -9.950  -2.219  1.00  0.00           H  
ATOM    919 HG23 ILE   219       8.335 -10.391  -0.663  1.00  0.00           H  
ATOM    920 HD11 ILE   219       5.043 -10.962  -0.428  1.00  0.00           H  
ATOM    921 HD12 ILE   219       6.405 -10.908   0.819  1.00  0.00           H  
ATOM    922 HD13 ILE   219       4.903 -10.271   1.270  1.00  0.00           H  
ATOM    923  N   CYS   220       9.284  -7.120  -3.263  1.00  0.00           N  
ATOM    924  CA  CYS   220       9.689  -6.874  -4.619  1.00  0.00           C  
ATOM    925  C   CYS   220      10.135  -8.055  -5.375  1.00  0.00           C  
ATOM    926  O   CYS   220      10.768  -8.977  -4.840  1.00  0.00           O  
ATOM    927  CB  CYS   220      10.806  -5.969  -4.540  1.00  0.00           C  
ATOM    928  SG  CYS   220      10.264  -4.264  -4.086  1.00  0.00           S  
ATOM    929  H   CYS   220       9.987  -7.399  -2.593  1.00  0.00           H  
ATOM    930  HA  CYS   220       8.943  -6.380  -5.243  1.00  0.00           H  
ATOM    931  HB2 CYS   220      11.586  -6.394  -3.907  1.00  0.00           H  
ATOM    932  HB3 CYS   220      11.258  -5.860  -5.525  1.00  0.00           H  
ATOM    933  HG  CYS   220       9.980  -4.637  -2.835  1.00  0.00           H  
ATOM    934  N   PHE   221       9.937  -7.902  -6.677  1.00  0.00           N  
ATOM    935  CA  PHE   221      10.337  -8.805  -7.737  1.00  0.00           C  
ATOM    936  C   PHE   221      10.991  -8.141  -8.933  1.00  0.00           C  
ATOM    937  O   PHE   221      10.579  -7.020  -9.376  1.00  0.00           O  
ATOM    938  CB  PHE   221       9.177  -9.622  -8.389  1.00  0.00           C  
ATOM    939  CG  PHE   221       8.342 -10.208  -7.273  1.00  0.00           C  
ATOM    940  CD1 PHE   221       7.324  -9.467  -6.744  1.00  0.00           C  
ATOM    941  CD2 PHE   221       8.338 -11.609  -7.077  1.00  0.00           C  
ATOM    942  CE1 PHE   221       6.367 -10.092  -5.867  1.00  0.00           C  
ATOM    943  CE2 PHE   221       7.383 -12.263  -6.324  1.00  0.00           C  
ATOM    944  CZ  PHE   221       6.385 -11.536  -5.679  1.00  0.00           C  
ATOM    945  H   PHE   221       9.601  -7.014  -7.026  1.00  0.00           H  
ATOM    946  HA  PHE   221      11.037  -9.560  -7.381  1.00  0.00           H  
ATOM    947  HB2 PHE   221       8.583  -9.006  -9.063  1.00  0.00           H  
ATOM    948  HB3 PHE   221       9.672 -10.404  -8.964  1.00  0.00           H  
ATOM    949  HD1 PHE   221       7.292  -8.406  -6.938  1.00  0.00           H  
ATOM    950  HD2 PHE   221       9.076 -12.208  -7.590  1.00  0.00           H  
ATOM    951  HE1 PHE   221       5.509  -9.593  -5.440  1.00  0.00           H  
ATOM    952  HE2 PHE   221       7.467 -13.318  -6.108  1.00  0.00           H  
ATOM    953  HZ  PHE   221       5.618 -12.016  -5.089  1.00  0.00           H  
ATOM    954  N   ARG   222      12.060  -8.735  -9.570  1.00  0.00           N  
ATOM    955  CA  ARG   222      12.780  -8.175 -10.698  1.00  0.00           C  
ATOM    956  C   ARG   222      13.333  -9.242 -11.646  1.00  0.00           C  
ATOM    957  O   ARG   222      13.451 -10.420 -11.378  1.00  0.00           O  
ATOM    958  CB  ARG   222      13.919  -7.333 -10.149  1.00  0.00           C  
ATOM    959  CG  ARG   222      15.035  -8.149  -9.390  1.00  0.00           C  
ATOM    960  CD  ARG   222      16.251  -7.369  -9.165  1.00  0.00           C  
ATOM    961  NE  ARG   222      16.036  -6.105  -8.363  1.00  0.00           N  
ATOM    962  CZ  ARG   222      16.147  -4.816  -8.560  1.00  0.00           C  
ATOM    963  NH1 ARG   222      16.059  -3.949  -7.577  1.00  0.00           N1+
ATOM    964  NH2 ARG   222      16.526  -4.329  -9.709  1.00  0.00           N1+
ATOM    965  H   ARG   222      12.287  -9.666  -9.252  1.00  0.00           H  
ATOM    966  HA  ARG   222      12.141  -7.481 -11.244  1.00  0.00           H  
ATOM    967  HB2 ARG   222      14.351  -6.842 -11.021  1.00  0.00           H  
ATOM    968  HB3 ARG   222      13.538  -6.592  -9.446  1.00  0.00           H  
ATOM    969  HG2 ARG   222      14.774  -8.460  -8.378  1.00  0.00           H  
ATOM    970  HG3 ARG   222      15.344  -9.010  -9.983  1.00  0.00           H  
ATOM    971  HD2 ARG   222      16.950  -7.990  -8.605  1.00  0.00           H  
ATOM    972  HD3 ARG   222      16.648  -7.138 -10.153  1.00  0.00           H  
ATOM    973  HE  ARG   222      15.812  -6.320  -7.402  1.00  0.00           H  
ATOM    974 HH11 ARG   222      15.852  -4.365  -6.681  1.00  0.00           H  
ATOM    975 HH12 ARG   222      16.264  -2.966  -7.685  1.00  0.00           H  
ATOM    976 HH21 ARG   222      16.587  -4.842 -10.576  1.00  0.00           H  
ATOM    977 HH22 ARG   222      16.558  -3.345  -9.935  1.00  0.00           H  
ATOM    978  N   HIE   223      13.459  -8.778 -12.899  1.00  0.00           N  
ATOM    979  CA  HIE   223      14.099  -9.469 -14.032  1.00  0.00           C  
ATOM    980  C   HIE   223      15.013  -8.590 -14.852  1.00  0.00           C  
ATOM    981  O   HIE   223      14.622  -7.543 -15.271  1.00  0.00           O  
ATOM    982  CB  HIE   223      13.053 -10.217 -14.894  1.00  0.00           C  
ATOM    983  CG  HIE   223      13.815 -11.010 -15.892  1.00  0.00           C  
ATOM    984  CD2 HIE   223      14.151 -12.326 -15.865  1.00  0.00           C  
ATOM    985  ND1 HIE   223      14.158 -10.544 -17.130  1.00  0.00           N  
ATOM    986  CE1 HIE   223      14.741 -11.506 -17.785  1.00  0.00           C  
ATOM    987  NE2 HIE   223      14.669 -12.623 -17.088  1.00  0.00           N  
ATOM    988  H   HIE   223      13.181  -7.819 -13.051  1.00  0.00           H  
ATOM    989  HA  HIE   223      14.721 -10.235 -13.566  1.00  0.00           H  
ATOM    990  HB2 HIE   223      12.367 -10.837 -14.316  1.00  0.00           H  
ATOM    991  HB3 HIE   223      12.414  -9.503 -15.415  1.00  0.00           H  
ATOM    992  HD2 HIE   223      13.970 -12.896 -14.965  1.00  0.00           H  
ATOM    993  HE1 HIE   223      15.173 -11.503 -18.775  1.00  0.00           H  
ATOM    994  HE2 HIE   223      15.124 -13.490 -17.338  1.00  0.00           H  
ATOM    995  N   HID   224      16.258  -8.978 -15.056  1.00  0.00           N  
ATOM    996  CA  HID   224      17.298  -8.260 -15.825  1.00  0.00           C  
ATOM    997  C   HID   224      17.532  -8.980 -17.133  1.00  0.00           C  
ATOM    998  O   HID   224      17.535 -10.230 -17.155  1.00  0.00           O  
ATOM    999  CB  HID   224      18.532  -8.016 -14.926  1.00  0.00           C  
ATOM   1000  CG  HID   224      18.221  -6.932 -13.898  1.00  0.00           C  
ATOM   1001  CD2 HID   224      17.728  -7.044 -12.652  1.00  0.00           C  
ATOM   1002  ND1 HID   224      18.565  -5.627 -14.089  1.00  0.00           N  
ATOM   1003  CE1 HID   224      18.208  -4.933 -12.978  1.00  0.00           C  
ATOM   1004  NE2 HID   224      17.689  -5.765 -12.037  1.00  0.00           N  
ATOM   1005  H   HID   224      16.442  -9.935 -14.789  1.00  0.00           H  
ATOM   1006  HA  HID   224      16.820  -7.336 -16.150  1.00  0.00           H  
ATOM   1007  HB2 HID   224      18.758  -8.943 -14.400  1.00  0.00           H  
ATOM   1008  HB3 HID   224      19.331  -7.737 -15.615  1.00  0.00           H  
ATOM   1009  HD1 HID   224      19.041  -5.257 -14.900  1.00  0.00           H  
ATOM   1010  HD2 HID   224      17.523  -7.996 -12.184  1.00  0.00           H  
ATOM   1011  HE1 HID   224      18.274  -3.857 -12.908  1.00  0.00           H  
ATOM   1012  N   GLU   225      17.709  -8.204 -18.281  1.00  0.00           N  
ATOM   1013  CA  GLU   225      17.990  -8.851 -19.527  1.00  0.00           C  
ATOM   1014  C   GLU   225      19.405  -9.544 -19.617  1.00  0.00           C  
ATOM   1015  O   GLU   225      19.523 -10.568 -20.315  1.00  0.00           O  
ATOM   1016  CB  GLU   225      17.745  -7.856 -20.661  1.00  0.00           C  
ATOM   1017  CG  GLU   225      17.950  -8.482 -22.131  1.00  0.00           C  
ATOM   1018  CD  GLU   225      16.967  -9.598 -22.496  1.00  0.00           C  
ATOM   1019  OE1 GLU   225      15.996  -9.832 -21.726  1.00  0.00           O  
ATOM   1020  OE2 GLU   225      16.998 -10.110 -23.639  1.00  0.00           O1-
ATOM   1021  H   GLU   225      17.831  -7.206 -18.193  1.00  0.00           H  
ATOM   1022  HA  GLU   225      17.280  -9.674 -19.599  1.00  0.00           H  
ATOM   1023  HB2 GLU   225      16.725  -7.470 -20.645  1.00  0.00           H  
ATOM   1024  HB3 GLU   225      18.518  -7.090 -20.594  1.00  0.00           H  
ATOM   1025  HG2 GLU   225      17.817  -7.608 -22.767  1.00  0.00           H  
ATOM   1026  HG3 GLU   225      19.014  -8.716 -22.169  1.00  0.00           H  
ATOM   1027  N   THR   226      20.277  -9.120 -18.681  1.00  0.00           N  
ATOM   1028  CA  THR   226      21.549  -9.796 -18.492  1.00  0.00           C  
ATOM   1029  C   THR   226      21.443 -11.256 -18.151  1.00  0.00           C  
ATOM   1030  O   THR   226      22.362 -11.956 -18.397  1.00  0.00           O  
ATOM   1031  CB  THR   226      22.418  -9.184 -17.479  1.00  0.00           C  
ATOM   1032  CG2 THR   226      22.687  -7.684 -17.717  1.00  0.00           C  
ATOM   1033  OG1 THR   226      21.675  -9.247 -16.316  1.00  0.00           O  
ATOM   1034  H   THR   226      19.920  -8.397 -18.073  1.00  0.00           H  
ATOM   1035  HA  THR   226      22.131  -9.746 -19.411  1.00  0.00           H  
ATOM   1036  HB  THR   226      23.393  -9.672 -17.447  1.00  0.00           H  
ATOM   1037  HG1 THR   226      22.203  -9.756 -15.695  1.00  0.00           H  
ATOM   1038 HG21 THR   226      23.269  -7.541 -18.628  1.00  0.00           H  
ATOM   1039 HG22 THR   226      21.748  -7.132 -17.768  1.00  0.00           H  
ATOM   1040 HG23 THR   226      23.347  -7.326 -16.928  1.00  0.00           H  
ATOM   1041  N   SER   227      20.257 -11.748 -17.676  1.00  0.00           N  
ATOM   1042  CA  SER   227      19.874 -13.146 -17.365  1.00  0.00           C  
ATOM   1043  C   SER   227      19.384 -14.052 -18.549  1.00  0.00           C  
ATOM   1044  O   SER   227      19.214 -15.243 -18.376  1.00  0.00           O  
ATOM   1045  CB  SER   227      18.817 -13.256 -16.185  1.00  0.00           C  
ATOM   1046  OG  SER   227      19.277 -12.557 -15.036  1.00  0.00           O  
ATOM   1047  H   SER   227      19.629 -11.005 -17.406  1.00  0.00           H  
ATOM   1048  HA  SER   227      20.769 -13.567 -16.905  1.00  0.00           H  
ATOM   1049  HB2 SER   227      17.897 -12.777 -16.522  1.00  0.00           H  
ATOM   1050  HB3 SER   227      18.608 -14.279 -15.871  1.00  0.00           H  
ATOM   1051  HG  SER   227      20.175 -12.830 -14.834  1.00  0.00           H  
ATOM   1052  N   GLY   228      19.170 -13.445 -19.692  1.00  0.00           N  
ATOM   1053  CA  GLY   228      18.298 -14.012 -20.706  1.00  0.00           C  
ATOM   1054  C   GLY   228      16.822 -13.956 -20.364  1.00  0.00           C  
ATOM   1055  O   GLY   228      16.387 -14.354 -19.247  1.00  0.00           O  
ATOM   1056  H   GLY   228      19.313 -12.445 -19.701  1.00  0.00           H  
ATOM   1057  HA2 GLY   228      18.534 -13.421 -21.591  1.00  0.00           H  
ATOM   1058  HA3 GLY   228      18.643 -15.045 -20.735  1.00  0.00           H  
ATOM   1059  N   SER   229      15.990 -13.456 -21.290  1.00  0.00           N  
ATOM   1060  CA  SER   229      14.563 -13.075 -21.058  1.00  0.00           C  
ATOM   1061  C   SER   229      13.660 -14.136 -20.354  1.00  0.00           C  
ATOM   1062  O   SER   229      13.851 -15.342 -20.423  1.00  0.00           O  
ATOM   1063  CB  SER   229      13.906 -12.759 -22.367  1.00  0.00           C  
ATOM   1064  OG  SER   229      13.933 -13.906 -23.262  1.00  0.00           O  
ATOM   1065  H   SER   229      16.448 -13.248 -22.166  1.00  0.00           H  
ATOM   1066  HA  SER   229      14.632 -12.160 -20.470  1.00  0.00           H  
ATOM   1067  HB2 SER   229      12.912 -12.316 -22.312  1.00  0.00           H  
ATOM   1068  HB3 SER   229      14.586 -12.014 -22.783  1.00  0.00           H  
ATOM   1069  HG  SER   229      13.846 -13.457 -24.106  1.00  0.00           H  
ATOM   1070  N   VAL   230      12.577 -13.675 -19.735  1.00  0.00           N  
ATOM   1071  CA  VAL   230      11.540 -14.576 -19.184  1.00  0.00           C  
ATOM   1072  C   VAL   230      11.079 -15.421 -20.345  1.00  0.00           C  
ATOM   1073  O   VAL   230      10.552 -14.868 -21.322  1.00  0.00           O  
ATOM   1074  CB  VAL   230      10.293 -13.845 -18.548  1.00  0.00           C  
ATOM   1075  CG1 VAL   230       9.186 -14.707 -17.935  1.00  0.00           C  
ATOM   1076  CG2 VAL   230      10.734 -12.870 -17.438  1.00  0.00           C  
ATOM   1077  H   VAL   230      12.508 -12.711 -19.440  1.00  0.00           H  
ATOM   1078  HA  VAL   230      12.019 -15.291 -18.516  1.00  0.00           H  
ATOM   1079  HB  VAL   230       9.807 -13.313 -19.367  1.00  0.00           H  
ATOM   1080 HG11 VAL   230       9.595 -15.382 -17.182  1.00  0.00           H  
ATOM   1081 HG12 VAL   230       8.425 -14.064 -17.491  1.00  0.00           H  
ATOM   1082 HG13 VAL   230       8.688 -15.321 -18.684  1.00  0.00           H  
ATOM   1083 HG21 VAL   230       9.870 -12.270 -17.152  1.00  0.00           H  
ATOM   1084 HG22 VAL   230      10.950 -13.366 -16.492  1.00  0.00           H  
ATOM   1085 HG23 VAL   230      11.548 -12.190 -17.686  1.00  0.00           H  
ATOM   1086  N   PRO   231      10.960 -16.791 -20.214  1.00  0.00           N  
ATOM   1087  CA  PRO   231      10.452 -17.734 -21.174  1.00  0.00           C  
ATOM   1088  C   PRO   231       8.966 -17.949 -21.084  1.00  0.00           C  
ATOM   1089  O   PRO   231       8.436 -19.023 -21.324  1.00  0.00           O  
ATOM   1090  CB  PRO   231      11.253 -19.005 -20.972  1.00  0.00           C  
ATOM   1091  CG  PRO   231      11.773 -19.082 -19.562  1.00  0.00           C  
ATOM   1092  CD  PRO   231      11.633 -17.606 -19.190  1.00  0.00           C  
ATOM   1093  HA  PRO   231      10.678 -17.411 -22.190  1.00  0.00           H  
ATOM   1094  HB2 PRO   231      10.726 -19.943 -21.155  1.00  0.00           H  
ATOM   1095  HB3 PRO   231      12.139 -19.138 -21.591  1.00  0.00           H  
ATOM   1096  HG2 PRO   231      11.115 -19.728 -18.981  1.00  0.00           H  
ATOM   1097  HG3 PRO   231      12.802 -19.438 -19.616  1.00  0.00           H  
ATOM   1098  HD2 PRO   231      11.112 -17.433 -18.248  1.00  0.00           H  
ATOM   1099  HD3 PRO   231      12.671 -17.279 -19.147  1.00  0.00           H  
ATOM   1100  N   THR   232       8.259 -16.839 -20.846  1.00  0.00           N  
ATOM   1101  CA  THR   232       6.766 -16.951 -20.966  1.00  0.00           C  
ATOM   1102  C   THR   232       6.191 -15.525 -20.985  1.00  0.00           C  
ATOM   1103  O   THR   232       6.875 -14.622 -20.419  1.00  0.00           O  
ATOM   1104  CB  THR   232       6.093 -17.702 -19.774  1.00  0.00           C  
ATOM   1105  CG2 THR   232       6.455 -17.161 -18.360  1.00  0.00           C  
ATOM   1106  OG1 THR   232       4.697 -17.721 -19.916  1.00  0.00           O  
ATOM   1107  H   THR   232       8.688 -15.925 -20.840  1.00  0.00           H  
ATOM   1108  HA  THR   232       6.449 -17.471 -21.870  1.00  0.00           H  
ATOM   1109  HB  THR   232       6.365 -18.758 -19.770  1.00  0.00           H  
ATOM   1110  HG1 THR   232       4.518 -18.661 -19.991  1.00  0.00           H  
ATOM   1111 HG21 THR   232       5.790 -17.625 -17.630  1.00  0.00           H  
ATOM   1112 HG22 THR   232       7.537 -17.280 -18.306  1.00  0.00           H  
ATOM   1113 HG23 THR   232       6.227 -16.096 -18.365  1.00  0.00           H  
ATOM   1114  N   ASP   233       5.054 -15.279 -21.528  1.00  0.00           N  
ATOM   1115  CA  ASP   233       4.042 -14.248 -21.551  1.00  0.00           C  
ATOM   1116  C   ASP   233       3.001 -14.277 -20.359  1.00  0.00           C  
ATOM   1117  O   ASP   233       2.127 -13.511 -20.377  1.00  0.00           O  
ATOM   1118  CB  ASP   233       3.304 -14.195 -22.864  1.00  0.00           C  
ATOM   1119  CG  ASP   233       2.651 -15.475 -23.404  1.00  0.00           C  
ATOM   1120  OD1 ASP   233       2.130 -15.484 -24.545  1.00  0.00           O  
ATOM   1121  OD2 ASP   233       2.767 -16.510 -22.778  1.00  0.00           O1-
ATOM   1122  H   ASP   233       4.643 -16.161 -21.796  1.00  0.00           H  
ATOM   1123  HA  ASP   233       4.460 -13.263 -21.340  1.00  0.00           H  
ATOM   1124  HB2 ASP   233       2.562 -13.397 -22.893  1.00  0.00           H  
ATOM   1125  HB3 ASP   233       4.032 -13.828 -23.588  1.00  0.00           H  
ATOM   1126  N   TYR   234       3.154 -15.177 -19.294  1.00  0.00           N  
ATOM   1127  CA  TYR   234       2.251 -15.161 -18.126  1.00  0.00           C  
ATOM   1128  C   TYR   234       2.912 -15.572 -16.785  1.00  0.00           C  
ATOM   1129  O   TYR   234       3.539 -16.663 -16.729  1.00  0.00           O  
ATOM   1130  CB  TYR   234       1.134 -16.175 -18.385  1.00  0.00           C  
ATOM   1131  CG  TYR   234       0.238 -16.411 -17.219  1.00  0.00           C  
ATOM   1132  CD1 TYR   234      -0.879 -15.534 -17.049  1.00  0.00           C  
ATOM   1133  CD2 TYR   234       0.431 -17.531 -16.372  1.00  0.00           C  
ATOM   1134  CE1 TYR   234      -1.680 -15.635 -15.937  1.00  0.00           C  
ATOM   1135  CE2 TYR   234      -0.470 -17.713 -15.346  1.00  0.00           C  
ATOM   1136  CZ  TYR   234      -1.516 -16.749 -15.096  1.00  0.00           C  
ATOM   1137  OH  TYR   234      -2.342 -17.027 -14.105  1.00  0.00           O  
ATOM   1138  H   TYR   234       3.743 -15.971 -19.504  1.00  0.00           H  
ATOM   1139  HA  TYR   234       1.750 -14.196 -18.056  1.00  0.00           H  
ATOM   1140  HB2 TYR   234       0.532 -15.786 -19.207  1.00  0.00           H  
ATOM   1141  HB3 TYR   234       1.551 -17.136 -18.688  1.00  0.00           H  
ATOM   1142  HD1 TYR   234      -1.002 -14.651 -17.657  1.00  0.00           H  
ATOM   1143  HD2 TYR   234       1.260 -18.194 -16.567  1.00  0.00           H  
ATOM   1144  HE1 TYR   234      -2.474 -14.913 -15.819  1.00  0.00           H  
ATOM   1145  HE2 TYR   234      -0.403 -18.649 -14.810  1.00  0.00           H  
ATOM   1146  HH  TYR   234      -3.219 -16.707 -14.329  1.00  0.00           H  
ATOM   1147  N   LEU   235       2.826 -14.815 -15.686  1.00  0.00           N  
ATOM   1148  CA  LEU   235       3.326 -15.115 -14.279  1.00  0.00           C  
ATOM   1149  C   LEU   235       2.264 -14.709 -13.220  1.00  0.00           C  
ATOM   1150  O   LEU   235       1.578 -13.724 -13.424  1.00  0.00           O  
ATOM   1151  CB  LEU   235       4.563 -14.258 -13.908  1.00  0.00           C  
ATOM   1152  CG  LEU   235       5.801 -14.478 -14.819  1.00  0.00           C  
ATOM   1153  CD1 LEU   235       6.699 -13.275 -14.759  1.00  0.00           C  
ATOM   1154  CD2 LEU   235       6.543 -15.829 -14.421  1.00  0.00           C  
ATOM   1155  H   LEU   235       2.271 -13.986 -15.845  1.00  0.00           H  
ATOM   1156  HA  LEU   235       3.506 -16.190 -14.291  1.00  0.00           H  
ATOM   1157  HB2 LEU   235       4.192 -13.234 -13.943  1.00  0.00           H  
ATOM   1158  HB3 LEU   235       4.832 -14.415 -12.863  1.00  0.00           H  
ATOM   1159  HG  LEU   235       5.446 -14.434 -15.849  1.00  0.00           H  
ATOM   1160 HD11 LEU   235       7.660 -13.485 -15.231  1.00  0.00           H  
ATOM   1161 HD12 LEU   235       6.219 -12.369 -15.128  1.00  0.00           H  
ATOM   1162 HD13 LEU   235       6.984 -13.174 -13.712  1.00  0.00           H  
ATOM   1163 HD21 LEU   235       7.409 -16.014 -15.056  1.00  0.00           H  
ATOM   1164 HD22 LEU   235       6.913 -15.825 -13.396  1.00  0.00           H  
ATOM   1165 HD23 LEU   235       5.939 -16.737 -14.410  1.00  0.00           H  
ATOM   1166  N   GLN   236       2.206 -15.497 -12.119  1.00  0.00           N  
ATOM   1167  CA  GLN   236       1.595 -15.134 -10.838  1.00  0.00           C  
ATOM   1168  C   GLN   236       2.579 -14.642  -9.783  1.00  0.00           C  
ATOM   1169  O   GLN   236       3.053 -15.394  -8.986  1.00  0.00           O  
ATOM   1170  CB  GLN   236       0.741 -16.335 -10.307  1.00  0.00           C  
ATOM   1171  CG  GLN   236      -0.411 -16.609 -11.249  1.00  0.00           C  
ATOM   1172  CD  GLN   236      -0.961 -17.954 -10.955  1.00  0.00           C  
ATOM   1173  NE2 GLN   236      -1.598 -18.653 -11.874  1.00  0.00           N  
ATOM   1174  OE1 GLN   236      -0.628 -18.594  -9.926  1.00  0.00           O  
ATOM   1175  H   GLN   236       2.792 -16.319 -12.065  1.00  0.00           H  
ATOM   1176  HA  GLN   236       0.910 -14.296 -10.964  1.00  0.00           H  
ATOM   1177  HB2 GLN   236       1.401 -17.200 -10.244  1.00  0.00           H  
ATOM   1178  HB3 GLN   236       0.346 -16.212  -9.298  1.00  0.00           H  
ATOM   1179  HG2 GLN   236      -1.239 -15.916 -11.099  1.00  0.00           H  
ATOM   1180  HG3 GLN   236      -0.124 -16.668 -12.298  1.00  0.00           H  
ATOM   1181 HE21 GLN   236      -2.024 -19.524 -11.592  1.00  0.00           H  
ATOM   1182 HE22 GLN   236      -1.693 -18.227 -12.785  1.00  0.00           H  
ATOM   1183  N   LEU   237       2.731 -13.286  -9.679  1.00  0.00           N  
ATOM   1184  CA  LEU   237       3.539 -12.717  -8.569  1.00  0.00           C  
ATOM   1185  C   LEU   237       2.565 -12.428  -7.432  1.00  0.00           C  
ATOM   1186  O   LEU   237       2.359 -11.291  -7.025  1.00  0.00           O  
ATOM   1187  CB  LEU   237       4.276 -11.407  -9.106  1.00  0.00           C  
ATOM   1188  CG  LEU   237       5.129 -11.704 -10.384  1.00  0.00           C  
ATOM   1189  CD1 LEU   237       5.794 -10.451 -10.833  1.00  0.00           C  
ATOM   1190  CD2 LEU   237       6.330 -12.557  -9.990  1.00  0.00           C  
ATOM   1191  H   LEU   237       2.250 -12.671 -10.321  1.00  0.00           H  
ATOM   1192  HA  LEU   237       4.366 -13.361  -8.271  1.00  0.00           H  
ATOM   1193  HB2 LEU   237       3.537 -10.644  -9.349  1.00  0.00           H  
ATOM   1194  HB3 LEU   237       4.850 -10.953  -8.299  1.00  0.00           H  
ATOM   1195  HG  LEU   237       4.547 -12.172 -11.177  1.00  0.00           H  
ATOM   1196 HD11 LEU   237       5.040  -9.754 -11.201  1.00  0.00           H  
ATOM   1197 HD12 LEU   237       6.296  -9.912 -10.030  1.00  0.00           H  
ATOM   1198 HD13 LEU   237       6.418 -10.658 -11.702  1.00  0.00           H  
ATOM   1199 HD21 LEU   237       6.026 -13.604  -9.973  1.00  0.00           H  
ATOM   1200 HD22 LEU   237       7.157 -12.404 -10.682  1.00  0.00           H  
ATOM   1201 HD23 LEU   237       6.795 -12.234  -9.059  1.00  0.00           H  
ATOM   1202  N   MET   238       1.978 -13.463  -6.837  1.00  0.00           N  
ATOM   1203  CA  MET   238       0.825 -13.390  -5.837  1.00  0.00           C  
ATOM   1204  C   MET   238       1.274 -13.710  -4.444  1.00  0.00           C  
ATOM   1205  O   MET   238       2.182 -14.546  -4.142  1.00  0.00           O  
ATOM   1206  CB  MET   238      -0.340 -14.188  -6.403  1.00  0.00           C  
ATOM   1207  CG  MET   238      -0.932 -13.569  -7.732  1.00  0.00           C  
ATOM   1208  SD  MET   238      -2.106 -14.520  -8.724  1.00  0.00           S  
ATOM   1209  CE  MET   238      -3.280 -14.889  -7.405  1.00  0.00           C  
ATOM   1210  H   MET   238       2.181 -14.343  -7.291  1.00  0.00           H  
ATOM   1211  HA  MET   238       0.487 -12.362  -5.715  1.00  0.00           H  
ATOM   1212  HB2 MET   238      -0.030 -15.197  -6.678  1.00  0.00           H  
ATOM   1213  HB3 MET   238      -1.150 -14.142  -5.674  1.00  0.00           H  
ATOM   1214  HG2 MET   238      -1.479 -12.678  -7.427  1.00  0.00           H  
ATOM   1215  HG3 MET   238      -0.182 -13.200  -8.431  1.00  0.00           H  
ATOM   1216  HE1 MET   238      -3.435 -14.079  -6.692  1.00  0.00           H  
ATOM   1217  HE2 MET   238      -4.283 -15.123  -7.760  1.00  0.00           H  
ATOM   1218  HE3 MET   238      -2.897 -15.795  -6.937  1.00  0.00           H  
ATOM   1219  N   VAL   239       0.669 -12.894  -3.496  1.00  0.00           N  
ATOM   1220  CA  VAL   239       1.023 -12.665  -2.048  1.00  0.00           C  
ATOM   1221  C   VAL   239      -0.189 -12.938  -1.215  1.00  0.00           C  
ATOM   1222  O   VAL   239      -1.256 -12.558  -1.490  1.00  0.00           O  
ATOM   1223  CB  VAL   239       1.598 -11.224  -1.930  1.00  0.00           C  
ATOM   1224  CG1 VAL   239       1.869 -10.954  -0.426  1.00  0.00           C  
ATOM   1225  CG2 VAL   239       2.770 -11.083  -2.890  1.00  0.00           C  
ATOM   1226  H   VAL   239      -0.196 -12.453  -3.776  1.00  0.00           H  
ATOM   1227  HA  VAL   239       1.827 -13.304  -1.683  1.00  0.00           H  
ATOM   1228  HB  VAL   239       0.840 -10.486  -2.199  1.00  0.00           H  
ATOM   1229 HG11 VAL   239       2.880 -11.294  -0.200  1.00  0.00           H  
ATOM   1230 HG12 VAL   239       1.700  -9.894  -0.238  1.00  0.00           H  
ATOM   1231 HG13 VAL   239       1.247 -11.406   0.347  1.00  0.00           H  
ATOM   1232 HG21 VAL   239       3.412 -10.262  -2.572  1.00  0.00           H  
ATOM   1233 HG22 VAL   239       3.451 -11.932  -2.834  1.00  0.00           H  
ATOM   1234 HG23 VAL   239       2.422 -10.872  -3.901  1.00  0.00           H  
ATOM   1235  N   TYR   240       0.097 -13.761  -0.220  1.00  0.00           N  
ATOM   1236  CA  TYR   240      -0.921 -14.179   0.754  1.00  0.00           C  
ATOM   1237  C   TYR   240      -0.340 -14.136   2.158  1.00  0.00           C  
ATOM   1238  O   TYR   240       0.858 -14.415   2.251  1.00  0.00           O  
ATOM   1239  CB  TYR   240      -1.289 -15.614   0.485  1.00  0.00           C  
ATOM   1240  CG  TYR   240      -1.953 -15.861  -0.848  1.00  0.00           C  
ATOM   1241  CD1 TYR   240      -3.315 -15.707  -1.026  1.00  0.00           C  
ATOM   1242  CD2 TYR   240      -1.109 -16.200  -1.922  1.00  0.00           C  
ATOM   1243  CE1 TYR   240      -3.914 -15.953  -2.280  1.00  0.00           C  
ATOM   1244  CE2 TYR   240      -1.636 -16.424  -3.233  1.00  0.00           C  
ATOM   1245  CZ  TYR   240      -3.106 -16.356  -3.407  1.00  0.00           C  
ATOM   1246  OH  TYR   240      -3.734 -16.654  -4.586  1.00  0.00           O  
ATOM   1247  H   TYR   240       1.014 -14.178  -0.290  1.00  0.00           H  
ATOM   1248  HA  TYR   240      -1.759 -13.499   0.914  1.00  0.00           H  
ATOM   1249  HB2 TYR   240      -0.446 -16.303   0.550  1.00  0.00           H  
ATOM   1250  HB3 TYR   240      -2.032 -15.910   1.226  1.00  0.00           H  
ATOM   1251  HD1 TYR   240      -3.862 -15.480  -0.123  1.00  0.00           H  
ATOM   1252  HD2 TYR   240      -0.041 -16.337  -1.845  1.00  0.00           H  
ATOM   1253  HE1 TYR   240      -4.988 -15.992  -2.391  1.00  0.00           H  
ATOM   1254  HE2 TYR   240      -1.038 -16.690  -4.092  1.00  0.00           H  
ATOM   1255  HH  TYR   240      -4.643 -16.355  -4.492  1.00  0.00           H  
ATOM   1256  N   VAL   241      -1.167 -13.825   3.157  1.00  0.00           N  
ATOM   1257  CA  VAL   241      -0.672 -13.951   4.594  1.00  0.00           C  
ATOM   1258  C   VAL   241      -1.619 -14.770   5.440  1.00  0.00           C  
ATOM   1259  O   VAL   241      -2.848 -14.700   5.430  1.00  0.00           O  
ATOM   1260  CB  VAL   241      -0.482 -12.642   5.303  1.00  0.00           C  
ATOM   1261  CG1 VAL   241       0.019 -12.696   6.745  1.00  0.00           C  
ATOM   1262  CG2 VAL   241       0.505 -11.753   4.515  1.00  0.00           C  
ATOM   1263  H   VAL   241      -2.159 -13.835   2.976  1.00  0.00           H  
ATOM   1264  HA  VAL   241       0.236 -14.554   4.601  1.00  0.00           H  
ATOM   1265  HB  VAL   241      -1.468 -12.182   5.373  1.00  0.00           H  
ATOM   1266 HG11 VAL   241      -0.535 -13.384   7.383  1.00  0.00           H  
ATOM   1267 HG12 VAL   241       1.088 -12.886   6.831  1.00  0.00           H  
ATOM   1268 HG13 VAL   241      -0.165 -11.715   7.184  1.00  0.00           H  
ATOM   1269 HG21 VAL   241      -0.037 -11.274   3.699  1.00  0.00           H  
ATOM   1270 HG22 VAL   241       0.879 -10.951   5.152  1.00  0.00           H  
ATOM   1271 HG23 VAL   241       1.225 -12.440   4.069  1.00  0.00           H  
ATOM   1272  N   VAL   242      -1.069 -15.675   6.263  1.00  0.00           N  
ATOM   1273  CA  VAL   242      -1.837 -16.690   7.082  1.00  0.00           C  
ATOM   1274  C   VAL   242      -1.538 -16.757   8.635  1.00  0.00           C  
ATOM   1275  O   VAL   242      -0.419 -16.525   8.977  1.00  0.00           O  
ATOM   1276  CB  VAL   242      -1.870 -18.179   6.595  1.00  0.00           C  
ATOM   1277  CG1 VAL   242      -1.881 -18.341   5.067  1.00  0.00           C  
ATOM   1278  CG2 VAL   242      -0.610 -19.059   7.008  1.00  0.00           C  
ATOM   1279  H   VAL   242      -0.076 -15.858   6.276  1.00  0.00           H  
ATOM   1280  HA  VAL   242      -2.883 -16.407   6.962  1.00  0.00           H  
ATOM   1281  HB  VAL   242      -2.733 -18.725   6.979  1.00  0.00           H  
ATOM   1282 HG11 VAL   242      -2.740 -17.789   4.682  1.00  0.00           H  
ATOM   1283 HG12 VAL   242      -0.945 -17.893   4.737  1.00  0.00           H  
ATOM   1284 HG13 VAL   242      -2.023 -19.331   4.633  1.00  0.00           H  
ATOM   1285 HG21 VAL   242      -0.928 -20.092   6.866  1.00  0.00           H  
ATOM   1286 HG22 VAL   242       0.353 -18.887   6.529  1.00  0.00           H  
ATOM   1287 HG23 VAL   242      -0.474 -18.972   8.086  1.00  0.00           H  
ATOM   1288  N   LYS   243      -2.501 -17.165   9.429  1.00  0.00           N  
ATOM   1289  CA  LYS   243      -2.492 -17.150  10.839  1.00  0.00           C  
ATOM   1290  C   LYS   243      -2.524 -18.543  11.358  1.00  0.00           C  
ATOM   1291  O   LYS   243      -3.449 -19.241  10.967  1.00  0.00           O  
ATOM   1292  CB  LYS   243      -3.703 -16.382  11.388  1.00  0.00           C  
ATOM   1293  CG  LYS   243      -3.601 -16.259  12.968  1.00  0.00           C  
ATOM   1294  CD  LYS   243      -4.595 -15.150  13.406  1.00  0.00           C  
ATOM   1295  CE  LYS   243      -4.974 -15.212  14.880  1.00  0.00           C  
ATOM   1296  NZ  LYS   243      -5.856 -16.390  15.250  1.00  0.00           N1+
ATOM   1297  H   LYS   243      -3.312 -17.549   8.967  1.00  0.00           H  
ATOM   1298  HA  LYS   243      -1.520 -16.831  11.218  1.00  0.00           H  
ATOM   1299  HB2 LYS   243      -3.776 -15.389  10.943  1.00  0.00           H  
ATOM   1300  HB3 LYS   243      -4.549 -16.983  11.053  1.00  0.00           H  
ATOM   1301  HG2 LYS   243      -3.877 -17.151  13.530  1.00  0.00           H  
ATOM   1302  HG3 LYS   243      -2.576 -15.971  13.202  1.00  0.00           H  
ATOM   1303  HD2 LYS   243      -4.037 -14.229  13.238  1.00  0.00           H  
ATOM   1304  HD3 LYS   243      -5.511 -15.270  12.828  1.00  0.00           H  
ATOM   1305  HE2 LYS   243      -4.032 -15.245  15.427  1.00  0.00           H  
ATOM   1306  HE3 LYS   243      -5.500 -14.287  15.115  1.00  0.00           H  
ATOM   1307  HZ1 LYS   243      -5.977 -16.272  16.247  1.00  0.00           H  
ATOM   1308  HZ2 LYS   243      -6.793 -16.263  14.896  1.00  0.00           H  
ATOM   1309  HZ3 LYS   243      -5.562 -17.343  15.093  1.00  0.00           H  
ATOM   1310  N   THR   244      -1.835 -18.813  12.482  1.00  0.00           N  
ATOM   1311  CA  THR   244      -1.994 -20.081  13.329  1.00  0.00           C  
ATOM   1312  C   THR   244      -2.034 -19.725  14.840  1.00  0.00           C  
ATOM   1313  O   THR   244      -2.049 -18.595  15.249  1.00  0.00           O  
ATOM   1314  CB  THR   244      -0.907 -21.052  12.934  1.00  0.00           C  
ATOM   1315  CG2 THR   244      -1.187 -21.684  11.502  1.00  0.00           C  
ATOM   1316  OG1 THR   244       0.432 -20.489  12.964  1.00  0.00           O  
ATOM   1317  H   THR   244      -1.169 -18.130  12.814  1.00  0.00           H  
ATOM   1318  HA  THR   244      -2.937 -20.531  13.018  1.00  0.00           H  
ATOM   1319  HB  THR   244      -0.953 -21.850  13.676  1.00  0.00           H  
ATOM   1320  HG1 THR   244       0.871 -20.804  13.758  1.00  0.00           H  
ATOM   1321 HG21 THR   244      -1.309 -20.805  10.871  1.00  0.00           H  
ATOM   1322 HG22 THR   244      -0.325 -22.181  11.055  1.00  0.00           H  
ATOM   1323 HG23 THR   244      -2.028 -22.373  11.585  1.00  0.00           H  
ATOM   1324  N   SER   245      -1.980 -20.720  15.719  1.00  0.00           N  
ATOM   1325  CA  SER   245      -1.837 -20.692  17.212  1.00  0.00           C  
ATOM   1326  C   SER   245      -0.847 -21.673  17.811  1.00  0.00           C  
ATOM   1327  O   SER   245      -0.672 -22.775  17.279  1.00  0.00           O  
ATOM   1328  CB  SER   245      -3.218 -20.953  17.828  1.00  0.00           C  
ATOM   1329  OG  SER   245      -3.100 -20.881  19.219  1.00  0.00           O  
ATOM   1330  H   SER   245      -1.989 -21.619  15.259  1.00  0.00           H  
ATOM   1331  HA  SER   245      -1.503 -19.750  17.650  1.00  0.00           H  
ATOM   1332  HB2 SER   245      -3.831 -20.117  17.492  1.00  0.00           H  
ATOM   1333  HB3 SER   245      -3.511 -21.944  17.482  1.00  0.00           H  
ATOM   1334  HG  SER   245      -3.995 -20.807  19.558  1.00  0.00           H  
ATOM   1335  N   ILE   246      -0.254 -21.397  18.992  1.00  0.00           N  
ATOM   1336  CA  ILE   246       0.786 -22.225  19.613  1.00  0.00           C  
ATOM   1337  C   ILE   246       0.277 -23.611  19.998  1.00  0.00           C  
ATOM   1338  O   ILE   246       0.985 -24.608  20.126  1.00  0.00           O  
ATOM   1339  CB  ILE   246       1.463 -21.521  20.850  1.00  0.00           C  
ATOM   1340  CG1 ILE   246       2.474 -22.504  21.520  1.00  0.00           C  
ATOM   1341  CG2 ILE   246       0.447 -21.121  21.897  1.00  0.00           C  
ATOM   1342  CD1 ILE   246       3.565 -21.781  22.330  1.00  0.00           C  
ATOM   1343  H   ILE   246      -0.395 -20.475  19.379  1.00  0.00           H  
ATOM   1344  HA  ILE   246       1.637 -22.341  18.942  1.00  0.00           H  
ATOM   1345  HB  ILE   246       1.939 -20.614  20.478  1.00  0.00           H  
ATOM   1346 HG12 ILE   246       1.945 -23.121  22.246  1.00  0.00           H  
ATOM   1347 HG13 ILE   246       3.031 -23.123  20.816  1.00  0.00           H  
ATOM   1348 HG21 ILE   246      -0.091 -21.926  22.397  1.00  0.00           H  
ATOM   1349 HG22 ILE   246       1.043 -20.599  22.646  1.00  0.00           H  
ATOM   1350 HG23 ILE   246      -0.231 -20.341  21.551  1.00  0.00           H  
ATOM   1351 HD11 ILE   246       4.495 -22.346  22.406  1.00  0.00           H  
ATOM   1352 HD12 ILE   246       3.717 -20.734  22.065  1.00  0.00           H  
ATOM   1353 HD13 ILE   246       3.133 -21.697  23.328  1.00  0.00           H  
ATOM   1354  N   LYS   247      -1.072 -23.718  20.183  1.00  0.00           N  
ATOM   1355  CA  LYS   247      -1.845 -24.926  20.357  1.00  0.00           C  
ATOM   1356  C   LYS   247      -2.824 -25.319  19.298  1.00  0.00           C  
ATOM   1357  O   LYS   247      -3.394 -26.438  19.290  1.00  0.00           O  
ATOM   1358  CB  LYS   247      -2.585 -24.769  21.706  1.00  0.00           C  
ATOM   1359  CG  LYS   247      -3.650 -23.769  21.860  1.00  0.00           C  
ATOM   1360  CD  LYS   247      -3.955 -23.386  23.295  1.00  0.00           C  
ATOM   1361  CE  LYS   247      -4.980 -22.230  23.285  1.00  0.00           C  
ATOM   1362  NZ  LYS   247      -5.377 -21.916  24.671  1.00  0.00           N1+
ATOM   1363  H   LYS   247      -1.439 -22.809  19.940  1.00  0.00           H  
ATOM   1364  HA  LYS   247      -1.145 -25.753  20.474  1.00  0.00           H  
ATOM   1365  HB2 LYS   247      -2.853 -25.768  22.046  1.00  0.00           H  
ATOM   1366  HB3 LYS   247      -1.808 -24.502  22.422  1.00  0.00           H  
ATOM   1367  HG2 LYS   247      -3.289 -22.928  21.268  1.00  0.00           H  
ATOM   1368  HG3 LYS   247      -4.575 -24.136  21.416  1.00  0.00           H  
ATOM   1369  HD2 LYS   247      -4.358 -24.308  23.711  1.00  0.00           H  
ATOM   1370  HD3 LYS   247      -3.058 -23.152  23.867  1.00  0.00           H  
ATOM   1371  HE2 LYS   247      -4.488 -21.402  22.774  1.00  0.00           H  
ATOM   1372  HE3 LYS   247      -5.866 -22.589  22.762  1.00  0.00           H  
ATOM   1373  HZ1 LYS   247      -4.647 -21.395  25.137  1.00  0.00           H  
ATOM   1374  HZ2 LYS   247      -6.249 -21.436  24.846  1.00  0.00           H  
ATOM   1375  HZ3 LYS   247      -5.466 -22.837  25.076  1.00  0.00           H  
ATOM   1376  N   ILE   248      -2.985 -24.527  18.232  1.00  0.00           N  
ATOM   1377  CA  ILE   248      -3.726 -24.892  17.080  1.00  0.00           C  
ATOM   1378  C   ILE   248      -2.932 -24.450  15.824  1.00  0.00           C  
ATOM   1379  O   ILE   248      -3.180 -23.359  15.347  1.00  0.00           O  
ATOM   1380  CB  ILE   248      -5.215 -24.413  17.100  1.00  0.00           C  
ATOM   1381  CG1 ILE   248      -5.984 -24.650  18.433  1.00  0.00           C  
ATOM   1382  CG2 ILE   248      -5.844 -25.244  15.986  1.00  0.00           C  
ATOM   1383  CD1 ILE   248      -7.497 -24.285  18.473  1.00  0.00           C  
ATOM   1384  H   ILE   248      -2.293 -23.810  18.067  1.00  0.00           H  
ATOM   1385  HA  ILE   248      -3.792 -25.980  17.076  1.00  0.00           H  
ATOM   1386  HB  ILE   248      -5.282 -23.362  16.819  1.00  0.00           H  
ATOM   1387 HG12 ILE   248      -5.877 -25.648  18.856  1.00  0.00           H  
ATOM   1388 HG13 ILE   248      -5.472 -24.042  19.179  1.00  0.00           H  
ATOM   1389 HG21 ILE   248      -6.838 -24.865  15.746  1.00  0.00           H  
ATOM   1390 HG22 ILE   248      -5.289 -25.149  15.053  1.00  0.00           H  
ATOM   1391 HG23 ILE   248      -5.963 -26.262  16.355  1.00  0.00           H  
ATOM   1392 HD11 ILE   248      -7.993 -24.820  17.664  1.00  0.00           H  
ATOM   1393 HD12 ILE   248      -7.972 -24.591  19.405  1.00  0.00           H  
ATOM   1394 HD13 ILE   248      -7.673 -23.244  18.202  1.00  0.00           H  
ATOM   1395  N   PRO   249      -2.080 -25.356  15.280  1.00  0.00           N  
ATOM   1396  CA  PRO   249      -1.274 -25.132  14.021  1.00  0.00           C  
ATOM   1397  C   PRO   249      -2.165 -25.074  12.716  1.00  0.00           C  
ATOM   1398  O   PRO   249      -1.640 -25.227  11.603  1.00  0.00           O  
ATOM   1399  CB  PRO   249      -0.249 -26.237  13.819  1.00  0.00           C  
ATOM   1400  CG  PRO   249       0.039 -26.514  15.332  1.00  0.00           C  
ATOM   1401  CD  PRO   249      -1.307 -26.446  15.999  1.00  0.00           C  
ATOM   1402  HA  PRO   249      -0.681 -24.220  14.096  1.00  0.00           H  
ATOM   1403  HB2 PRO   249      -0.578 -27.150  13.323  1.00  0.00           H  
ATOM   1404  HB3 PRO   249       0.613 -25.775  13.337  1.00  0.00           H  
ATOM   1405  HG2 PRO   249       0.565 -27.460  15.449  1.00  0.00           H  
ATOM   1406  HG3 PRO   249       0.667 -25.714  15.725  1.00  0.00           H  
ATOM   1407  HD2 PRO   249      -1.825 -27.379  15.779  1.00  0.00           H  
ATOM   1408  HD3 PRO   249      -1.266 -26.305  17.079  1.00  0.00           H  
ATOM   1409  N   SER   250      -3.467 -24.973  12.838  1.00  0.00           N  
ATOM   1410  CA  SER   250      -4.441 -24.941  11.725  1.00  0.00           C  
ATOM   1411  C   SER   250      -4.584 -23.563  11.253  1.00  0.00           C  
ATOM   1412  O   SER   250      -4.666 -22.639  12.046  1.00  0.00           O  
ATOM   1413  CB  SER   250      -5.869 -25.543  11.920  1.00  0.00           C  
ATOM   1414  OG  SER   250      -6.369 -25.764  10.627  1.00  0.00           O  
ATOM   1415  H   SER   250      -3.741 -24.596  13.732  1.00  0.00           H  
ATOM   1416  HA  SER   250      -4.096 -25.524  10.870  1.00  0.00           H  
ATOM   1417  HB2 SER   250      -5.702 -26.521  12.371  1.00  0.00           H  
ATOM   1418  HB3 SER   250      -6.460 -24.826  12.488  1.00  0.00           H  
ATOM   1419  HG  SER   250      -7.322 -25.668  10.682  1.00  0.00           H  
ATOM   1420  N   SER   251      -4.558 -23.340   9.927  1.00  0.00           N  
ATOM   1421  CA  SER   251      -4.368 -22.050   9.281  1.00  0.00           C  
ATOM   1422  C   SER   251      -5.652 -21.310   8.847  1.00  0.00           C  
ATOM   1423  O   SER   251      -6.634 -21.913   8.393  1.00  0.00           O  
ATOM   1424  CB  SER   251      -3.514 -22.292   8.036  1.00  0.00           C  
ATOM   1425  OG  SER   251      -3.167 -21.020   7.621  1.00  0.00           O  
ATOM   1426  H   SER   251      -4.566 -24.143   9.314  1.00  0.00           H  
ATOM   1427  HA  SER   251      -3.833 -21.345   9.917  1.00  0.00           H  
ATOM   1428  HB2 SER   251      -2.590 -22.864   8.127  1.00  0.00           H  
ATOM   1429  HB3 SER   251      -4.097 -22.802   7.269  1.00  0.00           H  
ATOM   1430  HG  SER   251      -3.841 -20.712   7.011  1.00  0.00           H  
ATOM   1431  N   HIE   252      -5.618 -20.002   8.833  1.00  0.00           N  
ATOM   1432  CA  HIE   252      -6.619 -19.098   8.256  1.00  0.00           C  
ATOM   1433  C   HIE   252      -5.918 -17.869   7.569  1.00  0.00           C  
ATOM   1434  O   HIE   252      -5.049 -17.184   8.173  1.00  0.00           O  
ATOM   1435  CB  HIE   252      -7.661 -18.690   9.343  1.00  0.00           C  
ATOM   1436  CG  HIE   252      -8.559 -17.555   9.006  1.00  0.00           C  
ATOM   1437  CD2 HIE   252      -8.374 -16.210   9.332  1.00  0.00           C  
ATOM   1438  ND1 HIE   252      -9.761 -17.697   8.230  1.00  0.00           N  
ATOM   1439  CE1 HIE   252     -10.201 -16.391   8.052  1.00  0.00           C  
ATOM   1440  NE2 HIE   252      -9.428 -15.513   8.701  1.00  0.00           N  
ATOM   1441  H   HIE   252      -4.816 -19.647   9.333  1.00  0.00           H  
ATOM   1442  HA  HIE   252      -7.181 -19.690   7.534  1.00  0.00           H  
ATOM   1443  HB2 HIE   252      -8.221 -19.593   9.588  1.00  0.00           H  
ATOM   1444  HB3 HIE   252      -6.987 -18.317  10.115  1.00  0.00           H  
ATOM   1445  HD2 HIE   252      -7.517 -15.780   9.829  1.00  0.00           H  
ATOM   1446  HE1 HIE   252     -11.137 -16.237   7.536  1.00  0.00           H  
ATOM   1447  HE2 HIE   252      -9.565 -14.513   8.661  1.00  0.00           H  
ATOM   1448  N   ASN   253      -6.206 -17.631   6.264  1.00  0.00           N  
ATOM   1449  CA  ASN   253      -5.732 -16.517   5.540  1.00  0.00           C  
ATOM   1450  C   ASN   253      -6.337 -15.215   6.084  1.00  0.00           C  
ATOM   1451  O   ASN   253      -7.570 -15.146   5.971  1.00  0.00           O  
ATOM   1452  CB  ASN   253      -5.954 -16.701   4.094  1.00  0.00           C  
ATOM   1453  CG  ASN   253      -5.054 -15.855   3.176  1.00  0.00           C  
ATOM   1454  ND2 ASN   253      -5.508 -14.694   2.889  1.00  0.00           N  
ATOM   1455  OD1 ASN   253      -3.899 -16.314   2.910  1.00  0.00           O  
ATOM   1456  H   ASN   253      -6.861 -18.216   5.767  1.00  0.00           H  
ATOM   1457  HA  ASN   253      -4.649 -16.456   5.650  1.00  0.00           H  
ATOM   1458  HB2 ASN   253      -5.752 -17.745   3.858  1.00  0.00           H  
ATOM   1459  HB3 ASN   253      -6.974 -16.455   3.798  1.00  0.00           H  
ATOM   1460 HD21 ASN   253      -4.890 -14.182   2.276  1.00  0.00           H  
ATOM   1461 HD22 ASN   253      -6.435 -14.395   3.155  1.00  0.00           H  
ATOM   1462  N   LEU   254      -5.496 -14.267   6.384  1.00  0.00           N  
ATOM   1463  CA  LEU   254      -5.882 -12.941   6.800  1.00  0.00           C  
ATOM   1464  C   LEU   254      -5.865 -11.920   5.715  1.00  0.00           C  
ATOM   1465  O   LEU   254      -6.705 -10.986   5.678  1.00  0.00           O  
ATOM   1466  CB  LEU   254      -4.851 -12.486   7.868  1.00  0.00           C  
ATOM   1467  CG  LEU   254      -4.685 -13.308   9.186  1.00  0.00           C  
ATOM   1468  CD1 LEU   254      -3.520 -12.825  10.088  1.00  0.00           C  
ATOM   1469  CD2 LEU   254      -5.939 -12.996  10.122  1.00  0.00           C  
ATOM   1470  H   LEU   254      -4.518 -14.470   6.233  1.00  0.00           H  
ATOM   1471  HA  LEU   254      -6.915 -12.942   7.149  1.00  0.00           H  
ATOM   1472  HB2 LEU   254      -3.911 -12.615   7.329  1.00  0.00           H  
ATOM   1473  HB3 LEU   254      -4.959 -11.436   8.140  1.00  0.00           H  
ATOM   1474  HG  LEU   254      -4.453 -14.364   9.049  1.00  0.00           H  
ATOM   1475 HD11 LEU   254      -3.508 -13.263  11.087  1.00  0.00           H  
ATOM   1476 HD12 LEU   254      -2.524 -12.843   9.646  1.00  0.00           H  
ATOM   1477 HD13 LEU   254      -3.703 -11.752  10.141  1.00  0.00           H  
ATOM   1478 HD21 LEU   254      -5.974 -11.944  10.404  1.00  0.00           H  
ATOM   1479 HD22 LEU   254      -6.858 -13.189   9.569  1.00  0.00           H  
ATOM   1480 HD23 LEU   254      -5.994 -13.742  10.916  1.00  0.00           H  
ATOM   1481  N   MET   255      -4.958 -12.020   4.693  1.00  0.00           N  
ATOM   1482  CA  MET   255      -4.741 -11.022   3.631  1.00  0.00           C  
ATOM   1483  C   MET   255      -4.438 -11.637   2.202  1.00  0.00           C  
ATOM   1484  O   MET   255      -3.833 -12.634   2.088  1.00  0.00           O  
ATOM   1485  CB  MET   255      -3.727 -10.015   3.957  1.00  0.00           C  
ATOM   1486  CG  MET   255      -3.984  -9.206   5.240  1.00  0.00           C  
ATOM   1487  SD  MET   255      -2.926  -7.821   5.856  1.00  0.00           S  
ATOM   1488  CE  MET   255      -1.322  -8.604   5.671  1.00  0.00           C  
ATOM   1489  H   MET   255      -4.364 -12.830   4.597  1.00  0.00           H  
ATOM   1490  HA  MET   255      -5.730 -10.575   3.526  1.00  0.00           H  
ATOM   1491  HB2 MET   255      -2.789 -10.566   4.041  1.00  0.00           H  
ATOM   1492  HB3 MET   255      -3.590  -9.318   3.131  1.00  0.00           H  
ATOM   1493  HG2 MET   255      -4.944  -8.703   5.117  1.00  0.00           H  
ATOM   1494  HG3 MET   255      -4.086  -9.917   6.059  1.00  0.00           H  
ATOM   1495  HE1 MET   255      -1.382  -9.544   6.221  1.00  0.00           H  
ATOM   1496  HE2 MET   255      -1.142  -8.818   4.617  1.00  0.00           H  
ATOM   1497  HE3 MET   255      -0.538  -7.966   6.079  1.00  0.00           H  
ATOM   1498  N   LYS   256      -4.918 -11.003   1.108  1.00  0.00           N  
ATOM   1499  CA  LYS   256      -4.438 -11.190  -0.331  1.00  0.00           C  
ATOM   1500  C   LYS   256      -3.704  -9.998  -0.886  1.00  0.00           C  
ATOM   1501  O   LYS   256      -4.078  -8.848  -0.563  1.00  0.00           O  
ATOM   1502  CB  LYS   256      -5.648 -11.613  -1.196  1.00  0.00           C  
ATOM   1503  CG  LYS   256      -6.388 -12.817  -0.623  1.00  0.00           C  
ATOM   1504  CD  LYS   256      -7.136 -13.581  -1.726  1.00  0.00           C  
ATOM   1505  CE  LYS   256      -7.499 -14.973  -1.199  1.00  0.00           C  
ATOM   1506  NZ  LYS   256      -8.874 -15.082  -0.632  1.00  0.00           N1+
ATOM   1507  H   LYS   256      -5.601 -10.264   1.191  1.00  0.00           H  
ATOM   1508  HA  LYS   256      -3.716 -12.006  -0.376  1.00  0.00           H  
ATOM   1509  HB2 LYS   256      -6.338 -10.810  -1.454  1.00  0.00           H  
ATOM   1510  HB3 LYS   256      -5.244 -11.976  -2.141  1.00  0.00           H  
ATOM   1511  HG2 LYS   256      -5.675 -13.555  -0.258  1.00  0.00           H  
ATOM   1512  HG3 LYS   256      -7.086 -12.584   0.182  1.00  0.00           H  
ATOM   1513  HD2 LYS   256      -8.020 -13.103  -2.147  1.00  0.00           H  
ATOM   1514  HD3 LYS   256      -6.420 -13.694  -2.541  1.00  0.00           H  
ATOM   1515  HE2 LYS   256      -7.545 -15.704  -2.005  1.00  0.00           H  
ATOM   1516  HE3 LYS   256      -6.728 -15.347  -0.527  1.00  0.00           H  
ATOM   1517  HZ1 LYS   256      -9.548 -14.794  -1.327  1.00  0.00           H  
ATOM   1518  HZ2 LYS   256      -9.032 -16.021  -0.292  1.00  0.00           H  
ATOM   1519  HZ3 LYS   256      -8.910 -14.528   0.212  1.00  0.00           H  
ATOM   1520  N   GLY   257      -2.752 -10.242  -1.873  1.00  0.00           N  
ATOM   1521  CA  GLY   257      -2.148  -9.269  -2.765  1.00  0.00           C  
ATOM   1522  C   GLY   257      -1.397  -9.856  -3.964  1.00  0.00           C  
ATOM   1523  O   GLY   257      -1.344 -11.043  -4.207  1.00  0.00           O  
ATOM   1524  H   GLY   257      -2.334 -11.157  -1.958  1.00  0.00           H  
ATOM   1525  HA2 GLY   257      -2.904  -8.586  -3.152  1.00  0.00           H  
ATOM   1526  HA3 GLY   257      -1.461  -8.659  -2.178  1.00  0.00           H  
ATOM   1527  N   GLY   258      -0.745  -9.004  -4.705  1.00  0.00           N  
ATOM   1528  CA  GLY   258       0.100  -9.310  -5.866  1.00  0.00           C  
ATOM   1529  C   GLY   258      -0.603  -9.045  -7.258  1.00  0.00           C  
ATOM   1530  O   GLY   258      -1.550  -8.256  -7.350  1.00  0.00           O  
ATOM   1531  H   GLY   258      -0.893  -8.015  -4.556  1.00  0.00           H  
ATOM   1532  HA2 GLY   258       1.036  -8.751  -5.879  1.00  0.00           H  
ATOM   1533  HA3 GLY   258       0.334 -10.367  -5.738  1.00  0.00           H  
ATOM   1534  N   SER   259      -0.191  -9.669  -8.347  1.00  0.00           N  
ATOM   1535  CA  SER   259      -0.778  -9.504  -9.716  1.00  0.00           C  
ATOM   1536  C   SER   259      -0.381 -10.722 -10.552  1.00  0.00           C  
ATOM   1537  O   SER   259       0.622 -11.430 -10.309  1.00  0.00           O  
ATOM   1538  CB  SER   259      -0.281  -8.113 -10.238  1.00  0.00           C  
ATOM   1539  OG  SER   259      -1.030  -7.857 -11.421  1.00  0.00           O  
ATOM   1540  H   SER   259       0.675 -10.189  -8.355  1.00  0.00           H  
ATOM   1541  HA  SER   259      -1.862  -9.512  -9.606  1.00  0.00           H  
ATOM   1542  HB2 SER   259      -0.620  -7.338  -9.550  1.00  0.00           H  
ATOM   1543  HB3 SER   259       0.798  -8.080 -10.388  1.00  0.00           H  
ATOM   1544  HG  SER   259      -0.578  -8.282 -12.153  1.00  0.00           H  
ATOM   1545  N   THR   260      -1.101 -10.960 -11.671  1.00  0.00           N  
ATOM   1546  CA  THR   260      -0.553 -11.507 -12.890  1.00  0.00           C  
ATOM   1547  C   THR   260       0.109 -10.371 -13.721  1.00  0.00           C  
ATOM   1548  O   THR   260      -0.369  -9.266 -13.670  1.00  0.00           O  
ATOM   1549  CB  THR   260      -1.526 -12.371 -13.631  1.00  0.00           C  
ATOM   1550  CG2 THR   260      -1.966 -13.572 -12.763  1.00  0.00           C  
ATOM   1551  OG1 THR   260      -2.672 -11.709 -14.114  1.00  0.00           O  
ATOM   1552  H   THR   260      -1.844 -10.303 -11.866  1.00  0.00           H  
ATOM   1553  HA  THR   260       0.180 -12.216 -12.503  1.00  0.00           H  
ATOM   1554  HB  THR   260      -1.061 -12.840 -14.498  1.00  0.00           H  
ATOM   1555  HG1 THR   260      -2.363 -11.325 -14.938  1.00  0.00           H  
ATOM   1556 HG21 THR   260      -2.823 -14.108 -13.172  1.00  0.00           H  
ATOM   1557 HG22 THR   260      -1.194 -14.338 -12.686  1.00  0.00           H  
ATOM   1558 HG23 THR   260      -2.277 -13.212 -11.782  1.00  0.00           H  
ATOM   1559  N   LYS   261       1.218 -10.679 -14.339  1.00  0.00           N  
ATOM   1560  CA  LYS   261       1.998  -9.861 -15.206  1.00  0.00           C  
ATOM   1561  C   LYS   261       2.451 -10.578 -16.436  1.00  0.00           C  
ATOM   1562  O   LYS   261       2.529 -11.822 -16.486  1.00  0.00           O  
ATOM   1563  CB  LYS   261       3.217  -9.339 -14.397  1.00  0.00           C  
ATOM   1564  CG  LYS   261       2.988  -8.299 -13.355  1.00  0.00           C  
ATOM   1565  CD  LYS   261       2.477  -6.863 -13.752  1.00  0.00           C  
ATOM   1566  CE  LYS   261       3.199  -6.481 -15.143  1.00  0.00           C  
ATOM   1567  NZ  LYS   261       3.195  -5.031 -15.438  1.00  0.00           N1+
ATOM   1568  H   LYS   261       1.381 -11.676 -14.369  1.00  0.00           H  
ATOM   1569  HA  LYS   261       1.365  -9.030 -15.520  1.00  0.00           H  
ATOM   1570  HB2 LYS   261       3.633 -10.138 -13.785  1.00  0.00           H  
ATOM   1571  HB3 LYS   261       4.039  -8.931 -14.987  1.00  0.00           H  
ATOM   1572  HG2 LYS   261       2.344  -8.796 -12.631  1.00  0.00           H  
ATOM   1573  HG3 LYS   261       3.885  -8.176 -12.747  1.00  0.00           H  
ATOM   1574  HD2 LYS   261       1.401  -6.974 -13.885  1.00  0.00           H  
ATOM   1575  HD3 LYS   261       2.735  -6.124 -12.995  1.00  0.00           H  
ATOM   1576  HE2 LYS   261       4.241  -6.768 -15.001  1.00  0.00           H  
ATOM   1577  HE3 LYS   261       2.823  -7.151 -15.918  1.00  0.00           H  
ATOM   1578  HZ1 LYS   261       3.629  -4.795 -16.320  1.00  0.00           H  
ATOM   1579  HZ2 LYS   261       2.220  -4.775 -15.520  1.00  0.00           H  
ATOM   1580  HZ3 LYS   261       3.680  -4.520 -14.713  1.00  0.00           H  
ATOM   1581  N   ASN   262       2.650  -9.833 -17.458  1.00  0.00           N  
ATOM   1582  CA  ASN   262       3.320 -10.269 -18.698  1.00  0.00           C  
ATOM   1583  C   ASN   262       4.659  -9.575 -18.737  1.00  0.00           C  
ATOM   1584  O   ASN   262       4.769  -8.336 -18.875  1.00  0.00           O  
ATOM   1585  CB  ASN   262       2.376  -9.918 -19.870  1.00  0.00           C  
ATOM   1586  CG  ASN   262       3.042 -10.382 -21.164  1.00  0.00           C  
ATOM   1587  ND2 ASN   262       2.332 -10.866 -22.197  1.00  0.00           N  
ATOM   1588  OD1 ASN   262       4.272 -10.492 -21.298  1.00  0.00           O  
ATOM   1589  H   ASN   262       2.334  -8.885 -17.314  1.00  0.00           H  
ATOM   1590  HA  ASN   262       3.529 -11.335 -18.613  1.00  0.00           H  
ATOM   1591  HB2 ASN   262       1.478 -10.514 -19.708  1.00  0.00           H  
ATOM   1592  HB3 ASN   262       2.065  -8.880 -19.996  1.00  0.00           H  
ATOM   1593 HD21 ASN   262       2.798 -11.408 -22.909  1.00  0.00           H  
ATOM   1594 HD22 ASN   262       1.348 -10.669 -22.310  1.00  0.00           H  
ATOM   1595  N   TRP   263       5.759 -10.244 -18.615  1.00  0.00           N  
ATOM   1596  CA  TRP   263       7.129  -9.679 -18.655  1.00  0.00           C  
ATOM   1597  C   TRP   263       7.777 -10.057 -19.993  1.00  0.00           C  
ATOM   1598  O   TRP   263       8.969  -9.952 -20.153  1.00  0.00           O  
ATOM   1599  CB  TRP   263       7.911 -10.109 -17.415  1.00  0.00           C  
ATOM   1600  CG  TRP   263       7.685  -9.244 -16.165  1.00  0.00           C  
ATOM   1601  CD1 TRP   263       6.798  -8.195 -15.987  1.00  0.00           C  
ATOM   1602  CD2 TRP   263       8.364  -9.404 -14.810  1.00  0.00           C  
ATOM   1603  CE2 TRP   263       7.852  -8.409 -13.960  1.00  0.00           C  
ATOM   1604  CE3 TRP   263       9.399 -10.133 -14.253  1.00  0.00           C  
ATOM   1605  NE1 TRP   263       6.995  -7.674 -14.704  1.00  0.00           N  
ATOM   1606  CZ2 TRP   263       8.219  -8.195 -12.653  1.00  0.00           C  
ATOM   1607  CZ3 TRP   263       9.924  -9.848 -12.973  1.00  0.00           C  
ATOM   1608  CH2 TRP   263       9.266  -9.006 -12.155  1.00  0.00           C  
ATOM   1609  H   TRP   263       5.690 -11.236 -18.440  1.00  0.00           H  
ATOM   1610  HA  TRP   263       7.151  -8.593 -18.557  1.00  0.00           H  
ATOM   1611  HB2 TRP   263       7.609 -11.122 -17.149  1.00  0.00           H  
ATOM   1612  HB3 TRP   263       8.988 -10.074 -17.575  1.00  0.00           H  
ATOM   1613  HD1 TRP   263       6.077  -7.816 -16.697  1.00  0.00           H  
ATOM   1614  HE1 TRP   263       6.761  -6.766 -14.330  1.00  0.00           H  
ATOM   1615  HE3 TRP   263       9.837 -10.865 -14.915  1.00  0.00           H  
ATOM   1616  HZ2 TRP   263       7.787  -7.411 -12.049  1.00  0.00           H  
ATOM   1617  HZ3 TRP   263      10.803 -10.401 -12.676  1.00  0.00           H  
ATOM   1618  HH2 TRP   263       9.643  -8.859 -11.153  1.00  0.00           H  
ATOM   1619  N   SER   264       7.030 -10.600 -20.992  1.00  0.00           N  
ATOM   1620  CA  SER   264       7.548 -10.991 -22.305  1.00  0.00           C  
ATOM   1621  C   SER   264       7.936  -9.820 -23.254  1.00  0.00           C  
ATOM   1622  O   SER   264       8.031 -10.044 -24.462  1.00  0.00           O  
ATOM   1623  CB  SER   264       6.580 -11.993 -23.037  1.00  0.00           C  
ATOM   1624  OG  SER   264       5.485 -11.276 -23.537  1.00  0.00           O  
ATOM   1625  H   SER   264       6.049 -10.723 -20.782  1.00  0.00           H  
ATOM   1626  HA  SER   264       8.433 -11.615 -22.176  1.00  0.00           H  
ATOM   1627  HB2 SER   264       7.069 -12.540 -23.844  1.00  0.00           H  
ATOM   1628  HB3 SER   264       6.307 -12.776 -22.330  1.00  0.00           H  
ATOM   1629  HG  SER   264       5.009 -10.936 -22.776  1.00  0.00           H  
ATOM   1630  N   GLY   265       8.160  -8.603 -22.733  1.00  0.00           N  
ATOM   1631  CA  GLY   265       8.657  -7.456 -23.541  1.00  0.00           C  
ATOM   1632  C   GLY   265      10.157  -7.312 -23.664  1.00  0.00           C  
ATOM   1633  O   GLY   265      10.920  -7.542 -22.697  1.00  0.00           O  
ATOM   1634  H   GLY   265       8.055  -8.349 -21.761  1.00  0.00           H  
ATOM   1635  HA2 GLY   265       8.269  -7.634 -24.544  1.00  0.00           H  
ATOM   1636  HA3 GLY   265       8.282  -6.498 -23.181  1.00  0.00           H  
ATOM   1637  N   ASN   266      10.574  -6.790 -24.795  1.00  0.00           N  
ATOM   1638  CA  ASN   266      12.006  -6.645 -25.083  1.00  0.00           C  
ATOM   1639  C   ASN   266      12.741  -5.534 -24.338  1.00  0.00           C  
ATOM   1640  O   ASN   266      13.682  -4.914 -24.782  1.00  0.00           O  
ATOM   1641  CB  ASN   266      12.270  -6.398 -26.622  1.00  0.00           C  
ATOM   1642  CG  ASN   266      11.742  -7.561 -27.479  1.00  0.00           C  
ATOM   1643  ND2 ASN   266      12.045  -7.592 -28.765  1.00  0.00           N  
ATOM   1644  OD1 ASN   266      11.116  -8.532 -27.084  1.00  0.00           O  
ATOM   1645  H   ASN   266      10.007  -6.306 -25.475  1.00  0.00           H  
ATOM   1646  HA  ASN   266      12.534  -7.568 -24.842  1.00  0.00           H  
ATOM   1647  HB2 ASN   266      11.860  -5.420 -26.877  1.00  0.00           H  
ATOM   1648  HB3 ASN   266      13.335  -6.341 -26.846  1.00  0.00           H  
ATOM   1649 HD21 ASN   266      11.467  -8.211 -29.315  1.00  0.00           H  
ATOM   1650 HD22 ASN   266      12.593  -6.832 -29.140  1.00  0.00           H  
ATOM   1651  N   SER   267      12.342  -5.245 -23.078  1.00  0.00           N  
ATOM   1652  CA  SER   267      12.971  -4.237 -22.183  1.00  0.00           C  
ATOM   1653  C   SER   267      14.267  -4.849 -21.530  1.00  0.00           C  
ATOM   1654  O   SER   267      14.317  -6.090 -21.329  1.00  0.00           O  
ATOM   1655  CB  SER   267      11.891  -3.897 -21.130  1.00  0.00           C  
ATOM   1656  OG  SER   267      12.538  -2.900 -20.346  1.00  0.00           O  
ATOM   1657  H   SER   267      11.964  -6.089 -22.669  1.00  0.00           H  
ATOM   1658  HA  SER   267      13.190  -3.318 -22.726  1.00  0.00           H  
ATOM   1659  HB2 SER   267      11.044  -3.458 -21.655  1.00  0.00           H  
ATOM   1660  HB3 SER   267      11.674  -4.805 -20.567  1.00  0.00           H  
ATOM   1661  HG  SER   267      12.073  -2.797 -19.513  1.00  0.00           H  
ATOM   1662  N   GLU   268      15.241  -4.113 -21.180  1.00  0.00           N  
ATOM   1663  CA  GLU   268      16.487  -4.569 -20.467  1.00  0.00           C  
ATOM   1664  C   GLU   268      16.203  -4.945 -19.024  1.00  0.00           C  
ATOM   1665  O   GLU   268      17.068  -5.483 -18.314  1.00  0.00           O  
ATOM   1666  CB  GLU   268      17.565  -3.357 -20.519  1.00  0.00           C  
ATOM   1667  CG  GLU   268      17.363  -2.139 -19.646  1.00  0.00           C  
ATOM   1668  CD  GLU   268      16.066  -1.348 -19.966  1.00  0.00           C  
ATOM   1669  OE1 GLU   268      15.508  -0.680 -19.044  1.00  0.00           O  
ATOM   1670  OE2 GLU   268      15.638  -1.259 -21.162  1.00  0.00           O1-
ATOM   1671  H   GLU   268      15.060  -3.121 -21.248  1.00  0.00           H  
ATOM   1672  HA  GLU   268      16.907  -5.405 -21.024  1.00  0.00           H  
ATOM   1673  HB2 GLU   268      18.592  -3.712 -20.438  1.00  0.00           H  
ATOM   1674  HB3 GLU   268      17.652  -2.946 -21.526  1.00  0.00           H  
ATOM   1675  HG2 GLU   268      17.412  -2.387 -18.585  1.00  0.00           H  
ATOM   1676  HG3 GLU   268      18.185  -1.486 -19.936  1.00  0.00           H  
ATOM   1677  N   PHE   269      15.089  -4.440 -18.456  1.00  0.00           N  
ATOM   1678  CA  PHE   269      14.820  -4.643 -17.044  1.00  0.00           C  
ATOM   1679  C   PHE   269      13.297  -4.616 -16.787  1.00  0.00           C  
ATOM   1680  O   PHE   269      12.659  -3.687 -17.295  1.00  0.00           O  
ATOM   1681  CB  PHE   269      15.460  -3.462 -16.270  1.00  0.00           C  
ATOM   1682  CG  PHE   269      14.826  -3.132 -14.974  1.00  0.00           C  
ATOM   1683  CD1 PHE   269      14.882  -4.020 -13.922  1.00  0.00           C  
ATOM   1684  CD2 PHE   269      14.318  -1.865 -14.722  1.00  0.00           C  
ATOM   1685  CE1 PHE   269      14.467  -3.642 -12.586  1.00  0.00           C  
ATOM   1686  CE2 PHE   269      13.913  -1.442 -13.444  1.00  0.00           C  
ATOM   1687  CZ  PHE   269      14.010  -2.347 -12.359  1.00  0.00           C  
ATOM   1688  H   PHE   269      14.453  -3.907 -19.032  1.00  0.00           H  
ATOM   1689  HA  PHE   269      15.220  -5.595 -16.695  1.00  0.00           H  
ATOM   1690  HB2 PHE   269      16.517  -3.682 -16.129  1.00  0.00           H  
ATOM   1691  HB3 PHE   269      15.436  -2.615 -16.957  1.00  0.00           H  
ATOM   1692  HD1 PHE   269      15.187  -5.048 -14.047  1.00  0.00           H  
ATOM   1693  HD2 PHE   269      14.148  -1.144 -15.508  1.00  0.00           H  
ATOM   1694  HE1 PHE   269      14.582  -4.408 -11.834  1.00  0.00           H  
ATOM   1695  HE2 PHE   269      13.430  -0.513 -13.179  1.00  0.00           H  
ATOM   1696  HZ  PHE   269      13.778  -2.044 -11.349  1.00  0.00           H  
ATOM   1697  N   HIE   270      12.810  -5.521 -16.014  1.00  0.00           N  
ATOM   1698  CA  HIE   270      11.385  -5.576 -15.535  1.00  0.00           C  
ATOM   1699  C   HIE   270      11.324  -5.546 -13.926  1.00  0.00           C  
ATOM   1700  O   HIE   270      12.067  -6.258 -13.271  1.00  0.00           O  
ATOM   1701  CB  HIE   270      10.749  -6.886 -15.971  1.00  0.00           C  
ATOM   1702  CG  HIE   270      10.724  -7.102 -17.443  1.00  0.00           C  
ATOM   1703  CD2 HIE   270      11.763  -7.640 -18.151  1.00  0.00           C  
ATOM   1704  ND1 HIE   270       9.726  -6.715 -18.339  1.00  0.00           N  
ATOM   1705  CE1 HIE   270      10.222  -7.026 -19.548  1.00  0.00           C  
ATOM   1706  NE2 HIE   270      11.476  -7.534 -19.445  1.00  0.00           N  
ATOM   1707  H   HIE   270      13.429  -6.283 -15.774  1.00  0.00           H  
ATOM   1708  HA  HIE   270      10.858  -4.731 -15.975  1.00  0.00           H  
ATOM   1709  HB2 HIE   270      11.287  -7.698 -15.483  1.00  0.00           H  
ATOM   1710  HB3 HIE   270       9.762  -6.968 -15.515  1.00  0.00           H  
ATOM   1711  HD2 HIE   270      12.694  -8.007 -17.744  1.00  0.00           H  
ATOM   1712  HE1 HIE   270       9.712  -7.137 -20.493  1.00  0.00           H  
ATOM   1713  HE2 HIE   270      12.010  -7.957 -20.191  1.00  0.00           H  
ATOM   1714  N   PHE   271      10.293  -4.865 -13.366  1.00  0.00           N  
ATOM   1715  CA  PHE   271      10.050  -4.726 -11.940  1.00  0.00           C  
ATOM   1716  C   PHE   271       8.567  -4.815 -11.572  1.00  0.00           C  
ATOM   1717  O   PHE   271       7.745  -4.175 -12.175  1.00  0.00           O  
ATOM   1718  CB  PHE   271      10.580  -3.314 -11.392  1.00  0.00           C  
ATOM   1719  CG  PHE   271      10.900  -3.328  -9.912  1.00  0.00           C  
ATOM   1720  CD1 PHE   271      12.095  -4.004  -9.494  1.00  0.00           C  
ATOM   1721  CD2 PHE   271      10.018  -2.759  -8.970  1.00  0.00           C  
ATOM   1722  CE1 PHE   271      12.488  -3.988  -8.093  1.00  0.00           C  
ATOM   1723  CE2 PHE   271      10.429  -2.796  -7.580  1.00  0.00           C  
ATOM   1724  CZ  PHE   271      11.629  -3.397  -7.194  1.00  0.00           C  
ATOM   1725  H   PHE   271       9.687  -4.415 -14.038  1.00  0.00           H  
ATOM   1726  HA  PHE   271      10.600  -5.519 -11.433  1.00  0.00           H  
ATOM   1727  HB2 PHE   271      11.439  -3.050 -12.008  1.00  0.00           H  
ATOM   1728  HB3 PHE   271       9.878  -2.511 -11.617  1.00  0.00           H  
ATOM   1729  HD1 PHE   271      12.688  -4.517 -10.238  1.00  0.00           H  
ATOM   1730  HD2 PHE   271       9.103  -2.248  -9.231  1.00  0.00           H  
ATOM   1731  HE1 PHE   271      13.392  -4.460  -7.737  1.00  0.00           H  
ATOM   1732  HE2 PHE   271       9.809  -2.238  -6.893  1.00  0.00           H  
ATOM   1733  HZ  PHE   271      11.870  -3.350  -6.143  1.00  0.00           H  
ATOM   1734  N   TYR   272       8.292  -5.416 -10.446  1.00  0.00           N  
ATOM   1735  CA  TYR   272       7.027  -5.269  -9.779  1.00  0.00           C  
ATOM   1736  C   TYR   272       7.267  -5.320  -8.313  1.00  0.00           C  
ATOM   1737  O   TYR   272       8.061  -6.119  -7.825  1.00  0.00           O  
ATOM   1738  CB  TYR   272       6.111  -6.429 -10.275  1.00  0.00           C  
ATOM   1739  CG  TYR   272       4.828  -6.551  -9.455  1.00  0.00           C  
ATOM   1740  CD1 TYR   272       3.914  -5.511  -9.594  1.00  0.00           C  
ATOM   1741  CD2 TYR   272       4.490  -7.701  -8.598  1.00  0.00           C  
ATOM   1742  CE1 TYR   272       2.799  -5.484  -8.831  1.00  0.00           C  
ATOM   1743  CE2 TYR   272       3.292  -7.731  -7.895  1.00  0.00           C  
ATOM   1744  CZ  TYR   272       2.451  -6.616  -8.043  1.00  0.00           C  
ATOM   1745  OH  TYR   272       1.281  -6.588  -7.389  1.00  0.00           O  
ATOM   1746  H   TYR   272       9.016  -5.932  -9.967  1.00  0.00           H  
ATOM   1747  HA  TYR   272       6.537  -4.317  -9.983  1.00  0.00           H  
ATOM   1748  HB2 TYR   272       5.755  -6.214 -11.282  1.00  0.00           H  
ATOM   1749  HB3 TYR   272       6.564  -7.412 -10.145  1.00  0.00           H  
ATOM   1750  HD1 TYR   272       4.270  -4.731 -10.250  1.00  0.00           H  
ATOM   1751  HD2 TYR   272       5.205  -8.504  -8.490  1.00  0.00           H  
ATOM   1752  HE1 TYR   272       2.066  -4.718  -9.040  1.00  0.00           H  
ATOM   1753  HE2 TYR   272       3.029  -8.557  -7.250  1.00  0.00           H  
ATOM   1754  HH  TYR   272       0.940  -5.698  -7.274  1.00  0.00           H  
ATOM   1755  N   SER   273       6.369  -4.690  -7.540  1.00  0.00           N  
ATOM   1756  CA  SER   273       6.193  -4.831  -6.078  1.00  0.00           C  
ATOM   1757  C   SER   273       4.725  -4.650  -5.593  1.00  0.00           C  
ATOM   1758  O   SER   273       3.849  -4.039  -6.224  1.00  0.00           O  
ATOM   1759  CB  SER   273       7.137  -3.840  -5.334  1.00  0.00           C  
ATOM   1760  OG  SER   273       6.787  -2.478  -5.559  1.00  0.00           O  
ATOM   1761  H   SER   273       5.663  -4.119  -7.981  1.00  0.00           H  
ATOM   1762  HA  SER   273       6.447  -5.873  -5.881  1.00  0.00           H  
ATOM   1763  HB2 SER   273       7.062  -4.166  -4.297  1.00  0.00           H  
ATOM   1764  HB3 SER   273       8.170  -3.970  -5.655  1.00  0.00           H  
ATOM   1765  HG  SER   273       6.178  -2.055  -4.949  1.00  0.00           H  
ATOM   1766  N   ILE   274       4.437  -5.238  -4.452  1.00  0.00           N  
ATOM   1767  CA  ILE   274       3.108  -5.135  -3.794  1.00  0.00           C  
ATOM   1768  C   ILE   274       3.397  -4.696  -2.326  1.00  0.00           C  
ATOM   1769  O   ILE   274       4.012  -5.460  -1.538  1.00  0.00           O  
ATOM   1770  CB  ILE   274       2.250  -6.366  -3.991  1.00  0.00           C  
ATOM   1771  CG1 ILE   274       0.839  -6.236  -3.248  1.00  0.00           C  
ATOM   1772  CG2 ILE   274       3.018  -7.623  -3.551  1.00  0.00           C  
ATOM   1773  CD1 ILE   274      -0.179  -5.171  -3.779  1.00  0.00           C  
ATOM   1774  H   ILE   274       5.156  -5.804  -4.025  1.00  0.00           H  
ATOM   1775  HA  ILE   274       2.572  -4.295  -4.238  1.00  0.00           H  
ATOM   1776  HB  ILE   274       2.107  -6.354  -5.071  1.00  0.00           H  
ATOM   1777 HG12 ILE   274       0.354  -7.213  -3.244  1.00  0.00           H  
ATOM   1778 HG13 ILE   274       0.987  -6.039  -2.187  1.00  0.00           H  
ATOM   1779 HG21 ILE   274       3.210  -7.475  -2.489  1.00  0.00           H  
ATOM   1780 HG22 ILE   274       2.306  -8.435  -3.703  1.00  0.00           H  
ATOM   1781 HG23 ILE   274       3.922  -7.761  -4.145  1.00  0.00           H  
ATOM   1782 HD11 ILE   274      -1.120  -5.268  -3.240  1.00  0.00           H  
ATOM   1783 HD12 ILE   274       0.249  -4.173  -3.682  1.00  0.00           H  
ATOM   1784 HD13 ILE   274      -0.376  -5.489  -4.803  1.00  0.00           H  
ATOM   1785  N   ASN   275       2.820  -3.544  -1.910  1.00  0.00           N  
ATOM   1786  CA  ASN   275       2.575  -3.225  -0.531  1.00  0.00           C  
ATOM   1787  C   ASN   275       1.042  -3.455  -0.154  1.00  0.00           C  
ATOM   1788  O   ASN   275       0.115  -2.970  -0.770  1.00  0.00           O  
ATOM   1789  CB  ASN   275       2.961  -1.809  -0.359  1.00  0.00           C  
ATOM   1790  CG  ASN   275       2.514  -1.091   0.926  1.00  0.00           C  
ATOM   1791  ND2 ASN   275       1.511  -0.233   0.805  1.00  0.00           N  
ATOM   1792  OD1 ASN   275       3.123  -1.236   1.965  1.00  0.00           O  
ATOM   1793  H   ASN   275       2.462  -2.935  -2.633  1.00  0.00           H  
ATOM   1794  HA  ASN   275       3.217  -3.854   0.086  1.00  0.00           H  
ATOM   1795  HB2 ASN   275       4.051  -1.810  -0.387  1.00  0.00           H  
ATOM   1796  HB3 ASN   275       2.651  -1.202  -1.209  1.00  0.00           H  
ATOM   1797 HD21 ASN   275       1.233   0.366   1.567  1.00  0.00           H  
ATOM   1798 HD22 ASN   275       1.055  -0.072  -0.083  1.00  0.00           H  
ATOM   1799  N   VAL   276       0.826  -4.396   0.787  1.00  0.00           N  
ATOM   1800  CA  VAL   276      -0.366  -4.747   1.452  1.00  0.00           C  
ATOM   1801  C   VAL   276      -0.222  -4.297   2.900  1.00  0.00           C  
ATOM   1802  O   VAL   276       0.863  -4.395   3.522  1.00  0.00           O  
ATOM   1803  CB  VAL   276      -0.715  -6.262   1.321  1.00  0.00           C  
ATOM   1804  CG1 VAL   276      -1.921  -6.612   2.265  1.00  0.00           C  
ATOM   1805  CG2 VAL   276      -1.073  -6.622  -0.099  1.00  0.00           C  
ATOM   1806  H   VAL   276       1.639  -4.890   1.127  1.00  0.00           H  
ATOM   1807  HA  VAL   276      -1.192  -4.143   1.076  1.00  0.00           H  
ATOM   1808  HB  VAL   276       0.183  -6.803   1.622  1.00  0.00           H  
ATOM   1809 HG11 VAL   276      -2.279  -7.599   1.970  1.00  0.00           H  
ATOM   1810 HG12 VAL   276      -1.574  -6.685   3.295  1.00  0.00           H  
ATOM   1811 HG13 VAL   276      -2.857  -6.058   2.197  1.00  0.00           H  
ATOM   1812 HG21 VAL   276      -0.141  -6.938  -0.566  1.00  0.00           H  
ATOM   1813 HG22 VAL   276      -1.850  -7.382  -0.181  1.00  0.00           H  
ATOM   1814 HG23 VAL   276      -1.253  -5.683  -0.622  1.00  0.00           H  
ATOM   1815  N   GLY   277      -1.358  -3.969   3.511  1.00  0.00           N  
ATOM   1816  CA  GLY   277      -1.503  -3.563   4.933  1.00  0.00           C  
ATOM   1817  C   GLY   277      -2.964  -3.645   5.398  1.00  0.00           C  
ATOM   1818  O   GLY   277      -3.829  -3.652   4.528  1.00  0.00           O  
ATOM   1819  H   GLY   277      -2.112  -3.784   2.866  1.00  0.00           H  
ATOM   1820  HA2 GLY   277      -0.948  -4.264   5.556  1.00  0.00           H  
ATOM   1821  HA3 GLY   277      -1.232  -2.519   5.091  1.00  0.00           H  
ATOM   1822  N   GLY   278      -3.316  -3.946   6.677  1.00  0.00           N  
ATOM   1823  CA  GLY   278      -4.616  -4.305   7.161  1.00  0.00           C  
ATOM   1824  C   GLY   278      -4.599  -4.457   8.671  1.00  0.00           C  
ATOM   1825  O   GLY   278      -3.603  -4.261   9.332  1.00  0.00           O  
ATOM   1826  H   GLY   278      -2.690  -3.820   7.459  1.00  0.00           H  
ATOM   1827  HA2 GLY   278      -5.368  -3.574   6.863  1.00  0.00           H  
ATOM   1828  HA3 GLY   278      -4.909  -5.305   6.840  1.00  0.00           H  
ATOM   1829  N   PHE   279      -5.757  -4.778   9.302  1.00  0.00           N  
ATOM   1830  CA  PHE   279      -5.873  -4.713  10.771  1.00  0.00           C  
ATOM   1831  C   PHE   279      -6.740  -5.743  11.495  1.00  0.00           C  
ATOM   1832  O   PHE   279      -7.796  -6.175  11.005  1.00  0.00           O  
ATOM   1833  CB  PHE   279      -6.455  -3.275  11.062  1.00  0.00           C  
ATOM   1834  CG  PHE   279      -7.075  -3.064  12.482  1.00  0.00           C  
ATOM   1835  CD1 PHE   279      -6.226  -2.669  13.507  1.00  0.00           C  
ATOM   1836  CD2 PHE   279      -8.449  -3.345  12.713  1.00  0.00           C  
ATOM   1837  CE1 PHE   279      -6.696  -2.334  14.789  1.00  0.00           C  
ATOM   1838  CE2 PHE   279      -8.977  -2.835  13.936  1.00  0.00           C  
ATOM   1839  CZ  PHE   279      -8.119  -2.342  14.944  1.00  0.00           C  
ATOM   1840  H   PHE   279      -6.529  -5.149   8.767  1.00  0.00           H  
ATOM   1841  HA  PHE   279      -4.864  -4.774  11.179  1.00  0.00           H  
ATOM   1842  HB2 PHE   279      -5.578  -2.647  10.904  1.00  0.00           H  
ATOM   1843  HB3 PHE   279      -7.230  -2.936  10.375  1.00  0.00           H  
ATOM   1844  HD1 PHE   279      -5.183  -2.531  13.263  1.00  0.00           H  
ATOM   1845  HD2 PHE   279      -9.100  -3.667  11.914  1.00  0.00           H  
ATOM   1846  HE1 PHE   279      -6.069  -1.982  15.595  1.00  0.00           H  
ATOM   1847  HE2 PHE   279     -10.045  -2.768  14.081  1.00  0.00           H  
ATOM   1848  HZ  PHE   279      -8.514  -1.978  15.881  1.00  0.00           H  
ATOM   1849  N   PHE   280      -6.233  -6.359  12.588  1.00  0.00           N  
ATOM   1850  CA  PHE   280      -6.768  -7.594  13.204  1.00  0.00           C  
ATOM   1851  C   PHE   280      -6.566  -7.547  14.690  1.00  0.00           C  
ATOM   1852  O   PHE   280      -5.775  -6.815  15.372  1.00  0.00           O  
ATOM   1853  CB  PHE   280      -6.025  -8.822  12.614  1.00  0.00           C  
ATOM   1854  CG  PHE   280      -6.030  -8.845  11.132  1.00  0.00           C  
ATOM   1855  CD1 PHE   280      -4.990  -8.178  10.432  1.00  0.00           C  
ATOM   1856  CD2 PHE   280      -7.025  -9.461  10.335  1.00  0.00           C  
ATOM   1857  CE1 PHE   280      -5.000  -8.150   9.081  1.00  0.00           C  
ATOM   1858  CE2 PHE   280      -6.999  -9.459   8.948  1.00  0.00           C  
ATOM   1859  CZ  PHE   280      -6.039  -8.768   8.324  1.00  0.00           C  
ATOM   1860  H   PHE   280      -5.441  -5.914  13.031  1.00  0.00           H  
ATOM   1861  HA  PHE   280      -7.840  -7.513  13.024  1.00  0.00           H  
ATOM   1862  HB2 PHE   280      -4.988  -8.958  12.917  1.00  0.00           H  
ATOM   1863  HB3 PHE   280      -6.590  -9.716  12.876  1.00  0.00           H  
ATOM   1864  HD1 PHE   280      -4.152  -7.609  10.806  1.00  0.00           H  
ATOM   1865  HD2 PHE   280      -7.773 -10.037  10.859  1.00  0.00           H  
ATOM   1866  HE1 PHE   280      -4.212  -7.639   8.551  1.00  0.00           H  
ATOM   1867  HE2 PHE   280      -7.878  -9.803   8.421  1.00  0.00           H  
ATOM   1868  HZ  PHE   280      -5.973  -8.543   7.271  1.00  0.00           H  
ATOM   1869  N   LYS   281      -7.373  -8.407  15.368  1.00  0.00           N  
ATOM   1870  CA  LYS   281      -7.244  -8.802  16.762  1.00  0.00           C  
ATOM   1871  C   LYS   281      -6.210  -9.918  16.886  1.00  0.00           C  
ATOM   1872  O   LYS   281      -6.284 -10.864  16.044  1.00  0.00           O  
ATOM   1873  CB  LYS   281      -8.575  -9.270  17.195  1.00  0.00           C  
ATOM   1874  CG  LYS   281      -8.623  -9.364  18.712  1.00  0.00           C  
ATOM   1875  CD  LYS   281      -9.991  -9.957  19.179  1.00  0.00           C  
ATOM   1876  CE  LYS   281     -10.107 -11.433  18.791  1.00  0.00           C  
ATOM   1877  NZ  LYS   281     -11.553 -11.851  18.599  1.00  0.00           N1+
ATOM   1878  H   LYS   281      -8.010  -8.993  14.849  1.00  0.00           H  
ATOM   1879  HA  LYS   281      -6.969  -7.906  17.317  1.00  0.00           H  
ATOM   1880  HB2 LYS   281      -9.350  -8.648  16.749  1.00  0.00           H  
ATOM   1881  HB3 LYS   281      -8.707 -10.264  16.769  1.00  0.00           H  
ATOM   1882  HG2 LYS   281      -7.748  -9.859  19.134  1.00  0.00           H  
ATOM   1883  HG3 LYS   281      -8.633  -8.343  19.095  1.00  0.00           H  
ATOM   1884  HD2 LYS   281     -10.192  -9.860  20.246  1.00  0.00           H  
ATOM   1885  HD3 LYS   281     -10.857  -9.434  18.774  1.00  0.00           H  
ATOM   1886  HE2 LYS   281      -9.567 -11.614  17.862  1.00  0.00           H  
ATOM   1887  HE3 LYS   281      -9.610 -11.968  19.600  1.00  0.00           H  
ATOM   1888  HZ1 LYS   281     -11.864 -11.296  17.815  1.00  0.00           H  
ATOM   1889  HZ2 LYS   281     -11.756 -12.831  18.463  1.00  0.00           H  
ATOM   1890  HZ3 LYS   281     -12.118 -11.458  19.339  1.00  0.00           H  
ATOM   1891  N   LEU   282      -5.376  -9.898  17.954  1.00  0.00           N  
ATOM   1892  CA  LEU   282      -4.398 -11.002  18.227  1.00  0.00           C  
ATOM   1893  C   LEU   282      -4.239 -11.184  19.760  1.00  0.00           C  
ATOM   1894  O   LEU   282      -4.090 -10.193  20.480  1.00  0.00           O  
ATOM   1895  CB  LEU   282      -3.028 -10.783  17.541  1.00  0.00           C  
ATOM   1896  CG  LEU   282      -2.985 -10.485  16.028  1.00  0.00           C  
ATOM   1897  CD1 LEU   282      -1.653  -9.968  15.642  1.00  0.00           C  
ATOM   1898  CD2 LEU   282      -3.239 -11.874  15.359  1.00  0.00           C  
ATOM   1899  H   LEU   282      -5.323  -9.031  18.470  1.00  0.00           H  
ATOM   1900  HA  LEU   282      -4.816 -11.941  17.865  1.00  0.00           H  
ATOM   1901  HB2 LEU   282      -2.574  -9.958  18.088  1.00  0.00           H  
ATOM   1902  HB3 LEU   282      -2.500 -11.686  17.848  1.00  0.00           H  
ATOM   1903  HG  LEU   282      -3.751  -9.784  15.696  1.00  0.00           H  
ATOM   1904 HD11 LEU   282      -1.451  -9.052  16.196  1.00  0.00           H  
ATOM   1905 HD12 LEU   282      -0.783 -10.621  15.713  1.00  0.00           H  
ATOM   1906 HD13 LEU   282      -1.468  -9.718  14.597  1.00  0.00           H  
ATOM   1907 HD21 LEU   282      -3.197 -11.757  14.277  1.00  0.00           H  
ATOM   1908 HD22 LEU   282      -2.421 -12.576  15.522  1.00  0.00           H  
ATOM   1909 HD23 LEU   282      -4.172 -12.232  15.796  1.00  0.00           H  
ATOM   1910  N   ARG   283      -4.286 -12.407  20.223  1.00  0.00           N  
ATOM   1911  CA  ARG   283      -3.903 -12.806  21.566  1.00  0.00           C  
ATOM   1912  C   ARG   283      -2.364 -13.198  21.521  1.00  0.00           C  
ATOM   1913  O   ARG   283      -1.783 -13.573  20.471  1.00  0.00           O  
ATOM   1914  CB  ARG   283      -4.850 -13.959  21.990  1.00  0.00           C  
ATOM   1915  CG  ARG   283      -6.330 -13.545  22.147  1.00  0.00           C  
ATOM   1916  CD  ARG   283      -6.676 -12.302  22.955  1.00  0.00           C  
ATOM   1917  NE  ARG   283      -8.085 -12.176  23.296  1.00  0.00           N  
ATOM   1918  CZ  ARG   283      -8.635 -11.970  24.527  1.00  0.00           C  
ATOM   1919  NH1 ARG   283      -7.896 -11.841  25.611  1.00  0.00           N1+
ATOM   1920  NH2 ARG   283      -9.955 -11.847  24.670  1.00  0.00           N1+
ATOM   1921  H   ARG   283      -4.332 -13.186  19.582  1.00  0.00           H  
ATOM   1922  HA  ARG   283      -4.034 -11.976  22.260  1.00  0.00           H  
ATOM   1923  HB2 ARG   283      -4.696 -14.850  21.383  1.00  0.00           H  
ATOM   1924  HB3 ARG   283      -4.510 -14.254  22.983  1.00  0.00           H  
ATOM   1925  HG2 ARG   283      -6.780 -13.351  21.174  1.00  0.00           H  
ATOM   1926  HG3 ARG   283      -6.948 -14.329  22.585  1.00  0.00           H  
ATOM   1927  HD2 ARG   283      -6.065 -12.373  23.855  1.00  0.00           H  
ATOM   1928  HD3 ARG   283      -6.279 -11.363  22.567  1.00  0.00           H  
ATOM   1929  HE  ARG   283      -8.732 -12.286  22.527  1.00  0.00           H  
ATOM   1930 HH11 ARG   283      -6.890 -11.791  25.684  1.00  0.00           H  
ATOM   1931 HH12 ARG   283      -8.481 -11.478  26.350  1.00  0.00           H  
ATOM   1932 HH21 ARG   283     -10.566 -11.768  23.870  1.00  0.00           H  
ATOM   1933 HH22 ARG   283     -10.319 -11.857  25.612  1.00  0.00           H  
ATOM   1934  N   ALA   284      -1.786 -13.127  22.746  1.00  0.00           N  
ATOM   1935  CA  ALA   284      -0.623 -13.905  23.032  1.00  0.00           C  
ATOM   1936  C   ALA   284      -0.880 -15.371  22.789  1.00  0.00           C  
ATOM   1937  O   ALA   284      -1.892 -15.899  23.075  1.00  0.00           O  
ATOM   1938  CB  ALA   284      -0.156 -13.693  24.544  1.00  0.00           C  
ATOM   1939  H   ALA   284      -2.352 -12.787  23.511  1.00  0.00           H  
ATOM   1940  HA  ALA   284       0.126 -13.575  22.313  1.00  0.00           H  
ATOM   1941  HB1 ALA   284      -0.980 -14.033  25.171  1.00  0.00           H  
ATOM   1942  HB2 ALA   284       0.673 -14.324  24.867  1.00  0.00           H  
ATOM   1943  HB3 ALA   284       0.075 -12.642  24.713  1.00  0.00           H  
ATOM   1944  N   GLY   285       0.129 -16.077  22.197  1.00  0.00           N  
ATOM   1945  CA  GLY   285      -0.004 -17.374  21.610  1.00  0.00           C  
ATOM   1946  C   GLY   285      -0.276 -17.461  20.103  1.00  0.00           C  
ATOM   1947  O   GLY   285      -0.252 -18.547  19.524  1.00  0.00           O  
ATOM   1948  H   GLY   285       0.914 -15.526  21.881  1.00  0.00           H  
ATOM   1949  HA2 GLY   285       0.875 -18.000  21.765  1.00  0.00           H  
ATOM   1950  HA3 GLY   285      -0.880 -17.945  21.918  1.00  0.00           H  
ATOM   1951  N   GLU   286      -0.668 -16.364  19.491  1.00  0.00           N  
ATOM   1952  CA  GLU   286      -1.118 -16.377  18.078  1.00  0.00           C  
ATOM   1953  C   GLU   286       0.046 -16.009  17.158  1.00  0.00           C  
ATOM   1954  O   GLU   286       0.918 -15.274  17.561  1.00  0.00           O  
ATOM   1955  CB  GLU   286      -2.354 -15.548  17.831  1.00  0.00           C  
ATOM   1956  CG  GLU   286      -3.481 -16.146  18.611  1.00  0.00           C  
ATOM   1957  CD  GLU   286      -4.820 -15.475  18.317  1.00  0.00           C  
ATOM   1958  OE1 GLU   286      -5.823 -16.220  18.173  1.00  0.00           O  
ATOM   1959  OE2 GLU   286      -4.917 -14.242  18.145  1.00  0.00           O1-
ATOM   1960  H   GLU   286      -0.694 -15.528  20.057  1.00  0.00           H  
ATOM   1961  HA  GLU   286      -1.403 -17.395  17.816  1.00  0.00           H  
ATOM   1962  HB2 GLU   286      -2.184 -14.505  18.101  1.00  0.00           H  
ATOM   1963  HB3 GLU   286      -2.599 -15.484  16.771  1.00  0.00           H  
ATOM   1964  HG2 GLU   286      -3.536 -17.234  18.567  1.00  0.00           H  
ATOM   1965  HG3 GLU   286      -3.264 -15.863  19.641  1.00  0.00           H  
ATOM   1966  N   GLU   287       0.109 -16.331  15.863  1.00  0.00           N  
ATOM   1967  CA  GLU   287       1.282 -16.327  14.982  1.00  0.00           C  
ATOM   1968  C   GLU   287       0.959 -16.175  13.482  1.00  0.00           C  
ATOM   1969  O   GLU   287      -0.040 -16.635  12.966  1.00  0.00           O  
ATOM   1970  CB  GLU   287       2.188 -17.581  15.206  1.00  0.00           C  
ATOM   1971  CG  GLU   287       1.623 -18.923  15.748  1.00  0.00           C  
ATOM   1972  CD  GLU   287       2.641 -20.052  15.613  1.00  0.00           C  
ATOM   1973  OE1 GLU   287       3.839 -19.933  15.882  1.00  0.00           O  
ATOM   1974  OE2 GLU   287       2.173 -21.157  15.277  1.00  0.00           O1-
ATOM   1975  H   GLU   287      -0.572 -16.992  15.518  1.00  0.00           H  
ATOM   1976  HA  GLU   287       1.863 -15.437  15.224  1.00  0.00           H  
ATOM   1977  HB2 GLU   287       2.770 -17.800  14.310  1.00  0.00           H  
ATOM   1978  HB3 GLU   287       2.937 -17.176  15.886  1.00  0.00           H  
ATOM   1979  HG2 GLU   287       1.423 -18.754  16.806  1.00  0.00           H  
ATOM   1980  HG3 GLU   287       0.650 -19.181  15.332  1.00  0.00           H  
ATOM   1981  N   ILE   288       1.836 -15.513  12.751  1.00  0.00           N  
ATOM   1982  CA  ILE   288       1.589 -15.008  11.355  1.00  0.00           C  
ATOM   1983  C   ILE   288       2.748 -15.289  10.298  1.00  0.00           C  
ATOM   1984  O   ILE   288       3.963 -15.401  10.528  1.00  0.00           O  
ATOM   1985  CB  ILE   288       1.360 -13.512  11.343  1.00  0.00           C  
ATOM   1986  CG1 ILE   288       0.428 -12.889  12.462  1.00  0.00           C  
ATOM   1987  CG2 ILE   288       0.724 -13.225   9.995  1.00  0.00           C  
ATOM   1988  CD1 ILE   288       1.145 -12.429  13.646  1.00  0.00           C  
ATOM   1989  H   ILE   288       2.710 -15.194  13.145  1.00  0.00           H  
ATOM   1990  HA  ILE   288       0.653 -15.457  11.023  1.00  0.00           H  
ATOM   1991  HB  ILE   288       2.348 -13.071  11.479  1.00  0.00           H  
ATOM   1992 HG12 ILE   288       0.007 -11.939  12.133  1.00  0.00           H  
ATOM   1993 HG13 ILE   288      -0.386 -13.561  12.735  1.00  0.00           H  
ATOM   1994 HG21 ILE   288      -0.238 -13.727   9.886  1.00  0.00           H  
ATOM   1995 HG22 ILE   288       0.446 -12.174   9.922  1.00  0.00           H  
ATOM   1996 HG23 ILE   288       1.379 -13.427   9.148  1.00  0.00           H  
ATOM   1997 HD11 ILE   288       0.442 -12.217  14.452  1.00  0.00           H  
ATOM   1998 HD12 ILE   288       1.674 -13.337  13.937  1.00  0.00           H  
ATOM   1999 HD13 ILE   288       1.735 -11.589  13.282  1.00  0.00           H  
ATOM   2000  N   SER   289       2.357 -15.683   9.090  1.00  0.00           N  
ATOM   2001  CA  SER   289       3.240 -16.305   8.058  1.00  0.00           C  
ATOM   2002  C   SER   289       2.882 -15.878   6.633  1.00  0.00           C  
ATOM   2003  O   SER   289       1.699 -15.653   6.336  1.00  0.00           O  
ATOM   2004  CB  SER   289       3.112 -17.804   8.261  1.00  0.00           C  
ATOM   2005  OG  SER   289       4.015 -18.508   7.420  1.00  0.00           O  
ATOM   2006  H   SER   289       1.377 -15.916   9.015  1.00  0.00           H  
ATOM   2007  HA  SER   289       4.293 -16.124   8.274  1.00  0.00           H  
ATOM   2008  HB2 SER   289       3.350 -18.143   9.270  1.00  0.00           H  
ATOM   2009  HB3 SER   289       2.140 -18.139   7.896  1.00  0.00           H  
ATOM   2010  HG  SER   289       4.892 -18.181   7.634  1.00  0.00           H  
ATOM   2011  N   ILE   290       3.809 -15.730   5.735  1.00  0.00           N  
ATOM   2012  CA  ILE   290       3.713 -15.146   4.384  1.00  0.00           C  
ATOM   2013  C   ILE   290       3.914 -16.199   3.308  1.00  0.00           C  
ATOM   2014  O   ILE   290       4.740 -17.109   3.482  1.00  0.00           O  
ATOM   2015  CB  ILE   290       4.583 -13.920   4.219  1.00  0.00           C  
ATOM   2016  CG1 ILE   290       4.198 -12.862   5.255  1.00  0.00           C  
ATOM   2017  CG2 ILE   290       4.348 -13.351   2.807  1.00  0.00           C  
ATOM   2018  CD1 ILE   290       5.161 -12.992   6.409  1.00  0.00           C  
ATOM   2019  H   ILE   290       4.739 -16.060   5.954  1.00  0.00           H  
ATOM   2020  HA  ILE   290       2.689 -14.796   4.262  1.00  0.00           H  
ATOM   2021  HB  ILE   290       5.648 -14.151   4.234  1.00  0.00           H  
ATOM   2022 HG12 ILE   290       4.356 -11.862   4.852  1.00  0.00           H  
ATOM   2023 HG13 ILE   290       3.193 -12.960   5.665  1.00  0.00           H  
ATOM   2024 HG21 ILE   290       5.117 -12.598   2.634  1.00  0.00           H  
ATOM   2025 HG22 ILE   290       4.494 -14.072   2.003  1.00  0.00           H  
ATOM   2026 HG23 ILE   290       3.409 -12.815   2.663  1.00  0.00           H  
ATOM   2027 HD11 ILE   290       4.656 -12.456   7.212  1.00  0.00           H  
ATOM   2028 HD12 ILE   290       5.205 -13.989   6.848  1.00  0.00           H  
ATOM   2029 HD13 ILE   290       6.153 -12.574   6.234  1.00  0.00           H  
ATOM   2030  N   GLN   291       3.098 -16.274   2.213  1.00  0.00           N  
ATOM   2031  CA  GLN   291       3.232 -17.255   1.139  1.00  0.00           C  
ATOM   2032  C   GLN   291       3.203 -16.610  -0.244  1.00  0.00           C  
ATOM   2033  O   GLN   291       2.290 -15.886  -0.623  1.00  0.00           O  
ATOM   2034  CB  GLN   291       2.043 -18.293   1.290  1.00  0.00           C  
ATOM   2035  CG  GLN   291       1.652 -18.736   2.720  1.00  0.00           C  
ATOM   2036  CD  GLN   291       0.428 -19.619   2.787  1.00  0.00           C  
ATOM   2037  NE2 GLN   291       0.361 -20.515   3.726  1.00  0.00           N  
ATOM   2038  OE1 GLN   291      -0.370 -19.505   1.922  1.00  0.00           O  
ATOM   2039  H   GLN   291       2.402 -15.547   2.133  1.00  0.00           H  
ATOM   2040  HA  GLN   291       4.156 -17.812   1.295  1.00  0.00           H  
ATOM   2041  HB2 GLN   291       1.215 -17.807   0.775  1.00  0.00           H  
ATOM   2042  HB3 GLN   291       2.222 -19.208   0.725  1.00  0.00           H  
ATOM   2043  HG2 GLN   291       2.540 -19.219   3.127  1.00  0.00           H  
ATOM   2044  HG3 GLN   291       1.463 -17.906   3.400  1.00  0.00           H  
ATOM   2045 HE21 GLN   291      -0.433 -21.133   3.814  1.00  0.00           H  
ATOM   2046 HE22 GLN   291       1.040 -20.536   4.474  1.00  0.00           H  
ATOM   2047  N   VAL   292       4.221 -16.875  -1.030  1.00  0.00           N  
ATOM   2048  CA  VAL   292       4.561 -16.210  -2.307  1.00  0.00           C  
ATOM   2049  C   VAL   292       4.587 -17.223  -3.421  1.00  0.00           C  
ATOM   2050  O   VAL   292       5.262 -18.215  -3.264  1.00  0.00           O  
ATOM   2051  CB  VAL   292       5.848 -15.332  -2.313  1.00  0.00           C  
ATOM   2052  CG1 VAL   292       6.252 -14.890  -3.652  1.00  0.00           C  
ATOM   2053  CG2 VAL   292       5.591 -14.039  -1.428  1.00  0.00           C  
ATOM   2054  H   VAL   292       4.786 -17.589  -0.594  1.00  0.00           H  
ATOM   2055  HA  VAL   292       3.749 -15.567  -2.647  1.00  0.00           H  
ATOM   2056  HB  VAL   292       6.719 -15.905  -1.997  1.00  0.00           H  
ATOM   2057 HG11 VAL   292       6.765 -15.659  -4.230  1.00  0.00           H  
ATOM   2058 HG12 VAL   292       5.422 -14.612  -4.300  1.00  0.00           H  
ATOM   2059 HG13 VAL   292       6.882 -14.001  -3.677  1.00  0.00           H  
ATOM   2060 HG21 VAL   292       4.689 -13.556  -1.806  1.00  0.00           H  
ATOM   2061 HG22 VAL   292       5.219 -14.332  -0.447  1.00  0.00           H  
ATOM   2062 HG23 VAL   292       6.389 -13.303  -1.327  1.00  0.00           H  
ATOM   2063  N   SER   293       3.858 -16.923  -4.496  1.00  0.00           N  
ATOM   2064  CA  SER   293       3.942 -17.612  -5.768  1.00  0.00           C  
ATOM   2065  C   SER   293       5.071 -16.997  -6.530  1.00  0.00           C  
ATOM   2066  O   SER   293       5.233 -15.770  -6.583  1.00  0.00           O  
ATOM   2067  CB  SER   293       2.636 -17.366  -6.504  1.00  0.00           C  
ATOM   2068  OG  SER   293       1.581 -17.818  -5.626  1.00  0.00           O  
ATOM   2069  H   SER   293       3.327 -16.066  -4.432  1.00  0.00           H  
ATOM   2070  HA  SER   293       4.177 -18.672  -5.675  1.00  0.00           H  
ATOM   2071  HB2 SER   293       2.521 -16.303  -6.715  1.00  0.00           H  
ATOM   2072  HB3 SER   293       2.571 -17.874  -7.467  1.00  0.00           H  
ATOM   2073  HG  SER   293       1.329 -17.103  -5.037  1.00  0.00           H  
ATOM   2074  N   ASN   294       5.659 -17.866  -7.365  1.00  0.00           N  
ATOM   2075  CA  ASN   294       6.890 -17.709  -8.118  1.00  0.00           C  
ATOM   2076  C   ASN   294       7.982 -17.067  -7.221  1.00  0.00           C  
ATOM   2077  O   ASN   294       8.411 -15.980  -7.481  1.00  0.00           O  
ATOM   2078  CB  ASN   294       6.746 -16.925  -9.477  1.00  0.00           C  
ATOM   2079  CG  ASN   294       5.768 -17.607 -10.433  1.00  0.00           C  
ATOM   2080  ND2 ASN   294       4.453 -17.487 -10.198  1.00  0.00           N  
ATOM   2081  OD1 ASN   294       6.145 -18.399 -11.312  1.00  0.00           O  
ATOM   2082  H   ASN   294       5.360 -18.831  -7.347  1.00  0.00           H  
ATOM   2083  HA  ASN   294       7.255 -18.717  -8.314  1.00  0.00           H  
ATOM   2084  HB2 ASN   294       6.385 -15.939  -9.187  1.00  0.00           H  
ATOM   2085  HB3 ASN   294       7.699 -16.783  -9.985  1.00  0.00           H  
ATOM   2086 HD21 ASN   294       3.816 -18.171 -10.579  1.00  0.00           H  
ATOM   2087 HD22 ASN   294       4.166 -16.766  -9.550  1.00  0.00           H  
ATOM   2088  N   PRO   295       8.529 -17.678  -6.141  1.00  0.00           N  
ATOM   2089  CA  PRO   295       9.630 -17.149  -5.281  1.00  0.00           C  
ATOM   2090  C   PRO   295      11.005 -16.976  -6.024  1.00  0.00           C  
ATOM   2091  O   PRO   295      11.829 -16.116  -5.694  1.00  0.00           O  
ATOM   2092  CB  PRO   295       9.798 -18.158  -4.189  1.00  0.00           C  
ATOM   2093  CG  PRO   295       9.262 -19.445  -4.747  1.00  0.00           C  
ATOM   2094  CD  PRO   295       8.130 -18.926  -5.582  1.00  0.00           C  
ATOM   2095  HA  PRO   295       9.298 -16.176  -4.920  1.00  0.00           H  
ATOM   2096  HB2 PRO   295      10.821 -18.287  -3.835  1.00  0.00           H  
ATOM   2097  HB3 PRO   295       9.340 -17.816  -3.262  1.00  0.00           H  
ATOM   2098  HG2 PRO   295      10.105 -19.905  -5.262  1.00  0.00           H  
ATOM   2099  HG3 PRO   295       8.915 -20.180  -4.020  1.00  0.00           H  
ATOM   2100  HD2 PRO   295       7.850 -19.665  -6.332  1.00  0.00           H  
ATOM   2101  HD3 PRO   295       7.203 -18.872  -5.011  1.00  0.00           H  
ATOM   2102  N   SER   296      11.251 -17.669  -7.170  1.00  0.00           N  
ATOM   2103  CA  SER   296      12.523 -17.488  -7.939  1.00  0.00           C  
ATOM   2104  C   SER   296      12.735 -16.044  -8.447  1.00  0.00           C  
ATOM   2105  O   SER   296      13.875 -15.616  -8.631  1.00  0.00           O  
ATOM   2106  CB  SER   296      12.557 -18.329  -9.218  1.00  0.00           C  
ATOM   2107  OG  SER   296      12.807 -19.612  -8.843  1.00  0.00           O  
ATOM   2108  H   SER   296      10.530 -18.234  -7.593  1.00  0.00           H  
ATOM   2109  HA  SER   296      13.403 -17.737  -7.346  1.00  0.00           H  
ATOM   2110  HB2 SER   296      11.614 -18.300  -9.765  1.00  0.00           H  
ATOM   2111  HB3 SER   296      13.336 -17.908  -9.854  1.00  0.00           H  
ATOM   2112  HG  SER   296      12.928 -20.086  -9.669  1.00  0.00           H  
ATOM   2113  N   LEU   297      11.698 -15.319  -8.747  1.00  0.00           N  
ATOM   2114  CA  LEU   297      11.688 -13.950  -9.283  1.00  0.00           C  
ATOM   2115  C   LEU   297      11.756 -12.836  -8.229  1.00  0.00           C  
ATOM   2116  O   LEU   297      11.809 -11.692  -8.670  1.00  0.00           O  
ATOM   2117  CB  LEU   297      10.361 -13.876 -10.099  1.00  0.00           C  
ATOM   2118  CG  LEU   297      10.595 -14.348 -11.514  1.00  0.00           C  
ATOM   2119  CD1 LEU   297       9.354 -14.860 -12.184  1.00  0.00           C  
ATOM   2120  CD2 LEU   297      11.212 -13.340 -12.473  1.00  0.00           C  
ATOM   2121  H   LEU   297      10.801 -15.738  -8.550  1.00  0.00           H  
ATOM   2122  HA  LEU   297      12.502 -13.799  -9.991  1.00  0.00           H  
ATOM   2123  HB2 LEU   297       9.657 -14.507  -9.557  1.00  0.00           H  
ATOM   2124  HB3 LEU   297       9.988 -12.851 -10.097  1.00  0.00           H  
ATOM   2125  HG  LEU   297      11.344 -15.137 -11.583  1.00  0.00           H  
ATOM   2126 HD11 LEU   297       9.335 -14.886 -13.273  1.00  0.00           H  
ATOM   2127 HD12 LEU   297       9.139 -15.832 -11.741  1.00  0.00           H  
ATOM   2128 HD13 LEU   297       8.514 -14.219 -11.922  1.00  0.00           H  
ATOM   2129 HD21 LEU   297      11.604 -13.835 -13.361  1.00  0.00           H  
ATOM   2130 HD22 LEU   297      10.568 -12.483 -12.678  1.00  0.00           H  
ATOM   2131 HD23 LEU   297      12.098 -12.985 -11.947  1.00  0.00           H  
ATOM   2132  N   LEU   298      11.899 -13.064  -6.930  1.00  0.00           N  
ATOM   2133  CA  LEU   298      12.035 -12.027  -5.870  1.00  0.00           C  
ATOM   2134  C   LEU   298      13.269 -11.112  -5.972  1.00  0.00           C  
ATOM   2135  O   LEU   298      14.271 -11.360  -6.609  1.00  0.00           O  
ATOM   2136  CB  LEU   298      12.068 -12.698  -4.472  1.00  0.00           C  
ATOM   2137  CG  LEU   298      10.820 -13.377  -4.056  1.00  0.00           C  
ATOM   2138  CD1 LEU   298      11.119 -14.346  -2.924  1.00  0.00           C  
ATOM   2139  CD2 LEU   298       9.806 -12.357  -3.640  1.00  0.00           C  
ATOM   2140  H   LEU   298      11.824 -14.035  -6.662  1.00  0.00           H  
ATOM   2141  HA  LEU   298      11.114 -11.449  -5.946  1.00  0.00           H  
ATOM   2142  HB2 LEU   298      12.839 -13.468  -4.436  1.00  0.00           H  
ATOM   2143  HB3 LEU   298      12.349 -12.027  -3.661  1.00  0.00           H  
ATOM   2144  HG  LEU   298      10.541 -13.834  -5.005  1.00  0.00           H  
ATOM   2145 HD11 LEU   298      11.462 -13.872  -2.003  1.00  0.00           H  
ATOM   2146 HD12 LEU   298      10.268 -14.983  -2.682  1.00  0.00           H  
ATOM   2147 HD13 LEU   298      12.006 -14.865  -3.287  1.00  0.00           H  
ATOM   2148 HD21 LEU   298      10.202 -11.719  -2.850  1.00  0.00           H  
ATOM   2149 HD22 LEU   298       9.512 -11.694  -4.455  1.00  0.00           H  
ATOM   2150 HD23 LEU   298       8.900 -12.776  -3.202  1.00  0.00           H  
ATOM   2151  N   ASP   299      13.194  -9.994  -5.210  1.00  0.00           N  
ATOM   2152  CA  ASP   299      14.329  -9.181  -4.706  1.00  0.00           C  
ATOM   2153  C   ASP   299      14.350  -9.108  -3.203  1.00  0.00           C  
ATOM   2154  O   ASP   299      13.612  -8.295  -2.646  1.00  0.00           O  
ATOM   2155  CB  ASP   299      14.094  -7.836  -5.340  1.00  0.00           C  
ATOM   2156  CG  ASP   299      15.061  -6.741  -5.005  1.00  0.00           C  
ATOM   2157  OD1 ASP   299      15.972  -7.031  -4.240  1.00  0.00           O  
ATOM   2158  OD2 ASP   299      15.003  -5.652  -5.639  1.00  0.00           O1-
ATOM   2159  H   ASP   299      12.430 -10.120  -4.561  1.00  0.00           H  
ATOM   2160  HA  ASP   299      15.313  -9.430  -5.102  1.00  0.00           H  
ATOM   2161  HB2 ASP   299      14.011  -7.938  -6.423  1.00  0.00           H  
ATOM   2162  HB3 ASP   299      13.064  -7.525  -5.170  1.00  0.00           H  
ATOM   2163  N   PRO   300      15.181  -9.944  -2.588  1.00  0.00           N  
ATOM   2164  CA  PRO   300      15.136 -10.138  -1.108  1.00  0.00           C  
ATOM   2165  C   PRO   300      15.661  -8.944  -0.318  1.00  0.00           C  
ATOM   2166  O   PRO   300      15.379  -8.930   0.871  1.00  0.00           O  
ATOM   2167  CB  PRO   300      15.910 -11.459  -0.859  1.00  0.00           C  
ATOM   2168  CG  PRO   300      15.756 -12.205  -2.230  1.00  0.00           C  
ATOM   2169  CD  PRO   300      16.029 -11.032  -3.181  1.00  0.00           C  
ATOM   2170  HA  PRO   300      14.108 -10.250  -0.762  1.00  0.00           H  
ATOM   2171  HB2 PRO   300      16.957 -11.193  -0.710  1.00  0.00           H  
ATOM   2172  HB3 PRO   300      15.495 -12.003  -0.010  1.00  0.00           H  
ATOM   2173  HG2 PRO   300      16.522 -12.973  -2.346  1.00  0.00           H  
ATOM   2174  HG3 PRO   300      14.781 -12.637  -2.452  1.00  0.00           H  
ATOM   2175  HD2 PRO   300      17.030 -10.606  -3.244  1.00  0.00           H  
ATOM   2176  HD3 PRO   300      15.678 -11.336  -4.167  1.00  0.00           H  
ATOM   2177  N   ASP   301      16.350  -7.952  -0.763  1.00  0.00           N  
ATOM   2178  CA  ASP   301      16.972  -6.969   0.092  1.00  0.00           C  
ATOM   2179  C   ASP   301      16.146  -6.056   0.931  1.00  0.00           C  
ATOM   2180  O   ASP   301      14.958  -5.887   0.771  1.00  0.00           O  
ATOM   2181  CB  ASP   301      18.009  -6.119  -0.790  1.00  0.00           C  
ATOM   2182  CG  ASP   301      19.171  -5.723   0.063  1.00  0.00           C  
ATOM   2183  OD1 ASP   301      19.962  -4.913  -0.383  1.00  0.00           O  
ATOM   2184  OD2 ASP   301      19.356  -6.221   1.208  1.00  0.00           O1-
ATOM   2185  H   ASP   301      16.253  -7.693  -1.735  1.00  0.00           H  
ATOM   2186  HA  ASP   301      17.600  -7.532   0.784  1.00  0.00           H  
ATOM   2187  HB2 ASP   301      18.307  -6.687  -1.671  1.00  0.00           H  
ATOM   2188  HB3 ASP   301      17.459  -5.236  -1.116  1.00  0.00           H  
ATOM   2189  N   GLN   302      16.710  -5.567   2.032  1.00  0.00           N  
ATOM   2190  CA  GLN   302      16.043  -4.943   3.132  1.00  0.00           C  
ATOM   2191  C   GLN   302      15.035  -3.768   2.804  1.00  0.00           C  
ATOM   2192  O   GLN   302      14.157  -3.573   3.677  1.00  0.00           O  
ATOM   2193  CB  GLN   302      17.171  -4.560   4.228  1.00  0.00           C  
ATOM   2194  CG  GLN   302      18.157  -3.555   3.678  1.00  0.00           C  
ATOM   2195  CD  GLN   302      19.093  -2.933   4.717  1.00  0.00           C  
ATOM   2196  NE2 GLN   302      20.083  -2.243   4.378  1.00  0.00           N  
ATOM   2197  OE1 GLN   302      18.848  -3.034   5.885  1.00  0.00           O  
ATOM   2198  H   GLN   302      17.673  -5.864   2.102  1.00  0.00           H  
ATOM   2199  HA  GLN   302      15.479  -5.778   3.547  1.00  0.00           H  
ATOM   2200  HB2 GLN   302      16.709  -4.218   5.154  1.00  0.00           H  
ATOM   2201  HB3 GLN   302      17.710  -5.479   4.459  1.00  0.00           H  
ATOM   2202  HG2 GLN   302      18.681  -4.010   2.837  1.00  0.00           H  
ATOM   2203  HG3 GLN   302      17.615  -2.675   3.330  1.00  0.00           H  
ATOM   2204 HE21 GLN   302      20.683  -1.989   5.150  1.00  0.00           H  
ATOM   2205 HE22 GLN   302      20.265  -1.915   3.440  1.00  0.00           H  
ATOM   2206  N   ASP   303      15.168  -3.061   1.754  1.00  0.00           N  
ATOM   2207  CA  ASP   303      14.222  -1.989   1.349  1.00  0.00           C  
ATOM   2208  C   ASP   303      13.233  -2.376   0.275  1.00  0.00           C  
ATOM   2209  O   ASP   303      12.294  -1.642   0.014  1.00  0.00           O  
ATOM   2210  CB  ASP   303      15.030  -0.854   0.667  1.00  0.00           C  
ATOM   2211  CG  ASP   303      16.021  -1.199  -0.467  1.00  0.00           C  
ATOM   2212  OD1 ASP   303      16.450  -0.348  -1.231  1.00  0.00           O  
ATOM   2213  OD2 ASP   303      16.270  -2.403  -0.600  1.00  0.00           O1-
ATOM   2214  H   ASP   303      15.912  -3.232   1.093  1.00  0.00           H  
ATOM   2215  HA  ASP   303      13.636  -1.591   2.176  1.00  0.00           H  
ATOM   2216  HB2 ASP   303      14.365  -0.088   0.267  1.00  0.00           H  
ATOM   2217  HB3 ASP   303      15.534  -0.380   1.510  1.00  0.00           H  
ATOM   2218  N   ALA   304      13.406  -3.543  -0.306  1.00  0.00           N  
ATOM   2219  CA  ALA   304      12.634  -4.135  -1.323  1.00  0.00           C  
ATOM   2220  C   ALA   304      11.678  -5.249  -0.792  1.00  0.00           C  
ATOM   2221  O   ALA   304      10.577  -5.434  -1.268  1.00  0.00           O  
ATOM   2222  CB  ALA   304      13.616  -4.639  -2.325  1.00  0.00           C  
ATOM   2223  H   ALA   304      14.149  -4.127   0.050  1.00  0.00           H  
ATOM   2224  HA  ALA   304      12.070  -3.391  -1.885  1.00  0.00           H  
ATOM   2225  HB1 ALA   304      13.926  -5.616  -1.953  1.00  0.00           H  
ATOM   2226  HB2 ALA   304      13.053  -4.810  -3.242  1.00  0.00           H  
ATOM   2227  HB3 ALA   304      14.449  -3.945  -2.442  1.00  0.00           H  
ATOM   2228  N   THR   305      12.124  -6.110   0.194  1.00  0.00           N  
ATOM   2229  CA  THR   305      11.273  -7.228   0.754  1.00  0.00           C  
ATOM   2230  C   THR   305      11.267  -7.139   2.282  1.00  0.00           C  
ATOM   2231  O   THR   305      12.378  -7.454   2.806  1.00  0.00           O  
ATOM   2232  CB  THR   305      11.615  -8.627   0.334  1.00  0.00           C  
ATOM   2233  CG2 THR   305      10.752  -9.767   1.092  1.00  0.00           C  
ATOM   2234  OG1 THR   305      11.326  -8.752  -1.040  1.00  0.00           O  
ATOM   2235  H   THR   305      13.083  -6.076   0.507  1.00  0.00           H  
ATOM   2236  HA  THR   305      10.210  -7.108   0.550  1.00  0.00           H  
ATOM   2237  HB  THR   305      12.678  -8.848   0.426  1.00  0.00           H  
ATOM   2238  HG1 THR   305      11.996  -8.390  -1.626  1.00  0.00           H  
ATOM   2239 HG21 THR   305      10.763  -9.546   2.160  1.00  0.00           H  
ATOM   2240 HG22 THR   305       9.692  -9.738   0.842  1.00  0.00           H  
ATOM   2241 HG23 THR   305      11.183 -10.736   0.843  1.00  0.00           H  
ATOM   2242  N   TYR   306      10.126  -6.808   2.959  1.00  0.00           N  
ATOM   2243  CA  TYR   306      10.033  -6.824   4.415  1.00  0.00           C  
ATOM   2244  C   TYR   306       8.564  -7.051   4.861  1.00  0.00           C  
ATOM   2245  O   TYR   306       7.598  -6.749   4.180  1.00  0.00           O  
ATOM   2246  CB  TYR   306      10.696  -5.492   4.953  1.00  0.00           C  
ATOM   2247  CG  TYR   306      10.045  -4.218   4.393  1.00  0.00           C  
ATOM   2248  CD1 TYR   306       8.719  -3.851   4.672  1.00  0.00           C  
ATOM   2249  CD2 TYR   306      10.761  -3.417   3.446  1.00  0.00           C  
ATOM   2250  CE1 TYR   306       8.148  -2.712   4.092  1.00  0.00           C  
ATOM   2251  CE2 TYR   306      10.146  -2.322   2.807  1.00  0.00           C  
ATOM   2252  CZ  TYR   306       8.899  -1.981   3.174  1.00  0.00           C  
ATOM   2253  OH  TYR   306       8.322  -0.939   2.662  1.00  0.00           O  
ATOM   2254  H   TYR   306       9.366  -6.458   2.393  1.00  0.00           H  
ATOM   2255  HA  TYR   306      10.700  -7.505   4.944  1.00  0.00           H  
ATOM   2256  HB2 TYR   306      10.556  -5.454   6.033  1.00  0.00           H  
ATOM   2257  HB3 TYR   306      11.759  -5.606   4.739  1.00  0.00           H  
ATOM   2258  HD1 TYR   306       8.080  -4.451   5.302  1.00  0.00           H  
ATOM   2259  HD2 TYR   306      11.663  -3.794   2.990  1.00  0.00           H  
ATOM   2260  HE1 TYR   306       7.134  -2.465   4.367  1.00  0.00           H  
ATOM   2261  HE2 TYR   306      10.773  -1.786   2.110  1.00  0.00           H  
ATOM   2262  HH  TYR   306       7.530  -0.757   3.175  1.00  0.00           H  
ATOM   2263  N   PHE   307       8.360  -7.483   6.133  1.00  0.00           N  
ATOM   2264  CA  PHE   307       6.990  -7.729   6.728  1.00  0.00           C  
ATOM   2265  C   PHE   307       6.969  -7.205   8.134  1.00  0.00           C  
ATOM   2266  O   PHE   307       8.030  -7.251   8.765  1.00  0.00           O  
ATOM   2267  CB  PHE   307       6.674  -9.266   6.790  1.00  0.00           C  
ATOM   2268  CG  PHE   307       5.539  -9.796   7.660  1.00  0.00           C  
ATOM   2269  CD1 PHE   307       4.248  -9.634   7.228  1.00  0.00           C  
ATOM   2270  CD2 PHE   307       5.839 -10.412   8.906  1.00  0.00           C  
ATOM   2271  CE1 PHE   307       3.160  -9.938   8.029  1.00  0.00           C  
ATOM   2272  CE2 PHE   307       4.768 -10.709   9.757  1.00  0.00           C  
ATOM   2273  CZ  PHE   307       3.443 -10.454   9.336  1.00  0.00           C  
ATOM   2274  H   PHE   307       9.133  -7.452   6.782  1.00  0.00           H  
ATOM   2275  HA  PHE   307       6.152  -7.142   6.352  1.00  0.00           H  
ATOM   2276  HB2 PHE   307       6.461  -9.549   5.759  1.00  0.00           H  
ATOM   2277  HB3 PHE   307       7.538  -9.827   7.146  1.00  0.00           H  
ATOM   2278  HD1 PHE   307       4.137  -9.132   6.278  1.00  0.00           H  
ATOM   2279  HD2 PHE   307       6.856 -10.433   9.266  1.00  0.00           H  
ATOM   2280  HE1 PHE   307       2.190  -9.688   7.626  1.00  0.00           H  
ATOM   2281  HE2 PHE   307       4.990 -11.018  10.767  1.00  0.00           H  
ATOM   2282  HZ  PHE   307       2.606 -10.639   9.994  1.00  0.00           H  
ATOM   2283  N   GLY   308       5.868  -6.731   8.740  1.00  0.00           N  
ATOM   2284  CA  GLY   308       5.781  -6.167  10.073  1.00  0.00           C  
ATOM   2285  C   GLY   308       4.362  -5.968  10.625  1.00  0.00           C  
ATOM   2286  O   GLY   308       3.362  -6.497  10.089  1.00  0.00           O  
ATOM   2287  H   GLY   308       5.025  -6.640   8.191  1.00  0.00           H  
ATOM   2288  HA2 GLY   308       6.339  -6.733  10.818  1.00  0.00           H  
ATOM   2289  HA3 GLY   308       6.316  -5.217  10.069  1.00  0.00           H  
ATOM   2290  N   ALA   309       4.346  -5.390  11.823  1.00  0.00           N  
ATOM   2291  CA  ALA   309       3.226  -5.199  12.692  1.00  0.00           C  
ATOM   2292  C   ALA   309       3.397  -4.141  13.784  1.00  0.00           C  
ATOM   2293  O   ALA   309       4.479  -3.985  14.284  1.00  0.00           O  
ATOM   2294  CB  ALA   309       3.002  -6.502  13.423  1.00  0.00           C  
ATOM   2295  H   ALA   309       5.206  -4.923  12.073  1.00  0.00           H  
ATOM   2296  HA  ALA   309       2.400  -4.864  12.064  1.00  0.00           H  
ATOM   2297  HB1 ALA   309       2.640  -7.322  12.801  1.00  0.00           H  
ATOM   2298  HB2 ALA   309       3.956  -6.853  13.816  1.00  0.00           H  
ATOM   2299  HB3 ALA   309       2.272  -6.344  14.218  1.00  0.00           H  
ATOM   2300  N   PHE   310       2.327  -3.457  14.244  1.00  0.00           N  
ATOM   2301  CA  PHE   310       2.361  -2.601  15.457  1.00  0.00           C  
ATOM   2302  C   PHE   310       1.058  -2.763  16.188  1.00  0.00           C  
ATOM   2303  O   PHE   310      -0.039  -2.691  15.639  1.00  0.00           O  
ATOM   2304  CB  PHE   310       2.792  -1.176  15.177  1.00  0.00           C  
ATOM   2305  CG  PHE   310       1.782  -0.177  14.453  1.00  0.00           C  
ATOM   2306  CD1 PHE   310       0.847   0.581  15.164  1.00  0.00           C  
ATOM   2307  CD2 PHE   310       2.011   0.008  13.096  1.00  0.00           C  
ATOM   2308  CE1 PHE   310       0.101   1.538  14.472  1.00  0.00           C  
ATOM   2309  CE2 PHE   310       1.277   0.985  12.401  1.00  0.00           C  
ATOM   2310  CZ  PHE   310       0.308   1.772  13.109  1.00  0.00           C  
ATOM   2311  H   PHE   310       1.415  -3.542  13.819  1.00  0.00           H  
ATOM   2312  HA  PHE   310       3.075  -2.989  16.185  1.00  0.00           H  
ATOM   2313  HB2 PHE   310       3.088  -0.711  16.118  1.00  0.00           H  
ATOM   2314  HB3 PHE   310       3.734  -1.209  14.629  1.00  0.00           H  
ATOM   2315  HD1 PHE   310       0.710   0.507  16.232  1.00  0.00           H  
ATOM   2316  HD2 PHE   310       2.706  -0.636  12.578  1.00  0.00           H  
ATOM   2317  HE1 PHE   310      -0.648   2.105  15.003  1.00  0.00           H  
ATOM   2318  HE2 PHE   310       1.431   1.151  11.345  1.00  0.00           H  
ATOM   2319  HZ  PHE   310      -0.310   2.454  12.546  1.00  0.00           H  
ATOM   2320  N   LYS   311       1.103  -2.887  17.556  1.00  0.00           N  
ATOM   2321  CA  LYS   311      -0.065  -2.735  18.428  1.00  0.00           C  
ATOM   2322  C   LYS   311      -0.683  -1.300  18.351  1.00  0.00           C  
ATOM   2323  O   LYS   311      -0.014  -0.355  18.623  1.00  0.00           O  
ATOM   2324  CB  LYS   311       0.196  -3.174  19.866  1.00  0.00           C  
ATOM   2325  CG  LYS   311      -1.083  -3.168  20.732  1.00  0.00           C  
ATOM   2326  CD  LYS   311      -0.967  -4.074  21.979  1.00  0.00           C  
ATOM   2327  CE  LYS   311      -1.668  -3.486  23.187  1.00  0.00           C  
ATOM   2328  NZ  LYS   311      -1.561  -4.260  24.453  1.00  0.00           N1+
ATOM   2329  H   LYS   311       2.026  -3.003  17.951  1.00  0.00           H  
ATOM   2330  HA  LYS   311      -0.731  -3.518  18.068  1.00  0.00           H  
ATOM   2331  HB2 LYS   311       0.693  -4.145  19.832  1.00  0.00           H  
ATOM   2332  HB3 LYS   311       0.819  -2.494  20.448  1.00  0.00           H  
ATOM   2333  HG2 LYS   311      -1.192  -2.168  21.152  1.00  0.00           H  
ATOM   2334  HG3 LYS   311      -2.005  -3.372  20.187  1.00  0.00           H  
ATOM   2335  HD2 LYS   311      -1.321  -5.089  21.795  1.00  0.00           H  
ATOM   2336  HD3 LYS   311       0.045  -4.063  22.383  1.00  0.00           H  
ATOM   2337  HE2 LYS   311      -1.150  -2.548  23.390  1.00  0.00           H  
ATOM   2338  HE3 LYS   311      -2.739  -3.338  23.050  1.00  0.00           H  
ATOM   2339  HZ1 LYS   311      -2.116  -3.827  25.178  1.00  0.00           H  
ATOM   2340  HZ2 LYS   311      -1.999  -5.149  24.256  1.00  0.00           H  
ATOM   2341  HZ3 LYS   311      -0.650  -4.399  24.866  1.00  0.00           H  
ATOM   2342  N   VAL   312      -1.929  -1.247  17.968  1.00  0.00           N  
ATOM   2343  CA  VAL   312      -2.660   0.035  17.905  1.00  0.00           C  
ATOM   2344  C   VAL   312      -3.269   0.302  19.278  1.00  0.00           C  
ATOM   2345  O   VAL   312      -3.134   1.418  19.858  1.00  0.00           O  
ATOM   2346  CB  VAL   312      -3.759  -0.001  16.869  1.00  0.00           C  
ATOM   2347  CG1 VAL   312      -4.366   1.444  16.606  1.00  0.00           C  
ATOM   2348  CG2 VAL   312      -3.354  -0.504  15.497  1.00  0.00           C  
ATOM   2349  H   VAL   312      -2.461  -2.086  17.784  1.00  0.00           H  
ATOM   2350  HA  VAL   312      -2.005   0.887  17.722  1.00  0.00           H  
ATOM   2351  HB  VAL   312      -4.494  -0.694  17.280  1.00  0.00           H  
ATOM   2352 HG11 VAL   312      -4.858   1.913  17.459  1.00  0.00           H  
ATOM   2353 HG12 VAL   312      -3.577   2.029  16.136  1.00  0.00           H  
ATOM   2354 HG13 VAL   312      -5.128   1.329  15.835  1.00  0.00           H  
ATOM   2355 HG21 VAL   312      -3.115  -1.567  15.527  1.00  0.00           H  
ATOM   2356 HG22 VAL   312      -4.219  -0.496  14.833  1.00  0.00           H  
ATOM   2357 HG23 VAL   312      -2.589   0.162  15.098  1.00  0.00           H  
ATOM   2358  N   GLN   313      -3.814  -0.690  19.872  1.00  0.00           N  
ATOM   2359  CA  GLN   313      -4.512  -0.569  21.143  1.00  0.00           C  
ATOM   2360  C   GLN   313      -4.859  -1.947  21.771  1.00  0.00           C  
ATOM   2361  O   GLN   313      -4.599  -2.993  21.207  1.00  0.00           O  
ATOM   2362  CB  GLN   313      -5.800   0.179  20.863  1.00  0.00           C  
ATOM   2363  CG  GLN   313      -6.950  -0.450  20.046  1.00  0.00           C  
ATOM   2364  CD  GLN   313      -8.170  -0.764  20.936  1.00  0.00           C  
ATOM   2365  NE2 GLN   313      -8.925  -1.734  20.479  1.00  0.00           N  
ATOM   2366  OE1 GLN   313      -8.508  -0.141  21.903  1.00  0.00           O  
ATOM   2367  H   GLN   313      -3.895  -1.561  19.367  1.00  0.00           H  
ATOM   2368  HA  GLN   313      -3.888   0.044  21.794  1.00  0.00           H  
ATOM   2369  HB2 GLN   313      -6.132   0.567  21.826  1.00  0.00           H  
ATOM   2370  HB3 GLN   313      -5.514   1.039  20.257  1.00  0.00           H  
ATOM   2371  HG2 GLN   313      -7.246   0.171  19.200  1.00  0.00           H  
ATOM   2372  HG3 GLN   313      -6.480  -1.339  19.627  1.00  0.00           H  
ATOM   2373 HE21 GLN   313      -9.786  -2.014  20.927  1.00  0.00           H  
ATOM   2374 HE22 GLN   313      -8.690  -2.258  19.647  1.00  0.00           H  
ATOM   2375  N   ASP   314      -5.242  -1.890  23.047  1.00  0.00           N  
ATOM   2376  CA  ASP   314      -5.489  -3.045  23.896  1.00  0.00           C  
ATOM   2377  C   ASP   314      -6.660  -3.843  23.456  1.00  0.00           C  
ATOM   2378  O   ASP   314      -7.638  -3.303  22.854  1.00  0.00           O  
ATOM   2379  CB  ASP   314      -5.742  -2.724  25.428  1.00  0.00           C  
ATOM   2380  CG  ASP   314      -4.591  -1.901  26.107  1.00  0.00           C  
ATOM   2381  OD1 ASP   314      -4.891  -1.215  27.112  1.00  0.00           O  
ATOM   2382  OD2 ASP   314      -3.402  -1.990  25.753  1.00  0.00           O1-
ATOM   2383  H   ASP   314      -5.293  -0.980  23.482  1.00  0.00           H  
ATOM   2384  HA  ASP   314      -4.631  -3.694  23.716  1.00  0.00           H  
ATOM   2385  HB2 ASP   314      -6.652  -2.131  25.513  1.00  0.00           H  
ATOM   2386  HB3 ASP   314      -5.923  -3.619  26.022  1.00  0.00           H  
ATOM   2387  N   ILE   315      -6.667  -5.114  23.867  1.00  0.00           N  
ATOM   2388  CA  ILE   315      -7.829  -6.053  23.645  1.00  0.00           C  
ATOM   2389  C   ILE   315      -9.087  -5.555  24.413  1.00  0.00           C  
ATOM   2390  O   ILE   315     -10.171  -6.042  24.078  1.00  0.00           O  
ATOM   2391  CB  ILE   315      -7.297  -7.512  23.955  1.00  0.00           C  
ATOM   2392  CG1 ILE   315      -8.164  -8.637  23.366  1.00  0.00           C  
ATOM   2393  CG2 ILE   315      -7.241  -7.765  25.478  1.00  0.00           C  
ATOM   2394  CD1 ILE   315      -7.882  -8.719  21.864  1.00  0.00           C  
ATOM   2395  H   ILE   315      -5.930  -5.383  24.503  1.00  0.00           H  
ATOM   2396  HA  ILE   315      -8.012  -6.151  22.574  1.00  0.00           H  
ATOM   2397  HB  ILE   315      -6.287  -7.630  23.561  1.00  0.00           H  
ATOM   2398 HG12 ILE   315      -8.038  -9.633  23.790  1.00  0.00           H  
ATOM   2399 HG13 ILE   315      -9.228  -8.484  23.539  1.00  0.00           H  
ATOM   2400 HG21 ILE   315      -8.168  -7.539  26.005  1.00  0.00           H  
ATOM   2401 HG22 ILE   315      -6.915  -8.773  25.735  1.00  0.00           H  
ATOM   2402 HG23 ILE   315      -6.541  -7.040  25.892  1.00  0.00           H  
ATOM   2403 HD11 ILE   315      -6.822  -8.810  21.627  1.00  0.00           H  
ATOM   2404 HD12 ILE   315      -8.359  -9.620  21.476  1.00  0.00           H  
ATOM   2405 HD13 ILE   315      -8.263  -7.793  21.435  1.00  0.00           H  
ATOM   2406  N   ASP   316      -9.050  -4.788  25.476  1.00  0.00           N  
ATOM   2407  CA  ASP   316     -10.242  -4.370  26.348  1.00  0.00           C  
ATOM   2408  C   ASP   316     -10.988  -3.225  25.688  1.00  0.00           C  
ATOM   2409  O   ASP   316     -11.869  -3.545  24.898  1.00  0.00           O  
ATOM   2410  CB  ASP   316      -9.826  -4.139  27.860  1.00  0.00           C  
ATOM   2411  CG  ASP   316      -9.377  -5.396  28.732  1.00  0.00           C  
ATOM   2412  OD1 ASP   316      -9.558  -6.512  28.222  1.00  0.00           O  
ATOM   2413  OD2 ASP   316      -8.880  -5.161  29.841  1.00  0.00           O1-
ATOM   2414  OXT ASP   316     -10.782  -2.015  25.935  1.00  0.00           O1-
ATOM   2415  H   ASP   316      -8.133  -4.474  25.762  1.00  0.00           H  
ATOM   2416  HA  ASP   316     -10.947  -5.201  26.297  1.00  0.00           H  
ATOM   2417  HB2 ASP   316      -9.093  -3.342  27.986  1.00  0.00           H  
ATOM   2418  HB3 ASP   316     -10.733  -3.793  28.355  1.00  0.00           H  
TER   
HETATM 2419  C1  LIG   469     -19.941 -17.616 -16.122  1.00  0.00           C  
HETATM 2420  N1  LIG   469     -20.211 -18.698 -18.245  1.00  0.00           N  
HETATM 2421  O1  LIG   469     -19.231 -22.223 -16.559  1.00  0.00           O  
HETATM 2422  C2  LIG   469     -19.837 -17.587 -14.714  1.00  0.00           C  
HETATM 2423  N2  LIG   469     -20.210 -17.578 -19.019  1.00  0.00           N  
HETATM 2424  O2  LIG   469     -20.680 -21.397 -17.974  1.00  0.00           O  
HETATM 2425  C3  LIG   469     -19.619 -18.728 -14.021  1.00  0.00           C  
HETATM 2426  N3  LIG   469     -19.521 -15.840 -21.976  1.00  0.00           N  
HETATM 2427  O3  LIG   469     -19.681 -19.850 -20.586  1.00  0.00           O  
HETATM 2428  C4  LIG   469     -19.721 -19.922 -14.763  1.00  0.00           C  
HETATM 2429  N4  LIG   469     -18.438 -13.893 -22.683  1.00  0.00           N  
HETATM 2430  O4  LIG   469     -20.184 -15.246 -19.938  1.00  0.00           O  
HETATM 2431  C5  LIG   469     -19.986 -19.952 -16.111  1.00  0.00           C  
HETATM 2432  C6  LIG   469     -20.050 -18.753 -16.866  1.00  0.00           C  
HETATM 2433  C7  LIG   469     -20.075 -21.256 -16.899  1.00  0.00           C  
HETATM 2434  C8  LIG   469     -20.072 -17.516 -20.324  1.00  0.00           C  
HETATM 2435  C9  LIG   469     -19.847 -18.737 -21.158  1.00  0.00           C  
HETATM 2436  C10 LIG   469     -19.915 -16.131 -20.751  1.00  0.00           C  
HETATM 2437  C11 LIG   469     -19.794 -18.587 -22.660  1.00  0.00           C  
HETATM 2438  C12 LIG   469     -19.596 -12.279 -24.041  1.00  0.00           C  
HETATM 2439  C13 LIG   469     -18.460 -12.725 -23.349  1.00  0.00           C  
HETATM 2440  C14 LIG   469     -19.575 -14.612 -22.603  1.00  0.00           C  
HETATM 2441  C15 LIG   469     -20.782 -14.237 -23.250  1.00  0.00           C  
HETATM 2442  C16 LIG   469     -20.772 -13.060 -23.965  1.00  0.00           C  
HETATM 2443  H1  LIG   469     -19.893 -16.611 -14.239  1.00  0.00           H  
HETATM 2444  H2  LIG   469     -18.863 -21.865 -15.732  1.00  0.00           H  
HETATM 2445  H3  LIG   469     -20.302 -16.692 -16.566  1.00  0.00           H  
HETATM 2446  H4  LIG   469     -19.663 -18.761 -12.937  1.00  0.00           H  
HETATM 2447  H5  LIG   469     -19.540 -20.810 -14.165  1.00  0.00           H  
HETATM 2448  H6  LIG   469     -20.288 -19.655 -18.567  1.00  0.00           H  
HETATM 2449  H7  LIG   469     -20.107 -19.453 -23.257  1.00  0.00           H  
HETATM 2450  H8  LIG   469     -18.740 -18.433 -22.924  1.00  0.00           H  
HETATM 2451  H9  LIG   469     -20.559 -17.842 -22.910  1.00  0.00           H  
HETATM 2452  H10 LIG   469     -19.247 -16.622 -22.560  1.00  0.00           H  
HETATM 2453  H11 LIG   469     -19.472 -11.323 -24.541  1.00  0.00           H  
HETATM 2454  H12 LIG   469     -17.517 -12.192 -23.452  1.00  0.00           H  
HETATM 2455  H13 LIG   469     -21.582 -14.972 -23.285  1.00  0.00           H  
HETATM 2456  H14 LIG   469     -21.589 -12.807 -24.635  1.00  0.00           H  
ATOM   2457  N   ALA   161      -9.862  -0.238  23.169  1.00  0.00           N1+
ATOM   2458  CA  ALA   161      -9.848   1.058  23.775  1.00  0.00           C  
ATOM   2459  C   ALA   161     -10.158   2.164  22.777  1.00  0.00           C  
ATOM   2460  O   ALA   161     -11.128   2.865  22.908  1.00  0.00           O  
ATOM   2461  CB  ALA   161      -8.402   1.213  24.532  1.00  0.00           C  
ATOM   2462  HA  ALA   161     -10.640   1.164  24.517  1.00  0.00           H  
ATOM   2463  HB1 ALA   161      -7.632   1.151  23.761  1.00  0.00           H  
ATOM   2464  HB2 ALA   161      -8.334   2.101  25.161  1.00  0.00           H  
ATOM   2465  HB3 ALA   161      -8.266   0.348  25.182  1.00  0.00           H  
ATOM   2466  H1  ALA   161     -10.662  -0.506  22.613  1.00  0.00           H  
ATOM   2467  H2  ALA   161      -9.793  -1.008  23.820  1.00  0.00           H  
ATOM   2468  H3  ALA   161      -9.063  -0.351  22.563  1.00  0.00           H  
ATOM   2469  N   GLN   162      -9.262   2.399  21.767  1.00  0.00           N  
ATOM   2470  CA  GLN   162      -9.365   3.437  20.755  1.00  0.00           C  
ATOM   2471  C   GLN   162     -10.290   3.177  19.571  1.00  0.00           C  
ATOM   2472  O   GLN   162     -10.618   1.979  19.476  1.00  0.00           O  
ATOM   2473  CB  GLN   162      -8.013   3.872  20.246  1.00  0.00           C  
ATOM   2474  CG  GLN   162      -6.955   4.236  21.324  1.00  0.00           C  
ATOM   2475  CD  GLN   162      -7.280   5.553  22.055  1.00  0.00           C  
ATOM   2476  NE2 GLN   162      -6.857   5.840  23.273  1.00  0.00           N  
ATOM   2477  OE1 GLN   162      -8.054   6.365  21.602  1.00  0.00           O  
ATOM   2478  H   GLN   162      -8.511   1.727  21.697  1.00  0.00           H  
ATOM   2479  HA  GLN   162      -9.757   4.264  21.347  1.00  0.00           H  
ATOM   2480  HB2 GLN   162      -7.644   3.000  19.705  1.00  0.00           H  
ATOM   2481  HB3 GLN   162      -8.063   4.682  19.517  1.00  0.00           H  
ATOM   2482  HG2 GLN   162      -6.793   3.400  22.004  1.00  0.00           H  
ATOM   2483  HG3 GLN   162      -6.032   4.565  20.847  1.00  0.00           H  
ATOM   2484 HE21 GLN   162      -7.052   6.793  23.545  1.00  0.00           H  
ATOM   2485 HE22 GLN   162      -6.216   5.295  23.832  1.00  0.00           H  
ATOM   2486  N   PRO   163     -10.829   4.107  18.817  1.00  0.00           N  
ATOM   2487  CA  PRO   163     -11.728   3.795  17.657  1.00  0.00           C  
ATOM   2488  C   PRO   163     -10.960   3.070  16.532  1.00  0.00           C  
ATOM   2489  O   PRO   163      -9.809   3.365  16.218  1.00  0.00           O  
ATOM   2490  CB  PRO   163     -12.364   5.146  17.267  1.00  0.00           C  
ATOM   2491  CG  PRO   163     -12.317   5.981  18.527  1.00  0.00           C  
ATOM   2492  CD  PRO   163     -11.010   5.570  19.158  1.00  0.00           C  
ATOM   2493  HA  PRO   163     -12.535   3.124  17.949  1.00  0.00           H  
ATOM   2494  HB2 PRO   163     -11.786   5.696  16.525  1.00  0.00           H  
ATOM   2495  HB3 PRO   163     -13.403   5.060  16.952  1.00  0.00           H  
ATOM   2496  HG2 PRO   163     -12.340   7.067  18.433  1.00  0.00           H  
ATOM   2497  HG3 PRO   163     -13.147   5.635  19.142  1.00  0.00           H  
ATOM   2498  HD2 PRO   163     -10.159   6.133  18.773  1.00  0.00           H  
ATOM   2499  HD3 PRO   163     -11.114   5.673  20.238  1.00  0.00           H  
ATOM   2500  N   PHE   164     -11.715   2.144  15.900  1.00  0.00           N  
ATOM   2501  CA  PHE   164     -11.281   1.441  14.679  1.00  0.00           C  
ATOM   2502  C   PHE   164     -12.476   0.975  13.826  1.00  0.00           C  
ATOM   2503  O   PHE   164     -13.559   0.679  14.370  1.00  0.00           O  
ATOM   2504  CB  PHE   164     -10.362   0.281  15.094  1.00  0.00           C  
ATOM   2505  CG  PHE   164     -10.959  -0.759  15.952  1.00  0.00           C  
ATOM   2506  CD1 PHE   164     -11.669  -1.874  15.378  1.00  0.00           C  
ATOM   2507  CD2 PHE   164     -10.781  -0.733  17.357  1.00  0.00           C  
ATOM   2508  CE1 PHE   164     -12.103  -2.930  16.154  1.00  0.00           C  
ATOM   2509  CE2 PHE   164     -11.201  -1.827  18.127  1.00  0.00           C  
ATOM   2510  CZ  PHE   164     -11.753  -2.931  17.514  1.00  0.00           C  
ATOM   2511  H   PHE   164     -12.661   2.001  16.226  1.00  0.00           H  
ATOM   2512  HA  PHE   164     -10.708   2.153  14.086  1.00  0.00           H  
ATOM   2513  HB2 PHE   164      -9.856  -0.074  14.195  1.00  0.00           H  
ATOM   2514  HB3 PHE   164      -9.540   0.710  15.667  1.00  0.00           H  
ATOM   2515  HD1 PHE   164     -11.793  -2.005  14.313  1.00  0.00           H  
ATOM   2516  HD2 PHE   164     -10.293   0.133  17.779  1.00  0.00           H  
ATOM   2517  HE1 PHE   164     -12.607  -3.753  15.667  1.00  0.00           H  
ATOM   2518  HE2 PHE   164     -11.026  -1.774  19.191  1.00  0.00           H  
ATOM   2519  HZ  PHE   164     -12.125  -3.725  18.144  1.00  0.00           H  
ATOM   2520  N   ALA   165     -12.255   0.750  12.520  1.00  0.00           N  
ATOM   2521  CA  ALA   165     -13.165   0.077  11.621  1.00  0.00           C  
ATOM   2522  C   ALA   165     -12.366  -0.791  10.625  1.00  0.00           C  
ATOM   2523  O   ALA   165     -11.268  -0.335  10.191  1.00  0.00           O  
ATOM   2524  CB  ALA   165     -14.033   1.141  10.875  1.00  0.00           C  
ATOM   2525  H   ALA   165     -11.384   1.150  12.201  1.00  0.00           H  
ATOM   2526  HA  ALA   165     -13.820  -0.669  12.069  1.00  0.00           H  
ATOM   2527  HB1 ALA   165     -13.436   1.829  10.275  1.00  0.00           H  
ATOM   2528  HB2 ALA   165     -14.621   0.706  10.066  1.00  0.00           H  
ATOM   2529  HB3 ALA   165     -14.712   1.731  11.490  1.00  0.00           H  
ATOM   2530  N   HID   166     -12.893  -1.919  10.182  1.00  0.00           N  
ATOM   2531  CA  HID   166     -12.399  -2.800   9.170  1.00  0.00           C  
ATOM   2532  C   HID   166     -13.675  -3.465   8.571  1.00  0.00           C  
ATOM   2533  O   HID   166     -14.411  -4.168   9.232  1.00  0.00           O  
ATOM   2534  CB  HID   166     -11.452  -3.817   9.782  1.00  0.00           C  
ATOM   2535  CG  HID   166     -10.914  -4.858   8.740  1.00  0.00           C  
ATOM   2536  CD2 HID   166      -9.586  -5.046   8.524  1.00  0.00           C  
ATOM   2537  ND1 HID   166     -11.609  -5.652   7.898  1.00  0.00           N  
ATOM   2538  CE1 HID   166     -10.723  -6.392   7.218  1.00  0.00           C  
ATOM   2539  NE2 HID   166      -9.462  -6.023   7.511  1.00  0.00           N  
ATOM   2540  H   HID   166     -13.659  -2.388  10.643  1.00  0.00           H  
ATOM   2541  HA  HID   166     -11.915  -2.105   8.484  1.00  0.00           H  
ATOM   2542  HB2 HID   166     -10.598  -3.271  10.183  1.00  0.00           H  
ATOM   2543  HB3 HID   166     -11.876  -4.386  10.609  1.00  0.00           H  
ATOM   2544  HD1 HID   166     -12.606  -5.723   7.756  1.00  0.00           H  
ATOM   2545  HD2 HID   166      -8.708  -4.671   9.028  1.00  0.00           H  
ATOM   2546  HE1 HID   166     -10.804  -7.071   6.382  1.00  0.00           H  
ATOM   2547  N   LEU   167     -13.856  -3.233   7.285  1.00  0.00           N  
ATOM   2548  CA  LEU   167     -15.074  -3.465   6.519  1.00  0.00           C  
ATOM   2549  C   LEU   167     -14.868  -4.467   5.412  1.00  0.00           C  
ATOM   2550  O   LEU   167     -13.868  -4.504   4.704  1.00  0.00           O  
ATOM   2551  CB  LEU   167     -15.729  -2.135   6.032  1.00  0.00           C  
ATOM   2552  CG  LEU   167     -15.868  -0.980   7.076  1.00  0.00           C  
ATOM   2553  CD1 LEU   167     -16.535   0.324   6.578  1.00  0.00           C  
ATOM   2554  CD2 LEU   167     -16.623  -1.351   8.294  1.00  0.00           C  
ATOM   2555  H   LEU   167     -13.039  -2.869   6.817  1.00  0.00           H  
ATOM   2556  HA  LEU   167     -15.816  -3.958   7.146  1.00  0.00           H  
ATOM   2557  HB2 LEU   167     -15.217  -1.836   5.117  1.00  0.00           H  
ATOM   2558  HB3 LEU   167     -16.704  -2.416   5.634  1.00  0.00           H  
ATOM   2559  HG  LEU   167     -14.871  -0.672   7.396  1.00  0.00           H  
ATOM   2560 HD11 LEU   167     -17.496   0.121   6.106  1.00  0.00           H  
ATOM   2561 HD12 LEU   167     -16.657   1.120   7.313  1.00  0.00           H  
ATOM   2562 HD13 LEU   167     -15.905   0.701   5.772  1.00  0.00           H  
ATOM   2563 HD21 LEU   167     -16.182  -2.190   8.833  1.00  0.00           H  
ATOM   2564 HD22 LEU   167     -16.853  -0.513   8.953  1.00  0.00           H  
ATOM   2565 HD23 LEU   167     -17.551  -1.832   7.983  1.00  0.00           H  
ATOM   2566  N   THR   168     -15.779  -5.431   5.307  1.00  0.00           N  
ATOM   2567  CA  THR   168     -15.841  -6.379   4.146  1.00  0.00           C  
ATOM   2568  C   THR   168     -17.114  -6.126   3.336  1.00  0.00           C  
ATOM   2569  O   THR   168     -18.028  -5.518   3.891  1.00  0.00           O  
ATOM   2570  CB  THR   168     -15.651  -7.852   4.648  1.00  0.00           C  
ATOM   2571  CG2 THR   168     -14.370  -8.001   5.415  1.00  0.00           C  
ATOM   2572  OG1 THR   168     -16.774  -8.176   5.415  1.00  0.00           O  
ATOM   2573  H   THR   168     -16.614  -5.341   5.868  1.00  0.00           H  
ATOM   2574  HA  THR   168     -15.044  -6.092   3.460  1.00  0.00           H  
ATOM   2575  HB  THR   168     -15.661  -8.528   3.792  1.00  0.00           H  
ATOM   2576  HG1 THR   168     -16.753  -9.132   5.499  1.00  0.00           H  
ATOM   2577 HG21 THR   168     -13.560  -7.736   4.735  1.00  0.00           H  
ATOM   2578 HG22 THR   168     -14.449  -7.478   6.368  1.00  0.00           H  
ATOM   2579 HG23 THR   168     -14.290  -9.061   5.658  1.00  0.00           H  
ATOM   2580  N   ILE   169     -17.272  -6.641   2.135  1.00  0.00           N  
ATOM   2581  CA  ILE   169     -18.426  -6.265   1.194  1.00  0.00           C  
ATOM   2582  C   ILE   169     -19.371  -7.470   0.831  1.00  0.00           C  
ATOM   2583  O   ILE   169     -18.824  -8.551   0.699  1.00  0.00           O  
ATOM   2584  CB  ILE   169     -18.018  -5.402  -0.043  1.00  0.00           C  
ATOM   2585  CG1 ILE   169     -19.233  -4.726  -0.670  1.00  0.00           C  
ATOM   2586  CG2 ILE   169     -17.120  -6.231  -1.047  1.00  0.00           C  
ATOM   2587  CD1 ILE   169     -18.732  -3.517  -1.386  1.00  0.00           C  
ATOM   2588  H   ILE   169     -16.564  -7.253   1.757  1.00  0.00           H  
ATOM   2589  HA  ILE   169     -19.092  -5.597   1.740  1.00  0.00           H  
ATOM   2590  HB  ILE   169     -17.339  -4.663   0.382  1.00  0.00           H  
ATOM   2591 HG12 ILE   169     -19.808  -5.440  -1.259  1.00  0.00           H  
ATOM   2592 HG13 ILE   169     -19.929  -4.365   0.088  1.00  0.00           H  
ATOM   2593 HG21 ILE   169     -16.778  -5.516  -1.796  1.00  0.00           H  
ATOM   2594 HG22 ILE   169     -16.297  -6.701  -0.510  1.00  0.00           H  
ATOM   2595 HG23 ILE   169     -17.680  -7.006  -1.570  1.00  0.00           H  
ATOM   2596 HD11 ILE   169     -18.366  -2.774  -0.677  1.00  0.00           H  
ATOM   2597 HD12 ILE   169     -17.926  -3.844  -2.043  1.00  0.00           H  
ATOM   2598 HD13 ILE   169     -19.598  -3.124  -1.919  1.00  0.00           H  
ATOM   2599  N   ASN   170     -20.694  -7.272   0.783  1.00  0.00           N  
ATOM   2600  CA  ASN   170     -21.659  -8.262   0.324  1.00  0.00           C  
ATOM   2601  C   ASN   170     -21.271  -8.680  -1.082  1.00  0.00           C  
ATOM   2602  O   ASN   170     -21.532  -7.818  -1.959  1.00  0.00           O  
ATOM   2603  CB  ASN   170     -23.159  -7.766   0.579  1.00  0.00           C  
ATOM   2604  CG  ASN   170     -24.193  -8.643  -0.083  1.00  0.00           C  
ATOM   2605  ND2 ASN   170     -24.449  -9.816   0.323  1.00  0.00           N  
ATOM   2606  OD1 ASN   170     -24.892  -8.264  -1.022  1.00  0.00           O  
ATOM   2607  H   ASN   170     -21.051  -6.362   1.037  1.00  0.00           H  
ATOM   2608  HA  ASN   170     -21.588  -9.256   0.766  1.00  0.00           H  
ATOM   2609  HB2 ASN   170     -23.434  -7.813   1.632  1.00  0.00           H  
ATOM   2610  HB3 ASN   170     -23.360  -6.754   0.229  1.00  0.00           H  
ATOM   2611 HD21 ASN   170     -25.072 -10.411  -0.204  1.00  0.00           H  
ATOM   2612 HD22 ASN   170     -23.980 -10.037   1.189  1.00  0.00           H  
ATOM   2613  N   ALA   171     -20.853  -9.951  -1.365  1.00  0.00           N  
ATOM   2614  CA  ALA   171     -20.429 -10.433  -2.642  1.00  0.00           C  
ATOM   2615  C   ALA   171     -21.582 -10.418  -3.678  1.00  0.00           C  
ATOM   2616  O   ALA   171     -21.348 -10.069  -4.816  1.00  0.00           O  
ATOM   2617  CB  ALA   171     -19.708 -11.848  -2.495  1.00  0.00           C  
ATOM   2618  H   ALA   171     -20.609 -10.547  -0.588  1.00  0.00           H  
ATOM   2619  HA  ALA   171     -19.689  -9.708  -2.981  1.00  0.00           H  
ATOM   2620  HB1 ALA   171     -20.486 -12.468  -2.050  1.00  0.00           H  
ATOM   2621  HB2 ALA   171     -19.571 -12.269  -3.491  1.00  0.00           H  
ATOM   2622  HB3 ALA   171     -18.858 -11.764  -1.817  1.00  0.00           H  
ATOM   2623  N   ALA   172     -22.807 -10.761  -3.302  1.00  0.00           N  
ATOM   2624  CA  ALA   172     -24.042 -10.562  -4.157  1.00  0.00           C  
ATOM   2625  C   ALA   172     -24.236  -9.109  -4.740  1.00  0.00           C  
ATOM   2626  O   ALA   172     -24.717  -8.965  -5.876  1.00  0.00           O  
ATOM   2627  CB  ALA   172     -25.306 -10.891  -3.322  1.00  0.00           C  
ATOM   2628  H   ALA   172     -22.958 -11.037  -2.342  1.00  0.00           H  
ATOM   2629  HA  ALA   172     -23.997 -11.237  -5.012  1.00  0.00           H  
ATOM   2630  HB1 ALA   172     -26.175 -10.467  -3.825  1.00  0.00           H  
ATOM   2631  HB2 ALA   172     -25.490 -11.962  -3.242  1.00  0.00           H  
ATOM   2632  HB3 ALA   172     -25.211 -10.520  -2.302  1.00  0.00           H  
ATOM   2633  N   SER   173     -23.807  -8.088  -4.018  1.00  0.00           N  
ATOM   2634  CA  SER   173     -24.152  -6.674  -4.229  1.00  0.00           C  
ATOM   2635  C   SER   173     -23.456  -5.888  -5.405  1.00  0.00           C  
ATOM   2636  O   SER   173     -23.885  -4.774  -5.782  1.00  0.00           O  
ATOM   2637  CB  SER   173     -23.962  -5.821  -2.964  1.00  0.00           C  
ATOM   2638  OG  SER   173     -22.626  -5.519  -2.617  1.00  0.00           O  
ATOM   2639  H   SER   173     -23.420  -8.306  -3.111  1.00  0.00           H  
ATOM   2640  HA  SER   173     -25.221  -6.673  -4.437  1.00  0.00           H  
ATOM   2641  HB2 SER   173     -24.504  -4.889  -3.129  1.00  0.00           H  
ATOM   2642  HB3 SER   173     -24.531  -6.267  -2.148  1.00  0.00           H  
ATOM   2643  HG  SER   173     -22.168  -6.331  -2.387  1.00  0.00           H  
ATOM   2644  N   ILE   174     -22.355  -6.442  -5.908  1.00  0.00           N  
ATOM   2645  CA  ILE   174     -21.391  -5.680  -6.751  1.00  0.00           C  
ATOM   2646  C   ILE   174     -22.100  -5.338  -8.064  1.00  0.00           C  
ATOM   2647  O   ILE   174     -22.543  -6.254  -8.753  1.00  0.00           O  
ATOM   2648  CB  ILE   174     -19.969  -6.265  -6.908  1.00  0.00           C  
ATOM   2649  CG1 ILE   174     -19.311  -6.686  -5.539  1.00  0.00           C  
ATOM   2650  CG2 ILE   174     -18.994  -5.354  -7.736  1.00  0.00           C  
ATOM   2651  CD1 ILE   174     -19.235  -5.459  -4.572  1.00  0.00           C  
ATOM   2652  H   ILE   174     -22.116  -7.393  -5.667  1.00  0.00           H  
ATOM   2653  HA  ILE   174     -21.202  -4.744  -6.227  1.00  0.00           H  
ATOM   2654  HB  ILE   174     -19.858  -7.224  -7.416  1.00  0.00           H  
ATOM   2655 HG12 ILE   174     -19.923  -7.507  -5.165  1.00  0.00           H  
ATOM   2656 HG13 ILE   174     -18.316  -6.992  -5.861  1.00  0.00           H  
ATOM   2657 HG21 ILE   174     -19.513  -5.262  -8.690  1.00  0.00           H  
ATOM   2658 HG22 ILE   174     -18.853  -4.382  -7.262  1.00  0.00           H  
ATOM   2659 HG23 ILE   174     -18.069  -5.882  -7.964  1.00  0.00           H  
ATOM   2660 HD11 ILE   174     -18.827  -4.540  -4.990  1.00  0.00           H  
ATOM   2661 HD12 ILE   174     -20.251  -5.254  -4.234  1.00  0.00           H  
ATOM   2662 HD13 ILE   174     -18.730  -5.744  -3.650  1.00  0.00           H  
ATOM   2663  N   PRO   175     -22.166  -4.049  -8.522  1.00  0.00           N  
ATOM   2664  CA  PRO   175     -22.604  -3.637  -9.840  1.00  0.00           C  
ATOM   2665  C   PRO   175     -21.925  -4.398 -11.003  1.00  0.00           C  
ATOM   2666  O   PRO   175     -20.753  -4.632 -10.898  1.00  0.00           O  
ATOM   2667  CB  PRO   175     -22.574  -2.150  -9.931  1.00  0.00           C  
ATOM   2668  CG  PRO   175     -22.631  -1.726  -8.473  1.00  0.00           C  
ATOM   2669  CD  PRO   175     -21.751  -2.824  -7.869  1.00  0.00           C  
ATOM   2670  HA  PRO   175     -23.660  -3.911  -9.843  1.00  0.00           H  
ATOM   2671  HB2 PRO   175     -21.770  -1.791 -10.576  1.00  0.00           H  
ATOM   2672  HB3 PRO   175     -23.493  -1.830 -10.421  1.00  0.00           H  
ATOM   2673  HG2 PRO   175     -22.243  -0.751  -8.176  1.00  0.00           H  
ATOM   2674  HG3 PRO   175     -23.626  -1.845  -8.044  1.00  0.00           H  
ATOM   2675  HD2 PRO   175     -20.707  -2.573  -8.054  1.00  0.00           H  
ATOM   2676  HD3 PRO   175     -21.877  -2.819  -6.787  1.00  0.00           H  
ATOM   2677  N   SER   176     -22.565  -4.701 -12.142  1.00  0.00           N  
ATOM   2678  CA  SER   176     -21.980  -5.426 -13.311  1.00  0.00           C  
ATOM   2679  C   SER   176     -21.518  -4.501 -14.465  1.00  0.00           C  
ATOM   2680  O   SER   176     -21.249  -5.030 -15.560  1.00  0.00           O  
ATOM   2681  CB  SER   176     -22.975  -6.479 -13.855  1.00  0.00           C  
ATOM   2682  OG  SER   176     -23.385  -7.383 -12.829  1.00  0.00           O  
ATOM   2683  H   SER   176     -23.552  -4.493 -12.080  1.00  0.00           H  
ATOM   2684  HA  SER   176     -21.115  -5.971 -12.933  1.00  0.00           H  
ATOM   2685  HB2 SER   176     -23.861  -6.075 -14.345  1.00  0.00           H  
ATOM   2686  HB3 SER   176     -22.407  -7.034 -14.601  1.00  0.00           H  
ATOM   2687  HG  SER   176     -22.610  -7.912 -12.627  1.00  0.00           H  
ATOM   2688  N   GLY   177     -21.701  -3.268 -14.225  1.00  0.00           N  
ATOM   2689  CA  GLY   177     -21.424  -2.195 -15.226  1.00  0.00           C  
ATOM   2690  C   GLY   177     -19.930  -1.860 -15.209  1.00  0.00           C  
ATOM   2691  O   GLY   177     -19.225  -2.475 -14.450  1.00  0.00           O  
ATOM   2692  H   GLY   177     -22.172  -2.922 -13.401  1.00  0.00           H  
ATOM   2693  HA2 GLY   177     -21.689  -2.543 -16.224  1.00  0.00           H  
ATOM   2694  HA3 GLY   177     -22.075  -1.328 -15.113  1.00  0.00           H  
ATOM   2695  N   SER   178     -19.432  -1.029 -16.137  1.00  0.00           N  
ATOM   2696  CA  SER   178     -17.986  -0.686 -16.408  1.00  0.00           C  
ATOM   2697  C   SER   178     -17.548   0.627 -15.759  1.00  0.00           C  
ATOM   2698  O   SER   178     -16.347   0.850 -15.624  1.00  0.00           O  
ATOM   2699  CB  SER   178     -17.664  -0.552 -17.832  1.00  0.00           C  
ATOM   2700  OG  SER   178     -18.368   0.486 -18.491  1.00  0.00           O  
ATOM   2701  H   SER   178     -20.122  -0.828 -16.845  1.00  0.00           H  
ATOM   2702  HA  SER   178     -17.345  -1.409 -15.904  1.00  0.00           H  
ATOM   2703  HB2 SER   178     -16.598  -0.479 -18.049  1.00  0.00           H  
ATOM   2704  HB3 SER   178     -17.866  -1.536 -18.256  1.00  0.00           H  
ATOM   2705  HG  SER   178     -17.809   1.246 -18.315  1.00  0.00           H  
ATOM   2706  N   HIE   179     -18.464   1.635 -15.604  1.00  0.00           N  
ATOM   2707  CA  HIE   179     -18.128   2.995 -15.192  1.00  0.00           C  
ATOM   2708  C   HIE   179     -17.753   2.969 -13.690  1.00  0.00           C  
ATOM   2709  O   HIE   179     -17.605   1.871 -13.074  1.00  0.00           O  
ATOM   2710  CB  HIE   179     -19.313   3.923 -15.453  1.00  0.00           C  
ATOM   2711  CG  HIE   179     -20.591   3.812 -14.668  1.00  0.00           C  
ATOM   2712  CD2 HIE   179     -20.889   2.801 -13.798  1.00  0.00           C  
ATOM   2713  ND1 HIE   179     -21.666   4.657 -14.756  1.00  0.00           N  
ATOM   2714  CE1 HIE   179     -22.625   4.157 -13.990  1.00  0.00           C  
ATOM   2715  NE2 HIE   179     -22.173   3.058 -13.326  1.00  0.00           N  
ATOM   2716  H   HIE   179     -19.418   1.455 -15.879  1.00  0.00           H  
ATOM   2717  HA  HIE   179     -17.257   3.357 -15.738  1.00  0.00           H  
ATOM   2718  HB2 HIE   179     -19.004   4.944 -15.231  1.00  0.00           H  
ATOM   2719  HB3 HIE   179     -19.566   3.854 -16.511  1.00  0.00           H  
ATOM   2720  HD2 HIE   179     -20.259   1.959 -13.548  1.00  0.00           H  
ATOM   2721  HE1 HIE   179     -23.587   4.628 -13.852  1.00  0.00           H  
ATOM   2722  HE2 HIE   179     -22.604   2.515 -12.590  1.00  0.00           H  
ATOM   2723  N   LYS   180     -17.590   4.173 -13.150  1.00  0.00           N  
ATOM   2724  CA  LYS   180     -17.319   4.331 -11.714  1.00  0.00           C  
ATOM   2725  C   LYS   180     -18.660   4.158 -10.942  1.00  0.00           C  
ATOM   2726  O   LYS   180     -19.723   4.588 -11.374  1.00  0.00           O  
ATOM   2727  CB  LYS   180     -16.720   5.712 -11.414  1.00  0.00           C  
ATOM   2728  CG  LYS   180     -16.027   5.935 -10.021  1.00  0.00           C  
ATOM   2729  CD  LYS   180     -15.090   7.196 -10.001  1.00  0.00           C  
ATOM   2730  CE  LYS   180     -15.853   8.516 -10.292  1.00  0.00           C  
ATOM   2731  NZ  LYS   180     -15.499   9.632  -9.346  1.00  0.00           N1+
ATOM   2732  H   LYS   180     -17.838   4.947 -13.751  1.00  0.00           H  
ATOM   2733  HA  LYS   180     -16.584   3.583 -11.415  1.00  0.00           H  
ATOM   2734  HB2 LYS   180     -15.940   5.833 -12.166  1.00  0.00           H  
ATOM   2735  HB3 LYS   180     -17.434   6.508 -11.626  1.00  0.00           H  
ATOM   2736  HG2 LYS   180     -16.779   6.077  -9.245  1.00  0.00           H  
ATOM   2737  HG3 LYS   180     -15.324   5.109  -9.918  1.00  0.00           H  
ATOM   2738  HD2 LYS   180     -14.604   7.254  -9.027  1.00  0.00           H  
ATOM   2739  HD3 LYS   180     -14.437   7.141 -10.873  1.00  0.00           H  
ATOM   2740  HE2 LYS   180     -15.688   8.731 -11.349  1.00  0.00           H  
ATOM   2741  HE3 LYS   180     -16.892   8.228 -10.138  1.00  0.00           H  
ATOM   2742  HZ1 LYS   180     -15.556   9.192  -8.438  1.00  0.00           H  
ATOM   2743  HZ2 LYS   180     -14.587  10.015  -9.546  1.00  0.00           H  
ATOM   2744  HZ3 LYS   180     -16.243  10.300  -9.490  1.00  0.00           H  
ATOM   2745  N   VAL   181     -18.592   3.442  -9.769  1.00  0.00           N  
ATOM   2746  CA  VAL   181     -19.721   3.192  -8.822  1.00  0.00           C  
ATOM   2747  C   VAL   181     -19.302   3.394  -7.331  1.00  0.00           C  
ATOM   2748  O   VAL   181     -18.155   3.106  -6.984  1.00  0.00           O  
ATOM   2749  CB  VAL   181     -20.395   1.841  -8.974  1.00  0.00           C  
ATOM   2750  CG1 VAL   181     -21.096   1.787 -10.363  1.00  0.00           C  
ATOM   2751  CG2 VAL   181     -19.523   0.592  -8.800  1.00  0.00           C  
ATOM   2752  H   VAL   181     -17.691   3.024  -9.588  1.00  0.00           H  
ATOM   2753  HA  VAL   181     -20.417   3.990  -9.084  1.00  0.00           H  
ATOM   2754  HB  VAL   181     -21.221   1.943  -8.271  1.00  0.00           H  
ATOM   2755 HG11 VAL   181     -21.906   1.057 -10.359  1.00  0.00           H  
ATOM   2756 HG12 VAL   181     -21.611   2.745 -10.431  1.00  0.00           H  
ATOM   2757 HG13 VAL   181     -20.418   1.605 -11.196  1.00  0.00           H  
ATOM   2758 HG21 VAL   181     -18.739   0.722  -9.546  1.00  0.00           H  
ATOM   2759 HG22 VAL   181     -19.082   0.585  -7.804  1.00  0.00           H  
ATOM   2760 HG23 VAL   181     -20.070  -0.348  -8.867  1.00  0.00           H  
ATOM   2761  N   THR   182     -20.217   3.889  -6.467  1.00  0.00           N  
ATOM   2762  CA  THR   182     -19.988   3.812  -4.996  1.00  0.00           C  
ATOM   2763  C   THR   182     -20.292   2.418  -4.468  1.00  0.00           C  
ATOM   2764  O   THR   182     -21.251   1.714  -4.901  1.00  0.00           O  
ATOM   2765  CB  THR   182     -20.847   4.801  -4.228  1.00  0.00           C  
ATOM   2766  CG2 THR   182     -20.201   5.171  -2.874  1.00  0.00           C  
ATOM   2767  OG1 THR   182     -20.960   5.987  -4.989  1.00  0.00           O  
ATOM   2768  H   THR   182     -21.109   4.214  -6.812  1.00  0.00           H  
ATOM   2769  HA  THR   182     -18.948   4.105  -4.848  1.00  0.00           H  
ATOM   2770  HB  THR   182     -21.848   4.418  -4.037  1.00  0.00           H  
ATOM   2771  HG1 THR   182     -21.590   5.801  -5.689  1.00  0.00           H  
ATOM   2772 HG21 THR   182     -19.887   4.327  -2.261  1.00  0.00           H  
ATOM   2773 HG22 THR   182     -19.335   5.783  -3.126  1.00  0.00           H  
ATOM   2774 HG23 THR   182     -20.870   5.809  -2.298  1.00  0.00           H  
ATOM   2775  N   LEU   183     -19.423   1.955  -3.530  1.00  0.00           N  
ATOM   2776  CA  LEU   183     -19.569   0.688  -2.789  1.00  0.00           C  
ATOM   2777  C   LEU   183     -20.134   0.896  -1.385  1.00  0.00           C  
ATOM   2778  O   LEU   183     -19.542   1.614  -0.566  1.00  0.00           O  
ATOM   2779  CB  LEU   183     -18.270  -0.046  -2.679  1.00  0.00           C  
ATOM   2780  CG  LEU   183     -17.632  -0.472  -4.049  1.00  0.00           C  
ATOM   2781  CD1 LEU   183     -16.293  -1.271  -3.715  1.00  0.00           C  
ATOM   2782  CD2 LEU   183     -18.489  -1.492  -4.850  1.00  0.00           C  
ATOM   2783  H   LEU   183     -18.604   2.467  -3.234  1.00  0.00           H  
ATOM   2784  HA  LEU   183     -20.319   0.080  -3.295  1.00  0.00           H  
ATOM   2785  HB2 LEU   183     -17.522   0.519  -2.123  1.00  0.00           H  
ATOM   2786  HB3 LEU   183     -18.410  -0.952  -2.091  1.00  0.00           H  
ATOM   2787  HG  LEU   183     -17.345   0.414  -4.616  1.00  0.00           H  
ATOM   2788 HD11 LEU   183     -16.576  -1.980  -2.937  1.00  0.00           H  
ATOM   2789 HD12 LEU   183     -15.874  -1.704  -4.623  1.00  0.00           H  
ATOM   2790 HD13 LEU   183     -15.556  -0.562  -3.338  1.00  0.00           H  
ATOM   2791 HD21 LEU   183     -18.983  -2.168  -4.153  1.00  0.00           H  
ATOM   2792 HD22 LEU   183     -19.334  -0.949  -5.276  1.00  0.00           H  
ATOM   2793 HD23 LEU   183     -17.972  -2.042  -5.636  1.00  0.00           H  
ATOM   2794  N   SER   184     -21.261   0.217  -0.982  1.00  0.00           N  
ATOM   2795  CA  SER   184     -22.121   0.620   0.164  1.00  0.00           C  
ATOM   2796  C   SER   184     -22.745  -0.562   0.971  1.00  0.00           C  
ATOM   2797  O   SER   184     -23.180  -0.403   2.087  1.00  0.00           O  
ATOM   2798  CB  SER   184     -23.259   1.521  -0.276  1.00  0.00           C  
ATOM   2799  OG  SER   184     -24.328   0.875  -0.968  1.00  0.00           O  
ATOM   2800  H   SER   184     -21.641  -0.438  -1.650  1.00  0.00           H  
ATOM   2801  HA  SER   184     -21.556   1.209   0.886  1.00  0.00           H  
ATOM   2802  HB2 SER   184     -23.762   1.873   0.625  1.00  0.00           H  
ATOM   2803  HB3 SER   184     -22.812   2.318  -0.871  1.00  0.00           H  
ATOM   2804  HG  SER   184     -24.033   0.656  -1.855  1.00  0.00           H  
ATOM   2805  N   SER   185     -22.754  -1.784   0.408  1.00  0.00           N  
ATOM   2806  CA  SER   185     -23.165  -2.999   1.100  1.00  0.00           C  
ATOM   2807  C   SER   185     -22.112  -3.634   2.011  1.00  0.00           C  
ATOM   2808  O   SER   185     -21.753  -4.785   1.984  1.00  0.00           O  
ATOM   2809  CB  SER   185     -23.736  -3.907   0.024  1.00  0.00           C  
ATOM   2810  OG  SER   185     -24.988  -3.409  -0.414  1.00  0.00           O  
ATOM   2811  H   SER   185     -22.440  -1.785  -0.552  1.00  0.00           H  
ATOM   2812  HA  SER   185     -24.000  -2.704   1.736  1.00  0.00           H  
ATOM   2813  HB2 SER   185     -23.013  -3.876  -0.791  1.00  0.00           H  
ATOM   2814  HB3 SER   185     -24.011  -4.875   0.443  1.00  0.00           H  
ATOM   2815  HG  SER   185     -25.622  -3.714   0.239  1.00  0.00           H  
ATOM   2816  N   TRP   186     -21.439  -2.730   2.807  1.00  0.00           N  
ATOM   2817  CA  TRP   186     -20.390  -3.207   3.819  1.00  0.00           C  
ATOM   2818  C   TRP   186     -20.958  -4.022   5.003  1.00  0.00           C  
ATOM   2819  O   TRP   186     -21.685  -3.481   5.852  1.00  0.00           O  
ATOM   2820  CB  TRP   186     -19.579  -1.931   4.249  1.00  0.00           C  
ATOM   2821  CG  TRP   186     -18.797  -1.329   3.137  1.00  0.00           C  
ATOM   2822  CD1 TRP   186     -19.040  -0.202   2.487  1.00  0.00           C  
ATOM   2823  CD2 TRP   186     -17.544  -1.808   2.456  1.00  0.00           C  
ATOM   2824  CE2 TRP   186     -17.131  -0.886   1.446  1.00  0.00           C  
ATOM   2825  CE3 TRP   186     -16.756  -2.904   2.692  1.00  0.00           C  
ATOM   2826  NE1 TRP   186     -18.157   0.035   1.473  1.00  0.00           N  
ATOM   2827  CZ2 TRP   186     -15.971  -1.137   0.671  1.00  0.00           C  
ATOM   2828  CZ3 TRP   186     -15.561  -3.138   2.034  1.00  0.00           C  
ATOM   2829  CH2 TRP   186     -15.188  -2.267   0.990  1.00  0.00           C  
ATOM   2830  H   TRP   186     -21.725  -1.764   2.736  1.00  0.00           H  
ATOM   2831  HA  TRP   186     -19.671  -3.824   3.280  1.00  0.00           H  
ATOM   2832  HB2 TRP   186     -20.260  -1.228   4.727  1.00  0.00           H  
ATOM   2833  HB3 TRP   186     -18.817  -2.192   4.983  1.00  0.00           H  
ATOM   2834  HD1 TRP   186     -19.869   0.396   2.838  1.00  0.00           H  
ATOM   2835  HE1 TRP   186     -18.200   0.833   0.855  1.00  0.00           H  
ATOM   2836  HE3 TRP   186     -17.017  -3.499   3.555  1.00  0.00           H  
ATOM   2837  HZ2 TRP   186     -15.710  -0.433  -0.103  1.00  0.00           H  
ATOM   2838  HZ3 TRP   186     -14.888  -3.907   2.384  1.00  0.00           H  
ATOM   2839  HH2 TRP   186     -14.168  -2.176   0.644  1.00  0.00           H  
ATOM   2840  N   TYR   187     -20.396  -5.172   5.165  1.00  0.00           N  
ATOM   2841  CA  TYR   187     -20.394  -5.807   6.503  1.00  0.00           C  
ATOM   2842  C   TYR   187     -19.438  -4.979   7.406  1.00  0.00           C  
ATOM   2843  O   TYR   187     -18.381  -4.500   6.881  1.00  0.00           O  
ATOM   2844  CB  TYR   187     -19.868  -7.282   6.335  1.00  0.00           C  
ATOM   2845  CG  TYR   187     -20.696  -8.201   5.469  1.00  0.00           C  
ATOM   2846  CD1 TYR   187     -22.056  -8.482   5.780  1.00  0.00           C  
ATOM   2847  CD2 TYR   187     -20.259  -8.690   4.221  1.00  0.00           C  
ATOM   2848  CE1 TYR   187     -22.921  -9.292   4.979  1.00  0.00           C  
ATOM   2849  CE2 TYR   187     -21.123  -9.444   3.374  1.00  0.00           C  
ATOM   2850  CZ  TYR   187     -22.405  -9.879   3.808  1.00  0.00           C  
ATOM   2851  OH  TYR   187     -23.272 -10.641   3.058  1.00  0.00           O  
ATOM   2852  H   TYR   187     -19.674  -5.422   4.504  1.00  0.00           H  
ATOM   2853  HA  TYR   187     -21.364  -5.901   6.993  1.00  0.00           H  
ATOM   2854  HB2 TYR   187     -18.882  -7.208   5.875  1.00  0.00           H  
ATOM   2855  HB3 TYR   187     -19.582  -7.724   7.289  1.00  0.00           H  
ATOM   2856  HD1 TYR   187     -22.558  -8.063   6.639  1.00  0.00           H  
ATOM   2857  HD2 TYR   187     -19.228  -8.572   3.920  1.00  0.00           H  
ATOM   2858  HE1 TYR   187     -23.965  -9.420   5.222  1.00  0.00           H  
ATOM   2859  HE2 TYR   187     -20.636  -9.826   2.489  1.00  0.00           H  
ATOM   2860  HH  TYR   187     -23.812 -11.152   3.665  1.00  0.00           H  
ATOM   2861  N   HIE   188     -19.804  -4.814   8.687  1.00  0.00           N  
ATOM   2862  CA  HIE   188     -19.042  -3.984   9.698  1.00  0.00           C  
ATOM   2863  C   HIE   188     -18.917  -4.614  11.061  1.00  0.00           C  
ATOM   2864  O   HIE   188     -17.980  -4.328  11.773  1.00  0.00           O  
ATOM   2865  CB  HIE   188     -19.723  -2.659   9.785  1.00  0.00           C  
ATOM   2866  CG  HIE   188     -21.169  -2.718  10.182  1.00  0.00           C  
ATOM   2867  CD2 HIE   188     -22.259  -2.611   9.388  1.00  0.00           C  
ATOM   2868  ND1 HIE   188     -21.623  -2.843  11.482  1.00  0.00           N  
ATOM   2869  CE1 HIE   188     -22.948  -3.029  11.386  1.00  0.00           C  
ATOM   2870  NE2 HIE   188     -23.368  -2.816  10.155  1.00  0.00           N  
ATOM   2871  H   HIE   188     -20.598  -5.395   8.919  1.00  0.00           H  
ATOM   2872  HA  HIE   188     -18.059  -3.707   9.316  1.00  0.00           H  
ATOM   2873  HB2 HIE   188     -19.253  -2.043  10.551  1.00  0.00           H  
ATOM   2874  HB3 HIE   188     -19.554  -2.022   8.916  1.00  0.00           H  
ATOM   2875  HD2 HIE   188     -22.333  -2.384   8.334  1.00  0.00           H  
ATOM   2876  HE1 HIE   188     -23.579  -3.088  12.261  1.00  0.00           H  
ATOM   2877  HE2 HIE   188     -24.294  -2.688   9.770  1.00  0.00           H  
ATOM   2878  N   ASP   189     -19.855  -5.462  11.522  1.00  0.00           N  
ATOM   2879  CA  ASP   189     -19.950  -6.038  12.900  1.00  0.00           C  
ATOM   2880  C   ASP   189     -19.648  -7.551  12.806  1.00  0.00           C  
ATOM   2881  O   ASP   189     -19.537  -8.129  13.862  1.00  0.00           O  
ATOM   2882  CB  ASP   189     -21.289  -5.786  13.544  1.00  0.00           C  
ATOM   2883  CG  ASP   189     -22.548  -6.285  12.737  1.00  0.00           C  
ATOM   2884  OD1 ASP   189     -22.530  -6.575  11.517  1.00  0.00           O  
ATOM   2885  OD2 ASP   189     -23.556  -6.331  13.455  1.00  0.00           O1-
ATOM   2886  H   ASP   189     -20.667  -5.751  10.996  1.00  0.00           H  
ATOM   2887  HA  ASP   189     -19.189  -5.572  13.525  1.00  0.00           H  
ATOM   2888  HB2 ASP   189     -21.256  -6.322  14.493  1.00  0.00           H  
ATOM   2889  HB3 ASP   189     -21.323  -4.700  13.631  1.00  0.00           H  
ATOM   2890  N   ARG   190     -19.686  -8.279  11.610  1.00  0.00           N  
ATOM   2891  CA  ARG   190     -19.939  -9.785  11.621  1.00  0.00           C  
ATOM   2892  C   ARG   190     -19.212 -10.466  10.442  1.00  0.00           C  
ATOM   2893  O   ARG   190     -18.825  -9.710   9.604  1.00  0.00           O  
ATOM   2894  CB  ARG   190     -21.500  -9.986  11.456  1.00  0.00           C  
ATOM   2895  CG  ARG   190     -22.071  -9.768  10.071  1.00  0.00           C  
ATOM   2896  CD  ARG   190     -23.582  -9.821  10.135  1.00  0.00           C  
ATOM   2897  NE  ARG   190     -24.120  -8.563  10.586  1.00  0.00           N  
ATOM   2898  CZ  ARG   190     -25.401  -8.216  10.573  1.00  0.00           C  
ATOM   2899  NH1 ARG   190     -26.232  -8.991   9.918  1.00  0.00           N1+
ATOM   2900  NH2 ARG   190     -25.808  -7.220  11.218  1.00  0.00           N1+
ATOM   2901  H   ARG   190     -19.876  -7.818  10.731  1.00  0.00           H  
ATOM   2902  HA  ARG   190     -19.661 -10.270  12.556  1.00  0.00           H  
ATOM   2903  HB2 ARG   190     -21.665 -11.044  11.656  1.00  0.00           H  
ATOM   2904  HB3 ARG   190     -21.989  -9.288  12.136  1.00  0.00           H  
ATOM   2905  HG2 ARG   190     -21.846  -8.743   9.777  1.00  0.00           H  
ATOM   2906  HG3 ARG   190     -21.677 -10.453   9.321  1.00  0.00           H  
ATOM   2907  HD2 ARG   190     -23.860  -9.892   9.084  1.00  0.00           H  
ATOM   2908  HD3 ARG   190     -23.990 -10.576  10.807  1.00  0.00           H  
ATOM   2909  HE  ARG   190     -23.504  -7.959  11.112  1.00  0.00           H  
ATOM   2910 HH11 ARG   190     -25.850  -9.814   9.474  1.00  0.00           H  
ATOM   2911 HH12 ARG   190     -27.123  -8.615   9.626  1.00  0.00           H  
ATOM   2912 HH21 ARG   190     -25.107  -6.719  11.744  1.00  0.00           H  
ATOM   2913 HH22 ARG   190     -26.723  -6.835  11.031  1.00  0.00           H  
ATOM   2914  N   GLY   191     -19.117 -11.740  10.478  1.00  0.00           N  
ATOM   2915  CA  GLY   191     -18.112 -12.420   9.602  1.00  0.00           C  
ATOM   2916  C   GLY   191     -16.771 -11.914  10.099  1.00  0.00           C  
ATOM   2917  O   GLY   191     -16.495 -11.787  11.245  1.00  0.00           O  
ATOM   2918  H   GLY   191     -19.475 -12.262  11.266  1.00  0.00           H  
ATOM   2919  HA2 GLY   191     -18.101 -13.507   9.698  1.00  0.00           H  
ATOM   2920  HA3 GLY   191     -18.229 -12.145   8.554  1.00  0.00           H  
ATOM   2921  N   TRP   192     -15.936 -11.664   9.136  1.00  0.00           N  
ATOM   2922  CA  TRP   192     -14.609 -11.061   9.443  1.00  0.00           C  
ATOM   2923  C   TRP   192     -14.596  -9.521   9.588  1.00  0.00           C  
ATOM   2924  O   TRP   192     -13.604  -8.885   9.920  1.00  0.00           O  
ATOM   2925  CB  TRP   192     -13.769 -11.518   8.220  1.00  0.00           C  
ATOM   2926  CG  TRP   192     -12.257 -11.323   8.263  1.00  0.00           C  
ATOM   2927  CD1 TRP   192     -11.627 -10.245   7.731  1.00  0.00           C  
ATOM   2928  CD2 TRP   192     -11.281 -12.026   9.085  1.00  0.00           C  
ATOM   2929  CE2 TRP   192      -9.974 -11.498   8.846  1.00  0.00           C  
ATOM   2930  CE3 TRP   192     -11.420 -13.145   9.962  1.00  0.00           C  
ATOM   2931  NE1 TRP   192     -10.201 -10.475   7.958  1.00  0.00           N  
ATOM   2932  CZ2 TRP   192      -8.859 -12.129   9.381  1.00  0.00           C  
ATOM   2933  CZ3 TRP   192     -10.292 -13.689  10.622  1.00  0.00           C  
ATOM   2934  CH2 TRP   192      -8.965 -13.162  10.331  1.00  0.00           C  
ATOM   2935  H   TRP   192     -16.168 -11.923   8.188  1.00  0.00           H  
ATOM   2936  HA  TRP   192     -14.237 -11.539  10.348  1.00  0.00           H  
ATOM   2937  HB2 TRP   192     -13.934 -12.595   8.188  1.00  0.00           H  
ATOM   2938  HB3 TRP   192     -14.156 -11.114   7.286  1.00  0.00           H  
ATOM   2939  HD1 TRP   192     -12.132  -9.590   7.038  1.00  0.00           H  
ATOM   2940  HE1 TRP   192      -9.544  -9.892   7.460  1.00  0.00           H  
ATOM   2941  HE3 TRP   192     -12.421 -13.517  10.126  1.00  0.00           H  
ATOM   2942  HZ2 TRP   192      -7.903 -11.701   9.120  1.00  0.00           H  
ATOM   2943  HZ3 TRP   192     -10.338 -14.485  11.351  1.00  0.00           H  
ATOM   2944  HH2 TRP   192      -8.061 -13.466  10.840  1.00  0.00           H  
ATOM   2945  N   ALA   193     -15.690  -8.851   9.304  1.00  0.00           N  
ATOM   2946  CA  ALA   193     -15.831  -7.407   9.625  1.00  0.00           C  
ATOM   2947  C   ALA   193     -15.634  -7.120  11.119  1.00  0.00           C  
ATOM   2948  O   ALA   193     -16.097  -7.917  11.977  1.00  0.00           O  
ATOM   2949  CB  ALA   193     -17.149  -7.018   8.947  1.00  0.00           C  
ATOM   2950  H   ALA   193     -16.586  -9.315   9.264  1.00  0.00           H  
ATOM   2951  HA  ALA   193     -14.966  -6.981   9.116  1.00  0.00           H  
ATOM   2952  HB1 ALA   193     -18.003  -7.343   9.542  1.00  0.00           H  
ATOM   2953  HB2 ALA   193     -17.201  -5.980   8.619  1.00  0.00           H  
ATOM   2954  HB3 ALA   193     -17.181  -7.589   8.020  1.00  0.00           H  
ATOM   2955  N   LYS   194     -15.163  -5.926  11.450  1.00  0.00           N  
ATOM   2956  CA  LYS   194     -15.113  -5.306  12.824  1.00  0.00           C  
ATOM   2957  C   LYS   194     -15.085  -3.722  12.811  1.00  0.00           C  
ATOM   2958  O   LYS   194     -14.627  -3.090  11.910  1.00  0.00           O  
ATOM   2959  CB  LYS   194     -14.024  -5.842  13.753  1.00  0.00           C  
ATOM   2960  CG  LYS   194     -12.567  -5.515  13.344  1.00  0.00           C  
ATOM   2961  CD  LYS   194     -11.925  -6.540  12.323  1.00  0.00           C  
ATOM   2962  CE  LYS   194     -11.688  -7.941  12.828  1.00  0.00           C  
ATOM   2963  NZ  LYS   194     -11.148  -8.801  11.720  1.00  0.00           N1+
ATOM   2964  H   LYS   194     -15.064  -5.329  10.641  1.00  0.00           H  
ATOM   2965  HA  LYS   194     -16.000  -5.601  13.385  1.00  0.00           H  
ATOM   2966  HB2 LYS   194     -14.120  -5.343  14.716  1.00  0.00           H  
ATOM   2967  HB3 LYS   194     -14.200  -6.913  13.850  1.00  0.00           H  
ATOM   2968  HG2 LYS   194     -12.374  -4.483  13.054  1.00  0.00           H  
ATOM   2969  HG3 LYS   194     -12.043  -5.641  14.291  1.00  0.00           H  
ATOM   2970  HD2 LYS   194     -12.674  -6.632  11.536  1.00  0.00           H  
ATOM   2971  HD3 LYS   194     -11.008  -6.090  11.942  1.00  0.00           H  
ATOM   2972  HE2 LYS   194     -10.987  -7.911  13.663  1.00  0.00           H  
ATOM   2973  HE3 LYS   194     -12.617  -8.337  13.239  1.00  0.00           H  
ATOM   2974  HZ1 LYS   194     -11.298  -9.755  12.016  1.00  0.00           H  
ATOM   2975  HZ2 LYS   194     -11.755  -8.687  10.921  1.00  0.00           H  
ATOM   2976  HZ3 LYS   194     -10.216  -8.592  11.394  1.00  0.00           H  
ATOM   2977  N   ILE   195     -15.574  -3.226  13.914  1.00  0.00           N  
ATOM   2978  CA  ILE   195     -15.843  -1.771  14.160  1.00  0.00           C  
ATOM   2979  C   ILE   195     -15.971  -1.498  15.711  1.00  0.00           C  
ATOM   2980  O   ILE   195     -16.426  -2.331  16.505  1.00  0.00           O  
ATOM   2981  CB  ILE   195     -17.128  -1.280  13.439  1.00  0.00           C  
ATOM   2982  CG1 ILE   195     -17.244   0.266  13.346  1.00  0.00           C  
ATOM   2983  CG2 ILE   195     -18.456  -1.763  13.992  1.00  0.00           C  
ATOM   2984  CD1 ILE   195     -17.750   0.789  11.985  1.00  0.00           C  
ATOM   2985  H   ILE   195     -15.908  -3.879  14.608  1.00  0.00           H  
ATOM   2986  HA  ILE   195     -14.992  -1.240  13.735  1.00  0.00           H  
ATOM   2987  HB  ILE   195     -17.205  -1.616  12.405  1.00  0.00           H  
ATOM   2988 HG12 ILE   195     -17.891   0.633  14.143  1.00  0.00           H  
ATOM   2989 HG13 ILE   195     -16.227   0.635  13.474  1.00  0.00           H  
ATOM   2990 HG21 ILE   195     -19.326  -1.404  13.443  1.00  0.00           H  
ATOM   2991 HG22 ILE   195     -18.488  -2.851  13.930  1.00  0.00           H  
ATOM   2992 HG23 ILE   195     -18.610  -1.358  14.993  1.00  0.00           H  
ATOM   2993 HD11 ILE   195     -17.674   1.864  12.150  1.00  0.00           H  
ATOM   2994 HD12 ILE   195     -17.056   0.492  11.198  1.00  0.00           H  
ATOM   2995 HD13 ILE   195     -18.800   0.496  12.002  1.00  0.00           H  
ATOM   2996  N   SER   196     -15.534  -0.321  16.185  1.00  0.00           N  
ATOM   2997  CA  SER   196     -15.412   0.103  17.612  1.00  0.00           C  
ATOM   2998  C   SER   196     -15.477   1.601  17.717  1.00  0.00           C  
ATOM   2999  O   SER   196     -14.650   2.371  17.163  1.00  0.00           O  
ATOM   3000  CB  SER   196     -14.158  -0.389  18.237  1.00  0.00           C  
ATOM   3001  OG  SER   196     -14.180   0.069  19.618  1.00  0.00           O  
ATOM   3002  H   SER   196     -15.119   0.277  15.484  1.00  0.00           H  
ATOM   3003  HA  SER   196     -16.250  -0.353  18.140  1.00  0.00           H  
ATOM   3004  HB2 SER   196     -14.213  -1.477  18.229  1.00  0.00           H  
ATOM   3005  HB3 SER   196     -13.234  -0.075  17.751  1.00  0.00           H  
ATOM   3006  HG  SER   196     -14.949  -0.342  20.022  1.00  0.00           H  
ATOM   3007  N   ASN   197     -16.518   2.049  18.478  1.00  0.00           N  
ATOM   3008  CA  ASN   197     -16.931   3.420  18.726  1.00  0.00           C  
ATOM   3009  C   ASN   197     -17.506   4.089  17.467  1.00  0.00           C  
ATOM   3010  O   ASN   197     -18.529   4.783  17.447  1.00  0.00           O  
ATOM   3011  CB  ASN   197     -15.807   4.204  19.435  1.00  0.00           C  
ATOM   3012  CG  ASN   197     -15.458   3.576  20.768  1.00  0.00           C  
ATOM   3013  ND2 ASN   197     -14.537   2.600  20.746  1.00  0.00           N  
ATOM   3014  OD1 ASN   197     -15.751   4.046  21.861  1.00  0.00           O  
ATOM   3015  H   ASN   197     -17.159   1.314  18.740  1.00  0.00           H  
ATOM   3016  HA  ASN   197     -17.852   3.321  19.299  1.00  0.00           H  
ATOM   3017  HB2 ASN   197     -14.895   4.398  18.871  1.00  0.00           H  
ATOM   3018  HB3 ASN   197     -16.270   5.162  19.672  1.00  0.00           H  
ATOM   3019 HD21 ASN   197     -14.057   2.546  21.633  1.00  0.00           H  
ATOM   3020 HD22 ASN   197     -14.230   2.118  19.913  1.00  0.00           H  
ATOM   3021  N   MET   198     -16.750   3.994  16.348  1.00  0.00           N  
ATOM   3022  CA  MET   198     -17.253   4.357  14.995  1.00  0.00           C  
ATOM   3023  C   MET   198     -18.541   3.635  14.516  1.00  0.00           C  
ATOM   3024  O   MET   198     -18.991   2.706  15.184  1.00  0.00           O  
ATOM   3025  CB  MET   198     -16.129   4.046  13.963  1.00  0.00           C  
ATOM   3026  CG  MET   198     -14.763   4.739  14.275  1.00  0.00           C  
ATOM   3027  SD  MET   198     -13.514   4.703  13.002  1.00  0.00           S  
ATOM   3028  CE  MET   198     -14.057   5.963  11.906  1.00  0.00           C  
ATOM   3029  H   MET   198     -15.821   3.630  16.503  1.00  0.00           H  
ATOM   3030  HA  MET   198     -17.576   5.398  15.000  1.00  0.00           H  
ATOM   3031  HB2 MET   198     -15.956   2.970  13.985  1.00  0.00           H  
ATOM   3032  HB3 MET   198     -16.484   4.329  12.972  1.00  0.00           H  
ATOM   3033  HG2 MET   198     -14.840   5.762  14.645  1.00  0.00           H  
ATOM   3034  HG3 MET   198     -14.327   4.270  15.157  1.00  0.00           H  
ATOM   3035  HE1 MET   198     -13.792   5.647  10.896  1.00  0.00           H  
ATOM   3036  HE2 MET   198     -15.138   6.028  11.780  1.00  0.00           H  
ATOM   3037  HE3 MET   198     -13.720   6.959  12.193  1.00  0.00           H  
ATOM   3038  N   THR   199     -19.226   4.080  13.485  1.00  0.00           N  
ATOM   3039  CA  THR   199     -20.495   3.399  13.008  1.00  0.00           C  
ATOM   3040  C   THR   199     -20.604   3.449  11.514  1.00  0.00           C  
ATOM   3041  O   THR   199     -20.057   4.360  10.903  1.00  0.00           O  
ATOM   3042  CB  THR   199     -21.697   3.918  13.784  1.00  0.00           C  
ATOM   3043  CG2 THR   199     -21.798   3.596  15.311  1.00  0.00           C  
ATOM   3044  OG1 THR   199     -21.750   5.315  13.716  1.00  0.00           O  
ATOM   3045  H   THR   199     -18.859   4.890  13.005  1.00  0.00           H  
ATOM   3046  HA  THR   199     -20.413   2.326  13.173  1.00  0.00           H  
ATOM   3047  HB  THR   199     -22.584   3.580  13.247  1.00  0.00           H  
ATOM   3048  HG1 THR   199     -22.650   5.597  13.540  1.00  0.00           H  
ATOM   3049 HG21 THR   199     -22.713   3.868  15.836  1.00  0.00           H  
ATOM   3050 HG22 THR   199     -21.752   2.511  15.413  1.00  0.00           H  
ATOM   3051 HG23 THR   199     -21.026   3.978  15.979  1.00  0.00           H  
ATOM   3052  N   LEU   200     -21.312   2.462  10.913  1.00  0.00           N  
ATOM   3053  CA  LEU   200     -21.849   2.618   9.528  1.00  0.00           C  
ATOM   3054  C   LEU   200     -23.240   3.284   9.638  1.00  0.00           C  
ATOM   3055  O   LEU   200     -23.941   3.078  10.620  1.00  0.00           O  
ATOM   3056  CB  LEU   200     -21.983   1.236   8.844  1.00  0.00           C  
ATOM   3057  CG  LEU   200     -22.094   1.322   7.326  1.00  0.00           C  
ATOM   3058  CD1 LEU   200     -20.651   1.509   6.820  1.00  0.00           C  
ATOM   3059  CD2 LEU   200     -22.699   0.053   6.644  1.00  0.00           C  
ATOM   3060  H   LEU   200     -21.646   1.638  11.393  1.00  0.00           H  
ATOM   3061  HA  LEU   200     -21.219   3.224   8.876  1.00  0.00           H  
ATOM   3062  HB2 LEU   200     -21.191   0.515   9.041  1.00  0.00           H  
ATOM   3063  HB3 LEU   200     -22.903   0.776   9.208  1.00  0.00           H  
ATOM   3064  HG  LEU   200     -22.726   2.169   7.060  1.00  0.00           H  
ATOM   3065 HD11 LEU   200     -20.078   2.241   7.389  1.00  0.00           H  
ATOM   3066 HD12 LEU   200     -20.122   0.562   6.934  1.00  0.00           H  
ATOM   3067 HD13 LEU   200     -20.640   1.916   5.809  1.00  0.00           H  
ATOM   3068 HD21 LEU   200     -22.033  -0.791   6.457  1.00  0.00           H  
ATOM   3069 HD22 LEU   200     -23.552  -0.236   7.260  1.00  0.00           H  
ATOM   3070 HD23 LEU   200     -23.157   0.497   5.760  1.00  0.00           H  
ATOM   3071  N   SER   201     -23.596   4.093   8.604  1.00  0.00           N  
ATOM   3072  CA  SER   201     -25.014   4.487   8.409  1.00  0.00           C  
ATOM   3073  C   SER   201     -25.295   4.629   6.906  1.00  0.00           C  
ATOM   3074  O   SER   201     -24.656   5.402   6.202  1.00  0.00           O  
ATOM   3075  CB  SER   201     -25.371   5.842   9.079  1.00  0.00           C  
ATOM   3076  OG  SER   201     -26.735   6.102   8.944  1.00  0.00           O  
ATOM   3077  H   SER   201     -22.873   4.268   7.921  1.00  0.00           H  
ATOM   3078  HA  SER   201     -25.632   3.720   8.876  1.00  0.00           H  
ATOM   3079  HB2 SER   201     -25.183   5.999  10.141  1.00  0.00           H  
ATOM   3080  HB3 SER   201     -24.686   6.476   8.516  1.00  0.00           H  
ATOM   3081  HG  SER   201     -26.820   7.010   9.247  1.00  0.00           H  
ATOM   3082  N   ASN   202     -26.341   3.925   6.433  1.00  0.00           N  
ATOM   3083  CA  ASN   202     -26.782   4.076   5.047  1.00  0.00           C  
ATOM   3084  C   ASN   202     -25.566   4.006   4.113  1.00  0.00           C  
ATOM   3085  O   ASN   202     -25.455   4.911   3.299  1.00  0.00           O  
ATOM   3086  CB  ASN   202     -27.609   5.422   4.930  1.00  0.00           C  
ATOM   3087  CG  ASN   202     -28.858   5.412   5.793  1.00  0.00           C  
ATOM   3088  ND2 ASN   202     -29.308   6.458   6.444  1.00  0.00           N  
ATOM   3089  OD1 ASN   202     -29.475   4.410   5.965  1.00  0.00           O  
ATOM   3090  H   ASN   202     -26.878   3.299   7.016  1.00  0.00           H  
ATOM   3091  HA  ASN   202     -27.425   3.201   4.963  1.00  0.00           H  
ATOM   3092  HB2 ASN   202     -26.915   6.209   5.224  1.00  0.00           H  
ATOM   3093  HB3 ASN   202     -27.941   5.627   3.913  1.00  0.00           H  
ATOM   3094 HD21 ASN   202     -29.981   6.323   7.185  1.00  0.00           H  
ATOM   3095 HD22 ASN   202     -28.716   7.276   6.472  1.00  0.00           H  
ATOM   3096  N   GLY   203     -24.686   2.992   4.301  1.00  0.00           N  
ATOM   3097  CA  GLY   203     -23.601   2.639   3.423  1.00  0.00           C  
ATOM   3098  C   GLY   203     -22.268   3.227   3.736  1.00  0.00           C  
ATOM   3099  O   GLY   203     -21.242   2.614   3.446  1.00  0.00           O  
ATOM   3100  H   GLY   203     -24.816   2.469   5.155  1.00  0.00           H  
ATOM   3101  HA2 GLY   203     -23.613   1.551   3.361  1.00  0.00           H  
ATOM   3102  HA3 GLY   203     -23.908   2.985   2.437  1.00  0.00           H  
ATOM   3103  N   LYS   204     -22.268   4.426   4.442  1.00  0.00           N  
ATOM   3104  CA  LYS   204     -21.143   5.304   4.753  1.00  0.00           C  
ATOM   3105  C   LYS   204     -20.551   5.137   6.181  1.00  0.00           C  
ATOM   3106  O   LYS   204     -21.215   4.577   7.035  1.00  0.00           O  
ATOM   3107  CB  LYS   204     -21.480   6.774   4.463  1.00  0.00           C  
ATOM   3108  CG  LYS   204     -21.966   7.015   3.020  1.00  0.00           C  
ATOM   3109  CD  LYS   204     -22.624   8.364   2.777  1.00  0.00           C  
ATOM   3110  CE  LYS   204     -24.164   8.265   3.014  1.00  0.00           C  
ATOM   3111  NZ  LYS   204     -24.681   9.603   3.439  1.00  0.00           N1+
ATOM   3112  H   LYS   204     -23.139   4.862   4.707  1.00  0.00           H  
ATOM   3113  HA  LYS   204     -20.349   5.114   4.031  1.00  0.00           H  
ATOM   3114  HB2 LYS   204     -22.338   7.043   5.079  1.00  0.00           H  
ATOM   3115  HB3 LYS   204     -20.575   7.372   4.567  1.00  0.00           H  
ATOM   3116  HG2 LYS   204     -21.094   6.809   2.399  1.00  0.00           H  
ATOM   3117  HG3 LYS   204     -22.564   6.138   2.775  1.00  0.00           H  
ATOM   3118  HD2 LYS   204     -22.256   9.053   3.537  1.00  0.00           H  
ATOM   3119  HD3 LYS   204     -22.375   8.808   1.814  1.00  0.00           H  
ATOM   3120  HE2 LYS   204     -24.547   7.946   2.044  1.00  0.00           H  
ATOM   3121  HE3 LYS   204     -24.473   7.564   3.790  1.00  0.00           H  
ATOM   3122  HZ1 LYS   204     -24.145   9.748   4.282  1.00  0.00           H  
ATOM   3123  HZ2 LYS   204     -24.323  10.271   2.771  1.00  0.00           H  
ATOM   3124  HZ3 LYS   204     -25.672   9.705   3.605  1.00  0.00           H  
ATOM   3125  N   LEU   205     -19.305   5.444   6.377  1.00  0.00           N  
ATOM   3126  CA  LEU   205     -18.558   5.156   7.563  1.00  0.00           C  
ATOM   3127  C   LEU   205     -18.398   6.450   8.372  1.00  0.00           C  
ATOM   3128  O   LEU   205     -17.463   7.201   8.160  1.00  0.00           O  
ATOM   3129  CB  LEU   205     -17.176   4.554   7.201  1.00  0.00           C  
ATOM   3130  CG  LEU   205     -16.119   4.476   8.265  1.00  0.00           C  
ATOM   3131  CD1 LEU   205     -16.609   3.563   9.375  1.00  0.00           C  
ATOM   3132  CD2 LEU   205     -14.844   3.818   7.775  1.00  0.00           C  
ATOM   3133  H   LEU   205     -18.905   5.737   5.498  1.00  0.00           H  
ATOM   3134  HA  LEU   205     -18.999   4.376   8.182  1.00  0.00           H  
ATOM   3135  HB2 LEU   205     -17.286   3.545   6.806  1.00  0.00           H  
ATOM   3136  HB3 LEU   205     -16.763   5.005   6.299  1.00  0.00           H  
ATOM   3137  HG  LEU   205     -15.902   5.427   8.753  1.00  0.00           H  
ATOM   3138 HD11 LEU   205     -17.401   4.050   9.944  1.00  0.00           H  
ATOM   3139 HD12 LEU   205     -17.122   2.665   9.032  1.00  0.00           H  
ATOM   3140 HD13 LEU   205     -15.764   3.186   9.950  1.00  0.00           H  
ATOM   3141 HD21 LEU   205     -14.371   4.480   7.050  1.00  0.00           H  
ATOM   3142 HD22 LEU   205     -14.154   3.739   8.615  1.00  0.00           H  
ATOM   3143 HD23 LEU   205     -15.008   2.805   7.408  1.00  0.00           H  
ATOM   3144  N   ARG   206     -19.390   6.569   9.283  1.00  0.00           N  
ATOM   3145  CA  ARG   206     -19.624   7.659  10.221  1.00  0.00           C  
ATOM   3146  C   ARG   206     -18.529   7.693  11.249  1.00  0.00           C  
ATOM   3147  O   ARG   206     -18.408   6.720  12.013  1.00  0.00           O  
ATOM   3148  CB  ARG   206     -21.004   7.514  11.013  1.00  0.00           C  
ATOM   3149  CG  ARG   206     -21.314   8.604  12.038  1.00  0.00           C  
ATOM   3150  CD  ARG   206     -21.533   9.968  11.326  1.00  0.00           C  
ATOM   3151  NE  ARG   206     -22.719   9.719  10.455  1.00  0.00           N  
ATOM   3152  CZ  ARG   206     -23.974   9.863  10.783  1.00  0.00           C  
ATOM   3153  NH1 ARG   206     -24.340  10.447  11.844  1.00  0.00           N1+
ATOM   3154  NH2 ARG   206     -24.910   9.561   9.905  1.00  0.00           N1+
ATOM   3155  H   ARG   206     -19.963   5.745   9.398  1.00  0.00           H  
ATOM   3156  HA  ARG   206     -19.567   8.611   9.692  1.00  0.00           H  
ATOM   3157  HB2 ARG   206     -21.748   7.389  10.226  1.00  0.00           H  
ATOM   3158  HB3 ARG   206     -21.082   6.613  11.622  1.00  0.00           H  
ATOM   3159  HG2 ARG   206     -22.178   8.308  12.632  1.00  0.00           H  
ATOM   3160  HG3 ARG   206     -20.468   8.737  12.712  1.00  0.00           H  
ATOM   3161  HD2 ARG   206     -21.683  10.788  12.028  1.00  0.00           H  
ATOM   3162  HD3 ARG   206     -20.691  10.246  10.690  1.00  0.00           H  
ATOM   3163  HE  ARG   206     -22.656   9.462   9.480  1.00  0.00           H  
ATOM   3164 HH11 ARG   206     -23.624  10.827  12.445  1.00  0.00           H  
ATOM   3165 HH12 ARG   206     -25.319  10.649  11.987  1.00  0.00           H  
ATOM   3166 HH21 ARG   206     -24.664   9.267   8.971  1.00  0.00           H  
ATOM   3167 HH22 ARG   206     -25.865   9.739  10.181  1.00  0.00           H  
ATOM   3168  N   VAL   207     -17.811   8.798  11.222  1.00  0.00           N  
ATOM   3169  CA  VAL   207     -16.954   9.195  12.351  1.00  0.00           C  
ATOM   3170  C   VAL   207     -17.758   9.712  13.489  1.00  0.00           C  
ATOM   3171  O   VAL   207     -18.471  10.668  13.291  1.00  0.00           O  
ATOM   3172  CB  VAL   207     -15.896  10.201  11.868  1.00  0.00           C  
ATOM   3173  CG1 VAL   207     -14.812  10.626  12.907  1.00  0.00           C  
ATOM   3174  CG2 VAL   207     -15.118   9.664  10.657  1.00  0.00           C  
ATOM   3175  H   VAL   207     -17.986   9.418  10.444  1.00  0.00           H  
ATOM   3176  HA  VAL   207     -16.403   8.286  12.591  1.00  0.00           H  
ATOM   3177  HB  VAL   207     -16.445  11.086  11.547  1.00  0.00           H  
ATOM   3178 HG11 VAL   207     -15.337  10.899  13.822  1.00  0.00           H  
ATOM   3179 HG12 VAL   207     -14.215   9.726  13.062  1.00  0.00           H  
ATOM   3180 HG13 VAL   207     -14.361  11.521  12.480  1.00  0.00           H  
ATOM   3181 HG21 VAL   207     -14.436  10.428  10.287  1.00  0.00           H  
ATOM   3182 HG22 VAL   207     -14.651   8.709  10.897  1.00  0.00           H  
ATOM   3183 HG23 VAL   207     -15.773   9.447   9.814  1.00  0.00           H  
ATOM   3184  N   ASN   208     -17.524   9.175  14.710  1.00  0.00           N  
ATOM   3185  CA  ASN   208     -18.186   9.598  15.960  1.00  0.00           C  
ATOM   3186  C   ASN   208     -17.407  10.353  16.973  1.00  0.00           C  
ATOM   3187  O   ASN   208     -18.017  11.020  17.804  1.00  0.00           O  
ATOM   3188  CB  ASN   208     -18.845   8.395  16.704  1.00  0.00           C  
ATOM   3189  CG  ASN   208     -19.921   7.779  15.810  1.00  0.00           C  
ATOM   3190  ND2 ASN   208     -19.770   6.524  15.554  1.00  0.00           N  
ATOM   3191  OD1 ASN   208     -20.744   8.478  15.216  1.00  0.00           O  
ATOM   3192  H   ASN   208     -16.739   8.548  14.807  1.00  0.00           H  
ATOM   3193  HA  ASN   208     -18.951  10.317  15.666  1.00  0.00           H  
ATOM   3194  HB2 ASN   208     -18.034   7.702  16.932  1.00  0.00           H  
ATOM   3195  HB3 ASN   208     -19.341   8.731  17.614  1.00  0.00           H  
ATOM   3196 HD21 ASN   208     -20.437   6.178  14.879  1.00  0.00           H  
ATOM   3197 HD22 ASN   208     -19.326   5.902  16.213  1.00  0.00           H  
ATOM   3198  N   GLN   209     -16.090  10.301  16.891  1.00  0.00           N  
ATOM   3199  CA  GLN   209     -15.253  11.088  17.805  1.00  0.00           C  
ATOM   3200  C   GLN   209     -14.289  11.872  16.885  1.00  0.00           C  
ATOM   3201  O   GLN   209     -13.722  11.370  15.969  1.00  0.00           O  
ATOM   3202  CB  GLN   209     -14.513  10.211  18.766  1.00  0.00           C  
ATOM   3203  CG  GLN   209     -15.375   9.543  19.842  1.00  0.00           C  
ATOM   3204  CD  GLN   209     -16.237   8.402  19.275  1.00  0.00           C  
ATOM   3205  NE2 GLN   209     -17.348   8.148  19.950  1.00  0.00           N  
ATOM   3206  OE1 GLN   209     -15.899   7.542  18.426  1.00  0.00           O  
ATOM   3207  H   GLN   209     -15.634   9.591  16.336  1.00  0.00           H  
ATOM   3208  HA  GLN   209     -15.877  11.783  18.367  1.00  0.00           H  
ATOM   3209  HB2 GLN   209     -14.080   9.443  18.124  1.00  0.00           H  
ATOM   3210  HB3 GLN   209     -13.643  10.675  19.231  1.00  0.00           H  
ATOM   3211  HG2 GLN   209     -14.750   9.032  20.573  1.00  0.00           H  
ATOM   3212  HG3 GLN   209     -16.043  10.245  20.340  1.00  0.00           H  
ATOM   3213 HE21 GLN   209     -17.859   7.304  19.737  1.00  0.00           H  
ATOM   3214 HE22 GLN   209     -17.671   8.777  20.671  1.00  0.00           H  
ATOM   3215  N   ASP   210     -14.043  13.230  17.232  1.00  0.00           N  
ATOM   3216  CA  ASP   210     -13.082  14.076  16.557  1.00  0.00           C  
ATOM   3217  C   ASP   210     -11.702  13.439  16.748  1.00  0.00           C  
ATOM   3218  O   ASP   210     -11.521  12.655  17.704  1.00  0.00           O  
ATOM   3219  CB  ASP   210     -13.227  15.502  17.214  1.00  0.00           C  
ATOM   3220  CG  ASP   210     -14.546  16.214  17.180  1.00  0.00           C  
ATOM   3221  OD1 ASP   210     -14.626  17.325  17.761  1.00  0.00           O  
ATOM   3222  OD2 ASP   210     -15.467  15.872  16.479  1.00  0.00           O1-
ATOM   3223  H   ASP   210     -14.481  13.684  18.020  1.00  0.00           H  
ATOM   3224  HA  ASP   210     -13.335  14.082  15.496  1.00  0.00           H  
ATOM   3225  HB2 ASP   210     -12.970  15.376  18.266  1.00  0.00           H  
ATOM   3226  HB3 ASP   210     -12.438  16.151  16.836  1.00  0.00           H  
ATOM   3227  N   GLY   211     -10.779  13.623  15.783  1.00  0.00           N  
ATOM   3228  CA  GLY   211      -9.368  13.307  15.971  1.00  0.00           C  
ATOM   3229  C   GLY   211      -8.575  13.196  14.664  1.00  0.00           C  
ATOM   3230  O   GLY   211      -9.258  13.211  13.583  1.00  0.00           O  
ATOM   3231  H   GLY   211     -11.111  13.865  14.859  1.00  0.00           H  
ATOM   3232  HA2 GLY   211      -8.852  14.077  16.545  1.00  0.00           H  
ATOM   3233  HA3 GLY   211      -9.277  12.497  16.695  1.00  0.00           H  
ATOM   3234  N   PHE   212      -7.302  12.927  14.758  1.00  0.00           N  
ATOM   3235  CA  PHE   212      -6.535  12.368  13.685  1.00  0.00           C  
ATOM   3236  C   PHE   212      -6.659  10.825  13.564  1.00  0.00           C  
ATOM   3237  O   PHE   212      -6.330  10.006  14.407  1.00  0.00           O  
ATOM   3238  CB  PHE   212      -5.029  12.833  13.745  1.00  0.00           C  
ATOM   3239  CG  PHE   212      -4.837  14.340  13.636  1.00  0.00           C  
ATOM   3240  CD1 PHE   212      -4.822  15.131  14.769  1.00  0.00           C  
ATOM   3241  CD2 PHE   212      -4.383  14.887  12.442  1.00  0.00           C  
ATOM   3242  CE1 PHE   212      -4.470  16.546  14.595  1.00  0.00           C  
ATOM   3243  CE2 PHE   212      -4.026  16.254  12.337  1.00  0.00           C  
ATOM   3244  CZ  PHE   212      -4.035  17.094  13.404  1.00  0.00           C  
ATOM   3245  H   PHE   212      -6.935  12.775  15.687  1.00  0.00           H  
ATOM   3246  HA  PHE   212      -6.977  12.772  12.776  1.00  0.00           H  
ATOM   3247  HB2 PHE   212      -4.516  12.458  14.631  1.00  0.00           H  
ATOM   3248  HB3 PHE   212      -4.523  12.445  12.861  1.00  0.00           H  
ATOM   3249  HD1 PHE   212      -5.032  14.796  15.774  1.00  0.00           H  
ATOM   3250  HD2 PHE   212      -4.305  14.328  11.522  1.00  0.00           H  
ATOM   3251  HE1 PHE   212      -4.548  17.180  15.466  1.00  0.00           H  
ATOM   3252  HE2 PHE   212      -3.722  16.631  11.371  1.00  0.00           H  
ATOM   3253  HZ  PHE   212      -3.827  18.150  13.316  1.00  0.00           H  
ATOM   3254  N   TYR   213      -6.789  10.388  12.319  1.00  0.00           N  
ATOM   3255  CA  TYR   213      -6.907   8.982  11.868  1.00  0.00           C  
ATOM   3256  C   TYR   213      -6.055   8.548  10.645  1.00  0.00           C  
ATOM   3257  O   TYR   213      -5.660   9.371   9.884  1.00  0.00           O  
ATOM   3258  CB  TYR   213      -8.334   8.666  11.437  1.00  0.00           C  
ATOM   3259  CG  TYR   213      -9.412   8.730  12.530  1.00  0.00           C  
ATOM   3260  CD1 TYR   213      -9.859   9.971  13.090  1.00  0.00           C  
ATOM   3261  CD2 TYR   213     -10.027   7.476  12.847  1.00  0.00           C  
ATOM   3262  CE1 TYR   213     -10.926   9.950  14.054  1.00  0.00           C  
ATOM   3263  CE2 TYR   213     -11.130   7.474  13.796  1.00  0.00           C  
ATOM   3264  CZ  TYR   213     -11.516   8.677  14.403  1.00  0.00           C  
ATOM   3265  OH  TYR   213     -12.646   8.787  15.178  1.00  0.00           O  
ATOM   3266  H   TYR   213      -6.860  11.053  11.562  1.00  0.00           H  
ATOM   3267  HA  TYR   213      -6.621   8.398  12.742  1.00  0.00           H  
ATOM   3268  HB2 TYR   213      -8.715   9.299  10.634  1.00  0.00           H  
ATOM   3269  HB3 TYR   213      -8.320   7.720  10.897  1.00  0.00           H  
ATOM   3270  HD1 TYR   213      -9.493  10.919  12.726  1.00  0.00           H  
ATOM   3271  HD2 TYR   213      -9.766   6.636  12.221  1.00  0.00           H  
ATOM   3272  HE1 TYR   213     -11.335  10.825  14.537  1.00  0.00           H  
ATOM   3273  HE2 TYR   213     -11.770   6.639  14.037  1.00  0.00           H  
ATOM   3274  HH  TYR   213     -12.985   9.683  15.116  1.00  0.00           H  
ATOM   3275  N   TYR   214      -5.713   7.232  10.628  1.00  0.00           N  
ATOM   3276  CA  TYR   214      -5.166   6.528   9.446  1.00  0.00           C  
ATOM   3277  C   TYR   214      -6.247   5.713   8.857  1.00  0.00           C  
ATOM   3278  O   TYR   214      -7.009   5.019   9.539  1.00  0.00           O  
ATOM   3279  CB  TYR   214      -3.902   5.643   9.940  1.00  0.00           C  
ATOM   3280  CG  TYR   214      -3.274   4.905   8.756  1.00  0.00           C  
ATOM   3281  CD1 TYR   214      -2.556   5.697   7.829  1.00  0.00           C  
ATOM   3282  CD2 TYR   214      -3.401   3.515   8.549  1.00  0.00           C  
ATOM   3283  CE1 TYR   214      -2.109   5.166   6.623  1.00  0.00           C  
ATOM   3284  CE2 TYR   214      -2.967   3.010   7.286  1.00  0.00           C  
ATOM   3285  CZ  TYR   214      -2.324   3.812   6.334  1.00  0.00           C  
ATOM   3286  OH  TYR   214      -1.881   3.252   5.202  1.00  0.00           O  
ATOM   3287  H   TYR   214      -6.020   6.652  11.396  1.00  0.00           H  
ATOM   3288  HA  TYR   214      -4.800   7.298   8.766  1.00  0.00           H  
ATOM   3289  HB2 TYR   214      -3.208   6.331  10.422  1.00  0.00           H  
ATOM   3290  HB3 TYR   214      -4.349   4.869  10.564  1.00  0.00           H  
ATOM   3291  HD1 TYR   214      -2.400   6.738   8.072  1.00  0.00           H  
ATOM   3292  HD2 TYR   214      -3.916   2.847   9.223  1.00  0.00           H  
ATOM   3293  HE1 TYR   214      -1.586   5.823   5.944  1.00  0.00           H  
ATOM   3294  HE2 TYR   214      -3.117   1.943   7.212  1.00  0.00           H  
ATOM   3295  HH  TYR   214      -2.385   2.536   4.809  1.00  0.00           H  
ATOM   3296  N   LEU   215      -6.510   5.861   7.582  1.00  0.00           N  
ATOM   3297  CA  LEU   215      -7.391   5.070   6.677  1.00  0.00           C  
ATOM   3298  C   LEU   215      -6.611   4.114   5.776  1.00  0.00           C  
ATOM   3299  O   LEU   215      -5.536   4.502   5.309  1.00  0.00           O  
ATOM   3300  CB  LEU   215      -8.245   6.112   5.872  1.00  0.00           C  
ATOM   3301  CG  LEU   215      -9.602   6.639   6.360  1.00  0.00           C  
ATOM   3302  CD1 LEU   215      -9.345   7.421   7.680  1.00  0.00           C  
ATOM   3303  CD2 LEU   215     -10.256   7.453   5.205  1.00  0.00           C  
ATOM   3304  H   LEU   215      -5.918   6.483   7.050  1.00  0.00           H  
ATOM   3305  HA  LEU   215      -8.007   4.480   7.355  1.00  0.00           H  
ATOM   3306  HB2 LEU   215      -7.652   6.992   5.620  1.00  0.00           H  
ATOM   3307  HB3 LEU   215      -8.375   5.690   4.876  1.00  0.00           H  
ATOM   3308  HG  LEU   215     -10.320   5.866   6.631  1.00  0.00           H  
ATOM   3309 HD11 LEU   215      -8.865   8.376   7.467  1.00  0.00           H  
ATOM   3310 HD12 LEU   215     -10.250   7.551   8.274  1.00  0.00           H  
ATOM   3311 HD13 LEU   215      -8.635   6.904   8.326  1.00  0.00           H  
ATOM   3312 HD21 LEU   215     -10.502   6.840   4.337  1.00  0.00           H  
ATOM   3313 HD22 LEU   215     -11.128   7.991   5.575  1.00  0.00           H  
ATOM   3314 HD23 LEU   215      -9.660   8.318   4.914  1.00  0.00           H  
ATOM   3315  N   TYR   216      -7.174   2.988   5.474  1.00  0.00           N  
ATOM   3316  CA  TYR   216      -6.642   1.946   4.551  1.00  0.00           C  
ATOM   3317  C   TYR   216      -7.692   1.201   3.730  1.00  0.00           C  
ATOM   3318  O   TYR   216      -8.820   1.073   4.137  1.00  0.00           O  
ATOM   3319  CB  TYR   216      -5.759   0.924   5.355  1.00  0.00           C  
ATOM   3320  CG  TYR   216      -6.488   0.148   6.391  1.00  0.00           C  
ATOM   3321  CD1 TYR   216      -6.835  -1.217   6.200  1.00  0.00           C  
ATOM   3322  CD2 TYR   216      -6.898   0.829   7.586  1.00  0.00           C  
ATOM   3323  CE1 TYR   216      -7.691  -1.850   7.109  1.00  0.00           C  
ATOM   3324  CE2 TYR   216      -7.786   0.200   8.426  1.00  0.00           C  
ATOM   3325  CZ  TYR   216      -8.124  -1.161   8.270  1.00  0.00           C  
ATOM   3326  OH  TYR   216      -8.942  -1.794   9.151  1.00  0.00           O  
ATOM   3327  H   TYR   216      -7.993   2.789   6.030  1.00  0.00           H  
ATOM   3328  HA  TYR   216      -5.965   2.447   3.859  1.00  0.00           H  
ATOM   3329  HB2 TYR   216      -5.458   0.261   4.544  1.00  0.00           H  
ATOM   3330  HB3 TYR   216      -4.862   1.417   5.729  1.00  0.00           H  
ATOM   3331  HD1 TYR   216      -6.518  -1.734   5.308  1.00  0.00           H  
ATOM   3332  HD2 TYR   216      -6.604   1.854   7.752  1.00  0.00           H  
ATOM   3333  HE1 TYR   216      -7.892  -2.902   6.974  1.00  0.00           H  
ATOM   3334  HE2 TYR   216      -8.065   0.630   9.377  1.00  0.00           H  
ATOM   3335  HH  TYR   216      -9.383  -1.100   9.649  1.00  0.00           H  
ATOM   3336  N   ALA   217      -7.269   0.728   2.544  1.00  0.00           N  
ATOM   3337  CA  ALA   217      -8.005  -0.308   1.784  1.00  0.00           C  
ATOM   3338  C   ALA   217      -6.977  -1.108   0.977  1.00  0.00           C  
ATOM   3339  O   ALA   217      -5.991  -0.591   0.475  1.00  0.00           O  
ATOM   3340  CB  ALA   217      -8.993   0.405   0.833  1.00  0.00           C  
ATOM   3341  H   ALA   217      -6.344   0.955   2.209  1.00  0.00           H  
ATOM   3342  HA  ALA   217      -8.578  -0.994   2.408  1.00  0.00           H  
ATOM   3343  HB1 ALA   217      -9.652  -0.294   0.316  1.00  0.00           H  
ATOM   3344  HB2 ALA   217      -9.567   0.998   1.545  1.00  0.00           H  
ATOM   3345  HB3 ALA   217      -8.587   1.001   0.017  1.00  0.00           H  
ATOM   3346  N   ASN   218      -7.413  -2.320   0.717  1.00  0.00           N  
ATOM   3347  CA  ASN   218      -6.913  -3.264  -0.309  1.00  0.00           C  
ATOM   3348  C   ASN   218      -8.035  -3.694  -1.278  1.00  0.00           C  
ATOM   3349  O   ASN   218      -9.200  -3.836  -0.862  1.00  0.00           O  
ATOM   3350  CB  ASN   218      -6.336  -4.504   0.364  1.00  0.00           C  
ATOM   3351  CG  ASN   218      -5.263  -5.224  -0.455  1.00  0.00           C  
ATOM   3352  ND2 ASN   218      -5.565  -6.274  -1.154  1.00  0.00           N  
ATOM   3353  OD1 ASN   218      -4.207  -4.685  -0.543  1.00  0.00           O  
ATOM   3354  H   ASN   218      -8.332  -2.568   1.056  1.00  0.00           H  
ATOM   3355  HA  ASN   218      -6.126  -2.739  -0.851  1.00  0.00           H  
ATOM   3356  HB2 ASN   218      -5.724  -4.171   1.201  1.00  0.00           H  
ATOM   3357  HB3 ASN   218      -7.160  -5.163   0.642  1.00  0.00           H  
ATOM   3358 HD21 ASN   218      -4.805  -6.757  -1.611  1.00  0.00           H  
ATOM   3359 HD22 ASN   218      -6.444  -6.750  -1.007  1.00  0.00           H  
ATOM   3360  N   ILE   219      -7.740  -3.838  -2.583  1.00  0.00           N  
ATOM   3361  CA  ILE   219      -8.684  -4.299  -3.557  1.00  0.00           C  
ATOM   3362  C   ILE   219      -7.836  -5.176  -4.485  1.00  0.00           C  
ATOM   3363  O   ILE   219      -6.730  -4.870  -4.895  1.00  0.00           O  
ATOM   3364  CB  ILE   219      -9.387  -3.106  -4.383  1.00  0.00           C  
ATOM   3365  CG1 ILE   219     -10.065  -2.109  -3.390  1.00  0.00           C  
ATOM   3366  CG2 ILE   219     -10.304  -3.762  -5.420  1.00  0.00           C  
ATOM   3367  CD1 ILE   219      -9.188  -0.918  -2.779  1.00  0.00           C  
ATOM   3368  H   ILE   219      -6.823  -3.689  -2.979  1.00  0.00           H  
ATOM   3369  HA  ILE   219      -9.457  -4.903  -3.084  1.00  0.00           H  
ATOM   3370  HB  ILE   219      -8.724  -2.456  -4.953  1.00  0.00           H  
ATOM   3371 HG12 ILE   219     -10.931  -1.698  -3.908  1.00  0.00           H  
ATOM   3372 HG13 ILE   219     -10.517  -2.591  -2.523  1.00  0.00           H  
ATOM   3373 HG21 ILE   219     -10.936  -4.511  -4.944  1.00  0.00           H  
ATOM   3374 HG22 ILE   219     -11.005  -3.003  -5.766  1.00  0.00           H  
ATOM   3375 HG23 ILE   219      -9.823  -4.267  -6.258  1.00  0.00           H  
ATOM   3376 HD11 ILE   219      -8.793  -0.231  -3.528  1.00  0.00           H  
ATOM   3377 HD12 ILE   219      -9.743  -0.410  -1.990  1.00  0.00           H  
ATOM   3378 HD13 ILE   219      -8.271  -1.310  -2.339  1.00  0.00           H  
ATOM   3379  N   CYS   220      -8.453  -6.327  -4.791  1.00  0.00           N  
ATOM   3380  CA  CYS   220      -8.100  -7.320  -5.854  1.00  0.00           C  
ATOM   3381  C   CYS   220      -9.192  -7.232  -7.026  1.00  0.00           C  
ATOM   3382  O   CYS   220     -10.398  -6.989  -6.799  1.00  0.00           O  
ATOM   3383  CB  CYS   220      -8.142  -8.700  -5.199  1.00  0.00           C  
ATOM   3384  SG  CYS   220      -6.800  -8.938  -4.049  1.00  0.00           S  
ATOM   3385  H   CYS   220      -9.341  -6.542  -4.361  1.00  0.00           H  
ATOM   3386  HA  CYS   220      -7.117  -7.119  -6.282  1.00  0.00           H  
ATOM   3387  HB2 CYS   220      -9.135  -8.951  -4.828  1.00  0.00           H  
ATOM   3388  HB3 CYS   220      -7.984  -9.469  -5.956  1.00  0.00           H  
ATOM   3389  HG  CYS   220      -7.151  -7.847  -3.363  1.00  0.00           H  
ATOM   3390  N   PHE   221      -8.734  -7.589  -8.236  1.00  0.00           N  
ATOM   3391  CA  PHE   221      -9.612  -7.801  -9.416  1.00  0.00           C  
ATOM   3392  C   PHE   221      -8.947  -9.009 -10.221  1.00  0.00           C  
ATOM   3393  O   PHE   221      -7.757  -9.266 -10.318  1.00  0.00           O  
ATOM   3394  CB  PHE   221      -9.576  -6.589 -10.318  1.00  0.00           C  
ATOM   3395  CG  PHE   221     -10.141  -5.275  -9.762  1.00  0.00           C  
ATOM   3396  CD1 PHE   221      -9.325  -4.530  -8.884  1.00  0.00           C  
ATOM   3397  CD2 PHE   221     -11.273  -4.659 -10.250  1.00  0.00           C  
ATOM   3398  CE1 PHE   221      -9.607  -3.179  -8.539  1.00  0.00           C  
ATOM   3399  CE2 PHE   221     -11.542  -3.287  -9.941  1.00  0.00           C  
ATOM   3400  CZ  PHE   221     -10.738  -2.547  -9.074  1.00  0.00           C  
ATOM   3401  H   PHE   221      -7.729  -7.640  -8.319  1.00  0.00           H  
ATOM   3402  HA  PHE   221     -10.608  -8.054  -9.050  1.00  0.00           H  
ATOM   3403  HB2 PHE   221      -8.554  -6.466 -10.677  1.00  0.00           H  
ATOM   3404  HB3 PHE   221     -10.197  -6.846 -11.175  1.00  0.00           H  
ATOM   3405  HD1 PHE   221      -8.466  -5.047  -8.482  1.00  0.00           H  
ATOM   3406  HD2 PHE   221     -11.857  -5.159 -11.010  1.00  0.00           H  
ATOM   3407  HE1 PHE   221      -8.900  -2.638  -7.928  1.00  0.00           H  
ATOM   3408  HE2 PHE   221     -12.345  -2.759 -10.432  1.00  0.00           H  
ATOM   3409  HZ  PHE   221     -11.031  -1.554  -8.767  1.00  0.00           H  
ATOM   3410  N   ARG   222      -9.747  -9.774 -11.007  1.00  0.00           N  
ATOM   3411  CA  ARG   222      -9.340 -10.914 -11.820  1.00  0.00           C  
ATOM   3412  C   ARG   222     -10.269 -11.235 -12.889  1.00  0.00           C  
ATOM   3413  O   ARG   222     -11.461 -10.844 -12.879  1.00  0.00           O  
ATOM   3414  CB  ARG   222      -9.033 -12.119 -10.841  1.00  0.00           C  
ATOM   3415  CG  ARG   222     -10.270 -12.366  -9.901  1.00  0.00           C  
ATOM   3416  CD  ARG   222     -10.237 -13.851  -9.410  1.00  0.00           C  
ATOM   3417  NE  ARG   222     -10.943 -14.043  -8.149  1.00  0.00           N  
ATOM   3418  CZ  ARG   222     -11.548 -15.188  -7.795  1.00  0.00           C  
ATOM   3419  NH1 ARG   222     -11.489 -16.252  -8.533  1.00  0.00           N1+
ATOM   3420  NH2 ARG   222     -12.219 -15.231  -6.698  1.00  0.00           N1+
ATOM   3421  H   ARG   222     -10.690  -9.431 -11.121  1.00  0.00           H  
ATOM   3422  HA  ARG   222      -8.389 -10.691 -12.303  1.00  0.00           H  
ATOM   3423  HB2 ARG   222      -8.924 -13.045 -11.407  1.00  0.00           H  
ATOM   3424  HB3 ARG   222      -8.153 -11.859 -10.252  1.00  0.00           H  
ATOM   3425  HG2 ARG   222     -10.076 -11.841  -8.966  1.00  0.00           H  
ATOM   3426  HG3 ARG   222     -11.202 -12.077 -10.387  1.00  0.00           H  
ATOM   3427  HD2 ARG   222     -10.614 -14.492 -10.207  1.00  0.00           H  
ATOM   3428  HD3 ARG   222      -9.217 -14.137  -9.154  1.00  0.00           H  
ATOM   3429  HE  ARG   222     -10.968 -13.280  -7.487  1.00  0.00           H  
ATOM   3430 HH11 ARG   222     -11.056 -16.243  -9.445  1.00  0.00           H  
ATOM   3431 HH12 ARG   222     -11.868 -17.107  -8.151  1.00  0.00           H  
ATOM   3432 HH21 ARG   222     -12.172 -14.346  -6.213  1.00  0.00           H  
ATOM   3433 HH22 ARG   222     -12.314 -16.106  -6.203  1.00  0.00           H  
ATOM   3434  N   HIE   223      -9.852 -12.075 -13.856  1.00  0.00           N  
ATOM   3435  CA  HIE   223     -10.738 -12.687 -14.796  1.00  0.00           C  
ATOM   3436  C   HIE   223     -10.360 -14.166 -15.053  1.00  0.00           C  
ATOM   3437  O   HIE   223      -9.183 -14.494 -14.890  1.00  0.00           O  
ATOM   3438  CB  HIE   223     -10.786 -11.850 -16.075  1.00  0.00           C  
ATOM   3439  CG  HIE   223     -11.470 -12.542 -17.267  1.00  0.00           C  
ATOM   3440  CD2 HIE   223     -10.860 -12.884 -18.411  1.00  0.00           C  
ATOM   3441  ND1 HIE   223     -12.889 -12.613 -17.350  1.00  0.00           N  
ATOM   3442  CE1 HIE   223     -13.052 -13.138 -18.569  1.00  0.00           C  
ATOM   3443  NE2 HIE   223     -11.906 -13.262 -19.204  1.00  0.00           N  
ATOM   3444  H   HIE   223      -8.947 -12.492 -13.690  1.00  0.00           H  
ATOM   3445  HA  HIE   223     -11.747 -12.778 -14.394  1.00  0.00           H  
ATOM   3446  HB2 HIE   223     -11.109 -10.836 -15.837  1.00  0.00           H  
ATOM   3447  HB3 HIE   223      -9.739 -11.757 -16.365  1.00  0.00           H  
ATOM   3448  HD2 HIE   223      -9.801 -12.784 -18.595  1.00  0.00           H  
ATOM   3449  HE1 HIE   223     -13.972 -13.405 -19.067  1.00  0.00           H  
ATOM   3450  HE2 HIE   223     -11.680 -13.593 -20.131  1.00  0.00           H  
ATOM   3451  N   HIE   224     -11.315 -14.945 -15.617  1.00  0.00           N  
ATOM   3452  CA  HIE   224     -11.108 -16.276 -16.182  1.00  0.00           C  
ATOM   3453  C   HIE   224     -11.951 -16.420 -17.527  1.00  0.00           C  
ATOM   3454  O   HIE   224     -13.067 -16.013 -17.595  1.00  0.00           O  
ATOM   3455  CB  HIE   224     -11.490 -17.244 -15.073  1.00  0.00           C  
ATOM   3456  CG  HIE   224     -11.603 -18.684 -15.556  1.00  0.00           C  
ATOM   3457  CD2 HIE   224     -10.702 -19.651 -15.319  1.00  0.00           C  
ATOM   3458  ND1 HIE   224     -12.642 -19.235 -16.300  1.00  0.00           N  
ATOM   3459  CE1 HIE   224     -12.260 -20.538 -16.523  1.00  0.00           C  
ATOM   3460  NE2 HIE   224     -11.069 -20.763 -16.056  1.00  0.00           N  
ATOM   3461  H   HIE   224     -12.152 -14.490 -15.953  1.00  0.00           H  
ATOM   3462  HA  HIE   224     -10.054 -16.318 -16.461  1.00  0.00           H  
ATOM   3463  HB2 HIE   224     -10.795 -17.184 -14.236  1.00  0.00           H  
ATOM   3464  HB3 HIE   224     -12.429 -16.891 -14.644  1.00  0.00           H  
ATOM   3465  HD2 HIE   224      -9.776 -19.553 -14.771  1.00  0.00           H  
ATOM   3466  HE1 HIE   224     -12.794 -21.199 -17.190  1.00  0.00           H  
ATOM   3467  HE2 HIE   224     -10.543 -21.605 -16.242  1.00  0.00           H  
ATOM   3468  N   GLU   225     -11.333 -17.134 -18.480  1.00  0.00           N  
ATOM   3469  CA  GLU   225     -11.646 -17.243 -19.952  1.00  0.00           C  
ATOM   3470  C   GLU   225     -13.099 -17.582 -20.351  1.00  0.00           C  
ATOM   3471  O   GLU   225     -13.615 -17.407 -21.487  1.00  0.00           O  
ATOM   3472  CB  GLU   225     -10.661 -18.246 -20.662  1.00  0.00           C  
ATOM   3473  CG  GLU   225     -10.558 -19.627 -19.989  1.00  0.00           C  
ATOM   3474  CD  GLU   225      -9.946 -20.757 -20.861  1.00  0.00           C  
ATOM   3475  OE1 GLU   225      -9.085 -20.421 -21.664  1.00  0.00           O  
ATOM   3476  OE2 GLU   225     -10.228 -21.961 -20.487  1.00  0.00           O1-
ATOM   3477  H   GLU   225     -10.428 -17.513 -18.243  1.00  0.00           H  
ATOM   3478  HA  GLU   225     -11.369 -16.256 -20.321  1.00  0.00           H  
ATOM   3479  HB2 GLU   225     -11.035 -18.329 -21.682  1.00  0.00           H  
ATOM   3480  HB3 GLU   225      -9.670 -17.803 -20.567  1.00  0.00           H  
ATOM   3481  HG2 GLU   225     -10.069 -19.612 -19.016  1.00  0.00           H  
ATOM   3482  HG3 GLU   225     -11.572 -19.964 -19.774  1.00  0.00           H  
ATOM   3483  N   THR   226     -13.877 -18.162 -19.424  1.00  0.00           N  
ATOM   3484  CA  THR   226     -15.260 -18.660 -19.433  1.00  0.00           C  
ATOM   3485  C   THR   226     -15.948 -18.388 -18.109  1.00  0.00           C  
ATOM   3486  O   THR   226     -16.572 -19.308 -17.506  1.00  0.00           O  
ATOM   3487  CB  THR   226     -15.368 -20.148 -19.807  1.00  0.00           C  
ATOM   3488  CG2 THR   226     -14.685 -20.584 -21.112  1.00  0.00           C  
ATOM   3489  OG1 THR   226     -14.751 -20.870 -18.777  1.00  0.00           O  
ATOM   3490  H   THR   226     -13.462 -18.207 -18.503  1.00  0.00           H  
ATOM   3491  HA  THR   226     -15.860 -18.039 -20.100  1.00  0.00           H  
ATOM   3492  HB  THR   226     -16.382 -20.547 -19.802  1.00  0.00           H  
ATOM   3493  HG1 THR   226     -15.197 -20.551 -17.989  1.00  0.00           H  
ATOM   3494 HG21 THR   226     -15.117 -19.969 -21.903  1.00  0.00           H  
ATOM   3495 HG22 THR   226     -13.604 -20.450 -21.083  1.00  0.00           H  
ATOM   3496 HG23 THR   226     -14.710 -21.661 -21.279  1.00  0.00           H  
ATOM   3497  N   SER   227     -15.816 -17.145 -17.505  1.00  0.00           N  
ATOM   3498  CA  SER   227     -16.466 -16.720 -16.263  1.00  0.00           C  
ATOM   3499  C   SER   227     -17.288 -15.417 -16.385  1.00  0.00           C  
ATOM   3500  O   SER   227     -17.752 -14.858 -15.339  1.00  0.00           O  
ATOM   3501  CB  SER   227     -15.405 -16.629 -15.203  1.00  0.00           C  
ATOM   3502  OG  SER   227     -14.528 -15.520 -15.337  1.00  0.00           O  
ATOM   3503  H   SER   227     -15.129 -16.499 -17.867  1.00  0.00           H  
ATOM   3504  HA  SER   227     -17.062 -17.553 -15.890  1.00  0.00           H  
ATOM   3505  HB2 SER   227     -15.805 -16.378 -14.221  1.00  0.00           H  
ATOM   3506  HB3 SER   227     -14.783 -17.522 -15.266  1.00  0.00           H  
ATOM   3507  HG  SER   227     -13.975 -15.711 -16.097  1.00  0.00           H  
ATOM   3508  N   GLY   228     -17.451 -14.741 -17.543  1.00  0.00           N  
ATOM   3509  CA  GLY   228     -18.328 -13.529 -17.549  1.00  0.00           C  
ATOM   3510  C   GLY   228     -18.258 -12.668 -18.913  1.00  0.00           C  
ATOM   3511  O   GLY   228     -17.332 -12.865 -19.718  1.00  0.00           O  
ATOM   3512  H   GLY   228     -17.169 -15.278 -18.350  1.00  0.00           H  
ATOM   3513  HA2 GLY   228     -19.386 -13.782 -17.465  1.00  0.00           H  
ATOM   3514  HA3 GLY   228     -18.079 -12.894 -16.698  1.00  0.00           H  
ATOM   3515  N   SER   229     -19.335 -12.000 -19.219  1.00  0.00           N  
ATOM   3516  CA  SER   229     -19.570 -11.396 -20.560  1.00  0.00           C  
ATOM   3517  C   SER   229     -18.643 -10.149 -20.948  1.00  0.00           C  
ATOM   3518  O   SER   229     -18.729  -9.587 -22.087  1.00  0.00           O  
ATOM   3519  CB  SER   229     -21.044 -11.030 -20.874  1.00  0.00           C  
ATOM   3520  OG  SER   229     -21.315  -9.750 -20.268  1.00  0.00           O  
ATOM   3521  H   SER   229     -20.144 -11.988 -18.612  1.00  0.00           H  
ATOM   3522  HA  SER   229     -19.363 -12.107 -21.362  1.00  0.00           H  
ATOM   3523  HB2 SER   229     -21.192 -10.826 -21.935  1.00  0.00           H  
ATOM   3524  HB3 SER   229     -21.698 -11.841 -20.553  1.00  0.00           H  
ATOM   3525  HG  SER   229     -22.207  -9.546 -20.558  1.00  0.00           H  
ATOM   3526  N   VAL   230     -17.789  -9.704 -20.064  1.00  0.00           N  
ATOM   3527  CA  VAL   230     -16.875  -8.514 -20.236  1.00  0.00           C  
ATOM   3528  C   VAL   230     -15.913  -8.788 -21.367  1.00  0.00           C  
ATOM   3529  O   VAL   230     -15.075  -9.665 -21.237  1.00  0.00           O  
ATOM   3530  CB  VAL   230     -16.066  -8.031 -19.029  1.00  0.00           C  
ATOM   3531  CG1 VAL   230     -15.480  -6.641 -19.287  1.00  0.00           C  
ATOM   3532  CG2 VAL   230     -16.988  -8.053 -17.768  1.00  0.00           C  
ATOM   3533  H   VAL   230     -17.675 -10.204 -19.194  1.00  0.00           H  
ATOM   3534  HA  VAL   230     -17.457  -7.644 -20.541  1.00  0.00           H  
ATOM   3535  HB  VAL   230     -15.260  -8.737 -18.833  1.00  0.00           H  
ATOM   3536 HG11 VAL   230     -15.281  -6.154 -18.332  1.00  0.00           H  
ATOM   3537 HG12 VAL   230     -14.555  -6.651 -19.862  1.00  0.00           H  
ATOM   3538 HG13 VAL   230     -16.257  -5.927 -19.561  1.00  0.00           H  
ATOM   3539 HG21 VAL   230     -17.522  -8.974 -17.536  1.00  0.00           H  
ATOM   3540 HG22 VAL   230     -16.420  -7.788 -16.877  1.00  0.00           H  
ATOM   3541 HG23 VAL   230     -17.792  -7.341 -17.956  1.00  0.00           H  
ATOM   3542  N   PRO   231     -15.906  -7.963 -22.428  1.00  0.00           N  
ATOM   3543  CA  PRO   231     -14.723  -7.962 -23.385  1.00  0.00           C  
ATOM   3544  C   PRO   231     -13.562  -7.333 -22.675  1.00  0.00           C  
ATOM   3545  O   PRO   231     -13.595  -6.164 -22.313  1.00  0.00           O  
ATOM   3546  CB  PRO   231     -15.140  -7.126 -24.552  1.00  0.00           C  
ATOM   3547  CG  PRO   231     -16.150  -6.115 -23.963  1.00  0.00           C  
ATOM   3548  CD  PRO   231     -16.791  -6.880 -22.770  1.00  0.00           C  
ATOM   3549  HA  PRO   231     -14.522  -8.983 -23.705  1.00  0.00           H  
ATOM   3550  HB2 PRO   231     -14.240  -6.688 -24.984  1.00  0.00           H  
ATOM   3551  HB3 PRO   231     -15.675  -7.634 -25.354  1.00  0.00           H  
ATOM   3552  HG2 PRO   231     -15.641  -5.221 -23.605  1.00  0.00           H  
ATOM   3553  HG3 PRO   231     -16.932  -5.779 -24.644  1.00  0.00           H  
ATOM   3554  HD2 PRO   231     -16.973  -6.168 -21.964  1.00  0.00           H  
ATOM   3555  HD3 PRO   231     -17.774  -7.275 -23.024  1.00  0.00           H  
ATOM   3556  N   THR   232     -12.543  -8.161 -22.385  1.00  0.00           N  
ATOM   3557  CA  THR   232     -11.439  -7.838 -21.558  1.00  0.00           C  
ATOM   3558  C   THR   232     -10.350  -7.027 -22.192  1.00  0.00           C  
ATOM   3559  O   THR   232      -9.340  -6.670 -21.555  1.00  0.00           O  
ATOM   3560  CB  THR   232     -10.900  -9.111 -20.867  1.00  0.00           C  
ATOM   3561  CG2 THR   232     -11.606  -9.388 -19.584  1.00  0.00           C  
ATOM   3562  OG1 THR   232     -10.895 -10.184 -21.754  1.00  0.00           O  
ATOM   3563  H   THR   232     -12.687  -9.110 -22.700  1.00  0.00           H  
ATOM   3564  HA  THR   232     -11.834  -7.154 -20.807  1.00  0.00           H  
ATOM   3565  HB  THR   232      -9.880  -8.893 -20.551  1.00  0.00           H  
ATOM   3566  HG1 THR   232     -10.411  -9.903 -22.534  1.00  0.00           H  
ATOM   3567 HG21 THR   232     -11.148 -10.280 -19.155  1.00  0.00           H  
ATOM   3568 HG22 THR   232     -11.635  -8.564 -18.873  1.00  0.00           H  
ATOM   3569 HG23 THR   232     -12.659  -9.640 -19.719  1.00  0.00           H  
ATOM   3570  N   ASP   233     -10.582  -6.661 -23.530  1.00  0.00           N  
ATOM   3571  CA  ASP   233      -9.542  -6.140 -24.425  1.00  0.00           C  
ATOM   3572  C   ASP   233      -8.997  -4.708 -23.992  1.00  0.00           C  
ATOM   3573  O   ASP   233      -7.921  -4.284 -24.441  1.00  0.00           O  
ATOM   3574  CB  ASP   233     -10.092  -5.996 -25.865  1.00  0.00           C  
ATOM   3575  CG  ASP   233     -11.093  -7.033 -26.421  1.00  0.00           C  
ATOM   3576  OD1 ASP   233     -11.434  -8.004 -25.827  1.00  0.00           O  
ATOM   3577  OD2 ASP   233     -11.545  -6.760 -27.593  1.00  0.00           O1-
ATOM   3578  H   ASP   233     -11.466  -6.937 -23.934  1.00  0.00           H  
ATOM   3579  HA  ASP   233      -8.714  -6.845 -24.362  1.00  0.00           H  
ATOM   3580  HB2 ASP   233     -10.496  -4.992 -25.995  1.00  0.00           H  
ATOM   3581  HB3 ASP   233      -9.194  -5.956 -26.482  1.00  0.00           H  
ATOM   3582  N   TYR   234      -9.797  -3.953 -23.271  1.00  0.00           N  
ATOM   3583  CA  TYR   234      -9.357  -2.778 -22.573  1.00  0.00           C  
ATOM   3584  C   TYR   234     -10.200  -2.544 -21.256  1.00  0.00           C  
ATOM   3585  O   TYR   234     -11.414  -2.767 -21.356  1.00  0.00           O  
ATOM   3586  CB  TYR   234      -9.424  -1.516 -23.512  1.00  0.00           C  
ATOM   3587  CG  TYR   234      -9.156  -0.176 -22.861  1.00  0.00           C  
ATOM   3588  CD1 TYR   234      -7.863   0.309 -22.660  1.00  0.00           C  
ATOM   3589  CD2 TYR   234     -10.286   0.630 -22.490  1.00  0.00           C  
ATOM   3590  CE1 TYR   234      -7.636   1.568 -22.183  1.00  0.00           C  
ATOM   3591  CE2 TYR   234     -10.041   1.992 -22.006  1.00  0.00           C  
ATOM   3592  CZ  TYR   234      -8.711   2.427 -21.846  1.00  0.00           C  
ATOM   3593  OH  TYR   234      -8.536   3.609 -21.250  1.00  0.00           O  
ATOM   3594  H   TYR   234     -10.526  -4.442 -22.772  1.00  0.00           H  
ATOM   3595  HA  TYR   234      -8.309  -2.902 -22.301  1.00  0.00           H  
ATOM   3596  HB2 TYR   234      -8.809  -1.675 -24.398  1.00  0.00           H  
ATOM   3597  HB3 TYR   234     -10.464  -1.455 -23.833  1.00  0.00           H  
ATOM   3598  HD1 TYR   234      -7.020  -0.349 -22.813  1.00  0.00           H  
ATOM   3599  HD2 TYR   234     -11.334   0.395 -22.617  1.00  0.00           H  
ATOM   3600  HE1 TYR   234      -6.625   1.943 -22.113  1.00  0.00           H  
ATOM   3601  HE2 TYR   234     -10.894   2.591 -21.724  1.00  0.00           H  
ATOM   3602  HH  TYR   234      -7.700   4.038 -21.446  1.00  0.00           H  
ATOM   3603  N   LEU   235      -9.518  -2.253 -20.162  1.00  0.00           N  
ATOM   3604  CA  LEU   235     -10.041  -2.180 -18.834  1.00  0.00           C  
ATOM   3605  C   LEU   235      -9.431  -1.017 -18.006  1.00  0.00           C  
ATOM   3606  O   LEU   235      -8.242  -0.739 -17.980  1.00  0.00           O  
ATOM   3607  CB  LEU   235      -9.664  -3.577 -18.226  1.00  0.00           C  
ATOM   3608  CG  LEU   235     -10.226  -4.892 -18.749  1.00  0.00           C  
ATOM   3609  CD1 LEU   235      -9.436  -6.025 -18.259  1.00  0.00           C  
ATOM   3610  CD2 LEU   235     -11.733  -5.056 -18.565  1.00  0.00           C  
ATOM   3611  H   LEU   235      -8.510  -2.247 -20.231  1.00  0.00           H  
ATOM   3612  HA  LEU   235     -11.117  -2.021 -18.915  1.00  0.00           H  
ATOM   3613  HB2 LEU   235      -8.575  -3.630 -18.203  1.00  0.00           H  
ATOM   3614  HB3 LEU   235     -10.023  -3.556 -17.197  1.00  0.00           H  
ATOM   3615  HG  LEU   235     -10.010  -4.859 -19.817  1.00  0.00           H  
ATOM   3616 HD11 LEU   235      -9.639  -6.942 -18.812  1.00  0.00           H  
ATOM   3617 HD12 LEU   235      -8.374  -5.778 -18.267  1.00  0.00           H  
ATOM   3618 HD13 LEU   235      -9.696  -6.166 -17.210  1.00  0.00           H  
ATOM   3619 HD21 LEU   235     -11.906  -4.665 -17.562  1.00  0.00           H  
ATOM   3620 HD22 LEU   235     -12.226  -4.453 -19.328  1.00  0.00           H  
ATOM   3621 HD23 LEU   235     -12.096  -6.064 -18.766  1.00  0.00           H  
ATOM   3622  N   GLN   236     -10.271  -0.282 -17.218  1.00  0.00           N  
ATOM   3623  CA  GLN   236      -9.969   0.716 -16.226  1.00  0.00           C  
ATOM   3624  C   GLN   236     -10.191   0.227 -14.845  1.00  0.00           C  
ATOM   3625  O   GLN   236     -11.203   0.644 -14.228  1.00  0.00           O  
ATOM   3626  CB  GLN   236     -10.713   1.985 -16.520  1.00  0.00           C  
ATOM   3627  CG  GLN   236     -10.581   2.273 -18.074  1.00  0.00           C  
ATOM   3628  CD  GLN   236     -10.988   3.781 -18.287  1.00  0.00           C  
ATOM   3629  NE2 GLN   236     -10.882   4.206 -19.532  1.00  0.00           N  
ATOM   3630  OE1 GLN   236     -11.399   4.585 -17.386  1.00  0.00           O  
ATOM   3631  H   GLN   236     -11.260  -0.466 -17.312  1.00  0.00           H  
ATOM   3632  HA  GLN   236      -8.922   1.020 -16.264  1.00  0.00           H  
ATOM   3633  HB2 GLN   236     -11.772   1.867 -16.293  1.00  0.00           H  
ATOM   3634  HB3 GLN   236     -10.316   2.765 -15.869  1.00  0.00           H  
ATOM   3635  HG2 GLN   236      -9.548   2.099 -18.374  1.00  0.00           H  
ATOM   3636  HG3 GLN   236     -11.280   1.634 -18.614  1.00  0.00           H  
ATOM   3637 HE21 GLN   236     -11.150   5.171 -19.667  1.00  0.00           H  
ATOM   3638 HE22 GLN   236     -10.364   3.664 -20.210  1.00  0.00           H  
ATOM   3639  N   LEU   237      -9.301  -0.685 -14.333  1.00  0.00           N  
ATOM   3640  CA  LEU   237      -9.336  -1.187 -12.990  1.00  0.00           C  
ATOM   3641  C   LEU   237      -8.780  -0.087 -12.027  1.00  0.00           C  
ATOM   3642  O   LEU   237      -7.606  -0.206 -11.635  1.00  0.00           O  
ATOM   3643  CB  LEU   237      -8.576  -2.553 -12.911  1.00  0.00           C  
ATOM   3644  CG  LEU   237      -8.887  -3.435 -14.124  1.00  0.00           C  
ATOM   3645  CD1 LEU   237      -8.038  -4.762 -13.983  1.00  0.00           C  
ATOM   3646  CD2 LEU   237     -10.312  -3.887 -14.423  1.00  0.00           C  
ATOM   3647  H   LEU   237      -8.437  -0.903 -14.809  1.00  0.00           H  
ATOM   3648  HA  LEU   237     -10.333  -1.381 -12.598  1.00  0.00           H  
ATOM   3649  HB2 LEU   237      -7.503  -2.379 -12.841  1.00  0.00           H  
ATOM   3650  HB3 LEU   237      -8.835  -2.992 -11.947  1.00  0.00           H  
ATOM   3651  HG  LEU   237      -8.598  -2.999 -15.080  1.00  0.00           H  
ATOM   3652 HD11 LEU   237      -7.083  -4.388 -13.613  1.00  0.00           H  
ATOM   3653 HD12 LEU   237      -8.568  -5.270 -13.177  1.00  0.00           H  
ATOM   3654 HD13 LEU   237      -7.896  -5.343 -14.894  1.00  0.00           H  
ATOM   3655 HD21 LEU   237     -10.160  -4.720 -15.109  1.00  0.00           H  
ATOM   3656 HD22 LEU   237     -10.856  -4.294 -13.571  1.00  0.00           H  
ATOM   3657 HD23 LEU   237     -10.861  -3.071 -14.893  1.00  0.00           H  
ATOM   3658  N   MET   238      -9.560   0.965 -11.761  1.00  0.00           N  
ATOM   3659  CA  MET   238      -9.089   2.121 -10.888  1.00  0.00           C  
ATOM   3660  C   MET   238     -10.011   2.306  -9.668  1.00  0.00           C  
ATOM   3661  O   MET   238     -11.175   1.905  -9.702  1.00  0.00           O  
ATOM   3662  CB  MET   238      -8.830   3.426 -11.676  1.00  0.00           C  
ATOM   3663  CG  MET   238      -7.576   3.434 -12.602  1.00  0.00           C  
ATOM   3664  SD  MET   238      -7.681   3.417 -14.422  1.00  0.00           S  
ATOM   3665  CE  MET   238      -8.756   4.784 -14.810  1.00  0.00           C  
ATOM   3666  H   MET   238     -10.468   0.984 -12.204  1.00  0.00           H  
ATOM   3667  HA  MET   238      -8.158   1.754 -10.453  1.00  0.00           H  
ATOM   3668  HB2 MET   238      -9.701   3.686 -12.279  1.00  0.00           H  
ATOM   3669  HB3 MET   238      -8.586   4.202 -10.951  1.00  0.00           H  
ATOM   3670  HG2 MET   238      -7.099   4.363 -12.296  1.00  0.00           H  
ATOM   3671  HG3 MET   238      -7.030   2.544 -12.290  1.00  0.00           H  
ATOM   3672  HE1 MET   238      -9.800   4.535 -14.617  1.00  0.00           H  
ATOM   3673  HE2 MET   238      -8.394   5.640 -14.242  1.00  0.00           H  
ATOM   3674  HE3 MET   238      -8.589   5.187 -15.809  1.00  0.00           H  
ATOM   3675  N   VAL   239      -9.421   2.804  -8.553  1.00  0.00           N  
ATOM   3676  CA  VAL   239     -10.109   2.952  -7.268  1.00  0.00           C  
ATOM   3677  C   VAL   239      -9.905   4.283  -6.602  1.00  0.00           C  
ATOM   3678  O   VAL   239      -8.907   5.030  -6.849  1.00  0.00           O  
ATOM   3679  CB  VAL   239      -9.651   1.809  -6.242  1.00  0.00           C  
ATOM   3680  CG1 VAL   239      -9.936   0.408  -6.815  1.00  0.00           C  
ATOM   3681  CG2 VAL   239      -8.122   1.887  -5.884  1.00  0.00           C  
ATOM   3682  H   VAL   239      -8.465   3.102  -8.678  1.00  0.00           H  
ATOM   3683  HA  VAL   239     -11.176   2.748  -7.360  1.00  0.00           H  
ATOM   3684  HB  VAL   239     -10.256   1.931  -5.344  1.00  0.00           H  
ATOM   3685 HG11 VAL   239      -9.627  -0.332  -6.077  1.00  0.00           H  
ATOM   3686 HG12 VAL   239     -10.990   0.247  -7.042  1.00  0.00           H  
ATOM   3687 HG13 VAL   239      -9.235   0.278  -7.640  1.00  0.00           H  
ATOM   3688 HG21 VAL   239      -7.464   1.879  -6.753  1.00  0.00           H  
ATOM   3689 HG22 VAL   239      -7.870   2.785  -5.320  1.00  0.00           H  
ATOM   3690 HG23 VAL   239      -7.795   1.053  -5.264  1.00  0.00           H  
ATOM   3691  N   TYR   240     -10.860   4.756  -5.774  1.00  0.00           N  
ATOM   3692  CA  TYR   240     -11.034   6.148  -5.399  1.00  0.00           C  
ATOM   3693  C   TYR   240     -11.780   6.310  -4.060  1.00  0.00           C  
ATOM   3694  O   TYR   240     -12.683   5.534  -3.761  1.00  0.00           O  
ATOM   3695  CB  TYR   240     -11.970   6.812  -6.520  1.00  0.00           C  
ATOM   3696  CG  TYR   240     -11.578   6.604  -8.004  1.00  0.00           C  
ATOM   3697  CD1 TYR   240     -12.167   5.584  -8.818  1.00  0.00           C  
ATOM   3698  CD2 TYR   240     -10.549   7.408  -8.512  1.00  0.00           C  
ATOM   3699  CE1 TYR   240     -11.813   5.547 -10.174  1.00  0.00           C  
ATOM   3700  CE2 TYR   240     -10.115   7.301  -9.841  1.00  0.00           C  
ATOM   3701  CZ  TYR   240     -10.772   6.397 -10.714  1.00  0.00           C  
ATOM   3702  OH  TYR   240     -10.494   6.307 -12.043  1.00  0.00           O  
ATOM   3703  H   TYR   240     -11.677   4.188  -5.607  1.00  0.00           H  
ATOM   3704  HA  TYR   240     -10.046   6.607  -5.379  1.00  0.00           H  
ATOM   3705  HB2 TYR   240     -12.971   6.389  -6.432  1.00  0.00           H  
ATOM   3706  HB3 TYR   240     -11.989   7.873  -6.272  1.00  0.00           H  
ATOM   3707  HD1 TYR   240     -12.837   4.913  -8.302  1.00  0.00           H  
ATOM   3708  HD2 TYR   240     -10.096   8.157  -7.879  1.00  0.00           H  
ATOM   3709  HE1 TYR   240     -12.335   4.881 -10.844  1.00  0.00           H  
ATOM   3710  HE2 TYR   240      -9.188   7.799 -10.083  1.00  0.00           H  
ATOM   3711  HH  TYR   240      -9.781   6.845 -12.393  1.00  0.00           H  
ATOM   3712  N   VAL   241     -11.314   7.128  -3.150  1.00  0.00           N  
ATOM   3713  CA  VAL   241     -11.985   7.329  -1.822  1.00  0.00           C  
ATOM   3714  C   VAL   241     -12.415   8.777  -1.510  1.00  0.00           C  
ATOM   3715  O   VAL   241     -11.649   9.695  -1.693  1.00  0.00           O  
ATOM   3716  CB  VAL   241     -11.060   6.841  -0.708  1.00  0.00           C  
ATOM   3717  CG1 VAL   241     -11.801   6.780   0.647  1.00  0.00           C  
ATOM   3718  CG2 VAL   241     -10.580   5.442  -1.003  1.00  0.00           C  
ATOM   3719  H   VAL   241     -10.426   7.573  -3.329  1.00  0.00           H  
ATOM   3720  HA  VAL   241     -12.928   6.786  -1.770  1.00  0.00           H  
ATOM   3721  HB  VAL   241     -10.190   7.496  -0.707  1.00  0.00           H  
ATOM   3722 HG11 VAL   241     -12.193   7.776   0.851  1.00  0.00           H  
ATOM   3723 HG12 VAL   241     -12.657   6.106   0.676  1.00  0.00           H  
ATOM   3724 HG13 VAL   241     -11.102   6.371   1.379  1.00  0.00           H  
ATOM   3725 HG21 VAL   241      -9.936   5.065  -0.208  1.00  0.00           H  
ATOM   3726 HG22 VAL   241     -11.289   4.621  -1.107  1.00  0.00           H  
ATOM   3727 HG23 VAL   241      -9.909   5.433  -1.862  1.00  0.00           H  
ATOM   3728  N   VAL   242     -13.699   8.928  -1.104  1.00  0.00           N  
ATOM   3729  CA  VAL   242     -14.435  10.174  -0.851  1.00  0.00           C  
ATOM   3730  C   VAL   242     -14.969  10.381   0.597  1.00  0.00           C  
ATOM   3731  O   VAL   242     -15.101   9.393   1.303  1.00  0.00           O  
ATOM   3732  CB  VAL   242     -15.640  10.277  -1.831  1.00  0.00           C  
ATOM   3733  CG1 VAL   242     -15.156  10.424  -3.290  1.00  0.00           C  
ATOM   3734  CG2 VAL   242     -16.520   9.015  -1.763  1.00  0.00           C  
ATOM   3735  H   VAL   242     -14.164   8.053  -0.915  1.00  0.00           H  
ATOM   3736  HA  VAL   242     -13.812  11.067  -0.904  1.00  0.00           H  
ATOM   3737  HB  VAL   242     -16.346  11.089  -1.661  1.00  0.00           H  
ATOM   3738 HG11 VAL   242     -14.507  11.282  -3.465  1.00  0.00           H  
ATOM   3739 HG12 VAL   242     -14.659   9.502  -3.592  1.00  0.00           H  
ATOM   3740 HG13 VAL   242     -15.936  10.545  -4.042  1.00  0.00           H  
ATOM   3741 HG21 VAL   242     -15.996   8.135  -2.133  1.00  0.00           H  
ATOM   3742 HG22 VAL   242     -16.740   8.824  -0.714  1.00  0.00           H  
ATOM   3743 HG23 VAL   242     -17.402   9.058  -2.403  1.00  0.00           H  
ATOM   3744  N   LYS   243     -15.234  11.620   0.984  1.00  0.00           N  
ATOM   3745  CA  LYS   243     -15.891  12.111   2.133  1.00  0.00           C  
ATOM   3746  C   LYS   243     -17.100  12.981   1.907  1.00  0.00           C  
ATOM   3747  O   LYS   243     -17.247  13.668   0.869  1.00  0.00           O  
ATOM   3748  CB  LYS   243     -14.864  12.835   2.999  1.00  0.00           C  
ATOM   3749  CG  LYS   243     -15.301  13.252   4.448  1.00  0.00           C  
ATOM   3750  CD  LYS   243     -14.109  13.861   5.274  1.00  0.00           C  
ATOM   3751  CE  LYS   243     -13.617  15.179   4.731  1.00  0.00           C  
ATOM   3752  NZ  LYS   243     -14.344  16.380   5.189  1.00  0.00           N1+
ATOM   3753  H   LYS   243     -15.013  12.331   0.301  1.00  0.00           H  
ATOM   3754  HA  LYS   243     -16.223  11.220   2.665  1.00  0.00           H  
ATOM   3755  HB2 LYS   243     -14.019  12.151   3.067  1.00  0.00           H  
ATOM   3756  HB3 LYS   243     -14.575  13.741   2.466  1.00  0.00           H  
ATOM   3757  HG2 LYS   243     -16.174  13.892   4.575  1.00  0.00           H  
ATOM   3758  HG3 LYS   243     -15.536  12.276   4.871  1.00  0.00           H  
ATOM   3759  HD2 LYS   243     -14.324  13.885   6.343  1.00  0.00           H  
ATOM   3760  HD3 LYS   243     -13.261  13.177   5.236  1.00  0.00           H  
ATOM   3761  HE2 LYS   243     -12.554  15.145   4.969  1.00  0.00           H  
ATOM   3762  HE3 LYS   243     -13.760  15.247   3.652  1.00  0.00           H  
ATOM   3763  HZ1 LYS   243     -13.875  16.999   5.835  1.00  0.00           H  
ATOM   3764  HZ2 LYS   243     -14.592  16.868   4.341  1.00  0.00           H  
ATOM   3765  HZ3 LYS   243     -15.178  16.122   5.700  1.00  0.00           H  
ATOM   3766  N   THR   244     -18.100  12.858   2.786  1.00  0.00           N  
ATOM   3767  CA  THR   244     -19.361  13.703   2.826  1.00  0.00           C  
ATOM   3768  C   THR   244     -19.577  14.188   4.281  1.00  0.00           C  
ATOM   3769  O   THR   244     -19.014  13.580   5.197  1.00  0.00           O  
ATOM   3770  CB  THR   244     -20.511  12.919   2.199  1.00  0.00           C  
ATOM   3771  CG2 THR   244     -20.352  12.610   0.683  1.00  0.00           C  
ATOM   3772  OG1 THR   244     -20.620  11.637   2.775  1.00  0.00           O  
ATOM   3773  H   THR   244     -18.007  12.091   3.438  1.00  0.00           H  
ATOM   3774  HA  THR   244     -19.197  14.608   2.242  1.00  0.00           H  
ATOM   3775  HB  THR   244     -21.478  13.397   2.355  1.00  0.00           H  
ATOM   3776  HG1 THR   244     -21.225  11.828   3.495  1.00  0.00           H  
ATOM   3777 HG21 THR   244     -20.238  13.580   0.199  1.00  0.00           H  
ATOM   3778 HG22 THR   244     -19.401  12.085   0.604  1.00  0.00           H  
ATOM   3779 HG23 THR   244     -21.196  12.082   0.237  1.00  0.00           H  
ATOM   3780  N   SER   245     -20.546  15.121   4.512  1.00  0.00           N  
ATOM   3781  CA  SER   245     -20.888  15.540   5.926  1.00  0.00           C  
ATOM   3782  C   SER   245     -22.371  15.768   6.158  1.00  0.00           C  
ATOM   3783  O   SER   245     -23.185  16.378   5.382  1.00  0.00           O  
ATOM   3784  CB  SER   245     -20.116  16.784   6.390  1.00  0.00           C  
ATOM   3785  OG  SER   245     -20.308  17.162   7.710  1.00  0.00           O  
ATOM   3786  H   SER   245     -20.948  15.654   3.754  1.00  0.00           H  
ATOM   3787  HA  SER   245     -20.652  14.737   6.625  1.00  0.00           H  
ATOM   3788  HB2 SER   245     -19.069  16.576   6.171  1.00  0.00           H  
ATOM   3789  HB3 SER   245     -20.277  17.610   5.697  1.00  0.00           H  
ATOM   3790  HG  SER   245     -19.389  17.132   7.987  1.00  0.00           H  
ATOM   3791  N   ILE   246     -22.861  15.138   7.194  1.00  0.00           N  
ATOM   3792  CA  ILE   246     -24.171  15.307   7.714  1.00  0.00           C  
ATOM   3793  C   ILE   246     -24.498  16.729   8.213  1.00  0.00           C  
ATOM   3794  O   ILE   246     -25.662  17.048   8.448  1.00  0.00           O  
ATOM   3795  CB  ILE   246     -24.562  14.373   8.909  1.00  0.00           C  
ATOM   3796  CG1 ILE   246     -24.052  14.723  10.325  1.00  0.00           C  
ATOM   3797  CG2 ILE   246     -24.198  12.911   8.549  1.00  0.00           C  
ATOM   3798  CD1 ILE   246     -25.000  15.451  11.235  1.00  0.00           C  
ATOM   3799  H   ILE   246     -22.227  14.496   7.646  1.00  0.00           H  
ATOM   3800  HA  ILE   246     -24.892  15.235   6.901  1.00  0.00           H  
ATOM   3801  HB  ILE   246     -25.641  14.401   9.058  1.00  0.00           H  
ATOM   3802 HG12 ILE   246     -23.792  13.828  10.890  1.00  0.00           H  
ATOM   3803 HG13 ILE   246     -23.111  15.261  10.205  1.00  0.00           H  
ATOM   3804 HG21 ILE   246     -24.895  12.513   7.813  1.00  0.00           H  
ATOM   3805 HG22 ILE   246     -23.166  12.775   8.225  1.00  0.00           H  
ATOM   3806 HG23 ILE   246     -24.460  12.204   9.337  1.00  0.00           H  
ATOM   3807 HD11 ILE   246     -25.209  16.474  10.923  1.00  0.00           H  
ATOM   3808 HD12 ILE   246     -26.009  15.039  11.223  1.00  0.00           H  
ATOM   3809 HD13 ILE   246     -24.673  15.493  12.274  1.00  0.00           H  
ATOM   3810  N   LYS   247     -23.484  17.598   8.478  1.00  0.00           N  
ATOM   3811  CA  LYS   247     -23.721  18.937   9.134  1.00  0.00           C  
ATOM   3812  C   LYS   247     -23.843  20.066   8.072  1.00  0.00           C  
ATOM   3813  O   LYS   247     -24.514  20.987   8.337  1.00  0.00           O  
ATOM   3814  CB  LYS   247     -22.541  19.260  10.094  1.00  0.00           C  
ATOM   3815  CG  LYS   247     -22.451  18.291  11.244  1.00  0.00           C  
ATOM   3816  CD  LYS   247     -21.439  18.644  12.345  1.00  0.00           C  
ATOM   3817  CE  LYS   247     -21.303  17.466  13.361  1.00  0.00           C  
ATOM   3818  NZ  LYS   247     -20.440  17.907  14.535  1.00  0.00           N1+
ATOM   3819  H   LYS   247     -22.553  17.227   8.349  1.00  0.00           H  
ATOM   3820  HA  LYS   247     -24.628  19.110   9.712  1.00  0.00           H  
ATOM   3821  HB2 LYS   247     -21.733  19.215   9.363  1.00  0.00           H  
ATOM   3822  HB3 LYS   247     -22.714  20.237  10.545  1.00  0.00           H  
ATOM   3823  HG2 LYS   247     -23.440  18.086  11.657  1.00  0.00           H  
ATOM   3824  HG3 LYS   247     -22.069  17.410  10.729  1.00  0.00           H  
ATOM   3825  HD2 LYS   247     -20.441  18.905  11.990  1.00  0.00           H  
ATOM   3826  HD3 LYS   247     -21.819  19.588  12.734  1.00  0.00           H  
ATOM   3827  HE2 LYS   247     -22.304  17.147  13.650  1.00  0.00           H  
ATOM   3828  HE3 LYS   247     -20.822  16.599  12.908  1.00  0.00           H  
ATOM   3829  HZ1 LYS   247     -20.922  18.584  15.110  1.00  0.00           H  
ATOM   3830  HZ2 LYS   247     -20.057  17.218  15.165  1.00  0.00           H  
ATOM   3831  HZ3 LYS   247     -19.692  18.523  14.250  1.00  0.00           H  
ATOM   3832  N   ILE   248     -23.210  19.920   6.904  1.00  0.00           N  
ATOM   3833  CA  ILE   248     -23.117  20.933   5.820  1.00  0.00           C  
ATOM   3834  C   ILE   248     -22.611  20.235   4.563  1.00  0.00           C  
ATOM   3835  O   ILE   248     -21.505  19.673   4.550  1.00  0.00           O  
ATOM   3836  CB  ILE   248     -22.307  22.197   6.116  1.00  0.00           C  
ATOM   3837  CG1 ILE   248     -22.386  23.135   4.908  1.00  0.00           C  
ATOM   3838  CG2 ILE   248     -20.890  21.905   6.611  1.00  0.00           C  
ATOM   3839  CD1 ILE   248     -23.673  23.929   4.900  1.00  0.00           C  
ATOM   3840  H   ILE   248     -22.882  18.992   6.677  1.00  0.00           H  
ATOM   3841  HA  ILE   248     -24.139  21.285   5.677  1.00  0.00           H  
ATOM   3842  HB  ILE   248     -22.785  22.660   6.979  1.00  0.00           H  
ATOM   3843 HG12 ILE   248     -21.558  23.840   4.975  1.00  0.00           H  
ATOM   3844 HG13 ILE   248     -22.178  22.704   3.929  1.00  0.00           H  
ATOM   3845 HG21 ILE   248     -20.477  22.856   6.949  1.00  0.00           H  
ATOM   3846 HG22 ILE   248     -21.011  21.222   7.450  1.00  0.00           H  
ATOM   3847 HG23 ILE   248     -20.246  21.488   5.837  1.00  0.00           H  
ATOM   3848 HD11 ILE   248     -24.520  23.244   4.940  1.00  0.00           H  
ATOM   3849 HD12 ILE   248     -23.740  24.536   5.803  1.00  0.00           H  
ATOM   3850 HD13 ILE   248     -23.721  24.636   4.071  1.00  0.00           H  
ATOM   3851  N   PRO   249     -23.337  20.215   3.400  1.00  0.00           N  
ATOM   3852  CA  PRO   249     -22.888  19.511   2.224  1.00  0.00           C  
ATOM   3853  C   PRO   249     -21.495  19.906   1.766  1.00  0.00           C  
ATOM   3854  O   PRO   249     -21.276  21.064   1.554  1.00  0.00           O  
ATOM   3855  CB  PRO   249     -23.871  19.715   1.133  1.00  0.00           C  
ATOM   3856  CG  PRO   249     -25.194  20.069   1.914  1.00  0.00           C  
ATOM   3857  CD  PRO   249     -24.597  20.788   3.104  1.00  0.00           C  
ATOM   3858  HA  PRO   249     -22.892  18.466   2.536  1.00  0.00           H  
ATOM   3859  HB2 PRO   249     -23.582  20.559   0.506  1.00  0.00           H  
ATOM   3860  HB3 PRO   249     -24.037  18.852   0.488  1.00  0.00           H  
ATOM   3861  HG2 PRO   249     -25.727  20.723   1.225  1.00  0.00           H  
ATOM   3862  HG3 PRO   249     -25.781  19.178   2.136  1.00  0.00           H  
ATOM   3863  HD2 PRO   249     -24.428  21.857   2.980  1.00  0.00           H  
ATOM   3864  HD3 PRO   249     -25.333  20.783   3.907  1.00  0.00           H  
ATOM   3865  N   SER   250     -20.511  19.060   1.685  1.00  0.00           N  
ATOM   3866  CA  SER   250     -19.097  19.450   1.611  1.00  0.00           C  
ATOM   3867  C   SER   250     -18.115  18.386   1.142  1.00  0.00           C  
ATOM   3868  O   SER   250     -17.032  18.216   1.730  1.00  0.00           O  
ATOM   3869  CB  SER   250     -18.661  20.131   2.961  1.00  0.00           C  
ATOM   3870  OG  SER   250     -18.806  19.248   4.015  1.00  0.00           O  
ATOM   3871  H   SER   250     -20.678  18.138   2.065  1.00  0.00           H  
ATOM   3872  HA  SER   250     -19.104  20.184   0.807  1.00  0.00           H  
ATOM   3873  HB2 SER   250     -17.629  20.478   2.912  1.00  0.00           H  
ATOM   3874  HB3 SER   250     -19.302  20.996   3.128  1.00  0.00           H  
ATOM   3875  HG  SER   250     -19.762  19.169   4.062  1.00  0.00           H  
ATOM   3876  N   SER   251     -18.442  17.728   0.021  1.00  0.00           N  
ATOM   3877  CA  SER   251     -17.728  16.518  -0.470  1.00  0.00           C  
ATOM   3878  C   SER   251     -16.446  16.931  -1.228  1.00  0.00           C  
ATOM   3879  O   SER   251     -16.415  17.782  -2.098  1.00  0.00           O  
ATOM   3880  CB  SER   251     -18.626  15.531  -1.237  1.00  0.00           C  
ATOM   3881  OG  SER   251     -17.870  14.341  -1.492  1.00  0.00           O  
ATOM   3882  H   SER   251     -19.364  17.844  -0.375  1.00  0.00           H  
ATOM   3883  HA  SER   251     -17.380  16.004   0.427  1.00  0.00           H  
ATOM   3884  HB2 SER   251     -19.516  15.280  -0.659  1.00  0.00           H  
ATOM   3885  HB3 SER   251     -19.060  15.860  -2.182  1.00  0.00           H  
ATOM   3886  HG  SER   251     -17.581  14.107  -0.607  1.00  0.00           H  
ATOM   3887  N   HIE   252     -15.452  16.098  -0.925  1.00  0.00           N  
ATOM   3888  CA  HIE   252     -14.108  16.181  -1.677  1.00  0.00           C  
ATOM   3889  C   HIE   252     -13.494  14.799  -1.703  1.00  0.00           C  
ATOM   3890  O   HIE   252     -13.946  13.898  -0.939  1.00  0.00           O  
ATOM   3891  CB  HIE   252     -13.059  17.060  -0.955  1.00  0.00           C  
ATOM   3892  CG  HIE   252     -13.166  18.553  -0.732  1.00  0.00           C  
ATOM   3893  CD2 HIE   252     -13.769  19.452  -1.584  1.00  0.00           C  
ATOM   3894  ND1 HIE   252     -12.528  19.252   0.304  1.00  0.00           N  
ATOM   3895  CE1 HIE   252     -12.742  20.534   0.062  1.00  0.00           C  
ATOM   3896  NE2 HIE   252     -13.563  20.665  -1.023  1.00  0.00           N  
ATOM   3897  H   HIE   252     -15.681  15.230  -0.461  1.00  0.00           H  
ATOM   3898  HA  HIE   252     -14.286  16.457  -2.716  1.00  0.00           H  
ATOM   3899  HB2 HIE   252     -12.876  16.587   0.011  1.00  0.00           H  
ATOM   3900  HB3 HIE   252     -12.087  16.971  -1.441  1.00  0.00           H  
ATOM   3901  HD2 HIE   252     -14.174  19.276  -2.569  1.00  0.00           H  
ATOM   3902  HE1 HIE   252     -12.267  21.329   0.617  1.00  0.00           H  
ATOM   3903  HE2 HIE   252     -13.784  21.572  -1.408  1.00  0.00           H  
ATOM   3904  N   ASN   253     -12.499  14.615  -2.590  1.00  0.00           N  
ATOM   3905  CA  ASN   253     -11.778  13.395  -2.687  1.00  0.00           C  
ATOM   3906  C   ASN   253     -10.526  13.278  -1.779  1.00  0.00           C  
ATOM   3907  O   ASN   253      -9.847  14.319  -1.652  1.00  0.00           O  
ATOM   3908  CB  ASN   253     -11.363  13.257  -4.188  1.00  0.00           C  
ATOM   3909  CG  ASN   253     -12.534  13.179  -5.196  1.00  0.00           C  
ATOM   3910  ND2 ASN   253     -12.592  12.132  -5.936  1.00  0.00           N  
ATOM   3911  OD1 ASN   253     -13.390  14.092  -5.345  1.00  0.00           O  
ATOM   3912  H   ASN   253     -12.110  15.409  -3.078  1.00  0.00           H  
ATOM   3913  HA  ASN   253     -12.497  12.617  -2.430  1.00  0.00           H  
ATOM   3914  HB2 ASN   253     -10.834  14.183  -4.409  1.00  0.00           H  
ATOM   3915  HB3 ASN   253     -10.670  12.420  -4.273  1.00  0.00           H  
ATOM   3916 HD21 ASN   253     -13.274  12.092  -6.680  1.00  0.00           H  
ATOM   3917 HD22 ASN   253     -11.768  11.552  -6.006  1.00  0.00           H  
ATOM   3918  N   LEU   254     -10.406  12.144  -1.137  1.00  0.00           N  
ATOM   3919  CA  LEU   254      -9.372  11.874  -0.077  1.00  0.00           C  
ATOM   3920  C   LEU   254      -8.164  11.236  -0.776  1.00  0.00           C  
ATOM   3921  O   LEU   254      -7.038  11.717  -0.589  1.00  0.00           O  
ATOM   3922  CB  LEU   254      -9.890  11.072   1.070  1.00  0.00           C  
ATOM   3923  CG  LEU   254     -11.191  11.467   1.829  1.00  0.00           C  
ATOM   3924  CD1 LEU   254     -11.434  10.325   2.773  1.00  0.00           C  
ATOM   3925  CD2 LEU   254     -11.089  12.802   2.560  1.00  0.00           C  
ATOM   3926  H   LEU   254     -11.052  11.394  -1.343  1.00  0.00           H  
ATOM   3927  HA  LEU   254      -9.179  12.851   0.368  1.00  0.00           H  
ATOM   3928  HB2 LEU   254      -9.954  10.065   0.658  1.00  0.00           H  
ATOM   3929  HB3 LEU   254      -9.087  11.048   1.806  1.00  0.00           H  
ATOM   3930  HG  LEU   254     -12.016  11.503   1.119  1.00  0.00           H  
ATOM   3931 HD11 LEU   254     -10.495  10.099   3.279  1.00  0.00           H  
ATOM   3932 HD12 LEU   254     -12.157  10.589   3.545  1.00  0.00           H  
ATOM   3933 HD13 LEU   254     -11.791   9.367   2.393  1.00  0.00           H  
ATOM   3934 HD21 LEU   254     -11.856  12.994   3.310  1.00  0.00           H  
ATOM   3935 HD22 LEU   254     -10.184  13.093   3.093  1.00  0.00           H  
ATOM   3936 HD23 LEU   254     -11.292  13.681   1.948  1.00  0.00           H  
ATOM   3937  N   MET   255      -8.325  10.133  -1.619  1.00  0.00           N  
ATOM   3938  CA  MET   255      -7.228   9.264  -2.151  1.00  0.00           C  
ATOM   3939  C   MET   255      -7.689   8.558  -3.442  1.00  0.00           C  
ATOM   3940  O   MET   255      -8.898   8.208  -3.698  1.00  0.00           O  
ATOM   3941  CB  MET   255      -6.642   8.288  -1.073  1.00  0.00           C  
ATOM   3942  CG  MET   255      -7.753   7.472  -0.442  1.00  0.00           C  
ATOM   3943  SD  MET   255      -7.142   6.280   0.762  1.00  0.00           S  
ATOM   3944  CE  MET   255      -6.740   7.413   2.065  1.00  0.00           C  
ATOM   3945  H   MET   255      -9.245   9.736  -1.739  1.00  0.00           H  
ATOM   3946  HA  MET   255      -6.473   9.992  -2.449  1.00  0.00           H  
ATOM   3947  HB2 MET   255      -5.987   7.685  -1.702  1.00  0.00           H  
ATOM   3948  HB3 MET   255      -6.181   8.910  -0.306  1.00  0.00           H  
ATOM   3949  HG2 MET   255      -8.406   8.124   0.137  1.00  0.00           H  
ATOM   3950  HG3 MET   255      -8.319   6.953  -1.215  1.00  0.00           H  
ATOM   3951  HE1 MET   255      -5.994   8.154   1.780  1.00  0.00           H  
ATOM   3952  HE2 MET   255      -7.660   7.900   2.387  1.00  0.00           H  
ATOM   3953  HE3 MET   255      -6.438   6.862   2.954  1.00  0.00           H  
ATOM   3954  N   LYS   256      -6.659   8.155  -4.280  1.00  0.00           N  
ATOM   3955  CA  LYS   256      -6.991   7.228  -5.417  1.00  0.00           C  
ATOM   3956  C   LYS   256      -5.836   6.329  -5.808  1.00  0.00           C  
ATOM   3957  O   LYS   256      -4.705   6.511  -5.346  1.00  0.00           O  
ATOM   3958  CB  LYS   256      -7.447   7.991  -6.615  1.00  0.00           C  
ATOM   3959  CG  LYS   256      -6.300   8.872  -7.229  1.00  0.00           C  
ATOM   3960  CD  LYS   256      -6.841   9.615  -8.509  1.00  0.00           C  
ATOM   3961  CE  LYS   256      -7.692  10.848  -8.058  1.00  0.00           C  
ATOM   3962  NZ  LYS   256      -7.954  11.674  -9.281  1.00  0.00           N1+
ATOM   3963  H   LYS   256      -5.721   8.517  -4.184  1.00  0.00           H  
ATOM   3964  HA  LYS   256      -7.784   6.537  -5.131  1.00  0.00           H  
ATOM   3965  HB2 LYS   256      -7.892   7.340  -7.366  1.00  0.00           H  
ATOM   3966  HB3 LYS   256      -8.189   8.723  -6.295  1.00  0.00           H  
ATOM   3967  HG2 LYS   256      -5.803   9.486  -6.479  1.00  0.00           H  
ATOM   3968  HG3 LYS   256      -5.556   8.266  -7.747  1.00  0.00           H  
ATOM   3969  HD2 LYS   256      -5.935   9.998  -8.979  1.00  0.00           H  
ATOM   3970  HD3 LYS   256      -7.302   8.907  -9.197  1.00  0.00           H  
ATOM   3971  HE2 LYS   256      -8.578  10.463  -7.553  1.00  0.00           H  
ATOM   3972  HE3 LYS   256      -7.130  11.483  -7.374  1.00  0.00           H  
ATOM   3973  HZ1 LYS   256      -8.101  11.050 -10.061  1.00  0.00           H  
ATOM   3974  HZ2 LYS   256      -8.659  12.390  -9.177  1.00  0.00           H  
ATOM   3975  HZ3 LYS   256      -7.121  12.177  -9.553  1.00  0.00           H  
ATOM   3976  N   GLY   257      -6.077   5.434  -6.775  1.00  0.00           N  
ATOM   3977  CA  GLY   257      -4.941   4.690  -7.446  1.00  0.00           C  
ATOM   3978  C   GLY   257      -5.482   3.800  -8.556  1.00  0.00           C  
ATOM   3979  O   GLY   257      -6.647   3.911  -8.926  1.00  0.00           O  
ATOM   3980  H   GLY   257      -7.010   5.199  -7.081  1.00  0.00           H  
ATOM   3981  HA2 GLY   257      -4.154   5.396  -7.705  1.00  0.00           H  
ATOM   3982  HA3 GLY   257      -4.523   4.055  -6.664  1.00  0.00           H  
ATOM   3983  N   GLY   258      -4.762   2.770  -8.926  1.00  0.00           N  
ATOM   3984  CA  GLY   258      -5.143   1.564  -9.651  1.00  0.00           C  
ATOM   3985  C   GLY   258      -4.404   1.473 -11.010  1.00  0.00           C  
ATOM   3986  O   GLY   258      -3.307   1.971 -11.161  1.00  0.00           O  
ATOM   3987  H   GLY   258      -3.802   2.777  -8.613  1.00  0.00           H  
ATOM   3988  HA2 GLY   258      -4.787   0.715  -9.067  1.00  0.00           H  
ATOM   3989  HA3 GLY   258      -6.219   1.438  -9.778  1.00  0.00           H  
ATOM   3990  N   SER   259      -4.935   0.753 -12.006  1.00  0.00           N  
ATOM   3991  CA  SER   259      -4.205   0.559 -13.290  1.00  0.00           C  
ATOM   3992  C   SER   259      -5.174   0.166 -14.423  1.00  0.00           C  
ATOM   3993  O   SER   259      -6.113  -0.669 -14.292  1.00  0.00           O  
ATOM   3994  CB  SER   259      -3.066  -0.476 -13.157  1.00  0.00           C  
ATOM   3995  OG  SER   259      -2.235  -0.642 -14.365  1.00  0.00           O  
ATOM   3996  H   SER   259      -5.849   0.326 -11.984  1.00  0.00           H  
ATOM   3997  HA  SER   259      -3.738   1.476 -13.651  1.00  0.00           H  
ATOM   3998  HB2 SER   259      -2.401  -0.276 -12.317  1.00  0.00           H  
ATOM   3999  HB3 SER   259      -3.485  -1.451 -12.911  1.00  0.00           H  
ATOM   4000  HG  SER   259      -2.770  -1.098 -15.019  1.00  0.00           H  
ATOM   4001  N   THR   260      -4.868   0.735 -15.603  1.00  0.00           N  
ATOM   4002  CA  THR   260      -5.438   0.180 -16.813  1.00  0.00           C  
ATOM   4003  C   THR   260      -4.836  -1.186 -17.149  1.00  0.00           C  
ATOM   4004  O   THR   260      -3.663  -1.493 -16.756  1.00  0.00           O  
ATOM   4005  CB  THR   260      -5.306   1.166 -18.002  1.00  0.00           C  
ATOM   4006  CG2 THR   260      -6.269   2.301 -17.946  1.00  0.00           C  
ATOM   4007  OG1 THR   260      -3.974   1.660 -18.230  1.00  0.00           O  
ATOM   4008  H   THR   260      -4.132   1.425 -15.663  1.00  0.00           H  
ATOM   4009  HA  THR   260      -6.522   0.106 -16.725  1.00  0.00           H  
ATOM   4010  HB  THR   260      -5.572   0.671 -18.936  1.00  0.00           H  
ATOM   4011  HG1 THR   260      -3.432   0.955 -18.593  1.00  0.00           H  
ATOM   4012 HG21 THR   260      -7.276   1.896 -18.047  1.00  0.00           H  
ATOM   4013 HG22 THR   260      -6.127   2.771 -16.973  1.00  0.00           H  
ATOM   4014 HG23 THR   260      -6.284   3.004 -18.779  1.00  0.00           H  
ATOM   4015  N   LYN   261      -5.562  -2.068 -17.892  1.00  0.00           N  
ATOM   4016  CA  LYN   261      -5.266  -3.455 -18.242  1.00  0.00           C  
ATOM   4017  C   LYN   261      -5.882  -3.938 -19.551  1.00  0.00           C  
ATOM   4018  O   LYN   261      -6.757  -3.258 -20.037  1.00  0.00           O  
ATOM   4019  CB  LYN   261      -5.669  -4.402 -17.087  1.00  0.00           C  
ATOM   4020  CG  LYN   261      -4.858  -4.309 -15.824  1.00  0.00           C  
ATOM   4021  CD  LYN   261      -3.392  -4.732 -15.917  1.00  0.00           C  
ATOM   4022  CE  LYN   261      -2.688  -4.804 -14.537  1.00  0.00           C  
ATOM   4023  NZ  LYN   261      -1.308  -5.219 -14.707  1.00  0.00           N1+
ATOM   4024  H   LYN   261      -6.385  -1.648 -18.300  1.00  0.00           H  
ATOM   4025  HA  LYN   261      -4.180  -3.521 -18.298  1.00  0.00           H  
ATOM   4026  HB2 LYN   261      -6.693  -4.192 -16.778  1.00  0.00           H  
ATOM   4027  HB3 LYN   261      -5.699  -5.431 -17.444  1.00  0.00           H  
ATOM   4028  HG2 LYN   261      -5.006  -3.337 -15.354  1.00  0.00           H  
ATOM   4029  HG3 LYN   261      -5.380  -5.056 -15.225  1.00  0.00           H  
ATOM   4030  HD2 LYN   261      -3.306  -5.764 -16.258  1.00  0.00           H  
ATOM   4031  HD3 LYN   261      -2.818  -4.101 -16.594  1.00  0.00           H  
ATOM   4032  HE2 LYN   261      -2.732  -3.798 -14.119  1.00  0.00           H  
ATOM   4033  HE3 LYN   261      -3.083  -5.572 -13.872  1.00  0.00           H  
ATOM   4034  HZ1 LYN   261      -0.830  -4.575 -14.092  1.00  0.00           H  
ATOM   4035  HZ2 LYN   261      -1.447  -6.152 -14.346  1.00  0.00           H  
ATOM   4036  N   ASN   262      -5.511  -5.152 -19.982  1.00  0.00           N  
ATOM   4037  CA  ASN   262      -6.087  -6.035 -21.001  1.00  0.00           C  
ATOM   4038  C   ASN   262      -5.941  -7.534 -20.604  1.00  0.00           C  
ATOM   4039  O   ASN   262      -4.831  -8.017 -20.425  1.00  0.00           O  
ATOM   4040  CB  ASN   262      -5.398  -5.724 -22.414  1.00  0.00           C  
ATOM   4041  CG  ASN   262      -5.810  -6.724 -23.571  1.00  0.00           C  
ATOM   4042  ND2 ASN   262      -5.778  -6.266 -24.813  1.00  0.00           N  
ATOM   4043  OD1 ASN   262      -6.146  -7.902 -23.382  1.00  0.00           O  
ATOM   4044  H   ASN   262      -4.715  -5.532 -19.490  1.00  0.00           H  
ATOM   4045  HA  ASN   262      -7.146  -5.823 -21.152  1.00  0.00           H  
ATOM   4046  HB2 ASN   262      -5.802  -4.748 -22.684  1.00  0.00           H  
ATOM   4047  HB3 ASN   262      -4.350  -5.850 -22.141  1.00  0.00           H  
ATOM   4048 HD21 ASN   262      -6.169  -6.871 -25.521  1.00  0.00           H  
ATOM   4049 HD22 ASN   262      -5.664  -5.290 -25.045  1.00  0.00           H  
ATOM   4050  N   TRP   263      -7.047  -8.237 -20.517  1.00  0.00           N  
ATOM   4051  CA  TRP   263      -7.102  -9.709 -20.091  1.00  0.00           C  
ATOM   4052  C   TRP   263      -7.678 -10.652 -21.177  1.00  0.00           C  
ATOM   4053  O   TRP   263      -8.003 -11.817 -20.846  1.00  0.00           O  
ATOM   4054  CB  TRP   263      -7.887  -9.748 -18.742  1.00  0.00           C  
ATOM   4055  CG  TRP   263      -7.086  -9.032 -17.657  1.00  0.00           C  
ATOM   4056  CD1 TRP   263      -5.740  -9.050 -17.541  1.00  0.00           C  
ATOM   4057  CD2 TRP   263      -7.458  -8.566 -16.302  1.00  0.00           C  
ATOM   4058  CE2 TRP   263      -6.334  -8.147 -15.554  1.00  0.00           C  
ATOM   4059  CE3 TRP   263      -8.662  -8.642 -15.599  1.00  0.00           C  
ATOM   4060  NE1 TRP   263      -5.283  -8.382 -16.416  1.00  0.00           N  
ATOM   4061  CZ2 TRP   263      -6.365  -7.767 -14.213  1.00  0.00           C  
ATOM   4062  CZ3 TRP   263      -8.696  -8.302 -14.230  1.00  0.00           C  
ATOM   4063  CH2 TRP   263      -7.564  -7.844 -13.520  1.00  0.00           C  
ATOM   4064  H   TRP   263      -7.969  -7.869 -20.705  1.00  0.00           H  
ATOM   4065  HA  TRP   263      -6.069 -10.047 -19.997  1.00  0.00           H  
ATOM   4066  HB2 TRP   263      -8.844  -9.239 -18.863  1.00  0.00           H  
ATOM   4067  HB3 TRP   263      -8.098 -10.784 -18.478  1.00  0.00           H  
ATOM   4068  HD1 TRP   263      -5.102  -9.464 -18.306  1.00  0.00           H  
ATOM   4069  HE1 TRP   263      -4.305  -8.211 -16.239  1.00  0.00           H  
ATOM   4070  HE3 TRP   263      -9.602  -8.912 -16.060  1.00  0.00           H  
ATOM   4071  HZ2 TRP   263      -5.429  -7.602 -13.702  1.00  0.00           H  
ATOM   4072  HZ3 TRP   263      -9.563  -8.674 -13.704  1.00  0.00           H  
ATOM   4073  HH2 TRP   263      -7.457  -7.720 -12.452  1.00  0.00           H  
ATOM   4074  N   SER   264      -7.780 -10.208 -22.446  1.00  0.00           N  
ATOM   4075  CA  SER   264      -8.252 -11.033 -23.593  1.00  0.00           C  
ATOM   4076  C   SER   264      -7.183 -11.954 -24.147  1.00  0.00           C  
ATOM   4077  O   SER   264      -6.114 -11.442 -24.416  1.00  0.00           O  
ATOM   4078  CB  SER   264      -8.932 -10.171 -24.656  1.00  0.00           C  
ATOM   4079  OG  SER   264     -10.030  -9.486 -24.115  1.00  0.00           O  
ATOM   4080  H   SER   264      -7.546  -9.263 -22.714  1.00  0.00           H  
ATOM   4081  HA  SER   264      -9.028 -11.725 -23.265  1.00  0.00           H  
ATOM   4082  HB2 SER   264      -8.241  -9.431 -25.058  1.00  0.00           H  
ATOM   4083  HB3 SER   264      -9.344 -10.830 -25.421  1.00  0.00           H  
ATOM   4084  HG  SER   264     -10.561  -9.077 -24.802  1.00  0.00           H  
ATOM   4085  N   GLY   265      -7.455 -13.270 -24.235  1.00  0.00           N  
ATOM   4086  CA  GLY   265      -6.416 -14.204 -24.610  1.00  0.00           C  
ATOM   4087  C   GLY   265      -5.234 -14.249 -23.672  1.00  0.00           C  
ATOM   4088  O   GLY   265      -5.452 -14.020 -22.472  1.00  0.00           O  
ATOM   4089  H   GLY   265      -8.322 -13.631 -23.864  1.00  0.00           H  
ATOM   4090  HA2 GLY   265      -6.785 -15.222 -24.482  1.00  0.00           H  
ATOM   4091  HA3 GLY   265      -6.134 -13.972 -25.636  1.00  0.00           H  
ATOM   4092  N   ASN   266      -4.040 -14.417 -24.243  1.00  0.00           N  
ATOM   4093  CA  ASN   266      -2.811 -14.494 -23.531  1.00  0.00           C  
ATOM   4094  C   ASN   266      -2.616 -15.689 -22.534  1.00  0.00           C  
ATOM   4095  O   ASN   266      -1.483 -16.243 -22.512  1.00  0.00           O  
ATOM   4096  CB  ASN   266      -2.436 -13.055 -23.033  1.00  0.00           C  
ATOM   4097  CG  ASN   266      -1.211 -12.920 -22.192  1.00  0.00           C  
ATOM   4098  ND2 ASN   266      -0.072 -12.573 -22.800  1.00  0.00           N  
ATOM   4099  OD1 ASN   266      -1.174 -13.093 -20.984  1.00  0.00           O  
ATOM   4100  H   ASN   266      -3.977 -14.490 -25.248  1.00  0.00           H  
ATOM   4101  HA  ASN   266      -1.979 -14.788 -24.170  1.00  0.00           H  
ATOM   4102  HB2 ASN   266      -2.476 -12.431 -23.926  1.00  0.00           H  
ATOM   4103  HB3 ASN   266      -3.275 -12.672 -22.453  1.00  0.00           H  
ATOM   4104 HD21 ASN   266       0.757 -12.384 -22.255  1.00  0.00           H  
ATOM   4105 HD22 ASN   266      -0.115 -12.240 -23.753  1.00  0.00           H  
ATOM   4106  N   SER   267      -3.647 -16.012 -21.752  1.00  0.00           N  
ATOM   4107  CA  SER   267      -3.677 -17.097 -20.724  1.00  0.00           C  
ATOM   4108  C   SER   267      -5.126 -17.252 -20.251  1.00  0.00           C  
ATOM   4109  O   SER   267      -5.882 -16.298 -20.440  1.00  0.00           O  
ATOM   4110  CB  SER   267      -2.717 -16.828 -19.694  1.00  0.00           C  
ATOM   4111  OG  SER   267      -2.567 -17.893 -18.701  1.00  0.00           O  
ATOM   4112  H   SER   267      -4.335 -15.272 -21.753  1.00  0.00           H  
ATOM   4113  HA  SER   267      -3.449 -18.066 -21.169  1.00  0.00           H  
ATOM   4114  HB2 SER   267      -1.742 -16.690 -20.161  1.00  0.00           H  
ATOM   4115  HB3 SER   267      -2.980 -15.889 -19.207  1.00  0.00           H  
ATOM   4116  HG  SER   267      -2.077 -17.558 -17.947  1.00  0.00           H  
ATOM   4117  N   GLU   268      -5.457 -18.447 -19.756  1.00  0.00           N  
ATOM   4118  CA  GLU   268      -6.772 -18.725 -19.201  1.00  0.00           C  
ATOM   4119  C   GLU   268      -7.271 -17.928 -17.845  1.00  0.00           C  
ATOM   4120  O   GLU   268      -8.450 -17.815 -17.695  1.00  0.00           O  
ATOM   4121  CB  GLU   268      -6.920 -20.271 -18.984  1.00  0.00           C  
ATOM   4122  CG  GLU   268      -6.138 -20.918 -17.767  1.00  0.00           C  
ATOM   4123  CD  GLU   268      -6.148 -22.427 -18.026  1.00  0.00           C  
ATOM   4124  OE1 GLU   268      -5.122 -23.056 -18.332  1.00  0.00           O  
ATOM   4125  OE2 GLU   268      -7.265 -23.017 -17.898  1.00  0.00           O1-
ATOM   4126  H   GLU   268      -4.733 -19.145 -19.667  1.00  0.00           H  
ATOM   4127  HA  GLU   268      -7.513 -18.548 -19.980  1.00  0.00           H  
ATOM   4128  HB2 GLU   268      -7.982 -20.509 -19.046  1.00  0.00           H  
ATOM   4129  HB3 GLU   268      -6.455 -20.733 -19.855  1.00  0.00           H  
ATOM   4130  HG2 GLU   268      -5.076 -20.673 -17.724  1.00  0.00           H  
ATOM   4131  HG3 GLU   268      -6.775 -20.701 -16.910  1.00  0.00           H  
ATOM   4132  N   PHE   269      -6.389 -17.368 -17.038  1.00  0.00           N  
ATOM   4133  CA  PHE   269      -6.639 -16.682 -15.748  1.00  0.00           C  
ATOM   4134  C   PHE   269      -5.697 -15.505 -15.424  1.00  0.00           C  
ATOM   4135  O   PHE   269      -4.515 -15.703 -15.431  1.00  0.00           O  
ATOM   4136  CB  PHE   269      -6.486 -17.862 -14.679  1.00  0.00           C  
ATOM   4137  CG  PHE   269      -6.530 -17.444 -13.174  1.00  0.00           C  
ATOM   4138  CD1 PHE   269      -7.781 -17.250 -12.606  1.00  0.00           C  
ATOM   4139  CD2 PHE   269      -5.286 -17.439 -12.413  1.00  0.00           C  
ATOM   4140  CE1 PHE   269      -7.848 -16.901 -11.222  1.00  0.00           C  
ATOM   4141  CE2 PHE   269      -5.429 -17.184 -10.995  1.00  0.00           C  
ATOM   4142  CZ  PHE   269      -6.673 -16.934 -10.401  1.00  0.00           C  
ATOM   4143  H   PHE   269      -5.447 -17.471 -17.391  1.00  0.00           H  
ATOM   4144  HA  PHE   269      -7.634 -16.261 -15.609  1.00  0.00           H  
ATOM   4145  HB2 PHE   269      -7.326 -18.533 -14.863  1.00  0.00           H  
ATOM   4146  HB3 PHE   269      -5.536 -18.365 -14.862  1.00  0.00           H  
ATOM   4147  HD1 PHE   269      -8.692 -17.285 -13.186  1.00  0.00           H  
ATOM   4148  HD2 PHE   269      -4.296 -17.542 -12.832  1.00  0.00           H  
ATOM   4149  HE1 PHE   269      -8.836 -16.683 -10.845  1.00  0.00           H  
ATOM   4150  HE2 PHE   269      -4.570 -17.084 -10.348  1.00  0.00           H  
ATOM   4151  HZ  PHE   269      -6.740 -16.569  -9.387  1.00  0.00           H  
ATOM   4152  N   HIE   270      -6.241 -14.312 -15.110  1.00  0.00           N  
ATOM   4153  CA  HIE   270      -5.461 -13.111 -14.931  1.00  0.00           C  
ATOM   4154  C   HIE   270      -5.872 -12.416 -13.697  1.00  0.00           C  
ATOM   4155  O   HIE   270      -7.051 -12.443 -13.391  1.00  0.00           O  
ATOM   4156  CB  HIE   270      -5.817 -12.172 -16.040  1.00  0.00           C  
ATOM   4157  CG  HIE   270      -5.443 -12.575 -17.478  1.00  0.00           C  
ATOM   4158  CD2 HIE   270      -6.201 -13.181 -18.428  1.00  0.00           C  
ATOM   4159  ND1 HIE   270      -4.216 -12.249 -18.095  1.00  0.00           N  
ATOM   4160  CE1 HIE   270      -4.280 -12.770 -19.307  1.00  0.00           C  
ATOM   4161  NE2 HIE   270      -5.377 -13.441 -19.553  1.00  0.00           N  
ATOM   4162  H   HIE   270      -7.248 -14.226 -15.143  1.00  0.00           H  
ATOM   4163  HA  HIE   270      -4.378 -13.206 -15.018  1.00  0.00           H  
ATOM   4164  HB2 HIE   270      -6.857 -11.847 -16.086  1.00  0.00           H  
ATOM   4165  HB3 HIE   270      -5.385 -11.210 -15.764  1.00  0.00           H  
ATOM   4166  HD2 HIE   270      -7.265 -13.363 -18.456  1.00  0.00           H  
ATOM   4167  HE1 HIE   270      -3.398 -12.724 -19.928  1.00  0.00           H  
ATOM   4168  HE2 HIE   270      -5.666 -13.550 -20.514  1.00  0.00           H  
ATOM   4169  N   PHE   271      -4.892 -11.820 -12.975  1.00  0.00           N  
ATOM   4170  CA  PHE   271      -5.081 -11.131 -11.665  1.00  0.00           C  
ATOM   4171  C   PHE   271      -4.437  -9.700 -11.612  1.00  0.00           C  
ATOM   4172  O   PHE   271      -3.425  -9.387 -12.224  1.00  0.00           O  
ATOM   4173  CB  PHE   271      -4.411 -12.139 -10.586  1.00  0.00           C  
ATOM   4174  CG  PHE   271      -4.639 -11.833  -9.114  1.00  0.00           C  
ATOM   4175  CD1 PHE   271      -5.726 -12.240  -8.327  1.00  0.00           C  
ATOM   4176  CD2 PHE   271      -3.686 -10.992  -8.443  1.00  0.00           C  
ATOM   4177  CE1 PHE   271      -5.843 -11.955  -6.921  1.00  0.00           C  
ATOM   4178  CE2 PHE   271      -3.757 -10.734  -7.041  1.00  0.00           C  
ATOM   4179  CZ  PHE   271      -4.778 -11.296  -6.302  1.00  0.00           C  
ATOM   4180  H   PHE   271      -3.935 -11.931 -13.278  1.00  0.00           H  
ATOM   4181  HA  PHE   271      -6.135 -11.075 -11.393  1.00  0.00           H  
ATOM   4182  HB2 PHE   271      -4.813 -13.123 -10.824  1.00  0.00           H  
ATOM   4183  HB3 PHE   271      -3.328 -12.151 -10.721  1.00  0.00           H  
ATOM   4184  HD1 PHE   271      -6.499 -12.833  -8.792  1.00  0.00           H  
ATOM   4185  HD2 PHE   271      -2.807 -10.626  -8.952  1.00  0.00           H  
ATOM   4186  HE1 PHE   271      -6.680 -12.338  -6.356  1.00  0.00           H  
ATOM   4187  HE2 PHE   271      -2.950 -10.163  -6.605  1.00  0.00           H  
ATOM   4188  HZ  PHE   271      -4.743 -11.024  -5.257  1.00  0.00           H  
ATOM   4189  N   TYR   272      -5.007  -8.902 -10.735  1.00  0.00           N  
ATOM   4190  CA  TYR   272      -4.345  -7.634 -10.306  1.00  0.00           C  
ATOM   4191  C   TYR   272      -4.839  -7.105  -8.938  1.00  0.00           C  
ATOM   4192  O   TYR   272      -5.877  -7.550  -8.378  1.00  0.00           O  
ATOM   4193  CB  TYR   272      -4.611  -6.570 -11.377  1.00  0.00           C  
ATOM   4194  CG  TYR   272      -4.237  -5.085 -11.077  1.00  0.00           C  
ATOM   4195  CD1 TYR   272      -2.883  -4.638 -11.087  1.00  0.00           C  
ATOM   4196  CD2 TYR   272      -5.318  -4.175 -10.992  1.00  0.00           C  
ATOM   4197  CE1 TYR   272      -2.658  -3.307 -10.732  1.00  0.00           C  
ATOM   4198  CE2 TYR   272      -5.074  -2.832 -10.625  1.00  0.00           C  
ATOM   4199  CZ  TYR   272      -3.695  -2.358 -10.473  1.00  0.00           C  
ATOM   4200  OH  TYR   272      -3.369  -1.064 -10.145  1.00  0.00           O  
ATOM   4201  H   TYR   272      -5.830  -9.137 -10.200  1.00  0.00           H  
ATOM   4202  HA  TYR   272      -3.272  -7.786 -10.188  1.00  0.00           H  
ATOM   4203  HB2 TYR   272      -4.111  -6.820 -12.314  1.00  0.00           H  
ATOM   4204  HB3 TYR   272      -5.697  -6.549 -11.449  1.00  0.00           H  
ATOM   4205  HD1 TYR   272      -2.047  -5.317 -11.160  1.00  0.00           H  
ATOM   4206  HD2 TYR   272      -6.306  -4.590 -11.122  1.00  0.00           H  
ATOM   4207  HE1 TYR   272      -1.618  -3.019 -10.684  1.00  0.00           H  
ATOM   4208  HE2 TYR   272      -5.932  -2.186 -10.509  1.00  0.00           H  
ATOM   4209  HH  TYR   272      -2.470  -1.002  -9.814  1.00  0.00           H  
ATOM   4210  N   SER   273      -4.052  -6.224  -8.360  1.00  0.00           N  
ATOM   4211  CA  SER   273      -4.304  -5.645  -6.955  1.00  0.00           C  
ATOM   4212  C   SER   273      -3.619  -4.347  -6.652  1.00  0.00           C  
ATOM   4213  O   SER   273      -2.706  -3.950  -7.362  1.00  0.00           O  
ATOM   4214  CB  SER   273      -3.904  -6.747  -5.954  1.00  0.00           C  
ATOM   4215  OG  SER   273      -4.011  -6.469  -4.572  1.00  0.00           O  
ATOM   4216  H   SER   273      -3.198  -5.978  -8.841  1.00  0.00           H  
ATOM   4217  HA  SER   273      -5.374  -5.470  -6.840  1.00  0.00           H  
ATOM   4218  HB2 SER   273      -4.548  -7.598  -6.173  1.00  0.00           H  
ATOM   4219  HB3 SER   273      -2.849  -6.909  -6.177  1.00  0.00           H  
ATOM   4220  HG  SER   273      -4.932  -6.247  -4.417  1.00  0.00           H  
ATOM   4221  N   ILE   274      -4.215  -3.629  -5.772  1.00  0.00           N  
ATOM   4222  CA  ILE   274      -3.973  -2.272  -5.330  1.00  0.00           C  
ATOM   4223  C   ILE   274      -4.429  -1.965  -3.902  1.00  0.00           C  
ATOM   4224  O   ILE   274      -5.466  -2.398  -3.439  1.00  0.00           O  
ATOM   4225  CB  ILE   274      -4.551  -1.262  -6.338  1.00  0.00           C  
ATOM   4226  CG1 ILE   274      -4.381   0.216  -5.966  1.00  0.00           C  
ATOM   4227  CG2 ILE   274      -6.041  -1.550  -6.794  1.00  0.00           C  
ATOM   4228  CD1 ILE   274      -2.851   0.578  -5.999  1.00  0.00           C  
ATOM   4229  H   ILE   274      -4.990  -4.097  -5.323  1.00  0.00           H  
ATOM   4230  HA  ILE   274      -2.895  -2.129  -5.245  1.00  0.00           H  
ATOM   4231  HB  ILE   274      -3.953  -1.411  -7.237  1.00  0.00           H  
ATOM   4232 HG12 ILE   274      -4.936   0.833  -6.672  1.00  0.00           H  
ATOM   4233 HG13 ILE   274      -4.780   0.404  -4.969  1.00  0.00           H  
ATOM   4234 HG21 ILE   274      -6.869  -1.484  -6.089  1.00  0.00           H  
ATOM   4235 HG22 ILE   274      -6.268  -0.840  -7.590  1.00  0.00           H  
ATOM   4236 HG23 ILE   274      -6.112  -2.537  -7.250  1.00  0.00           H  
ATOM   4237 HD11 ILE   274      -2.194  -0.278  -5.846  1.00  0.00           H  
ATOM   4238 HD12 ILE   274      -2.657   1.095  -6.939  1.00  0.00           H  
ATOM   4239 HD13 ILE   274      -2.838   1.302  -5.185  1.00  0.00           H  
ATOM   4240  N   ASN   275      -3.534  -1.306  -3.155  1.00  0.00           N  
ATOM   4241  CA  ASN   275      -3.783  -0.891  -1.773  1.00  0.00           C  
ATOM   4242  C   ASN   275      -3.708   0.637  -1.619  1.00  0.00           C  
ATOM   4243  O   ASN   275      -2.917   1.205  -2.334  1.00  0.00           O  
ATOM   4244  CB  ASN   275      -2.673  -1.608  -0.980  1.00  0.00           C  
ATOM   4245  CG  ASN   275      -2.897  -1.541   0.502  1.00  0.00           C  
ATOM   4246  ND2 ASN   275      -3.354  -2.624   1.128  1.00  0.00           N  
ATOM   4247  OD1 ASN   275      -2.539  -0.591   1.188  1.00  0.00           O  
ATOM   4248  H   ASN   275      -2.643  -1.074  -3.569  1.00  0.00           H  
ATOM   4249  HA  ASN   275      -4.766  -1.220  -1.437  1.00  0.00           H  
ATOM   4250  HB2 ASN   275      -2.611  -2.635  -1.337  1.00  0.00           H  
ATOM   4251  HB3 ASN   275      -1.701  -1.179  -1.224  1.00  0.00           H  
ATOM   4252 HD21 ASN   275      -3.465  -2.582   2.131  1.00  0.00           H  
ATOM   4253 HD22 ASN   275      -3.557  -3.428   0.552  1.00  0.00           H  
ATOM   4254  N   VAL   276      -4.440   1.304  -0.730  1.00  0.00           N  
ATOM   4255  CA  VAL   276      -4.389   2.773  -0.663  1.00  0.00           C  
ATOM   4256  C   VAL   276      -4.694   3.233   0.831  1.00  0.00           C  
ATOM   4257  O   VAL   276      -5.321   2.471   1.500  1.00  0.00           O  
ATOM   4258  CB  VAL   276      -5.452   3.509  -1.571  1.00  0.00           C  
ATOM   4259  CG1 VAL   276      -5.222   3.272  -3.124  1.00  0.00           C  
ATOM   4260  CG2 VAL   276      -6.905   3.104  -1.189  1.00  0.00           C  
ATOM   4261  H   VAL   276      -5.016   0.756  -0.107  1.00  0.00           H  
ATOM   4262  HA  VAL   276      -3.380   3.130  -0.867  1.00  0.00           H  
ATOM   4263  HB  VAL   276      -5.286   4.572  -1.394  1.00  0.00           H  
ATOM   4264 HG11 VAL   276      -5.682   4.115  -3.641  1.00  0.00           H  
ATOM   4265 HG12 VAL   276      -4.160   3.435  -3.307  1.00  0.00           H  
ATOM   4266 HG13 VAL   276      -5.358   2.232  -3.419  1.00  0.00           H  
ATOM   4267 HG21 VAL   276      -6.968   2.020  -1.090  1.00  0.00           H  
ATOM   4268 HG22 VAL   276      -7.211   3.564  -0.250  1.00  0.00           H  
ATOM   4269 HG23 VAL   276      -7.573   3.454  -1.976  1.00  0.00           H  
ATOM   4270  N   GLY   277      -4.289   4.458   1.294  1.00  0.00           N  
ATOM   4271  CA  GLY   277      -4.334   4.883   2.711  1.00  0.00           C  
ATOM   4272  C   GLY   277      -3.803   6.346   2.856  1.00  0.00           C  
ATOM   4273  O   GLY   277      -3.279   6.921   1.918  1.00  0.00           O  
ATOM   4274  H   GLY   277      -3.971   5.130   0.613  1.00  0.00           H  
ATOM   4275  HA2 GLY   277      -5.380   4.850   3.020  1.00  0.00           H  
ATOM   4276  HA3 GLY   277      -3.656   4.231   3.261  1.00  0.00           H  
ATOM   4277  N   GLY   278      -3.909   6.840   4.090  1.00  0.00           N  
ATOM   4278  CA  GLY   278      -3.435   8.140   4.528  1.00  0.00           C  
ATOM   4279  C   GLY   278      -3.951   8.671   5.857  1.00  0.00           C  
ATOM   4280  O   GLY   278      -4.942   8.242   6.405  1.00  0.00           O  
ATOM   4281  H   GLY   278      -4.288   6.218   4.789  1.00  0.00           H  
ATOM   4282  HA2 GLY   278      -2.366   8.135   4.736  1.00  0.00           H  
ATOM   4283  HA3 GLY   278      -3.719   8.894   3.794  1.00  0.00           H  
ATOM   4284  N   PHE   279      -3.225   9.734   6.268  1.00  0.00           N  
ATOM   4285  CA  PHE   279      -3.397  10.400   7.570  1.00  0.00           C  
ATOM   4286  C   PHE   279      -4.164  11.716   7.512  1.00  0.00           C  
ATOM   4287  O   PHE   279      -3.781  12.582   6.788  1.00  0.00           O  
ATOM   4288  CB  PHE   279      -1.980  10.509   8.220  1.00  0.00           C  
ATOM   4289  CG  PHE   279      -1.898  11.144   9.570  1.00  0.00           C  
ATOM   4290  CD1 PHE   279      -2.046  10.458  10.732  1.00  0.00           C  
ATOM   4291  CD2 PHE   279      -1.813  12.607   9.662  1.00  0.00           C  
ATOM   4292  CE1 PHE   279      -1.884  11.022  11.955  1.00  0.00           C  
ATOM   4293  CE2 PHE   279      -1.961  13.223  10.948  1.00  0.00           C  
ATOM   4294  CZ  PHE   279      -1.857  12.452  12.073  1.00  0.00           C  
ATOM   4295  H   PHE   279      -2.517  10.097   5.645  1.00  0.00           H  
ATOM   4296  HA  PHE   279      -3.855   9.641   8.204  1.00  0.00           H  
ATOM   4297  HB2 PHE   279      -1.393   9.600   8.355  1.00  0.00           H  
ATOM   4298  HB3 PHE   279      -1.384  11.103   7.527  1.00  0.00           H  
ATOM   4299  HD1 PHE   279      -2.236   9.396  10.735  1.00  0.00           H  
ATOM   4300  HD2 PHE   279      -1.743  13.278   8.818  1.00  0.00           H  
ATOM   4301  HE1 PHE   279      -1.883  10.493  12.897  1.00  0.00           H  
ATOM   4302  HE2 PHE   279      -1.897  14.299  11.026  1.00  0.00           H  
ATOM   4303  HZ  PHE   279      -1.745  12.944  13.027  1.00  0.00           H  
ATOM   4304  N   PHE   280      -5.230  11.793   8.223  1.00  0.00           N  
ATOM   4305  CA  PHE   280      -6.217  12.795   8.101  1.00  0.00           C  
ATOM   4306  C   PHE   280      -6.766  13.349   9.480  1.00  0.00           C  
ATOM   4307  O   PHE   280      -7.255  12.675  10.330  1.00  0.00           O  
ATOM   4308  CB  PHE   280      -7.414  12.402   7.222  1.00  0.00           C  
ATOM   4309  CG  PHE   280      -7.024  12.124   5.774  1.00  0.00           C  
ATOM   4310  CD1 PHE   280      -6.612  10.804   5.390  1.00  0.00           C  
ATOM   4311  CD2 PHE   280      -6.978  13.145   4.812  1.00  0.00           C  
ATOM   4312  CE1 PHE   280      -6.266  10.437   4.050  1.00  0.00           C  
ATOM   4313  CE2 PHE   280      -6.631  12.823   3.489  1.00  0.00           C  
ATOM   4314  CZ  PHE   280      -6.120  11.518   3.198  1.00  0.00           C  
ATOM   4315  H   PHE   280      -5.416  11.024   8.852  1.00  0.00           H  
ATOM   4316  HA  PHE   280      -5.742  13.669   7.656  1.00  0.00           H  
ATOM   4317  HB2 PHE   280      -7.810  11.474   7.636  1.00  0.00           H  
ATOM   4318  HB3 PHE   280      -8.230  13.125   7.230  1.00  0.00           H  
ATOM   4319  HD1 PHE   280      -6.552   9.973   6.078  1.00  0.00           H  
ATOM   4320  HD2 PHE   280      -7.224  14.168   5.058  1.00  0.00           H  
ATOM   4321  HE1 PHE   280      -5.992   9.454   3.698  1.00  0.00           H  
ATOM   4322  HE2 PHE   280      -6.647  13.593   2.732  1.00  0.00           H  
ATOM   4323  HZ  PHE   280      -5.927  11.273   2.163  1.00  0.00           H  
ATOM   4324  N   LYS   281      -6.902  14.677   9.536  1.00  0.00           N  
ATOM   4325  CA  LYS   281      -7.807  15.322  10.498  1.00  0.00           C  
ATOM   4326  C   LYS   281      -9.249  15.099  10.152  1.00  0.00           C  
ATOM   4327  O   LYS   281      -9.678  15.233   9.011  1.00  0.00           O  
ATOM   4328  CB  LYS   281      -7.385  16.800  10.560  1.00  0.00           C  
ATOM   4329  CG  LYS   281      -8.195  17.420  11.639  1.00  0.00           C  
ATOM   4330  CD  LYS   281      -7.616  18.776  11.966  1.00  0.00           C  
ATOM   4331  CE  LYS   281      -7.933  19.852  10.857  1.00  0.00           C  
ATOM   4332  NZ  LYS   281      -7.723  21.259  11.266  1.00  0.00           N1+
ATOM   4333  H   LYS   281      -6.670  15.250   8.737  1.00  0.00           H  
ATOM   4334  HA  LYS   281      -7.600  14.970  11.509  1.00  0.00           H  
ATOM   4335  HB2 LYS   281      -6.335  16.838  10.847  1.00  0.00           H  
ATOM   4336  HB3 LYS   281      -7.595  17.334   9.633  1.00  0.00           H  
ATOM   4337  HG2 LYS   281      -9.228  17.493  11.295  1.00  0.00           H  
ATOM   4338  HG3 LYS   281      -8.013  16.800  12.516  1.00  0.00           H  
ATOM   4339  HD2 LYS   281      -7.994  19.011  12.961  1.00  0.00           H  
ATOM   4340  HD3 LYS   281      -6.529  18.734  12.033  1.00  0.00           H  
ATOM   4341  HE2 LYS   281      -7.467  19.680   9.887  1.00  0.00           H  
ATOM   4342  HE3 LYS   281      -8.979  19.791  10.559  1.00  0.00           H  
ATOM   4343  HZ1 LYS   281      -7.936  21.792  10.434  1.00  0.00           H  
ATOM   4344  HZ2 LYS   281      -8.402  21.485  11.977  1.00  0.00           H  
ATOM   4345  HZ3 LYS   281      -6.741  21.323  11.492  1.00  0.00           H  
ATOM   4346  N   LEU   282     -10.048  14.718  11.174  1.00  0.00           N  
ATOM   4347  CA  LEU   282     -11.515  14.433  11.051  1.00  0.00           C  
ATOM   4348  C   LEU   282     -12.304  14.766  12.317  1.00  0.00           C  
ATOM   4349  O   LEU   282     -11.927  14.691  13.464  1.00  0.00           O  
ATOM   4350  CB  LEU   282     -11.621  12.901  10.726  1.00  0.00           C  
ATOM   4351  CG  LEU   282     -11.164  12.505   9.282  1.00  0.00           C  
ATOM   4352  CD1 LEU   282     -11.299  11.018   9.027  1.00  0.00           C  
ATOM   4353  CD2 LEU   282     -12.003  13.144   8.153  1.00  0.00           C  
ATOM   4354  H   LEU   282      -9.612  14.415  12.033  1.00  0.00           H  
ATOM   4355  HA  LEU   282     -11.956  15.033  10.255  1.00  0.00           H  
ATOM   4356  HB2 LEU   282     -11.045  12.360  11.476  1.00  0.00           H  
ATOM   4357  HB3 LEU   282     -12.640  12.538  10.861  1.00  0.00           H  
ATOM   4358  HG  LEU   282     -10.154  12.908   9.214  1.00  0.00           H  
ATOM   4359 HD11 LEU   282     -10.786  10.502   9.839  1.00  0.00           H  
ATOM   4360 HD12 LEU   282     -12.337  10.691   9.080  1.00  0.00           H  
ATOM   4361 HD13 LEU   282     -11.045  10.697   8.016  1.00  0.00           H  
ATOM   4362 HD21 LEU   282     -12.952  12.627   8.016  1.00  0.00           H  
ATOM   4363 HD22 LEU   282     -12.151  14.208   8.341  1.00  0.00           H  
ATOM   4364 HD23 LEU   282     -11.485  12.929   7.219  1.00  0.00           H  
ATOM   4365  N   ARG   283     -13.616  15.079  12.144  1.00  0.00           N  
ATOM   4366  CA  ARG   283     -14.639  15.512  13.124  1.00  0.00           C  
ATOM   4367  C   ARG   283     -15.797  14.568  12.914  1.00  0.00           C  
ATOM   4368  O   ARG   283     -16.013  13.851  11.947  1.00  0.00           O  
ATOM   4369  CB  ARG   283     -15.040  16.954  12.817  1.00  0.00           C  
ATOM   4370  CG  ARG   283     -13.917  17.939  13.128  1.00  0.00           C  
ATOM   4371  CD  ARG   283     -13.880  18.268  14.681  1.00  0.00           C  
ATOM   4372  NE  ARG   283     -13.020  19.488  14.952  1.00  0.00           N  
ATOM   4373  CZ  ARG   283     -12.815  20.204  16.049  1.00  0.00           C  
ATOM   4374  NH1 ARG   283     -13.186  19.750  17.140  1.00  0.00           N1+
ATOM   4375  NH2 ARG   283     -12.167  21.340  16.034  1.00  0.00           N1+
ATOM   4376  H   ARG   283     -13.860  15.302  11.190  1.00  0.00           H  
ATOM   4377  HA  ARG   283     -14.296  15.414  14.154  1.00  0.00           H  
ATOM   4378  HB2 ARG   283     -15.227  17.058  11.748  1.00  0.00           H  
ATOM   4379  HB3 ARG   283     -15.954  17.225  13.346  1.00  0.00           H  
ATOM   4380  HG2 ARG   283     -12.948  17.635  12.733  1.00  0.00           H  
ATOM   4381  HG3 ARG   283     -14.150  18.929  12.735  1.00  0.00           H  
ATOM   4382  HD2 ARG   283     -14.887  18.565  14.972  1.00  0.00           H  
ATOM   4383  HD3 ARG   283     -13.537  17.369  15.193  1.00  0.00           H  
ATOM   4384  HE  ARG   283     -12.679  20.026  14.167  1.00  0.00           H  
ATOM   4385 HH11 ARG   283     -13.636  18.847  17.190  1.00  0.00           H  
ATOM   4386 HH12 ARG   283     -13.138  20.241  18.021  1.00  0.00           H  
ATOM   4387 HH21 ARG   283     -11.918  21.727  15.134  1.00  0.00           H  
ATOM   4388 HH22 ARG   283     -11.801  21.743  16.884  1.00  0.00           H  
ATOM   4389  N   ALA   284     -16.705  14.533  13.911  1.00  0.00           N  
ATOM   4390  CA  ALA   284     -17.971  13.731  13.875  1.00  0.00           C  
ATOM   4391  C   ALA   284     -18.987  14.395  12.877  1.00  0.00           C  
ATOM   4392  O   ALA   284     -18.838  15.580  12.468  1.00  0.00           O  
ATOM   4393  CB  ALA   284     -18.472  13.627  15.319  1.00  0.00           C  
ATOM   4394  H   ALA   284     -16.487  15.047  14.752  1.00  0.00           H  
ATOM   4395  HA  ALA   284     -17.750  12.766  13.420  1.00  0.00           H  
ATOM   4396  HB1 ALA   284     -17.693  13.276  15.996  1.00  0.00           H  
ATOM   4397  HB2 ALA   284     -18.909  14.583  15.609  1.00  0.00           H  
ATOM   4398  HB3 ALA   284     -19.168  12.797  15.440  1.00  0.00           H  
ATOM   4399  N   GLY   285     -19.821  13.537  12.381  1.00  0.00           N  
ATOM   4400  CA  GLY   285     -20.789  13.704  11.280  1.00  0.00           C  
ATOM   4401  C   GLY   285     -20.156  13.602   9.911  1.00  0.00           C  
ATOM   4402  O   GLY   285     -20.877  13.588   8.944  1.00  0.00           O  
ATOM   4403  H   GLY   285     -19.706  12.562  12.619  1.00  0.00           H  
ATOM   4404  HA2 GLY   285     -21.642  13.039  11.417  1.00  0.00           H  
ATOM   4405  HA3 GLY   285     -21.202  14.711  11.333  1.00  0.00           H  
ATOM   4406  N   GLU   286     -18.835  13.557   9.781  1.00  0.00           N  
ATOM   4407  CA  GLU   286     -18.100  13.266   8.505  1.00  0.00           C  
ATOM   4408  C   GLU   286     -18.201  11.741   8.131  1.00  0.00           C  
ATOM   4409  O   GLU   286     -18.140  10.858   9.042  1.00  0.00           O  
ATOM   4410  CB  GLU   286     -16.607  13.633   8.535  1.00  0.00           C  
ATOM   4411  CG  GLU   286     -16.417  15.109   8.982  1.00  0.00           C  
ATOM   4412  CD  GLU   286     -16.933  16.192   7.961  1.00  0.00           C  
ATOM   4413  OE1 GLU   286     -16.530  16.104   6.772  1.00  0.00           O  
ATOM   4414  OE2 GLU   286     -17.612  17.209   8.393  1.00  0.00           O1-
ATOM   4415  H   GLU   286     -18.216  13.569  10.579  1.00  0.00           H  
ATOM   4416  HA  GLU   286     -18.593  13.867   7.741  1.00  0.00           H  
ATOM   4417  HB2 GLU   286     -16.063  13.051   9.278  1.00  0.00           H  
ATOM   4418  HB3 GLU   286     -16.224  13.451   7.531  1.00  0.00           H  
ATOM   4419  HG2 GLU   286     -16.946  15.232   9.927  1.00  0.00           H  
ATOM   4420  HG3 GLU   286     -15.373  15.423   9.007  1.00  0.00           H  
ATOM   4421  N   GLU   287     -18.288  11.413   6.881  1.00  0.00           N  
ATOM   4422  CA  GLU   287     -18.716  10.057   6.488  1.00  0.00           C  
ATOM   4423  C   GLU   287     -17.818   9.585   5.272  1.00  0.00           C  
ATOM   4424  O   GLU   287     -17.754  10.278   4.252  1.00  0.00           O  
ATOM   4425  CB  GLU   287     -20.234   9.975   6.097  1.00  0.00           C  
ATOM   4426  CG  GLU   287     -21.181  10.314   7.271  1.00  0.00           C  
ATOM   4427  CD  GLU   287     -22.557   9.780   6.863  1.00  0.00           C  
ATOM   4428  OE1 GLU   287     -22.941   9.965   5.701  1.00  0.00           O  
ATOM   4429  OE2 GLU   287     -23.201   8.994   7.664  1.00  0.00           O1-
ATOM   4430  H   GLU   287     -18.503  12.217   6.308  1.00  0.00           H  
ATOM   4431  HA  GLU   287     -18.633   9.412   7.363  1.00  0.00           H  
ATOM   4432  HB2 GLU   287     -20.401  10.685   5.288  1.00  0.00           H  
ATOM   4433  HB3 GLU   287     -20.465   8.954   5.791  1.00  0.00           H  
ATOM   4434  HG2 GLU   287     -20.735   9.807   8.126  1.00  0.00           H  
ATOM   4435  HG3 GLU   287     -21.104  11.375   7.507  1.00  0.00           H  
ATOM   4436  N   ILE   288     -17.042   8.511   5.529  1.00  0.00           N  
ATOM   4437  CA  ILE   288     -16.030   7.990   4.632  1.00  0.00           C  
ATOM   4438  C   ILE   288     -16.648   6.914   3.694  1.00  0.00           C  
ATOM   4439  O   ILE   288     -17.383   6.042   4.188  1.00  0.00           O  
ATOM   4440  CB  ILE   288     -14.899   7.442   5.495  1.00  0.00           C  
ATOM   4441  CG1 ILE   288     -14.178   8.478   6.373  1.00  0.00           C  
ATOM   4442  CG2 ILE   288     -13.817   6.802   4.566  1.00  0.00           C  
ATOM   4443  CD1 ILE   288     -13.687   7.836   7.690  1.00  0.00           C  
ATOM   4444  H   ILE   288     -17.076   8.023   6.413  1.00  0.00           H  
ATOM   4445  HA  ILE   288     -15.659   8.775   3.973  1.00  0.00           H  
ATOM   4446  HB  ILE   288     -15.199   6.679   6.213  1.00  0.00           H  
ATOM   4447 HG12 ILE   288     -13.289   8.925   5.928  1.00  0.00           H  
ATOM   4448 HG13 ILE   288     -14.857   9.236   6.765  1.00  0.00           H  
ATOM   4449 HG21 ILE   288     -13.518   7.567   3.849  1.00  0.00           H  
ATOM   4450 HG22 ILE   288     -12.909   6.525   5.101  1.00  0.00           H  
ATOM   4451 HG23 ILE   288     -14.055   5.903   3.999  1.00  0.00           H  
ATOM   4452 HD11 ILE   288     -12.919   7.099   7.453  1.00  0.00           H  
ATOM   4453 HD12 ILE   288     -13.371   8.489   8.503  1.00  0.00           H  
ATOM   4454 HD13 ILE   288     -14.567   7.387   8.149  1.00  0.00           H  
ATOM   4455  N   SER   289     -16.390   6.967   2.384  1.00  0.00           N  
ATOM   4456  CA  SER   289     -16.893   6.057   1.373  1.00  0.00           C  
ATOM   4457  C   SER   289     -15.892   5.906   0.180  1.00  0.00           C  
ATOM   4458  O   SER   289     -15.023   6.778  -0.007  1.00  0.00           O  
ATOM   4459  CB  SER   289     -18.278   6.520   0.947  1.00  0.00           C  
ATOM   4460  OG  SER   289     -18.868   5.711  -0.095  1.00  0.00           O  
ATOM   4461  H   SER   289     -15.830   7.767   2.122  1.00  0.00           H  
ATOM   4462  HA  SER   289     -16.923   5.090   1.874  1.00  0.00           H  
ATOM   4463  HB2 SER   289     -18.914   6.509   1.831  1.00  0.00           H  
ATOM   4464  HB3 SER   289     -18.210   7.491   0.458  1.00  0.00           H  
ATOM   4465  HG  SER   289     -19.352   5.032   0.384  1.00  0.00           H  
ATOM   4466  N   ILE   290     -16.003   4.816  -0.565  1.00  0.00           N  
ATOM   4467  CA  ILE   290     -15.053   4.338  -1.615  1.00  0.00           C  
ATOM   4468  C   ILE   290     -15.794   4.121  -2.934  1.00  0.00           C  
ATOM   4469  O   ILE   290     -16.891   3.575  -2.932  1.00  0.00           O  
ATOM   4470  CB  ILE   290     -14.162   3.137  -1.075  1.00  0.00           C  
ATOM   4471  CG1 ILE   290     -13.265   2.499  -2.087  1.00  0.00           C  
ATOM   4472  CG2 ILE   290     -15.070   2.106  -0.443  1.00  0.00           C  
ATOM   4473  CD1 ILE   290     -12.074   1.753  -1.406  1.00  0.00           C  
ATOM   4474  H   ILE   290     -16.876   4.329  -0.419  1.00  0.00           H  
ATOM   4475  HA  ILE   290     -14.303   5.095  -1.842  1.00  0.00           H  
ATOM   4476  HB  ILE   290     -13.556   3.586  -0.288  1.00  0.00           H  
ATOM   4477 HG12 ILE   290     -13.828   1.802  -2.706  1.00  0.00           H  
ATOM   4478 HG13 ILE   290     -12.854   3.256  -2.754  1.00  0.00           H  
ATOM   4479 HG21 ILE   290     -15.718   1.761  -1.248  1.00  0.00           H  
ATOM   4480 HG22 ILE   290     -14.357   1.357  -0.097  1.00  0.00           H  
ATOM   4481 HG23 ILE   290     -15.669   2.519   0.368  1.00  0.00           H  
ATOM   4482 HD11 ILE   290     -12.456   0.772  -1.121  1.00  0.00           H  
ATOM   4483 HD12 ILE   290     -11.222   1.740  -2.086  1.00  0.00           H  
ATOM   4484 HD13 ILE   290     -11.680   2.323  -0.564  1.00  0.00           H  
ATOM   4485  N   GLN   291     -15.232   4.569  -4.026  1.00  0.00           N  
ATOM   4486  CA  GLN   291     -15.732   4.469  -5.486  1.00  0.00           C  
ATOM   4487  C   GLN   291     -14.809   3.463  -6.250  1.00  0.00           C  
ATOM   4488  O   GLN   291     -13.575   3.530  -6.128  1.00  0.00           O  
ATOM   4489  CB  GLN   291     -15.841   5.854  -6.115  1.00  0.00           C  
ATOM   4490  CG  GLN   291     -17.130   6.477  -5.584  1.00  0.00           C  
ATOM   4491  CD  GLN   291     -17.284   7.906  -6.108  1.00  0.00           C  
ATOM   4492  NE2 GLN   291     -18.198   8.749  -5.656  1.00  0.00           N  
ATOM   4493  OE1 GLN   291     -16.564   8.349  -6.955  1.00  0.00           O  
ATOM   4494  H   GLN   291     -14.331   4.995  -3.867  1.00  0.00           H  
ATOM   4495  HA  GLN   291     -16.756   4.096  -5.501  1.00  0.00           H  
ATOM   4496  HB2 GLN   291     -14.952   6.394  -5.789  1.00  0.00           H  
ATOM   4497  HB3 GLN   291     -15.828   5.860  -7.205  1.00  0.00           H  
ATOM   4498  HG2 GLN   291     -17.961   5.864  -5.934  1.00  0.00           H  
ATOM   4499  HG3 GLN   291     -17.064   6.584  -4.501  1.00  0.00           H  
ATOM   4500 HE21 GLN   291     -18.111   9.723  -5.910  1.00  0.00           H  
ATOM   4501 HE22 GLN   291     -18.810   8.542  -4.879  1.00  0.00           H  
ATOM   4502  N   VAL   292     -15.350   2.653  -7.086  1.00  0.00           N  
ATOM   4503  CA  VAL   292     -14.573   1.717  -7.908  1.00  0.00           C  
ATOM   4504  C   VAL   292     -15.031   1.748  -9.391  1.00  0.00           C  
ATOM   4505  O   VAL   292     -16.228   1.927  -9.651  1.00  0.00           O  
ATOM   4506  CB  VAL   292     -14.596   0.290  -7.339  1.00  0.00           C  
ATOM   4507  CG1 VAL   292     -14.142   0.203  -5.887  1.00  0.00           C  
ATOM   4508  CG2 VAL   292     -15.924  -0.392  -7.606  1.00  0.00           C  
ATOM   4509  H   VAL   292     -16.352   2.719  -7.189  1.00  0.00           H  
ATOM   4510  HA  VAL   292     -13.507   1.942  -7.875  1.00  0.00           H  
ATOM   4511  HB  VAL   292     -13.822  -0.224  -7.908  1.00  0.00           H  
ATOM   4512 HG11 VAL   292     -13.358   0.954  -5.779  1.00  0.00           H  
ATOM   4513 HG12 VAL   292     -15.036   0.568  -5.382  1.00  0.00           H  
ATOM   4514 HG13 VAL   292     -13.858  -0.836  -5.719  1.00  0.00           H  
ATOM   4515 HG21 VAL   292     -16.722  -0.164  -6.900  1.00  0.00           H  
ATOM   4516 HG22 VAL   292     -16.253  -0.333  -8.645  1.00  0.00           H  
ATOM   4517 HG23 VAL   292     -15.713  -1.460  -7.562  1.00  0.00           H  
ATOM   4518  N   SER   293     -14.168   1.413 -10.354  1.00  0.00           N  
ATOM   4519  CA  SER   293     -14.374   1.433 -11.770  1.00  0.00           C  
ATOM   4520  C   SER   293     -14.235   0.027 -12.204  1.00  0.00           C  
ATOM   4521  O   SER   293     -13.472  -0.699 -11.603  1.00  0.00           O  
ATOM   4522  CB  SER   293     -13.436   2.394 -12.504  1.00  0.00           C  
ATOM   4523  OG  SER   293     -13.486   2.075 -13.897  1.00  0.00           O  
ATOM   4524  H   SER   293     -13.198   1.226 -10.144  1.00  0.00           H  
ATOM   4525  HA  SER   293     -15.352   1.825 -12.051  1.00  0.00           H  
ATOM   4526  HB2 SER   293     -13.966   3.335 -12.358  1.00  0.00           H  
ATOM   4527  HB3 SER   293     -12.441   2.399 -12.062  1.00  0.00           H  
ATOM   4528  HG  SER   293     -12.714   1.556 -14.132  1.00  0.00           H  
ATOM   4529  N   ASN   294     -14.908  -0.422 -13.244  1.00  0.00           N  
ATOM   4530  CA  ASN   294     -14.986  -1.886 -13.646  1.00  0.00           C  
ATOM   4531  C   ASN   294     -15.330  -2.815 -12.507  1.00  0.00           C  
ATOM   4532  O   ASN   294     -14.772  -3.907 -12.350  1.00  0.00           O  
ATOM   4533  CB  ASN   294     -13.646  -2.169 -14.343  1.00  0.00           C  
ATOM   4534  CG  ASN   294     -13.668  -1.805 -15.843  1.00  0.00           C  
ATOM   4535  ND2 ASN   294     -14.657  -2.354 -16.466  1.00  0.00           N  
ATOM   4536  OD1 ASN   294     -12.900  -1.006 -16.398  1.00  0.00           O  
ATOM   4537  H   ASN   294     -15.402   0.270 -13.790  1.00  0.00           H  
ATOM   4538  HA  ASN   294     -15.741  -1.933 -14.432  1.00  0.00           H  
ATOM   4539  HB2 ASN   294     -12.755  -1.752 -13.873  1.00  0.00           H  
ATOM   4540  HB3 ASN   294     -13.446  -3.240 -14.318  1.00  0.00           H  
ATOM   4541 HD21 ASN   294     -14.754  -2.202 -17.461  1.00  0.00           H  
ATOM   4542 HD22 ASN   294     -15.121  -3.064 -15.919  1.00  0.00           H  
ATOM   4543  N   PRO   295     -16.426  -2.484 -11.750  1.00  0.00           N  
ATOM   4544  CA  PRO   295     -17.072  -3.343 -10.711  1.00  0.00           C  
ATOM   4545  C   PRO   295     -17.402  -4.770 -11.249  1.00  0.00           C  
ATOM   4546  O   PRO   295     -17.665  -5.694 -10.507  1.00  0.00           O  
ATOM   4547  CB  PRO   295     -18.176  -2.593 -10.152  1.00  0.00           C  
ATOM   4548  CG  PRO   295     -18.670  -1.821 -11.358  1.00  0.00           C  
ATOM   4549  CD  PRO   295     -17.400  -1.432 -12.062  1.00  0.00           C  
ATOM   4550  HA  PRO   295     -16.363  -3.465  -9.893  1.00  0.00           H  
ATOM   4551  HB2 PRO   295     -18.882  -3.239  -9.632  1.00  0.00           H  
ATOM   4552  HB3 PRO   295     -17.747  -1.918  -9.413  1.00  0.00           H  
ATOM   4553  HG2 PRO   295     -19.327  -2.426 -11.983  1.00  0.00           H  
ATOM   4554  HG3 PRO   295     -19.219  -0.917 -11.096  1.00  0.00           H  
ATOM   4555  HD2 PRO   295     -17.577  -1.335 -13.133  1.00  0.00           H  
ATOM   4556  HD3 PRO   295     -17.108  -0.433 -11.737  1.00  0.00           H  
ATOM   4557  N   SER   296     -17.694  -4.830 -12.578  1.00  0.00           N  
ATOM   4558  CA  SER   296     -17.831  -6.036 -13.402  1.00  0.00           C  
ATOM   4559  C   SER   296     -16.637  -7.048 -13.194  1.00  0.00           C  
ATOM   4560  O   SER   296     -16.871  -8.217 -13.437  1.00  0.00           O  
ATOM   4561  CB  SER   296     -17.889  -5.589 -14.849  1.00  0.00           C  
ATOM   4562  OG  SER   296     -16.837  -4.692 -15.137  1.00  0.00           O  
ATOM   4563  H   SER   296     -17.894  -3.906 -12.935  1.00  0.00           H  
ATOM   4564  HA  SER   296     -18.765  -6.513 -13.105  1.00  0.00           H  
ATOM   4565  HB2 SER   296     -17.850  -6.459 -15.505  1.00  0.00           H  
ATOM   4566  HB3 SER   296     -18.855  -5.095 -14.950  1.00  0.00           H  
ATOM   4567  HG  SER   296     -16.995  -4.464 -16.056  1.00  0.00           H  
ATOM   4568  N   LEU   297     -15.399  -6.626 -12.660  1.00  0.00           N  
ATOM   4569  CA  LEU   297     -14.156  -7.496 -12.480  1.00  0.00           C  
ATOM   4570  C   LEU   297     -13.553  -7.718 -11.064  1.00  0.00           C  
ATOM   4571  O   LEU   297     -12.469  -8.298 -10.967  1.00  0.00           O  
ATOM   4572  CB  LEU   297     -13.129  -6.998 -13.509  1.00  0.00           C  
ATOM   4573  CG  LEU   297     -13.456  -7.335 -14.961  1.00  0.00           C  
ATOM   4574  CD1 LEU   297     -12.238  -7.091 -15.815  1.00  0.00           C  
ATOM   4575  CD2 LEU   297     -13.877  -8.767 -15.493  1.00  0.00           C  
ATOM   4576  H   LEU   297     -15.295  -5.639 -12.470  1.00  0.00           H  
ATOM   4577  HA  LEU   297     -14.560  -8.464 -12.779  1.00  0.00           H  
ATOM   4578  HB2 LEU   297     -13.112  -5.926 -13.313  1.00  0.00           H  
ATOM   4579  HB3 LEU   297     -12.131  -7.357 -13.254  1.00  0.00           H  
ATOM   4580  HG  LEU   297     -14.267  -6.657 -15.228  1.00  0.00           H  
ATOM   4581 HD11 LEU   297     -12.494  -7.285 -16.857  1.00  0.00           H  
ATOM   4582 HD12 LEU   297     -11.767  -6.109 -15.867  1.00  0.00           H  
ATOM   4583 HD13 LEU   297     -11.502  -7.827 -15.493  1.00  0.00           H  
ATOM   4584 HD21 LEU   297     -14.670  -9.204 -14.886  1.00  0.00           H  
ATOM   4585 HD22 LEU   297     -14.255  -8.603 -16.503  1.00  0.00           H  
ATOM   4586 HD23 LEU   297     -13.065  -9.478 -15.346  1.00  0.00           H  
ATOM   4587  N   LEU   298     -14.264  -7.267 -10.013  1.00  0.00           N  
ATOM   4588  CA  LEU   298     -13.742  -7.140  -8.640  1.00  0.00           C  
ATOM   4589  C   LEU   298     -13.736  -8.557  -7.984  1.00  0.00           C  
ATOM   4590  O   LEU   298     -14.572  -9.383  -8.307  1.00  0.00           O  
ATOM   4591  CB  LEU   298     -14.628  -6.124  -7.862  1.00  0.00           C  
ATOM   4592  CG  LEU   298     -14.331  -5.798  -6.340  1.00  0.00           C  
ATOM   4593  CD1 LEU   298     -13.880  -4.350  -6.174  1.00  0.00           C  
ATOM   4594  CD2 LEU   298     -15.614  -5.976  -5.572  1.00  0.00           C  
ATOM   4595  H   LEU   298     -15.138  -6.784 -10.170  1.00  0.00           H  
ATOM   4596  HA  LEU   298     -12.732  -6.729  -8.626  1.00  0.00           H  
ATOM   4597  HB2 LEU   298     -14.697  -5.203  -8.440  1.00  0.00           H  
ATOM   4598  HB3 LEU   298     -15.633  -6.526  -7.985  1.00  0.00           H  
ATOM   4599  HG  LEU   298     -13.493  -6.399  -5.985  1.00  0.00           H  
ATOM   4600 HD11 LEU   298     -14.691  -3.678  -6.455  1.00  0.00           H  
ATOM   4601 HD12 LEU   298     -13.548  -4.170  -5.152  1.00  0.00           H  
ATOM   4602 HD13 LEU   298     -13.048  -4.110  -6.836  1.00  0.00           H  
ATOM   4603 HD21 LEU   298     -15.436  -5.983  -4.496  1.00  0.00           H  
ATOM   4604 HD22 LEU   298     -16.359  -5.188  -5.671  1.00  0.00           H  
ATOM   4605 HD23 LEU   298     -16.083  -6.946  -5.742  1.00  0.00           H  
ATOM   4606  N   ASP   299     -12.887  -8.768  -6.947  1.00  0.00           N  
ATOM   4607  CA  ASP   299     -12.843  -9.939  -6.002  1.00  0.00           C  
ATOM   4608  C   ASP   299     -13.246  -9.542  -4.549  1.00  0.00           C  
ATOM   4609  O   ASP   299     -12.461  -8.874  -3.851  1.00  0.00           O  
ATOM   4610  CB  ASP   299     -11.501 -10.690  -6.085  1.00  0.00           C  
ATOM   4611  CG  ASP   299     -11.575 -11.997  -5.258  1.00  0.00           C  
ATOM   4612  OD1 ASP   299     -12.420 -12.241  -4.365  1.00  0.00           O  
ATOM   4613  OD2 ASP   299     -10.854 -12.905  -5.718  1.00  0.00           O1-
ATOM   4614  H   ASP   299     -12.202  -8.080  -6.672  1.00  0.00           H  
ATOM   4615  HA  ASP   299     -13.538 -10.667  -6.420  1.00  0.00           H  
ATOM   4616  HB2 ASP   299     -11.243 -10.890  -7.125  1.00  0.00           H  
ATOM   4617  HB3 ASP   299     -10.751 -10.026  -5.655  1.00  0.00           H  
ATOM   4618  N   PRO   300     -14.490  -9.863  -4.086  1.00  0.00           N  
ATOM   4619  CA  PRO   300     -15.050  -9.277  -2.832  1.00  0.00           C  
ATOM   4620  C   PRO   300     -14.749 -10.208  -1.614  1.00  0.00           C  
ATOM   4621  O   PRO   300     -15.383  -9.982  -0.540  1.00  0.00           O  
ATOM   4622  CB  PRO   300     -16.550  -8.945  -3.117  1.00  0.00           C  
ATOM   4623  CG  PRO   300     -16.918 -10.009  -4.069  1.00  0.00           C  
ATOM   4624  CD  PRO   300     -15.665 -10.331  -4.842  1.00  0.00           C  
ATOM   4625  HA  PRO   300     -14.513  -8.362  -2.582  1.00  0.00           H  
ATOM   4626  HB2 PRO   300     -17.251  -9.170  -2.313  1.00  0.00           H  
ATOM   4627  HB3 PRO   300     -16.678  -7.952  -3.546  1.00  0.00           H  
ATOM   4628  HG2 PRO   300     -17.228 -10.918  -3.553  1.00  0.00           H  
ATOM   4629  HG3 PRO   300     -17.744  -9.744  -4.729  1.00  0.00           H  
ATOM   4630  HD2 PRO   300     -15.527 -11.410  -4.905  1.00  0.00           H  
ATOM   4631  HD3 PRO   300     -15.711  -9.937  -5.858  1.00  0.00           H  
ATOM   4632  N   ASP   301     -13.836 -11.145  -1.646  1.00  0.00           N  
ATOM   4633  CA  ASP   301     -13.467 -11.988  -0.465  1.00  0.00           C  
ATOM   4634  C   ASP   301     -12.813 -11.149   0.690  1.00  0.00           C  
ATOM   4635  O   ASP   301     -12.173 -10.161   0.359  1.00  0.00           O  
ATOM   4636  CB  ASP   301     -12.590 -13.252  -0.783  1.00  0.00           C  
ATOM   4637  CG  ASP   301     -13.256 -14.282  -1.608  1.00  0.00           C  
ATOM   4638  OD1 ASP   301     -14.416 -14.174  -2.000  1.00  0.00           O  
ATOM   4639  OD2 ASP   301     -12.548 -15.262  -1.823  1.00  0.00           O1-
ATOM   4640  H   ASP   301     -13.270 -11.344  -2.459  1.00  0.00           H  
ATOM   4641  HA  ASP   301     -14.363 -12.451  -0.053  1.00  0.00           H  
ATOM   4642  HB2 ASP   301     -11.660 -12.946  -1.262  1.00  0.00           H  
ATOM   4643  HB3 ASP   301     -12.324 -13.758   0.145  1.00  0.00           H  
ATOM   4644  N   GLN   302     -13.069 -11.453   1.940  1.00  0.00           N  
ATOM   4645  CA  GLN   302     -12.691 -10.786   3.163  1.00  0.00           C  
ATOM   4646  C   GLN   302     -11.137 -10.475   3.294  1.00  0.00           C  
ATOM   4647  O   GLN   302     -10.737  -9.532   3.966  1.00  0.00           O  
ATOM   4648  CB  GLN   302     -13.001 -11.725   4.324  1.00  0.00           C  
ATOM   4649  CG  GLN   302     -12.481 -13.204   4.163  1.00  0.00           C  
ATOM   4650  CD  GLN   302     -12.907 -14.030   5.427  1.00  0.00           C  
ATOM   4651  NE2 GLN   302     -12.106 -14.049   6.530  1.00  0.00           N  
ATOM   4652  OE1 GLN   302     -14.016 -14.605   5.484  1.00  0.00           O  
ATOM   4653  H   GLN   302     -13.484 -12.370   2.030  1.00  0.00           H  
ATOM   4654  HA  GLN   302     -13.280  -9.890   3.360  1.00  0.00           H  
ATOM   4655  HB2 GLN   302     -12.565 -11.336   5.244  1.00  0.00           H  
ATOM   4656  HB3 GLN   302     -14.085 -11.689   4.433  1.00  0.00           H  
ATOM   4657  HG2 GLN   302     -12.898 -13.723   3.300  1.00  0.00           H  
ATOM   4658  HG3 GLN   302     -11.407 -13.245   3.976  1.00  0.00           H  
ATOM   4659 HE21 GLN   302     -12.390 -14.450   7.413  1.00  0.00           H  
ATOM   4660 HE22 GLN   302     -11.193 -13.616   6.531  1.00  0.00           H  
ATOM   4661  N   ASP   303     -10.261 -11.218   2.636  1.00  0.00           N  
ATOM   4662  CA  ASP   303      -8.814 -11.052   2.673  1.00  0.00           C  
ATOM   4663  C   ASP   303      -8.327 -10.448   1.362  1.00  0.00           C  
ATOM   4664  O   ASP   303      -7.214  -9.890   1.243  1.00  0.00           O  
ATOM   4665  CB  ASP   303      -8.147 -12.416   2.827  1.00  0.00           C  
ATOM   4666  CG  ASP   303      -8.497 -13.446   1.692  1.00  0.00           C  
ATOM   4667  OD1 ASP   303      -9.486 -13.370   0.938  1.00  0.00           O  
ATOM   4668  OD2 ASP   303      -7.646 -14.392   1.627  1.00  0.00           O1-
ATOM   4669  H   ASP   303     -10.593 -11.883   1.952  1.00  0.00           H  
ATOM   4670  HA  ASP   303      -8.406 -10.486   3.512  1.00  0.00           H  
ATOM   4671  HB2 ASP   303      -7.069 -12.287   2.922  1.00  0.00           H  
ATOM   4672  HB3 ASP   303      -8.493 -12.802   3.787  1.00  0.00           H  
ATOM   4673  N   ALA   304      -9.206 -10.348   0.356  1.00  0.00           N  
ATOM   4674  CA  ALA   304      -8.920  -9.758  -0.963  1.00  0.00           C  
ATOM   4675  C   ALA   304      -9.256  -8.204  -1.138  1.00  0.00           C  
ATOM   4676  O   ALA   304      -8.390  -7.373  -1.190  1.00  0.00           O  
ATOM   4677  CB  ALA   304      -9.452 -10.719  -2.086  1.00  0.00           C  
ATOM   4678  H   ALA   304     -10.168 -10.604   0.519  1.00  0.00           H  
ATOM   4679  HA  ALA   304      -7.860  -9.951  -1.133  1.00  0.00           H  
ATOM   4680  HB1 ALA   304      -9.653 -11.705  -1.666  1.00  0.00           H  
ATOM   4681  HB2 ALA   304     -10.397 -10.409  -2.531  1.00  0.00           H  
ATOM   4682  HB3 ALA   304      -8.651 -10.694  -2.825  1.00  0.00           H  
ATOM   4683  N   THR   305     -10.544  -7.972  -1.024  1.00  0.00           N  
ATOM   4684  CA  THR   305     -11.019  -6.614  -0.935  1.00  0.00           C  
ATOM   4685  C   THR   305     -11.391  -6.257   0.494  1.00  0.00           C  
ATOM   4686  O   THR   305     -12.365  -6.722   1.010  1.00  0.00           O  
ATOM   4687  CB  THR   305     -12.163  -6.291  -1.850  1.00  0.00           C  
ATOM   4688  CG2 THR   305     -12.658  -4.867  -1.835  1.00  0.00           C  
ATOM   4689  OG1 THR   305     -11.841  -6.510  -3.207  1.00  0.00           O  
ATOM   4690  H   THR   305     -11.115  -8.778  -0.814  1.00  0.00           H  
ATOM   4691  HA  THR   305     -10.253  -5.959  -1.350  1.00  0.00           H  
ATOM   4692  HB  THR   305     -12.993  -6.966  -1.636  1.00  0.00           H  
ATOM   4693  HG1 THR   305     -11.974  -7.453  -3.332  1.00  0.00           H  
ATOM   4694 HG21 THR   305     -13.281  -4.646  -2.702  1.00  0.00           H  
ATOM   4695 HG22 THR   305     -13.324  -4.717  -0.985  1.00  0.00           H  
ATOM   4696 HG23 THR   305     -11.854  -4.142  -1.715  1.00  0.00           H  
ATOM   4697  N   TYR   306     -10.645  -5.349   1.058  1.00  0.00           N  
ATOM   4698  CA  TYR   306     -11.009  -4.779   2.387  1.00  0.00           C  
ATOM   4699  C   TYR   306     -10.720  -3.313   2.580  1.00  0.00           C  
ATOM   4700  O   TYR   306      -9.906  -2.710   1.812  1.00  0.00           O  
ATOM   4701  CB  TYR   306     -10.452  -5.649   3.549  1.00  0.00           C  
ATOM   4702  CG  TYR   306      -8.939  -5.817   3.539  1.00  0.00           C  
ATOM   4703  CD1 TYR   306      -8.187  -4.660   3.858  1.00  0.00           C  
ATOM   4704  CD2 TYR   306      -8.289  -6.952   3.228  1.00  0.00           C  
ATOM   4705  CE1 TYR   306      -6.812  -4.679   3.826  1.00  0.00           C  
ATOM   4706  CE2 TYR   306      -6.886  -7.039   3.036  1.00  0.00           C  
ATOM   4707  CZ  TYR   306      -6.147  -5.903   3.460  1.00  0.00           C  
ATOM   4708  OH  TYR   306      -4.756  -5.946   3.410  1.00  0.00           O  
ATOM   4709  H   TYR   306     -10.041  -4.842   0.427  1.00  0.00           H  
ATOM   4710  HA  TYR   306     -12.093  -4.831   2.482  1.00  0.00           H  
ATOM   4711  HB2 TYR   306     -10.701  -5.203   4.512  1.00  0.00           H  
ATOM   4712  HB3 TYR   306     -10.824  -6.673   3.561  1.00  0.00           H  
ATOM   4713  HD1 TYR   306      -8.708  -3.748   4.108  1.00  0.00           H  
ATOM   4714  HD2 TYR   306      -8.848  -7.863   3.073  1.00  0.00           H  
ATOM   4715  HE1 TYR   306      -6.237  -3.818   4.137  1.00  0.00           H  
ATOM   4716  HE2 TYR   306      -6.230  -7.873   2.833  1.00  0.00           H  
ATOM   4717  HH  TYR   306      -4.289  -5.116   3.531  1.00  0.00           H  
ATOM   4718  N   PHE   307     -11.384  -2.623   3.504  1.00  0.00           N  
ATOM   4719  CA  PHE   307     -11.283  -1.175   3.674  1.00  0.00           C  
ATOM   4720  C   PHE   307     -11.545  -0.745   5.159  1.00  0.00           C  
ATOM   4721  O   PHE   307     -11.972  -1.609   5.918  1.00  0.00           O  
ATOM   4722  CB  PHE   307     -12.267  -0.512   2.678  1.00  0.00           C  
ATOM   4723  CG  PHE   307     -12.974   0.806   2.930  1.00  0.00           C  
ATOM   4724  CD1 PHE   307     -12.295   2.026   3.053  1.00  0.00           C  
ATOM   4725  CD2 PHE   307     -14.372   0.723   3.161  1.00  0.00           C  
ATOM   4726  CE1 PHE   307     -13.044   3.180   3.305  1.00  0.00           C  
ATOM   4727  CE2 PHE   307     -15.129   1.891   3.312  1.00  0.00           C  
ATOM   4728  CZ  PHE   307     -14.485   3.121   3.408  1.00  0.00           C  
ATOM   4729  H   PHE   307     -11.998  -3.169   4.090  1.00  0.00           H  
ATOM   4730  HA  PHE   307     -10.245  -0.883   3.513  1.00  0.00           H  
ATOM   4731  HB2 PHE   307     -11.758  -0.364   1.724  1.00  0.00           H  
ATOM   4732  HB3 PHE   307     -13.048  -1.254   2.515  1.00  0.00           H  
ATOM   4733  HD1 PHE   307     -11.224   2.151   2.988  1.00  0.00           H  
ATOM   4734  HD2 PHE   307     -14.931  -0.189   3.015  1.00  0.00           H  
ATOM   4735  HE1 PHE   307     -12.537   4.102   3.549  1.00  0.00           H  
ATOM   4736  HE2 PHE   307     -16.202   1.861   3.432  1.00  0.00           H  
ATOM   4737  HZ  PHE   307     -15.042   4.039   3.520  1.00  0.00           H  
ATOM   4738  N   GLY   308     -11.295   0.467   5.597  1.00  0.00           N  
ATOM   4739  CA  GLY   308     -11.204   0.728   7.078  1.00  0.00           C  
ATOM   4740  C   GLY   308     -10.631   2.087   7.590  1.00  0.00           C  
ATOM   4741  O   GLY   308     -10.004   2.742   6.733  1.00  0.00           O  
ATOM   4742  H   GLY   308     -10.925   1.169   4.973  1.00  0.00           H  
ATOM   4743  HA2 GLY   308     -12.215   0.686   7.484  1.00  0.00           H  
ATOM   4744  HA3 GLY   308     -10.569  -0.078   7.446  1.00  0.00           H  
ATOM   4745  N   ALA   309     -10.646   2.325   8.939  1.00  0.00           N  
ATOM   4746  CA  ALA   309      -9.750   3.346   9.611  1.00  0.00           C  
ATOM   4747  C   ALA   309      -9.294   2.902  11.025  1.00  0.00           C  
ATOM   4748  O   ALA   309      -9.899   1.998  11.685  1.00  0.00           O  
ATOM   4749  CB  ALA   309     -10.512   4.737   9.542  1.00  0.00           C  
ATOM   4750  H   ALA   309     -11.143   1.655   9.508  1.00  0.00           H  
ATOM   4751  HA  ALA   309      -8.843   3.361   9.007  1.00  0.00           H  
ATOM   4752  HB1 ALA   309     -11.395   4.726  10.182  1.00  0.00           H  
ATOM   4753  HB2 ALA   309      -9.908   5.515  10.010  1.00  0.00           H  
ATOM   4754  HB3 ALA   309     -10.862   4.896   8.521  1.00  0.00           H  
ATOM   4755  N   PHE   310      -8.350   3.654  11.599  1.00  0.00           N  
ATOM   4756  CA  PHE   310      -8.155   3.632  13.063  1.00  0.00           C  
ATOM   4757  C   PHE   310      -7.815   5.023  13.605  1.00  0.00           C  
ATOM   4758  O   PHE   310      -7.233   5.874  12.939  1.00  0.00           O  
ATOM   4759  CB  PHE   310      -7.222   2.572  13.584  1.00  0.00           C  
ATOM   4760  CG  PHE   310      -5.904   2.355  12.817  1.00  0.00           C  
ATOM   4761  CD1 PHE   310      -4.752   3.186  13.182  1.00  0.00           C  
ATOM   4762  CD2 PHE   310      -5.757   1.349  11.860  1.00  0.00           C  
ATOM   4763  CE1 PHE   310      -3.503   2.862  12.605  1.00  0.00           C  
ATOM   4764  CE2 PHE   310      -4.495   1.131  11.305  1.00  0.00           C  
ATOM   4765  CZ  PHE   310      -3.350   1.777  11.712  1.00  0.00           C  
ATOM   4766  H   PHE   310      -7.919   4.391  11.061  1.00  0.00           H  
ATOM   4767  HA  PHE   310      -9.112   3.378  13.519  1.00  0.00           H  
ATOM   4768  HB2 PHE   310      -7.018   2.824  14.625  1.00  0.00           H  
ATOM   4769  HB3 PHE   310      -7.759   1.629  13.492  1.00  0.00           H  
ATOM   4770  HD1 PHE   310      -4.799   4.049  13.830  1.00  0.00           H  
ATOM   4771  HD2 PHE   310      -6.518   0.650  11.545  1.00  0.00           H  
ATOM   4772  HE1 PHE   310      -2.674   3.479  12.920  1.00  0.00           H  
ATOM   4773  HE2 PHE   310      -4.429   0.459  10.462  1.00  0.00           H  
ATOM   4774  HZ  PHE   310      -2.398   1.596  11.234  1.00  0.00           H  
ATOM   4775  N   LYS   311      -8.285   5.398  14.830  1.00  0.00           N  
ATOM   4776  CA  LYS   311      -7.897   6.690  15.423  1.00  0.00           C  
ATOM   4777  C   LYS   311      -6.403   6.574  15.832  1.00  0.00           C  
ATOM   4778  O   LYS   311      -6.060   5.707  16.639  1.00  0.00           O  
ATOM   4779  CB  LYS   311      -8.801   6.940  16.650  1.00  0.00           C  
ATOM   4780  CG  LYS   311      -8.525   8.368  17.103  1.00  0.00           C  
ATOM   4781  CD  LYS   311      -9.530   8.800  18.161  1.00  0.00           C  
ATOM   4782  CE  LYS   311      -9.227  10.250  18.518  1.00  0.00           C  
ATOM   4783  NZ  LYS   311     -10.204  10.744  19.493  1.00  0.00           N1+
ATOM   4784  H   LYS   311      -8.972   4.825  15.299  1.00  0.00           H  
ATOM   4785  HA  LYS   311      -8.064   7.424  14.635  1.00  0.00           H  
ATOM   4786  HB2 LYS   311      -9.815   6.761  16.294  1.00  0.00           H  
ATOM   4787  HB3 LYS   311      -8.505   6.250  17.440  1.00  0.00           H  
ATOM   4788  HG2 LYS   311      -7.540   8.452  17.561  1.00  0.00           H  
ATOM   4789  HG3 LYS   311      -8.660   9.100  16.307  1.00  0.00           H  
ATOM   4790  HD2 LYS   311     -10.558   8.661  17.824  1.00  0.00           H  
ATOM   4791  HD3 LYS   311      -9.464   8.136  19.022  1.00  0.00           H  
ATOM   4792  HE2 LYS   311      -8.225  10.216  18.946  1.00  0.00           H  
ATOM   4793  HE3 LYS   311      -9.230  10.816  17.586  1.00  0.00           H  
ATOM   4794  HZ1 LYS   311     -10.752  10.028  19.950  1.00  0.00           H  
ATOM   4795  HZ2 LYS   311      -9.747  11.361  20.149  1.00  0.00           H  
ATOM   4796  HZ3 LYS   311     -10.877  11.363  19.062  1.00  0.00           H  
ATOM   4797  N   VAL   312      -5.547   7.417  15.346  1.00  0.00           N  
ATOM   4798  CA  VAL   312      -4.208   7.492  15.715  1.00  0.00           C  
ATOM   4799  C   VAL   312      -4.029   8.315  16.969  1.00  0.00           C  
ATOM   4800  O   VAL   312      -3.278   7.885  17.859  1.00  0.00           O  
ATOM   4801  CB  VAL   312      -3.432   8.010  14.452  1.00  0.00           C  
ATOM   4802  CG1 VAL   312      -1.970   8.221  14.835  1.00  0.00           C  
ATOM   4803  CG2 VAL   312      -3.444   6.836  13.425  1.00  0.00           C  
ATOM   4804  H   VAL   312      -5.933   8.105  14.714  1.00  0.00           H  
ATOM   4805  HA  VAL   312      -3.732   6.524  15.870  1.00  0.00           H  
ATOM   4806  HB  VAL   312      -3.944   8.863  14.007  1.00  0.00           H  
ATOM   4807 HG11 VAL   312      -1.900   8.925  15.663  1.00  0.00           H  
ATOM   4808 HG12 VAL   312      -1.357   7.342  15.035  1.00  0.00           H  
ATOM   4809 HG13 VAL   312      -1.351   8.691  14.072  1.00  0.00           H  
ATOM   4810 HG21 VAL   312      -4.431   6.661  12.994  1.00  0.00           H  
ATOM   4811 HG22 VAL   312      -2.837   7.131  12.570  1.00  0.00           H  
ATOM   4812 HG23 VAL   312      -3.051   5.954  13.929  1.00  0.00           H  
ATOM   4813  N   GLN   313      -4.773   9.522  17.094  1.00  0.00           N  
ATOM   4814  CA  GLN   313      -4.596  10.476  18.127  1.00  0.00           C  
ATOM   4815  C   GLN   313      -5.772  11.496  18.108  1.00  0.00           C  
ATOM   4816  O   GLN   313      -6.523  11.660  17.144  1.00  0.00           O  
ATOM   4817  CB  GLN   313      -3.297  11.190  18.163  1.00  0.00           C  
ATOM   4818  CG  GLN   313      -2.758  11.757  16.850  1.00  0.00           C  
ATOM   4819  CD  GLN   313      -1.172  11.990  16.944  1.00  0.00           C  
ATOM   4820  NE2 GLN   313      -0.811  13.222  17.321  1.00  0.00           N  
ATOM   4821  OE1 GLN   313      -0.347  11.121  16.768  1.00  0.00           O  
ATOM   4822  H   GLN   313      -5.332   9.814  16.306  1.00  0.00           H  
ATOM   4823  HA  GLN   313      -4.662   9.932  19.070  1.00  0.00           H  
ATOM   4824  HB2 GLN   313      -3.234  11.957  18.935  1.00  0.00           H  
ATOM   4825  HB3 GLN   313      -2.546  10.472  18.494  1.00  0.00           H  
ATOM   4826  HG2 GLN   313      -3.036  11.142  15.994  1.00  0.00           H  
ATOM   4827  HG3 GLN   313      -3.145  12.765  16.701  1.00  0.00           H  
ATOM   4828 HE21 GLN   313       0.163  13.461  17.204  1.00  0.00           H  
ATOM   4829 HE22 GLN   313      -1.472  13.871  17.725  1.00  0.00           H  
ATOM   4830  N   ASP   314      -6.016  12.200  19.199  1.00  0.00           N  
ATOM   4831  CA  ASP   314      -7.013  13.360  19.319  1.00  0.00           C  
ATOM   4832  C   ASP   314      -6.534  14.596  18.537  1.00  0.00           C  
ATOM   4833  O   ASP   314      -5.340  14.634  18.145  1.00  0.00           O  
ATOM   4834  CB  ASP   314      -7.125  13.798  20.789  1.00  0.00           C  
ATOM   4835  CG  ASP   314      -7.567  12.641  21.644  1.00  0.00           C  
ATOM   4836  OD1 ASP   314      -6.890  12.335  22.638  1.00  0.00           O  
ATOM   4837  OD2 ASP   314      -8.628  12.044  21.341  1.00  0.00           O1-
ATOM   4838  H   ASP   314      -5.517  11.930  20.035  1.00  0.00           H  
ATOM   4839  HA  ASP   314      -8.015  13.080  18.995  1.00  0.00           H  
ATOM   4840  HB2 ASP   314      -6.208  14.275  21.134  1.00  0.00           H  
ATOM   4841  HB3 ASP   314      -7.987  14.461  20.852  1.00  0.00           H  
ATOM   4842  N   ILE   315      -7.409  15.573  18.361  1.00  0.00           N  
ATOM   4843  CA  ILE   315      -6.957  16.843  17.876  1.00  0.00           C  
ATOM   4844  C   ILE   315      -6.304  17.652  19.017  1.00  0.00           C  
ATOM   4845  O   ILE   315      -6.669  17.668  20.201  1.00  0.00           O  
ATOM   4846  CB  ILE   315      -8.086  17.631  17.149  1.00  0.00           C  
ATOM   4847  CG1 ILE   315      -8.192  17.138  15.667  1.00  0.00           C  
ATOM   4848  CG2 ILE   315      -7.960  19.112  17.129  1.00  0.00           C  
ATOM   4849  CD1 ILE   315      -9.559  17.242  15.152  1.00  0.00           C  
ATOM   4850  H   ILE   315      -8.389  15.454  18.578  1.00  0.00           H  
ATOM   4851  HA  ILE   315      -6.152  16.624  17.175  1.00  0.00           H  
ATOM   4852  HB  ILE   315      -9.060  17.424  17.589  1.00  0.00           H  
ATOM   4853 HG12 ILE   315      -7.432  17.708  15.133  1.00  0.00           H  
ATOM   4854 HG13 ILE   315      -7.914  16.087  15.735  1.00  0.00           H  
ATOM   4855 HG21 ILE   315      -8.009  19.342  18.194  1.00  0.00           H  
ATOM   4856 HG22 ILE   315      -7.023  19.512  16.741  1.00  0.00           H  
ATOM   4857 HG23 ILE   315      -8.794  19.566  16.593  1.00  0.00           H  
ATOM   4858 HD11 ILE   315      -9.674  16.860  14.138  1.00  0.00           H  
ATOM   4859 HD12 ILE   315     -10.240  16.651  15.765  1.00  0.00           H  
ATOM   4860 HD13 ILE   315      -9.881  18.283  15.150  1.00  0.00           H  
ATOM   4861  N   ASP   316      -5.160  18.326  18.773  1.00  0.00           N  
ATOM   4862  CA  ASP   316      -4.278  18.992  19.813  1.00  0.00           C  
ATOM   4863  C   ASP   316      -4.385  20.536  19.675  1.00  0.00           C  
ATOM   4864  O   ASP   316      -3.782  21.044  18.739  1.00  0.00           O  
ATOM   4865  CB  ASP   316      -2.824  18.455  19.792  1.00  0.00           C  
ATOM   4866  CG  ASP   316      -2.622  16.972  20.046  1.00  0.00           C  
ATOM   4867  OD1 ASP   316      -1.546  16.441  19.709  1.00  0.00           O  
ATOM   4868  OD2 ASP   316      -3.484  16.327  20.647  1.00  0.00           O1-
ATOM   4869  OXT ASP   316      -4.975  21.215  20.569  1.00  0.00           O1-
ATOM   4870  H   ASP   316      -4.878  18.324  17.803  1.00  0.00           H  
ATOM   4871  HA  ASP   316      -4.662  18.807  20.817  1.00  0.00           H  
ATOM   4872  HB2 ASP   316      -2.301  18.640  18.855  1.00  0.00           H  
ATOM   4873  HB3 ASP   316      -2.251  19.027  20.521  1.00  0.00           H  
TER   
ATOM   4874  N   ALA   161       4.482  18.230  21.742  1.00  0.00           N1+
ATOM   4875  CA  ALA   161       3.387  18.011  20.687  1.00  0.00           C  
ATOM   4876  C   ALA   161       3.714  16.809  19.874  1.00  0.00           C  
ATOM   4877  O   ALA   161       4.882  16.407  19.683  1.00  0.00           O  
ATOM   4878  CB  ALA   161       3.210  19.287  19.905  1.00  0.00           C  
ATOM   4879  HA  ALA   161       2.506  17.785  21.287  1.00  0.00           H  
ATOM   4880  HB1 ALA   161       4.190  19.642  19.585  1.00  0.00           H  
ATOM   4881  HB2 ALA   161       2.554  19.130  19.048  1.00  0.00           H  
ATOM   4882  HB3 ALA   161       2.736  20.122  20.422  1.00  0.00           H  
ATOM   4883  H1  ALA   161       4.806  17.375  22.169  1.00  0.00           H  
ATOM   4884  H2  ALA   161       4.175  18.789  22.525  1.00  0.00           H  
ATOM   4885  H3  ALA   161       5.291  18.703  21.366  1.00  0.00           H  
ATOM   4886  N   GLN   162       2.754  16.025  19.403  1.00  0.00           N  
ATOM   4887  CA  GLN   162       2.903  14.813  18.581  1.00  0.00           C  
ATOM   4888  C   GLN   162       3.439  15.135  17.128  1.00  0.00           C  
ATOM   4889  O   GLN   162       2.878  15.917  16.485  1.00  0.00           O  
ATOM   4890  CB  GLN   162       1.477  14.203  18.521  1.00  0.00           C  
ATOM   4891  CG  GLN   162       1.280  13.061  19.585  1.00  0.00           C  
ATOM   4892  CD  GLN   162       2.075  11.881  19.160  1.00  0.00           C  
ATOM   4893  NE2 GLN   162       1.559  11.226  18.141  1.00  0.00           N  
ATOM   4894  OE1 GLN   162       3.153  11.592  19.547  1.00  0.00           O  
ATOM   4895  H   GLN   162       1.813  16.353  19.570  1.00  0.00           H  
ATOM   4896  HA  GLN   162       3.600  14.141  19.083  1.00  0.00           H  
ATOM   4897  HB2 GLN   162       0.715  14.966  18.677  1.00  0.00           H  
ATOM   4898  HB3 GLN   162       1.379  13.776  17.523  1.00  0.00           H  
ATOM   4899  HG2 GLN   162       1.635  13.387  20.563  1.00  0.00           H  
ATOM   4900  HG3 GLN   162       0.233  12.767  19.517  1.00  0.00           H  
ATOM   4901 HE21 GLN   162       1.953  10.342  17.854  1.00  0.00           H  
ATOM   4902 HE22 GLN   162       0.671  11.496  17.742  1.00  0.00           H  
ATOM   4903  N   PRO   163       4.561  14.508  16.770  1.00  0.00           N  
ATOM   4904  CA  PRO   163       5.007  14.546  15.390  1.00  0.00           C  
ATOM   4905  C   PRO   163       4.061  13.840  14.337  1.00  0.00           C  
ATOM   4906  O   PRO   163       3.674  12.770  14.524  1.00  0.00           O  
ATOM   4907  CB  PRO   163       6.339  13.836  15.401  1.00  0.00           C  
ATOM   4908  CG  PRO   163       6.806  13.821  16.878  1.00  0.00           C  
ATOM   4909  CD  PRO   163       5.500  13.750  17.589  1.00  0.00           C  
ATOM   4910  HA  PRO   163       5.226  15.567  15.080  1.00  0.00           H  
ATOM   4911  HB2 PRO   163       6.231  12.794  15.100  1.00  0.00           H  
ATOM   4912  HB3 PRO   163       7.024  14.315  14.700  1.00  0.00           H  
ATOM   4913  HG2 PRO   163       7.373  12.975  17.266  1.00  0.00           H  
ATOM   4914  HG3 PRO   163       7.186  14.806  17.147  1.00  0.00           H  
ATOM   4915  HD2 PRO   163       5.256  12.688  17.579  1.00  0.00           H  
ATOM   4916  HD3 PRO   163       5.594  14.037  18.636  1.00  0.00           H  
ATOM   4917  N   PHE   164       3.632  14.560  13.312  1.00  0.00           N  
ATOM   4918  CA  PHE   164       2.925  13.975  12.190  1.00  0.00           C  
ATOM   4919  C   PHE   164       3.102  14.890  10.951  1.00  0.00           C  
ATOM   4920  O   PHE   164       3.490  16.037  11.085  1.00  0.00           O  
ATOM   4921  CB  PHE   164       1.434  13.783  12.546  1.00  0.00           C  
ATOM   4922  CG  PHE   164       0.650  14.967  12.993  1.00  0.00           C  
ATOM   4923  CD1 PHE   164       0.233  15.957  12.026  1.00  0.00           C  
ATOM   4924  CD2 PHE   164       0.228  15.085  14.346  1.00  0.00           C  
ATOM   4925  CE1 PHE   164      -0.647  16.950  12.441  1.00  0.00           C  
ATOM   4926  CE2 PHE   164      -0.558  16.138  14.762  1.00  0.00           C  
ATOM   4927  CZ  PHE   164      -1.001  17.089  13.796  1.00  0.00           C  
ATOM   4928  H   PHE   164       3.754  15.560  13.377  1.00  0.00           H  
ATOM   4929  HA  PHE   164       3.226  12.961  11.924  1.00  0.00           H  
ATOM   4930  HB2 PHE   164       0.902  13.483  11.645  1.00  0.00           H  
ATOM   4931  HB3 PHE   164       1.321  12.998  13.293  1.00  0.00           H  
ATOM   4932  HD1 PHE   164       0.413  15.893  10.963  1.00  0.00           H  
ATOM   4933  HD2 PHE   164       0.599  14.356  15.052  1.00  0.00           H  
ATOM   4934  HE1 PHE   164      -0.872  17.688  11.685  1.00  0.00           H  
ATOM   4935  HE2 PHE   164      -0.745  16.278  15.815  1.00  0.00           H  
ATOM   4936  HZ  PHE   164      -1.620  17.884  14.184  1.00  0.00           H  
ATOM   4937  N   ALA   165       2.861  14.344   9.737  1.00  0.00           N  
ATOM   4938  CA  ALA   165       2.851  15.080   8.467  1.00  0.00           C
[truncated: 191,370 more chars]
