# Supplementary material for: Identification of a binding site on soluble RANKL that can be targeted to inhibit soluble RANK-RANKL interactions and treat osteoporosis
Source: Nat Commun. 2022 Sep 12;13:5338. doi: 10.1038/s41467-022-33006-4 (PMC9468151; doi:10.1038/s41467-022-33006-4)
Supplement: Supplementary file 5 — Source Data [file 41467_2022_33006_MOESM5_ESM.zip › figS4k.pdb]

HETATM    1  C     *     0      -6.860 -14.697  -6.187  1.00  0.00           C  
HETATM    2  C     *     0      -7.093 -16.034  -6.867  1.00  0.00           C  
HETATM    3  O     *     0      -7.508 -16.941  -6.167  1.00  0.00           O  
HETATM    4  C     *     0      -6.696 -16.243  -8.242  1.00  0.00           C  
HETATM    5  N     *     0      -6.972 -15.368  -9.188  1.00  0.00           N  
HETATM    6  C     *     0      -5.871 -17.393  -8.573  1.00  0.00           C  
HETATM    7  O     *     0      -5.695 -17.785  -9.726  1.00  0.00           O  
HETATM    8  N     *     0      -5.212 -18.059  -7.536  1.00  0.00           N  
HETATM    9  C     *     0      -4.196 -19.030  -7.659  1.00  0.00           C  
HETATM   10  N     *     0      -8.131 -14.687  -9.266  1.00  0.00           N  
HETATM   11  C     *     0      -9.372 -15.289  -8.937  1.00  0.00           C  
HETATM   12  C     *     0      -9.861 -15.171  -7.636  1.00  0.00           C  
HETATM   13  C     *     0     -10.937 -15.962  -7.224  1.00  0.00           C  
HETATM   14  C     *     0     -11.596 -16.762  -8.171  1.00  0.00           C  
HETATM   15  C     *     0     -11.166 -16.800  -9.488  1.00  0.00           C  
HETATM   16  C     *     0     -10.051 -16.061  -9.907  1.00  0.00           C  
HETATM   17  S     *     0      -3.264 -19.376  -6.259  1.00  0.00           S  
HETATM   18  C     *     0      -2.309 -20.433  -7.224  1.00  0.00           C  
HETATM   19  C     *     0      -2.801 -20.477  -8.508  1.00  0.00           C  
HETATM   20  N     *     0      -3.863 -19.675  -8.751  1.00  0.00           N  
HETATM   21  C     *     0      -2.260 -21.350  -9.620  1.00  0.00           C  
HETATM   22  C     *     0      -1.191 -21.141  -6.640  1.00  0.00           C  
HETATM   23  O     *     0       0.076 -20.976  -7.097  1.00  0.00           O  
HETATM   24  O     *     0      -1.302 -21.867  -5.665  1.00  0.00           O  
HETATM   25  C     *     0       0.548 -19.984  -8.048  1.00  0.00           C  
HETATM   26  C     *     0       0.677 -18.663  -7.283  1.00  0.00           C  
HETATM   27  C     *     0      -9.652 -16.133 -11.305  1.00  0.00           C  
HETATM   28  O     *     0      -9.662 -17.157 -11.965  1.00  0.00           O  
HETATM   29  O     *     0      -9.312 -15.012 -11.951  1.00  0.00           O  
HETATM   30  C     *     0     -11.349 -16.006  -5.828  1.00  0.00           C  
HETATM   31  O     *     0     -12.471 -16.295  -5.457  1.00  0.00           O  
HETATM   32  O     *     0     -10.424 -15.771  -4.892  1.00  0.00           O  
HETATM   33  H     *     0      -7.440 -14.673  -5.276  1.00  0.00           H  
HETATM   34  H     *     0      -5.801 -14.639  -5.979  1.00  0.00           H  
HETATM   35  H     *     0      -7.154 -13.907  -6.860  1.00  0.00           H  
HETATM   36  H     *     0      -5.423 -17.739  -6.578  1.00  0.00           H  
HETATM   37  H     *     0      -8.136 -13.871  -9.905  1.00  0.00           H  
HETATM   38  H     *     0      -9.400 -14.506  -6.954  1.00  0.00           H  
HETATM   39  H     *     0     -12.426 -17.352  -7.876  1.00  0.00           H  
HETATM   40  H     *     0     -11.686 -17.406 -10.187  1.00  0.00           H  
HETATM   41  H     *     0      -3.092 -21.918 -10.038  1.00  0.00           H  
HETATM   42  H     *     0      -1.505 -22.030  -9.226  1.00  0.00           H  
HETATM   43  H     *     0      -1.831 -20.700 -10.384  1.00  0.00           H  
HETATM   44  H     *     0       1.527 -20.282  -8.425  1.00  0.00           H  
HETATM   45  H     *     0      -0.139 -19.878  -8.883  1.00  0.00           H  
HETATM   46  H     *     0       1.043 -17.892  -7.960  1.00  0.00           H  
HETATM   47  H     *     0       1.385 -18.773  -6.464  1.00  0.00           H  
HETATM   48  H     *     0      -0.293 -18.355  -6.893  1.00  0.00           H  
HETATM   49  H     *     0      -9.342 -14.239 -11.359  1.00  0.00           H  
HETATM   50  H     *     0      -9.557 -15.611  -5.306  1.00  0.00           H  
ATOM     51  N   GLN   162       5.398  -2.253  24.712  1.00  0.00           N1+
ATOM     52  CA  GLN   162       4.302  -2.164  23.754  1.00  0.00           C  
ATOM     53  C   GLN   162       4.714  -2.818  22.425  1.00  0.00           C  
ATOM     54  O   GLN   162       5.511  -2.264  21.716  1.00  0.00           O  
ATOM     55  CB  GLN   162       3.797  -0.817  23.618  1.00  0.00           C  
ATOM     56  CG  GLN   162       2.463  -0.758  22.889  1.00  0.00           C  
ATOM     57  CD  GLN   162       1.250  -1.189  23.763  1.00  0.00           C  
ATOM     58  NE2 GLN   162       0.109  -0.606  23.463  1.00  0.00           N  
ATOM     59  OE1 GLN   162       1.371  -2.133  24.483  1.00  0.00           O  
ATOM     60  HA  GLN   162       3.425  -2.688  24.134  1.00  0.00           H  
ATOM     61  HB2 GLN   162       3.626  -0.372  24.598  1.00  0.00           H  
ATOM     62  HB3 GLN   162       4.552  -0.178  23.161  1.00  0.00           H  
ATOM     63  HG2 GLN   162       2.358   0.312  22.711  1.00  0.00           H  
ATOM     64  HG3 GLN   162       2.478  -1.318  21.954  1.00  0.00           H  
ATOM     65 HE21 GLN   162      -0.711  -0.959  23.936  1.00  0.00           H  
ATOM     66 HE22 GLN   162      -0.012   0.114  22.765  1.00  0.00           H  
ATOM     67  H1  GLN   162       5.662  -3.207  24.910  1.00  0.00           H  
ATOM     68  H2  GLN   162       5.191  -1.799  25.591  1.00  0.00           H  
ATOM     69  H3  GLN   162       6.157  -1.646  24.436  1.00  0.00           H  
ATOM     70  N   PRO   163       4.169  -4.056  22.098  1.00  0.00           N  
ATOM     71  CA  PRO   163       4.667  -4.923  21.003  1.00  0.00           C  
ATOM     72  C   PRO   163       4.713  -4.198  19.664  1.00  0.00           C  
ATOM     73  O   PRO   163       3.804  -3.448  19.235  1.00  0.00           O  
ATOM     74  CB  PRO   163       3.640  -6.048  20.940  1.00  0.00           C  
ATOM     75  CG  PRO   163       2.995  -6.161  22.283  1.00  0.00           C  
ATOM     76  CD  PRO   163       3.137  -4.765  22.818  1.00  0.00           C  
ATOM     77  HA  PRO   163       5.617  -5.339  21.338  1.00  0.00           H  
ATOM     78  HB2 PRO   163       2.878  -5.909  20.174  1.00  0.00           H  
ATOM     79  HB3 PRO   163       4.178  -6.960  20.679  1.00  0.00           H  
ATOM     80  HG2 PRO   163       1.934  -6.381  22.165  1.00  0.00           H  
ATOM     81  HG3 PRO   163       3.453  -6.843  22.999  1.00  0.00           H  
ATOM     82  HD2 PRO   163       2.233  -4.205  22.581  1.00  0.00           H  
ATOM     83  HD3 PRO   163       3.487  -4.682  23.847  1.00  0.00           H  
ATOM     84  N   PHE   164       5.775  -4.514  18.929  1.00  0.00           N  
ATOM     85  CA  PHE   164       5.950  -4.219  17.479  1.00  0.00           C  
ATOM     86  C   PHE   164       6.855  -5.231  16.906  1.00  0.00           C  
ATOM     87  O   PHE   164       7.516  -6.029  17.574  1.00  0.00           O  
ATOM     88  CB  PHE   164       6.415  -2.740  17.204  1.00  0.00           C  
ATOM     89  CG  PHE   164       7.718  -2.375  17.829  1.00  0.00           C  
ATOM     90  CD1 PHE   164       8.951  -2.812  17.276  1.00  0.00           C  
ATOM     91  CD2 PHE   164       7.756  -1.487  18.939  1.00  0.00           C  
ATOM     92  CE1 PHE   164      10.166  -2.475  17.833  1.00  0.00           C  
ATOM     93  CE2 PHE   164       8.945  -1.219  19.587  1.00  0.00           C  
ATOM     94  CZ  PHE   164      10.181  -1.690  19.046  1.00  0.00           C  
ATOM     95  H   PHE   164       6.337  -5.295  19.236  1.00  0.00           H  
ATOM     96  HA  PHE   164       5.042  -4.330  16.886  1.00  0.00           H  
ATOM     97  HB2 PHE   164       6.387  -2.597  16.124  1.00  0.00           H  
ATOM     98  HB3 PHE   164       5.654  -2.058  17.580  1.00  0.00           H  
ATOM     99  HD1 PHE   164       8.869  -3.375  16.358  1.00  0.00           H  
ATOM    100  HD2 PHE   164       6.858  -1.113  19.408  1.00  0.00           H  
ATOM    101  HE1 PHE   164      11.058  -2.830  17.338  1.00  0.00           H  
ATOM    102  HE2 PHE   164       8.968  -0.450  20.345  1.00  0.00           H  
ATOM    103  HZ  PHE   164      11.073  -1.321  19.530  1.00  0.00           H  
ATOM    104  N   ALA   165       6.857  -5.239  15.573  1.00  0.00           N  
ATOM    105  CA  ALA   165       7.744  -6.032  14.683  1.00  0.00           C  
ATOM    106  C   ALA   165       7.992  -5.380  13.285  1.00  0.00           C  
ATOM    107  O   ALA   165       7.058  -4.797  12.750  1.00  0.00           O  
ATOM    108  CB  ALA   165       7.250  -7.529  14.555  1.00  0.00           C  
ATOM    109  H   ALA   165       6.401  -4.570  14.971  1.00  0.00           H  
ATOM    110  HA  ALA   165       8.727  -6.009  15.155  1.00  0.00           H  
ATOM    111  HB1 ALA   165       7.929  -8.071  13.896  1.00  0.00           H  
ATOM    112  HB2 ALA   165       7.267  -8.116  15.473  1.00  0.00           H  
ATOM    113  HB3 ALA   165       6.285  -7.554  14.049  1.00  0.00           H  
ATOM    114  N   HIE   166       9.166  -5.585  12.750  1.00  0.00           N  
ATOM    115  CA  HIE   166       9.536  -5.465  11.361  1.00  0.00           C  
ATOM    116  C   HIE   166      10.597  -6.518  11.029  1.00  0.00           C  
ATOM    117  O   HIE   166      11.611  -6.547  11.706  1.00  0.00           O  
ATOM    118  CB  HIE   166      10.222  -4.052  11.190  1.00  0.00           C  
ATOM    119  CG  HIE   166      10.324  -3.633   9.738  1.00  0.00           C  
ATOM    120  CD2 HIE   166      11.212  -4.067   8.804  1.00  0.00           C  
ATOM    121  ND1 HIE   166       9.745  -2.444   9.250  1.00  0.00           N  
ATOM    122  CE1 HIE   166      10.205  -2.317   7.990  1.00  0.00           C  
ATOM    123  NE2 HIE   166      11.220  -3.192   7.769  1.00  0.00           N  
ATOM    124  H   HIE   166       9.853  -5.951  13.393  1.00  0.00           H  
ATOM    125  HA  HIE   166       8.701  -5.518  10.663  1.00  0.00           H  
ATOM    126  HB2 HIE   166       9.727  -3.268  11.764  1.00  0.00           H  
ATOM    127  HB3 HIE   166      11.157  -3.990  11.747  1.00  0.00           H  
ATOM    128  HD2 HIE   166      11.893  -4.905   8.846  1.00  0.00           H  
ATOM    129  HE1 HIE   166       9.861  -1.532   7.333  1.00  0.00           H  
ATOM    130  HE2 HIE   166      11.839  -3.209   6.971  1.00  0.00           H  
ATOM    131  N   LEU   167      10.341  -7.230   9.940  1.00  0.00           N  
ATOM    132  CA  LEU   167      11.298  -8.265   9.590  1.00  0.00           C  
ATOM    133  C   LEU   167      11.745  -8.083   8.156  1.00  0.00           C  
ATOM    134  O   LEU   167      10.986  -7.641   7.362  1.00  0.00           O  
ATOM    135  CB  LEU   167      10.396  -9.585   9.647  1.00  0.00           C  
ATOM    136  CG  LEU   167       9.496  -9.798  10.875  1.00  0.00           C  
ATOM    137  CD1 LEU   167       8.571 -10.990  10.615  1.00  0.00           C  
ATOM    138  CD2 LEU   167      10.415 -10.283  11.974  1.00  0.00           C  
ATOM    139  H   LEU   167       9.454  -7.180   9.460  1.00  0.00           H  
ATOM    140  HA  LEU   167      12.085  -8.398  10.332  1.00  0.00           H  
ATOM    141  HB2 LEU   167       9.771  -9.651   8.757  1.00  0.00           H  
ATOM    142  HB3 LEU   167      11.024 -10.474   9.592  1.00  0.00           H  
ATOM    143  HG  LEU   167       8.927  -8.887  11.062  1.00  0.00           H  
ATOM    144 HD11 LEU   167       7.793 -11.054  11.376  1.00  0.00           H  
ATOM    145 HD12 LEU   167       8.122 -10.899   9.626  1.00  0.00           H  
ATOM    146 HD13 LEU   167       9.126 -11.927  10.652  1.00  0.00           H  
ATOM    147 HD21 LEU   167       9.878 -10.667  12.841  1.00  0.00           H  
ATOM    148 HD22 LEU   167      11.031 -11.103  11.605  1.00  0.00           H  
ATOM    149 HD23 LEU   167      11.085  -9.499  12.327  1.00  0.00           H  
ATOM    150  N   THR   168      12.991  -8.288   7.891  1.00  0.00           N  
ATOM    151  CA  THR   168      13.598  -8.266   6.573  1.00  0.00           C  
ATOM    152  C   THR   168      14.148  -9.642   6.184  1.00  0.00           C  
ATOM    153  O   THR   168      14.298 -10.478   7.019  1.00  0.00           O  
ATOM    154  CB  THR   168      14.825  -7.241   6.527  1.00  0.00           C  
ATOM    155  CG2 THR   168      14.444  -5.761   6.831  1.00  0.00           C  
ATOM    156  OG1 THR   168      15.693  -7.573   7.604  1.00  0.00           O  
ATOM    157  H   THR   168      13.530  -8.769   8.597  1.00  0.00           H  
ATOM    158  HA  THR   168      12.876  -7.943   5.823  1.00  0.00           H  
ATOM    159  HB  THR   168      15.363  -7.334   5.583  1.00  0.00           H  
ATOM    160  HG1 THR   168      16.520  -7.087   7.558  1.00  0.00           H  
ATOM    161 HG21 THR   168      13.654  -5.436   6.154  1.00  0.00           H  
ATOM    162 HG22 THR   168      14.103  -5.679   7.863  1.00  0.00           H  
ATOM    163 HG23 THR   168      15.352  -5.190   6.636  1.00  0.00           H  
ATOM    164  N   ILE   169      14.180  -9.923   4.898  1.00  0.00           N  
ATOM    165  CA  ILE   169      14.415 -11.282   4.379  1.00  0.00           C  
ATOM    166  C   ILE   169      15.864 -11.535   3.940  1.00  0.00           C  
ATOM    167  O   ILE   169      16.487 -10.672   3.338  1.00  0.00           O  
ATOM    168  CB  ILE   169      13.454 -11.574   3.166  1.00  0.00           C  
ATOM    169  CG1 ILE   169      13.187 -13.092   2.814  1.00  0.00           C  
ATOM    170  CG2 ILE   169      13.899 -10.867   1.868  1.00  0.00           C  
ATOM    171  CD1 ILE   169      12.654 -13.832   4.059  1.00  0.00           C  
ATOM    172  H   ILE   169      14.096  -9.133   4.274  1.00  0.00           H  
ATOM    173  HA  ILE   169      14.144 -11.961   5.187  1.00  0.00           H  
ATOM    174  HB  ILE   169      12.488 -11.150   3.438  1.00  0.00           H  
ATOM    175 HG12 ILE   169      12.408 -13.088   2.052  1.00  0.00           H  
ATOM    176 HG13 ILE   169      14.108 -13.547   2.450  1.00  0.00           H  
ATOM    177 HG21 ILE   169      14.907 -11.136   1.552  1.00  0.00           H  
ATOM    178 HG22 ILE   169      13.165 -11.117   1.103  1.00  0.00           H  
ATOM    179 HG23 ILE   169      13.918  -9.779   1.937  1.00  0.00           H  
ATOM    180 HD11 ILE   169      13.550 -13.848   4.681  1.00  0.00           H  
ATOM    181 HD12 ILE   169      11.755 -13.349   4.442  1.00  0.00           H  
ATOM    182 HD13 ILE   169      12.419 -14.858   3.773  1.00  0.00           H  
ATOM    183  N   ASN   170      16.301 -12.782   4.131  1.00  0.00           N  
ATOM    184  CA  ASN   170      17.622 -13.172   3.687  1.00  0.00           C  
ATOM    185  C   ASN   170      17.484 -14.010   2.368  1.00  0.00           C  
ATOM    186  O   ASN   170      16.700 -14.960   2.387  1.00  0.00           O  
ATOM    187  CB  ASN   170      18.249 -13.952   4.877  1.00  0.00           C  
ATOM    188  CG  ASN   170      19.721 -14.381   4.693  1.00  0.00           C  
ATOM    189  ND2 ASN   170      20.224 -15.210   5.548  1.00  0.00           N  
ATOM    190  OD1 ASN   170      20.321 -14.142   3.642  1.00  0.00           O  
ATOM    191  H   ASN   170      15.786 -13.397   4.745  1.00  0.00           H  
ATOM    192  HA  ASN   170      18.177 -12.295   3.354  1.00  0.00           H  
ATOM    193  HB2 ASN   170      18.133 -13.300   5.743  1.00  0.00           H  
ATOM    194  HB3 ASN   170      17.613 -14.796   5.147  1.00  0.00           H  
ATOM    195 HD21 ASN   170      21.181 -15.430   5.311  1.00  0.00           H  
ATOM    196 HD22 ASN   170      19.877 -15.402   6.477  1.00  0.00           H  
ATOM    197  N   ALA   171      18.356 -13.817   1.321  1.00  0.00           N  
ATOM    198  CA  ALA   171      18.344 -14.489   0.038  1.00  0.00           C  
ATOM    199  C   ALA   171      19.130 -15.841   0.251  1.00  0.00           C  
ATOM    200  O   ALA   171      18.774 -16.853  -0.464  1.00  0.00           O  
ATOM    201  CB  ALA   171      18.674 -13.670  -1.189  1.00  0.00           C  
ATOM    202  H   ALA   171      19.206 -13.321   1.546  1.00  0.00           H  
ATOM    203  HA  ALA   171      17.310 -14.803  -0.102  1.00  0.00           H  
ATOM    204  HB1 ALA   171      18.281 -14.150  -2.085  1.00  0.00           H  
ATOM    205  HB2 ALA   171      18.400 -12.617  -1.124  1.00  0.00           H  
ATOM    206  HB3 ALA   171      19.747 -13.727  -1.373  1.00  0.00           H  
ATOM    207  N   ALA   172      20.138 -15.860   1.156  1.00  0.00           N  
ATOM    208  CA  ALA   172      21.114 -17.000   1.236  1.00  0.00           C  
ATOM    209  C   ALA   172      20.504 -18.338   1.539  1.00  0.00           C  
ATOM    210  O   ALA   172      20.979 -19.360   1.048  1.00  0.00           O  
ATOM    211  CB  ALA   172      22.183 -16.708   2.312  1.00  0.00           C  
ATOM    212  H   ALA   172      20.446 -15.017   1.619  1.00  0.00           H  
ATOM    213  HA  ALA   172      21.619 -17.152   0.282  1.00  0.00           H  
ATOM    214  HB1 ALA   172      21.960 -17.034   3.328  1.00  0.00           H  
ATOM    215  HB2 ALA   172      23.083 -17.266   2.051  1.00  0.00           H  
ATOM    216  HB3 ALA   172      22.395 -15.639   2.268  1.00  0.00           H  
ATOM    217  N   SER   173      19.365 -18.390   2.257  1.00  0.00           N  
ATOM    218  CA  SER   173      18.536 -19.599   2.544  1.00  0.00           C  
ATOM    219  C   SER   173      17.098 -19.546   2.000  1.00  0.00           C  
ATOM    220  O   SER   173      16.289 -20.407   2.184  1.00  0.00           O  
ATOM    221  CB  SER   173      18.490 -19.825   4.124  1.00  0.00           C  
ATOM    222  OG  SER   173      17.926 -18.725   4.837  1.00  0.00           O  
ATOM    223  H   SER   173      18.984 -17.531   2.625  1.00  0.00           H  
ATOM    224  HA  SER   173      18.924 -20.524   2.119  1.00  0.00           H  
ATOM    225  HB2 SER   173      17.867 -20.695   4.335  1.00  0.00           H  
ATOM    226  HB3 SER   173      19.546 -19.950   4.362  1.00  0.00           H  
ATOM    227  HG  SER   173      18.334 -18.652   5.703  1.00  0.00           H  
ATOM    228  N   ILE   174      16.819 -18.596   1.088  1.00  0.00           N  
ATOM    229  CA  ILE   174      15.578 -18.512   0.325  1.00  0.00           C  
ATOM    230  C   ILE   174      15.170 -19.764  -0.438  1.00  0.00           C  
ATOM    231  O   ILE   174      15.997 -20.557  -0.923  1.00  0.00           O  
ATOM    232  CB  ILE   174      15.476 -17.185  -0.571  1.00  0.00           C  
ATOM    233  CG1 ILE   174      14.184 -16.417  -0.336  1.00  0.00           C  
ATOM    234  CG2 ILE   174      15.720 -17.556  -2.086  1.00  0.00           C  
ATOM    235  CD1 ILE   174      14.362 -14.924  -0.558  1.00  0.00           C  
ATOM    236  H   ILE   174      17.577 -17.964   0.875  1.00  0.00           H  
ATOM    237  HA  ILE   174      14.932 -18.440   1.200  1.00  0.00           H  
ATOM    238  HB  ILE   174      16.250 -16.460  -0.321  1.00  0.00           H  
ATOM    239 HG12 ILE   174      13.433 -16.754  -1.050  1.00  0.00           H  
ATOM    240 HG13 ILE   174      13.969 -16.603   0.717  1.00  0.00           H  
ATOM    241 HG21 ILE   174      15.876 -16.663  -2.692  1.00  0.00           H  
ATOM    242 HG22 ILE   174      16.548 -18.223  -2.328  1.00  0.00           H  
ATOM    243 HG23 ILE   174      14.879 -18.078  -2.542  1.00  0.00           H  
ATOM    244 HD11 ILE   174      14.814 -14.702  -1.525  1.00  0.00           H  
ATOM    245 HD12 ILE   174      13.393 -14.440  -0.674  1.00  0.00           H  
ATOM    246 HD13 ILE   174      15.002 -14.511   0.222  1.00  0.00           H  
ATOM    247  N   PRO   175      13.847 -20.065  -0.603  1.00  0.00           N  
ATOM    248  CA  PRO   175      13.336 -21.219  -1.351  1.00  0.00           C  
ATOM    249  C   PRO   175      13.428 -21.116  -2.859  1.00  0.00           C  
ATOM    250  O   PRO   175      13.733 -20.048  -3.417  1.00  0.00           O  
ATOM    251  CB  PRO   175      11.889 -21.431  -0.910  1.00  0.00           C  
ATOM    252  CG  PRO   175      11.658 -20.485   0.269  1.00  0.00           C  
ATOM    253  CD  PRO   175      12.641 -19.340  -0.043  1.00  0.00           C  
ATOM    254  HA  PRO   175      13.990 -22.032  -1.038  1.00  0.00           H  
ATOM    255  HB2 PRO   175      11.246 -21.113  -1.730  1.00  0.00           H  
ATOM    256  HB3 PRO   175      11.554 -22.454  -0.739  1.00  0.00           H  
ATOM    257  HG2 PRO   175      10.675 -20.014   0.283  1.00  0.00           H  
ATOM    258  HG3 PRO   175      11.867 -20.904   1.253  1.00  0.00           H  
ATOM    259  HD2 PRO   175      12.209 -18.630  -0.748  1.00  0.00           H  
ATOM    260  HD3 PRO   175      12.836 -18.797   0.882  1.00  0.00           H  
ATOM    261  N   SER   176      13.118 -22.288  -3.458  1.00  0.00           N  
ATOM    262  CA  SER   176      13.131 -22.429  -4.892  1.00  0.00           C  
ATOM    263  C   SER   176      11.886 -21.574  -5.448  1.00  0.00           C  
ATOM    264  O   SER   176      10.791 -21.527  -4.946  1.00  0.00           O  
ATOM    265  CB  SER   176      12.981 -23.906  -5.289  1.00  0.00           C  
ATOM    266  OG  SER   176      12.772 -24.060  -6.681  1.00  0.00           O  
ATOM    267  H   SER   176      12.514 -22.979  -3.035  1.00  0.00           H  
ATOM    268  HA  SER   176      14.056 -22.036  -5.316  1.00  0.00           H  
ATOM    269  HB2 SER   176      13.872 -24.458  -4.988  1.00  0.00           H  
ATOM    270  HB3 SER   176      12.119 -24.324  -4.766  1.00  0.00           H  
ATOM    271  HG  SER   176      13.596 -24.323  -7.099  1.00  0.00           H  
ATOM    272  N   GLY   177      12.133 -20.931  -6.585  1.00  0.00           N  
ATOM    273  CA  GLY   177      11.030 -20.198  -7.217  1.00  0.00           C  
ATOM    274  C   GLY   177       9.940 -21.082  -7.766  1.00  0.00           C  
ATOM    275  O   GLY   177       8.869 -20.514  -8.122  1.00  0.00           O  
ATOM    276  H   GLY   177      13.039 -20.962  -7.029  1.00  0.00           H  
ATOM    277  HA2 GLY   177      10.617 -19.476  -6.527  1.00  0.00           H  
ATOM    278  HA3 GLY   177      11.447 -19.637  -8.053  1.00  0.00           H  
ATOM    279  N   SER   178      10.091 -22.417  -7.838  1.00  0.00           N  
ATOM    280  CA  SER   178       9.367 -23.335  -8.730  1.00  0.00           C  
ATOM    281  C   SER   178       7.798 -23.517  -8.523  1.00  0.00           C  
ATOM    282  O   SER   178       7.118 -23.921  -9.483  1.00  0.00           O  
ATOM    283  CB  SER   178      10.061 -24.704  -8.737  1.00  0.00           C  
ATOM    284  OG  SER   178      10.052 -25.306  -7.459  1.00  0.00           O  
ATOM    285  H   SER   178      10.924 -22.801  -7.417  1.00  0.00           H  
ATOM    286  HA  SER   178       9.484 -22.930  -9.736  1.00  0.00           H  
ATOM    287  HB2 SER   178       9.545 -25.359  -9.440  1.00  0.00           H  
ATOM    288  HB3 SER   178      11.093 -24.585  -9.068  1.00  0.00           H  
ATOM    289  HG  SER   178      10.831 -25.008  -6.979  1.00  0.00           H  
ATOM    290  N   HID   179       7.290 -23.217  -7.351  1.00  0.00           N  
ATOM    291  CA  HID   179       5.893 -23.154  -6.918  1.00  0.00           C  
ATOM    292  C   HID   179       5.735 -22.172  -5.731  1.00  0.00           C  
ATOM    293  O   HID   179       6.705 -21.850  -5.043  1.00  0.00           O  
ATOM    294  CB  HID   179       5.432 -24.573  -6.532  1.00  0.00           C  
ATOM    295  CG  HID   179       3.992 -24.653  -6.083  1.00  0.00           C  
ATOM    296  CD2 HID   179       2.881 -24.546  -6.876  1.00  0.00           C  
ATOM    297  ND1 HID   179       3.552 -24.738  -4.781  1.00  0.00           N  
ATOM    298  CE1 HID   179       2.210 -24.677  -4.796  1.00  0.00           C  
ATOM    299  NE2 HID   179       1.750 -24.557  -6.053  1.00  0.00           N  
ATOM    300  H   HID   179       7.950 -22.904  -6.653  1.00  0.00           H  
ATOM    301  HA  HID   179       5.282 -22.798  -7.748  1.00  0.00           H  
ATOM    302  HB2 HID   179       5.557 -25.233  -7.391  1.00  0.00           H  
ATOM    303  HB3 HID   179       6.068 -24.945  -5.727  1.00  0.00           H  
ATOM    304  HD1 HID   179       4.135 -24.751  -3.955  1.00  0.00           H  
ATOM    305  HD2 HID   179       2.879 -24.428  -7.950  1.00  0.00           H  
ATOM    306  HE1 HID   179       1.586 -24.692  -3.914  1.00  0.00           H  
ATOM    307  N   LYS   180       4.487 -21.772  -5.435  1.00  0.00           N  
ATOM    308  CA  LYS   180       4.090 -20.930  -4.291  1.00  0.00           C  
ATOM    309  C   LYS   180       4.639 -21.467  -2.955  1.00  0.00           C  
ATOM    310  O   LYS   180       4.507 -22.661  -2.671  1.00  0.00           O  
ATOM    311  CB  LYS   180       2.549 -20.853  -4.278  1.00  0.00           C  
ATOM    312  CG  LYS   180       1.990 -19.737  -3.379  1.00  0.00           C  
ATOM    313  CD  LYS   180       0.463 -19.609  -3.434  1.00  0.00           C  
ATOM    314  CE  LYS   180      -0.262 -20.801  -2.810  1.00  0.00           C  
ATOM    315  NZ  LYS   180      -1.721 -20.671  -2.983  1.00  0.00           N1+
ATOM    316  H   LYS   180       3.739 -22.114  -6.020  1.00  0.00           H  
ATOM    317  HA  LYS   180       4.496 -19.935  -4.465  1.00  0.00           H  
ATOM    318  HB2 LYS   180       2.204 -20.670  -5.295  1.00  0.00           H  
ATOM    319  HB3 LYS   180       2.147 -21.815  -3.957  1.00  0.00           H  
ATOM    320  HG2 LYS   180       2.304 -19.894  -2.347  1.00  0.00           H  
ATOM    321  HG3 LYS   180       2.387 -18.789  -3.730  1.00  0.00           H  
ATOM    322  HD2 LYS   180       0.176 -18.709  -2.890  1.00  0.00           H  
ATOM    323  HD3 LYS   180       0.150 -19.497  -4.472  1.00  0.00           H  
ATOM    324  HE2 LYS   180       0.074 -21.722  -3.288  1.00  0.00           H  
ATOM    325  HE3 LYS   180      -0.022 -20.844  -1.747  1.00  0.00           H  
ATOM    326  HZ1 LYS   180      -2.040 -19.800  -2.582  1.00  0.00           H  
ATOM    327  HZ2 LYS   180      -1.937 -20.685  -3.971  1.00  0.00           H  
ATOM    328  HZ3 LYS   180      -2.189 -21.447  -2.536  1.00  0.00           H  
ATOM    329  N   VAL   181       5.239 -20.587  -2.143  1.00  0.00           N  
ATOM    330  CA  VAL   181       6.089 -20.951  -0.988  1.00  0.00           C  
ATOM    331  C   VAL   181       6.019 -19.946   0.094  1.00  0.00           C  
ATOM    332  O   VAL   181       5.972 -18.709  -0.130  1.00  0.00           O  
ATOM    333  CB  VAL   181       7.495 -21.372  -1.447  1.00  0.00           C  
ATOM    334  CG1 VAL   181       8.267 -20.239  -2.107  1.00  0.00           C  
ATOM    335  CG2 VAL   181       8.326 -21.996  -0.319  1.00  0.00           C  
ATOM    336  H   VAL   181       5.257 -19.617  -2.424  1.00  0.00           H  
ATOM    337  HA  VAL   181       5.644 -21.856  -0.571  1.00  0.00           H  
ATOM    338  HB  VAL   181       7.365 -22.148  -2.203  1.00  0.00           H  
ATOM    339 HG11 VAL   181       7.624 -19.711  -2.808  1.00  0.00           H  
ATOM    340 HG12 VAL   181       8.649 -19.544  -1.358  1.00  0.00           H  
ATOM    341 HG13 VAL   181       9.090 -20.687  -2.660  1.00  0.00           H  
ATOM    342 HG21 VAL   181       8.477 -21.277   0.482  1.00  0.00           H  
ATOM    343 HG22 VAL   181       7.813 -22.873   0.076  1.00  0.00           H  
ATOM    344 HG23 VAL   181       9.300 -22.296  -0.704  1.00  0.00           H  
ATOM    345  N   THR   182       5.958 -20.429   1.367  1.00  0.00           N  
ATOM    346  CA  THR   182       6.161 -19.573   2.557  1.00  0.00           C  
ATOM    347  C   THR   182       7.613 -18.901   2.632  1.00  0.00           C  
ATOM    348  O   THR   182       8.581 -19.559   2.385  1.00  0.00           O  
ATOM    349  CB  THR   182       5.964 -20.460   3.811  1.00  0.00           C  
ATOM    350  CG2 THR   182       6.290 -19.673   5.088  1.00  0.00           C  
ATOM    351  OG1 THR   182       4.596 -20.821   3.873  1.00  0.00           O  
ATOM    352  H   THR   182       5.972 -21.428   1.505  1.00  0.00           H  
ATOM    353  HA  THR   182       5.419 -18.789   2.566  1.00  0.00           H  
ATOM    354  HB  THR   182       6.580 -21.360   3.778  1.00  0.00           H  
ATOM    355  HG1 THR   182       4.426 -21.223   4.728  1.00  0.00           H  
ATOM    356 HG21 THR   182       5.978 -20.248   5.960  1.00  0.00           H  
ATOM    357 HG22 THR   182       7.365 -19.507   5.169  1.00  0.00           H  
ATOM    358 HG23 THR   182       5.775 -18.712   5.081  1.00  0.00           H  
ATOM    359  N   LEU   183       7.648 -17.605   3.024  1.00  0.00           N  
ATOM    360  CA  LEU   183       8.871 -16.960   3.479  1.00  0.00           C  
ATOM    361  C   LEU   183       9.152 -17.250   4.997  1.00  0.00           C  
ATOM    362  O   LEU   183       8.416 -16.833   5.894  1.00  0.00           O  
ATOM    363  CB  LEU   183       8.876 -15.485   3.089  1.00  0.00           C  
ATOM    364  CG  LEU   183       8.883 -15.127   1.624  1.00  0.00           C  
ATOM    365  CD1 LEU   183       8.720 -13.603   1.717  1.00  0.00           C  
ATOM    366  CD2 LEU   183      10.082 -15.575   0.871  1.00  0.00           C  
ATOM    367  H   LEU   183       6.767 -17.113   3.072  1.00  0.00           H  
ATOM    368  HA  LEU   183       9.783 -17.304   2.992  1.00  0.00           H  
ATOM    369  HB2 LEU   183       7.969 -15.081   3.539  1.00  0.00           H  
ATOM    370  HB3 LEU   183       9.688 -15.000   3.630  1.00  0.00           H  
ATOM    371  HG  LEU   183       8.041 -15.539   1.069  1.00  0.00           H  
ATOM    372 HD11 LEU   183       9.565 -13.161   2.245  1.00  0.00           H  
ATOM    373 HD12 LEU   183       8.802 -13.174   0.719  1.00  0.00           H  
ATOM    374 HD13 LEU   183       7.842 -13.204   2.227  1.00  0.00           H  
ATOM    375 HD21 LEU   183      10.883 -15.895   1.537  1.00  0.00           H  
ATOM    376 HD22 LEU   183       9.692 -16.385   0.256  1.00  0.00           H  
ATOM    377 HD23 LEU   183      10.378 -14.886   0.079  1.00  0.00           H  
ATOM    378  N   SER   184      10.272 -17.865   5.299  1.00  0.00           N  
ATOM    379  CA  SER   184      10.735 -18.286   6.561  1.00  0.00           C  
ATOM    380  C   SER   184      11.963 -17.483   7.035  1.00  0.00           C  
ATOM    381  O   SER   184      12.093 -17.192   8.293  1.00  0.00           O  
ATOM    382  CB  SER   184      11.023 -19.788   6.596  1.00  0.00           C  
ATOM    383  OG  SER   184      10.039 -20.509   5.934  1.00  0.00           O  
ATOM    384  H   SER   184      10.804 -18.104   4.474  1.00  0.00           H  
ATOM    385  HA  SER   184       9.952 -18.074   7.289  1.00  0.00           H  
ATOM    386  HB2 SER   184      11.982 -19.929   6.097  1.00  0.00           H  
ATOM    387  HB3 SER   184      11.186 -20.090   7.631  1.00  0.00           H  
ATOM    388  HG  SER   184       9.719 -19.988   5.194  1.00  0.00           H  
ATOM    389  N   SER   185      12.855 -17.212   6.136  1.00  0.00           N  
ATOM    390  CA  SER   185      14.242 -16.814   6.287  1.00  0.00           C  
ATOM    391  C   SER   185      14.468 -15.350   6.855  1.00  0.00           C  
ATOM    392  O   SER   185      15.440 -14.767   6.556  1.00  0.00           O  
ATOM    393  CB  SER   185      15.116 -17.089   5.044  1.00  0.00           C  
ATOM    394  OG  SER   185      14.600 -16.462   3.862  1.00  0.00           O  
ATOM    395  H   SER   185      12.526 -17.264   5.183  1.00  0.00           H  
ATOM    396  HA  SER   185      14.651 -17.422   7.094  1.00  0.00           H  
ATOM    397  HB2 SER   185      16.162 -16.806   5.160  1.00  0.00           H  
ATOM    398  HB3 SER   185      15.119 -18.162   4.850  1.00  0.00           H  
ATOM    399  HG  SER   185      15.217 -15.781   3.583  1.00  0.00           H  
ATOM    400  N   TRP   186      13.504 -14.794   7.535  1.00  0.00           N  
ATOM    401  CA  TRP   186      13.550 -13.457   7.947  1.00  0.00           C  
ATOM    402  C   TRP   186      14.692 -13.241   8.983  1.00  0.00           C  
ATOM    403  O   TRP   186      14.891 -14.087   9.846  1.00  0.00           O  
ATOM    404  CB  TRP   186      12.280 -13.021   8.653  1.00  0.00           C  
ATOM    405  CG  TRP   186      11.033 -13.324   7.896  1.00  0.00           C  
ATOM    406  CD1 TRP   186      10.291 -14.470   7.909  1.00  0.00           C  
ATOM    407  CD2 TRP   186      10.406 -12.462   6.923  1.00  0.00           C  
ATOM    408  CE2 TRP   186       9.213 -13.140   6.418  1.00  0.00           C  
ATOM    409  CE3 TRP   186      10.701 -11.150   6.494  1.00  0.00           C  
ATOM    410  NE1 TRP   186       9.248 -14.345   7.002  1.00  0.00           N  
ATOM    411  CZ2 TRP   186       8.477 -12.560   5.384  1.00  0.00           C  
ATOM    412  CZ3 TRP   186       9.920 -10.550   5.513  1.00  0.00           C  
ATOM    413  CH2 TRP   186       8.866 -11.274   4.899  1.00  0.00           C  
ATOM    414  H   TRP   186      12.837 -15.376   8.021  1.00  0.00           H  
ATOM    415  HA  TRP   186      13.743 -12.873   7.047  1.00  0.00           H  
ATOM    416  HB2 TRP   186      12.089 -13.578   9.570  1.00  0.00           H  
ATOM    417  HB3 TRP   186      12.342 -11.988   8.993  1.00  0.00           H  
ATOM    418  HD1 TRP   186      10.514 -15.299   8.565  1.00  0.00           H  
ATOM    419  HE1 TRP   186       8.580 -15.097   6.906  1.00  0.00           H  
ATOM    420  HE3 TRP   186      11.592 -10.705   6.911  1.00  0.00           H  
ATOM    421  HZ2 TRP   186       7.631 -13.074   4.952  1.00  0.00           H  
ATOM    422  HZ3 TRP   186      10.099  -9.525   5.223  1.00  0.00           H  
ATOM    423  HH2 TRP   186       8.317 -10.845   4.073  1.00  0.00           H  
ATOM    424  N   TYR   187      15.410 -12.175   8.731  1.00  0.00           N  
ATOM    425  CA  TYR   187      16.290 -11.509   9.700  1.00  0.00           C  
ATOM    426  C   TYR   187      15.305 -10.884  10.794  1.00  0.00           C  
ATOM    427  O   TYR   187      14.238 -10.323  10.530  1.00  0.00           O  
ATOM    428  CB  TYR   187      17.145 -10.439   9.071  1.00  0.00           C  
ATOM    429  CG  TYR   187      18.157 -10.858   8.091  1.00  0.00           C  
ATOM    430  CD1 TYR   187      19.336 -11.491   8.552  1.00  0.00           C  
ATOM    431  CD2 TYR   187      18.055 -10.420   6.814  1.00  0.00           C  
ATOM    432  CE1 TYR   187      20.381 -11.819   7.696  1.00  0.00           C  
ATOM    433  CE2 TYR   187      19.147 -10.622   5.970  1.00  0.00           C  
ATOM    434  CZ  TYR   187      20.251 -11.456   6.330  1.00  0.00           C  
ATOM    435  OH  TYR   187      21.189 -11.838   5.414  1.00  0.00           O  
ATOM    436  H   TYR   187      15.094 -11.630   7.941  1.00  0.00           H  
ATOM    437  HA  TYR   187      16.999 -12.188  10.175  1.00  0.00           H  
ATOM    438  HB2 TYR   187      16.378  -9.775   8.671  1.00  0.00           H  
ATOM    439  HB3 TYR   187      17.612  -9.912   9.903  1.00  0.00           H  
ATOM    440  HD1 TYR   187      19.429 -11.915   9.541  1.00  0.00           H  
ATOM    441  HD2 TYR   187      17.231  -9.839   6.429  1.00  0.00           H  
ATOM    442  HE1 TYR   187      21.313 -12.301   7.951  1.00  0.00           H  
ATOM    443  HE2 TYR   187      19.126 -10.231   4.963  1.00  0.00           H  
ATOM    444  HH  TYR   187      20.791 -12.428   4.770  1.00  0.00           H  
ATOM    445  N   HIE   188      15.740 -10.935  12.036  1.00  0.00           N  
ATOM    446  CA  HIE   188      15.007 -10.279  13.165  1.00  0.00           C  
ATOM    447  C   HIE   188      15.703  -8.958  13.658  1.00  0.00           C  
ATOM    448  O   HIE   188      15.062  -8.053  14.218  1.00  0.00           O  
ATOM    449  CB  HIE   188      14.838 -11.265  14.345  1.00  0.00           C  
ATOM    450  CG  HIE   188      16.097 -11.753  15.000  1.00  0.00           C  
ATOM    451  CD2 HIE   188      16.930 -11.041  15.881  1.00  0.00           C  
ATOM    452  ND1 HIE   188      16.678 -13.001  14.757  1.00  0.00           N  
ATOM    453  CE1 HIE   188      17.855 -12.958  15.441  1.00  0.00           C  
ATOM    454  NE2 HIE   188      18.084 -11.767  15.991  1.00  0.00           N  
ATOM    455  H   HIE   188      16.634 -11.382  12.178  1.00  0.00           H  
ATOM    456  HA  HIE   188      14.000 -10.015  12.844  1.00  0.00           H  
ATOM    457  HB2 HIE   188      14.264 -10.858  15.177  1.00  0.00           H  
ATOM    458  HB3 HIE   188      14.291 -12.142  14.001  1.00  0.00           H  
ATOM    459  HD2 HIE   188      16.711 -10.017  16.145  1.00  0.00           H  
ATOM    460  HE1 HIE   188      18.617 -13.722  15.419  1.00  0.00           H  
ATOM    461  HE2 HIE   188      18.911 -11.589  16.543  1.00  0.00           H  
ATOM    462  N   ASP   189      16.973  -8.857  13.432  1.00  0.00           N  
ATOM    463  CA  ASP   189      17.749  -7.629  13.783  1.00  0.00           C  
ATOM    464  C   ASP   189      18.658  -7.058  12.703  1.00  0.00           C  
ATOM    465  O   ASP   189      19.226  -5.945  12.914  1.00  0.00           O  
ATOM    466  CB  ASP   189      18.485  -7.733  15.047  1.00  0.00           C  
ATOM    467  CG  ASP   189      19.445  -8.909  15.301  1.00  0.00           C  
ATOM    468  OD1 ASP   189      19.863  -9.665  14.340  1.00  0.00           O  
ATOM    469  OD2 ASP   189      19.832  -9.056  16.455  1.00  0.00           O1-
ATOM    470  H   ASP   189      17.404  -9.627  12.942  1.00  0.00           H  
ATOM    471  HA  ASP   189      17.002  -6.840  13.869  1.00  0.00           H  
ATOM    472  HB2 ASP   189      18.875  -6.733  15.237  1.00  0.00           H  
ATOM    473  HB3 ASP   189      17.762  -7.769  15.861  1.00  0.00           H  
ATOM    474  N   ARG   190      19.011  -7.761  11.569  1.00  0.00           N  
ATOM    475  CA  ARG   190      19.930  -7.214  10.545  1.00  0.00           C  
ATOM    476  C   ARG   190      19.101  -6.208   9.712  1.00  0.00           C  
ATOM    477  O   ARG   190      17.914  -6.399   9.316  1.00  0.00           O  
ATOM    478  CB  ARG   190      20.654  -8.300   9.689  1.00  0.00           C  
ATOM    479  CG  ARG   190      21.749  -7.684   8.694  1.00  0.00           C  
ATOM    480  CD  ARG   190      22.180  -8.852   7.825  1.00  0.00           C  
ATOM    481  NE  ARG   190      23.192  -8.391   6.877  1.00  0.00           N  
ATOM    482  CZ  ARG   190      24.491  -8.357   7.093  1.00  0.00           C  
ATOM    483  NH1 ARG   190      25.166  -8.881   8.051  1.00  0.00           N1+
ATOM    484  NH2 ARG   190      25.255  -8.020   6.157  1.00  0.00           N1+
ATOM    485  H   ARG   190      18.670  -8.698  11.406  1.00  0.00           H  
ATOM    486  HA  ARG   190      20.623  -6.599  11.120  1.00  0.00           H  
ATOM    487  HB2 ARG   190      21.051  -8.983  10.440  1.00  0.00           H  
ATOM    488  HB3 ARG   190      19.900  -8.748   9.041  1.00  0.00           H  
ATOM    489  HG2 ARG   190      21.257  -6.932   8.077  1.00  0.00           H  
ATOM    490  HG3 ARG   190      22.528  -7.192   9.276  1.00  0.00           H  
ATOM    491  HD2 ARG   190      22.521  -9.721   8.388  1.00  0.00           H  
ATOM    492  HD3 ARG   190      21.357  -9.125   7.165  1.00  0.00           H  
ATOM    493  HE  ARG   190      22.946  -8.311   5.900  1.00  0.00           H  
ATOM    494 HH11 ARG   190      24.567  -9.215   8.793  1.00  0.00           H  
ATOM    495 HH12 ARG   190      26.151  -8.699   8.179  1.00  0.00           H  
ATOM    496 HH21 ARG   190      24.846  -7.896   5.241  1.00  0.00           H  
ATOM    497 HH22 ARG   190      26.256  -8.011   6.288  1.00  0.00           H  
ATOM    498  N   GLY   191      19.818  -5.183   9.334  1.00  0.00           N  
ATOM    499  CA  GLY   191      19.329  -4.108   8.455  1.00  0.00           C  
ATOM    500  C   GLY   191      18.158  -3.448   9.053  1.00  0.00           C  
ATOM    501  O   GLY   191      18.081  -3.441  10.251  1.00  0.00           O  
ATOM    502  H   GLY   191      20.765  -5.134   9.681  1.00  0.00           H  
ATOM    503  HA2 GLY   191      20.212  -3.503   8.247  1.00  0.00           H  
ATOM    504  HA3 GLY   191      19.021  -4.615   7.540  1.00  0.00           H  
ATOM    505  N   TRP   192      17.143  -2.877   8.372  1.00  0.00           N  
ATOM    506  CA  TRP   192      16.065  -2.100   9.021  1.00  0.00           C  
ATOM    507  C   TRP   192      15.104  -3.042   9.871  1.00  0.00           C  
ATOM    508  O   TRP   192      14.001  -2.504  10.169  1.00  0.00           O  
ATOM    509  CB  TRP   192      15.238  -1.212   7.995  1.00  0.00           C  
ATOM    510  CG  TRP   192      15.983  -0.255   7.104  1.00  0.00           C  
ATOM    511  CD1 TRP   192      15.726  -0.034   5.808  1.00  0.00           C  
ATOM    512  CD2 TRP   192      17.109   0.605   7.460  1.00  0.00           C  
ATOM    513  CE2 TRP   192      17.547   1.259   6.219  1.00  0.00           C  
ATOM    514  CE3 TRP   192      17.887   0.770   8.589  1.00  0.00           C  
ATOM    515  NE1 TRP   192      16.575   0.948   5.255  1.00  0.00           N  
ATOM    516  CZ2 TRP   192      18.709   2.046   6.128  1.00  0.00           C  
ATOM    517  CZ3 TRP   192      18.925   1.730   8.540  1.00  0.00           C  
ATOM    518  CH2 TRP   192      19.358   2.366   7.342  1.00  0.00           C  
ATOM    519  H   TRP   192      17.321  -2.769   7.384  1.00  0.00           H  
ATOM    520  HA  TRP   192      16.519  -1.344   9.661  1.00  0.00           H  
ATOM    521  HB2 TRP   192      14.712  -1.948   7.388  1.00  0.00           H  
ATOM    522  HB3 TRP   192      14.444  -0.640   8.476  1.00  0.00           H  
ATOM    523  HD1 TRP   192      14.976  -0.567   5.243  1.00  0.00           H  
ATOM    524  HE1 TRP   192      16.656   1.196   4.280  1.00  0.00           H  
ATOM    525  HE3 TRP   192      17.650   0.336   9.549  1.00  0.00           H  
ATOM    526  HZ2 TRP   192      19.191   2.439   5.245  1.00  0.00           H  
ATOM    527  HZ3 TRP   192      19.422   2.063   9.440  1.00  0.00           H  
ATOM    528  HH2 TRP   192      20.165   3.082   7.391  1.00  0.00           H  
ATOM    529  N   ALA   193      15.414  -4.319  10.166  1.00  0.00           N  
ATOM    530  CA  ALA   193      14.558  -5.111  10.985  1.00  0.00           C  
ATOM    531  C   ALA   193      14.599  -4.726  12.500  1.00  0.00           C  
ATOM    532  O   ALA   193      15.638  -4.417  13.059  1.00  0.00           O  
ATOM    533  CB  ALA   193      14.871  -6.608  10.913  1.00  0.00           C  
ATOM    534  H   ALA   193      16.313  -4.700   9.908  1.00  0.00           H  
ATOM    535  HA  ALA   193      13.545  -4.924  10.628  1.00  0.00           H  
ATOM    536  HB1 ALA   193      15.851  -6.781  11.357  1.00  0.00           H  
ATOM    537  HB2 ALA   193      14.127  -7.235  11.404  1.00  0.00           H  
ATOM    538  HB3 ALA   193      14.878  -6.917   9.868  1.00  0.00           H  
ATOM    539  N   LYS   194      13.499  -4.811  13.247  1.00  0.00           N  
ATOM    540  CA  LYS   194      13.396  -4.585  14.689  1.00  0.00           C  
ATOM    541  C   LYS   194      12.093  -5.091  15.283  1.00  0.00           C  
ATOM    542  O   LYS   194      11.088  -4.961  14.637  1.00  0.00           O  
ATOM    543  CB  LYS   194      13.541  -3.053  14.984  1.00  0.00           C  
ATOM    544  CG  LYS   194      12.382  -2.101  14.455  1.00  0.00           C  
ATOM    545  CD  LYS   194      12.685  -1.693  13.039  1.00  0.00           C  
ATOM    546  CE  LYS   194      11.567  -0.949  12.310  1.00  0.00           C  
ATOM    547  NZ  LYS   194      11.837  -0.775  10.826  1.00  0.00           N1+
ATOM    548  H   LYS   194      12.659  -5.215  12.857  1.00  0.00           H  
ATOM    549  HA  LYS   194      14.193  -5.191  15.119  1.00  0.00           H  
ATOM    550  HB2 LYS   194      13.592  -2.893  16.061  1.00  0.00           H  
ATOM    551  HB3 LYS   194      14.453  -2.711  14.494  1.00  0.00           H  
ATOM    552  HG2 LYS   194      11.379  -2.527  14.473  1.00  0.00           H  
ATOM    553  HG3 LYS   194      12.270  -1.293  15.178  1.00  0.00           H  
ATOM    554  HD2 LYS   194      13.491  -0.960  12.992  1.00  0.00           H  
ATOM    555  HD3 LYS   194      12.938  -2.560  12.430  1.00  0.00           H  
ATOM    556  HE2 LYS   194      10.591  -1.364  12.561  1.00  0.00           H  
ATOM    557  HE3 LYS   194      11.468   0.037  12.764  1.00  0.00           H  
ATOM    558  HZ1 LYS   194      11.023  -0.529  10.281  1.00  0.00           H  
ATOM    559  HZ2 LYS   194      12.467  -0.006  10.647  1.00  0.00           H  
ATOM    560  HZ3 LYS   194      12.369  -1.498  10.364  1.00  0.00           H  
ATOM    561  N   ILE   195      12.197  -5.574  16.498  1.00  0.00           N  
ATOM    562  CA  ILE   195      11.112  -6.226  17.219  1.00  0.00           C  
ATOM    563  C   ILE   195      10.993  -5.723  18.652  1.00  0.00           C  
ATOM    564  O   ILE   195      11.927  -5.382  19.334  1.00  0.00           O  
ATOM    565  CB  ILE   195      11.223  -7.747  17.161  1.00  0.00           C  
ATOM    566  CG1 ILE   195      12.361  -8.417  17.988  1.00  0.00           C  
ATOM    567  CG2 ILE   195      11.080  -8.242  15.744  1.00  0.00           C  
ATOM    568  CD1 ILE   195      12.421  -9.943  18.010  1.00  0.00           C  
ATOM    569  H   ILE   195      13.092  -5.450  16.949  1.00  0.00           H  
ATOM    570  HA  ILE   195      10.189  -5.937  16.716  1.00  0.00           H  
ATOM    571  HB  ILE   195      10.353  -8.096  17.717  1.00  0.00           H  
ATOM    572 HG12 ILE   195      13.310  -7.994  17.656  1.00  0.00           H  
ATOM    573 HG13 ILE   195      12.302  -8.116  19.034  1.00  0.00           H  
ATOM    574 HG21 ILE   195      10.209  -7.718  15.353  1.00  0.00           H  
ATOM    575 HG22 ILE   195      11.964  -7.974  15.166  1.00  0.00           H  
ATOM    576 HG23 ILE   195      10.887  -9.314  15.759  1.00  0.00           H  
ATOM    577 HD11 ILE   195      13.028 -10.279  18.851  1.00  0.00           H  
ATOM    578 HD12 ILE   195      11.449 -10.421  18.134  1.00  0.00           H  
ATOM    579 HD13 ILE   195      12.840 -10.325  17.079  1.00  0.00           H  
ATOM    580  N   SER   196       9.781  -5.853  19.196  1.00  0.00           N  
ATOM    581  CA  SER   196       9.476  -5.674  20.581  1.00  0.00           C  
ATOM    582  C   SER   196       8.325  -6.512  21.018  1.00  0.00           C  
ATOM    583  O   SER   196       7.294  -6.425  20.359  1.00  0.00           O  
ATOM    584  CB  SER   196       9.131  -4.229  20.908  1.00  0.00           C  
ATOM    585  OG  SER   196       9.010  -4.064  22.292  1.00  0.00           O  
ATOM    586  H   SER   196       9.046  -6.092  18.547  1.00  0.00           H  
ATOM    587  HA  SER   196      10.344  -5.892  21.205  1.00  0.00           H  
ATOM    588  HB2 SER   196       9.941  -3.581  20.573  1.00  0.00           H  
ATOM    589  HB3 SER   196       8.266  -3.830  20.379  1.00  0.00           H  
ATOM    590  HG  SER   196       8.110  -4.268  22.556  1.00  0.00           H  
ATOM    591  N   ASN   197       8.442  -7.318  22.080  1.00  0.00           N  
ATOM    592  CA  ASN   197       7.323  -8.097  22.607  1.00  0.00           C  
ATOM    593  C   ASN   197       6.625  -9.092  21.608  1.00  0.00           C  
ATOM    594  O   ASN   197       5.555  -9.558  21.868  1.00  0.00           O  
ATOM    595  CB  ASN   197       6.305  -7.250  23.368  1.00  0.00           C  
ATOM    596  CG  ASN   197       6.766  -6.064  24.205  1.00  0.00           C  
ATOM    597  ND2 ASN   197       7.359  -6.345  25.357  1.00  0.00           N  
ATOM    598  OD1 ASN   197       6.420  -4.924  23.896  1.00  0.00           O  
ATOM    599  H   ASN   197       9.376  -7.502  22.419  1.00  0.00           H  
ATOM    600  HA  ASN   197       7.785  -8.742  23.354  1.00  0.00           H  
ATOM    601  HB2 ASN   197       5.542  -6.887  22.680  1.00  0.00           H  
ATOM    602  HB3 ASN   197       5.718  -7.948  23.966  1.00  0.00           H  
ATOM    603 HD21 ASN   197       7.624  -5.562  25.937  1.00  0.00           H  
ATOM    604 HD22 ASN   197       7.566  -7.288  25.656  1.00  0.00           H  
ATOM    605  N   MET   198       7.327  -9.432  20.511  1.00  0.00           N  
ATOM    606  CA  MET   198       6.948 -10.416  19.605  1.00  0.00           C  
ATOM    607  C   MET   198       8.136 -11.431  19.471  1.00  0.00           C  
ATOM    608  O   MET   198       9.213 -11.094  19.962  1.00  0.00           O  
ATOM    609  CB  MET   198       6.478  -9.994  18.249  1.00  0.00           C  
ATOM    610  CG  MET   198       5.344  -8.925  18.396  1.00  0.00           C  
ATOM    611  SD  MET   198       4.415  -8.280  16.921  1.00  0.00           S  
ATOM    612  CE  MET   198       3.081  -9.499  16.799  1.00  0.00           C  
ATOM    613  H   MET   198       8.178  -8.952  20.256  1.00  0.00           H  
ATOM    614  HA  MET   198       6.147 -10.951  20.114  1.00  0.00           H  
ATOM    615  HB2 MET   198       7.327  -9.492  17.786  1.00  0.00           H  
ATOM    616  HB3 MET   198       6.073 -10.790  17.624  1.00  0.00           H  
ATOM    617  HG2 MET   198       4.682  -9.099  19.244  1.00  0.00           H  
ATOM    618  HG3 MET   198       5.794  -8.020  18.803  1.00  0.00           H  
ATOM    619  HE1 MET   198       2.657  -9.625  17.796  1.00  0.00           H  
ATOM    620  HE2 MET   198       2.369  -9.144  16.054  1.00  0.00           H  
ATOM    621  HE3 MET   198       3.486 -10.464  16.494  1.00  0.00           H  
ATOM    622  N   THR   199       7.925 -12.569  18.718  1.00  0.00           N  
ATOM    623  CA  THR   199       9.056 -13.505  18.489  1.00  0.00           C  
ATOM    624  C   THR   199       8.997 -14.067  17.055  1.00  0.00           C  
ATOM    625  O   THR   199       7.925 -14.492  16.579  1.00  0.00           O  
ATOM    626  CB  THR   199       9.127 -14.602  19.514  1.00  0.00           C  
ATOM    627  CG2 THR   199      10.079 -15.859  19.167  1.00  0.00           C  
ATOM    628  OG1 THR   199       9.493 -14.180  20.824  1.00  0.00           O  
ATOM    629  H   THR   199       6.951 -12.814  18.616  1.00  0.00           H  
ATOM    630  HA  THR   199       9.980 -12.928  18.502  1.00  0.00           H  
ATOM    631  HB  THR   199       8.137 -15.020  19.692  1.00  0.00           H  
ATOM    632  HG1 THR   199      10.429 -13.990  20.730  1.00  0.00           H  
ATOM    633 HG21 THR   199       9.424 -16.331  18.434  1.00  0.00           H  
ATOM    634 HG22 THR   199      11.078 -15.573  18.838  1.00  0.00           H  
ATOM    635 HG23 THR   199      10.184 -16.562  19.993  1.00  0.00           H  
ATOM    636  N   LEU   200      10.121 -14.143  16.379  1.00  0.00           N  
ATOM    637  CA  LEU   200      10.300 -14.888  15.119  1.00  0.00           C  
ATOM    638  C   LEU   200      10.824 -16.277  15.372  1.00  0.00           C  
ATOM    639  O   LEU   200      12.053 -16.379  15.612  1.00  0.00           O  
ATOM    640  CB  LEU   200      11.017 -14.054  14.052  1.00  0.00           C  
ATOM    641  CG  LEU   200      10.992 -14.537  12.609  1.00  0.00           C  
ATOM    642  CD1 LEU   200      11.585 -15.857  12.305  1.00  0.00           C  
ATOM    643  CD2 LEU   200       9.495 -14.450  12.164  1.00  0.00           C  
ATOM    644  H   LEU   200      10.940 -13.708  16.780  1.00  0.00           H  
ATOM    645  HA  LEU   200       9.313 -15.165  14.751  1.00  0.00           H  
ATOM    646  HB2 LEU   200      10.627 -13.038  14.116  1.00  0.00           H  
ATOM    647  HB3 LEU   200      12.049 -13.932  14.378  1.00  0.00           H  
ATOM    648  HG  LEU   200      11.566 -13.814  12.030  1.00  0.00           H  
ATOM    649 HD11 LEU   200      10.909 -16.605  12.719  1.00  0.00           H  
ATOM    650 HD12 LEU   200      11.832 -16.074  11.266  1.00  0.00           H  
ATOM    651 HD13 LEU   200      12.532 -15.999  12.825  1.00  0.00           H  
ATOM    652 HD21 LEU   200       8.941 -15.113  12.828  1.00  0.00           H  
ATOM    653 HD22 LEU   200       9.082 -13.455  12.333  1.00  0.00           H  
ATOM    654 HD23 LEU   200       9.295 -14.898  11.191  1.00  0.00           H  
ATOM    655  N   SER   201      10.119 -17.414  15.091  1.00  0.00           N  
ATOM    656  CA  SER   201      10.508 -18.822  15.366  1.00  0.00           C  
ATOM    657  C   SER   201       9.688 -19.664  14.374  1.00  0.00           C  
ATOM    658  O   SER   201       8.579 -19.342  13.944  1.00  0.00           O  
ATOM    659  CB  SER   201      10.203 -19.082  16.873  1.00  0.00           C  
ATOM    660  OG  SER   201      10.320 -20.474  17.073  1.00  0.00           O  
ATOM    661  H   SER   201       9.163 -17.263  14.801  1.00  0.00           H  
ATOM    662  HA  SER   201      11.586 -18.943  15.253  1.00  0.00           H  
ATOM    663  HB2 SER   201      10.887 -18.606  17.576  1.00  0.00           H  
ATOM    664  HB3 SER   201       9.190 -18.752  17.103  1.00  0.00           H  
ATOM    665  HG  SER   201       9.928 -20.767  17.899  1.00  0.00           H  
ATOM    666  N   ASN   202      10.335 -20.726  13.896  1.00  0.00           N  
ATOM    667  CA  ASN   202       9.824 -21.505  12.677  1.00  0.00           C  
ATOM    668  C   ASN   202       9.579 -20.694  11.384  1.00  0.00           C  
ATOM    669  O   ASN   202       8.760 -20.989  10.492  1.00  0.00           O  
ATOM    670  CB  ASN   202       8.717 -22.476  13.123  1.00  0.00           C  
ATOM    671  CG  ASN   202       8.027 -23.259  12.016  1.00  0.00           C  
ATOM    672  ND2 ASN   202       6.721 -23.275  12.054  1.00  0.00           N  
ATOM    673  OD1 ASN   202       8.624 -23.832  11.156  1.00  0.00           O  
ATOM    674  H   ASN   202      11.176 -21.045  14.356  1.00  0.00           H  
ATOM    675  HA  ASN   202      10.645 -22.141  12.344  1.00  0.00           H  
ATOM    676  HB2 ASN   202       9.071 -23.211  13.847  1.00  0.00           H  
ATOM    677  HB3 ASN   202       8.003 -21.945  13.752  1.00  0.00           H  
ATOM    678 HD21 ASN   202       6.212 -23.710  11.297  1.00  0.00           H  
ATOM    679 HD22 ASN   202       6.343 -22.886  12.906  1.00  0.00           H  
ATOM    680  N   GLY   203      10.209 -19.525  11.393  1.00  0.00           N  
ATOM    681  CA  GLY   203       9.983 -18.497  10.347  1.00  0.00           C  
ATOM    682  C   GLY   203       8.690 -17.673  10.443  1.00  0.00           C  
ATOM    683  O   GLY   203       8.436 -16.690   9.707  1.00  0.00           O  
ATOM    684  H   GLY   203      10.997 -19.358  12.003  1.00  0.00           H  
ATOM    685  HA2 GLY   203      10.766 -17.740  10.323  1.00  0.00           H  
ATOM    686  HA3 GLY   203      10.128 -19.032   9.408  1.00  0.00           H  
ATOM    687  N   LYS   204       7.874 -18.071  11.468  1.00  0.00           N  
ATOM    688  CA  LYS   204       6.530 -17.542  11.735  1.00  0.00           C  
ATOM    689  C   LYS   204       6.435 -16.574  12.935  1.00  0.00           C  
ATOM    690  O   LYS   204       7.061 -16.819  13.941  1.00  0.00           O  
ATOM    691  CB  LYS   204       5.564 -18.700  11.990  1.00  0.00           C  
ATOM    692  CG  LYS   204       5.383 -19.534  10.670  1.00  0.00           C  
ATOM    693  CD  LYS   204       4.031 -20.414  10.717  1.00  0.00           C  
ATOM    694  CE  LYS   204       3.853 -21.103   9.361  1.00  0.00           C  
ATOM    695  NZ  LYS   204       2.931 -22.255   9.399  1.00  0.00           N1+
ATOM    696  H   LYS   204       8.197 -18.679  12.207  1.00  0.00           H  
ATOM    697  HA  LYS   204       6.204 -17.122  10.783  1.00  0.00           H  
ATOM    698  HB2 LYS   204       5.912 -19.384  12.764  1.00  0.00           H  
ATOM    699  HB3 LYS   204       4.599 -18.300  12.301  1.00  0.00           H  
ATOM    700  HG2 LYS   204       5.344 -18.779   9.886  1.00  0.00           H  
ATOM    701  HG3 LYS   204       6.268 -20.112  10.404  1.00  0.00           H  
ATOM    702  HD2 LYS   204       4.301 -21.232  11.385  1.00  0.00           H  
ATOM    703  HD3 LYS   204       3.233 -19.702  10.929  1.00  0.00           H  
ATOM    704  HE2 LYS   204       3.557 -20.321   8.661  1.00  0.00           H  
ATOM    705  HE3 LYS   204       4.793 -21.597   9.116  1.00  0.00           H  
ATOM    706  HZ1 LYS   204       2.879 -22.773   8.534  1.00  0.00           H  
ATOM    707  HZ2 LYS   204       3.176 -22.913  10.125  1.00  0.00           H  
ATOM    708  HZ3 LYS   204       2.012 -21.985   9.720  1.00  0.00           H  
ATOM    709  N   LEU   205       5.832 -15.404  12.789  1.00  0.00           N  
ATOM    710  CA  LEU   205       5.842 -14.319  13.781  1.00  0.00           C  
ATOM    711  C   LEU   205       4.717 -14.542  14.862  1.00  0.00           C  
ATOM    712  O   LEU   205       3.547 -14.218  14.668  1.00  0.00           O  
ATOM    713  CB  LEU   205       5.695 -13.034  12.926  1.00  0.00           C  
ATOM    714  CG  LEU   205       5.796 -11.873  13.971  1.00  0.00           C  
ATOM    715  CD1 LEU   205       7.212 -11.722  14.385  1.00  0.00           C  
ATOM    716  CD2 LEU   205       5.193 -10.633  13.210  1.00  0.00           C  
ATOM    717  H   LEU   205       5.394 -15.129  11.921  1.00  0.00           H  
ATOM    718  HA  LEU   205       6.779 -14.339  14.338  1.00  0.00           H  
ATOM    719  HB2 LEU   205       6.486 -12.993  12.177  1.00  0.00           H  
ATOM    720  HB3 LEU   205       4.755 -13.079  12.375  1.00  0.00           H  
ATOM    721  HG  LEU   205       5.065 -12.069  14.755  1.00  0.00           H  
ATOM    722 HD11 LEU   205       7.875 -11.435  13.568  1.00  0.00           H  
ATOM    723 HD12 LEU   205       7.258 -10.802  14.968  1.00  0.00           H  
ATOM    724 HD13 LEU   205       7.581 -12.485  15.070  1.00  0.00           H  
ATOM    725 HD21 LEU   205       5.801 -10.415  12.332  1.00  0.00           H  
ATOM    726 HD22 LEU   205       4.159 -10.768  12.893  1.00  0.00           H  
ATOM    727 HD23 LEU   205       5.258  -9.796  13.906  1.00  0.00           H  
ATOM    728  N   ARG   206       5.162 -15.017  16.005  1.00  0.00           N  
ATOM    729  CA  ARG   206       4.393 -15.356  17.231  1.00  0.00           C  
ATOM    730  C   ARG   206       4.015 -14.072  17.976  1.00  0.00           C  
ATOM    731  O   ARG   206       4.854 -13.300  18.398  1.00  0.00           O  
ATOM    732  CB  ARG   206       5.135 -16.471  18.031  1.00  0.00           C  
ATOM    733  CG  ARG   206       4.637 -17.104  19.325  1.00  0.00           C  
ATOM    734  CD  ARG   206       3.350 -17.988  19.176  1.00  0.00           C  
ATOM    735  NE  ARG   206       3.473 -19.239  18.352  1.00  0.00           N  
ATOM    736  CZ  ARG   206       3.987 -20.344  18.757  1.00  0.00           C  
ATOM    737  NH1 ARG   206       4.177 -20.634  19.979  1.00  0.00           N1+
ATOM    738  NH2 ARG   206       4.339 -21.205  17.865  1.00  0.00           N1+
ATOM    739  H   ARG   206       6.155 -14.978  16.188  1.00  0.00           H  
ATOM    740  HA  ARG   206       3.452 -15.789  16.891  1.00  0.00           H  
ATOM    741  HB2 ARG   206       5.406 -17.244  17.312  1.00  0.00           H  
ATOM    742  HB3 ARG   206       6.078 -16.049  18.377  1.00  0.00           H  
ATOM    743  HG2 ARG   206       5.333 -17.708  19.909  1.00  0.00           H  
ATOM    744  HG3 ARG   206       4.337 -16.218  19.885  1.00  0.00           H  
ATOM    745  HD2 ARG   206       3.056 -18.261  20.189  1.00  0.00           H  
ATOM    746  HD3 ARG   206       2.650 -17.239  18.806  1.00  0.00           H  
ATOM    747  HE  ARG   206       3.250 -19.204  17.368  1.00  0.00           H  
ATOM    748 HH11 ARG   206       3.826 -19.977  20.662  1.00  0.00           H  
ATOM    749 HH12 ARG   206       4.709 -21.447  20.253  1.00  0.00           H  
ATOM    750 HH21 ARG   206       4.238 -20.996  16.882  1.00  0.00           H  
ATOM    751 HH22 ARG   206       4.803 -22.081  18.059  1.00  0.00           H  
ATOM    752  N   VAL   207       2.782 -14.006  18.298  1.00  0.00           N  
ATOM    753  CA  VAL   207       2.125 -12.980  19.130  1.00  0.00           C  
ATOM    754  C   VAL   207       2.134 -13.543  20.563  1.00  0.00           C  
ATOM    755  O   VAL   207       1.533 -14.508  20.931  1.00  0.00           O  
ATOM    756  CB  VAL   207       0.543 -12.805  18.735  1.00  0.00           C  
ATOM    757  CG1 VAL   207      -0.139 -11.770  19.719  1.00  0.00           C  
ATOM    758  CG2 VAL   207       0.395 -12.259  17.315  1.00  0.00           C  
ATOM    759  H   VAL   207       2.219 -14.713  17.847  1.00  0.00           H  
ATOM    760  HA  VAL   207       2.639 -12.019  19.104  1.00  0.00           H  
ATOM    761  HB  VAL   207       0.029 -13.764  18.784  1.00  0.00           H  
ATOM    762 HG11 VAL   207      -1.184 -11.627  19.446  1.00  0.00           H  
ATOM    763 HG12 VAL   207      -0.190 -12.274  20.685  1.00  0.00           H  
ATOM    764 HG13 VAL   207       0.405 -10.827  19.686  1.00  0.00           H  
ATOM    765 HG21 VAL   207       0.606 -12.988  16.532  1.00  0.00           H  
ATOM    766 HG22 VAL   207      -0.607 -11.864  17.145  1.00  0.00           H  
ATOM    767 HG23 VAL   207       0.986 -11.354  17.173  1.00  0.00           H  
ATOM    768  N   ASN   208       2.890 -12.908  21.510  1.00  0.00           N  
ATOM    769  CA  ASN   208       3.011 -13.500  22.880  1.00  0.00           C  
ATOM    770  C   ASN   208       1.879 -12.979  23.840  1.00  0.00           C  
ATOM    771  O   ASN   208       1.665 -13.563  24.887  1.00  0.00           O  
ATOM    772  CB  ASN   208       4.403 -13.072  23.289  1.00  0.00           C  
ATOM    773  CG  ASN   208       5.537 -13.611  22.468  1.00  0.00           C  
ATOM    774  ND2 ASN   208       6.731 -12.940  22.523  1.00  0.00           N  
ATOM    775  OD1 ASN   208       5.346 -14.568  21.725  1.00  0.00           O  
ATOM    776  H   ASN   208       3.447 -12.125  21.200  1.00  0.00           H  
ATOM    777  HA  ASN   208       2.942 -14.584  22.793  1.00  0.00           H  
ATOM    778  HB2 ASN   208       4.455 -11.986  23.217  1.00  0.00           H  
ATOM    779  HB3 ASN   208       4.638 -13.408  24.299  1.00  0.00           H  
ATOM    780 HD21 ASN   208       7.501 -13.377  22.036  1.00  0.00           H  
ATOM    781 HD22 ASN   208       7.010 -12.413  23.338  1.00  0.00           H  
ATOM    782  N   GLN   209       1.191 -11.936  23.456  1.00  0.00           N  
ATOM    783  CA  GLN   209       0.253 -11.198  24.367  1.00  0.00           C  
ATOM    784  C   GLN   209      -0.868 -10.589  23.494  1.00  0.00           C  
ATOM    785  O   GLN   209      -0.632 -10.365  22.248  1.00  0.00           O  
ATOM    786  CB  GLN   209       1.046 -10.183  25.234  1.00  0.00           C  
ATOM    787  CG  GLN   209       2.222 -10.800  26.048  1.00  0.00           C  
ATOM    788  CD  GLN   209       1.864 -11.781  27.149  1.00  0.00           C  
ATOM    789  NE2 GLN   209       2.852 -12.301  27.863  1.00  0.00           N  
ATOM    790  OE1 GLN   209       0.764 -11.833  27.597  1.00  0.00           O  
ATOM    791  H   GLN   209       1.305 -11.671  22.488  1.00  0.00           H  
ATOM    792  HA  GLN   209      -0.216 -11.976  24.970  1.00  0.00           H  
ATOM    793  HB2 GLN   209       1.551  -9.422  24.637  1.00  0.00           H  
ATOM    794  HB3 GLN   209       0.377  -9.706  25.950  1.00  0.00           H  
ATOM    795  HG2 GLN   209       2.989 -11.284  25.445  1.00  0.00           H  
ATOM    796  HG3 GLN   209       2.716  -9.898  26.410  1.00  0.00           H  
ATOM    797 HE21 GLN   209       2.701 -12.995  28.580  1.00  0.00           H  
ATOM    798 HE22 GLN   209       3.831 -12.150  27.663  1.00  0.00           H  
ATOM    799  N   ASP   210      -2.085 -10.476  24.042  1.00  0.00           N  
ATOM    800  CA  ASP   210      -3.286 -10.203  23.276  1.00  0.00           C  
ATOM    801  C   ASP   210      -3.312  -8.695  22.944  1.00  0.00           C  
ATOM    802  O   ASP   210      -2.867  -7.816  23.672  1.00  0.00           O  
ATOM    803  CB  ASP   210      -4.505 -10.610  24.030  1.00  0.00           C  
ATOM    804  CG  ASP   210      -4.293 -11.938  24.817  1.00  0.00           C  
ATOM    805  OD1 ASP   210      -4.608 -13.010  24.330  1.00  0.00           O  
ATOM    806  OD2 ASP   210      -3.683 -11.861  25.933  1.00  0.00           O1-
ATOM    807  H   ASP   210      -2.305 -10.965  24.898  1.00  0.00           H  
ATOM    808  HA  ASP   210      -3.131 -10.760  22.352  1.00  0.00           H  
ATOM    809  HB2 ASP   210      -4.757  -9.800  24.716  1.00  0.00           H  
ATOM    810  HB3 ASP   210      -5.383 -10.686  23.389  1.00  0.00           H  
ATOM    811  N   GLY   211      -3.873  -8.344  21.803  1.00  0.00           N  
ATOM    812  CA  GLY   211      -4.288  -6.911  21.537  1.00  0.00           C  
ATOM    813  C   GLY   211      -4.868  -6.816  20.196  1.00  0.00           C  
ATOM    814  O   GLY   211      -5.090  -7.775  19.487  1.00  0.00           O  
ATOM    815  H   GLY   211      -4.154  -9.047  21.134  1.00  0.00           H  
ATOM    816  HA2 GLY   211      -4.988  -6.580  22.303  1.00  0.00           H  
ATOM    817  HA3 GLY   211      -3.350  -6.355  21.516  1.00  0.00           H  
ATOM    818  N   PHE   212      -5.147  -5.632  19.801  1.00  0.00           N  
ATOM    819  CA  PHE   212      -5.431  -5.197  18.439  1.00  0.00           C  
ATOM    820  C   PHE   212      -4.166  -4.725  17.754  1.00  0.00           C  
ATOM    821  O   PHE   212      -3.417  -3.887  18.369  1.00  0.00           O  
ATOM    822  CB  PHE   212      -6.444  -4.086  18.430  1.00  0.00           C  
ATOM    823  CG  PHE   212      -7.842  -4.520  18.547  1.00  0.00           C  
ATOM    824  CD1 PHE   212      -8.571  -4.726  17.364  1.00  0.00           C  
ATOM    825  CD2 PHE   212      -8.386  -4.803  19.799  1.00  0.00           C  
ATOM    826  CE1 PHE   212      -9.896  -5.160  17.495  1.00  0.00           C  
ATOM    827  CE2 PHE   212      -9.746  -5.061  19.910  1.00  0.00           C  
ATOM    828  CZ  PHE   212     -10.583  -5.283  18.730  1.00  0.00           C  
ATOM    829  H   PHE   212      -4.797  -4.884  20.382  1.00  0.00           H  
ATOM    830  HA  PHE   212      -5.909  -6.038  17.937  1.00  0.00           H  
ATOM    831  HB2 PHE   212      -6.365  -3.452  19.313  1.00  0.00           H  
ATOM    832  HB3 PHE   212      -6.322  -3.361  17.626  1.00  0.00           H  
ATOM    833  HD1 PHE   212      -8.110  -4.594  16.397  1.00  0.00           H  
ATOM    834  HD2 PHE   212      -7.885  -4.605  20.735  1.00  0.00           H  
ATOM    835  HE1 PHE   212     -10.404  -5.260  16.547  1.00  0.00           H  
ATOM    836  HE2 PHE   212     -10.181  -5.102  20.897  1.00  0.00           H  
ATOM    837  HZ  PHE   212     -11.605  -5.627  18.797  1.00  0.00           H  
ATOM    838  N   TYR   213      -3.786  -5.183  16.568  1.00  0.00           N  
ATOM    839  CA  TYR   213      -2.644  -4.868  15.809  1.00  0.00           C  
ATOM    840  C   TYR   213      -2.913  -4.452  14.358  1.00  0.00           C  
ATOM    841  O   TYR   213      -3.460  -5.211  13.586  1.00  0.00           O  
ATOM    842  CB  TYR   213      -1.682  -6.121  15.786  1.00  0.00           C  
ATOM    843  CG  TYR   213      -1.136  -6.697  17.090  1.00  0.00           C  
ATOM    844  CD1 TYR   213      -2.022  -7.390  18.003  1.00  0.00           C  
ATOM    845  CD2 TYR   213       0.226  -6.589  17.301  1.00  0.00           C  
ATOM    846  CE1 TYR   213      -1.333  -8.054  19.085  1.00  0.00           C  
ATOM    847  CE2 TYR   213       0.856  -7.169  18.405  1.00  0.00           C  
ATOM    848  CZ  TYR   213       0.060  -7.915  19.287  1.00  0.00           C  
ATOM    849  OH  TYR   213       0.548  -8.436  20.437  1.00  0.00           O  
ATOM    850  H   TYR   213      -4.443  -5.801  16.114  1.00  0.00           H  
ATOM    851  HA  TYR   213      -2.146  -4.040  16.314  1.00  0.00           H  
ATOM    852  HB2 TYR   213      -2.196  -6.918  15.249  1.00  0.00           H  
ATOM    853  HB3 TYR   213      -0.817  -5.898  15.162  1.00  0.00           H  
ATOM    854  HD1 TYR   213      -3.092  -7.359  17.859  1.00  0.00           H  
ATOM    855  HD2 TYR   213       0.782  -5.939  16.641  1.00  0.00           H  
ATOM    856  HE1 TYR   213      -1.816  -8.586  19.891  1.00  0.00           H  
ATOM    857  HE2 TYR   213       1.915  -7.079  18.594  1.00  0.00           H  
ATOM    858  HH  TYR   213       0.129  -9.241  20.747  1.00  0.00           H  
ATOM    859  N   TYR   214      -2.451  -3.275  14.042  1.00  0.00           N  
ATOM    860  CA  TYR   214      -2.249  -2.977  12.610  1.00  0.00           C  
ATOM    861  C   TYR   214      -1.062  -3.876  12.018  1.00  0.00           C  
ATOM    862  O   TYR   214       0.013  -3.980  12.603  1.00  0.00           O  
ATOM    863  CB  TYR   214      -1.748  -1.565  12.385  1.00  0.00           C  
ATOM    864  CG  TYR   214      -1.579  -1.190  10.937  1.00  0.00           C  
ATOM    865  CD1 TYR   214      -2.703  -1.212  10.120  1.00  0.00           C  
ATOM    866  CD2 TYR   214      -0.312  -1.051  10.313  1.00  0.00           C  
ATOM    867  CE1 TYR   214      -2.650  -0.906   8.733  1.00  0.00           C  
ATOM    868  CE2 TYR   214      -0.189  -0.764   8.957  1.00  0.00           C  
ATOM    869  CZ  TYR   214      -1.381  -0.660   8.153  1.00  0.00           C  
ATOM    870  OH  TYR   214      -1.424  -0.360   6.845  1.00  0.00           O  
ATOM    871  H   TYR   214      -1.919  -2.807  14.762  1.00  0.00           H  
ATOM    872  HA  TYR   214      -3.124  -3.153  11.984  1.00  0.00           H  
ATOM    873  HB2 TYR   214      -2.444  -0.832  12.795  1.00  0.00           H  
ATOM    874  HB3 TYR   214      -0.835  -1.455  12.970  1.00  0.00           H  
ATOM    875  HD1 TYR   214      -3.683  -1.348  10.552  1.00  0.00           H  
ATOM    876  HD2 TYR   214       0.564  -1.193  10.927  1.00  0.00           H  
ATOM    877  HE1 TYR   214      -3.452  -1.103   8.037  1.00  0.00           H  
ATOM    878  HE2 TYR   214       0.776  -0.603   8.499  1.00  0.00           H  
ATOM    879  HH  TYR   214      -0.568  -0.155   6.461  1.00  0.00           H  
ATOM    880  N   LEU   215      -1.208  -4.462  10.830  1.00  0.00           N  
ATOM    881  CA  LEU   215      -0.275  -5.272  10.057  1.00  0.00           C  
ATOM    882  C   LEU   215       0.114  -4.567   8.792  1.00  0.00           C  
ATOM    883  O   LEU   215      -0.753  -3.969   8.106  1.00  0.00           O  
ATOM    884  CB  LEU   215      -0.825  -6.647   9.815  1.00  0.00           C  
ATOM    885  CG  LEU   215      -1.226  -7.486  11.092  1.00  0.00           C  
ATOM    886  CD1 LEU   215      -1.635  -8.856  10.530  1.00  0.00           C  
ATOM    887  CD2 LEU   215      -0.244  -7.644  12.180  1.00  0.00           C  
ATOM    888  H   LEU   215      -2.043  -4.281  10.291  1.00  0.00           H  
ATOM    889  HA  LEU   215       0.636  -5.380  10.646  1.00  0.00           H  
ATOM    890  HB2 LEU   215      -1.706  -6.439   9.207  1.00  0.00           H  
ATOM    891  HB3 LEU   215      -0.050  -7.173   9.259  1.00  0.00           H  
ATOM    892  HG  LEU   215      -2.134  -7.057  11.515  1.00  0.00           H  
ATOM    893 HD11 LEU   215      -2.232  -9.444  11.227  1.00  0.00           H  
ATOM    894 HD12 LEU   215      -2.248  -8.784   9.632  1.00  0.00           H  
ATOM    895 HD13 LEU   215      -0.762  -9.480  10.335  1.00  0.00           H  
ATOM    896 HD21 LEU   215      -0.090  -6.634  12.560  1.00  0.00           H  
ATOM    897 HD22 LEU   215      -0.615  -8.275  12.987  1.00  0.00           H  
ATOM    898 HD23 LEU   215       0.649  -8.102  11.755  1.00  0.00           H  
ATOM    899  N   TYR   216       1.348  -4.780   8.371  1.00  0.00           N  
ATOM    900  CA  TYR   216       1.896  -4.297   7.067  1.00  0.00           C  
ATOM    901  C   TYR   216       2.824  -5.300   6.385  1.00  0.00           C  
ATOM    902  O   TYR   216       3.560  -6.108   7.036  1.00  0.00           O  
ATOM    903  CB  TYR   216       2.433  -2.882   7.247  1.00  0.00           C  
ATOM    904  CG  TYR   216       3.673  -2.698   8.051  1.00  0.00           C  
ATOM    905  CD1 TYR   216       3.580  -2.413   9.474  1.00  0.00           C  
ATOM    906  CD2 TYR   216       4.937  -2.910   7.373  1.00  0.00           C  
ATOM    907  CE1 TYR   216       4.765  -2.392  10.215  1.00  0.00           C  
ATOM    908  CE2 TYR   216       6.095  -2.726   8.141  1.00  0.00           C  
ATOM    909  CZ  TYR   216       6.036  -2.539   9.548  1.00  0.00           C  
ATOM    910  OH  TYR   216       7.177  -2.415  10.304  1.00  0.00           O  
ATOM    911  H   TYR   216       2.112  -5.096   8.952  1.00  0.00           H  
ATOM    912  HA  TYR   216       0.985  -4.252   6.469  1.00  0.00           H  
ATOM    913  HB2 TYR   216       2.600  -2.432   6.269  1.00  0.00           H  
ATOM    914  HB3 TYR   216       1.620  -2.303   7.685  1.00  0.00           H  
ATOM    915  HD1 TYR   216       2.623  -2.240   9.944  1.00  0.00           H  
ATOM    916  HD2 TYR   216       4.877  -3.128   6.317  1.00  0.00           H  
ATOM    917  HE1 TYR   216       4.757  -2.205  11.279  1.00  0.00           H  
ATOM    918  HE2 TYR   216       7.070  -2.707   7.677  1.00  0.00           H  
ATOM    919  HH  TYR   216       8.033  -2.481   9.874  1.00  0.00           H  
ATOM    920  N   ALA   217       2.863  -5.093   5.110  1.00  0.00           N  
ATOM    921  CA  ALA   217       3.562  -5.953   4.148  1.00  0.00           C  
ATOM    922  C   ALA   217       4.084  -5.200   2.876  1.00  0.00           C  
ATOM    923  O   ALA   217       3.268  -4.542   2.237  1.00  0.00           O  
ATOM    924  CB  ALA   217       2.720  -7.214   3.835  1.00  0.00           C  
ATOM    925  H   ALA   217       2.186  -4.419   4.783  1.00  0.00           H  
ATOM    926  HA  ALA   217       4.425  -6.361   4.675  1.00  0.00           H  
ATOM    927  HB1 ALA   217       1.683  -6.888   3.749  1.00  0.00           H  
ATOM    928  HB2 ALA   217       3.132  -7.847   3.050  1.00  0.00           H  
ATOM    929  HB3 ALA   217       2.644  -7.782   4.762  1.00  0.00           H  
ATOM    930  N   ASN   218       5.349  -5.479   2.482  1.00  0.00           N  
ATOM    931  CA  ASN   218       6.003  -4.866   1.307  1.00  0.00           C  
ATOM    932  C   ASN   218       6.867  -5.921   0.614  1.00  0.00           C  
ATOM    933  O   ASN   218       7.731  -6.556   1.242  1.00  0.00           O  
ATOM    934  CB  ASN   218       6.873  -3.692   1.791  1.00  0.00           C  
ATOM    935  CG  ASN   218       6.836  -2.619   0.781  1.00  0.00           C  
ATOM    936  ND2 ASN   218       7.954  -2.341   0.122  1.00  0.00           N  
ATOM    937  OD1 ASN   218       5.857  -1.894   0.537  1.00  0.00           O  
ATOM    938  H   ASN   218       6.023  -5.990   3.034  1.00  0.00           H  
ATOM    939  HA  ASN   218       5.269  -4.421   0.636  1.00  0.00           H  
ATOM    940  HB2 ASN   218       6.514  -3.236   2.713  1.00  0.00           H  
ATOM    941  HB3 ASN   218       7.929  -3.965   1.787  1.00  0.00           H  
ATOM    942 HD21 ASN   218       7.937  -1.657  -0.621  1.00  0.00           H  
ATOM    943 HD22 ASN   218       8.797  -2.896   0.165  1.00  0.00           H  
ATOM    944  N   ILE   219       6.641  -6.201  -0.721  1.00  0.00           N  
ATOM    945  CA  ILE   219       7.389  -7.194  -1.465  1.00  0.00           C  
ATOM    946  C   ILE   219       7.929  -6.621  -2.811  1.00  0.00           C  
ATOM    947  O   ILE   219       7.153  -6.067  -3.578  1.00  0.00           O  
ATOM    948  CB  ILE   219       6.468  -8.421  -1.781  1.00  0.00           C  
ATOM    949  CG1 ILE   219       5.409  -8.762  -0.695  1.00  0.00           C  
ATOM    950  CG2 ILE   219       7.374  -9.654  -1.990  1.00  0.00           C  
ATOM    951  CD1 ILE   219       6.023  -9.324   0.561  1.00  0.00           C  
ATOM    952  H   ILE   219       5.994  -5.683  -1.299  1.00  0.00           H  
ATOM    953  HA  ILE   219       8.282  -7.469  -0.902  1.00  0.00           H  
ATOM    954  HB  ILE   219       5.929  -8.232  -2.710  1.00  0.00           H  
ATOM    955 HG12 ILE   219       4.700  -7.980  -0.423  1.00  0.00           H  
ATOM    956 HG13 ILE   219       4.776  -9.519  -1.159  1.00  0.00           H  
ATOM    957 HG21 ILE   219       8.033  -9.902  -1.157  1.00  0.00           H  
ATOM    958 HG22 ILE   219       6.708 -10.492  -2.196  1.00  0.00           H  
ATOM    959 HG23 ILE   219       7.882  -9.527  -2.946  1.00  0.00           H  
ATOM    960 HD11 ILE   219       5.300  -9.290   1.375  1.00  0.00           H  
ATOM    961 HD12 ILE   219       6.230 -10.384   0.413  1.00  0.00           H  
ATOM    962 HD13 ILE   219       7.002  -8.907   0.797  1.00  0.00           H  
ATOM    963  N   CYS   220       9.202  -6.671  -3.181  1.00  0.00           N  
ATOM    964  CA  CYS   220       9.654  -6.291  -4.581  1.00  0.00           C  
ATOM    965  C   CYS   220      10.016  -7.542  -5.463  1.00  0.00           C  
ATOM    966  O   CYS   220      10.577  -8.584  -4.979  1.00  0.00           O  
ATOM    967  CB  CYS   220      10.702  -5.142  -4.635  1.00  0.00           C  
ATOM    968  SG  CYS   220       9.979  -3.682  -3.867  1.00  0.00           S  
ATOM    969  H   CYS   220       9.880  -6.996  -2.507  1.00  0.00           H  
ATOM    970  HA  CYS   220       8.852  -5.834  -5.160  1.00  0.00           H  
ATOM    971  HB2 CYS   220      11.532  -5.421  -3.987  1.00  0.00           H  
ATOM    972  HB3 CYS   220      11.052  -4.949  -5.649  1.00  0.00           H  
ATOM    973  HG  CYS   220       9.979  -4.373  -2.724  1.00  0.00           H  
ATOM    974  N   PHE   221       9.892  -7.442  -6.802  1.00  0.00           N  
ATOM    975  CA  PHE   221      10.229  -8.479  -7.787  1.00  0.00           C  
ATOM    976  C   PHE   221      11.063  -7.888  -8.884  1.00  0.00           C  
ATOM    977  O   PHE   221      10.662  -6.811  -9.334  1.00  0.00           O  
ATOM    978  CB  PHE   221       8.936  -9.063  -8.395  1.00  0.00           C  
ATOM    979  CG  PHE   221       8.175  -9.781  -7.286  1.00  0.00           C  
ATOM    980  CD1 PHE   221       8.675 -10.979  -6.736  1.00  0.00           C  
ATOM    981  CD2 PHE   221       6.952  -9.261  -6.814  1.00  0.00           C  
ATOM    982  CE1 PHE   221       7.965 -11.642  -5.719  1.00  0.00           C  
ATOM    983  CE2 PHE   221       6.241  -9.929  -5.801  1.00  0.00           C  
ATOM    984  CZ  PHE   221       6.746 -11.121  -5.253  1.00  0.00           C  
ATOM    985  H   PHE   221       9.446  -6.674  -7.285  1.00  0.00           H  
ATOM    986  HA  PHE   221      10.786  -9.263  -7.298  1.00  0.00           H  
ATOM    987  HB2 PHE   221       8.327  -8.270  -8.831  1.00  0.00           H  
ATOM    988  HB3 PHE   221       9.196  -9.786  -9.170  1.00  0.00           H  
ATOM    989  HD1 PHE   221       9.608 -11.394  -7.088  1.00  0.00           H  
ATOM    990  HD2 PHE   221       6.557  -8.344  -7.224  1.00  0.00           H  
ATOM    991  HE1 PHE   221       8.358 -12.552  -5.290  1.00  0.00           H  
ATOM    992  HE2 PHE   221       5.308  -9.523  -5.438  1.00  0.00           H  
ATOM    993  HZ  PHE   221       6.201 -11.632  -4.472  1.00  0.00           H  
ATOM    994  N   ARG   222      12.111  -8.594  -9.432  1.00  0.00           N  
ATOM    995  CA  ARG   222      12.893  -8.064 -10.615  1.00  0.00           C  
ATOM    996  C   ARG   222      13.383  -9.178 -11.552  1.00  0.00           C  
ATOM    997  O   ARG   222      13.522 -10.337 -11.127  1.00  0.00           O  
ATOM    998  CB  ARG   222      14.149  -7.282 -10.079  1.00  0.00           C  
ATOM    999  CG  ARG   222      15.127  -8.073  -9.220  1.00  0.00           C  
ATOM   1000  CD  ARG   222      16.221  -7.224  -8.594  1.00  0.00           C  
ATOM   1001  NE  ARG   222      17.148  -8.087  -7.904  1.00  0.00           N  
ATOM   1002  CZ  ARG   222      18.119  -7.641  -7.150  1.00  0.00           C  
ATOM   1003  NH1 ARG   222      18.541  -6.407  -7.116  1.00  0.00           N1+
ATOM   1004  NH2 ARG   222      18.741  -8.531  -6.370  1.00  0.00           N1+
ATOM   1005  H   ARG   222      12.436  -9.353  -8.850  1.00  0.00           H  
ATOM   1006  HA  ARG   222      12.250  -7.435 -11.230  1.00  0.00           H  
ATOM   1007  HB2 ARG   222      14.649  -6.782 -10.908  1.00  0.00           H  
ATOM   1008  HB3 ARG   222      13.715  -6.489  -9.469  1.00  0.00           H  
ATOM   1009  HG2 ARG   222      14.642  -8.537  -8.362  1.00  0.00           H  
ATOM   1010  HG3 ARG   222      15.471  -8.955  -9.760  1.00  0.00           H  
ATOM   1011  HD2 ARG   222      16.771  -6.722  -9.389  1.00  0.00           H  
ATOM   1012  HD3 ARG   222      15.757  -6.451  -7.981  1.00  0.00           H  
ATOM   1013  HE  ARG   222      16.952  -9.077  -7.950  1.00  0.00           H  
ATOM   1014 HH11 ARG   222      18.133  -5.670  -7.673  1.00  0.00           H  
ATOM   1015 HH12 ARG   222      19.115  -6.113  -6.339  1.00  0.00           H  
ATOM   1016 HH21 ARG   222      18.532  -9.517  -6.434  1.00  0.00           H  
ATOM   1017 HH22 ARG   222      19.287  -8.199  -5.587  1.00  0.00           H  
ATOM   1018  N   HIE   223      13.663  -8.911 -12.843  1.00  0.00           N  
ATOM   1019  CA  HIE   223      14.243  -9.763 -13.880  1.00  0.00           C  
ATOM   1020  C   HIE   223      15.121  -8.970 -14.901  1.00  0.00           C  
ATOM   1021  O   HIE   223      14.629  -8.023 -15.475  1.00  0.00           O  
ATOM   1022  CB  HIE   223      13.177 -10.550 -14.510  1.00  0.00           C  
ATOM   1023  CG  HIE   223      13.578 -11.505 -15.602  1.00  0.00           C  
ATOM   1024  CD2 HIE   223      13.047 -11.552 -16.911  1.00  0.00           C  
ATOM   1025  ND1 HIE   223      14.596 -12.471 -15.534  1.00  0.00           N  
ATOM   1026  CE1 HIE   223      14.614 -13.094 -16.706  1.00  0.00           C  
ATOM   1027  NE2 HIE   223      13.705 -12.629 -17.535  1.00  0.00           N  
ATOM   1028  H   HIE   223      13.416  -7.980 -13.145  1.00  0.00           H  
ATOM   1029  HA  HIE   223      14.903 -10.522 -13.460  1.00  0.00           H  
ATOM   1030  HB2 HIE   223      12.590 -11.138 -13.804  1.00  0.00           H  
ATOM   1031  HB3 HIE   223      12.408  -9.888 -14.908  1.00  0.00           H  
ATOM   1032  HD2 HIE   223      12.300 -10.848 -17.246  1.00  0.00           H  
ATOM   1033  HE1 HIE   223      15.227 -13.927 -17.017  1.00  0.00           H  
ATOM   1034  HE2 HIE   223      13.592 -12.927 -18.493  1.00  0.00           H  
ATOM   1035  N   HIE   224      16.362  -9.365 -15.120  1.00  0.00           N  
ATOM   1036  CA  HIE   224      17.218  -8.750 -16.136  1.00  0.00           C  
ATOM   1037  C   HIE   224      17.550  -9.770 -17.173  1.00  0.00           C  
ATOM   1038  O   HIE   224      17.640 -10.944 -16.836  1.00  0.00           O  
ATOM   1039  CB  HIE   224      18.485  -8.093 -15.540  1.00  0.00           C  
ATOM   1040  CG  HIE   224      19.444  -7.425 -16.495  1.00  0.00           C  
ATOM   1041  CD2 HIE   224      19.361  -6.057 -16.808  1.00  0.00           C  
ATOM   1042  ND1 HIE   224      20.346  -8.027 -17.347  1.00  0.00           N  
ATOM   1043  CE1 HIE   224      20.923  -7.059 -18.092  1.00  0.00           C  
ATOM   1044  NE2 HIE   224      20.363  -5.849 -17.811  1.00  0.00           N  
ATOM   1045  H   HIE   224      16.661 -10.200 -14.637  1.00  0.00           H  
ATOM   1046  HA  HIE   224      16.675  -7.937 -16.618  1.00  0.00           H  
ATOM   1047  HB2 HIE   224      18.259  -7.354 -14.772  1.00  0.00           H  
ATOM   1048  HB3 HIE   224      19.032  -8.875 -15.013  1.00  0.00           H  
ATOM   1049  HD2 HIE   224      18.600  -5.375 -16.458  1.00  0.00           H  
ATOM   1050  HE1 HIE   224      21.623  -7.260 -18.890  1.00  0.00           H  
ATOM   1051  HE2 HIE   224      20.667  -4.983 -18.233  1.00  0.00           H  
ATOM   1052  N   GLU   225      17.811  -9.321 -18.408  1.00  0.00           N  
ATOM   1053  CA  GLU   225      17.892 -10.218 -19.515  1.00  0.00           C  
ATOM   1054  C   GLU   225      19.130 -11.064 -19.381  1.00  0.00           C  
ATOM   1055  O   GLU   225      19.224 -12.098 -20.062  1.00  0.00           O  
ATOM   1056  CB  GLU   225      17.952  -9.490 -20.913  1.00  0.00           C  
ATOM   1057  CG  GLU   225      19.074  -8.509 -21.121  1.00  0.00           C  
ATOM   1058  CD  GLU   225      19.389  -8.143 -22.573  1.00  0.00           C  
ATOM   1059  OE1 GLU   225      20.546  -7.799 -22.841  1.00  0.00           O  
ATOM   1060  OE2 GLU   225      18.459  -8.263 -23.414  1.00  0.00           O1-
ATOM   1061  H   GLU   225      17.940  -8.326 -18.526  1.00  0.00           H  
ATOM   1062  HA  GLU   225      17.062 -10.925 -19.522  1.00  0.00           H  
ATOM   1063  HB2 GLU   225      17.994 -10.265 -21.678  1.00  0.00           H  
ATOM   1064  HB3 GLU   225      17.026  -8.995 -21.204  1.00  0.00           H  
ATOM   1065  HG2 GLU   225      19.058  -7.661 -20.437  1.00  0.00           H  
ATOM   1066  HG3 GLU   225      19.990  -8.989 -20.777  1.00  0.00           H  
ATOM   1067  N   THR   226      20.167 -10.748 -18.538  1.00  0.00           N  
ATOM   1068  CA  THR   226      21.341 -11.597 -18.296  1.00  0.00           C  
ATOM   1069  C   THR   226      21.022 -12.873 -17.463  1.00  0.00           C  
ATOM   1070  O   THR   226      21.851 -13.796 -17.355  1.00  0.00           O  
ATOM   1071  CB  THR   226      22.491 -10.776 -17.657  1.00  0.00           C  
ATOM   1072  CG2 THR   226      23.245  -9.905 -18.692  1.00  0.00           C  
ATOM   1073  OG1 THR   226      22.086 -10.083 -16.544  1.00  0.00           O  
ATOM   1074  H   THR   226      20.044  -9.912 -17.984  1.00  0.00           H  
ATOM   1075  HA  THR   226      21.749 -11.942 -19.245  1.00  0.00           H  
ATOM   1076  HB  THR   226      23.242 -11.465 -17.269  1.00  0.00           H  
ATOM   1077  HG1 THR   226      21.659  -9.271 -16.826  1.00  0.00           H  
ATOM   1078 HG21 THR   226      23.557  -9.006 -18.161  1.00  0.00           H  
ATOM   1079 HG22 THR   226      24.095 -10.442 -19.113  1.00  0.00           H  
ATOM   1080 HG23 THR   226      22.580  -9.557 -19.483  1.00  0.00           H  
ATOM   1081  N   SER   227      19.746 -13.012 -17.011  1.00  0.00           N  
ATOM   1082  CA  SER   227      19.130 -14.283 -16.498  1.00  0.00           C  
ATOM   1083  C   SER   227      18.292 -15.076 -17.505  1.00  0.00           C  
ATOM   1084  O   SER   227      17.848 -16.214 -17.229  1.00  0.00           O  
ATOM   1085  CB  SER   227      18.313 -13.879 -15.251  1.00  0.00           C  
ATOM   1086  OG  SER   227      18.057 -15.028 -14.416  1.00  0.00           O  
ATOM   1087  H   SER   227      19.114 -12.228 -17.090  1.00  0.00           H  
ATOM   1088  HA  SER   227      19.868 -15.002 -16.140  1.00  0.00           H  
ATOM   1089  HB2 SER   227      18.846 -13.169 -14.619  1.00  0.00           H  
ATOM   1090  HB3 SER   227      17.427 -13.402 -15.669  1.00  0.00           H  
ATOM   1091  HG  SER   227      17.177 -14.808 -14.100  1.00  0.00           H  
ATOM   1092  N   GLY   228      18.099 -14.520 -18.712  1.00  0.00           N  
ATOM   1093  CA  GLY   228      17.559 -15.237 -19.780  1.00  0.00           C  
ATOM   1094  C   GLY   228      16.021 -15.308 -19.847  1.00  0.00           C  
ATOM   1095  O   GLY   228      15.378 -14.300 -19.436  1.00  0.00           O  
ATOM   1096  H   GLY   228      18.502 -13.610 -18.886  1.00  0.00           H  
ATOM   1097  HA2 GLY   228      17.950 -14.777 -20.688  1.00  0.00           H  
ATOM   1098  HA3 GLY   228      17.858 -16.285 -19.813  1.00  0.00           H  
ATOM   1099  N   SER   229      15.450 -16.423 -20.338  1.00  0.00           N  
ATOM   1100  CA  SER   229      14.040 -16.606 -20.341  1.00  0.00           C  
ATOM   1101  C   SER   229      13.533 -16.950 -18.942  1.00  0.00           C  
ATOM   1102  O   SER   229      14.084 -17.853 -18.304  1.00  0.00           O  
ATOM   1103  CB  SER   229      13.745 -17.729 -21.288  1.00  0.00           C  
ATOM   1104  OG  SER   229      14.025 -17.172 -22.596  1.00  0.00           O  
ATOM   1105  H   SER   229      16.022 -17.212 -20.604  1.00  0.00           H  
ATOM   1106  HA  SER   229      13.531 -15.748 -20.780  1.00  0.00           H  
ATOM   1107  HB2 SER   229      14.377 -18.605 -21.141  1.00  0.00           H  
ATOM   1108  HB3 SER   229      12.682 -17.962 -21.222  1.00  0.00           H  
ATOM   1109  HG  SER   229      14.922 -16.861 -22.458  1.00  0.00           H  
ATOM   1110  N   VAL   230      12.442 -16.309 -18.397  1.00  0.00           N  
ATOM   1111  CA  VAL   230      11.816 -16.520 -17.112  1.00  0.00           C  
ATOM   1112  C   VAL   230      10.691 -17.580 -17.339  1.00  0.00           C  
ATOM   1113  O   VAL   230       9.953 -17.491 -18.399  1.00  0.00           O  
ATOM   1114  CB  VAL   230      11.320 -15.208 -16.465  1.00  0.00           C  
ATOM   1115  CG1 VAL   230      10.290 -14.427 -17.298  1.00  0.00           C  
ATOM   1116  CG2 VAL   230      10.748 -15.489 -15.067  1.00  0.00           C  
ATOM   1117  H   VAL   230      11.785 -15.863 -19.023  1.00  0.00           H  
ATOM   1118  HA  VAL   230      12.576 -16.906 -16.441  1.00  0.00           H  
ATOM   1119  HB  VAL   230      12.190 -14.561 -16.334  1.00  0.00           H  
ATOM   1120 HG11 VAL   230      10.736 -14.126 -18.246  1.00  0.00           H  
ATOM   1121 HG12 VAL   230       9.402 -15.033 -17.484  1.00  0.00           H  
ATOM   1122 HG13 VAL   230       9.993 -13.525 -16.762  1.00  0.00           H  
ATOM   1123 HG21 VAL   230      10.485 -14.548 -14.586  1.00  0.00           H  
ATOM   1124 HG22 VAL   230       9.860 -16.116 -15.139  1.00  0.00           H  
ATOM   1125 HG23 VAL   230      11.490 -16.002 -14.454  1.00  0.00           H  
ATOM   1126  N   PRO   231      10.735 -18.677 -16.609  1.00  0.00           N  
ATOM   1127  CA  PRO   231       9.879 -19.866 -16.937  1.00  0.00           C  
ATOM   1128  C   PRO   231       8.419 -19.574 -17.004  1.00  0.00           C  
ATOM   1129  O   PRO   231       7.857 -18.640 -16.466  1.00  0.00           O  
ATOM   1130  CB  PRO   231      10.167 -20.892 -15.835  1.00  0.00           C  
ATOM   1131  CG  PRO   231      11.591 -20.554 -15.407  1.00  0.00           C  
ATOM   1132  CD  PRO   231      11.645 -19.032 -15.523  1.00  0.00           C  
ATOM   1133  HA  PRO   231      10.217 -20.270 -17.893  1.00  0.00           H  
ATOM   1134  HB2 PRO   231       9.494 -20.738 -14.990  1.00  0.00           H  
ATOM   1135  HB3 PRO   231      10.089 -21.915 -16.204  1.00  0.00           H  
ATOM   1136  HG2 PRO   231      11.798 -20.888 -14.389  1.00  0.00           H  
ATOM   1137  HG3 PRO   231      12.299 -21.000 -16.108  1.00  0.00           H  
ATOM   1138  HD2 PRO   231      11.299 -18.575 -14.595  1.00  0.00           H  
ATOM   1139  HD3 PRO   231      12.675 -18.746 -15.730  1.00  0.00           H  
ATOM   1140  N   THR   232       7.743 -20.460 -17.746  1.00  0.00           N  
ATOM   1141  CA  THR   232       6.354 -20.278 -18.252  1.00  0.00           C  
ATOM   1142  C   THR   232       5.950 -18.963 -18.961  1.00  0.00           C  
ATOM   1143  O   THR   232       4.812 -18.853 -19.308  1.00  0.00           O  
ATOM   1144  CB  THR   232       5.307 -20.685 -17.184  1.00  0.00           C  
ATOM   1145  CG2 THR   232       5.534 -22.084 -16.598  1.00  0.00           C  
ATOM   1146  OG1 THR   232       5.261 -19.757 -16.122  1.00  0.00           O  
ATOM   1147  H   THR   232       8.257 -21.237 -18.134  1.00  0.00           H  
ATOM   1148  HA  THR   232       6.262 -21.028 -19.038  1.00  0.00           H  
ATOM   1149  HB  THR   232       4.326 -20.697 -17.659  1.00  0.00           H  
ATOM   1150  HG1 THR   232       6.104 -19.294 -16.090  1.00  0.00           H  
ATOM   1151 HG21 THR   232       5.720 -22.798 -17.401  1.00  0.00           H  
ATOM   1152 HG22 THR   232       6.374 -22.081 -15.904  1.00  0.00           H  
ATOM   1153 HG23 THR   232       4.638 -22.394 -16.059  1.00  0.00           H  
ATOM   1154  N   ASP   233       6.832 -18.020 -19.224  1.00  0.00           N  
ATOM   1155  CA  ASP   233       6.601 -16.655 -19.749  1.00  0.00           C  
ATOM   1156  C   ASP   233       5.639 -15.712 -18.903  1.00  0.00           C  
ATOM   1157  O   ASP   233       5.910 -14.564 -18.748  1.00  0.00           O  
ATOM   1158  CB  ASP   233       6.156 -16.696 -21.224  1.00  0.00           C  
ATOM   1159  CG  ASP   233       7.121 -17.435 -22.158  1.00  0.00           C  
ATOM   1160  OD1 ASP   233       6.612 -18.074 -23.105  1.00  0.00           O  
ATOM   1161  OD2 ASP   233       8.349 -17.334 -21.937  1.00  0.00           O1-
ATOM   1162  H   ASP   233       7.786 -18.202 -18.947  1.00  0.00           H  
ATOM   1163  HA  ASP   233       7.576 -16.166 -19.735  1.00  0.00           H  
ATOM   1164  HB2 ASP   233       5.170 -17.158 -21.286  1.00  0.00           H  
ATOM   1165  HB3 ASP   233       6.058 -15.671 -21.583  1.00  0.00           H  
ATOM   1166  N   TYR   234       4.522 -16.224 -18.382  1.00  0.00           N  
ATOM   1167  CA  TYR   234       3.481 -15.551 -17.701  1.00  0.00           C  
ATOM   1168  C   TYR   234       3.517 -15.914 -16.186  1.00  0.00           C  
ATOM   1169  O   TYR   234       3.453 -17.135 -15.807  1.00  0.00           O  
ATOM   1170  CB  TYR   234       2.149 -15.945 -18.357  1.00  0.00           C  
ATOM   1171  CG  TYR   234       0.907 -15.274 -17.796  1.00  0.00           C  
ATOM   1172  CD1 TYR   234       0.607 -13.946 -18.154  1.00  0.00           C  
ATOM   1173  CD2 TYR   234       0.013 -15.998 -16.980  1.00  0.00           C  
ATOM   1174  CE1 TYR   234      -0.583 -13.343 -17.711  1.00  0.00           C  
ATOM   1175  CE2 TYR   234      -1.190 -15.408 -16.548  1.00  0.00           C  
ATOM   1176  CZ  TYR   234      -1.496 -14.080 -16.923  1.00  0.00           C  
ATOM   1177  OH  TYR   234      -2.686 -13.516 -16.576  1.00  0.00           O  
ATOM   1178  H   TYR   234       4.365 -17.210 -18.531  1.00  0.00           H  
ATOM   1179  HA  TYR   234       3.612 -14.477 -17.818  1.00  0.00           H  
ATOM   1180  HB2 TYR   234       2.205 -15.702 -19.420  1.00  0.00           H  
ATOM   1181  HB3 TYR   234       2.027 -17.027 -18.285  1.00  0.00           H  
ATOM   1182  HD1 TYR   234       1.285 -13.393 -18.788  1.00  0.00           H  
ATOM   1183  HD2 TYR   234       0.236 -17.019 -16.706  1.00  0.00           H  
ATOM   1184  HE1 TYR   234      -0.819 -12.331 -18.004  1.00  0.00           H  
ATOM   1185  HE2 TYR   234      -1.885 -15.977 -15.946  1.00  0.00           H  
ATOM   1186  HH  TYR   234      -3.317 -14.141 -16.205  1.00  0.00           H  
ATOM   1187  N   LEU   235       3.597 -14.866 -15.333  1.00  0.00           N  
ATOM   1188  CA  LEU   235       3.855 -14.929 -13.860  1.00  0.00           C  
ATOM   1189  C   LEU   235       2.657 -14.472 -12.956  1.00  0.00           C  
ATOM   1190  O   LEU   235       2.096 -13.451 -13.212  1.00  0.00           O  
ATOM   1191  CB  LEU   235       5.088 -14.043 -13.567  1.00  0.00           C  
ATOM   1192  CG  LEU   235       6.292 -14.194 -14.530  1.00  0.00           C  
ATOM   1193  CD1 LEU   235       7.405 -13.227 -14.110  1.00  0.00           C  
ATOM   1194  CD2 LEU   235       6.846 -15.624 -14.584  1.00  0.00           C  
ATOM   1195  H   LEU   235       3.585 -13.941 -15.739  1.00  0.00           H  
ATOM   1196  HA  LEU   235       4.106 -15.958 -13.598  1.00  0.00           H  
ATOM   1197  HB2 LEU   235       4.768 -13.000 -13.616  1.00  0.00           H  
ATOM   1198  HB3 LEU   235       5.423 -14.233 -12.548  1.00  0.00           H  
ATOM   1199  HG  LEU   235       5.987 -13.910 -15.538  1.00  0.00           H  
ATOM   1200 HD11 LEU   235       7.042 -12.200 -14.168  1.00  0.00           H  
ATOM   1201 HD12 LEU   235       7.721 -13.439 -13.090  1.00  0.00           H  
ATOM   1202 HD13 LEU   235       8.257 -13.330 -14.783  1.00  0.00           H  
ATOM   1203 HD21 LEU   235       6.070 -16.324 -14.888  1.00  0.00           H  
ATOM   1204 HD22 LEU   235       7.640 -15.672 -15.328  1.00  0.00           H  
ATOM   1205 HD23 LEU   235       7.236 -15.917 -13.609  1.00  0.00           H  
ATOM   1206  N   GLN   236       2.390 -15.167 -11.848  1.00  0.00           N  
ATOM   1207  CA  GLN   236       1.373 -14.748 -10.884  1.00  0.00           C  
ATOM   1208  C   GLN   236       2.060 -14.053  -9.707  1.00  0.00           C  
ATOM   1209  O   GLN   236       2.099 -14.621  -8.620  1.00  0.00           O  
ATOM   1210  CB  GLN   236       0.509 -15.964 -10.526  1.00  0.00           C  
ATOM   1211  CG  GLN   236      -0.678 -15.585  -9.630  1.00  0.00           C  
ATOM   1212  CD  GLN   236      -1.661 -16.731  -9.437  1.00  0.00           C  
ATOM   1213  NE2 GLN   236      -2.832 -16.420  -8.897  1.00  0.00           N  
ATOM   1214  OE1 GLN   236      -1.392 -17.877  -9.778  1.00  0.00           O  
ATOM   1215  H   GLN   236       2.910 -16.011 -11.654  1.00  0.00           H  
ATOM   1216  HA  GLN   236       0.713 -14.015 -11.347  1.00  0.00           H  
ATOM   1217  HB2 GLN   236       0.118 -16.387 -11.453  1.00  0.00           H  
ATOM   1218  HB3 GLN   236       1.120 -16.720 -10.032  1.00  0.00           H  
ATOM   1219  HG2 GLN   236      -0.323 -15.286  -8.646  1.00  0.00           H  
ATOM   1220  HG3 GLN   236      -1.209 -14.742 -10.074  1.00  0.00           H  
ATOM   1221 HE21 GLN   236      -3.535 -17.143  -8.833  1.00  0.00           H  
ATOM   1222 HE22 GLN   236      -3.031 -15.469  -8.627  1.00  0.00           H  
ATOM   1223  N   LEU   237       2.721 -12.901  -9.909  1.00  0.00           N  
ATOM   1224  CA  LEU   237       3.415 -12.243  -8.781  1.00  0.00           C  
ATOM   1225  C   LEU   237       2.492 -11.792  -7.647  1.00  0.00           C  
ATOM   1226  O   LEU   237       1.843 -10.790  -7.826  1.00  0.00           O  
ATOM   1227  CB  LEU   237       4.286 -11.091  -9.322  1.00  0.00           C  
ATOM   1228  CG  LEU   237       5.451 -11.552 -10.228  1.00  0.00           C  
ATOM   1229  CD1 LEU   237       6.198 -10.333 -10.784  1.00  0.00           C  
ATOM   1230  CD2 LEU   237       6.453 -12.446  -9.481  1.00  0.00           C  
ATOM   1231  H   LEU   237       2.713 -12.453 -10.815  1.00  0.00           H  
ATOM   1232  HA  LEU   237       4.095 -12.969  -8.343  1.00  0.00           H  
ATOM   1233  HB2 LEU   237       3.649 -10.405  -9.882  1.00  0.00           H  
ATOM   1234  HB3 LEU   237       4.703 -10.544  -8.475  1.00  0.00           H  
ATOM   1235  HG  LEU   237       5.050 -12.109 -11.075  1.00  0.00           H  
ATOM   1236 HD11 LEU   237       6.688  -9.794  -9.975  1.00  0.00           H  
ATOM   1237 HD12 LEU   237       6.951 -10.659 -11.503  1.00  0.00           H  
ATOM   1238 HD13 LEU   237       5.501  -9.667 -11.288  1.00  0.00           H  
ATOM   1239 HD21 LEU   237       7.359 -12.574 -10.072  1.00  0.00           H  
ATOM   1240 HD22 LEU   237       6.722 -11.987  -8.529  1.00  0.00           H  
ATOM   1241 HD23 LEU   237       6.021 -13.428  -9.296  1.00  0.00           H  
ATOM   1242  N   MET   238       2.422 -12.491  -6.514  1.00  0.00           N  
ATOM   1243  CA  MET   238       1.347 -12.379  -5.499  1.00  0.00           C  
ATOM   1244  C   MET   238       1.816 -12.699  -4.075  1.00  0.00           C  
ATOM   1245  O   MET   238       2.851 -13.324  -3.918  1.00  0.00           O  
ATOM   1246  CB  MET   238       0.173 -13.321  -5.845  1.00  0.00           C  
ATOM   1247  CG  MET   238      -0.700 -12.842  -7.011  1.00  0.00           C  
ATOM   1248  SD  MET   238      -2.354 -13.585  -7.092  1.00  0.00           S  
ATOM   1249  CE  MET   238      -3.097 -12.870  -5.597  1.00  0.00           C  
ATOM   1250  H   MET   238       3.050 -13.275  -6.404  1.00  0.00           H  
ATOM   1251  HA  MET   238       0.995 -11.356  -5.473  1.00  0.00           H  
ATOM   1252  HB2 MET   238       0.553 -14.321  -6.064  1.00  0.00           H  
ATOM   1253  HB3 MET   238      -0.465 -13.403  -4.967  1.00  0.00           H  
ATOM   1254  HG2 MET   238      -0.849 -11.772  -6.930  1.00  0.00           H  
ATOM   1255  HG3 MET   238      -0.176 -13.034  -7.947  1.00  0.00           H  
ATOM   1256  HE1 MET   238      -2.900 -11.800  -5.567  1.00  0.00           H  
ATOM   1257  HE2 MET   238      -4.173 -13.039  -5.607  1.00  0.00           H  
ATOM   1258  HE3 MET   238      -2.671 -13.329  -4.706  1.00  0.00           H  
ATOM   1259  N   VAL   239       1.050 -12.322  -3.044  1.00  0.00           N  
ATOM   1260  CA  VAL   239       1.366 -12.537  -1.612  1.00  0.00           C  
ATOM   1261  C   VAL   239       0.086 -12.816  -0.818  1.00  0.00           C  
ATOM   1262  O   VAL   239      -1.010 -12.374  -1.181  1.00  0.00           O  
ATOM   1263  CB  VAL   239       2.133 -11.292  -1.097  1.00  0.00           C  
ATOM   1264  CG1 VAL   239       1.247 -10.037  -0.992  1.00  0.00           C  
ATOM   1265  CG2 VAL   239       2.825 -11.525   0.250  1.00  0.00           C  
ATOM   1266  H   VAL   239       0.190 -11.831  -3.243  1.00  0.00           H  
ATOM   1267  HA  VAL   239       2.018 -13.396  -1.565  1.00  0.00           H  
ATOM   1268  HB  VAL   239       2.925 -11.074  -1.816  1.00  0.00           H  
ATOM   1269 HG11 VAL   239       1.863  -9.174  -0.740  1.00  0.00           H  
ATOM   1270 HG12 VAL   239       0.753  -9.843  -1.944  1.00  0.00           H  
ATOM   1271 HG13 VAL   239       0.491 -10.166  -0.217  1.00  0.00           H  
ATOM   1272 HG21 VAL   239       3.427 -10.653   0.510  1.00  0.00           H  
ATOM   1273 HG22 VAL   239       2.090 -11.688   1.037  1.00  0.00           H  
ATOM   1274 HG23 VAL   239       3.487 -12.387   0.179  1.00  0.00           H  
ATOM   1275  N   TYR   240       0.262 -13.519   0.294  1.00  0.00           N  
ATOM   1276  CA  TYR   240      -0.805 -13.978   1.203  1.00  0.00           C  
ATOM   1277  C   TYR   240      -0.299 -13.982   2.649  1.00  0.00           C  
ATOM   1278  O   TYR   240       0.844 -14.397   2.859  1.00  0.00           O  
ATOM   1279  CB  TYR   240      -1.284 -15.385   0.801  1.00  0.00           C  
ATOM   1280  CG  TYR   240      -1.688 -15.555  -0.657  1.00  0.00           C  
ATOM   1281  CD1 TYR   240      -0.717 -15.884  -1.626  1.00  0.00           C  
ATOM   1282  CD2 TYR   240      -3.030 -15.380  -1.048  1.00  0.00           C  
ATOM   1283  CE1 TYR   240      -1.078 -16.028  -2.977  1.00  0.00           C  
ATOM   1284  CE2 TYR   240      -3.403 -15.541  -2.395  1.00  0.00           C  
ATOM   1285  CZ  TYR   240      -2.428 -15.868  -3.366  1.00  0.00           C  
ATOM   1286  OH  TYR   240      -2.785 -16.030  -4.672  1.00  0.00           O  
ATOM   1287  H   TYR   240       1.201 -13.819   0.520  1.00  0.00           H  
ATOM   1288  HA  TYR   240      -1.651 -13.293   1.131  1.00  0.00           H  
ATOM   1289  HB2 TYR   240      -0.491 -16.099   1.022  1.00  0.00           H  
ATOM   1290  HB3 TYR   240      -2.133 -15.652   1.431  1.00  0.00           H  
ATOM   1291  HD1 TYR   240       0.317 -16.008  -1.334  1.00  0.00           H  
ATOM   1292  HD2 TYR   240      -3.779 -15.124  -0.312  1.00  0.00           H  
ATOM   1293  HE1 TYR   240      -0.323 -16.265  -3.713  1.00  0.00           H  
ATOM   1294  HE2 TYR   240      -4.435 -15.411  -2.689  1.00  0.00           H  
ATOM   1295  HH  TYR   240      -2.031 -16.192  -5.243  1.00  0.00           H  
ATOM   1296  N   VAL   241      -1.130 -13.562   3.622  1.00  0.00           N  
ATOM   1297  CA  VAL   241      -0.772 -13.381   5.050  1.00  0.00           C  
ATOM   1298  C   VAL   241      -1.526 -14.338   5.993  1.00  0.00           C  
ATOM   1299  O   VAL   241      -2.604 -13.984   6.477  1.00  0.00           O  
ATOM   1300  CB  VAL   241      -0.882 -11.900   5.470  1.00  0.00           C  
ATOM   1301  CG1 VAL   241      -0.306 -11.675   6.879  1.00  0.00           C  
ATOM   1302  CG2 VAL   241      -0.126 -10.967   4.506  1.00  0.00           C  
ATOM   1303  H   VAL   241      -2.069 -13.295   3.359  1.00  0.00           H  
ATOM   1304  HA  VAL   241       0.283 -13.639   5.151  1.00  0.00           H  
ATOM   1305  HB  VAL   241      -1.934 -11.622   5.476  1.00  0.00           H  
ATOM   1306 HG11 VAL   241      -0.527 -10.658   7.205  1.00  0.00           H  
ATOM   1307 HG12 VAL   241      -0.748 -12.365   7.597  1.00  0.00           H  
ATOM   1308 HG13 VAL   241       0.775 -11.822   6.873  1.00  0.00           H  
ATOM   1309 HG21 VAL   241      -0.590 -10.980   3.520  1.00  0.00           H  
ATOM   1310 HG22 VAL   241      -0.152  -9.944   4.881  1.00  0.00           H  
ATOM   1311 HG23 VAL   241       0.914 -11.285   4.414  1.00  0.00           H  
ATOM   1312  N   VAL   242      -1.036 -15.580   6.233  1.00  0.00           N  
ATOM   1313  CA  VAL   242      -1.733 -16.619   7.007  1.00  0.00           C  
ATOM   1314  C   VAL   242      -1.587 -16.399   8.522  1.00  0.00           C  
ATOM   1315  O   VAL   242      -0.535 -15.939   8.970  1.00  0.00           O  
ATOM   1316  CB  VAL   242      -1.242 -18.013   6.540  1.00  0.00           C  
ATOM   1317  CG1 VAL   242      -1.941 -19.176   7.266  1.00  0.00           C  
ATOM   1318  CG2 VAL   242      -1.474 -18.205   5.028  1.00  0.00           C  
ATOM   1319  H   VAL   242      -0.147 -15.831   5.823  1.00  0.00           H  
ATOM   1320  HA  VAL   242      -2.793 -16.554   6.762  1.00  0.00           H  
ATOM   1321  HB  VAL   242      -0.171 -18.092   6.733  1.00  0.00           H  
ATOM   1322 HG11 VAL   242      -1.663 -19.186   8.320  1.00  0.00           H  
ATOM   1323 HG12 VAL   242      -3.024 -19.080   7.174  1.00  0.00           H  
ATOM   1324 HG13 VAL   242      -1.631 -20.128   6.835  1.00  0.00           H  
ATOM   1325 HG21 VAL   242      -0.894 -17.481   4.454  1.00  0.00           H  
ATOM   1326 HG22 VAL   242      -1.157 -19.203   4.724  1.00  0.00           H  
ATOM   1327 HG23 VAL   242      -2.532 -18.080   4.794  1.00  0.00           H  
ATOM   1328  N   LYS   243      -2.641 -16.871   9.233  1.00  0.00           N  
ATOM   1329  CA  LYS   243      -2.618 -16.964  10.725  1.00  0.00           C  
ATOM   1330  C   LYS   243      -2.861 -18.389  11.210  1.00  0.00           C  
ATOM   1331  O   LYS   243      -3.848 -19.029  10.741  1.00  0.00           O  
ATOM   1332  CB  LYS   243      -3.626 -15.969  11.323  1.00  0.00           C  
ATOM   1333  CG  LYS   243      -3.405 -15.803  12.837  1.00  0.00           C  
ATOM   1334  CD  LYS   243      -4.390 -14.832  13.499  1.00  0.00           C  
ATOM   1335  CE  LYS   243      -5.813 -15.400  13.509  1.00  0.00           C  
ATOM   1336  NZ  LYS   243      -6.715 -14.578  14.336  1.00  0.00           N1+
ATOM   1337  H   LYS   243      -3.446 -17.238   8.745  1.00  0.00           H  
ATOM   1338  HA  LYS   243      -1.626 -16.665  11.066  1.00  0.00           H  
ATOM   1339  HB2 LYS   243      -3.493 -14.997  10.845  1.00  0.00           H  
ATOM   1340  HB3 LYS   243      -4.640 -16.319  11.124  1.00  0.00           H  
ATOM   1341  HG2 LYS   243      -3.492 -16.770  13.333  1.00  0.00           H  
ATOM   1342  HG3 LYS   243      -2.394 -15.427  13.000  1.00  0.00           H  
ATOM   1343  HD2 LYS   243      -4.067 -14.673  14.529  1.00  0.00           H  
ATOM   1344  HD3 LYS   243      -4.375 -13.875  12.977  1.00  0.00           H  
ATOM   1345  HE2 LYS   243      -6.190 -15.443  12.486  1.00  0.00           H  
ATOM   1346  HE3 LYS   243      -5.784 -16.413  13.914  1.00  0.00           H  
ATOM   1347  HZ1 LYS   243      -7.641 -14.982  14.337  1.00  0.00           H  
ATOM   1348  HZ2 LYS   243      -6.367 -14.545  15.285  1.00  0.00           H  
ATOM   1349  HZ3 LYS   243      -6.758 -13.639  13.967  1.00  0.00           H  
ATOM   1350  N   THR   244      -2.030 -18.873  12.142  1.00  0.00           N  
ATOM   1351  CA  THR   244      -2.236 -20.154  12.821  1.00  0.00           C  
ATOM   1352  C   THR   244      -2.333 -19.880  14.382  1.00  0.00           C  
ATOM   1353  O   THR   244      -1.818 -18.900  14.866  1.00  0.00           O  
ATOM   1354  CB  THR   244      -1.049 -21.100  12.520  1.00  0.00           C  
ATOM   1355  CG2 THR   244      -1.453 -22.537  12.882  1.00  0.00           C  
ATOM   1356  OG1 THR   244      -0.802 -21.092  11.124  1.00  0.00           O  
ATOM   1357  H   THR   244      -1.273 -18.290  12.468  1.00  0.00           H  
ATOM   1358  HA  THR   244      -3.153 -20.625  12.490  1.00  0.00           H  
ATOM   1359  HB  THR   244      -0.143 -20.812  13.056  1.00  0.00           H  
ATOM   1360  HG1 THR   244      -0.816 -20.183  10.815  1.00  0.00           H  
ATOM   1361 HG21 THR   244      -0.611 -23.206  12.705  1.00  0.00           H  
ATOM   1362 HG22 THR   244      -1.740 -22.604  13.930  1.00  0.00           H  
ATOM   1363 HG23 THR   244      -2.293 -22.858  12.259  1.00  0.00           H  
ATOM   1364  N   SER   245      -2.899 -20.783  15.154  1.00  0.00           N  
ATOM   1365  CA  SER   245      -3.067 -20.719  16.632  1.00  0.00           C  
ATOM   1366  C   SER   245      -2.776 -22.009  17.345  1.00  0.00           C  
ATOM   1367  O   SER   245      -3.325 -22.975  16.953  1.00  0.00           O  
ATOM   1368  CB  SER   245      -4.461 -20.226  17.075  1.00  0.00           C  
ATOM   1369  OG  SER   245      -4.623 -20.394  18.471  1.00  0.00           O  
ATOM   1370  H   SER   245      -3.199 -21.687  14.819  1.00  0.00           H  
ATOM   1371  HA  SER   245      -2.400 -20.016  17.130  1.00  0.00           H  
ATOM   1372  HB2 SER   245      -4.615 -19.216  16.696  1.00  0.00           H  
ATOM   1373  HB3 SER   245      -5.308 -20.783  16.673  1.00  0.00           H  
ATOM   1374  HG  SER   245      -4.583 -19.559  18.943  1.00  0.00           H  
ATOM   1375  N   ILE   246      -1.897 -21.995  18.353  1.00  0.00           N  
ATOM   1376  CA  ILE   246      -1.549 -23.114  19.251  1.00  0.00           C  
ATOM   1377  C   ILE   246      -2.638 -23.424  20.307  1.00  0.00           C  
ATOM   1378  O   ILE   246      -2.654 -24.474  20.915  1.00  0.00           O  
ATOM   1379  CB  ILE   246      -0.160 -22.935  19.868  1.00  0.00           C  
ATOM   1380  CG1 ILE   246      -0.177 -21.802  20.982  1.00  0.00           C  
ATOM   1381  CG2 ILE   246       0.943 -22.848  18.796  1.00  0.00           C  
ATOM   1382  CD1 ILE   246       1.084 -21.825  21.841  1.00  0.00           C  
ATOM   1383  H   ILE   246      -1.363 -21.137  18.345  1.00  0.00           H  
ATOM   1384  HA  ILE   246      -1.499 -23.973  18.582  1.00  0.00           H  
ATOM   1385  HB  ILE   246       0.055 -23.873  20.379  1.00  0.00           H  
ATOM   1386 HG12 ILE   246      -0.229 -20.763  20.657  1.00  0.00           H  
ATOM   1387 HG13 ILE   246      -1.019 -21.916  21.666  1.00  0.00           H  
ATOM   1388 HG21 ILE   246       1.902 -22.877  19.312  1.00  0.00           H  
ATOM   1389 HG22 ILE   246       0.928 -23.563  17.973  1.00  0.00           H  
ATOM   1390 HG23 ILE   246       0.823 -21.861  18.348  1.00  0.00           H  
ATOM   1391 HD11 ILE   246       1.125 -22.840  22.235  1.00  0.00           H  
ATOM   1392 HD12 ILE   246       1.966 -21.529  21.273  1.00  0.00           H  
ATOM   1393 HD13 ILE   246       0.926 -21.103  22.642  1.00  0.00           H  
ATOM   1394  N   LYS   247      -3.652 -22.597  20.455  1.00  0.00           N  
ATOM   1395  CA  LYS   247      -4.738 -22.858  21.368  1.00  0.00           C  
ATOM   1396  C   LYS   247      -6.093 -23.018  20.723  1.00  0.00           C  
ATOM   1397  O   LYS   247      -6.969 -23.650  21.327  1.00  0.00           O  
ATOM   1398  CB  LYS   247      -4.728 -21.727  22.446  1.00  0.00           C  
ATOM   1399  CG  LYS   247      -3.523 -21.629  23.400  1.00  0.00           C  
ATOM   1400  CD  LYS   247      -3.757 -20.616  24.539  1.00  0.00           C  
ATOM   1401  CE  LYS   247      -4.292 -19.263  24.241  1.00  0.00           C  
ATOM   1402  NZ  LYS   247      -4.256 -18.459  25.487  1.00  0.00           N1+
ATOM   1403  H   LYS   247      -3.663 -21.684  20.024  1.00  0.00           H  
ATOM   1404  HA  LYS   247      -4.562 -23.732  21.995  1.00  0.00           H  
ATOM   1405  HB2 LYS   247      -4.833 -20.760  21.955  1.00  0.00           H  
ATOM   1406  HB3 LYS   247      -5.536 -21.962  23.138  1.00  0.00           H  
ATOM   1407  HG2 LYS   247      -3.151 -22.587  23.762  1.00  0.00           H  
ATOM   1408  HG3 LYS   247      -2.692 -21.223  22.822  1.00  0.00           H  
ATOM   1409  HD2 LYS   247      -4.482 -21.184  25.123  1.00  0.00           H  
ATOM   1410  HD3 LYS   247      -2.857 -20.509  25.145  1.00  0.00           H  
ATOM   1411  HE2 LYS   247      -3.546 -18.822  23.580  1.00  0.00           H  
ATOM   1412  HE3 LYS   247      -5.278 -19.232  23.777  1.00  0.00           H  
ATOM   1413  HZ1 LYS   247      -4.330 -17.464  25.331  1.00  0.00           H  
ATOM   1414  HZ2 LYS   247      -4.908 -18.761  26.196  1.00  0.00           H  
ATOM   1415  HZ3 LYS   247      -3.337 -18.523  25.901  1.00  0.00           H  
ATOM   1416  N   ILE   248      -6.313 -22.605  19.448  1.00  0.00           N  
ATOM   1417  CA  ILE   248      -7.602 -22.699  18.702  1.00  0.00           C  
ATOM   1418  C   ILE   248      -7.405 -23.342  17.245  1.00  0.00           C  
ATOM   1419  O   ILE   248      -6.609 -22.840  16.438  1.00  0.00           O  
ATOM   1420  CB  ILE   248      -8.248 -21.280  18.641  1.00  0.00           C  
ATOM   1421  CG1 ILE   248      -8.835 -20.736  19.953  1.00  0.00           C  
ATOM   1422  CG2 ILE   248      -9.304 -21.107  17.577  1.00  0.00           C  
ATOM   1423  CD1 ILE   248     -10.050 -21.463  20.595  1.00  0.00           C  
ATOM   1424  H   ILE   248      -5.604 -22.057  18.982  1.00  0.00           H  
ATOM   1425  HA  ILE   248      -8.224 -23.415  19.238  1.00  0.00           H  
ATOM   1426  HB  ILE   248      -7.408 -20.628  18.400  1.00  0.00           H  
ATOM   1427 HG12 ILE   248      -8.006 -20.822  20.656  1.00  0.00           H  
ATOM   1428 HG13 ILE   248      -8.989 -19.658  20.004  1.00  0.00           H  
ATOM   1429 HG21 ILE   248      -8.772 -21.264  16.639  1.00  0.00           H  
ATOM   1430 HG22 ILE   248     -10.120 -21.828  17.638  1.00  0.00           H  
ATOM   1431 HG23 ILE   248      -9.744 -20.110  17.588  1.00  0.00           H  
ATOM   1432 HD11 ILE   248     -10.442 -20.895  21.439  1.00  0.00           H  
ATOM   1433 HD12 ILE   248     -10.900 -21.568  19.920  1.00  0.00           H  
ATOM   1434 HD13 ILE   248      -9.732 -22.433  20.976  1.00  0.00           H  
ATOM   1435  N   PRO   249      -8.053 -24.484  16.939  1.00  0.00           N  
ATOM   1436  CA  PRO   249      -7.783 -25.303  15.753  1.00  0.00           C  
ATOM   1437  C   PRO   249      -7.816 -24.713  14.389  1.00  0.00           C  
ATOM   1438  O   PRO   249      -7.199 -25.395  13.459  1.00  0.00           O  
ATOM   1439  CB  PRO   249      -8.768 -26.454  15.857  1.00  0.00           C  
ATOM   1440  CG  PRO   249      -9.046 -26.726  17.308  1.00  0.00           C  
ATOM   1441  CD  PRO   249      -8.833 -25.353  17.915  1.00  0.00           C  
ATOM   1442  HA  PRO   249      -6.735 -25.565  15.900  1.00  0.00           H  
ATOM   1443  HB2 PRO   249      -9.677 -26.030  15.429  1.00  0.00           H  
ATOM   1444  HB3 PRO   249      -8.347 -27.257  15.251  1.00  0.00           H  
ATOM   1445  HG2 PRO   249     -10.068 -27.052  17.500  1.00  0.00           H  
ATOM   1446  HG3 PRO   249      -8.360 -27.497  17.659  1.00  0.00           H  
ATOM   1447  HD2 PRO   249      -9.791 -24.914  18.195  1.00  0.00           H  
ATOM   1448  HD3 PRO   249      -8.243 -25.397  18.831  1.00  0.00           H  
ATOM   1449  N   SER   250      -8.487 -23.574  14.054  1.00  0.00           N  
ATOM   1450  CA  SER   250      -8.597 -23.006  12.743  1.00  0.00           C  
ATOM   1451  C   SER   250      -7.404 -22.241  12.188  1.00  0.00           C  
ATOM   1452  O   SER   250      -6.456 -21.973  12.906  1.00  0.00           O  
ATOM   1453  CB  SER   250      -9.884 -22.167  12.642  1.00  0.00           C  
ATOM   1454  OG  SER   250      -9.879 -21.069  13.533  1.00  0.00           O  
ATOM   1455  H   SER   250      -8.830 -22.908  14.733  1.00  0.00           H  
ATOM   1456  HA  SER   250      -8.741 -23.833  12.047  1.00  0.00           H  
ATOM   1457  HB2 SER   250      -9.999 -21.798  11.622  1.00  0.00           H  
ATOM   1458  HB3 SER   250     -10.739 -22.803  12.873  1.00  0.00           H  
ATOM   1459  HG  SER   250     -10.677 -20.553  13.387  1.00  0.00           H  
ATOM   1460  N   SER   251      -7.362 -21.962  10.905  1.00  0.00           N  
ATOM   1461  CA  SER   251      -6.461 -21.040  10.270  1.00  0.00           C  
ATOM   1462  C   SER   251      -7.126 -20.308   9.115  1.00  0.00           C  
ATOM   1463  O   SER   251      -8.016 -20.857   8.466  1.00  0.00           O  
ATOM   1464  CB  SER   251      -5.261 -21.866   9.767  1.00  0.00           C  
ATOM   1465  OG  SER   251      -4.367 -21.119   8.969  1.00  0.00           O  
ATOM   1466  H   SER   251      -8.129 -22.280  10.329  1.00  0.00           H  
ATOM   1467  HA  SER   251      -6.112 -20.308  11.000  1.00  0.00           H  
ATOM   1468  HB2 SER   251      -4.718 -22.269  10.622  1.00  0.00           H  
ATOM   1469  HB3 SER   251      -5.630 -22.700   9.168  1.00  0.00           H  
ATOM   1470  HG  SER   251      -3.981 -20.429   9.518  1.00  0.00           H  
ATOM   1471  N   HID   252      -6.692 -19.075   8.857  1.00  0.00           N  
ATOM   1472  CA  HID   252      -7.263 -18.218   7.821  1.00  0.00           C  
ATOM   1473  C   HID   252      -6.203 -17.287   7.219  1.00  0.00           C  
ATOM   1474  O   HID   252      -5.181 -17.000   7.848  1.00  0.00           O  
ATOM   1475  CB  HID   252      -8.393 -17.365   8.428  1.00  0.00           C  
ATOM   1476  CG  HID   252      -9.522 -18.160   9.038  1.00  0.00           C  
ATOM   1477  CD2 HID   252      -9.721 -18.402  10.372  1.00  0.00           C  
ATOM   1478  ND1 HID   252     -10.509 -18.834   8.355  1.00  0.00           N  
ATOM   1479  CE1 HID   252     -11.273 -19.469   9.260  1.00  0.00           C  
ATOM   1480  NE2 HID   252     -10.836 -19.235  10.508  1.00  0.00           N  
ATOM   1481  H   HID   252      -5.930 -18.699   9.403  1.00  0.00           H  
ATOM   1482  HA  HID   252      -7.676 -18.834   7.020  1.00  0.00           H  
ATOM   1483  HB2 HID   252      -7.964 -16.724   9.198  1.00  0.00           H  
ATOM   1484  HB3 HID   252      -8.811 -16.722   7.653  1.00  0.00           H  
ATOM   1485  HD1 HID   252     -10.610 -18.885   7.352  1.00  0.00           H  
ATOM   1486  HD2 HID   252      -9.103 -18.040  11.179  1.00  0.00           H  
ATOM   1487  HE1 HID   252     -12.116 -20.100   9.015  1.00  0.00           H  
ATOM   1488  N   ASN   253      -6.489 -16.758   6.029  1.00  0.00           N  
ATOM   1489  CA  ASN   253      -5.734 -15.661   5.431  1.00  0.00           C  
ATOM   1490  C   ASN   253      -6.274 -14.309   5.936  1.00  0.00           C  
ATOM   1491  O   ASN   253      -7.490 -14.125   5.995  1.00  0.00           O  
ATOM   1492  CB  ASN   253      -5.808 -15.781   3.900  1.00  0.00           C  
ATOM   1493  CG  ASN   253      -4.758 -14.915   3.220  1.00  0.00           C  
ATOM   1494  ND2 ASN   253      -5.094 -14.279   2.107  1.00  0.00           N  
ATOM   1495  OD1 ASN   253      -3.634 -14.824   3.689  1.00  0.00           O  
ATOM   1496  H   ASN   253      -7.346 -17.028   5.569  1.00  0.00           H  
ATOM   1497  HA  ASN   253      -4.691 -15.758   5.735  1.00  0.00           H  
ATOM   1498  HB2 ASN   253      -5.628 -16.815   3.603  1.00  0.00           H  
ATOM   1499  HB3 ASN   253      -6.806 -15.497   3.560  1.00  0.00           H  
ATOM   1500 HD21 ASN   253      -4.437 -13.640   1.687  1.00  0.00           H  
ATOM   1501 HD22 ASN   253      -6.029 -14.372   1.732  1.00  0.00           H  
ATOM   1502  N   LEU   254      -5.399 -13.361   6.289  1.00  0.00           N  
ATOM   1503  CA  LEU   254      -5.808 -12.022   6.741  1.00  0.00           C  
ATOM   1504  C   LEU   254      -5.979 -11.031   5.580  1.00  0.00           C  
ATOM   1505  O   LEU   254      -6.742 -10.076   5.707  1.00  0.00           O  
ATOM   1506  CB  LEU   254      -4.765 -11.476   7.737  1.00  0.00           C  
ATOM   1507  CG  LEU   254      -4.454 -12.354   8.970  1.00  0.00           C  
ATOM   1508  CD1 LEU   254      -3.491 -11.597   9.894  1.00  0.00           C  
ATOM   1509  CD2 LEU   254      -5.705 -12.755   9.761  1.00  0.00           C  
ATOM   1510  H   LEU   254      -4.410 -13.557   6.230  1.00  0.00           H  
ATOM   1511  HA  LEU   254      -6.765 -12.091   7.257  1.00  0.00           H  
ATOM   1512  HB2 LEU   254      -3.831 -11.307   7.197  1.00  0.00           H  
ATOM   1513  HB3 LEU   254      -5.118 -10.506   8.087  1.00  0.00           H  
ATOM   1514  HG  LEU   254      -3.955 -13.267   8.646  1.00  0.00           H  
ATOM   1515 HD11 LEU   254      -3.222 -12.222  10.745  1.00  0.00           H  
ATOM   1516 HD12 LEU   254      -2.581 -11.342   9.348  1.00  0.00           H  
ATOM   1517 HD13 LEU   254      -3.960 -10.680  10.255  1.00  0.00           H  
ATOM   1518 HD21 LEU   254      -5.419 -13.233  10.697  1.00  0.00           H  
ATOM   1519 HD22 LEU   254      -6.310 -11.874   9.977  1.00  0.00           H  
ATOM   1520 HD23 LEU   254      -6.284 -13.471   9.180  1.00  0.00           H  
ATOM   1521  N   MET   255      -5.230 -11.209   4.487  1.00  0.00           N  
ATOM   1522  CA  MET   255      -5.182 -10.281   3.348  1.00  0.00           C  
ATOM   1523  C   MET   255      -4.463 -10.906   2.124  1.00  0.00           C  
ATOM   1524  O   MET   255      -3.593 -11.766   2.301  1.00  0.00           O  
ATOM   1525  CB  MET   255      -4.507  -8.950   3.739  1.00  0.00           C  
ATOM   1526  CG  MET   255      -3.082  -9.121   4.275  1.00  0.00           C  
ATOM   1527  SD  MET   255      -2.340  -7.645   5.018  1.00  0.00           S  
ATOM   1528  CE  MET   255      -3.350  -7.508   6.518  1.00  0.00           C  
ATOM   1529  H   MET   255      -4.619 -12.013   4.446  1.00  0.00           H  
ATOM   1530  HA  MET   255      -6.208 -10.060   3.082  1.00  0.00           H  
ATOM   1531  HB2 MET   255      -4.479  -8.292   2.870  1.00  0.00           H  
ATOM   1532  HB3 MET   255      -5.114  -8.459   4.498  1.00  0.00           H  
ATOM   1533  HG2 MET   255      -3.085  -9.893   5.039  1.00  0.00           H  
ATOM   1534  HG3 MET   255      -2.443  -9.450   3.456  1.00  0.00           H  
ATOM   1535  HE1 MET   255      -2.879  -6.810   7.209  1.00  0.00           H  
ATOM   1536  HE2 MET   255      -4.343  -7.142   6.259  1.00  0.00           H  
ATOM   1537  HE3 MET   255      -3.439  -8.485   6.996  1.00  0.00           H  
ATOM   1538  N   LYS   256      -4.753 -10.448   0.894  1.00  0.00           N  
ATOM   1539  CA  LYS   256      -4.013 -10.801  -0.342  1.00  0.00           C  
ATOM   1540  C   LYS   256      -3.654  -9.573  -1.205  1.00  0.00           C  
ATOM   1541  O   LYS   256      -4.309  -8.530  -1.154  1.00  0.00           O  
ATOM   1542  CB  LYS   256      -4.739 -11.910  -1.146  1.00  0.00           C  
ATOM   1543  CG  LYS   256      -5.973 -11.411  -1.913  1.00  0.00           C  
ATOM   1544  CD  LYS   256      -6.688 -12.456  -2.789  1.00  0.00           C  
ATOM   1545  CE  LYS   256      -7.689 -13.284  -1.975  1.00  0.00           C  
ATOM   1546  NZ  LYS   256      -8.731 -13.911  -2.817  1.00  0.00           N1+
ATOM   1547  H   LYS   256      -5.478  -9.748   0.804  1.00  0.00           H  
ATOM   1548  HA  LYS   256      -3.061 -11.230  -0.031  1.00  0.00           H  
ATOM   1549  HB2 LYS   256      -4.034 -12.327  -1.866  1.00  0.00           H  
ATOM   1550  HB3 LYS   256      -5.036 -12.711  -0.467  1.00  0.00           H  
ATOM   1551  HG2 LYS   256      -6.678 -11.025  -1.184  1.00  0.00           H  
ATOM   1552  HG3 LYS   256      -5.673 -10.594  -2.569  1.00  0.00           H  
ATOM   1553  HD2 LYS   256      -7.240 -11.915  -3.559  1.00  0.00           H  
ATOM   1554  HD3 LYS   256      -5.964 -13.107  -3.280  1.00  0.00           H  
ATOM   1555  HE2 LYS   256      -7.162 -14.044  -1.398  1.00  0.00           H  
ATOM   1556  HE3 LYS   256      -8.187 -12.610  -1.278  1.00  0.00           H  
ATOM   1557  HZ1 LYS   256      -8.323 -14.596  -3.431  1.00  0.00           H  
ATOM   1558  HZ2 LYS   256      -9.429 -14.360  -2.237  1.00  0.00           H  
ATOM   1559  HZ3 LYS   256      -9.200 -13.205  -3.373  1.00  0.00           H  
ATOM   1560  N   GLY   257      -2.677  -9.747  -2.095  1.00  0.00           N  
ATOM   1561  CA  GLY   257      -2.413  -8.830  -3.211  1.00  0.00           C  
ATOM   1562  C   GLY   257      -1.491  -9.456  -4.265  1.00  0.00           C  
ATOM   1563  O   GLY   257      -0.949 -10.547  -4.085  1.00  0.00           O  
ATOM   1564  H   GLY   257      -2.168 -10.621  -2.090  1.00  0.00           H  
ATOM   1565  HA2 GLY   257      -3.358  -8.566  -3.685  1.00  0.00           H  
ATOM   1566  HA3 GLY   257      -1.951  -7.920  -2.829  1.00  0.00           H  
ATOM   1567  N   GLY   258      -1.314  -8.748  -5.372  1.00  0.00           N  
ATOM   1568  CA  GLY   258      -0.336  -8.983  -6.425  1.00  0.00           C  
ATOM   1569  C   GLY   258      -0.823  -8.620  -7.805  1.00  0.00           C  
ATOM   1570  O   GLY   258      -1.707  -7.833  -7.965  1.00  0.00           O  
ATOM   1571  H   GLY   258      -1.838  -7.888  -5.458  1.00  0.00           H  
ATOM   1572  HA2 GLY   258       0.566  -8.411  -6.210  1.00  0.00           H  
ATOM   1573  HA3 GLY   258      -0.072 -10.026  -6.433  1.00  0.00           H  
ATOM   1574  N   SER   259      -0.180  -9.083  -8.853  1.00  0.00           N  
ATOM   1575  CA  SER   259      -0.472  -8.724 -10.257  1.00  0.00           C  
ATOM   1576  C   SER   259       0.039  -9.772 -11.289  1.00  0.00           C  
ATOM   1577  O   SER   259       1.238 -10.049 -11.485  1.00  0.00           O  
ATOM   1578  CB  SER   259       0.162  -7.363 -10.572  1.00  0.00           C  
ATOM   1579  OG  SER   259      -0.232  -6.907 -11.852  1.00  0.00           O  
ATOM   1580  H   SER   259       0.592  -9.716  -8.699  1.00  0.00           H  
ATOM   1581  HA  SER   259      -1.553  -8.630 -10.371  1.00  0.00           H  
ATOM   1582  HB2 SER   259      -0.154  -6.629  -9.830  1.00  0.00           H  
ATOM   1583  HB3 SER   259       1.247  -7.451 -10.534  1.00  0.00           H  
ATOM   1584  HG  SER   259      -0.140  -7.625 -12.484  1.00  0.00           H  
ATOM   1585  N   THR   260      -0.921 -10.373 -12.048  1.00  0.00           N  
ATOM   1586  CA  THR   260      -0.491 -11.291 -13.175  1.00  0.00           C  
ATOM   1587  C   THR   260       0.166 -10.517 -14.390  1.00  0.00           C  
ATOM   1588  O   THR   260      -0.369  -9.435 -14.834  1.00  0.00           O  
ATOM   1589  CB  THR   260      -1.659 -12.158 -13.668  1.00  0.00           C  
ATOM   1590  CG2 THR   260      -2.144 -13.159 -12.614  1.00  0.00           C  
ATOM   1591  OG1 THR   260      -2.743 -11.352 -14.080  1.00  0.00           O  
ATOM   1592  H   THR   260      -1.902 -10.154 -11.932  1.00  0.00           H  
ATOM   1593  HA  THR   260       0.255 -11.971 -12.773  1.00  0.00           H  
ATOM   1594  HB  THR   260      -1.308 -12.729 -14.525  1.00  0.00           H  
ATOM   1595  HG1 THR   260      -2.433 -10.773 -14.781  1.00  0.00           H  
ATOM   1596 HG21 THR   260      -3.007 -13.704 -12.998  1.00  0.00           H  
ATOM   1597 HG22 THR   260      -1.350 -13.874 -12.402  1.00  0.00           H  
ATOM   1598 HG23 THR   260      -2.423 -12.645 -11.695  1.00  0.00           H  
ATOM   1599  N   LYS   261       1.290 -11.010 -14.937  1.00  0.00           N  
ATOM   1600  CA  LYS   261       2.084 -10.292 -15.976  1.00  0.00           C  
ATOM   1601  C   LYS   261       2.730 -11.175 -17.029  1.00  0.00           C  
ATOM   1602  O   LYS   261       2.946 -12.378 -16.691  1.00  0.00           O  
ATOM   1603  CB  LYS   261       3.254  -9.525 -15.300  1.00  0.00           C  
ATOM   1604  CG  LYS   261       2.719  -8.358 -14.443  1.00  0.00           C  
ATOM   1605  CD  LYS   261       3.747  -7.907 -13.402  1.00  0.00           C  
ATOM   1606  CE  LYS   261       3.171  -6.758 -12.572  1.00  0.00           C  
ATOM   1607  NZ  LYS   261       3.493  -5.445 -13.157  1.00  0.00           N1+
ATOM   1608  H   LYS   261       1.679 -11.865 -14.560  1.00  0.00           H  
ATOM   1609  HA  LYS   261       1.460  -9.577 -16.496  1.00  0.00           H  
ATOM   1610  HB2 LYS   261       3.855 -10.206 -14.700  1.00  0.00           H  
ATOM   1611  HB3 LYS   261       3.896  -9.099 -16.073  1.00  0.00           H  
ATOM   1612  HG2 LYS   261       2.450  -7.525 -15.095  1.00  0.00           H  
ATOM   1613  HG3 LYS   261       1.839  -8.656 -13.883  1.00  0.00           H  
ATOM   1614  HD2 LYS   261       3.938  -8.746 -12.733  1.00  0.00           H  
ATOM   1615  HD3 LYS   261       4.684  -7.613 -13.878  1.00  0.00           H  
ATOM   1616  HE2 LYS   261       2.088  -6.872 -12.522  1.00  0.00           H  
ATOM   1617  HE3 LYS   261       3.566  -6.815 -11.558  1.00  0.00           H  
ATOM   1618  HZ1 LYS   261       3.081  -4.714 -12.594  1.00  0.00           H  
ATOM   1619  HZ2 LYS   261       4.496  -5.323 -13.184  1.00  0.00           H  
ATOM   1620  HZ3 LYS   261       3.125  -5.392 -14.095  1.00  0.00           H  
ATOM   1621  N   ASN   262       3.042 -10.654 -18.175  1.00  0.00           N  
ATOM   1622  CA  ASN   262       3.921 -11.409 -19.033  1.00  0.00           C  
ATOM   1623  C   ASN   262       5.351 -10.788 -19.070  1.00  0.00           C  
ATOM   1624  O   ASN   262       5.534  -9.589 -19.320  1.00  0.00           O  
ATOM   1625  CB  ASN   262       3.299 -11.494 -20.442  1.00  0.00           C  
ATOM   1626  CG  ASN   262       4.163 -12.206 -21.472  1.00  0.00           C  
ATOM   1627  ND2 ASN   262       3.848 -13.318 -21.830  1.00  0.00           N  
ATOM   1628  OD1 ASN   262       5.269 -11.727 -21.852  1.00  0.00           O  
ATOM   1629  H   ASN   262       2.659  -9.741 -18.372  1.00  0.00           H  
ATOM   1630  HA  ASN   262       3.994 -12.438 -18.681  1.00  0.00           H  
ATOM   1631  HB2 ASN   262       2.402 -12.113 -20.459  1.00  0.00           H  
ATOM   1632  HB3 ASN   262       3.141 -10.476 -20.799  1.00  0.00           H  
ATOM   1633 HD21 ASN   262       4.466 -13.851 -22.425  1.00  0.00           H  
ATOM   1634 HD22 ASN   262       2.967 -13.713 -21.534  1.00  0.00           H  
ATOM   1635  N   TRP   263       6.428 -11.552 -18.800  1.00  0.00           N  
ATOM   1636  CA  TRP   263       7.777 -10.959 -18.739  1.00  0.00           C  
ATOM   1637  C   TRP   263       8.792 -11.562 -19.644  1.00  0.00           C  
ATOM   1638  O   TRP   263       9.984 -11.504 -19.428  1.00  0.00           O  
ATOM   1639  CB  TRP   263       8.279 -10.954 -17.246  1.00  0.00           C  
ATOM   1640  CG  TRP   263       7.859  -9.856 -16.207  1.00  0.00           C  
ATOM   1641  CD1 TRP   263       6.836  -8.979 -16.328  1.00  0.00           C  
ATOM   1642  CD2 TRP   263       8.428  -9.560 -14.888  1.00  0.00           C  
ATOM   1643  CE2 TRP   263       7.830  -8.356 -14.365  1.00  0.00           C  
ATOM   1644  CE3 TRP   263       9.526 -10.052 -14.131  1.00  0.00           C  
ATOM   1645  NE1 TRP   263       6.886  -8.064 -15.301  1.00  0.00           N  
ATOM   1646  CZ2 TRP   263       8.260  -7.785 -13.209  1.00  0.00           C  
ATOM   1647  CZ3 TRP   263       9.873  -9.546 -12.908  1.00  0.00           C  
ATOM   1648  CH2 TRP   263       9.185  -8.452 -12.447  1.00  0.00           C  
ATOM   1649  H   TRP   263       6.174 -12.522 -18.675  1.00  0.00           H  
ATOM   1650  HA  TRP   263       7.716  -9.900 -18.991  1.00  0.00           H  
ATOM   1651  HB2 TRP   263       8.091 -11.928 -16.796  1.00  0.00           H  
ATOM   1652  HB3 TRP   263       9.365 -11.040 -17.296  1.00  0.00           H  
ATOM   1653  HD1 TRP   263       6.314  -8.777 -17.252  1.00  0.00           H  
ATOM   1654  HE1 TRP   263       6.248  -7.285 -15.234  1.00  0.00           H  
ATOM   1655  HE3 TRP   263      10.057 -10.934 -14.456  1.00  0.00           H  
ATOM   1656  HZ2 TRP   263       7.774  -6.871 -12.902  1.00  0.00           H  
ATOM   1657  HZ3 TRP   263      10.651 -10.016 -12.324  1.00  0.00           H  
ATOM   1658  HH2 TRP   263       9.446  -8.041 -11.483  1.00  0.00           H  
ATOM   1659  N   SER   264       8.336 -12.247 -20.749  1.00  0.00           N  
ATOM   1660  CA  SER   264       9.250 -12.978 -21.675  1.00  0.00           C  
ATOM   1661  C   SER   264      10.087 -12.140 -22.707  1.00  0.00           C  
ATOM   1662  O   SER   264      11.024 -12.750 -23.310  1.00  0.00           O  
ATOM   1663  CB  SER   264       8.349 -13.952 -22.263  1.00  0.00           C  
ATOM   1664  OG  SER   264       7.378 -13.368 -23.053  1.00  0.00           O  
ATOM   1665  H   SER   264       7.357 -12.222 -20.996  1.00  0.00           H  
ATOM   1666  HA  SER   264       9.981 -13.543 -21.098  1.00  0.00           H  
ATOM   1667  HB2 SER   264       8.875 -14.712 -22.840  1.00  0.00           H  
ATOM   1668  HB3 SER   264       7.838 -14.491 -21.465  1.00  0.00           H  
ATOM   1669  HG  SER   264       6.605 -13.106 -22.546  1.00  0.00           H  
ATOM   1670  N   GLY   265       9.939 -10.780 -22.839  1.00  0.00           N  
ATOM   1671  CA  GLY   265      10.864 -10.047 -23.681  1.00  0.00           C  
ATOM   1672  C   GLY   265      10.509  -8.599 -23.922  1.00  0.00           C  
ATOM   1673  O   GLY   265      10.192  -7.916 -22.954  1.00  0.00           O  
ATOM   1674  H   GLY   265       9.299 -10.284 -22.236  1.00  0.00           H  
ATOM   1675  HA2 GLY   265      11.850 -10.158 -23.232  1.00  0.00           H  
ATOM   1676  HA3 GLY   265      10.869 -10.599 -24.621  1.00  0.00           H  
ATOM   1677  N   ASN   266      10.699  -8.075 -25.063  1.00  0.00           N  
ATOM   1678  CA  ASN   266      10.537  -6.641 -25.488  1.00  0.00           C  
ATOM   1679  C   ASN   266      11.195  -5.501 -24.608  1.00  0.00           C  
ATOM   1680  O   ASN   266      10.999  -4.315 -24.912  1.00  0.00           O  
ATOM   1681  CB  ASN   266       9.077  -6.459 -25.830  1.00  0.00           C  
ATOM   1682  CG  ASN   266       8.486  -7.531 -26.755  1.00  0.00           C  
ATOM   1683  ND2 ASN   266       7.890  -8.485 -26.368  1.00  0.00           N  
ATOM   1684  OD1 ASN   266       8.682  -7.341 -28.000  1.00  0.00           O  
ATOM   1685  H   ASN   266      10.779  -8.672 -25.874  1.00  0.00           H  
ATOM   1686  HA  ASN   266      11.090  -6.592 -26.427  1.00  0.00           H  
ATOM   1687  HB2 ASN   266       8.546  -6.544 -24.881  1.00  0.00           H  
ATOM   1688  HB3 ASN   266       8.865  -5.477 -26.252  1.00  0.00           H  
ATOM   1689 HD21 ASN   266       7.531  -9.159 -27.029  1.00  0.00           H  
ATOM   1690 HD22 ASN   266       7.743  -8.621 -25.378  1.00  0.00           H  
ATOM   1691  N   SER   267      12.106  -5.824 -23.637  1.00  0.00           N  
ATOM   1692  CA  SER   267      12.968  -4.950 -22.848  1.00  0.00           C  
ATOM   1693  C   SER   267      14.074  -5.822 -22.209  1.00  0.00           C  
ATOM   1694  O   SER   267      13.837  -7.005 -21.949  1.00  0.00           O  
ATOM   1695  CB  SER   267      12.235  -4.200 -21.786  1.00  0.00           C  
ATOM   1696  OG  SER   267      11.448  -5.103 -20.952  1.00  0.00           O  
ATOM   1697  H   SER   267      12.007  -6.711 -23.163  1.00  0.00           H  
ATOM   1698  HA  SER   267      13.476  -4.218 -23.476  1.00  0.00           H  
ATOM   1699  HB2 SER   267      13.017  -3.773 -21.158  1.00  0.00           H  
ATOM   1700  HB3 SER   267      11.619  -3.360 -22.107  1.00  0.00           H  
ATOM   1701  HG  SER   267      11.824  -5.288 -20.089  1.00  0.00           H  
ATOM   1702  N   GLU   268      15.196  -5.154 -21.930  1.00  0.00           N  
ATOM   1703  CA  GLU   268      16.318  -5.775 -21.162  1.00  0.00           C  
ATOM   1704  C   GLU   268      16.004  -5.951 -19.662  1.00  0.00           C  
ATOM   1705  O   GLU   268      16.666  -6.687 -18.967  1.00  0.00           O  
ATOM   1706  CB  GLU   268      17.607  -4.940 -21.309  1.00  0.00           C  
ATOM   1707  CG  GLU   268      17.584  -3.551 -20.739  1.00  0.00           C  
ATOM   1708  CD  GLU   268      18.836  -2.762 -21.094  1.00  0.00           C  
ATOM   1709  OE1 GLU   268      19.763  -2.623 -20.283  1.00  0.00           O  
ATOM   1710  OE2 GLU   268      18.880  -2.393 -22.270  1.00  0.00           O1-
ATOM   1711  H   GLU   268      15.141  -4.155 -22.067  1.00  0.00           H  
ATOM   1712  HA  GLU   268      16.559  -6.784 -21.495  1.00  0.00           H  
ATOM   1713  HB2 GLU   268      18.379  -5.488 -20.768  1.00  0.00           H  
ATOM   1714  HB3 GLU   268      17.891  -4.925 -22.361  1.00  0.00           H  
ATOM   1715  HG2 GLU   268      16.633  -3.028 -20.841  1.00  0.00           H  
ATOM   1716  HG3 GLU   268      17.542  -3.692 -19.659  1.00  0.00           H  
ATOM   1717  N   PHE   269      14.972  -5.331 -19.119  1.00  0.00           N  
ATOM   1718  CA  PHE   269      14.683  -5.358 -17.693  1.00  0.00           C  
ATOM   1719  C   PHE   269      13.179  -5.345 -17.439  1.00  0.00           C  
ATOM   1720  O   PHE   269      12.436  -4.717 -18.213  1.00  0.00           O  
ATOM   1721  CB  PHE   269      15.214  -4.127 -16.985  1.00  0.00           C  
ATOM   1722  CG  PHE   269      15.151  -4.096 -15.472  1.00  0.00           C  
ATOM   1723  CD1 PHE   269      14.473  -3.072 -14.838  1.00  0.00           C  
ATOM   1724  CD2 PHE   269      15.830  -5.131 -14.790  1.00  0.00           C  
ATOM   1725  CE1 PHE   269      14.411  -3.134 -13.466  1.00  0.00           C  
ATOM   1726  CE2 PHE   269      15.733  -5.142 -13.365  1.00  0.00           C  
ATOM   1727  CZ  PHE   269      15.028  -4.157 -12.737  1.00  0.00           C  
ATOM   1728  H   PHE   269      14.464  -4.672 -19.692  1.00  0.00           H  
ATOM   1729  HA  PHE   269      15.076  -6.256 -17.217  1.00  0.00           H  
ATOM   1730  HB2 PHE   269      16.278  -4.025 -17.198  1.00  0.00           H  
ATOM   1731  HB3 PHE   269      14.786  -3.178 -17.308  1.00  0.00           H  
ATOM   1732  HD1 PHE   269      14.007  -2.270 -15.391  1.00  0.00           H  
ATOM   1733  HD2 PHE   269      16.207  -5.984 -15.336  1.00  0.00           H  
ATOM   1734  HE1 PHE   269      13.913  -2.306 -12.983  1.00  0.00           H  
ATOM   1735  HE2 PHE   269      16.128  -5.964 -12.787  1.00  0.00           H  
ATOM   1736  HZ  PHE   269      15.062  -4.133 -11.657  1.00  0.00           H  
ATOM   1737  N   HIP   270      12.754  -5.946 -16.333  1.00  0.00           N  
ATOM   1738  CA  HIP   270      11.455  -5.905 -15.690  1.00  0.00           C  
ATOM   1739  C   HIP   270      11.388  -5.919 -14.173  1.00  0.00           C  
ATOM   1740  O   HIP   270      12.253  -6.529 -13.481  1.00  0.00           O  
ATOM   1741  CB  HIP   270      10.655  -7.181 -16.185  1.00  0.00           C  
ATOM   1742  CG  HIP   270      10.525  -7.369 -17.672  1.00  0.00           C  
ATOM   1743  CD2 HIP   270       9.367  -7.171 -18.341  1.00  0.00           C  
ATOM   1744  ND1 HIP   270      11.445  -7.849 -18.588  1.00  0.00           N1+
ATOM   1745  CE1 HIP   270      10.779  -8.068 -19.761  1.00  0.00           C  
ATOM   1746  NE2 HIP   270       9.515  -7.641 -19.624  1.00  0.00           N  
ATOM   1747  H   HIP   270      13.485  -6.569 -16.021  1.00  0.00           H  
ATOM   1748  HA  HIP   270      10.902  -5.066 -16.112  1.00  0.00           H  
ATOM   1749  HB2 HIP   270      11.231  -8.032 -15.821  1.00  0.00           H  
ATOM   1750  HB3 HIP   270       9.627  -7.128 -15.827  1.00  0.00           H  
ATOM   1751  HD1 HIP   270      12.496  -8.019 -18.409  1.00  0.00           H  
ATOM   1752  HD2 HIP   270       8.474  -6.719 -17.935  1.00  0.00           H  
ATOM   1753  HE1 HIP   270      11.330  -8.312 -20.658  1.00  0.00           H  
ATOM   1754  HE2 HIP   270       8.891  -7.472 -20.399  1.00  0.00           H  
ATOM   1755  N   PHE   271      10.424  -5.187 -13.655  1.00  0.00           N  
ATOM   1756  CA  PHE   271      10.260  -4.851 -12.225  1.00  0.00           C  
ATOM   1757  C   PHE   271       8.797  -4.644 -11.828  1.00  0.00           C  
ATOM   1758  O   PHE   271       7.948  -4.212 -12.584  1.00  0.00           O  
ATOM   1759  CB  PHE   271      11.094  -3.578 -11.884  1.00  0.00           C  
ATOM   1760  CG  PHE   271      11.045  -3.131 -10.426  1.00  0.00           C  
ATOM   1761  CD1 PHE   271      12.063  -3.519  -9.500  1.00  0.00           C  
ATOM   1762  CD2 PHE   271       9.922  -2.362 -10.001  1.00  0.00           C  
ATOM   1763  CE1 PHE   271      11.836  -3.239  -8.095  1.00  0.00           C  
ATOM   1764  CE2 PHE   271       9.781  -2.083  -8.643  1.00  0.00           C  
ATOM   1765  CZ  PHE   271      10.687  -2.566  -7.719  1.00  0.00           C  
ATOM   1766  H   PHE   271       9.828  -4.558 -14.174  1.00  0.00           H  
ATOM   1767  HA  PHE   271      10.662  -5.665 -11.620  1.00  0.00           H  
ATOM   1768  HB2 PHE   271      12.159  -3.780 -12.005  1.00  0.00           H  
ATOM   1769  HB3 PHE   271      10.829  -2.714 -12.493  1.00  0.00           H  
ATOM   1770  HD1 PHE   271      12.959  -4.044  -9.794  1.00  0.00           H  
ATOM   1771  HD2 PHE   271       9.126  -1.987 -10.628  1.00  0.00           H  
ATOM   1772  HE1 PHE   271      12.614  -3.489  -7.388  1.00  0.00           H  
ATOM   1773  HE2 PHE   271       8.863  -1.664  -8.258  1.00  0.00           H  
ATOM   1774  HZ  PHE   271      10.488  -2.327  -6.684  1.00  0.00           H  
ATOM   1775  N   TYR   272       8.527  -4.926 -10.555  1.00  0.00           N  
ATOM   1776  CA  TYR   272       7.222  -4.903  -9.807  1.00  0.00           C  
ATOM   1777  C   TYR   272       7.317  -4.737  -8.283  1.00  0.00           C  
ATOM   1778  O   TYR   272       8.300  -5.133  -7.596  1.00  0.00           O  
ATOM   1779  CB  TYR   272       6.274  -6.047 -10.329  1.00  0.00           C  
ATOM   1780  CG  TYR   272       4.881  -6.049  -9.724  1.00  0.00           C  
ATOM   1781  CD1 TYR   272       3.896  -5.004  -9.857  1.00  0.00           C  
ATOM   1782  CD2 TYR   272       4.474  -7.163  -9.003  1.00  0.00           C  
ATOM   1783  CE1 TYR   272       2.644  -5.029  -9.153  1.00  0.00           C  
ATOM   1784  CE2 TYR   272       3.250  -7.254  -8.402  1.00  0.00           C  
ATOM   1785  CZ  TYR   272       2.330  -6.193  -8.371  1.00  0.00           C  
ATOM   1786  OH  TYR   272       1.157  -6.280  -7.679  1.00  0.00           O  
ATOM   1787  H   TYR   272       9.335  -5.288 -10.069  1.00  0.00           H  
ATOM   1788  HA  TYR   272       6.733  -3.973 -10.097  1.00  0.00           H  
ATOM   1789  HB2 TYR   272       6.090  -6.066 -11.403  1.00  0.00           H  
ATOM   1790  HB3 TYR   272       6.834  -6.913  -9.976  1.00  0.00           H  
ATOM   1791  HD1 TYR   272       4.145  -4.168 -10.493  1.00  0.00           H  
ATOM   1792  HD2 TYR   272       5.092  -8.039  -8.874  1.00  0.00           H  
ATOM   1793  HE1 TYR   272       1.959  -4.194  -9.149  1.00  0.00           H  
ATOM   1794  HE2 TYR   272       3.000  -8.151  -7.854  1.00  0.00           H  
ATOM   1795  HH  TYR   272       0.617  -5.489  -7.606  1.00  0.00           H  
ATOM   1796  N   SER   273       6.189  -4.403  -7.641  1.00  0.00           N  
ATOM   1797  CA  SER   273       6.145  -4.486  -6.204  1.00  0.00           C  
ATOM   1798  C   SER   273       4.686  -4.651  -5.658  1.00  0.00           C  
ATOM   1799  O   SER   273       3.698  -4.149  -6.212  1.00  0.00           O  
ATOM   1800  CB  SER   273       6.827  -3.192  -5.630  1.00  0.00           C  
ATOM   1801  OG  SER   273       6.069  -1.960  -5.619  1.00  0.00           O  
ATOM   1802  H   SER   273       5.349  -4.064  -8.088  1.00  0.00           H  
ATOM   1803  HA  SER   273       6.740  -5.361  -5.941  1.00  0.00           H  
ATOM   1804  HB2 SER   273       7.363  -3.341  -4.692  1.00  0.00           H  
ATOM   1805  HB3 SER   273       7.646  -2.852  -6.263  1.00  0.00           H  
ATOM   1806  HG  SER   273       5.792  -1.696  -6.500  1.00  0.00           H  
ATOM   1807  N   ILE   274       4.529  -5.280  -4.490  1.00  0.00           N  
ATOM   1808  CA  ILE   274       3.251  -5.284  -3.799  1.00  0.00           C  
ATOM   1809  C   ILE   274       3.451  -4.588  -2.476  1.00  0.00           C  
ATOM   1810  O   ILE   274       4.496  -4.682  -1.823  1.00  0.00           O  
ATOM   1811  CB  ILE   274       2.790  -6.787  -3.639  1.00  0.00           C  
ATOM   1812  CG1 ILE   274       3.161  -7.710  -4.777  1.00  0.00           C  
ATOM   1813  CG2 ILE   274       1.253  -6.785  -3.334  1.00  0.00           C  
ATOM   1814  CD1 ILE   274       2.885  -9.229  -4.512  1.00  0.00           C  
ATOM   1815  H   ILE   274       5.301  -5.643  -3.949  1.00  0.00           H  
ATOM   1816  HA  ILE   274       2.474  -4.857  -4.434  1.00  0.00           H  
ATOM   1817  HB  ILE   274       3.358  -7.206  -2.809  1.00  0.00           H  
ATOM   1818 HG12 ILE   274       2.535  -7.525  -5.649  1.00  0.00           H  
ATOM   1819 HG13 ILE   274       4.193  -7.584  -5.105  1.00  0.00           H  
ATOM   1820 HG21 ILE   274       0.816  -6.399  -4.256  1.00  0.00           H  
ATOM   1821 HG22 ILE   274       0.868  -7.796  -3.202  1.00  0.00           H  
ATOM   1822 HG23 ILE   274       0.952  -6.196  -2.468  1.00  0.00           H  
ATOM   1823 HD11 ILE   274       2.995  -9.811  -5.427  1.00  0.00           H  
ATOM   1824 HD12 ILE   274       3.495  -9.517  -3.656  1.00  0.00           H  
ATOM   1825 HD13 ILE   274       1.830  -9.230  -4.236  1.00  0.00           H  
ATOM   1826  N   ASN   275       2.392  -3.871  -2.037  1.00  0.00           N  
ATOM   1827  CA  ASN   275       2.104  -3.412  -0.673  1.00  0.00           C  
ATOM   1828  C   ASN   275       0.684  -3.897  -0.242  1.00  0.00           C  
ATOM   1829  O   ASN   275      -0.258  -3.820  -1.044  1.00  0.00           O  
ATOM   1830  CB  ASN   275       2.142  -1.868  -0.640  1.00  0.00           C  
ATOM   1831  CG  ASN   275       2.089  -1.187   0.710  1.00  0.00           C  
ATOM   1832  ND2 ASN   275       3.103  -1.173   1.512  1.00  0.00           N  
ATOM   1833  OD1 ASN   275       1.057  -0.714   1.061  1.00  0.00           O  
ATOM   1834  H   ASN   275       1.572  -3.825  -2.626  1.00  0.00           H  
ATOM   1835  HA  ASN   275       2.778  -3.965  -0.020  1.00  0.00           H  
ATOM   1836  HB2 ASN   275       2.937  -1.543  -1.311  1.00  0.00           H  
ATOM   1837  HB3 ASN   275       1.290  -1.523  -1.226  1.00  0.00           H  
ATOM   1838 HD21 ASN   275       2.939  -0.817   2.443  1.00  0.00           H  
ATOM   1839 HD22 ASN   275       4.035  -1.370   1.178  1.00  0.00           H  
ATOM   1840  N   VAL   276       0.561  -4.222   1.017  1.00  0.00           N  
ATOM   1841  CA  VAL   276      -0.682  -4.634   1.677  1.00  0.00           C  
ATOM   1842  C   VAL   276      -0.716  -4.383   3.219  1.00  0.00           C  
ATOM   1843  O   VAL   276       0.337  -4.517   3.820  1.00  0.00           O  
ATOM   1844  CB  VAL   276      -1.228  -6.021   1.197  1.00  0.00           C  
ATOM   1845  CG1 VAL   276      -0.282  -7.129   1.661  1.00  0.00           C  
ATOM   1846  CG2 VAL   276      -2.726  -6.256   1.571  1.00  0.00           C  
ATOM   1847  H   VAL   276       1.361  -4.307   1.626  1.00  0.00           H  
ATOM   1848  HA  VAL   276      -1.414  -3.934   1.273  1.00  0.00           H  
ATOM   1849  HB  VAL   276      -1.296  -5.951   0.111  1.00  0.00           H  
ATOM   1850 HG11 VAL   276      -0.581  -8.111   1.295  1.00  0.00           H  
ATOM   1851 HG12 VAL   276       0.745  -6.991   1.325  1.00  0.00           H  
ATOM   1852 HG13 VAL   276      -0.241  -7.196   2.748  1.00  0.00           H  
ATOM   1853 HG21 VAL   276      -3.305  -5.369   1.315  1.00  0.00           H  
ATOM   1854 HG22 VAL   276      -3.174  -7.068   1.000  1.00  0.00           H  
ATOM   1855 HG23 VAL   276      -2.779  -6.479   2.637  1.00  0.00           H  
ATOM   1856  N   GLY   277      -1.822  -3.980   3.893  1.00  0.00           N  
ATOM   1857  CA  GLY   277      -1.928  -4.036   5.360  1.00  0.00           C  
ATOM   1858  C   GLY   277      -3.259  -3.494   5.956  1.00  0.00           C  
ATOM   1859  O   GLY   277      -4.123  -2.988   5.257  1.00  0.00           O  
ATOM   1860  H   GLY   277      -2.611  -3.609   3.383  1.00  0.00           H  
ATOM   1861  HA2 GLY   277      -1.810  -5.087   5.622  1.00  0.00           H  
ATOM   1862  HA3 GLY   277      -1.145  -3.435   5.824  1.00  0.00           H  
ATOM   1863  N   GLY   278      -3.509  -3.895   7.225  1.00  0.00           N  
ATOM   1864  CA  GLY   278      -4.816  -3.798   7.903  1.00  0.00           C  
ATOM   1865  C   GLY   278      -4.759  -4.103   9.350  1.00  0.00           C  
ATOM   1866  O   GLY   278      -3.784  -4.708   9.772  1.00  0.00           O  
ATOM   1867  H   GLY   278      -2.740  -4.376   7.668  1.00  0.00           H  
ATOM   1868  HA2 GLY   278      -5.292  -2.849   7.657  1.00  0.00           H  
ATOM   1869  HA3 GLY   278      -5.443  -4.622   7.560  1.00  0.00           H  
ATOM   1870  N   PHE   279      -5.814  -3.800  10.086  1.00  0.00           N  
ATOM   1871  CA  PHE   279      -5.885  -4.013  11.542  1.00  0.00           C  
ATOM   1872  C   PHE   279      -6.612  -5.293  11.902  1.00  0.00           C  
ATOM   1873  O   PHE   279      -7.479  -5.720  11.209  1.00  0.00           O  
ATOM   1874  CB  PHE   279      -6.489  -2.684  12.033  1.00  0.00           C  
ATOM   1875  CG  PHE   279      -6.837  -2.340  13.501  1.00  0.00           C  
ATOM   1876  CD1 PHE   279      -6.014  -1.473  14.259  1.00  0.00           C  
ATOM   1877  CD2 PHE   279      -8.069  -2.774  14.005  1.00  0.00           C  
ATOM   1878  CE1 PHE   279      -6.465  -1.040  15.458  1.00  0.00           C  
ATOM   1879  CE2 PHE   279      -8.525  -2.284  15.201  1.00  0.00           C  
ATOM   1880  CZ  PHE   279      -7.751  -1.421  16.018  1.00  0.00           C  
ATOM   1881  H   PHE   279      -6.666  -3.403   9.718  1.00  0.00           H  
ATOM   1882  HA  PHE   279      -4.888  -4.156  11.959  1.00  0.00           H  
ATOM   1883  HB2 PHE   279      -5.804  -1.908  11.692  1.00  0.00           H  
ATOM   1884  HB3 PHE   279      -7.420  -2.467  11.511  1.00  0.00           H  
ATOM   1885  HD1 PHE   279      -5.106  -1.079  13.828  1.00  0.00           H  
ATOM   1886  HD2 PHE   279      -8.750  -3.390  13.436  1.00  0.00           H  
ATOM   1887  HE1 PHE   279      -5.881  -0.396  16.098  1.00  0.00           H  
ATOM   1888  HE2 PHE   279      -9.493  -2.648  15.510  1.00  0.00           H  
ATOM   1889  HZ  PHE   279      -8.162  -0.988  16.918  1.00  0.00           H  
ATOM   1890  N   PHE   280      -6.297  -5.972  13.010  1.00  0.00           N  
ATOM   1891  CA  PHE   280      -6.879  -7.303  13.434  1.00  0.00           C  
ATOM   1892  C   PHE   280      -6.701  -7.500  14.957  1.00  0.00           C  
ATOM   1893  O   PHE   280      -5.619  -7.092  15.484  1.00  0.00           O  
ATOM   1894  CB  PHE   280      -6.049  -8.419  12.760  1.00  0.00           C  
ATOM   1895  CG  PHE   280      -6.569  -8.576  11.344  1.00  0.00           C  
ATOM   1896  CD1 PHE   280      -7.689  -9.396  11.108  1.00  0.00           C  
ATOM   1897  CD2 PHE   280      -5.945  -7.918  10.266  1.00  0.00           C  
ATOM   1898  CE1 PHE   280      -8.192  -9.543   9.806  1.00  0.00           C  
ATOM   1899  CE2 PHE   280      -6.452  -8.067   8.962  1.00  0.00           C  
ATOM   1900  CZ  PHE   280      -7.579  -8.876   8.733  1.00  0.00           C  
ATOM   1901  H   PHE   280      -5.357  -5.901  13.375  1.00  0.00           H  
ATOM   1902  HA  PHE   280      -7.925  -7.380  13.170  1.00  0.00           H  
ATOM   1903  HB2 PHE   280      -4.985  -8.174  12.761  1.00  0.00           H  
ATOM   1904  HB3 PHE   280      -6.193  -9.362  13.288  1.00  0.00           H  
ATOM   1905  HD1 PHE   280      -8.174  -9.908  11.925  1.00  0.00           H  
ATOM   1906  HD2 PHE   280      -5.085  -7.287  10.437  1.00  0.00           H  
ATOM   1907  HE1 PHE   280      -9.059 -10.159   9.642  1.00  0.00           H  
ATOM   1908  HE2 PHE   280      -5.983  -7.554   8.136  1.00  0.00           H  
ATOM   1909  HZ  PHE   280      -7.978  -8.979   7.735  1.00  0.00           H  
ATOM   1910  N   LYS   281      -7.656  -8.198  15.584  1.00  0.00           N  
ATOM   1911  CA  LYS   281      -7.508  -8.694  16.934  1.00  0.00           C  
ATOM   1912  C   LYS   281      -6.676  -9.937  16.873  1.00  0.00           C  
ATOM   1913  O   LYS   281      -7.019 -10.839  16.169  1.00  0.00           O  
ATOM   1914  CB  LYS   281      -8.916  -8.871  17.513  1.00  0.00           C  
ATOM   1915  CG  LYS   281      -8.949  -9.675  18.853  1.00  0.00           C  
ATOM   1916  CD  LYS   281     -10.358  -9.951  19.312  1.00  0.00           C  
ATOM   1917  CE  LYS   281     -10.923  -8.697  19.947  1.00  0.00           C  
ATOM   1918  NZ  LYS   281     -12.381  -8.892  20.034  1.00  0.00           N1+
ATOM   1919  H   LYS   281      -8.413  -8.456  14.967  1.00  0.00           H  
ATOM   1920  HA  LYS   281      -6.975  -7.872  17.413  1.00  0.00           H  
ATOM   1921  HB2 LYS   281      -9.391  -7.922  17.762  1.00  0.00           H  
ATOM   1922  HB3 LYS   281      -9.502  -9.350  16.728  1.00  0.00           H  
ATOM   1923  HG2 LYS   281      -8.367 -10.597  18.880  1.00  0.00           H  
ATOM   1924  HG3 LYS   281      -8.445  -9.065  19.603  1.00  0.00           H  
ATOM   1925  HD2 LYS   281     -10.990 -10.237  18.472  1.00  0.00           H  
ATOM   1926  HD3 LYS   281     -10.501 -10.698  20.093  1.00  0.00           H  
ATOM   1927  HE2 LYS   281     -10.531  -8.684  20.964  1.00  0.00           H  
ATOM   1928  HE3 LYS   281     -10.623  -7.777  19.447  1.00  0.00           H  
ATOM   1929  HZ1 LYS   281     -12.926  -8.950  19.186  1.00  0.00           H  
ATOM   1930  HZ2 LYS   281     -12.710  -9.718  20.511  1.00  0.00           H  
ATOM   1931  HZ3 LYS   281     -12.719  -8.090  20.547  1.00  0.00           H  
ATOM   1932  N   LEU   282      -5.653  -9.974  17.703  1.00  0.00           N  
ATOM   1933  CA  LEU   282      -4.728 -11.115  17.863  1.00  0.00           C  
ATOM   1934  C   LEU   282      -4.647 -11.448  19.350  1.00  0.00           C  
ATOM   1935  O   LEU   282      -4.617 -10.590  20.245  1.00  0.00           O  
ATOM   1936  CB  LEU   282      -3.328 -10.785  17.145  1.00  0.00           C  
ATOM   1937  CG  LEU   282      -3.351 -10.492  15.642  1.00  0.00           C  
ATOM   1938  CD1 LEU   282      -1.957 -10.039  15.162  1.00  0.00           C  
ATOM   1939  CD2 LEU   282      -3.663 -11.855  15.041  1.00  0.00           C  
ATOM   1940  H   LEU   282      -5.613  -9.269  18.425  1.00  0.00           H  
ATOM   1941  HA  LEU   282      -5.105 -11.977  17.312  1.00  0.00           H  
ATOM   1942  HB2 LEU   282      -2.907  -9.960  17.719  1.00  0.00           H  
ATOM   1943  HB3 LEU   282      -2.607 -11.589  17.289  1.00  0.00           H  
ATOM   1944  HG  LEU   282      -4.051  -9.701  15.373  1.00  0.00           H  
ATOM   1945 HD11 LEU   282      -1.457  -9.352  15.845  1.00  0.00           H  
ATOM   1946 HD12 LEU   282      -1.452 -10.997  15.046  1.00  0.00           H  
ATOM   1947 HD13 LEU   282      -2.140  -9.526  14.218  1.00  0.00           H  
ATOM   1948 HD21 LEU   282      -3.666 -11.706  13.961  1.00  0.00           H  
ATOM   1949 HD22 LEU   282      -2.927 -12.599  15.345  1.00  0.00           H  
ATOM   1950 HD23 LEU   282      -4.656 -12.236  15.279  1.00  0.00           H  
ATOM   1951  N   ARG   283      -4.513 -12.723  19.558  1.00  0.00           N  
ATOM   1952  CA  ARG   283      -4.470 -13.416  20.850  1.00  0.00           C  
ATOM   1953  C   ARG   283      -3.055 -13.916  21.099  1.00  0.00           C  
ATOM   1954  O   ARG   283      -2.369 -14.285  20.191  1.00  0.00           O  
ATOM   1955  CB  ARG   283      -5.503 -14.548  20.867  1.00  0.00           C  
ATOM   1956  CG  ARG   283      -6.885 -14.024  21.242  1.00  0.00           C  
ATOM   1957  CD  ARG   283      -7.874 -15.156  21.164  1.00  0.00           C  
ATOM   1958  NE  ARG   283      -9.241 -14.478  21.178  1.00  0.00           N  
ATOM   1959  CZ  ARG   283     -10.004 -14.091  22.210  1.00  0.00           C  
ATOM   1960  NH1 ARG   283      -9.531 -13.936  23.394  1.00  0.00           N1+
ATOM   1961  NH2 ARG   283     -11.193 -13.598  21.995  1.00  0.00           N1+
ATOM   1962  H   ARG   283      -4.501 -13.299  18.728  1.00  0.00           H  
ATOM   1963  HA  ARG   283      -4.647 -12.806  21.736  1.00  0.00           H  
ATOM   1964  HB2 ARG   283      -5.588 -15.068  19.913  1.00  0.00           H  
ATOM   1965  HB3 ARG   283      -5.279 -15.301  21.622  1.00  0.00           H  
ATOM   1966  HG2 ARG   283      -6.807 -13.531  22.211  1.00  0.00           H  
ATOM   1967  HG3 ARG   283      -7.119 -13.303  20.460  1.00  0.00           H  
ATOM   1968  HD2 ARG   283      -7.712 -15.748  20.264  1.00  0.00           H  
ATOM   1969  HD3 ARG   283      -7.787 -15.876  21.977  1.00  0.00           H  
ATOM   1970  HE  ARG   283      -9.767 -14.509  20.316  1.00  0.00           H  
ATOM   1971 HH11 ARG   283      -8.548 -13.997  23.620  1.00  0.00           H  
ATOM   1972 HH12 ARG   283     -10.216 -13.881  24.134  1.00  0.00           H  
ATOM   1973 HH21 ARG   283     -11.633 -13.616  21.086  1.00  0.00           H  
ATOM   1974 HH22 ARG   283     -11.866 -13.417  22.727  1.00  0.00           H  
ATOM   1975  N   ALA   284      -2.716 -14.137  22.361  1.00  0.00           N  
ATOM   1976  CA  ALA   284      -1.496 -14.771  22.817  1.00  0.00           C  
ATOM   1977  C   ALA   284      -1.488 -16.234  22.276  1.00  0.00           C  
ATOM   1978  O   ALA   284      -2.388 -17.050  22.509  1.00  0.00           O  
ATOM   1979  CB  ALA   284      -1.538 -14.597  24.318  1.00  0.00           C  
ATOM   1980  H   ALA   284      -3.328 -13.874  23.121  1.00  0.00           H  
ATOM   1981  HA  ALA   284      -0.623 -14.272  22.396  1.00  0.00           H  
ATOM   1982  HB1 ALA   284      -0.512 -14.802  24.623  1.00  0.00           H  
ATOM   1983  HB2 ALA   284      -1.872 -13.622  24.672  1.00  0.00           H  
ATOM   1984  HB3 ALA   284      -2.056 -15.435  24.783  1.00  0.00           H  
ATOM   1985  N   GLY   285      -0.379 -16.533  21.537  1.00  0.00           N  
ATOM   1986  CA  GLY   285      -0.018 -17.797  20.922  1.00  0.00           C  
ATOM   1987  C   GLY   285      -0.439 -17.925  19.482  1.00  0.00           C  
ATOM   1988  O   GLY   285      -0.251 -19.009  18.923  1.00  0.00           O  
ATOM   1989  H   GLY   285       0.301 -15.833  21.276  1.00  0.00           H  
ATOM   1990  HA2 GLY   285       1.049 -18.020  20.942  1.00  0.00           H  
ATOM   1991  HA3 GLY   285      -0.309 -18.704  21.452  1.00  0.00           H  
ATOM   1992  N   GLU   286      -1.045 -16.899  18.902  1.00  0.00           N  
ATOM   1993  CA  GLU   286      -1.212 -16.915  17.501  1.00  0.00           C  
ATOM   1994  C   GLU   286       0.028 -16.584  16.701  1.00  0.00           C  
ATOM   1995  O   GLU   286       0.892 -15.893  17.208  1.00  0.00           O  
ATOM   1996  CB  GLU   286      -2.336 -15.900  17.173  1.00  0.00           C  
ATOM   1997  CG  GLU   286      -3.732 -16.260  17.767  1.00  0.00           C  
ATOM   1998  CD  GLU   286      -4.879 -15.646  17.091  1.00  0.00           C  
ATOM   1999  OE1 GLU   286      -5.007 -14.396  17.184  1.00  0.00           O  
ATOM   2000  OE2 GLU   286      -5.797 -16.293  16.494  1.00  0.00           O1-
ATOM   2001  H   GLU   286      -1.143 -16.047  19.436  1.00  0.00           H  
ATOM   2002  HA  GLU   286      -1.530 -17.863  17.066  1.00  0.00           H  
ATOM   2003  HB2 GLU   286      -2.099 -14.917  17.581  1.00  0.00           H  
ATOM   2004  HB3 GLU   286      -2.385 -15.721  16.099  1.00  0.00           H  
ATOM   2005  HG2 GLU   286      -3.846 -17.328  17.579  1.00  0.00           H  
ATOM   2006  HG3 GLU   286      -3.794 -16.112  18.845  1.00  0.00           H  
ATOM   2007  N   GLU   287       0.176 -16.916  15.476  1.00  0.00           N  
ATOM   2008  CA  GLU   287       1.325 -16.646  14.683  1.00  0.00           C  
ATOM   2009  C   GLU   287       1.068 -16.393  13.177  1.00  0.00           C  
ATOM   2010  O   GLU   287       0.265 -17.032  12.517  1.00  0.00           O  
ATOM   2011  CB  GLU   287       2.386 -17.782  14.845  1.00  0.00           C  
ATOM   2012  CG  GLU   287       1.904 -19.102  14.227  1.00  0.00           C  
ATOM   2013  CD  GLU   287       2.980 -20.203  14.409  1.00  0.00           C  
ATOM   2014  OE1 GLU   287       2.880 -21.275  13.778  1.00  0.00           O  
ATOM   2015  OE2 GLU   287       3.846 -20.142  15.343  1.00  0.00           O1-
ATOM   2016  H   GLU   287      -0.628 -17.418  15.128  1.00  0.00           H  
ATOM   2017  HA  GLU   287       1.772 -15.686  14.944  1.00  0.00           H  
ATOM   2018  HB2 GLU   287       3.259 -17.413  14.306  1.00  0.00           H  
ATOM   2019  HB3 GLU   287       2.559 -17.993  15.900  1.00  0.00           H  
ATOM   2020  HG2 GLU   287       1.067 -19.618  14.697  1.00  0.00           H  
ATOM   2021  HG3 GLU   287       1.702 -18.993  13.162  1.00  0.00           H  
ATOM   2022  N   ILE   288       1.773 -15.438  12.565  1.00  0.00           N  
ATOM   2023  CA  ILE   288       1.722 -14.980  11.191  1.00  0.00           C  
ATOM   2024  C   ILE   288       2.649 -15.772  10.264  1.00  0.00           C  
ATOM   2025  O   ILE   288       3.710 -16.193  10.752  1.00  0.00           O  
ATOM   2026  CB  ILE   288       1.876 -13.470  11.199  1.00  0.00           C  
ATOM   2027  CG1 ILE   288       0.887 -12.740  12.184  1.00  0.00           C  
ATOM   2028  CG2 ILE   288       1.649 -12.905   9.739  1.00  0.00           C  
ATOM   2029  CD1 ILE   288      -0.639 -13.121  12.027  1.00  0.00           C  
ATOM   2030  H   ILE   288       2.417 -14.927  13.151  1.00  0.00           H  
ATOM   2031  HA  ILE   288       0.741 -15.249  10.799  1.00  0.00           H  
ATOM   2032  HB  ILE   288       2.906 -13.210  11.444  1.00  0.00           H  
ATOM   2033 HG12 ILE   288       1.188 -12.984  13.204  1.00  0.00           H  
ATOM   2034 HG13 ILE   288       1.067 -11.666  12.233  1.00  0.00           H  
ATOM   2035 HG21 ILE   288       1.563 -11.820   9.804  1.00  0.00           H  
ATOM   2036 HG22 ILE   288       2.533 -13.004   9.109  1.00  0.00           H  
ATOM   2037 HG23 ILE   288       0.705 -13.185   9.271  1.00  0.00           H  
ATOM   2038 HD11 ILE   288      -0.835 -14.188  12.137  1.00  0.00           H  
ATOM   2039 HD12 ILE   288      -1.209 -12.429  12.648  1.00  0.00           H  
ATOM   2040 HD13 ILE   288      -0.897 -12.878  10.997  1.00  0.00           H  
ATOM   2041  N   SER   289       2.301 -16.016   9.019  1.00  0.00           N  
ATOM   2042  CA  SER   289       3.236 -16.584   8.066  1.00  0.00           C  
ATOM   2043  C   SER   289       2.911 -16.039   6.670  1.00  0.00           C  
ATOM   2044  O   SER   289       1.792 -15.997   6.181  1.00  0.00           O  
ATOM   2045  CB  SER   289       3.093 -18.111   8.060  1.00  0.00           C  
ATOM   2046  OG  SER   289       4.097 -18.712   7.270  1.00  0.00           O  
ATOM   2047  H   SER   289       1.358 -16.064   8.654  1.00  0.00           H  
ATOM   2048  HA  SER   289       4.262 -16.325   8.331  1.00  0.00           H  
ATOM   2049  HB2 SER   289       3.170 -18.484   9.081  1.00  0.00           H  
ATOM   2050  HB3 SER   289       2.115 -18.384   7.662  1.00  0.00           H  
ATOM   2051  HG  SER   289       3.915 -18.533   6.344  1.00  0.00           H  
ATOM   2052  N   ILE   290       3.889 -15.562   5.864  1.00  0.00           N  
ATOM   2053  CA  ILE   290       3.670 -14.980   4.552  1.00  0.00           C  
ATOM   2054  C   ILE   290       3.921 -15.973   3.441  1.00  0.00           C  
ATOM   2055  O   ILE   290       5.087 -16.423   3.357  1.00  0.00           O  
ATOM   2056  CB  ILE   290       4.459 -13.652   4.392  1.00  0.00           C  
ATOM   2057  CG1 ILE   290       4.026 -12.546   5.392  1.00  0.00           C  
ATOM   2058  CG2 ILE   290       4.232 -13.075   2.980  1.00  0.00           C  
ATOM   2059  CD1 ILE   290       4.591 -12.664   6.813  1.00  0.00           C  
ATOM   2060  H   ILE   290       4.842 -15.580   6.198  1.00  0.00           H  
ATOM   2061  HA  ILE   290       2.626 -14.687   4.476  1.00  0.00           H  
ATOM   2062  HB  ILE   290       5.526 -13.845   4.511  1.00  0.00           H  
ATOM   2063 HG12 ILE   290       4.365 -11.580   5.014  1.00  0.00           H  
ATOM   2064 HG13 ILE   290       2.937 -12.509   5.444  1.00  0.00           H  
ATOM   2065 HG21 ILE   290       3.167 -12.902   2.822  1.00  0.00           H  
ATOM   2066 HG22 ILE   290       4.768 -12.133   2.865  1.00  0.00           H  
ATOM   2067 HG23 ILE   290       4.604 -13.757   2.216  1.00  0.00           H  
ATOM   2068 HD11 ILE   290       4.374 -11.745   7.359  1.00  0.00           H  
ATOM   2069 HD12 ILE   290       4.132 -13.489   7.353  1.00  0.00           H  
ATOM   2070 HD13 ILE   290       5.672 -12.802   6.773  1.00  0.00           H  
ATOM   2071  N   GLN   291       3.005 -16.170   2.513  1.00  0.00           N  
ATOM   2072  CA  GLN   291       3.312 -16.838   1.188  1.00  0.00           C  
ATOM   2073  C   GLN   291       3.587 -15.890   0.040  1.00  0.00           C  
ATOM   2074  O   GLN   291       2.875 -14.892  -0.123  1.00  0.00           O  
ATOM   2075  CB  GLN   291       2.222 -17.856   0.816  1.00  0.00           C  
ATOM   2076  CG  GLN   291       1.845 -18.805   1.968  1.00  0.00           C  
ATOM   2077  CD  GLN   291       0.936 -19.958   1.535  1.00  0.00           C  
ATOM   2078  NE2 GLN   291       0.678 -20.890   2.449  1.00  0.00           N  
ATOM   2079  OE1 GLN   291       0.458 -20.023   0.405  1.00  0.00           O  
ATOM   2080  H   GLN   291       2.099 -15.737   2.618  1.00  0.00           H  
ATOM   2081  HA  GLN   291       4.219 -17.424   1.326  1.00  0.00           H  
ATOM   2082  HB2 GLN   291       1.330 -17.328   0.485  1.00  0.00           H  
ATOM   2083  HB3 GLN   291       2.596 -18.452  -0.018  1.00  0.00           H  
ATOM   2084  HG2 GLN   291       2.754 -19.221   2.405  1.00  0.00           H  
ATOM   2085  HG3 GLN   291       1.328 -18.243   2.747  1.00  0.00           H  
ATOM   2086 HE21 GLN   291       0.086 -21.670   2.206  1.00  0.00           H  
ATOM   2087 HE22 GLN   291       1.078 -20.819   3.372  1.00  0.00           H  
ATOM   2088  N   VAL   292       4.533 -16.204  -0.812  1.00  0.00           N  
ATOM   2089  CA  VAL   292       4.697 -15.663  -2.131  1.00  0.00           C  
ATOM   2090  C   VAL   292       4.498 -16.693  -3.249  1.00  0.00           C  
ATOM   2091  O   VAL   292       4.545 -17.895  -2.994  1.00  0.00           O  
ATOM   2092  CB  VAL   292       6.096 -14.999  -2.248  1.00  0.00           C  
ATOM   2093  CG1 VAL   292       6.297 -13.863  -1.232  1.00  0.00           C  
ATOM   2094  CG2 VAL   292       7.254 -16.003  -2.108  1.00  0.00           C  
ATOM   2095  H   VAL   292       5.093 -17.020  -0.605  1.00  0.00           H  
ATOM   2096  HA  VAL   292       3.958 -14.878  -2.285  1.00  0.00           H  
ATOM   2097  HB  VAL   292       6.174 -14.549  -3.239  1.00  0.00           H  
ATOM   2098 HG11 VAL   292       7.278 -13.411  -1.385  1.00  0.00           H  
ATOM   2099 HG12 VAL   292       5.527 -13.103  -1.373  1.00  0.00           H  
ATOM   2100 HG13 VAL   292       6.246 -14.244  -0.212  1.00  0.00           H  
ATOM   2101 HG21 VAL   292       7.277 -16.425  -1.103  1.00  0.00           H  
ATOM   2102 HG22 VAL   292       7.142 -16.810  -2.830  1.00  0.00           H  
ATOM   2103 HG23 VAL   292       8.202 -15.500  -2.302  1.00  0.00           H  
ATOM   2104  N   SER   293       4.495 -16.227  -4.462  1.00  0.00           N  
ATOM   2105  CA  SER   293       4.347 -17.094  -5.632  1.00  0.00           C  
ATOM   2106  C   SER   293       5.674 -17.521  -6.221  1.00  0.00           C  
ATOM   2107  O   SER   293       5.845 -18.626  -6.608  1.00  0.00           O  
ATOM   2108  CB  SER   293       3.539 -16.343  -6.680  1.00  0.00           C  
ATOM   2109  OG  SER   293       4.221 -15.164  -7.054  1.00  0.00           O  
ATOM   2110  H   SER   293       4.523 -15.228  -4.614  1.00  0.00           H  
ATOM   2111  HA  SER   293       3.784 -17.987  -5.365  1.00  0.00           H  
ATOM   2112  HB2 SER   293       3.404 -16.977  -7.558  1.00  0.00           H  
ATOM   2113  HB3 SER   293       2.561 -16.084  -6.273  1.00  0.00           H  
ATOM   2114  HG  SER   293       3.709 -14.761  -7.764  1.00  0.00           H  
ATOM   2115  N   ASN   294       6.691 -16.640  -6.207  1.00  0.00           N  
ATOM   2116  CA  ASN   294       7.977 -16.914  -6.755  1.00  0.00           C  
ATOM   2117  C   ASN   294       8.962 -16.170  -5.857  1.00  0.00           C  
ATOM   2118  O   ASN   294       9.117 -14.925  -5.997  1.00  0.00           O  
ATOM   2119  CB  ASN   294       8.002 -16.441  -8.220  1.00  0.00           C  
ATOM   2120  CG  ASN   294       9.311 -16.768  -8.940  1.00  0.00           C  
ATOM   2121  ND2 ASN   294       9.231 -17.019 -10.244  1.00  0.00           N  
ATOM   2122  OD1 ASN   294      10.389 -16.780  -8.354  1.00  0.00           O  
ATOM   2123  H   ASN   294       6.531 -15.714  -5.840  1.00  0.00           H  
ATOM   2124  HA  ASN   294       8.181 -17.983  -6.749  1.00  0.00           H  
ATOM   2125  HB2 ASN   294       7.186 -16.934  -8.751  1.00  0.00           H  
ATOM   2126  HB3 ASN   294       7.827 -15.366  -8.272  1.00  0.00           H  
ATOM   2127 HD21 ASN   294      10.074 -17.240 -10.749  1.00  0.00           H  
ATOM   2128 HD22 ASN   294       8.336 -17.014 -10.706  1.00  0.00           H  
ATOM   2129  N   PRO   295       9.695 -16.834  -5.021  1.00  0.00           N  
ATOM   2130  CA  PRO   295      10.767 -16.212  -4.225  1.00  0.00           C  
ATOM   2131  C   PRO   295      12.045 -15.897  -5.015  1.00  0.00           C  
ATOM   2132  O   PRO   295      12.941 -15.137  -4.513  1.00  0.00           O  
ATOM   2133  CB  PRO   295      11.114 -17.222  -3.123  1.00  0.00           C  
ATOM   2134  CG  PRO   295      10.774 -18.540  -3.791  1.00  0.00           C  
ATOM   2135  CD  PRO   295       9.472 -18.178  -4.511  1.00  0.00           C  
ATOM   2136  HA  PRO   295      10.416 -15.298  -3.763  1.00  0.00           H  
ATOM   2137  HB2 PRO   295      12.157 -17.178  -2.807  1.00  0.00           H  
ATOM   2138  HB3 PRO   295      10.455 -17.066  -2.267  1.00  0.00           H  
ATOM   2139  HG2 PRO   295      11.552 -18.805  -4.506  1.00  0.00           H  
ATOM   2140  HG3 PRO   295      10.659 -19.323  -3.049  1.00  0.00           H  
ATOM   2141  HD2 PRO   295       9.224 -18.910  -5.273  1.00  0.00           H  
ATOM   2142  HD3 PRO   295       8.659 -18.131  -3.792  1.00  0.00           H  
ATOM   2143  N   SER   296      12.259 -16.452  -6.234  1.00  0.00           N  
ATOM   2144  CA  SER   296      13.577 -16.387  -6.891  1.00  0.00           C  
ATOM   2145  C   SER   296      13.731 -15.007  -7.573  1.00  0.00           C  
ATOM   2146  O   SER   296      14.795 -14.405  -7.629  1.00  0.00           O  
ATOM   2147  CB  SER   296      13.692 -17.499  -7.934  1.00  0.00           C  
ATOM   2148  OG  SER   296      13.878 -18.810  -7.380  1.00  0.00           O  
ATOM   2149  H   SER   296      11.623 -17.114  -6.656  1.00  0.00           H  
ATOM   2150  HA  SER   296      14.361 -16.524  -6.146  1.00  0.00           H  
ATOM   2151  HB2 SER   296      12.761 -17.529  -8.498  1.00  0.00           H  
ATOM   2152  HB3 SER   296      14.571 -17.279  -8.540  1.00  0.00           H  
ATOM   2153  HG  SER   296      13.107 -18.920  -6.820  1.00  0.00           H  
ATOM   2154  N   LEU   297      12.589 -14.514  -8.084  1.00  0.00           N  
ATOM   2155  CA  LEU   297      12.634 -13.155  -8.660  1.00  0.00           C  
ATOM   2156  C   LEU   297      12.522 -12.086  -7.617  1.00  0.00           C  
ATOM   2157  O   LEU   297      12.498 -10.893  -7.878  1.00  0.00           O  
ATOM   2158  CB  LEU   297      11.397 -12.997  -9.585  1.00  0.00           C  
ATOM   2159  CG  LEU   297      11.380 -14.040 -10.729  1.00  0.00           C  
ATOM   2160  CD1 LEU   297      10.101 -13.810 -11.546  1.00  0.00           C  
ATOM   2161  CD2 LEU   297      12.601 -13.964 -11.660  1.00  0.00           C  
ATOM   2162  H   LEU   297      11.634 -14.754  -7.851  1.00  0.00           H  
ATOM   2163  HA  LEU   297      13.553 -13.013  -9.212  1.00  0.00           H  
ATOM   2164  HB2 LEU   297      10.491 -13.108  -8.986  1.00  0.00           H  
ATOM   2165  HB3 LEU   297      11.402 -11.997 -10.023  1.00  0.00           H  
ATOM   2166  HG  LEU   297      11.329 -15.045 -10.312  1.00  0.00           H  
ATOM   2167 HD11 LEU   297      10.140 -12.840 -12.044  1.00  0.00           H  
ATOM   2168 HD12 LEU   297       9.990 -14.594 -12.294  1.00  0.00           H  
ATOM   2169 HD13 LEU   297       9.231 -13.841 -10.890  1.00  0.00           H  
ATOM   2170 HD21 LEU   297      12.447 -14.604 -12.530  1.00  0.00           H  
ATOM   2171 HD22 LEU   297      12.755 -12.938 -11.997  1.00  0.00           H  
ATOM   2172 HD23 LEU   297      13.490 -14.318 -11.139  1.00  0.00           H  
ATOM   2173  N   LEU   298      12.269 -12.443  -6.346  1.00  0.00           N  
ATOM   2174  CA  LEU   298      12.099 -11.494  -5.205  1.00  0.00           C  
ATOM   2175  C   LEU   298      13.415 -10.711  -5.067  1.00  0.00           C  
ATOM   2176  O   LEU   298      14.512 -11.235  -5.216  1.00  0.00           O  
ATOM   2177  CB  LEU   298      11.819 -12.337  -3.956  1.00  0.00           C  
ATOM   2178  CG  LEU   298      11.218 -11.578  -2.782  1.00  0.00           C  
ATOM   2179  CD1 LEU   298      10.319 -12.618  -2.051  1.00  0.00           C  
ATOM   2180  CD2 LEU   298      12.319 -11.138  -1.791  1.00  0.00           C  
ATOM   2181  H   LEU   298      12.169 -13.436  -6.189  1.00  0.00           H  
ATOM   2182  HA  LEU   298      11.303 -10.818  -5.515  1.00  0.00           H  
ATOM   2183  HB2 LEU   298      11.098 -13.067  -4.324  1.00  0.00           H  
ATOM   2184  HB3 LEU   298      12.773 -12.751  -3.628  1.00  0.00           H  
ATOM   2185  HG  LEU   298      10.544 -10.755  -3.019  1.00  0.00           H  
ATOM   2186 HD11 LEU   298       9.392 -12.920  -2.538  1.00  0.00           H  
ATOM   2187 HD12 LEU   298      10.869 -13.501  -1.726  1.00  0.00           H  
ATOM   2188 HD13 LEU   298      10.002 -12.229  -1.083  1.00  0.00           H  
ATOM   2189 HD21 LEU   298      12.576 -10.114  -2.061  1.00  0.00           H  
ATOM   2190 HD22 LEU   298      11.913 -11.246  -0.785  1.00  0.00           H  
ATOM   2191 HD23 LEU   298      13.204 -11.774  -1.810  1.00  0.00           H  
ATOM   2192  N   ASP   299      13.223  -9.395  -4.905  1.00  0.00           N  
ATOM   2193  CA  ASP   299      14.265  -8.380  -4.546  1.00  0.00           C  
ATOM   2194  C   ASP   299      14.454  -8.413  -2.996  1.00  0.00           C  
ATOM   2195  O   ASP   299      13.577  -7.835  -2.305  1.00  0.00           O  
ATOM   2196  CB  ASP   299      13.811  -7.062  -5.044  1.00  0.00           C  
ATOM   2197  CG  ASP   299      14.738  -5.901  -5.017  1.00  0.00           C  
ATOM   2198  OD1 ASP   299      15.955  -6.134  -4.708  1.00  0.00           O  
ATOM   2199  OD2 ASP   299      14.356  -4.748  -5.292  1.00  0.00           O1-
ATOM   2200  H   ASP   299      12.264  -9.091  -4.992  1.00  0.00           H  
ATOM   2201  HA  ASP   299      15.174  -8.567  -5.118  1.00  0.00           H  
ATOM   2202  HB2 ASP   299      13.437  -7.049  -6.068  1.00  0.00           H  
ATOM   2203  HB3 ASP   299      12.979  -6.839  -4.376  1.00  0.00           H  
ATOM   2204  N   PRO   300      15.610  -8.964  -2.450  1.00  0.00           N  
ATOM   2205  CA  PRO   300      15.816  -9.085  -1.022  1.00  0.00           C  
ATOM   2206  C   PRO   300      16.103  -7.790  -0.323  1.00  0.00           C  
ATOM   2207  O   PRO   300      16.247  -7.817   0.894  1.00  0.00           O  
ATOM   2208  CB  PRO   300      16.887 -10.114  -0.991  1.00  0.00           C  
ATOM   2209  CG  PRO   300      17.701  -9.993  -2.288  1.00  0.00           C  
ATOM   2210  CD  PRO   300      16.464  -9.855  -3.192  1.00  0.00           C  
ATOM   2211  HA  PRO   300      14.995  -9.606  -0.529  1.00  0.00           H  
ATOM   2212  HB2 PRO   300      17.647 -10.130  -0.210  1.00  0.00           H  
ATOM   2213  HB3 PRO   300      16.526 -11.143  -0.975  1.00  0.00           H  
ATOM   2214  HG2 PRO   300      18.253  -9.058  -2.379  1.00  0.00           H  
ATOM   2215  HG3 PRO   300      18.253 -10.894  -2.555  1.00  0.00           H  
ATOM   2216  HD2 PRO   300      16.778  -9.574  -4.197  1.00  0.00           H  
ATOM   2217  HD3 PRO   300      15.914 -10.796  -3.167  1.00  0.00           H  
ATOM   2218  N   ASP   301      16.101  -6.628  -1.028  1.00  0.00           N  
ATOM   2219  CA  ASP   301      16.540  -5.335  -0.490  1.00  0.00           C  
ATOM   2220  C   ASP   301      15.814  -4.900   0.771  1.00  0.00           C  
ATOM   2221  O   ASP   301      14.618  -5.031   0.796  1.00  0.00           O  
ATOM   2222  CB  ASP   301      16.397  -4.278  -1.647  1.00  0.00           C  
ATOM   2223  CG  ASP   301      17.749  -4.027  -2.218  1.00  0.00           C  
ATOM   2224  OD1 ASP   301      18.687  -4.851  -2.118  1.00  0.00           O  
ATOM   2225  OD2 ASP   301      17.813  -2.990  -2.923  1.00  0.00           O1-
ATOM   2226  H   ASP   301      15.729  -6.827  -1.945  1.00  0.00           H  
ATOM   2227  HA  ASP   301      17.569  -5.431  -0.142  1.00  0.00           H  
ATOM   2228  HB2 ASP   301      15.699  -4.571  -2.431  1.00  0.00           H  
ATOM   2229  HB3 ASP   301      15.871  -3.373  -1.342  1.00  0.00           H  
ATOM   2230  N   GLN   302      16.497  -4.327   1.789  1.00  0.00           N  
ATOM   2231  CA  GLN   302      15.902  -4.031   3.126  1.00  0.00           C  
ATOM   2232  C   GLN   302      14.816  -2.961   3.168  1.00  0.00           C  
ATOM   2233  O   GLN   302      14.037  -2.954   4.062  1.00  0.00           O  
ATOM   2234  CB  GLN   302      17.154  -3.873   4.109  1.00  0.00           C  
ATOM   2235  CG  GLN   302      18.080  -2.708   3.661  1.00  0.00           C  
ATOM   2236  CD  GLN   302      18.672  -1.880   4.862  1.00  0.00           C  
ATOM   2237  NE2 GLN   302      19.313  -0.734   4.648  1.00  0.00           N  
ATOM   2238  OE1 GLN   302      18.682  -2.327   5.995  1.00  0.00           O  
ATOM   2239  H   GLN   302      17.503  -4.256   1.741  1.00  0.00           H  
ATOM   2240  HA  GLN   302      15.361  -4.959   3.313  1.00  0.00           H  
ATOM   2241  HB2 GLN   302      16.753  -3.760   5.116  1.00  0.00           H  
ATOM   2242  HB3 GLN   302      17.623  -4.857   4.109  1.00  0.00           H  
ATOM   2243  HG2 GLN   302      18.931  -3.222   3.214  1.00  0.00           H  
ATOM   2244  HG3 GLN   302      17.584  -2.001   2.995  1.00  0.00           H  
ATOM   2245 HE21 GLN   302      19.536  -0.180   5.463  1.00  0.00           H  
ATOM   2246 HE22 GLN   302      19.270  -0.298   3.738  1.00  0.00           H  
ATOM   2247  N   ASP   303      14.828  -2.053   2.192  1.00  0.00           N  
ATOM   2248  CA  ASP   303      13.826  -0.955   1.946  1.00  0.00           C  
ATOM   2249  C   ASP   303      12.735  -1.380   0.846  1.00  0.00           C  
ATOM   2250  O   ASP   303      11.717  -0.744   0.653  1.00  0.00           O  
ATOM   2251  CB  ASP   303      14.593   0.196   1.423  1.00  0.00           C  
ATOM   2252  CG  ASP   303      15.780  -0.108   0.522  1.00  0.00           C  
ATOM   2253  OD1 ASP   303      15.561  -0.094  -0.669  1.00  0.00           O  
ATOM   2254  OD2 ASP   303      16.915  -0.477   0.926  1.00  0.00           O1-
ATOM   2255  H   ASP   303      15.564  -2.193   1.514  1.00  0.00           H  
ATOM   2256  HA  ASP   303      13.302  -0.683   2.862  1.00  0.00           H  
ATOM   2257  HB2 ASP   303      13.933   0.955   1.004  1.00  0.00           H  
ATOM   2258  HB3 ASP   303      15.034   0.534   2.360  1.00  0.00           H  
ATOM   2259  N   ALA   304      12.960  -2.465   0.104  1.00  0.00           N  
ATOM   2260  CA  ALA   304      12.070  -2.978  -0.973  1.00  0.00           C  
ATOM   2261  C   ALA   304      11.100  -4.019  -0.559  1.00  0.00           C  
ATOM   2262  O   ALA   304       9.941  -4.025  -0.950  1.00  0.00           O  
ATOM   2263  CB  ALA   304      13.108  -3.554  -1.976  1.00  0.00           C  
ATOM   2264  H   ALA   304      13.921  -2.774   0.143  1.00  0.00           H  
ATOM   2265  HA  ALA   304      11.411  -2.248  -1.442  1.00  0.00           H  
ATOM   2266  HB1 ALA   304      13.904  -2.842  -2.192  1.00  0.00           H  
ATOM   2267  HB2 ALA   304      13.564  -4.473  -1.606  1.00  0.00           H  
ATOM   2268  HB3 ALA   304      12.517  -3.760  -2.868  1.00  0.00           H  
ATOM   2269  N   THR   305      11.601  -4.934   0.284  1.00  0.00           N  
ATOM   2270  CA  THR   305      10.905  -6.037   0.942  1.00  0.00           C  
ATOM   2271  C   THR   305      11.023  -6.117   2.473  1.00  0.00           C  
ATOM   2272  O   THR   305      12.089  -5.966   3.043  1.00  0.00           O  
ATOM   2273  CB  THR   305      11.376  -7.440   0.336  1.00  0.00           C  
ATOM   2274  CG2 THR   305      10.578  -8.546   0.995  1.00  0.00           C  
ATOM   2275  OG1 THR   305      11.111  -7.570  -1.043  1.00  0.00           O  
ATOM   2276  H   THR   305      12.597  -4.861   0.439  1.00  0.00           H  
ATOM   2277  HA  THR   305       9.864  -6.112   0.627  1.00  0.00           H  
ATOM   2278  HB  THR   305      12.413  -7.530   0.660  1.00  0.00           H  
ATOM   2279  HG1 THR   305      11.925  -7.546  -1.551  1.00  0.00           H  
ATOM   2280 HG21 THR   305      10.615  -8.501   2.084  1.00  0.00           H  
ATOM   2281 HG22 THR   305       9.509  -8.411   0.828  1.00  0.00           H  
ATOM   2282 HG23 THR   305      10.994  -9.480   0.619  1.00  0.00           H  
ATOM   2283  N   TYR   306       9.949  -6.229   3.195  1.00  0.00           N  
ATOM   2284  CA  TYR   306       9.706  -6.352   4.629  1.00  0.00           C  
ATOM   2285  C   TYR   306       8.204  -6.724   4.974  1.00  0.00           C  
ATOM   2286  O   TYR   306       7.241  -6.280   4.355  1.00  0.00           O  
ATOM   2287  CB  TYR   306      10.062  -5.067   5.397  1.00  0.00           C  
ATOM   2288  CG  TYR   306       9.467  -3.756   4.967  1.00  0.00           C  
ATOM   2289  CD1 TYR   306       8.248  -3.284   5.488  1.00  0.00           C  
ATOM   2290  CD2 TYR   306      10.233  -2.856   4.171  1.00  0.00           C  
ATOM   2291  CE1 TYR   306       7.676  -2.124   4.950  1.00  0.00           C  
ATOM   2292  CE2 TYR   306       9.705  -1.653   3.689  1.00  0.00           C  
ATOM   2293  CZ  TYR   306       8.325  -1.302   3.984  1.00  0.00           C  
ATOM   2294  OH  TYR   306       7.627  -0.285   3.394  1.00  0.00           O  
ATOM   2295  H   TYR   306       9.078  -6.114   2.698  1.00  0.00           H  
ATOM   2296  HA  TYR   306      10.233  -7.183   5.098  1.00  0.00           H  
ATOM   2297  HB2 TYR   306       9.849  -5.204   6.457  1.00  0.00           H  
ATOM   2298  HB3 TYR   306      11.149  -4.993   5.369  1.00  0.00           H  
ATOM   2299  HD1 TYR   306       7.703  -3.903   6.185  1.00  0.00           H  
ATOM   2300  HD2 TYR   306      11.179  -3.135   3.730  1.00  0.00           H  
ATOM   2301  HE1 TYR   306       6.652  -1.858   5.169  1.00  0.00           H  
ATOM   2302  HE2 TYR   306      10.290  -1.046   3.015  1.00  0.00           H  
ATOM   2303  HH  TYR   306       6.695  -0.238   3.621  1.00  0.00           H  
ATOM   2304  N   PHE   307       8.016  -7.216   6.201  1.00  0.00           N  
ATOM   2305  CA  PHE   307       6.755  -7.350   6.917  1.00  0.00           C  
ATOM   2306  C   PHE   307       6.808  -6.803   8.366  1.00  0.00           C  
ATOM   2307  O   PHE   307       7.837  -6.970   8.992  1.00  0.00           O  
ATOM   2308  CB  PHE   307       6.329  -8.891   6.993  1.00  0.00           C  
ATOM   2309  CG  PHE   307       4.915  -9.165   7.523  1.00  0.00           C  
ATOM   2310  CD1 PHE   307       4.767  -9.203   8.925  1.00  0.00           C  
ATOM   2311  CD2 PHE   307       3.850  -9.302   6.662  1.00  0.00           C  
ATOM   2312  CE1 PHE   307       3.440  -9.331   9.474  1.00  0.00           C  
ATOM   2313  CE2 PHE   307       2.524  -9.301   7.223  1.00  0.00           C  
ATOM   2314  CZ  PHE   307       2.340  -9.289   8.617  1.00  0.00           C  
ATOM   2315  H   PHE   307       8.825  -7.609   6.661  1.00  0.00           H  
ATOM   2316  HA  PHE   307       6.031  -6.715   6.405  1.00  0.00           H  
ATOM   2317  HB2 PHE   307       6.489  -9.347   6.016  1.00  0.00           H  
ATOM   2318  HB3 PHE   307       7.037  -9.519   7.533  1.00  0.00           H  
ATOM   2319  HD1 PHE   307       5.591  -9.009   9.594  1.00  0.00           H  
ATOM   2320  HD2 PHE   307       3.970  -9.289   5.588  1.00  0.00           H  
ATOM   2321  HE1 PHE   307       3.310  -9.336  10.546  1.00  0.00           H  
ATOM   2322  HE2 PHE   307       1.658  -9.249   6.580  1.00  0.00           H  
ATOM   2323  HZ  PHE   307       1.338  -9.265   9.018  1.00  0.00           H  
ATOM   2324  N   GLY   308       5.713  -6.226   8.907  1.00  0.00           N  
ATOM   2325  CA  GLY   308       5.668  -5.877  10.381  1.00  0.00           C  
ATOM   2326  C   GLY   308       4.269  -5.666  10.968  1.00  0.00           C  
ATOM   2327  O   GLY   308       3.252  -5.931  10.328  1.00  0.00           O  
ATOM   2328  H   GLY   308       4.865  -6.278   8.361  1.00  0.00           H  
ATOM   2329  HA2 GLY   308       6.223  -6.589  10.993  1.00  0.00           H  
ATOM   2330  HA3 GLY   308       6.234  -4.954  10.507  1.00  0.00           H  
ATOM   2331  N   ALA   309       4.287  -5.189  12.191  1.00  0.00           N  
ATOM   2332  CA  ALA   309       3.072  -5.175  13.092  1.00  0.00           C  
ATOM   2333  C   ALA   309       3.236  -4.160  14.275  1.00  0.00           C  
ATOM   2334  O   ALA   309       4.427  -3.923  14.605  1.00  0.00           O  
ATOM   2335  CB  ALA   309       2.711  -6.505  13.626  1.00  0.00           C  
ATOM   2336  H   ALA   309       5.190  -4.895  12.536  1.00  0.00           H  
ATOM   2337  HA  ALA   309       2.204  -4.810  12.543  1.00  0.00           H  
ATOM   2338  HB1 ALA   309       1.924  -6.420  14.374  1.00  0.00           H  
ATOM   2339  HB2 ALA   309       2.378  -7.135  12.801  1.00  0.00           H  
ATOM   2340  HB3 ALA   309       3.620  -6.800  14.149  1.00  0.00           H  
ATOM   2341  N   PHE   310       2.224  -3.513  14.824  1.00  0.00           N  
ATOM   2342  CA  PHE   310       2.367  -2.811  16.082  1.00  0.00           C  
ATOM   2343  C   PHE   310       1.060  -2.695  16.820  1.00  0.00           C  
ATOM   2344  O   PHE   310      -0.007  -2.525  16.183  1.00  0.00           O  
ATOM   2345  CB  PHE   310       2.984  -1.365  15.839  1.00  0.00           C  
ATOM   2346  CG  PHE   310       2.207  -0.412  14.935  1.00  0.00           C  
ATOM   2347  CD1 PHE   310       2.465  -0.500  13.592  1.00  0.00           C  
ATOM   2348  CD2 PHE   310       1.256   0.513  15.512  1.00  0.00           C  
ATOM   2349  CE1 PHE   310       1.861   0.420  12.666  1.00  0.00           C  
ATOM   2350  CE2 PHE   310       0.557   1.275  14.586  1.00  0.00           C  
ATOM   2351  CZ  PHE   310       0.781   1.291  13.146  1.00  0.00           C  
ATOM   2352  H   PHE   310       1.253  -3.581  14.554  1.00  0.00           H  
ATOM   2353  HA  PHE   310       3.020  -3.414  16.713  1.00  0.00           H  
ATOM   2354  HB2 PHE   310       3.076  -0.869  16.806  1.00  0.00           H  
ATOM   2355  HB3 PHE   310       3.974  -1.449  15.391  1.00  0.00           H  
ATOM   2356  HD1 PHE   310       3.243  -1.156  13.232  1.00  0.00           H  
ATOM   2357  HD2 PHE   310       1.115   0.679  16.569  1.00  0.00           H  
ATOM   2358  HE1 PHE   310       2.044   0.427  11.601  1.00  0.00           H  
ATOM   2359  HE2 PHE   310      -0.235   1.924  14.931  1.00  0.00           H  
ATOM   2360  HZ  PHE   310       0.165   2.008  12.624  1.00  0.00           H  
ATOM   2361  N   LYS   311       1.112  -2.961  18.173  1.00  0.00           N  
ATOM   2362  CA  LYS   311      -0.047  -3.049  19.013  1.00  0.00           C  
ATOM   2363  C   LYS   311      -0.649  -1.640  19.154  1.00  0.00           C  
ATOM   2364  O   LYS   311       0.033  -0.702  19.640  1.00  0.00           O  
ATOM   2365  CB  LYS   311       0.328  -3.701  20.372  1.00  0.00           C  
ATOM   2366  CG  LYS   311      -0.866  -3.603  21.273  1.00  0.00           C  
ATOM   2367  CD  LYS   311      -0.807  -4.593  22.414  1.00  0.00           C  
ATOM   2368  CE  LYS   311      -2.068  -4.382  23.283  1.00  0.00           C  
ATOM   2369  NZ  LYS   311      -1.965  -5.071  24.621  1.00  0.00           N1+
ATOM   2370  H   LYS   311       1.990  -3.146  18.635  1.00  0.00           H  
ATOM   2371  HA  LYS   311      -0.830  -3.606  18.499  1.00  0.00           H  
ATOM   2372  HB2 LYS   311       0.464  -4.773  20.232  1.00  0.00           H  
ATOM   2373  HB3 LYS   311       1.194  -3.158  20.751  1.00  0.00           H  
ATOM   2374  HG2 LYS   311      -0.914  -2.587  21.664  1.00  0.00           H  
ATOM   2375  HG3 LYS   311      -1.748  -3.777  20.656  1.00  0.00           H  
ATOM   2376  HD2 LYS   311      -0.790  -5.595  21.985  1.00  0.00           H  
ATOM   2377  HD3 LYS   311       0.138  -4.360  22.904  1.00  0.00           H  
ATOM   2378  HE2 LYS   311      -2.163  -3.325  23.530  1.00  0.00           H  
ATOM   2379  HE3 LYS   311      -2.966  -4.667  22.733  1.00  0.00           H  
ATOM   2380  HZ1 LYS   311      -2.561  -5.882  24.703  1.00  0.00           H  
ATOM   2381  HZ2 LYS   311      -1.073  -5.533  24.731  1.00  0.00           H  
ATOM   2382  HZ3 LYS   311      -2.102  -4.413  25.375  1.00  0.00           H  
ATOM   2383  N   VAL   312      -1.890  -1.519  18.732  1.00  0.00           N  
ATOM   2384  CA  VAL   312      -2.597  -0.181  18.900  1.00  0.00           C  
ATOM   2385  C   VAL   312      -3.359   0.031  20.173  1.00  0.00           C  
ATOM   2386  O   VAL   312      -3.469   1.153  20.687  1.00  0.00           O  
ATOM   2387  CB  VAL   312      -3.585   0.089  17.686  1.00  0.00           C  
ATOM   2388  CG1 VAL   312      -4.332   1.441  17.748  1.00  0.00           C  
ATOM   2389  CG2 VAL   312      -2.920  -0.017  16.327  1.00  0.00           C  
ATOM   2390  H   VAL   312      -2.429  -2.322  18.441  1.00  0.00           H  
ATOM   2391  HA  VAL   312      -1.863   0.624  18.918  1.00  0.00           H  
ATOM   2392  HB  VAL   312      -4.301  -0.733  17.664  1.00  0.00           H  
ATOM   2393 HG11 VAL   312      -3.679   2.281  17.985  1.00  0.00           H  
ATOM   2394 HG12 VAL   312      -4.729   1.673  16.760  1.00  0.00           H  
ATOM   2395 HG13 VAL   312      -5.090   1.504  18.529  1.00  0.00           H  
ATOM   2396 HG21 VAL   312      -1.971   0.516  16.388  1.00  0.00           H  
ATOM   2397 HG22 VAL   312      -2.784  -1.063  16.052  1.00  0.00           H  
ATOM   2398 HG23 VAL   312      -3.516   0.320  15.479  1.00  0.00           H  
ATOM   2399  N   GLN   313      -3.959  -1.046  20.746  1.00  0.00           N  
ATOM   2400  CA  GLN   313      -4.734  -1.109  22.050  1.00  0.00           C  
ATOM   2401  C   GLN   313      -4.947  -2.544  22.459  1.00  0.00           C  
ATOM   2402  O   GLN   313      -4.729  -3.507  21.756  1.00  0.00           O  
ATOM   2403  CB  GLN   313      -5.993  -0.312  21.886  1.00  0.00           C  
ATOM   2404  CG  GLN   313      -7.133  -0.984  21.066  1.00  0.00           C  
ATOM   2405  CD  GLN   313      -8.572  -0.692  21.464  1.00  0.00           C  
ATOM   2406  NE2 GLN   313      -9.222  -1.540  22.279  1.00  0.00           N  
ATOM   2407  OE1 GLN   313      -9.148   0.248  21.032  1.00  0.00           O  
ATOM   2408  H   GLN   313      -3.663  -1.912  20.317  1.00  0.00           H  
ATOM   2409  HA  GLN   313      -4.220  -0.645  22.891  1.00  0.00           H  
ATOM   2410  HB2 GLN   313      -6.360  -0.273  22.912  1.00  0.00           H  
ATOM   2411  HB3 GLN   313      -5.662   0.638  21.469  1.00  0.00           H  
ATOM   2412  HG2 GLN   313      -7.023  -0.656  20.033  1.00  0.00           H  
ATOM   2413  HG3 GLN   313      -7.063  -2.066  20.945  1.00  0.00           H  
ATOM   2414 HE21 GLN   313     -10.100  -1.219  22.663  1.00  0.00           H  
ATOM   2415 HE22 GLN   313      -8.712  -2.294  22.715  1.00  0.00           H  
ATOM   2416  N   ASP   314      -5.380  -2.667  23.716  1.00  0.00           N  
ATOM   2417  CA  ASP   314      -5.747  -3.912  24.356  1.00  0.00           C  
ATOM   2418  C   ASP   314      -6.967  -4.580  23.814  1.00  0.00           C  
ATOM   2419  O   ASP   314      -7.864  -3.899  23.315  1.00  0.00           O  
ATOM   2420  CB  ASP   314      -5.865  -3.701  25.937  1.00  0.00           C  
ATOM   2421  CG  ASP   314      -4.636  -3.141  26.672  1.00  0.00           C  
ATOM   2422  OD1 ASP   314      -4.737  -2.597  27.770  1.00  0.00           O  
ATOM   2423  OD2 ASP   314      -3.502  -3.268  26.082  1.00  0.00           O1-
ATOM   2424  H   ASP   314      -5.517  -1.819  24.246  1.00  0.00           H  
ATOM   2425  HA  ASP   314      -4.950  -4.618  24.120  1.00  0.00           H  
ATOM   2426  HB2 ASP   314      -6.721  -3.053  26.124  1.00  0.00           H  
ATOM   2427  HB3 ASP   314      -6.107  -4.649  26.418  1.00  0.00           H  
ATOM   2428  N   ILE   315      -6.998  -5.929  23.914  1.00  0.00           N  
ATOM   2429  CA  ILE   315      -7.981  -6.898  23.411  1.00  0.00           C  
ATOM   2430  C   ILE   315      -9.477  -6.638  23.914  1.00  0.00           C  
ATOM   2431  O   ILE   315     -10.427  -6.586  23.110  1.00  0.00           O  
ATOM   2432  CB  ILE   315      -7.510  -8.306  23.708  1.00  0.00           C  
ATOM   2433  CG1 ILE   315      -8.478  -9.232  23.002  1.00  0.00           C  
ATOM   2434  CG2 ILE   315      -7.249  -8.736  25.119  1.00  0.00           C  
ATOM   2435  CD1 ILE   315      -7.878 -10.544  22.619  1.00  0.00           C  
ATOM   2436  H   ILE   315      -6.155  -6.211  24.395  1.00  0.00           H  
ATOM   2437  HA  ILE   315      -8.003  -6.792  22.327  1.00  0.00           H  
ATOM   2438  HB  ILE   315      -6.583  -8.402  23.142  1.00  0.00           H  
ATOM   2439 HG12 ILE   315      -9.400  -9.311  23.578  1.00  0.00           H  
ATOM   2440 HG13 ILE   315      -8.780  -8.709  22.094  1.00  0.00           H  
ATOM   2441 HG21 ILE   315      -7.041  -9.806  25.098  1.00  0.00           H  
ATOM   2442 HG22 ILE   315      -6.436  -8.161  25.563  1.00  0.00           H  
ATOM   2443 HG23 ILE   315      -8.160  -8.728  25.718  1.00  0.00           H  
ATOM   2444 HD11 ILE   315      -7.487 -11.047  23.503  1.00  0.00           H  
ATOM   2445 HD12 ILE   315      -8.675 -11.027  22.054  1.00  0.00           H  
ATOM   2446 HD13 ILE   315      -7.067 -10.417  21.901  1.00  0.00           H  
ATOM   2447  N   ASP   316      -9.600  -6.265  25.183  1.00  0.00           N  
ATOM   2448  CA  ASP   316     -10.929  -5.983  25.747  1.00  0.00           C  
ATOM   2449  C   ASP   316     -11.043  -4.690  26.549  1.00  0.00           C  
ATOM   2450  O   ASP   316     -10.605  -4.575  27.666  1.00  0.00           O  
ATOM   2451  CB  ASP   316     -11.398  -7.169  26.651  1.00  0.00           C  
ATOM   2452  CG  ASP   316     -12.888  -7.277  26.804  1.00  0.00           C  
ATOM   2453  OD1 ASP   316     -13.305  -8.228  27.512  1.00  0.00           O  
ATOM   2454  OD2 ASP   316     -13.710  -6.442  26.369  1.00  0.00           O1-
ATOM   2455  OXT ASP   316     -11.591  -3.773  25.959  1.00  0.00           O1-
ATOM   2456  H   ASP   316      -8.746  -6.122  25.703  1.00  0.00           H  
ATOM   2457  HA  ASP   316     -11.654  -5.793  24.956  1.00  0.00           H  
ATOM   2458  HB2 ASP   316     -11.022  -8.093  26.211  1.00  0.00           H  
ATOM   2459  HB3 ASP   316     -10.811  -7.182  27.569  1.00  0.00           H  
TER   
ATOM   2460  N   GLN   162       1.266  13.794  18.779  1.00  0.00           N1+
ATOM   2461  CA  GLN   162       2.440  13.081  18.299  1.00  0.00           C  
ATOM   2462  C   GLN   162       2.945  13.839  17.033  1.00  0.00           C  
ATOM   2463  O   GLN   162       2.028  14.190  16.212  1.00  0.00           O  
ATOM   2464  CB  GLN   162       2.260  11.563  17.952  1.00  0.00           C  
ATOM   2465  CG  GLN   162       1.990  10.623  19.082  1.00  0.00           C  
ATOM   2466  CD  GLN   162       3.226  10.234  19.851  1.00  0.00           C  
ATOM   2467  NE2 GLN   162       3.229   9.120  20.542  1.00  0.00           N  
ATOM   2468  OE1 GLN   162       4.183  10.975  19.975  1.00  0.00           O  
ATOM   2469  HA  GLN   162       3.191  13.024  19.086  1.00  0.00           H  
ATOM   2470  HB2 GLN   162       1.420  11.462  17.264  1.00  0.00           H  
ATOM   2471  HB3 GLN   162       3.146  11.143  17.476  1.00  0.00           H  
ATOM   2472  HG2 GLN   162       1.299  11.006  19.832  1.00  0.00           H  
ATOM   2473  HG3 GLN   162       1.434   9.734  18.781  1.00  0.00           H  
ATOM   2474 HE21 GLN   162       3.978   8.987  21.206  1.00  0.00           H  
ATOM   2475 HE22 GLN   162       2.428   8.521  20.400  1.00  0.00           H  
ATOM   2476  H1  GLN   162       1.500  14.623  19.306  1.00  0.00           H  
ATOM   2477  H2  GLN   162       0.798  13.189  19.439  1.00  0.00           H  
ATOM   2478  H3  GLN   162       0.719  14.182  18.024  1.00  0.00           H  
ATOM   2479  N   PRO   163       4.295  13.893  16.826  1.00  0.00           N  
ATOM   2480  CA  PRO   163       4.839  14.363  15.635  1.00  0.00           C  
ATOM   2481  C   PRO   163       4.292  13.675  14.373  1.00  0.00           C  
ATOM   2482  O   PRO   163       4.320  12.483  14.248  1.00  0.00           O  
ATOM   2483  CB  PRO   163       6.442  14.174  15.594  1.00  0.00           C  
ATOM   2484  CG  PRO   163       6.678  14.091  17.063  1.00  0.00           C  
ATOM   2485  CD  PRO   163       5.393  13.647  17.759  1.00  0.00           C  
ATOM   2486  HA  PRO   163       4.520  15.403  15.577  1.00  0.00           H  
ATOM   2487  HB2 PRO   163       6.628  13.194  15.156  1.00  0.00           H  
ATOM   2488  HB3 PRO   163       6.928  15.038  15.139  1.00  0.00           H  
ATOM   2489  HG2 PRO   163       7.481  13.356  17.110  1.00  0.00           H  
ATOM   2490  HG3 PRO   163       7.039  14.974  17.589  1.00  0.00           H  
ATOM   2491  HD2 PRO   163       5.421  12.580  17.984  1.00  0.00           H  
ATOM   2492  HD3 PRO   163       5.257  14.256  18.653  1.00  0.00           H  
ATOM   2493  N   PHE   164       3.773  14.520  13.457  1.00  0.00           N  
ATOM   2494  CA  PHE   164       3.376  14.201  12.056  1.00  0.00           C  
ATOM   2495  C   PHE   164       3.713  15.279  11.011  1.00  0.00           C  
ATOM   2496  O   PHE   164       3.687  16.460  11.270  1.00  0.00           O  
ATOM   2497  CB  PHE   164       1.872  13.894  11.970  1.00  0.00           C  
ATOM   2498  CG  PHE   164       0.871  15.115  12.169  1.00  0.00           C  
ATOM   2499  CD1 PHE   164       0.535  15.862  11.018  1.00  0.00           C  
ATOM   2500  CD2 PHE   164       0.314  15.461  13.436  1.00  0.00           C  
ATOM   2501  CE1 PHE   164      -0.158  17.071  11.194  1.00  0.00           C  
ATOM   2502  CE2 PHE   164      -0.503  16.609  13.558  1.00  0.00           C  
ATOM   2503  CZ  PHE   164      -0.651  17.450  12.399  1.00  0.00           C  
ATOM   2504  H   PHE   164       3.851  15.496  13.702  1.00  0.00           H  
ATOM   2505  HA  PHE   164       3.891  13.299  11.724  1.00  0.00           H  
ATOM   2506  HB2 PHE   164       1.634  13.450  11.003  1.00  0.00           H  
ATOM   2507  HB3 PHE   164       1.596  13.079  12.639  1.00  0.00           H  
ATOM   2508  HD1 PHE   164       0.943  15.595  10.054  1.00  0.00           H  
ATOM   2509  HD2 PHE   164       0.486  14.919  14.354  1.00  0.00           H  
ATOM   2510  HE1 PHE   164      -0.291  17.774  10.385  1.00  0.00           H  
ATOM   2511  HE2 PHE   164      -0.979  16.947  14.466  1.00  0.00           H  
ATOM   2512  HZ  PHE   164      -1.173  18.394  12.461  1.00  0.00           H  
ATOM   2513  N   ALA   165       3.772  14.845   9.764  1.00  0.00           N  
ATOM   2514  CA  ALA   165       3.736  15.623   8.498  1.00  0.00           C  
ATOM   2515  C   ALA   165       2.913  14.970   7.469  1.00  0.00           C  
ATOM   2516  O   ALA   165       2.784  13.746   7.460  1.00  0.00           O  
ATOM   2517  CB  ALA   165       5.133  15.991   8.048  1.00  0.00           C  
ATOM   2518  H   ALA   165       3.824  13.851   9.590  1.00  0.00           H  
ATOM   2519  HA  ALA   165       3.401  16.632   8.736  1.00  0.00           H  
ATOM   2520  HB1 ALA   165       5.173  16.631   7.166  1.00  0.00           H  
ATOM   2521  HB2 ALA   165       5.665  16.476   8.866  1.00  0.00           H  
ATOM   2522  HB3 ALA   165       5.565  15.064   7.672  1.00  0.00           H  
ATOM   2523  N   HIE   166       2.298  15.711   6.513  1.00  0.00           N  
ATOM   2524  CA  HIE   166       1.651  15.235   5.273  1.00  0.00           C  
ATOM   2525  C   HIE   166       1.664  16.307   4.149  1.00  0.00           C  
ATOM   2526  O   HIE   166       1.217  17.420   4.316  1.00  0.00           O  
ATOM   2527  CB  HIE   166       0.130  15.058   5.606  1.00  0.00           C  
ATOM   2528  CG  HIE   166      -0.708  14.321   4.553  1.00  0.00           C  
ATOM   2529  CD2 HIE   166      -0.416  14.130   3.239  1.00  0.00           C  
ATOM   2530  ND1 HIE   166      -1.930  13.720   4.769  1.00  0.00           N  
ATOM   2531  CE1 HIE   166      -2.346  13.198   3.579  1.00  0.00           C  
ATOM   2532  NE2 HIE   166      -1.412  13.368   2.651  1.00  0.00           N  
ATOM   2533  H   HIE   166       2.326  16.696   6.732  1.00  0.00           H  
ATOM   2534  HA  HIE   166       2.162  14.333   4.938  1.00  0.00           H  
ATOM   2535  HB2 HIE   166       0.207  14.486   6.531  1.00  0.00           H  
ATOM   2536  HB3 HIE   166      -0.374  16.007   5.788  1.00  0.00           H  
ATOM   2537  HD2 HIE   166       0.581  14.325   2.873  1.00  0.00           H  
ATOM   2538  HE1 HIE   166      -3.202  12.607   3.287  1.00  0.00           H  
ATOM   2539  HE2 HIE   166      -1.443  12.903   1.755  1.00  0.00           H  
ATOM   2540  N   LEU   167       2.148  15.984   2.984  1.00  0.00           N  
ATOM   2541  CA  LEU   167       2.707  16.892   1.981  1.00  0.00           C  
ATOM   2542  C   LEU   167       2.331  16.424   0.609  1.00  0.00           C  
ATOM   2543  O   LEU   167       2.163  15.272   0.341  1.00  0.00           O  
ATOM   2544  CB  LEU   167       4.252  17.140   2.082  1.00  0.00           C  
ATOM   2545  CG  LEU   167       4.804  17.197   3.573  1.00  0.00           C  
ATOM   2546  CD1 LEU   167       6.341  17.171   3.552  1.00  0.00           C  
ATOM   2547  CD2 LEU   167       4.425  18.472   4.358  1.00  0.00           C  
ATOM   2548  H   LEU   167       2.414  15.018   2.852  1.00  0.00           H  
ATOM   2549  HA  LEU   167       2.260  17.869   2.167  1.00  0.00           H  
ATOM   2550  HB2 LEU   167       4.784  16.407   1.476  1.00  0.00           H  
ATOM   2551  HB3 LEU   167       4.539  18.098   1.648  1.00  0.00           H  
ATOM   2552  HG  LEU   167       4.459  16.356   4.174  1.00  0.00           H  
ATOM   2553 HD11 LEU   167       6.808  17.925   2.919  1.00  0.00           H  
ATOM   2554 HD12 LEU   167       6.714  17.177   4.576  1.00  0.00           H  
ATOM   2555 HD13 LEU   167       6.659  16.176   3.241  1.00  0.00           H  
ATOM   2556 HD21 LEU   167       4.748  19.346   3.794  1.00  0.00           H  
ATOM   2557 HD22 LEU   167       3.388  18.451   4.694  1.00  0.00           H  
ATOM   2558 HD23 LEU   167       4.991  18.387   5.286  1.00  0.00           H  
ATOM   2559  N   THR   168       2.123  17.425  -0.258  1.00  0.00           N  
ATOM   2560  CA  THR   168       1.616  17.333  -1.620  1.00  0.00           C  
ATOM   2561  C   THR   168       2.445  18.230  -2.568  1.00  0.00           C  
ATOM   2562  O   THR   168       3.205  19.061  -2.100  1.00  0.00           O  
ATOM   2563  CB  THR   168       0.109  17.702  -1.492  1.00  0.00           C  
ATOM   2564  CG2 THR   168      -0.538  16.624  -0.555  1.00  0.00           C  
ATOM   2565  OG1 THR   168      -0.093  19.017  -1.056  1.00  0.00           O  
ATOM   2566  H   THR   168       2.258  18.357   0.108  1.00  0.00           H  
ATOM   2567  HA  THR   168       1.725  16.295  -1.935  1.00  0.00           H  
ATOM   2568  HB  THR   168      -0.347  17.528  -2.467  1.00  0.00           H  
ATOM   2569  HG1 THR   168      -1.030  19.035  -0.851  1.00  0.00           H  
ATOM   2570 HG21 THR   168      -1.591  16.881  -0.446  1.00  0.00           H  
ATOM   2571 HG22 THR   168      -0.495  15.684  -1.104  1.00  0.00           H  
ATOM   2572 HG23 THR   168      -0.216  16.458   0.473  1.00  0.00           H  
ATOM   2573  N   ILE   169       2.427  17.872  -3.859  1.00  0.00           N  
ATOM   2574  CA  ILE   169       3.296  18.498  -4.852  1.00  0.00           C  
ATOM   2575  C   ILE   169       2.696  19.658  -5.702  1.00  0.00           C  
ATOM   2576  O   ILE   169       1.541  19.621  -6.175  1.00  0.00           O  
ATOM   2577  CB  ILE   169       3.969  17.349  -5.726  1.00  0.00           C  
ATOM   2578  CG1 ILE   169       5.313  17.758  -6.253  1.00  0.00           C  
ATOM   2579  CG2 ILE   169       3.132  16.863  -6.889  1.00  0.00           C  
ATOM   2580  CD1 ILE   169       6.371  17.643  -5.231  1.00  0.00           C  
ATOM   2581  H   ILE   169       1.895  17.083  -4.199  1.00  0.00           H  
ATOM   2582  HA  ILE   169       4.110  19.016  -4.345  1.00  0.00           H  
ATOM   2583  HB  ILE   169       4.233  16.493  -5.105  1.00  0.00           H  
ATOM   2584 HG12 ILE   169       5.653  17.022  -6.981  1.00  0.00           H  
ATOM   2585 HG13 ILE   169       5.369  18.827  -6.459  1.00  0.00           H  
ATOM   2586 HG21 ILE   169       3.580  16.146  -7.578  1.00  0.00           H  
ATOM   2587 HG22 ILE   169       2.187  16.452  -6.534  1.00  0.00           H  
ATOM   2588 HG23 ILE   169       2.678  17.675  -7.457  1.00  0.00           H  
ATOM   2589 HD11 ILE   169       7.339  17.890  -5.667  1.00  0.00           H  
ATOM   2590 HD12 ILE   169       6.204  18.308  -4.384  1.00  0.00           H  
ATOM   2591 HD13 ILE   169       6.623  16.618  -4.959  1.00  0.00           H  
ATOM   2592  N   ASN   170       3.422  20.721  -5.917  1.00  0.00           N  
ATOM   2593  CA  ASN   170       3.026  21.915  -6.587  1.00  0.00           C  
ATOM   2594  C   ASN   170       3.089  21.638  -8.169  1.00  0.00           C  
ATOM   2595  O   ASN   170       4.134  21.690  -8.801  1.00  0.00           O  
ATOM   2596  CB  ASN   170       3.847  23.159  -5.987  1.00  0.00           C  
ATOM   2597  CG  ASN   170       3.527  24.518  -6.531  1.00  0.00           C  
ATOM   2598  ND2 ASN   170       4.153  25.546  -5.988  1.00  0.00           N  
ATOM   2599  OD1 ASN   170       2.820  24.751  -7.462  1.00  0.00           O  
ATOM   2600  H   ASN   170       4.409  20.692  -5.703  1.00  0.00           H  
ATOM   2601  HA  ASN   170       1.965  22.071  -6.394  1.00  0.00           H  
ATOM   2602  HB2 ASN   170       3.664  23.171  -4.912  1.00  0.00           H  
ATOM   2603  HB3 ASN   170       4.910  22.963  -6.126  1.00  0.00           H  
ATOM   2604 HD21 ASN   170       3.934  26.416  -6.452  1.00  0.00           H  
ATOM   2605 HD22 ASN   170       4.772  25.444  -5.197  1.00  0.00           H  
ATOM   2606  N   ALA   171       1.918  21.581  -8.830  1.00  0.00           N  
ATOM   2607  CA  ALA   171       1.809  21.518 -10.251  1.00  0.00           C  
ATOM   2608  C   ALA   171       2.506  22.747 -10.987  1.00  0.00           C  
ATOM   2609  O   ALA   171       2.722  22.656 -12.224  1.00  0.00           O  
ATOM   2610  CB  ALA   171       0.359  21.458 -10.732  1.00  0.00           C  
ATOM   2611  H   ALA   171       1.057  21.539  -8.303  1.00  0.00           H  
ATOM   2612  HA  ALA   171       2.240  20.570 -10.572  1.00  0.00           H  
ATOM   2613  HB1 ALA   171       0.351  21.139 -11.774  1.00  0.00           H  
ATOM   2614  HB2 ALA   171      -0.122  20.651 -10.179  1.00  0.00           H  
ATOM   2615  HB3 ALA   171      -0.087  22.428 -10.513  1.00  0.00           H  
ATOM   2616  N   ALA   172       2.948  23.776 -10.248  1.00  0.00           N  
ATOM   2617  CA  ALA   172       3.571  24.932 -10.887  1.00  0.00           C  
ATOM   2618  C   ALA   172       5.095  24.636 -11.270  1.00  0.00           C  
ATOM   2619  O   ALA   172       5.619  25.283 -12.163  1.00  0.00           O  
ATOM   2620  CB  ALA   172       3.460  26.204 -10.041  1.00  0.00           C  
ATOM   2621  H   ALA   172       2.911  23.811  -9.239  1.00  0.00           H  
ATOM   2622  HA  ALA   172       2.914  25.043 -11.749  1.00  0.00           H  
ATOM   2623  HB1 ALA   172       4.138  26.140  -9.190  1.00  0.00           H  
ATOM   2624  HB2 ALA   172       3.646  27.140 -10.567  1.00  0.00           H  
ATOM   2625  HB3 ALA   172       2.474  26.165  -9.577  1.00  0.00           H  
ATOM   2626  N   SER   173       5.780  23.807 -10.528  1.00  0.00           N  
ATOM   2627  CA  SER   173       7.277  23.686 -10.635  1.00  0.00           C  
ATOM   2628  C   SER   173       7.838  22.264 -10.639  1.00  0.00           C  
ATOM   2629  O   SER   173       8.898  22.081  -9.954  1.00  0.00           O  
ATOM   2630  CB  SER   173       7.868  24.612  -9.574  1.00  0.00           C  
ATOM   2631  OG  SER   173       7.631  24.193  -8.238  1.00  0.00           O  
ATOM   2632  H   SER   173       5.303  23.322  -9.782  1.00  0.00           H  
ATOM   2633  HA  SER   173       7.565  24.144 -11.581  1.00  0.00           H  
ATOM   2634  HB2 SER   173       8.944  24.669  -9.742  1.00  0.00           H  
ATOM   2635  HB3 SER   173       7.360  25.555  -9.776  1.00  0.00           H  
ATOM   2636  HG  SER   173       7.371  24.927  -7.676  1.00  0.00           H  
ATOM   2637  N   ILE   174       7.140  21.338 -11.317  1.00  0.00           N  
ATOM   2638  CA  ILE   174       7.662  19.979 -11.399  1.00  0.00           C  
ATOM   2639  C   ILE   174       8.870  19.909 -12.358  1.00  0.00           C  
ATOM   2640  O   ILE   174       8.759  20.631 -13.365  1.00  0.00           O  
ATOM   2641  CB  ILE   174       6.550  19.014 -11.773  1.00  0.00           C  
ATOM   2642  CG1 ILE   174       5.205  19.190 -11.052  1.00  0.00           C  
ATOM   2643  CG2 ILE   174       7.009  17.533 -11.795  1.00  0.00           C  
ATOM   2644  CD1 ILE   174       5.154  18.663  -9.637  1.00  0.00           C  
ATOM   2645  H   ILE   174       6.376  21.515 -11.954  1.00  0.00           H  
ATOM   2646  HA  ILE   174       8.047  19.663 -10.430  1.00  0.00           H  
ATOM   2647  HB  ILE   174       6.254  19.225 -12.801  1.00  0.00           H  
ATOM   2648 HG12 ILE   174       4.850  20.221 -11.036  1.00  0.00           H  
ATOM   2649 HG13 ILE   174       4.381  18.698 -11.569  1.00  0.00           H  
ATOM   2650 HG21 ILE   174       7.705  17.468 -12.631  1.00  0.00           H  
ATOM   2651 HG22 ILE   174       7.442  17.254 -10.834  1.00  0.00           H  
ATOM   2652 HG23 ILE   174       6.165  16.854 -11.923  1.00  0.00           H  
ATOM   2653 HD11 ILE   174       4.181  18.801  -9.165  1.00  0.00           H  
ATOM   2654 HD12 ILE   174       5.168  17.577  -9.545  1.00  0.00           H  
ATOM   2655 HD13 ILE   174       5.955  19.184  -9.113  1.00  0.00           H  
ATOM   2656  N   PRO   175       9.913  19.055 -12.090  1.00  0.00           N  
ATOM   2657  CA  PRO   175      11.035  18.962 -12.996  1.00  0.00           C  
ATOM   2658  C   PRO   175      10.650  18.421 -14.336  1.00  0.00           C  
ATOM   2659  O   PRO   175      10.125  17.334 -14.418  1.00  0.00           O  
ATOM   2660  CB  PRO   175      12.121  18.124 -12.378  1.00  0.00           C  
ATOM   2661  CG  PRO   175      11.758  17.972 -10.920  1.00  0.00           C  
ATOM   2662  CD  PRO   175      10.268  18.324 -10.820  1.00  0.00           C  
ATOM   2663  HA  PRO   175      11.333  20.004 -13.115  1.00  0.00           H  
ATOM   2664  HB2 PRO   175      12.276  17.146 -12.834  1.00  0.00           H  
ATOM   2665  HB3 PRO   175      13.091  18.610 -12.477  1.00  0.00           H  
ATOM   2666  HG2 PRO   175      11.808  16.931 -10.603  1.00  0.00           H  
ATOM   2667  HG3 PRO   175      12.440  18.658 -10.416  1.00  0.00           H  
ATOM   2668  HD2 PRO   175       9.680  17.430 -10.614  1.00  0.00           H  
ATOM   2669  HD3 PRO   175      10.114  19.103 -10.074  1.00  0.00           H  
ATOM   2670  N   SER   176      10.820  19.137 -15.390  1.00  0.00           N  
ATOM   2671  CA  SER   176      10.480  18.647 -16.715  1.00  0.00           C  
ATOM   2672  C   SER   176      11.320  17.443 -17.156  1.00  0.00           C  
ATOM   2673  O   SER   176      12.488  17.260 -16.753  1.00  0.00           O  
ATOM   2674  CB  SER   176      10.528  19.727 -17.764  1.00  0.00           C  
ATOM   2675  OG  SER   176       9.845  19.155 -18.902  1.00  0.00           O  
ATOM   2676  H   SER   176      11.356  19.987 -15.285  1.00  0.00           H  
ATOM   2677  HA  SER   176       9.401  18.512 -16.644  1.00  0.00           H  
ATOM   2678  HB2 SER   176       9.985  20.606 -17.419  1.00  0.00           H  
ATOM   2679  HB3 SER   176      11.601  19.839 -17.919  1.00  0.00           H  
ATOM   2680  HG  SER   176       9.877  19.817 -19.597  1.00  0.00           H  
ATOM   2681  N   GLY   177      10.836  16.683 -18.136  1.00  0.00           N  
ATOM   2682  CA  GLY   177      11.553  15.655 -18.808  1.00  0.00           C  
ATOM   2683  C   GLY   177      11.035  14.262 -18.376  1.00  0.00           C  
ATOM   2684  O   GLY   177      10.014  14.132 -17.631  1.00  0.00           O  
ATOM   2685  H   GLY   177       9.928  17.056 -18.375  1.00  0.00           H  
ATOM   2686  HA2 GLY   177      11.569  15.766 -19.892  1.00  0.00           H  
ATOM   2687  HA3 GLY   177      12.631  15.648 -18.646  1.00  0.00           H  
ATOM   2688  N   SER   178      11.696  13.134 -18.763  1.00  0.00           N  
ATOM   2689  CA  SER   178      11.164  11.820 -18.722  1.00  0.00           C  
ATOM   2690  C   SER   178      11.894  10.849 -17.816  1.00  0.00           C  
ATOM   2691  O   SER   178      11.705   9.611 -17.882  1.00  0.00           O  
ATOM   2692  CB  SER   178      11.080  11.320 -20.103  1.00  0.00           C  
ATOM   2693  OG  SER   178      12.332  11.094 -20.690  1.00  0.00           O  
ATOM   2694  H   SER   178      12.581  13.287 -19.226  1.00  0.00           H  
ATOM   2695  HA  SER   178      10.144  11.860 -18.339  1.00  0.00           H  
ATOM   2696  HB2 SER   178      10.480  10.411 -20.077  1.00  0.00           H  
ATOM   2697  HB3 SER   178      10.493  11.927 -20.792  1.00  0.00           H  
ATOM   2698  HG  SER   178      12.134  10.978 -21.623  1.00  0.00           H  
ATOM   2699  N   HIE   179      12.706  11.376 -16.900  1.00  0.00           N  
ATOM   2700  CA  HIE   179      13.769  10.735 -16.270  1.00  0.00           C  
ATOM   2701  C   HIE   179      13.645  10.686 -14.723  1.00  0.00           C  
ATOM   2702  O   HIE   179      12.852  11.376 -14.030  1.00  0.00           O  
ATOM   2703  CB  HIE   179      15.084  11.427 -16.595  1.00  0.00           C  
ATOM   2704  CG  HIE   179      15.200  12.889 -16.272  1.00  0.00           C  
ATOM   2705  CD2 HIE   179      15.873  13.314 -15.197  1.00  0.00           C  
ATOM   2706  ND1 HIE   179      14.679  13.921 -16.995  1.00  0.00           N  
ATOM   2707  CE1 HIE   179      14.963  15.001 -16.272  1.00  0.00           C  
ATOM   2708  NE2 HIE   179      15.693  14.701 -15.155  1.00  0.00           N  
ATOM   2709  H   HIE   179      12.709  12.384 -16.967  1.00  0.00           H  
ATOM   2710  HA  HIE   179      13.731   9.701 -16.613  1.00  0.00           H  
ATOM   2711  HB2 HIE   179      15.894  10.801 -16.220  1.00  0.00           H  
ATOM   2712  HB3 HIE   179      15.259  11.268 -17.659  1.00  0.00           H  
ATOM   2713  HD2 HIE   179      16.394  12.647 -14.527  1.00  0.00           H  
ATOM   2714  HE1 HIE   179      14.745  16.017 -16.569  1.00  0.00           H  
ATOM   2715  HE2 HIE   179      16.126  15.380 -14.546  1.00  0.00           H  
ATOM   2716  N   LYS   180      14.436   9.813 -14.078  1.00  0.00           N  
ATOM   2717  CA  LYS   180      14.538   9.699 -12.577  1.00  0.00           C  
ATOM   2718  C   LYS   180      15.036  11.107 -11.981  1.00  0.00           C  
ATOM   2719  O   LYS   180      16.035  11.717 -12.373  1.00  0.00           O  
ATOM   2720  CB  LYS   180      15.537   8.574 -12.284  1.00  0.00           C  
ATOM   2721  CG  LYS   180      15.417   8.225 -10.830  1.00  0.00           C  
ATOM   2722  CD  LYS   180      16.205   6.972 -10.463  1.00  0.00           C  
ATOM   2723  CE  LYS   180      15.686   5.735 -11.190  1.00  0.00           C  
ATOM   2724  NZ  LYS   180      16.459   4.453 -10.930  1.00  0.00           N1+
ATOM   2725  H   LYS   180      15.047   9.246 -14.648  1.00  0.00           H  
ATOM   2726  HA  LYS   180      13.560   9.403 -12.196  1.00  0.00           H  
ATOM   2727  HB2 LYS   180      15.298   7.731 -12.932  1.00  0.00           H  
ATOM   2728  HB3 LYS   180      16.541   8.848 -12.608  1.00  0.00           H  
ATOM   2729  HG2 LYS   180      15.816   9.055 -10.247  1.00  0.00           H  
ATOM   2730  HG3 LYS   180      14.375   7.997 -10.610  1.00  0.00           H  
ATOM   2731  HD2 LYS   180      17.243   7.188 -10.719  1.00  0.00           H  
ATOM   2732  HD3 LYS   180      16.086   6.847  -9.387  1.00  0.00           H  
ATOM   2733  HE2 LYS   180      14.661   5.493 -10.907  1.00  0.00           H  
ATOM   2734  HE3 LYS   180      15.709   5.945 -12.259  1.00  0.00           H  
ATOM   2735  HZ1 LYS   180      16.646   4.313  -9.947  1.00  0.00           H  
ATOM   2736  HZ2 LYS   180      16.034   3.650 -11.370  1.00  0.00           H  
ATOM   2737  HZ3 LYS   180      17.404   4.487 -11.287  1.00  0.00           H  
ATOM   2738  N   VAL   181      14.292  11.549 -10.967  1.00  0.00           N  
ATOM   2739  CA  VAL   181      14.595  12.833 -10.276  1.00  0.00           C  
ATOM   2740  C   VAL   181      14.178  12.872  -8.795  1.00  0.00           C  
ATOM   2741  O   VAL   181      13.576  11.960  -8.262  1.00  0.00           O  
ATOM   2742  CB  VAL   181      14.039  14.054 -11.002  1.00  0.00           C  
ATOM   2743  CG1 VAL   181      12.463  14.207 -11.004  1.00  0.00           C  
ATOM   2744  CG2 VAL   181      14.824  15.334 -10.701  1.00  0.00           C  
ATOM   2745  H   VAL   181      13.460  11.099 -10.614  1.00  0.00           H  
ATOM   2746  HA  VAL   181      15.684  12.806 -10.234  1.00  0.00           H  
ATOM   2747  HB  VAL   181      14.149  13.822 -12.061  1.00  0.00           H  
ATOM   2748 HG11 VAL   181      12.084  13.301 -11.477  1.00  0.00           H  
ATOM   2749 HG12 VAL   181      12.128  14.184  -9.967  1.00  0.00           H  
ATOM   2750 HG13 VAL   181      12.168  15.086 -11.576  1.00  0.00           H  
ATOM   2751 HG21 VAL   181      14.601  16.156 -11.381  1.00  0.00           H  
ATOM   2752 HG22 VAL   181      14.769  15.637  -9.655  1.00  0.00           H  
ATOM   2753 HG23 VAL   181      15.879  15.173 -10.923  1.00  0.00           H  
ATOM   2754  N   THR   182      14.740  13.752  -7.971  1.00  0.00           N  
ATOM   2755  CA  THR   182      14.221  14.143  -6.605  1.00  0.00           C  
ATOM   2756  C   THR   182      13.197  15.258  -6.837  1.00  0.00           C  
ATOM   2757  O   THR   182      13.337  16.069  -7.686  1.00  0.00           O  
ATOM   2758  CB  THR   182      15.345  14.724  -5.863  1.00  0.00           C  
ATOM   2759  CG2 THR   182      15.050  15.081  -4.376  1.00  0.00           C  
ATOM   2760  OG1 THR   182      16.416  13.787  -5.780  1.00  0.00           O  
ATOM   2761  H   THR   182      15.445  14.317  -8.424  1.00  0.00           H  
ATOM   2762  HA  THR   182      13.860  13.306  -6.007  1.00  0.00           H  
ATOM   2763  HB  THR   182      15.637  15.613  -6.422  1.00  0.00           H  
ATOM   2764  HG1 THR   182      16.768  13.687  -6.668  1.00  0.00           H  
ATOM   2765 HG21 THR   182      15.864  15.698  -3.996  1.00  0.00           H  
ATOM   2766 HG22 THR   182      14.126  15.649  -4.264  1.00  0.00           H  
ATOM   2767 HG23 THR   182      14.941  14.207  -3.733  1.00  0.00           H  
ATOM   2768  N   LEU   183      12.075  15.176  -6.088  1.00  0.00           N  
ATOM   2769  CA  LEU   183      11.024  16.223  -6.101  1.00  0.00           C  
ATOM   2770  C   LEU   183      11.204  17.120  -4.864  1.00  0.00           C  
ATOM   2771  O   LEU   183      11.308  16.631  -3.723  1.00  0.00           O  
ATOM   2772  CB  LEU   183       9.731  15.500  -6.128  1.00  0.00           C  
ATOM   2773  CG  LEU   183       9.444  14.808  -7.411  1.00  0.00           C  
ATOM   2774  CD1 LEU   183       8.032  14.179  -7.281  1.00  0.00           C  
ATOM   2775  CD2 LEU   183       9.532  15.767  -8.605  1.00  0.00           C  
ATOM   2776  H   LEU   183      11.928  14.577  -5.289  1.00  0.00           H  
ATOM   2777  HA  LEU   183      11.024  16.870  -6.978  1.00  0.00           H  
ATOM   2778  HB2 LEU   183       9.640  14.815  -5.285  1.00  0.00           H  
ATOM   2779  HB3 LEU   183       9.022  16.311  -5.965  1.00  0.00           H  
ATOM   2780  HG  LEU   183      10.138  14.009  -7.668  1.00  0.00           H  
ATOM   2781 HD11 LEU   183       7.976  13.540  -6.400  1.00  0.00           H  
ATOM   2782 HD12 LEU   183       7.334  15.017  -7.287  1.00  0.00           H  
ATOM   2783 HD13 LEU   183       7.825  13.494  -8.104  1.00  0.00           H  
ATOM   2784 HD21 LEU   183       9.093  15.292  -9.482  1.00  0.00           H  
ATOM   2785 HD22 LEU   183       8.964  16.696  -8.559  1.00  0.00           H  
ATOM   2786 HD23 LEU   183      10.575  16.021  -8.794  1.00  0.00           H  
ATOM   2787  N   SER   184      11.140  18.437  -5.050  1.00  0.00           N  
ATOM   2788  CA  SER   184      11.385  19.511  -4.101  1.00  0.00           C  
ATOM   2789  C   SER   184      10.248  20.539  -3.948  1.00  0.00           C  
ATOM   2790  O   SER   184      10.176  21.188  -2.922  1.00  0.00           O  
ATOM   2791  CB  SER   184      12.677  20.316  -4.441  1.00  0.00           C  
ATOM   2792  OG  SER   184      13.794  19.382  -4.607  1.00  0.00           O  
ATOM   2793  H   SER   184      10.880  18.743  -5.976  1.00  0.00           H  
ATOM   2794  HA  SER   184      11.574  19.097  -3.110  1.00  0.00           H  
ATOM   2795  HB2 SER   184      12.471  20.767  -5.412  1.00  0.00           H  
ATOM   2796  HB3 SER   184      12.922  21.032  -3.657  1.00  0.00           H  
ATOM   2797  HG  SER   184      13.844  19.221  -5.552  1.00  0.00           H  
ATOM   2798  N   SER   185       9.313  20.733  -4.937  1.00  0.00           N  
ATOM   2799  CA  SER   185       8.152  21.709  -4.839  1.00  0.00           C  
ATOM   2800  C   SER   185       7.040  21.144  -3.940  1.00  0.00           C  
ATOM   2801  O   SER   185       5.925  20.959  -4.435  1.00  0.00           O  
ATOM   2802  CB  SER   185       7.762  22.056  -6.246  1.00  0.00           C  
ATOM   2803  OG  SER   185       8.853  21.983  -7.131  1.00  0.00           O  
ATOM   2804  H   SER   185       9.383  20.236  -5.814  1.00  0.00           H  
ATOM   2805  HA  SER   185       8.486  22.669  -4.446  1.00  0.00           H  
ATOM   2806  HB2 SER   185       7.172  21.276  -6.728  1.00  0.00           H  
ATOM   2807  HB3 SER   185       7.155  22.962  -6.249  1.00  0.00           H  
ATOM   2808  HG  SER   185       8.627  22.502  -7.906  1.00  0.00           H  
ATOM   2809  N   TRP   186       7.274  20.898  -2.643  1.00  0.00           N  
ATOM   2810  CA  TRP   186       6.165  20.471  -1.695  1.00  0.00           C  
ATOM   2811  C   TRP   186       5.387  21.701  -1.108  1.00  0.00           C  
ATOM   2812  O   TRP   186       6.002  22.636  -0.550  1.00  0.00           O  
ATOM   2813  CB  TRP   186       6.764  19.697  -0.567  1.00  0.00           C  
ATOM   2814  CG  TRP   186       7.552  18.497  -1.085  1.00  0.00           C  
ATOM   2815  CD1 TRP   186       8.766  18.453  -1.627  1.00  0.00           C  
ATOM   2816  CD2 TRP   186       6.993  17.174  -1.339  1.00  0.00           C  
ATOM   2817  CE2 TRP   186       7.971  16.347  -1.981  1.00  0.00           C  
ATOM   2818  CE3 TRP   186       5.707  16.607  -1.176  1.00  0.00           C  
ATOM   2819  NE1 TRP   186       9.016  17.261  -2.175  1.00  0.00           N  
ATOM   2820  CZ2 TRP   186       7.724  15.083  -2.471  1.00  0.00           C  
ATOM   2821  CZ3 TRP   186       5.495  15.296  -1.580  1.00  0.00           C  
ATOM   2822  CH2 TRP   186       6.450  14.561  -2.361  1.00  0.00           C  
ATOM   2823  H   TRP   186       8.173  21.180  -2.280  1.00  0.00           H  
ATOM   2824  HA  TRP   186       5.406  19.895  -2.225  1.00  0.00           H  
ATOM   2825  HB2 TRP   186       7.401  20.367   0.011  1.00  0.00           H  
ATOM   2826  HB3 TRP   186       5.938  19.271   0.003  1.00  0.00           H  
ATOM   2827  HD1 TRP   186       9.427  19.303  -1.701  1.00  0.00           H  
ATOM   2828  HE1 TRP   186       9.891  16.983  -2.596  1.00  0.00           H  
ATOM   2829  HE3 TRP   186       4.964  17.212  -0.677  1.00  0.00           H  
ATOM   2830  HZ2 TRP   186       8.377  14.559  -3.153  1.00  0.00           H  
ATOM   2831  HZ3 TRP   186       4.495  14.937  -1.386  1.00  0.00           H  
ATOM   2832  HH2 TRP   186       6.302  13.564  -2.750  1.00  0.00           H  
ATOM   2833  N   TYR   187       4.053  21.554  -1.128  1.00  0.00           N  
ATOM   2834  CA  TYR   187       3.125  22.410  -0.285  1.00  0.00           C  
ATOM   2835  C   TYR   187       3.248  21.958   1.202  1.00  0.00           C  
ATOM   2836  O   TYR   187       3.704  20.844   1.522  1.00  0.00           O  
ATOM   2837  CB  TYR   187       1.689  22.198  -0.781  1.00  0.00           C  
ATOM   2838  CG  TYR   187       1.287  22.901  -2.077  1.00  0.00           C  
ATOM   2839  CD1 TYR   187       1.440  24.303  -2.244  1.00  0.00           C  
ATOM   2840  CD2 TYR   187       0.656  22.140  -3.128  1.00  0.00           C  
ATOM   2841  CE1 TYR   187       0.917  24.994  -3.396  1.00  0.00           C  
ATOM   2842  CE2 TYR   187       0.094  22.767  -4.216  1.00  0.00           C  
ATOM   2843  CZ  TYR   187       0.245  24.157  -4.341  1.00  0.00           C  
ATOM   2844  OH  TYR   187      -0.403  24.780  -5.369  1.00  0.00           O  
ATOM   2845  H   TYR   187       3.699  20.725  -1.583  1.00  0.00           H  
ATOM   2846  HA  TYR   187       3.513  23.426  -0.355  1.00  0.00           H  
ATOM   2847  HB2 TYR   187       1.718  21.111  -0.856  1.00  0.00           H  
ATOM   2848  HB3 TYR   187       0.979  22.391   0.023  1.00  0.00           H  
ATOM   2849  HD1 TYR   187       2.076  24.859  -1.570  1.00  0.00           H  
ATOM   2850  HD2 TYR   187       0.581  21.091  -2.882  1.00  0.00           H  
ATOM   2851  HE1 TYR   187       0.954  26.073  -3.396  1.00  0.00           H  
ATOM   2852  HE2 TYR   187      -0.583  22.353  -4.948  1.00  0.00           H  
ATOM   2853  HH  TYR   187      -0.107  25.684  -5.501  1.00  0.00           H  
ATOM   2854  N   HIE   188       2.786  22.819   2.167  1.00  0.00           N  
ATOM   2855  CA  HIE   188       2.879  22.512   3.621  1.00  0.00           C  
ATOM   2856  C   HIE   188       1.634  22.754   4.446  1.00  0.00           C  
ATOM   2857  O   HIE   188       1.558  22.270   5.609  1.00  0.00           O  
ATOM   2858  CB  HIE   188       4.034  23.335   4.176  1.00  0.00           C  
ATOM   2859  CG  HIE   188       3.849  24.817   4.133  1.00  0.00           C  
ATOM   2860  CD2 HIE   188       3.929  25.723   2.996  1.00  0.00           C  
ATOM   2861  ND1 HIE   188       3.432  25.571   5.230  1.00  0.00           N  
ATOM   2862  CE1 HIE   188       3.201  26.884   4.802  1.00  0.00           C  
ATOM   2863  NE2 HIE   188       3.571  26.961   3.509  1.00  0.00           N  
ATOM   2864  H   HIE   188       2.503  23.760   1.933  1.00  0.00           H  
ATOM   2865  HA  HIE   188       3.236  21.505   3.837  1.00  0.00           H  
ATOM   2866  HB2 HIE   188       4.248  23.077   5.213  1.00  0.00           H  
ATOM   2867  HB3 HIE   188       4.869  23.082   3.523  1.00  0.00           H  
ATOM   2868  HD2 HIE   188       4.205  25.484   1.980  1.00  0.00           H  
ATOM   2869  HE1 HIE   188       2.824  27.662   5.324  1.00  0.00           H  
ATOM   2870  HE2 HIE   188       3.467  27.830   2.876  1.00  0.00           H  
ATOM   2871  N   ASP   189       0.611  23.485   3.921  1.00  0.00           N  
ATOM   2872  CA  ASP   189      -0.620  23.834   4.545  1.00  0.00           C  
ATOM   2873  C   ASP   189      -1.874  23.998   3.645  1.00  0.00           C  
ATOM   2874  O   ASP   189      -2.942  24.167   4.182  1.00  0.00           O  
ATOM   2875  CB  ASP   189      -0.439  25.135   5.395  1.00  0.00           C  
ATOM   2876  CG  ASP   189      -0.261  26.437   4.620  1.00  0.00           C  
ATOM   2877  OD1 ASP   189      -0.359  27.520   5.238  1.00  0.00           O  
ATOM   2878  OD2 ASP   189       0.043  26.358   3.428  1.00  0.00           O1-
ATOM   2879  H   ASP   189       0.705  23.760   2.954  1.00  0.00           H  
ATOM   2880  HA  ASP   189      -0.810  22.997   5.217  1.00  0.00           H  
ATOM   2881  HB2 ASP   189      -1.270  25.139   6.100  1.00  0.00           H  
ATOM   2882  HB3 ASP   189       0.497  25.136   5.954  1.00  0.00           H  
ATOM   2883  N   ARG   190      -1.740  23.786   2.321  1.00  0.00           N  
ATOM   2884  CA  ARG   190      -2.850  23.838   1.378  1.00  0.00           C  
ATOM   2885  C   ARG   190      -3.660  22.539   1.547  1.00  0.00           C  
ATOM   2886  O   ARG   190      -3.101  21.459   1.379  1.00  0.00           O  
ATOM   2887  CB  ARG   190      -2.367  23.905  -0.074  1.00  0.00           C  
ATOM   2888  CG  ARG   190      -3.439  23.983  -1.165  1.00  0.00           C  
ATOM   2889  CD  ARG   190      -2.873  24.513  -2.491  1.00  0.00           C  
ATOM   2890  NE  ARG   190      -2.587  25.977  -2.408  1.00  0.00           N  
ATOM   2891  CZ  ARG   190      -2.903  26.897  -3.283  1.00  0.00           C  
ATOM   2892  NH1 ARG   190      -3.587  26.742  -4.360  1.00  0.00           N1+
ATOM   2893  NH2 ARG   190      -2.664  28.161  -2.980  1.00  0.00           N1+
ATOM   2894  H   ARG   190      -0.827  23.806   1.889  1.00  0.00           H  
ATOM   2895  HA  ARG   190      -3.456  24.685   1.701  1.00  0.00           H  
ATOM   2896  HB2 ARG   190      -1.813  24.844  -0.064  1.00  0.00           H  
ATOM   2897  HB3 ARG   190      -1.617  23.134  -0.247  1.00  0.00           H  
ATOM   2898  HG2 ARG   190      -3.892  23.001  -1.299  1.00  0.00           H  
ATOM   2899  HG3 ARG   190      -4.211  24.683  -0.847  1.00  0.00           H  
ATOM   2900  HD2 ARG   190      -1.997  23.923  -2.759  1.00  0.00           H  
ATOM   2901  HD3 ARG   190      -3.475  24.255  -3.362  1.00  0.00           H  
ATOM   2902  HE  ARG   190      -1.950  26.272  -1.683  1.00  0.00           H  
ATOM   2903 HH11 ARG   190      -3.710  25.816  -4.743  1.00  0.00           H  
ATOM   2904 HH12 ARG   190      -3.684  27.585  -4.908  1.00  0.00           H  
ATOM   2905 HH21 ARG   190      -2.222  28.416  -2.109  1.00  0.00           H  
ATOM   2906 HH22 ARG   190      -3.084  28.970  -3.415  1.00  0.00           H  
ATOM   2907  N   GLY   191      -4.985  22.630   1.825  1.00  0.00           N  
ATOM   2908  CA  GLY   191      -5.912  21.494   1.840  1.00  0.00           C  
ATOM   2909  C   GLY   191      -5.410  20.392   2.789  1.00  0.00           C  
ATOM   2910  O   GLY   191      -5.290  20.628   3.988  1.00  0.00           O  
ATOM   2911  H   GLY   191      -5.450  23.526   1.850  1.00  0.00           H  
ATOM   2912  HA2 GLY   191      -6.890  21.833   2.181  1.00  0.00           H  
ATOM   2913  HA3 GLY   191      -5.912  21.086   0.829  1.00  0.00           H  
ATOM   2914  N   TRP   192      -5.264  19.161   2.261  1.00  0.00           N  
ATOM   2915  CA  TRP   192      -4.831  17.965   3.058  1.00  0.00           C  
ATOM   2916  C   TRP   192      -3.365  18.098   3.504  1.00  0.00           C  
ATOM   2917  O   TRP   192      -2.964  17.226   4.361  1.00  0.00           O  
ATOM   2918  CB  TRP   192      -4.999  16.605   2.398  1.00  0.00           C  
ATOM   2919  CG  TRP   192      -6.321  16.235   1.828  1.00  0.00           C  
ATOM   2920  CD1 TRP   192      -6.502  15.694   0.611  1.00  0.00           C  
ATOM   2921  CD2 TRP   192      -7.644  16.183   2.407  1.00  0.00           C  
ATOM   2922  CE2 TRP   192      -8.585  15.794   1.351  1.00  0.00           C  
ATOM   2923  CE3 TRP   192      -8.321  16.665   3.574  1.00  0.00           C  
ATOM   2924  NE1 TRP   192      -7.832  15.500   0.300  1.00  0.00           N  
ATOM   2925  CZ2 TRP   192      -9.940  15.838   1.523  1.00  0.00           C  
ATOM   2926  CZ3 TRP   192      -9.722  16.643   3.718  1.00  0.00           C  
ATOM   2927  CH2 TRP   192     -10.541  16.236   2.666  1.00  0.00           C  
ATOM   2928  H   TRP   192      -5.315  19.040   1.260  1.00  0.00           H  
ATOM   2929  HA  TRP   192      -5.473  17.972   3.939  1.00  0.00           H  
ATOM   2930  HB2 TRP   192      -4.266  16.559   1.593  1.00  0.00           H  
ATOM   2931  HB3 TRP   192      -4.721  15.879   3.162  1.00  0.00           H  
ATOM   2932  HD1 TRP   192      -5.673  15.498  -0.053  1.00  0.00           H  
ATOM   2933  HE1 TRP   192      -8.127  15.125  -0.590  1.00  0.00           H  
ATOM   2934  HE3 TRP   192      -7.634  17.130   4.267  1.00  0.00           H  
ATOM   2935  HZ2 TRP   192     -10.544  15.462   0.710  1.00  0.00           H  
ATOM   2936  HZ3 TRP   192     -10.217  17.013   4.604  1.00  0.00           H  
ATOM   2937  HH2 TRP   192     -11.598  16.282   2.883  1.00  0.00           H  
ATOM   2938  N   ALA   193      -2.658  19.191   3.111  1.00  0.00           N  
ATOM   2939  CA  ALA   193      -1.286  19.450   3.720  1.00  0.00           C  
ATOM   2940  C   ALA   193      -1.351  19.954   5.152  1.00  0.00           C  
ATOM   2941  O   ALA   193      -2.181  20.774   5.550  1.00  0.00           O  
ATOM   2942  CB  ALA   193      -0.426  20.216   2.709  1.00  0.00           C  
ATOM   2943  H   ALA   193      -2.944  19.899   2.450  1.00  0.00           H  
ATOM   2944  HA  ALA   193      -0.788  18.481   3.704  1.00  0.00           H  
ATOM   2945  HB1 ALA   193       0.611  19.958   2.927  1.00  0.00           H  
ATOM   2946  HB2 ALA   193      -0.837  19.972   1.730  1.00  0.00           H  
ATOM   2947  HB3 ALA   193      -0.644  21.257   2.946  1.00  0.00           H  
ATOM   2948  N   LYS   194      -0.436  19.396   5.969  1.00  0.00           N  
ATOM   2949  CA  LYS   194      -0.414  19.696   7.407  1.00  0.00           C  
ATOM   2950  C   LYS   194       0.960  19.228   7.936  1.00  0.00           C  
ATOM   2951  O   LYS   194       1.510  18.244   7.444  1.00  0.00           O  
ATOM   2952  CB  LYS   194      -1.588  18.986   8.082  1.00  0.00           C  
ATOM   2953  CG  LYS   194      -1.645  17.490   7.892  1.00  0.00           C  
ATOM   2954  CD  LYS   194      -2.682  16.632   8.697  1.00  0.00           C  
ATOM   2955  CE  LYS   194      -2.870  15.143   8.113  1.00  0.00           C  
ATOM   2956  NZ  LYS   194      -3.337  15.242   6.688  1.00  0.00           N1+
ATOM   2957  H   LYS   194       0.148  18.711   5.510  1.00  0.00           H  
ATOM   2958  HA  LYS   194      -0.499  20.763   7.615  1.00  0.00           H  
ATOM   2959  HB2 LYS   194      -1.445  19.148   9.151  1.00  0.00           H  
ATOM   2960  HB3 LYS   194      -2.527  19.479   7.832  1.00  0.00           H  
ATOM   2961  HG2 LYS   194      -1.976  17.309   6.869  1.00  0.00           H  
ATOM   2962  HG3 LYS   194      -0.700  16.996   8.117  1.00  0.00           H  
ATOM   2963  HD2 LYS   194      -2.382  16.497   9.736  1.00  0.00           H  
ATOM   2964  HD3 LYS   194      -3.632  17.138   8.524  1.00  0.00           H  
ATOM   2965  HE2 LYS   194      -1.904  14.649   8.008  1.00  0.00           H  
ATOM   2966  HE3 LYS   194      -3.523  14.518   8.722  1.00  0.00           H  
ATOM   2967  HZ1 LYS   194      -2.814  15.900   6.128  1.00  0.00           H  
ATOM   2968  HZ2 LYS   194      -3.281  14.348   6.223  1.00  0.00           H  
ATOM   2969  HZ3 LYS   194      -4.334  15.386   6.612  1.00  0.00           H  
ATOM   2970  N   ILE   195       1.467  19.898   8.983  1.00  0.00           N  
ATOM   2971  CA  ILE   195       2.714  19.487   9.737  1.00  0.00           C  
ATOM   2972  C   ILE   195       2.574  19.867  11.256  1.00  0.00           C  
ATOM   2973  O   ILE   195       2.178  21.026  11.492  1.00  0.00           O  
ATOM   2974  CB  ILE   195       3.990  20.134   9.120  1.00  0.00           C  
ATOM   2975  CG1 ILE   195       4.128  19.857   7.641  1.00  0.00           C  
ATOM   2976  CG2 ILE   195       5.190  19.648   9.983  1.00  0.00           C  
ATOM   2977  CD1 ILE   195       5.348  20.592   7.012  1.00  0.00           C  
ATOM   2978  H   ILE   195       0.999  20.754   9.245  1.00  0.00           H  
ATOM   2979  HA  ILE   195       2.750  18.400   9.659  1.00  0.00           H  
ATOM   2980  HB  ILE   195       3.886  21.210   9.258  1.00  0.00           H  
ATOM   2981 HG12 ILE   195       4.134  18.792   7.412  1.00  0.00           H  
ATOM   2982 HG13 ILE   195       3.274  20.273   7.106  1.00  0.00           H  
ATOM   2983 HG21 ILE   195       5.088  20.055  10.989  1.00  0.00           H  
ATOM   2984 HG22 ILE   195       5.158  18.559  10.015  1.00  0.00           H  
ATOM   2985 HG23 ILE   195       6.069  20.027   9.463  1.00  0.00           H  
ATOM   2986 HD11 ILE   195       6.261  20.064   7.287  1.00  0.00           H  
ATOM   2987 HD12 ILE   195       5.112  20.449   5.957  1.00  0.00           H  
ATOM   2988 HD13 ILE   195       5.312  21.646   7.287  1.00  0.00           H  
ATOM   2989  N   SER   196       3.001  19.038  12.203  1.00  0.00           N  
ATOM   2990  CA  SER   196       3.269  19.408  13.621  1.00  0.00           C  
ATOM   2991  C   SER   196       4.519  18.702  14.194  1.00  0.00           C  
ATOM   2992  O   SER   196       4.698  17.480  14.016  1.00  0.00           O  
ATOM   2993  CB  SER   196       2.044  19.178  14.505  1.00  0.00           C  
ATOM   2994  OG  SER   196       2.263  19.583  15.831  1.00  0.00           O  
ATOM   2995  H   SER   196       3.354  18.120  11.972  1.00  0.00           H  
ATOM   2996  HA  SER   196       3.454  20.482  13.640  1.00  0.00           H  
ATOM   2997  HB2 SER   196       1.155  19.718  14.179  1.00  0.00           H  
ATOM   2998  HB3 SER   196       1.770  18.127  14.596  1.00  0.00           H  
ATOM   2999  HG  SER   196       1.637  19.107  16.380  1.00  0.00           H  
ATOM   3000  N   ASN   197       5.408  19.472  14.920  1.00  0.00           N  
ATOM   3001  CA  ASN   197       6.653  19.042  15.483  1.00  0.00           C  
ATOM   3002  C   ASN   197       7.606  18.306  14.545  1.00  0.00           C  
ATOM   3003  O   ASN   197       8.134  17.239  14.840  1.00  0.00           O  
ATOM   3004  CB  ASN   197       6.460  18.326  16.819  1.00  0.00           C  
ATOM   3005  CG  ASN   197       7.644  18.575  17.764  1.00  0.00           C  
ATOM   3006  ND2 ASN   197       7.391  18.469  19.036  1.00  0.00           N  
ATOM   3007  OD1 ASN   197       8.747  18.854  17.319  1.00  0.00           O  
ATOM   3008  H   ASN   197       5.141  20.438  15.045  1.00  0.00           H  
ATOM   3009  HA  ASN   197       7.149  19.976  15.751  1.00  0.00           H  
ATOM   3010  HB2 ASN   197       5.661  18.784  17.401  1.00  0.00           H  
ATOM   3011  HB3 ASN   197       6.159  17.311  16.560  1.00  0.00           H  
ATOM   3012 HD21 ASN   197       8.132  18.703  19.680  1.00  0.00           H  
ATOM   3013 HD22 ASN   197       6.462  18.219  19.343  1.00  0.00           H  
ATOM   3014  N   MET   198       7.708  18.860  13.310  1.00  0.00           N  
ATOM   3015  CA  MET   198       8.651  18.398  12.195  1.00  0.00           C  
ATOM   3016  C   MET   198       9.016  19.551  11.240  1.00  0.00           C  
ATOM   3017  O   MET   198       8.252  20.508  11.238  1.00  0.00           O  
ATOM   3018  CB  MET   198       7.977  17.312  11.337  1.00  0.00           C  
ATOM   3019  CG  MET   198       7.172  16.123  11.994  1.00  0.00           C  
ATOM   3020  SD  MET   198       7.135  14.728  10.824  1.00  0.00           S  
ATOM   3021  CE  MET   198       8.816  13.974  10.857  1.00  0.00           C  
ATOM   3022  H   MET   198       7.252  19.742  13.124  1.00  0.00           H  
ATOM   3023  HA  MET   198       9.621  18.046  12.547  1.00  0.00           H  
ATOM   3024  HB2 MET   198       7.300  17.773  10.618  1.00  0.00           H  
ATOM   3025  HB3 MET   198       8.710  16.822  10.695  1.00  0.00           H  
ATOM   3026  HG2 MET   198       7.742  15.795  12.863  1.00  0.00           H  
ATOM   3027  HG3 MET   198       6.163  16.434  12.266  1.00  0.00           H  
ATOM   3028  HE1 MET   198       8.768  13.028  10.316  1.00  0.00           H  
ATOM   3029  HE2 MET   198       9.565  14.540  10.303  1.00  0.00           H  
ATOM   3030  HE3 MET   198       9.111  13.819  11.894  1.00  0.00           H  
ATOM   3031  N   THR   199      10.070  19.485  10.505  1.00  0.00           N  
ATOM   3032  CA  THR   199      10.557  20.603   9.666  1.00  0.00           C  
ATOM   3033  C   THR   199      10.620  20.131   8.246  1.00  0.00           C  
ATOM   3034  O   THR   199      11.162  19.121   7.923  1.00  0.00           O  
ATOM   3035  CB  THR   199      11.825  21.228  10.178  1.00  0.00           C  
ATOM   3036  CG2 THR   199      12.360  22.337   9.348  1.00  0.00           C  
ATOM   3037  OG1 THR   199      11.543  21.750  11.444  1.00  0.00           O  
ATOM   3038  H   THR   199      10.774  18.766  10.593  1.00  0.00           H  
ATOM   3039  HA  THR   199       9.754  21.336   9.595  1.00  0.00           H  
ATOM   3040  HB  THR   199      12.635  20.500  10.216  1.00  0.00           H  
ATOM   3041  HG1 THR   199      11.538  21.036  12.086  1.00  0.00           H  
ATOM   3042 HG21 THR   199      11.650  23.136   9.139  1.00  0.00           H  
ATOM   3043 HG22 THR   199      13.207  22.793   9.861  1.00  0.00           H  
ATOM   3044 HG23 THR   199      12.589  22.030   8.327  1.00  0.00           H  
ATOM   3045  N   LEU   200      10.096  20.969   7.379  1.00  0.00           N  
ATOM   3046  CA  LEU   200      10.246  20.873   5.896  1.00  0.00           C  
ATOM   3047  C   LEU   200      11.133  22.023   5.458  1.00  0.00           C  
ATOM   3048  O   LEU   200      10.653  23.155   5.522  1.00  0.00           O  
ATOM   3049  CB  LEU   200       8.779  20.869   5.409  1.00  0.00           C  
ATOM   3050  CG  LEU   200       8.826  21.140   3.875  1.00  0.00           C  
ATOM   3051  CD1 LEU   200       9.464  20.065   3.022  1.00  0.00           C  
ATOM   3052  CD2 LEU   200       7.381  21.438   3.375  1.00  0.00           C  
ATOM   3053  H   LEU   200       9.485  21.648   7.809  1.00  0.00           H  
ATOM   3054  HA  LEU   200      10.607  19.877   5.642  1.00  0.00           H  
ATOM   3055  HB2 LEU   200       8.269  19.915   5.543  1.00  0.00           H  
ATOM   3056  HB3 LEU   200       8.360  21.701   5.974  1.00  0.00           H  
ATOM   3057  HG  LEU   200       9.368  22.067   3.685  1.00  0.00           H  
ATOM   3058 HD11 LEU   200       9.072  19.091   3.317  1.00  0.00           H  
ATOM   3059 HD12 LEU   200       9.288  20.365   1.989  1.00  0.00           H  
ATOM   3060 HD13 LEU   200      10.535  19.949   3.190  1.00  0.00           H  
ATOM   3061 HD21 LEU   200       6.888  20.485   3.183  1.00  0.00           H  
ATOM   3062 HD22 LEU   200       6.966  22.122   4.116  1.00  0.00           H  
ATOM   3063 HD23 LEU   200       7.471  21.919   2.401  1.00  0.00           H  
ATOM   3064  N   SER   201      12.334  21.725   5.004  1.00  0.00           N  
ATOM   3065  CA  SER   201      13.204  22.604   4.316  1.00  0.00           C  
ATOM   3066  C   SER   201      13.924  22.044   3.067  1.00  0.00           C  
ATOM   3067  O   SER   201      14.369  20.887   3.155  1.00  0.00           O  
ATOM   3068  CB  SER   201      14.147  23.198   5.377  1.00  0.00           C  
ATOM   3069  OG  SER   201      14.620  24.421   4.913  1.00  0.00           O  
ATOM   3070  H   SER   201      12.535  20.739   4.909  1.00  0.00           H  
ATOM   3071  HA  SER   201      12.580  23.354   3.830  1.00  0.00           H  
ATOM   3072  HB2 SER   201      13.646  23.221   6.344  1.00  0.00           H  
ATOM   3073  HB3 SER   201      14.891  22.438   5.616  1.00  0.00           H  
ATOM   3074  HG  SER   201      15.409  24.704   5.380  1.00  0.00           H  
ATOM   3075  N   ASN   202      13.887  22.733   1.914  1.00  0.00           N  
ATOM   3076  CA  ASN   202      14.557  22.271   0.644  1.00  0.00           C  
ATOM   3077  C   ASN   202      13.808  21.134  -0.114  1.00  0.00           C  
ATOM   3078  O   ASN   202      14.271  20.436  -1.005  1.00  0.00           O  
ATOM   3079  CB  ASN   202      16.088  21.968   0.830  1.00  0.00           C  
ATOM   3080  CG  ASN   202      16.857  22.125  -0.461  1.00  0.00           C  
ATOM   3081  ND2 ASN   202      17.535  21.223  -0.902  1.00  0.00           N  
ATOM   3082  OD1 ASN   202      16.648  23.198  -1.152  1.00  0.00           O  
ATOM   3083  H   ASN   202      13.447  23.641   1.968  1.00  0.00           H  
ATOM   3084  HA  ASN   202      14.475  23.148   0.002  1.00  0.00           H  
ATOM   3085  HB2 ASN   202      16.533  22.690   1.516  1.00  0.00           H  
ATOM   3086  HB3 ASN   202      16.300  20.961   1.187  1.00  0.00           H  
ATOM   3087 HD21 ASN   202      17.946  21.303  -1.821  1.00  0.00           H  
ATOM   3088 HD22 ASN   202      17.689  20.391  -0.350  1.00  0.00           H  
ATOM   3089  N   GLY   203      12.620  20.881   0.324  1.00  0.00           N  
ATOM   3090  CA  GLY   203      11.815  19.813  -0.178  1.00  0.00           C  
ATOM   3091  C   GLY   203      12.039  18.513   0.566  1.00  0.00           C  
ATOM   3092  O   GLY   203      11.777  17.422  -0.026  1.00  0.00           O  
ATOM   3093  H   GLY   203      12.248  21.549   0.984  1.00  0.00           H  
ATOM   3094  HA2 GLY   203      10.751  20.014  -0.052  1.00  0.00           H  
ATOM   3095  HA3 GLY   203      11.943  19.702  -1.255  1.00  0.00           H  
ATOM   3096  N   LYS   204      12.647  18.595   1.774  1.00  0.00           N  
ATOM   3097  CA  LYS   204      13.100  17.552   2.612  1.00  0.00           C  
ATOM   3098  C   LYS   204      12.555  17.709   3.996  1.00  0.00           C  
ATOM   3099  O   LYS   204      12.293  18.786   4.450  1.00  0.00           O  
ATOM   3100  CB  LYS   204      14.632  17.465   2.568  1.00  0.00           C  
ATOM   3101  CG  LYS   204      15.091  17.077   1.144  1.00  0.00           C  
ATOM   3102  CD  LYS   204      16.562  16.811   1.108  1.00  0.00           C  
ATOM   3103  CE  LYS   204      17.156  16.222  -0.180  1.00  0.00           C  
ATOM   3104  NZ  LYS   204      18.570  16.314  -0.270  1.00  0.00           N1+
ATOM   3105  H   LYS   204      12.718  19.521   2.170  1.00  0.00           H  
ATOM   3106  HA  LYS   204      12.741  16.641   2.134  1.00  0.00           H  
ATOM   3107  HB2 LYS   204      15.056  18.416   2.891  1.00  0.00           H  
ATOM   3108  HB3 LYS   204      14.960  16.751   3.324  1.00  0.00           H  
ATOM   3109  HG2 LYS   204      14.537  16.236   0.727  1.00  0.00           H  
ATOM   3110  HG3 LYS   204      14.880  17.939   0.511  1.00  0.00           H  
ATOM   3111  HD2 LYS   204      17.183  17.682   1.316  1.00  0.00           H  
ATOM   3112  HD3 LYS   204      16.738  16.115   1.929  1.00  0.00           H  
ATOM   3113  HE2 LYS   204      16.897  15.177  -0.349  1.00  0.00           H  
ATOM   3114  HE3 LYS   204      16.806  16.866  -0.986  1.00  0.00           H  
ATOM   3115  HZ1 LYS   204      18.860  17.280  -0.207  1.00  0.00           H  
ATOM   3116  HZ2 LYS   204      19.024  15.744   0.429  1.00  0.00           H  
ATOM   3117  HZ3 LYS   204      18.873  15.974  -1.171  1.00  0.00           H  
ATOM   3118  N   LEU   205      12.400  16.573   4.668  1.00  0.00           N  
ATOM   3119  CA  LEU   205      11.578  16.483   5.897  1.00  0.00           C  
ATOM   3120  C   LEU   205      12.436  15.955   7.065  1.00  0.00           C  
ATOM   3121  O   LEU   205      12.789  14.801   7.137  1.00  0.00           O  
ATOM   3122  CB  LEU   205      10.301  15.643   5.620  1.00  0.00           C  
ATOM   3123  CG  LEU   205       9.321  15.381   6.823  1.00  0.00           C  
ATOM   3124  CD1 LEU   205       8.582  16.634   7.218  1.00  0.00           C  
ATOM   3125  CD2 LEU   205       8.312  14.263   6.610  1.00  0.00           C  
ATOM   3126  H   LEU   205      12.701  15.748   4.171  1.00  0.00           H  
ATOM   3127  HA  LEU   205      11.312  17.514   6.132  1.00  0.00           H  
ATOM   3128  HB2 LEU   205       9.751  16.340   4.987  1.00  0.00           H  
ATOM   3129  HB3 LEU   205      10.436  14.766   4.987  1.00  0.00           H  
ATOM   3130  HG  LEU   205       9.966  15.125   7.664  1.00  0.00           H  
ATOM   3131 HD11 LEU   205       9.340  17.355   7.521  1.00  0.00           H  
ATOM   3132 HD12 LEU   205       7.958  16.954   6.384  1.00  0.00           H  
ATOM   3133 HD13 LEU   205       7.823  16.498   7.989  1.00  0.00           H  
ATOM   3134 HD21 LEU   205       7.839  13.998   7.556  1.00  0.00           H  
ATOM   3135 HD22 LEU   205       7.518  14.592   5.940  1.00  0.00           H  
ATOM   3136 HD23 LEU   205       8.804  13.424   6.118  1.00  0.00           H  
ATOM   3137  N   ARG   206      12.770  16.819   8.019  1.00  0.00           N  
ATOM   3138  CA  ARG   206      13.781  16.723   9.070  1.00  0.00           C  
ATOM   3139  C   ARG   206      13.055  16.680  10.460  1.00  0.00           C  
ATOM   3140  O   ARG   206      12.201  17.458  10.727  1.00  0.00           O  
ATOM   3141  CB  ARG   206      14.801  17.893   8.940  1.00  0.00           C  
ATOM   3142  CG  ARG   206      16.057  17.552   9.770  1.00  0.00           C  
ATOM   3143  CD  ARG   206      17.347  18.399   9.655  1.00  0.00           C  
ATOM   3144  NE  ARG   206      18.026  18.286   8.368  1.00  0.00           N  
ATOM   3145  CZ  ARG   206      19.135  18.989   8.042  1.00  0.00           C  
ATOM   3146  NH1 ARG   206      19.975  19.550   8.877  1.00  0.00           N1+
ATOM   3147  NH2 ARG   206      19.393  19.242   6.779  1.00  0.00           N1+
ATOM   3148  H   ARG   206      12.437  17.769   7.933  1.00  0.00           H  
ATOM   3149  HA  ARG   206      14.386  15.828   8.922  1.00  0.00           H  
ATOM   3150  HB2 ARG   206      15.064  18.031   7.891  1.00  0.00           H  
ATOM   3151  HB3 ARG   206      14.406  18.863   9.240  1.00  0.00           H  
ATOM   3152  HG2 ARG   206      15.862  17.560  10.842  1.00  0.00           H  
ATOM   3153  HG3 ARG   206      16.307  16.503   9.610  1.00  0.00           H  
ATOM   3154  HD2 ARG   206      17.099  19.443   9.845  1.00  0.00           H  
ATOM   3155  HD3 ARG   206      18.061  18.065  10.408  1.00  0.00           H  
ATOM   3156  HE  ARG   206      17.447  17.996   7.593  1.00  0.00           H  
ATOM   3157 HH11 ARG   206      19.939  19.392   9.874  1.00  0.00           H  
ATOM   3158 HH12 ARG   206      20.559  20.300   8.536  1.00  0.00           H  
ATOM   3159 HH21 ARG   206      18.706  18.987   6.084  1.00  0.00           H  
ATOM   3160 HH22 ARG   206      20.175  19.851   6.586  1.00  0.00           H  
ATOM   3161  N   VAL   207      13.509  15.675  11.199  1.00  0.00           N  
ATOM   3162  CA  VAL   207      13.005  15.263  12.538  1.00  0.00           C  
ATOM   3163  C   VAL   207      13.515  16.168  13.632  1.00  0.00           C  
ATOM   3164  O   VAL   207      14.701  16.393  13.655  1.00  0.00           O  
ATOM   3165  CB  VAL   207      13.358  13.774  12.737  1.00  0.00           C  
ATOM   3166  CG1 VAL   207      12.980  13.142  14.112  1.00  0.00           C  
ATOM   3167  CG2 VAL   207      12.801  12.884  11.648  1.00  0.00           C  
ATOM   3168  H   VAL   207      14.204  15.041  10.833  1.00  0.00           H  
ATOM   3169  HA  VAL   207      11.933  15.433  12.640  1.00  0.00           H  
ATOM   3170  HB  VAL   207      14.441  13.674  12.662  1.00  0.00           H  
ATOM   3171 HG11 VAL   207      13.345  13.691  14.980  1.00  0.00           H  
ATOM   3172 HG12 VAL   207      11.907  13.082  14.294  1.00  0.00           H  
ATOM   3173 HG13 VAL   207      13.337  12.113  14.143  1.00  0.00           H  
ATOM   3174 HG21 VAL   207      11.716  12.845  11.747  1.00  0.00           H  
ATOM   3175 HG22 VAL   207      13.133  13.184  10.654  1.00  0.00           H  
ATOM   3176 HG23 VAL   207      13.166  11.878  11.856  1.00  0.00           H  
ATOM   3177  N   ASN   208      12.583  16.739  14.464  1.00  0.00           N  
ATOM   3178  CA  ASN   208      12.981  17.458  15.631  1.00  0.00           C  
ATOM   3179  C   ASN   208      12.948  16.620  16.923  1.00  0.00           C  
ATOM   3180  O   ASN   208      13.555  17.028  17.929  1.00  0.00           O  
ATOM   3181  CB  ASN   208      12.067  18.746  15.767  1.00  0.00           C  
ATOM   3182  CG  ASN   208      12.228  19.770  14.615  1.00  0.00           C  
ATOM   3183  ND2 ASN   208      13.374  20.374  14.641  1.00  0.00           N  
ATOM   3184  OD1 ASN   208      11.393  20.003  13.749  1.00  0.00           O  
ATOM   3185  H   ASN   208      11.626  16.449  14.323  1.00  0.00           H  
ATOM   3186  HA  ASN   208      14.017  17.791  15.696  1.00  0.00           H  
ATOM   3187  HB2 ASN   208      11.005  18.500  15.772  1.00  0.00           H  
ATOM   3188  HB3 ASN   208      12.265  19.202  16.737  1.00  0.00           H  
ATOM   3189 HD21 ASN   208      13.531  21.136  13.996  1.00  0.00           H  
ATOM   3190 HD22 ASN   208      13.962  20.426  15.460  1.00  0.00           H  
ATOM   3191  N   GLN   209      12.307  15.483  16.895  1.00  0.00           N  
ATOM   3192  CA  GLN   209      12.066  14.653  18.135  1.00  0.00           C  
ATOM   3193  C   GLN   209      12.136  13.144  17.801  1.00  0.00           C  
ATOM   3194  O   GLN   209      11.325  12.786  16.967  1.00  0.00           O  
ATOM   3195  CB  GLN   209      10.735  15.085  18.793  1.00  0.00           C  
ATOM   3196  CG  GLN   209      10.200  14.187  19.942  1.00  0.00           C  
ATOM   3197  CD  GLN   209       8.715  14.338  20.141  1.00  0.00           C  
ATOM   3198  NE2 GLN   209       8.107  15.455  20.560  1.00  0.00           N  
ATOM   3199  OE1 GLN   209       8.013  13.376  19.766  1.00  0.00           O  
ATOM   3200  H   GLN   209      11.711  15.301  16.101  1.00  0.00           H  
ATOM   3201  HA  GLN   209      12.905  14.854  18.801  1.00  0.00           H  
ATOM   3202  HB2 GLN   209      10.766  16.096  19.199  1.00  0.00           H  
ATOM   3203  HB3 GLN   209       9.921  15.005  18.073  1.00  0.00           H  
ATOM   3204  HG2 GLN   209      10.447  13.126  19.898  1.00  0.00           H  
ATOM   3205  HG3 GLN   209      10.525  14.694  20.851  1.00  0.00           H  
ATOM   3206 HE21 GLN   209       7.194  15.334  20.975  1.00  0.00           H  
ATOM   3207 HE22 GLN   209       8.686  16.254  20.778  1.00  0.00           H  
ATOM   3208  N   ASP   210      12.989  12.395  18.445  1.00  0.00           N  
ATOM   3209  CA  ASP   210      13.159  10.944  18.108  1.00  0.00           C  
ATOM   3210  C   ASP   210      11.822  10.202  18.257  1.00  0.00           C  
ATOM   3211  O   ASP   210      11.058  10.584  19.153  1.00  0.00           O  
ATOM   3212  CB  ASP   210      14.221  10.266  18.983  1.00  0.00           C  
ATOM   3213  CG  ASP   210      15.607  10.860  19.215  1.00  0.00           C  
ATOM   3214  OD1 ASP   210      16.429  10.276  19.990  1.00  0.00           O  
ATOM   3215  OD2 ASP   210      15.917  11.838  18.481  1.00  0.00           O1-
ATOM   3216  H   ASP   210      13.711  12.903  18.936  1.00  0.00           H  
ATOM   3217  HA  ASP   210      13.450  10.862  17.061  1.00  0.00           H  
ATOM   3218  HB2 ASP   210      13.896  10.146  20.016  1.00  0.00           H  
ATOM   3219  HB3 ASP   210      14.372   9.365  18.389  1.00  0.00           H  
ATOM   3220  N   GLY   211      11.554   9.108  17.567  1.00  0.00           N  
ATOM   3221  CA  GLY   211      10.338   8.299  17.733  1.00  0.00           C  
ATOM   3222  C   GLY   211      10.398   7.098  16.791  1.00  0.00           C  
ATOM   3223  O   GLY   211      11.150   7.102  15.830  1.00  0.00           O  
ATOM   3224  H   GLY   211      12.199   8.913  16.814  1.00  0.00           H  
ATOM   3225  HA2 GLY   211      10.145   8.048  18.776  1.00  0.00           H  
ATOM   3226  HA3 GLY   211       9.442   8.852  17.453  1.00  0.00           H  
ATOM   3227  N   PHE   212       9.502   6.128  16.985  1.00  0.00           N  
ATOM   3228  CA  PHE   212       9.052   5.195  15.928  1.00  0.00           C  
ATOM   3229  C   PHE   212       7.854   5.902  15.185  1.00  0.00           C  
ATOM   3230  O   PHE   212       6.825   6.221  15.793  1.00  0.00           O  
ATOM   3231  CB  PHE   212       8.534   3.937  16.664  1.00  0.00           C  
ATOM   3232  CG  PHE   212       9.534   2.860  16.871  1.00  0.00           C  
ATOM   3233  CD1 PHE   212       9.610   1.772  15.922  1.00  0.00           C  
ATOM   3234  CD2 PHE   212      10.367   2.813  18.010  1.00  0.00           C  
ATOM   3235  CE1 PHE   212      10.517   0.666  16.164  1.00  0.00           C  
ATOM   3236  CE2 PHE   212      11.173   1.695  18.224  1.00  0.00           C  
ATOM   3237  CZ  PHE   212      11.282   0.697  17.303  1.00  0.00           C  
ATOM   3238  H   PHE   212       9.043   6.034  17.880  1.00  0.00           H  
ATOM   3239  HA  PHE   212       9.861   4.849  15.283  1.00  0.00           H  
ATOM   3240  HB2 PHE   212       7.987   4.106  17.592  1.00  0.00           H  
ATOM   3241  HB3 PHE   212       7.775   3.552  15.983  1.00  0.00           H  
ATOM   3242  HD1 PHE   212       8.970   1.828  15.054  1.00  0.00           H  
ATOM   3243  HD2 PHE   212      10.310   3.654  18.685  1.00  0.00           H  
ATOM   3244  HE1 PHE   212      10.489  -0.200  15.520  1.00  0.00           H  
ATOM   3245  HE2 PHE   212      11.821   1.695  19.089  1.00  0.00           H  
ATOM   3246  HZ  PHE   212      12.016  -0.082  17.443  1.00  0.00           H  
ATOM   3247  N   TYR   213       8.020   6.154  13.848  1.00  0.00           N  
ATOM   3248  CA  TYR   213       7.146   6.791  12.882  1.00  0.00           C  
ATOM   3249  C   TYR   213       6.540   5.616  12.122  1.00  0.00           C  
ATOM   3250  O   TYR   213       7.321   4.870  11.548  1.00  0.00           O  
ATOM   3251  CB  TYR   213       7.939   7.865  12.022  1.00  0.00           C  
ATOM   3252  CG  TYR   213       8.439   9.075  12.822  1.00  0.00           C  
ATOM   3253  CD1 TYR   213       9.526   9.097  13.758  1.00  0.00           C  
ATOM   3254  CD2 TYR   213       7.809  10.357  12.610  1.00  0.00           C  
ATOM   3255  CE1 TYR   213       9.901  10.251  14.460  1.00  0.00           C  
ATOM   3256  CE2 TYR   213       8.105  11.504  13.365  1.00  0.00           C  
ATOM   3257  CZ  TYR   213       9.119  11.466  14.352  1.00  0.00           C  
ATOM   3258  OH  TYR   213       9.271  12.487  15.290  1.00  0.00           O  
ATOM   3259  H   TYR   213       8.938   5.859  13.547  1.00  0.00           H  
ATOM   3260  HA  TYR   213       6.314   7.337  13.329  1.00  0.00           H  
ATOM   3261  HB2 TYR   213       8.803   7.320  11.642  1.00  0.00           H  
ATOM   3262  HB3 TYR   213       7.290   8.257  11.239  1.00  0.00           H  
ATOM   3263  HD1 TYR   213      10.082   8.176  13.853  1.00  0.00           H  
ATOM   3264  HD2 TYR   213       7.000  10.418  11.897  1.00  0.00           H  
ATOM   3265  HE1 TYR   213      10.737  10.245  15.145  1.00  0.00           H  
ATOM   3266  HE2 TYR   213       7.478  12.380  13.290  1.00  0.00           H  
ATOM   3267  HH  TYR   213      10.029  12.440  15.876  1.00  0.00           H  
ATOM   3268  N   TYR   214       5.192   5.563  12.032  1.00  0.00           N  
ATOM   3269  CA  TYR   214       4.611   4.969  10.838  1.00  0.00           C  
ATOM   3270  C   TYR   214       4.989   5.895   9.672  1.00  0.00           C  
ATOM   3271  O   TYR   214       4.660   7.111   9.844  1.00  0.00           O  
ATOM   3272  CB  TYR   214       3.181   4.610  10.941  1.00  0.00           C  
ATOM   3273  CG  TYR   214       2.606   3.958   9.754  1.00  0.00           C  
ATOM   3274  CD1 TYR   214       2.615   2.555   9.755  1.00  0.00           C  
ATOM   3275  CD2 TYR   214       1.942   4.669   8.753  1.00  0.00           C  
ATOM   3276  CE1 TYR   214       2.324   1.879   8.561  1.00  0.00           C  
ATOM   3277  CE2 TYR   214       1.461   3.948   7.612  1.00  0.00           C  
ATOM   3278  CZ  TYR   214       1.696   2.607   7.522  1.00  0.00           C  
ATOM   3279  OH  TYR   214       1.181   1.930   6.500  1.00  0.00           O  
ATOM   3280  H   TYR   214       4.657   6.344  12.385  1.00  0.00           H  
ATOM   3281  HA  TYR   214       5.088   4.008  10.643  1.00  0.00           H  
ATOM   3282  HB2 TYR   214       2.975   4.057  11.858  1.00  0.00           H  
ATOM   3283  HB3 TYR   214       2.785   5.607  11.134  1.00  0.00           H  
ATOM   3284  HD1 TYR   214       2.837   1.977  10.640  1.00  0.00           H  
ATOM   3285  HD2 TYR   214       1.776   5.734   8.818  1.00  0.00           H  
ATOM   3286  HE1 TYR   214       2.444   0.811   8.454  1.00  0.00           H  
ATOM   3287  HE2 TYR   214       0.902   4.533   6.896  1.00  0.00           H  
ATOM   3288  HH  TYR   214       0.336   2.330   6.281  1.00  0.00           H  
ATOM   3289  N   LEU   215       5.603   5.375   8.594  1.00  0.00           N  
ATOM   3290  CA  LEU   215       6.009   6.062   7.326  1.00  0.00           C  
ATOM   3291  C   LEU   215       5.137   5.697   6.186  1.00  0.00           C  
ATOM   3292  O   LEU   215       4.929   4.532   6.063  1.00  0.00           O  
ATOM   3293  CB  LEU   215       7.458   5.771   7.185  1.00  0.00           C  
ATOM   3294  CG  LEU   215       8.313   6.565   8.156  1.00  0.00           C  
ATOM   3295  CD1 LEU   215       9.704   6.328   7.512  1.00  0.00           C  
ATOM   3296  CD2 LEU   215       8.078   8.039   8.322  1.00  0.00           C  
ATOM   3297  H   LEU   215       5.870   4.406   8.498  1.00  0.00           H  
ATOM   3298  HA  LEU   215       5.793   7.125   7.432  1.00  0.00           H  
ATOM   3299  HB2 LEU   215       7.609   4.694   7.117  1.00  0.00           H  
ATOM   3300  HB3 LEU   215       7.796   6.081   6.196  1.00  0.00           H  
ATOM   3301  HG  LEU   215       8.308   6.084   9.135  1.00  0.00           H  
ATOM   3302 HD11 LEU   215      10.494   6.585   8.218  1.00  0.00           H  
ATOM   3303 HD12 LEU   215       9.768   5.259   7.310  1.00  0.00           H  
ATOM   3304 HD13 LEU   215       9.887   6.895   6.599  1.00  0.00           H  
ATOM   3305 HD21 LEU   215       8.870   8.448   8.949  1.00  0.00           H  
ATOM   3306 HD22 LEU   215       8.018   8.529   7.350  1.00  0.00           H  
ATOM   3307 HD23 LEU   215       7.133   8.259   8.819  1.00  0.00           H  
ATOM   3308  N   TYR   216       4.605   6.685   5.461  1.00  0.00           N  
ATOM   3309  CA  TYR   216       3.759   6.331   4.311  1.00  0.00           C  
ATOM   3310  C   TYR   216       3.880   7.211   3.072  1.00  0.00           C  
ATOM   3311  O   TYR   216       4.208   8.377   3.107  1.00  0.00           O  
ATOM   3312  CB  TYR   216       2.272   6.282   4.704  1.00  0.00           C  
ATOM   3313  CG  TYR   216       1.624   7.589   4.943  1.00  0.00           C  
ATOM   3314  CD1 TYR   216       1.584   8.136   6.247  1.00  0.00           C  
ATOM   3315  CD2 TYR   216       0.967   8.338   3.959  1.00  0.00           C  
ATOM   3316  CE1 TYR   216       0.788   9.276   6.594  1.00  0.00           C  
ATOM   3317  CE2 TYR   216       0.316   9.548   4.275  1.00  0.00           C  
ATOM   3318  CZ  TYR   216       0.203  10.054   5.592  1.00  0.00           C  
ATOM   3319  OH  TYR   216      -0.312  11.258   5.943  1.00  0.00           O  
ATOM   3320  H   TYR   216       4.863   7.661   5.504  1.00  0.00           H  
ATOM   3321  HA  TYR   216       4.011   5.307   4.036  1.00  0.00           H  
ATOM   3322  HB2 TYR   216       1.695   5.686   3.996  1.00  0.00           H  
ATOM   3323  HB3 TYR   216       2.285   5.722   5.639  1.00  0.00           H  
ATOM   3324  HD1 TYR   216       2.072   7.586   7.038  1.00  0.00           H  
ATOM   3325  HD2 TYR   216       1.003   8.032   2.924  1.00  0.00           H  
ATOM   3326  HE1 TYR   216       0.765   9.638   7.612  1.00  0.00           H  
ATOM   3327  HE2 TYR   216      -0.181  10.045   3.455  1.00  0.00           H  
ATOM   3328  HH  TYR   216      -0.552  11.813   5.198  1.00  0.00           H  
ATOM   3329  N   ALA   217       3.580   6.643   1.932  1.00  0.00           N  
ATOM   3330  CA  ALA   217       3.561   7.300   0.635  1.00  0.00           C  
ATOM   3331  C   ALA   217       2.454   6.748  -0.254  1.00  0.00           C  
ATOM   3332  O   ALA   217       2.069   5.570  -0.134  1.00  0.00           O  
ATOM   3333  CB  ALA   217       4.861   7.165  -0.085  1.00  0.00           C  
ATOM   3334  H   ALA   217       3.389   5.652   1.964  1.00  0.00           H  
ATOM   3335  HA  ALA   217       3.295   8.338   0.834  1.00  0.00           H  
ATOM   3336  HB1 ALA   217       5.656   7.453   0.603  1.00  0.00           H  
ATOM   3337  HB2 ALA   217       4.942   6.112  -0.353  1.00  0.00           H  
ATOM   3338  HB3 ALA   217       4.828   7.802  -0.969  1.00  0.00           H  
ATOM   3339  N   ASN   218       1.997   7.622  -1.144  1.00  0.00           N  
ATOM   3340  CA  ASN   218       1.234   7.286  -2.332  1.00  0.00           C  
ATOM   3341  C   ASN   218       1.778   7.946  -3.620  1.00  0.00           C  
ATOM   3342  O   ASN   218       2.108   9.078  -3.541  1.00  0.00           O  
ATOM   3343  CB  ASN   218      -0.207   7.473  -1.981  1.00  0.00           C  
ATOM   3344  CG  ASN   218      -1.157   6.610  -2.809  1.00  0.00           C  
ATOM   3345  ND2 ASN   218      -1.566   7.088  -3.968  1.00  0.00           N  
ATOM   3346  OD1 ASN   218      -1.373   5.429  -2.597  1.00  0.00           O  
ATOM   3347  H   ASN   218       2.407   8.535  -1.279  1.00  0.00           H  
ATOM   3348  HA  ASN   218       1.444   6.223  -2.452  1.00  0.00           H  
ATOM   3349  HB2 ASN   218      -0.384   7.216  -0.937  1.00  0.00           H  
ATOM   3350  HB3 ASN   218      -0.480   8.527  -2.016  1.00  0.00           H  
ATOM   3351 HD21 ASN   218      -2.148   6.522  -4.569  1.00  0.00           H  
ATOM   3352 HD22 ASN   218      -1.487   8.086  -4.103  1.00  0.00           H  
ATOM   3353  N   ILE   219       1.847   7.163  -4.737  1.00  0.00           N  
ATOM   3354  CA  ILE   219       2.261   7.628  -6.056  1.00  0.00           C  
ATOM   3355  C   ILE   219       1.253   7.268  -7.158  1.00  0.00           C  
ATOM   3356  O   ILE   219       0.588   6.211  -7.095  1.00  0.00           O  
ATOM   3357  CB  ILE   219       3.702   7.196  -6.423  1.00  0.00           C  
ATOM   3358  CG1 ILE   219       4.488   8.208  -7.306  1.00  0.00           C  
ATOM   3359  CG2 ILE   219       3.777   5.769  -6.945  1.00  0.00           C  
ATOM   3360  CD1 ILE   219       4.899   9.518  -6.596  1.00  0.00           C  
ATOM   3361  H   ILE   219       1.638   6.174  -4.742  1.00  0.00           H  
ATOM   3362  HA  ILE   219       2.195   8.716  -6.040  1.00  0.00           H  
ATOM   3363  HB  ILE   219       4.389   7.220  -5.577  1.00  0.00           H  
ATOM   3364 HG12 ILE   219       5.430   7.776  -7.645  1.00  0.00           H  
ATOM   3365 HG13 ILE   219       3.818   8.435  -8.135  1.00  0.00           H  
ATOM   3366 HG21 ILE   219       3.329   5.725  -7.938  1.00  0.00           H  
ATOM   3367 HG22 ILE   219       4.785   5.353  -6.924  1.00  0.00           H  
ATOM   3368 HG23 ILE   219       3.140   5.119  -6.345  1.00  0.00           H  
ATOM   3369 HD11 ILE   219       5.521  10.032  -7.329  1.00  0.00           H  
ATOM   3370 HD12 ILE   219       4.092  10.164  -6.251  1.00  0.00           H  
ATOM   3371 HD13 ILE   219       5.594   9.338  -5.776  1.00  0.00           H  
ATOM   3372  N   CYS   220       1.067   8.112  -8.213  1.00  0.00           N  
ATOM   3373  CA  CYS   220       0.178   7.897  -9.335  1.00  0.00           C  
ATOM   3374  C   CYS   220       0.798   8.590 -10.608  1.00  0.00           C  
ATOM   3375  O   CYS   220       1.296   9.715 -10.545  1.00  0.00           O  
ATOM   3376  CB  CYS   220      -1.180   8.613  -9.139  1.00  0.00           C  
ATOM   3377  SG  CYS   220      -2.264   7.862  -7.912  1.00  0.00           S  
ATOM   3378  H   CYS   220       1.466   9.022  -8.029  1.00  0.00           H  
ATOM   3379  HA  CYS   220      -0.063   6.846  -9.498  1.00  0.00           H  
ATOM   3380  HB2 CYS   220      -0.887   9.626  -8.865  1.00  0.00           H  
ATOM   3381  HB3 CYS   220      -1.583   8.496 -10.145  1.00  0.00           H  
ATOM   3382  HG  CYS   220      -1.378   7.911  -6.913  1.00  0.00           H  
ATOM   3383  N   PHE   221       0.651   7.852 -11.685  1.00  0.00           N  
ATOM   3384  CA  PHE   221       1.126   8.188 -13.019  1.00  0.00           C  
ATOM   3385  C   PHE   221       0.013   8.060 -13.985  1.00  0.00           C  
ATOM   3386  O   PHE   221      -0.757   7.132 -13.960  1.00  0.00           O  
ATOM   3387  CB  PHE   221       2.291   7.243 -13.344  1.00  0.00           C  
ATOM   3388  CG  PHE   221       3.536   7.394 -12.464  1.00  0.00           C  
ATOM   3389  CD1 PHE   221       4.585   8.223 -12.816  1.00  0.00           C  
ATOM   3390  CD2 PHE   221       3.717   6.637 -11.253  1.00  0.00           C  
ATOM   3391  CE1 PHE   221       5.803   8.229 -12.157  1.00  0.00           C  
ATOM   3392  CE2 PHE   221       4.940   6.671 -10.506  1.00  0.00           C  
ATOM   3393  CZ  PHE   221       5.983   7.493 -10.978  1.00  0.00           C  
ATOM   3394  H   PHE   221       0.074   7.030 -11.586  1.00  0.00           H  
ATOM   3395  HA  PHE   221       1.661   9.136 -12.964  1.00  0.00           H  
ATOM   3396  HB2 PHE   221       1.966   6.203 -13.312  1.00  0.00           H  
ATOM   3397  HB3 PHE   221       2.586   7.460 -14.370  1.00  0.00           H  
ATOM   3398  HD1 PHE   221       4.603   8.861 -13.687  1.00  0.00           H  
ATOM   3399  HD2 PHE   221       2.943   5.975 -10.892  1.00  0.00           H  
ATOM   3400  HE1 PHE   221       6.631   8.850 -12.465  1.00  0.00           H  
ATOM   3401  HE2 PHE   221       5.075   6.088  -9.608  1.00  0.00           H  
ATOM   3402  HZ  PHE   221       6.886   7.528 -10.385  1.00  0.00           H  
ATOM   3403  N   ARG   222      -0.032   8.959 -14.988  1.00  0.00           N  
ATOM   3404  CA  ARG   222      -0.824   8.812 -16.238  1.00  0.00           C  
ATOM   3405  C   ARG   222      -0.082   9.268 -17.524  1.00  0.00           C  
ATOM   3406  O   ARG   222       0.704  10.223 -17.468  1.00  0.00           O  
ATOM   3407  CB  ARG   222      -2.083   9.626 -15.955  1.00  0.00           C  
ATOM   3408  CG  ARG   222      -1.962  11.136 -16.253  1.00  0.00           C  
ATOM   3409  CD  ARG   222      -0.969  11.934 -15.443  1.00  0.00           C  
ATOM   3410  NE  ARG   222      -1.298  13.378 -15.207  1.00  0.00           N  
ATOM   3411  CZ  ARG   222      -0.571  14.416 -15.478  1.00  0.00           C  
ATOM   3412  NH1 ARG   222       0.705  14.281 -15.778  1.00  0.00           N1+
ATOM   3413  NH2 ARG   222      -1.008  15.657 -15.259  1.00  0.00           N1+
ATOM   3414  H   ARG   222       0.577   9.761 -14.915  1.00  0.00           H  
ATOM   3415  HA  ARG   222      -1.097   7.771 -16.414  1.00  0.00           H  
ATOM   3416  HB2 ARG   222      -2.786   9.199 -16.670  1.00  0.00           H  
ATOM   3417  HB3 ARG   222      -2.571   9.404 -15.006  1.00  0.00           H  
ATOM   3418  HG2 ARG   222      -1.815  11.381 -17.305  1.00  0.00           H  
ATOM   3419  HG3 ARG   222      -2.938  11.580 -16.058  1.00  0.00           H  
ATOM   3420  HD2 ARG   222      -0.895  11.488 -14.451  1.00  0.00           H  
ATOM   3421  HD3 ARG   222      -0.015  11.949 -15.971  1.00  0.00           H  
ATOM   3422  HE  ARG   222      -2.159  13.508 -14.696  1.00  0.00           H  
ATOM   3423 HH11 ARG   222       1.212  13.443 -15.530  1.00  0.00           H  
ATOM   3424 HH12 ARG   222       1.322  15.074 -15.880  1.00  0.00           H  
ATOM   3425 HH21 ARG   222      -1.977  15.813 -15.020  1.00  0.00           H  
ATOM   3426 HH22 ARG   222      -0.391  16.454 -15.333  1.00  0.00           H  
ATOM   3427  N   HIE   223      -0.496   8.695 -18.650  1.00  0.00           N  
ATOM   3428  CA  HIE   223      -0.095   9.084 -20.027  1.00  0.00           C  
ATOM   3429  C   HIE   223      -0.869  10.270 -20.541  1.00  0.00           C  
ATOM   3430  O   HIE   223      -1.660  10.141 -21.378  1.00  0.00           O  
ATOM   3431  CB  HIE   223      -0.165   7.745 -20.878  1.00  0.00           C  
ATOM   3432  CG  HIE   223       0.253   7.916 -22.294  1.00  0.00           C  
ATOM   3433  CD2 HIE   223      -0.624   7.821 -23.339  1.00  0.00           C  
ATOM   3434  ND1 HIE   223       1.531   8.238 -22.748  1.00  0.00           N  
ATOM   3435  CE1 HIE   223       1.402   8.273 -24.015  1.00  0.00           C  
ATOM   3436  NE2 HIE   223       0.136   8.096 -24.425  1.00  0.00           N  
ATOM   3437  H   HIE   223      -1.140   7.930 -18.507  1.00  0.00           H  
ATOM   3438  HA  HIE   223       0.955   9.375 -20.047  1.00  0.00           H  
ATOM   3439  HB2 HIE   223       0.525   7.037 -20.419  1.00  0.00           H  
ATOM   3440  HB3 HIE   223      -1.170   7.326 -20.942  1.00  0.00           H  
ATOM   3441  HD2 HIE   223      -1.685   7.619 -23.344  1.00  0.00           H  
ATOM   3442  HE1 HIE   223       2.171   8.510 -24.736  1.00  0.00           H  
ATOM   3443  HE2 HIE   223      -0.290   8.183 -25.336  1.00  0.00           H  
ATOM   3444  N   HIE   224      -0.638  11.478 -19.914  1.00  0.00           N  
ATOM   3445  CA  HIE   224      -1.387  12.694 -20.184  1.00  0.00           C  
ATOM   3446  C   HIE   224      -1.358  13.235 -21.613  1.00  0.00           C  
ATOM   3447  O   HIE   224      -0.696  12.735 -22.508  1.00  0.00           O  
ATOM   3448  CB  HIE   224      -0.863  13.753 -19.188  1.00  0.00           C  
ATOM   3449  CG  HIE   224       0.498  14.163 -19.591  1.00  0.00           C  
ATOM   3450  CD2 HIE   224       0.892  15.475 -19.656  1.00  0.00           C  
ATOM   3451  ND1 HIE   224       1.642  13.331 -19.772  1.00  0.00           N  
ATOM   3452  CE1 HIE   224       2.668  14.172 -20.091  1.00  0.00           C  
ATOM   3453  NE2 HIE   224       2.246  15.465 -19.952  1.00  0.00           N  
ATOM   3454  H   HIE   224       0.193  11.524 -19.342  1.00  0.00           H  
ATOM   3455  HA  HIE   224      -2.469  12.650 -20.063  1.00  0.00           H  
ATOM   3456  HB2 HIE   224      -1.516  14.622 -19.113  1.00  0.00           H  
ATOM   3457  HB3 HIE   224      -0.900  13.487 -18.132  1.00  0.00           H  
ATOM   3458  HD2 HIE   224       0.240  16.307 -19.437  1.00  0.00           H  
ATOM   3459  HE1 HIE   224       3.670  13.816 -20.282  1.00  0.00           H  
ATOM   3460  HE2 HIE   224       2.899  16.225 -19.826  1.00  0.00           H  
ATOM   3461  N   GLU   225      -2.132  14.306 -21.873  1.00  0.00           N  
ATOM   3462  CA  GLU   225      -2.326  14.758 -23.266  1.00  0.00           C  
ATOM   3463  C   GLU   225      -1.224  15.473 -23.979  1.00  0.00           C  
ATOM   3464  O   GLU   225      -1.307  15.636 -25.176  1.00  0.00           O  
ATOM   3465  CB  GLU   225      -3.632  15.594 -23.278  1.00  0.00           C  
ATOM   3466  CG  GLU   225      -3.370  17.072 -22.925  1.00  0.00           C  
ATOM   3467  CD  GLU   225      -2.912  17.459 -21.539  1.00  0.00           C  
ATOM   3468  OE1 GLU   225      -2.942  16.588 -20.633  1.00  0.00           O  
ATOM   3469  OE2 GLU   225      -2.469  18.601 -21.283  1.00  0.00           O1-
ATOM   3470  H   GLU   225      -2.632  14.836 -21.173  1.00  0.00           H  
ATOM   3471  HA  GLU   225      -2.589  13.957 -23.958  1.00  0.00           H  
ATOM   3472  HB2 GLU   225      -3.944  15.531 -24.320  1.00  0.00           H  
ATOM   3473  HB3 GLU   225      -4.346  15.122 -22.603  1.00  0.00           H  
ATOM   3474  HG2 GLU   225      -2.719  17.495 -23.691  1.00  0.00           H  
ATOM   3475  HG3 GLU   225      -4.317  17.605 -23.009  1.00  0.00           H  
ATOM   3476  N   THR   226      -0.193  15.802 -23.237  1.00  0.00           N  
ATOM   3477  CA  THR   226       1.104  16.340 -23.746  1.00  0.00           C  
ATOM   3478  C   THR   226       2.295  15.406 -23.527  1.00  0.00           C  
ATOM   3479  O   THR   226       3.476  15.727 -23.668  1.00  0.00           O  
ATOM   3480  CB  THR   226       1.367  17.806 -23.353  1.00  0.00           C  
ATOM   3481  CG2 THR   226       0.189  18.719 -23.763  1.00  0.00           C  
ATOM   3482  OG1 THR   226       1.739  17.972 -22.049  1.00  0.00           O  
ATOM   3483  H   THR   226      -0.116  15.562 -22.259  1.00  0.00           H  
ATOM   3484  HA  THR   226       0.880  16.387 -24.812  1.00  0.00           H  
ATOM   3485  HB  THR   226       2.169  18.184 -23.988  1.00  0.00           H  
ATOM   3486  HG1 THR   226       0.979  18.252 -21.535  1.00  0.00           H  
ATOM   3487 HG21 THR   226      -0.190  18.548 -24.771  1.00  0.00           H  
ATOM   3488 HG22 THR   226      -0.635  18.772 -23.051  1.00  0.00           H  
ATOM   3489 HG23 THR   226       0.536  19.752 -23.745  1.00  0.00           H  
ATOM   3490  N   SER   227       1.979  14.137 -23.437  1.00  0.00           N  
ATOM   3491  CA  SER   227       2.956  13.012 -23.428  1.00  0.00           C  
ATOM   3492  C   SER   227       3.690  12.815 -24.766  1.00  0.00           C  
ATOM   3493  O   SER   227       4.906  12.581 -24.729  1.00  0.00           O  
ATOM   3494  CB  SER   227       2.295  11.733 -23.057  1.00  0.00           C  
ATOM   3495  OG  SER   227       3.140  10.648 -22.867  1.00  0.00           O  
ATOM   3496  H   SER   227       1.002  13.898 -23.531  1.00  0.00           H  
ATOM   3497  HA  SER   227       3.726  13.144 -22.668  1.00  0.00           H  
ATOM   3498  HB2 SER   227       1.722  11.812 -22.133  1.00  0.00           H  
ATOM   3499  HB3 SER   227       1.700  11.395 -23.906  1.00  0.00           H  
ATOM   3500  HG  SER   227       2.635   9.861 -22.651  1.00  0.00           H  
ATOM   3501  N   GLY   228       2.914  12.735 -25.844  1.00  0.00           N  
ATOM   3502  CA  GLY   228       3.406  12.319 -27.160  1.00  0.00           C  
ATOM   3503  C   GLY   228       3.850  10.860 -27.263  1.00  0.00           C  
ATOM   3504  O   GLY   228       3.417   9.955 -26.541  1.00  0.00           O  
ATOM   3505  H   GLY   228       1.927  12.950 -25.817  1.00  0.00           H  
ATOM   3506  HA2 GLY   228       2.646  12.484 -27.924  1.00  0.00           H  
ATOM   3507  HA3 GLY   228       4.196  13.030 -27.404  1.00  0.00           H  
ATOM   3508  N   SER   229       4.816  10.505 -28.117  1.00  0.00           N  
ATOM   3509  CA  SER   229       5.472   9.214 -28.175  1.00  0.00           C  
ATOM   3510  C   SER   229       6.501   9.097 -27.017  1.00  0.00           C  
ATOM   3511  O   SER   229       7.351   9.911 -26.806  1.00  0.00           O  
ATOM   3512  CB  SER   229       6.127   8.946 -29.533  1.00  0.00           C  
ATOM   3513  OG  SER   229       6.567   7.616 -29.653  1.00  0.00           O  
ATOM   3514  H   SER   229       5.069  11.222 -28.783  1.00  0.00           H  
ATOM   3515  HA  SER   229       4.784   8.378 -28.048  1.00  0.00           H  
ATOM   3516  HB2 SER   229       5.483   9.218 -30.369  1.00  0.00           H  
ATOM   3517  HB3 SER   229       7.041   9.530 -29.645  1.00  0.00           H  
ATOM   3518  HG  SER   229       6.873   7.605 -30.563  1.00  0.00           H  
ATOM   3519  N   VAL   230       6.378   7.932 -26.347  1.00  0.00           N  
ATOM   3520  CA  VAL   230       7.234   7.508 -25.176  1.00  0.00           C  
ATOM   3521  C   VAL   230       8.538   6.804 -25.581  1.00  0.00           C  
ATOM   3522  O   VAL   230       8.575   5.985 -26.466  1.00  0.00           O  
ATOM   3523  CB  VAL   230       6.419   6.507 -24.292  1.00  0.00           C  
ATOM   3524  CG1 VAL   230       7.191   6.030 -23.083  1.00  0.00           C  
ATOM   3525  CG2 VAL   230       5.077   7.060 -23.851  1.00  0.00           C  
ATOM   3526  H   VAL   230       5.726   7.220 -26.644  1.00  0.00           H  
ATOM   3527  HA  VAL   230       7.495   8.316 -24.492  1.00  0.00           H  
ATOM   3528  HB  VAL   230       6.158   5.654 -24.918  1.00  0.00           H  
ATOM   3529 HG11 VAL   230       7.164   6.893 -22.418  1.00  0.00           H  
ATOM   3530 HG12 VAL   230       6.651   5.192 -22.643  1.00  0.00           H  
ATOM   3531 HG13 VAL   230       8.214   5.726 -23.307  1.00  0.00           H  
ATOM   3532 HG21 VAL   230       5.327   7.896 -23.198  1.00  0.00           H  
ATOM   3533 HG22 VAL   230       4.512   7.208 -24.772  1.00  0.00           H  
ATOM   3534 HG23 VAL   230       4.634   6.375 -23.129  1.00  0.00           H  
ATOM   3535  N   PRO   231       9.679   7.271 -25.034  1.00  0.00           N  
ATOM   3536  CA  PRO   231      10.960   6.828 -25.410  1.00  0.00           C  
ATOM   3537  C   PRO   231      11.093   5.314 -25.362  1.00  0.00           C  
ATOM   3538  O   PRO   231      11.025   4.668 -24.319  1.00  0.00           O  
ATOM   3539  CB  PRO   231      11.954   7.660 -24.500  1.00  0.00           C  
ATOM   3540  CG  PRO   231      11.144   8.104 -23.330  1.00  0.00           C  
ATOM   3541  CD  PRO   231       9.826   8.306 -23.955  1.00  0.00           C  
ATOM   3542  HA  PRO   231      11.215   7.187 -26.407  1.00  0.00           H  
ATOM   3543  HB2 PRO   231      12.759   6.985 -24.209  1.00  0.00           H  
ATOM   3544  HB3 PRO   231      12.407   8.492 -25.040  1.00  0.00           H  
ATOM   3545  HG2 PRO   231      11.111   7.326 -22.568  1.00  0.00           H  
ATOM   3546  HG3 PRO   231      11.464   9.009 -22.814  1.00  0.00           H  
ATOM   3547  HD2 PRO   231       9.161   8.129 -23.110  1.00  0.00           H  
ATOM   3548  HD3 PRO   231       9.694   9.338 -24.280  1.00  0.00           H  
ATOM   3549  N   THR   232      11.393   4.691 -26.505  1.00  0.00           N  
ATOM   3550  CA  THR   232      11.461   3.185 -26.720  1.00  0.00           C  
ATOM   3551  C   THR   232      10.184   2.470 -26.272  1.00  0.00           C  
ATOM   3552  O   THR   232      10.228   1.300 -25.997  1.00  0.00           O  
ATOM   3553  CB  THR   232      12.784   2.559 -26.117  1.00  0.00           C  
ATOM   3554  CG2 THR   232      13.954   2.891 -27.069  1.00  0.00           C  
ATOM   3555  OG1 THR   232      13.122   2.827 -24.803  1.00  0.00           O  
ATOM   3556  H   THR   232      11.613   5.219 -27.337  1.00  0.00           H  
ATOM   3557  HA  THR   232      11.544   3.033 -27.796  1.00  0.00           H  
ATOM   3558  HB  THR   232      12.601   1.490 -26.224  1.00  0.00           H  
ATOM   3559  HG1 THR   232      12.501   3.456 -24.429  1.00  0.00           H  
ATOM   3560 HG21 THR   232      13.769   2.471 -28.058  1.00  0.00           H  
ATOM   3561 HG22 THR   232      13.903   3.971 -27.201  1.00  0.00           H  
ATOM   3562 HG23 THR   232      14.927   2.620 -26.659  1.00  0.00           H  
ATOM   3563  N   ASP   233       9.005   3.182 -26.217  1.00  0.00           N  
ATOM   3564  CA  ASP   233       7.700   2.584 -25.768  1.00  0.00           C  
ATOM   3565  C   ASP   233       7.847   1.852 -24.445  1.00  0.00           C  
ATOM   3566  O   ASP   233       7.372   0.708 -24.356  1.00  0.00           O  
ATOM   3567  CB  ASP   233       6.922   1.725 -26.833  1.00  0.00           C  
ATOM   3568  CG  ASP   233       6.774   2.337 -28.203  1.00  0.00           C  
ATOM   3569  OD1 ASP   233       7.630   3.084 -28.653  1.00  0.00           O  
ATOM   3570  OD2 ASP   233       5.781   1.946 -28.881  1.00  0.00           O1-
ATOM   3571  H   ASP   233       8.997   4.063 -26.711  1.00  0.00           H  
ATOM   3572  HA  ASP   233       7.102   3.483 -25.624  1.00  0.00           H  
ATOM   3573  HB2 ASP   233       7.526   0.851 -27.075  1.00  0.00           H  
ATOM   3574  HB3 ASP   233       5.959   1.376 -26.460  1.00  0.00           H  
ATOM   3575  N   TYR   234       8.598   2.309 -23.444  1.00  0.00           N  
ATOM   3576  CA  TYR   234       8.943   1.639 -22.219  1.00  0.00           C  
ATOM   3577  C   TYR   234       9.218   2.592 -21.063  1.00  0.00           C  
ATOM   3578  O   TYR   234       9.837   3.692 -21.295  1.00  0.00           O  
ATOM   3579  CB  TYR   234      10.255   0.813 -22.506  1.00  0.00           C  
ATOM   3580  CG  TYR   234      10.724  -0.015 -21.322  1.00  0.00           C  
ATOM   3581  CD1 TYR   234      10.147  -1.247 -21.041  1.00  0.00           C  
ATOM   3582  CD2 TYR   234      11.794   0.556 -20.579  1.00  0.00           C  
ATOM   3583  CE1 TYR   234      10.658  -1.974 -19.938  1.00  0.00           C  
ATOM   3584  CE2 TYR   234      12.230  -0.125 -19.427  1.00  0.00           C  
ATOM   3585  CZ  TYR   234      11.692  -1.400 -19.172  1.00  0.00           C  
ATOM   3586  OH  TYR   234      12.201  -2.063 -18.037  1.00  0.00           O  
ATOM   3587  H   TYR   234       8.878   3.276 -23.526  1.00  0.00           H  
ATOM   3588  HA  TYR   234       8.137   0.967 -21.928  1.00  0.00           H  
ATOM   3589  HB2 TYR   234       9.958   0.107 -23.282  1.00  0.00           H  
ATOM   3590  HB3 TYR   234      10.966   1.531 -22.916  1.00  0.00           H  
ATOM   3591  HD1 TYR   234       9.366  -1.601 -21.698  1.00  0.00           H  
ATOM   3592  HD2 TYR   234      12.379   1.402 -20.906  1.00  0.00           H  
ATOM   3593  HE1 TYR   234      10.283  -2.922 -19.584  1.00  0.00           H  
ATOM   3594  HE2 TYR   234      12.981   0.292 -18.774  1.00  0.00           H  
ATOM   3595  HH  TYR   234      12.252  -3.017 -18.140  1.00  0.00           H  
ATOM   3596  N   LEU   235       8.807   2.269 -19.838  1.00  0.00           N  
ATOM   3597  CA  LEU   235       9.010   3.101 -18.599  1.00  0.00           C  
ATOM   3598  C   LEU   235       9.222   2.255 -17.335  1.00  0.00           C  
ATOM   3599  O   LEU   235       8.487   1.328 -17.191  1.00  0.00           O  
ATOM   3600  CB  LEU   235       7.753   3.935 -18.299  1.00  0.00           C  
ATOM   3601  CG  LEU   235       7.412   5.088 -19.372  1.00  0.00           C  
ATOM   3602  CD1 LEU   235       5.885   5.277 -19.396  1.00  0.00           C  
ATOM   3603  CD2 LEU   235       8.097   6.388 -19.009  1.00  0.00           C  
ATOM   3604  H   LEU   235       8.278   1.416 -19.729  1.00  0.00           H  
ATOM   3605  HA  LEU   235       9.856   3.788 -18.607  1.00  0.00           H  
ATOM   3606  HB2 LEU   235       6.873   3.311 -18.138  1.00  0.00           H  
ATOM   3607  HB3 LEU   235       7.899   4.383 -17.317  1.00  0.00           H  
ATOM   3608  HG  LEU   235       7.686   4.765 -20.377  1.00  0.00           H  
ATOM   3609 HD11 LEU   235       5.580   6.095 -20.049  1.00  0.00           H  
ATOM   3610 HD12 LEU   235       5.451   4.298 -19.600  1.00  0.00           H  
ATOM   3611 HD13 LEU   235       5.539   5.643 -18.430  1.00  0.00           H  
ATOM   3612 HD21 LEU   235       7.453   6.937 -18.321  1.00  0.00           H  
ATOM   3613 HD22 LEU   235       9.042   6.081 -18.562  1.00  0.00           H  
ATOM   3614 HD23 LEU   235       8.177   6.921 -19.956  1.00  0.00           H  
ATOM   3615  N   GLN   236      10.013   2.659 -16.352  1.00  0.00           N  
ATOM   3616  CA  GLN   236       9.737   2.347 -14.906  1.00  0.00           C  
ATOM   3617  C   GLN   236       8.935   3.482 -14.286  1.00  0.00           C  
ATOM   3618  O   GLN   236       9.409   4.625 -14.332  1.00  0.00           O  
ATOM   3619  CB  GLN   236      11.092   2.146 -14.237  1.00  0.00           C  
ATOM   3620  CG  GLN   236      11.279   1.930 -12.661  1.00  0.00           C  
ATOM   3621  CD  GLN   236      10.583   0.645 -12.097  1.00  0.00           C  
ATOM   3622  NE2 GLN   236      11.300  -0.280 -11.575  1.00  0.00           N  
ATOM   3623  OE1 GLN   236       9.359   0.549 -12.129  1.00  0.00           O  
ATOM   3624  H   GLN   236      10.545   3.483 -16.592  1.00  0.00           H  
ATOM   3625  HA  GLN   236       9.195   1.412 -14.769  1.00  0.00           H  
ATOM   3626  HB2 GLN   236      11.511   1.278 -14.745  1.00  0.00           H  
ATOM   3627  HB3 GLN   236      11.742   3.007 -14.392  1.00  0.00           H  
ATOM   3628  HG2 GLN   236      12.336   1.906 -12.397  1.00  0.00           H  
ATOM   3629  HG3 GLN   236      10.754   2.728 -12.135  1.00  0.00           H  
ATOM   3630 HE21 GLN   236      10.821  -1.013 -11.072  1.00  0.00           H  
ATOM   3631 HE22 GLN   236      12.308  -0.278 -11.509  1.00  0.00           H  
ATOM   3632  N   LEU   237       7.851   3.234 -13.551  1.00  0.00           N  
ATOM   3633  CA  LEU   237       7.069   4.256 -12.744  1.00  0.00           C  
ATOM   3634  C   LEU   237       7.116   3.835 -11.287  1.00  0.00           C  
ATOM   3635  O   LEU   237       6.644   2.755 -10.959  1.00  0.00           O  
ATOM   3636  CB  LEU   237       5.669   4.271 -13.368  1.00  0.00           C  
ATOM   3637  CG  LEU   237       5.543   4.694 -14.862  1.00  0.00           C  
ATOM   3638  CD1 LEU   237       4.058   4.488 -15.346  1.00  0.00           C  
ATOM   3639  CD2 LEU   237       6.114   6.126 -15.189  1.00  0.00           C  
ATOM   3640  H   LEU   237       7.630   2.257 -13.422  1.00  0.00           H  
ATOM   3641  HA  LEU   237       7.387   5.298 -12.727  1.00  0.00           H  
ATOM   3642  HB2 LEU   237       5.234   3.279 -13.254  1.00  0.00           H  
ATOM   3643  HB3 LEU   237       5.122   4.940 -12.703  1.00  0.00           H  
ATOM   3644  HG  LEU   237       6.195   4.066 -15.471  1.00  0.00           H  
ATOM   3645 HD11 LEU   237       3.784   3.442 -15.206  1.00  0.00           H  
ATOM   3646 HD12 LEU   237       3.328   5.104 -14.820  1.00  0.00           H  
ATOM   3647 HD13 LEU   237       4.130   4.729 -16.406  1.00  0.00           H  
ATOM   3648 HD21 LEU   237       5.325   6.878 -15.160  1.00  0.00           H  
ATOM   3649 HD22 LEU   237       6.966   6.458 -14.597  1.00  0.00           H  
ATOM   3650 HD23 LEU   237       6.414   6.118 -16.237  1.00  0.00           H  
ATOM   3651  N   MET   238       7.928   4.570 -10.468  1.00  0.00           N  
ATOM   3652  CA  MET   238       8.293   4.263  -9.052  1.00  0.00           C  
ATOM   3653  C   MET   238       8.323   5.515  -8.110  1.00  0.00           C  
ATOM   3654  O   MET   238       8.563   6.578  -8.615  1.00  0.00           O  
ATOM   3655  CB  MET   238       9.625   3.593  -9.170  1.00  0.00           C  
ATOM   3656  CG  MET   238      10.273   3.001  -7.931  1.00  0.00           C  
ATOM   3657  SD  MET   238      10.325   1.207  -7.966  1.00  0.00           S  
ATOM   3658  CE  MET   238      11.899   0.947  -8.630  1.00  0.00           C  
ATOM   3659  H   MET   238       8.408   5.328 -10.931  1.00  0.00           H  
ATOM   3660  HA  MET   238       7.571   3.526  -8.700  1.00  0.00           H  
ATOM   3661  HB2 MET   238       9.550   2.831  -9.946  1.00  0.00           H  
ATOM   3662  HB3 MET   238      10.365   4.313  -9.518  1.00  0.00           H  
ATOM   3663  HG2 MET   238      11.287   3.386  -7.823  1.00  0.00           H  
ATOM   3664  HG3 MET   238       9.627   3.345  -7.124  1.00  0.00           H  
ATOM   3665  HE1 MET   238      11.873  -0.134  -8.770  1.00  0.00           H  
ATOM   3666  HE2 MET   238      11.999   1.435  -9.599  1.00  0.00           H  
ATOM   3667  HE3 MET   238      12.746   1.259  -8.018  1.00  0.00           H  
ATOM   3668  N   VAL   239       8.178   5.248  -6.860  1.00  0.00           N  
ATOM   3669  CA  VAL   239       8.623   6.169  -5.779  1.00  0.00           C  
ATOM   3670  C   VAL   239       9.722   5.515  -4.993  1.00  0.00           C  
ATOM   3671  O   VAL   239       9.679   4.303  -4.695  1.00  0.00           O  
ATOM   3672  CB  VAL   239       7.389   6.619  -4.913  1.00  0.00           C  
ATOM   3673  CG1 VAL   239       6.556   5.466  -4.347  1.00  0.00           C  
ATOM   3674  CG2 VAL   239       7.796   7.581  -3.827  1.00  0.00           C  
ATOM   3675  H   VAL   239       8.001   4.303  -6.549  1.00  0.00           H  
ATOM   3676  HA  VAL   239       9.010   7.122  -6.142  1.00  0.00           H  
ATOM   3677  HB  VAL   239       6.841   7.209  -5.647  1.00  0.00           H  
ATOM   3678 HG11 VAL   239       7.105   4.827  -3.656  1.00  0.00           H  
ATOM   3679 HG12 VAL   239       5.650   5.913  -3.937  1.00  0.00           H  
ATOM   3680 HG13 VAL   239       6.235   4.845  -5.183  1.00  0.00           H  
ATOM   3681 HG21 VAL   239       6.965   7.797  -3.155  1.00  0.00           H  
ATOM   3682 HG22 VAL   239       8.604   7.153  -3.233  1.00  0.00           H  
ATOM   3683 HG23 VAL   239       8.274   8.459  -4.261  1.00  0.00           H  
ATOM   3684  N   TYR   240      10.792   6.200  -4.584  1.00  0.00           N  
ATOM   3685  CA  TYR   240      11.777   5.876  -3.558  1.00  0.00           C  
ATOM   3686  C   TYR   240      11.648   6.879  -2.328  1.00  0.00           C  
ATOM   3687  O   TYR   240      11.226   7.997  -2.528  1.00  0.00           O  
ATOM   3688  CB  TYR   240      13.177   5.758  -4.151  1.00  0.00           C  
ATOM   3689  CG  TYR   240      13.391   5.058  -5.504  1.00  0.00           C  
ATOM   3690  CD1 TYR   240      12.961   5.662  -6.706  1.00  0.00           C  
ATOM   3691  CD2 TYR   240      14.076   3.828  -5.563  1.00  0.00           C  
ATOM   3692  CE1 TYR   240      13.162   5.097  -7.956  1.00  0.00           C  
ATOM   3693  CE2 TYR   240      14.363   3.318  -6.863  1.00  0.00           C  
ATOM   3694  CZ  TYR   240      13.922   3.930  -8.055  1.00  0.00           C  
ATOM   3695  OH  TYR   240      14.145   3.353  -9.263  1.00  0.00           O  
ATOM   3696  H   TYR   240      10.852   7.169  -4.862  1.00  0.00           H  
ATOM   3697  HA  TYR   240      11.502   4.907  -3.140  1.00  0.00           H  
ATOM   3698  HB2 TYR   240      13.682   6.723  -4.187  1.00  0.00           H  
ATOM   3699  HB3 TYR   240      13.860   5.233  -3.483  1.00  0.00           H  
ATOM   3700  HD1 TYR   240      12.395   6.582  -6.692  1.00  0.00           H  
ATOM   3701  HD2 TYR   240      14.462   3.352  -4.674  1.00  0.00           H  
ATOM   3702  HE1 TYR   240      12.982   5.588  -8.901  1.00  0.00           H  
ATOM   3703  HE2 TYR   240      14.969   2.429  -6.963  1.00  0.00           H  
ATOM   3704  HH  TYR   240      14.808   2.664  -9.184  1.00  0.00           H  
ATOM   3705  N   VAL   241      12.085   6.480  -1.154  1.00  0.00           N  
ATOM   3706  CA  VAL   241      12.060   7.346   0.015  1.00  0.00           C  
ATOM   3707  C   VAL   241      13.408   7.309   0.692  1.00  0.00           C  
ATOM   3708  O   VAL   241      13.786   6.366   1.355  1.00  0.00           O  
ATOM   3709  CB  VAL   241      10.928   6.856   0.955  1.00  0.00           C  
ATOM   3710  CG1 VAL   241      10.865   7.777   2.255  1.00  0.00           C  
ATOM   3711  CG2 VAL   241       9.525   6.821   0.359  1.00  0.00           C  
ATOM   3712  H   VAL   241      12.595   5.612  -1.074  1.00  0.00           H  
ATOM   3713  HA  VAL   241      11.826   8.376  -0.255  1.00  0.00           H  
ATOM   3714  HB  VAL   241      11.091   5.861   1.369  1.00  0.00           H  
ATOM   3715 HG11 VAL   241      11.822   7.776   2.776  1.00  0.00           H  
ATOM   3716 HG12 VAL   241      10.613   8.770   1.883  1.00  0.00           H  
ATOM   3717 HG13 VAL   241      10.162   7.452   3.021  1.00  0.00           H  
ATOM   3718 HG21 VAL   241       9.382   5.939  -0.265  1.00  0.00           H  
ATOM   3719 HG22 VAL   241       8.813   6.781   1.184  1.00  0.00           H  
ATOM   3720 HG23 VAL   241       9.392   7.722  -0.240  1.00  0.00           H  
ATOM   3721  N   VAL   242      14.172   8.381   0.585  1.00  0.00           N  
ATOM   3722  CA  VAL   242      15.569   8.387   1.122  1.00  0.00           C  
ATOM   3723  C   VAL   242      15.790   9.211   2.389  1.00  0.00           C  
ATOM   3724  O   VAL   242      15.320  10.342   2.492  1.00  0.00           O  
ATOM   3725  CB  VAL   242      16.512   8.959  -0.013  1.00  0.00           C  
ATOM   3726  CG1 VAL   242      18.004   8.892   0.466  1.00  0.00           C  
ATOM   3727  CG2 VAL   242      16.376   8.061  -1.295  1.00  0.00           C  
ATOM   3728  H   VAL   242      13.809   9.194   0.108  1.00  0.00           H  
ATOM   3729  HA  VAL   242      15.939   7.394   1.376  1.00  0.00           H  
ATOM   3730  HB  VAL   242      16.182   9.948  -0.330  1.00  0.00           H  
ATOM   3731 HG11 VAL   242      18.264   7.876   0.764  1.00  0.00           H  
ATOM   3732 HG12 VAL   242      18.618   9.160  -0.393  1.00  0.00           H  
ATOM   3733 HG13 VAL   242      18.243   9.497   1.341  1.00  0.00           H  
ATOM   3734 HG21 VAL   242      15.646   8.458  -2.001  1.00  0.00           H  
ATOM   3735 HG22 VAL   242      17.229   8.317  -1.924  1.00  0.00           H  
ATOM   3736 HG23 VAL   242      16.123   7.017  -1.109  1.00  0.00           H  
ATOM   3737  N   LYS   243      16.575   8.595   3.317  1.00  0.00           N  
ATOM   3738  CA  LYS   243      17.092   9.307   4.531  1.00  0.00           C  
ATOM   3739  C   LYS   243      18.517   9.796   4.355  1.00  0.00           C  
ATOM   3740  O   LYS   243      19.305   9.145   3.727  1.00  0.00           O  
ATOM   3741  CB  LYS   243      16.903   8.361   5.702  1.00  0.00           C  
ATOM   3742  CG  LYS   243      17.423   8.887   7.049  1.00  0.00           C  
ATOM   3743  CD  LYS   243      17.315   7.823   8.209  1.00  0.00           C  
ATOM   3744  CE  LYS   243      18.550   6.845   8.288  1.00  0.00           C  
ATOM   3745  NZ  LYS   243      18.537   6.085   9.595  1.00  0.00           N1+
ATOM   3746  H   LYS   243      16.865   7.647   3.123  1.00  0.00           H  
ATOM   3747  HA  LYS   243      16.401  10.139   4.667  1.00  0.00           H  
ATOM   3748  HB2 LYS   243      15.865   8.115   5.927  1.00  0.00           H  
ATOM   3749  HB3 LYS   243      17.458   7.453   5.468  1.00  0.00           H  
ATOM   3750  HG2 LYS   243      18.479   9.151   6.993  1.00  0.00           H  
ATOM   3751  HG3 LYS   243      16.810   9.764   7.255  1.00  0.00           H  
ATOM   3752  HD2 LYS   243      17.085   8.327   9.148  1.00  0.00           H  
ATOM   3753  HD3 LYS   243      16.417   7.255   7.963  1.00  0.00           H  
ATOM   3754  HE2 LYS   243      18.502   6.066   7.527  1.00  0.00           H  
ATOM   3755  HE3 LYS   243      19.529   7.314   8.195  1.00  0.00           H  
ATOM   3756  HZ1 LYS   243      18.605   6.753  10.349  1.00  0.00           H  
ATOM   3757  HZ2 LYS   243      17.758   5.465   9.764  1.00  0.00           H  
ATOM   3758  HZ3 LYS   243      19.360   5.508   9.704  1.00  0.00           H  
ATOM   3759  N   THR   244      18.857  10.924   4.955  1.00  0.00           N  
ATOM   3760  CA  THR   244      20.193  11.513   5.104  1.00  0.00           C  
ATOM   3761  C   THR   244      20.607  11.721   6.628  1.00  0.00           C  
ATOM   3762  O   THR   244      19.726  12.006   7.447  1.00  0.00           O  
ATOM   3763  CB  THR   244      20.434  12.828   4.382  1.00  0.00           C  
ATOM   3764  CG2 THR   244      21.909  13.322   4.365  1.00  0.00           C  
ATOM   3765  OG1 THR   244      20.023  12.627   3.060  1.00  0.00           O  
ATOM   3766  H   THR   244      18.056  11.422   5.317  1.00  0.00           H  
ATOM   3767  HA  THR   244      20.920  10.792   4.731  1.00  0.00           H  
ATOM   3768  HB  THR   244      19.819  13.592   4.858  1.00  0.00           H  
ATOM   3769  HG1 THR   244      19.078  12.460   3.086  1.00  0.00           H  
ATOM   3770 HG21 THR   244      22.593  12.575   3.962  1.00  0.00           H  
ATOM   3771 HG22 THR   244      22.024  13.993   3.514  1.00  0.00           H  
ATOM   3772 HG23 THR   244      22.240  13.728   5.321  1.00  0.00           H  
ATOM   3773  N   SER   245      21.854  11.630   6.978  1.00  0.00           N  
ATOM   3774  CA  SER   245      22.280  11.740   8.360  1.00  0.00           C  
ATOM   3775  C   SER   245      23.601  12.467   8.447  1.00  0.00           C  
ATOM   3776  O   SER   245      24.347  12.503   7.455  1.00  0.00           O  
ATOM   3777  CB  SER   245      22.306  10.375   9.052  1.00  0.00           C  
ATOM   3778  OG  SER   245      22.752  10.488  10.381  1.00  0.00           O  
ATOM   3779  H   SER   245      22.601  11.427   6.330  1.00  0.00           H  
ATOM   3780  HA  SER   245      21.480  12.336   8.800  1.00  0.00           H  
ATOM   3781  HB2 SER   245      21.284   9.995   9.038  1.00  0.00           H  
ATOM   3782  HB3 SER   245      23.051   9.849   8.455  1.00  0.00           H  
ATOM   3783  HG  SER   245      22.567   9.614  10.731  1.00  0.00           H  
ATOM   3784  N   ILE   246      23.827  13.207   9.497  1.00  0.00           N  
ATOM   3785  CA  ILE   246      24.981  14.127   9.616  1.00  0.00           C  
ATOM   3786  C   ILE   246      25.837  13.735  10.829  1.00  0.00           C  
ATOM   3787  O   ILE   246      27.022  13.646  10.669  1.00  0.00           O  
ATOM   3788  CB  ILE   246      24.337  15.519   9.715  1.00  0.00           C  
ATOM   3789  CG1 ILE   246      23.767  16.121   8.401  1.00  0.00           C  
ATOM   3790  CG2 ILE   246      25.494  16.578  10.056  1.00  0.00           C  
ATOM   3791  CD1 ILE   246      23.090  17.508   8.654  1.00  0.00           C  
ATOM   3792  H   ILE   246      23.171  13.116  10.259  1.00  0.00           H  
ATOM   3793  HA  ILE   246      25.554  14.093   8.689  1.00  0.00           H  
ATOM   3794  HB  ILE   246      23.543  15.593  10.458  1.00  0.00           H  
ATOM   3795 HG12 ILE   246      24.639  16.218   7.754  1.00  0.00           H  
ATOM   3796 HG13 ILE   246      23.061  15.375   8.035  1.00  0.00           H  
ATOM   3797 HG21 ILE   246      25.927  16.297  11.015  1.00  0.00           H  
ATOM   3798 HG22 ILE   246      26.306  16.542   9.329  1.00  0.00           H  
ATOM   3799 HG23 ILE   246      25.194  17.618  10.185  1.00  0.00           H  
ATOM   3800 HD11 ILE   246      22.325  17.746   7.914  1.00  0.00           H  
ATOM   3801 HD12 ILE   246      22.518  17.581   9.579  1.00  0.00           H  
ATOM   3802 HD13 ILE   246      23.798  18.335   8.717  1.00  0.00           H  
ATOM   3803  N   LYS   247      25.200  13.455  11.972  1.00  0.00           N  
ATOM   3804  CA  LYS   247      25.805  12.730  13.172  1.00  0.00           C  
ATOM   3805  C   LYS   247      26.363  11.371  12.817  1.00  0.00           C  
ATOM   3806  O   LYS   247      27.221  10.896  13.544  1.00  0.00           O  
ATOM   3807  CB  LYS   247      24.721  12.546  14.254  1.00  0.00           C  
ATOM   3808  CG  LYS   247      25.145  11.788  15.530  1.00  0.00           C  
ATOM   3809  CD  LYS   247      24.172  12.046  16.656  1.00  0.00           C  
ATOM   3810  CE  LYS   247      24.430  11.072  17.760  1.00  0.00           C  
ATOM   3811  NZ  LYS   247      23.540  11.484  18.901  1.00  0.00           N1+
ATOM   3812  H   LYS   247      24.199  13.586  11.975  1.00  0.00           H  
ATOM   3813  HA  LYS   247      26.598  13.309  13.646  1.00  0.00           H  
ATOM   3814  HB2 LYS   247      24.314  13.519  14.530  1.00  0.00           H  
ATOM   3815  HB3 LYS   247      23.851  12.052  13.822  1.00  0.00           H  
ATOM   3816  HG2 LYS   247      25.224  10.726  15.297  1.00  0.00           H  
ATOM   3817  HG3 LYS   247      26.110  12.178  15.855  1.00  0.00           H  
ATOM   3818  HD2 LYS   247      24.156  13.073  17.020  1.00  0.00           H  
ATOM   3819  HD3 LYS   247      23.153  11.852  16.320  1.00  0.00           H  
ATOM   3820  HE2 LYS   247      24.158  10.099  17.351  1.00  0.00           H  
ATOM   3821  HE3 LYS   247      25.459  11.068  18.119  1.00  0.00           H  
ATOM   3822  HZ1 LYS   247      22.594  11.605  18.568  1.00  0.00           H  
ATOM   3823  HZ2 LYS   247      23.609  10.793  19.634  1.00  0.00           H  
ATOM   3824  HZ3 LYS   247      23.793  12.385  19.282  1.00  0.00           H  
ATOM   3825  N   ILE   248      25.974  10.848  11.648  1.00  0.00           N  
ATOM   3826  CA  ILE   248      26.713   9.736  10.911  1.00  0.00           C  
ATOM   3827  C   ILE   248      26.712  10.053   9.354  1.00  0.00           C  
ATOM   3828  O   ILE   248      25.601  10.038   8.786  1.00  0.00           O  
ATOM   3829  CB  ILE   248      26.083   8.378  11.214  1.00  0.00           C  
ATOM   3830  CG1 ILE   248      26.072   7.820  12.610  1.00  0.00           C  
ATOM   3831  CG2 ILE   248      26.568   7.280  10.223  1.00  0.00           C  
ATOM   3832  CD1 ILE   248      24.965   6.826  12.938  1.00  0.00           C  
ATOM   3833  H   ILE   248      25.269  11.341  11.119  1.00  0.00           H  
ATOM   3834  HA  ILE   248      27.714   9.631  11.328  1.00  0.00           H  
ATOM   3835  HB  ILE   248      25.025   8.563  11.025  1.00  0.00           H  
ATOM   3836 HG12 ILE   248      27.010   7.281  12.745  1.00  0.00           H  
ATOM   3837 HG13 ILE   248      26.032   8.680  13.279  1.00  0.00           H  
ATOM   3838 HG21 ILE   248      27.656   7.227  10.250  1.00  0.00           H  
ATOM   3839 HG22 ILE   248      26.134   6.305  10.443  1.00  0.00           H  
ATOM   3840 HG23 ILE   248      26.252   7.639   9.243  1.00  0.00           H  
ATOM   3841 HD11 ILE   248      24.877   6.033  12.196  1.00  0.00           H  
ATOM   3842 HD12 ILE   248      25.018   6.418  13.947  1.00  0.00           H  
ATOM   3843 HD13 ILE   248      23.989   7.306  12.865  1.00  0.00           H  
ATOM   3844  N   PRO   249      27.807  10.332   8.631  1.00  0.00           N  
ATOM   3845  CA  PRO   249      27.808  10.898   7.278  1.00  0.00           C  
ATOM   3846  C   PRO   249      27.298   9.982   6.178  1.00  0.00           C  
ATOM   3847  O   PRO   249      28.053   9.227   5.572  1.00  0.00           O  
ATOM   3848  CB  PRO   249      29.117  11.458   6.978  1.00  0.00           C  
ATOM   3849  CG  PRO   249      29.825  11.647   8.342  1.00  0.00           C  
ATOM   3850  CD  PRO   249      29.137  10.518   9.170  1.00  0.00           C  
ATOM   3851  HA  PRO   249      27.114  11.735   7.350  1.00  0.00           H  
ATOM   3852  HB2 PRO   249      29.689  10.795   6.328  1.00  0.00           H  
ATOM   3853  HB3 PRO   249      28.982  12.448   6.544  1.00  0.00           H  
ATOM   3854  HG2 PRO   249      30.901  11.479   8.284  1.00  0.00           H  
ATOM   3855  HG3 PRO   249      29.601  12.569   8.879  1.00  0.00           H  
ATOM   3856  HD2 PRO   249      29.609   9.573   8.901  1.00  0.00           H  
ATOM   3857  HD3 PRO   249      29.227  10.635  10.250  1.00  0.00           H  
ATOM   3858  N   SER   250      26.025   9.992   5.999  1.00  0.00           N  
ATOM   3859  CA  SER   250      25.391   8.823   5.364  1.00  0.00           C  
ATOM   3860  C   SER   250      24.046   9.051   4.839  1.00  0.00           C  
ATOM   3861  O   SER   250      23.265   9.762   5.516  1.00  0.00           O  
ATOM   3862  CB  SER   250      25.365   7.694   6.417  1.00  0.00           C  
ATOM   3863  OG  SER   250      24.533   8.028   7.479  1.00  0.00           O  
ATOM   3864  H   SER   250      25.461  10.667   6.496  1.00  0.00           H  
ATOM   3865  HA  SER   250      26.058   8.355   4.639  1.00  0.00           H  
ATOM   3866  HB2 SER   250      24.920   6.813   5.953  1.00  0.00           H  
ATOM   3867  HB3 SER   250      26.348   7.436   6.811  1.00  0.00           H  
ATOM   3868  HG  SER   250      24.919   8.785   7.925  1.00  0.00           H  
ATOM   3869  N   SER   251      23.728   8.318   3.810  1.00  0.00           N  
ATOM   3870  CA  SER   251      22.381   8.334   3.225  1.00  0.00           C  
ATOM   3871  C   SER   251      21.973   6.951   2.626  1.00  0.00           C  
ATOM   3872  O   SER   251      22.847   6.394   1.941  1.00  0.00           O  
ATOM   3873  CB  SER   251      22.304   9.422   2.204  1.00  0.00           C  
ATOM   3874  OG  SER   251      21.113   9.332   1.480  1.00  0.00           O  
ATOM   3875  H   SER   251      24.503   7.779   3.451  1.00  0.00           H  
ATOM   3876  HA  SER   251      21.645   8.573   3.993  1.00  0.00           H  
ATOM   3877  HB2 SER   251      22.345  10.439   2.595  1.00  0.00           H  
ATOM   3878  HB3 SER   251      23.171   9.305   1.553  1.00  0.00           H  
ATOM   3879  HG  SER   251      20.493   9.407   2.208  1.00  0.00           H  
ATOM   3880  N   HIE   252      20.787   6.404   3.019  1.00  0.00           N  
ATOM   3881  CA  HIE   252      20.180   5.101   2.552  1.00  0.00           C  
ATOM   3882  C   HIE   252      18.699   5.360   2.237  1.00  0.00           C  
ATOM   3883  O   HIE   252      18.075   6.224   2.762  1.00  0.00           O  
ATOM   3884  CB  HIE   252      20.446   3.921   3.556  1.00  0.00           C  
ATOM   3885  CG  HIE   252      21.994   3.662   3.614  1.00  0.00           C  
ATOM   3886  CD2 HIE   252      22.850   4.020   4.604  1.00  0.00           C  
ATOM   3887  ND1 HIE   252      22.734   2.884   2.729  1.00  0.00           N  
ATOM   3888  CE1 HIE   252      24.005   2.888   3.130  1.00  0.00           C  
ATOM   3889  NE2 HIE   252      24.065   3.550   4.324  1.00  0.00           N  
ATOM   3890  H   HIE   252      20.219   6.919   3.677  1.00  0.00           H  
ATOM   3891  HA  HIE   252      20.658   4.842   1.608  1.00  0.00           H  
ATOM   3892  HB2 HIE   252      20.140   4.250   4.549  1.00  0.00           H  
ATOM   3893  HB3 HIE   252      19.861   3.064   3.221  1.00  0.00           H  
ATOM   3894  HD2 HIE   252      22.553   4.682   5.404  1.00  0.00           H  
ATOM   3895  HE1 HIE   252      24.816   2.418   2.594  1.00  0.00           H  
ATOM   3896  HE2 HIE   252      24.899   3.740   4.860  1.00  0.00           H  
ATOM   3897  N   ASN   253      18.133   4.439   1.391  1.00  0.00           N  
ATOM   3898  CA  ASN   253      16.688   4.388   1.233  1.00  0.00           C  
ATOM   3899  C   ASN   253      15.995   3.674   2.499  1.00  0.00           C  
ATOM   3900  O   ASN   253      16.423   2.696   3.068  1.00  0.00           O  
ATOM   3901  CB  ASN   253      16.465   3.501   0.025  1.00  0.00           C  
ATOM   3902  CG  ASN   253      15.094   3.650  -0.638  1.00  0.00           C  
ATOM   3903  ND2 ASN   253      14.568   2.560  -1.181  1.00  0.00           N  
ATOM   3904  OD1 ASN   253      14.479   4.738  -0.648  1.00  0.00           O  
ATOM   3905  H   ASN   253      18.701   3.732   0.946  1.00  0.00           H  
ATOM   3906  HA  ASN   253      16.311   5.380   0.984  1.00  0.00           H  
ATOM   3907  HB2 ASN   253      17.264   3.545  -0.715  1.00  0.00           H  
ATOM   3908  HB3 ASN   253      16.491   2.472   0.385  1.00  0.00           H  
ATOM   3909 HD21 ASN   253      13.585   2.549  -1.409  1.00  0.00           H  
ATOM   3910 HD22 ASN   253      15.163   1.751  -1.286  1.00  0.00           H  
ATOM   3911  N   LEU   254      14.824   4.162   2.877  1.00  0.00           N  
ATOM   3912  CA  LEU   254      13.794   3.435   3.802  1.00  0.00           C  
ATOM   3913  C   LEU   254      12.744   2.644   3.089  1.00  0.00           C  
ATOM   3914  O   LEU   254      12.289   1.668   3.667  1.00  0.00           O  
ATOM   3915  CB  LEU   254      13.233   4.472   4.818  1.00  0.00           C  
ATOM   3916  CG  LEU   254      14.353   5.264   5.565  1.00  0.00           C  
ATOM   3917  CD1 LEU   254      13.731   6.380   6.429  1.00  0.00           C  
ATOM   3918  CD2 LEU   254      15.291   4.423   6.401  1.00  0.00           C  
ATOM   3919  H   LEU   254      14.480   4.981   2.397  1.00  0.00           H  
ATOM   3920  HA  LEU   254      14.361   2.667   4.329  1.00  0.00           H  
ATOM   3921  HB2 LEU   254      12.460   5.112   4.392  1.00  0.00           H  
ATOM   3922  HB3 LEU   254      12.575   3.954   5.517  1.00  0.00           H  
ATOM   3923  HG  LEU   254      14.929   5.804   4.814  1.00  0.00           H  
ATOM   3924 HD11 LEU   254      13.123   6.994   5.764  1.00  0.00           H  
ATOM   3925 HD12 LEU   254      13.023   5.958   7.142  1.00  0.00           H  
ATOM   3926 HD13 LEU   254      14.436   6.994   6.990  1.00  0.00           H  
ATOM   3927 HD21 LEU   254      14.831   3.993   7.291  1.00  0.00           H  
ATOM   3928 HD22 LEU   254      15.692   3.578   5.842  1.00  0.00           H  
ATOM   3929 HD23 LEU   254      16.119   5.069   6.691  1.00  0.00           H  
ATOM   3930  N   MET   255      12.355   3.027   1.867  1.00  0.00           N  
ATOM   3931  CA  MET   255      11.086   2.512   1.213  1.00  0.00           C  
ATOM   3932  C   MET   255      11.088   2.554  -0.364  1.00  0.00           C  
ATOM   3933  O   MET   255      11.581   3.447  -1.026  1.00  0.00           O  
ATOM   3934  CB  MET   255       9.770   3.245   1.752  1.00  0.00           C  
ATOM   3935  CG  MET   255       9.326   2.991   3.228  1.00  0.00           C  
ATOM   3936  SD  MET   255       8.159   4.290   3.817  1.00  0.00           S  
ATOM   3937  CE  MET   255       7.149   4.652   2.426  1.00  0.00           C  
ATOM   3938  H   MET   255      12.754   3.858   1.452  1.00  0.00           H  
ATOM   3939  HA  MET   255      10.972   1.449   1.421  1.00  0.00           H  
ATOM   3940  HB2 MET   255       9.970   4.302   1.579  1.00  0.00           H  
ATOM   3941  HB3 MET   255       8.946   2.968   1.095  1.00  0.00           H  
ATOM   3942  HG2 MET   255       8.887   2.008   3.396  1.00  0.00           H  
ATOM   3943  HG3 MET   255      10.195   3.135   3.870  1.00  0.00           H  
ATOM   3944  HE1 MET   255       6.294   5.276   2.688  1.00  0.00           H  
ATOM   3945  HE2 MET   255       7.584   4.930   1.465  1.00  0.00           H  
ATOM   3946  HE3 MET   255       6.644   3.694   2.308  1.00  0.00           H  
ATOM   3947  N   LYS   256      10.456   1.534  -1.021  1.00  0.00           N  
ATOM   3948  CA  LYS   256      10.405   1.372  -2.438  1.00  0.00           C  
ATOM   3949  C   LYS   256       9.091   0.719  -2.757  1.00  0.00           C  
ATOM   3950  O   LYS   256       8.730  -0.220  -2.057  1.00  0.00           O  
ATOM   3951  CB  LYS   256      11.606   0.550  -2.946  1.00  0.00           C  
ATOM   3952  CG  LYS   256      11.951   0.822  -4.436  1.00  0.00           C  
ATOM   3953  CD  LYS   256      13.278   0.169  -4.861  1.00  0.00           C  
ATOM   3954  CE  LYS   256      13.213  -1.344  -4.878  1.00  0.00           C  
ATOM   3955  NZ  LYS   256      14.421  -2.076  -5.302  1.00  0.00           N1+
ATOM   3956  H   LYS   256      10.168   0.729  -0.483  1.00  0.00           H  
ATOM   3957  HA  LYS   256      10.395   2.365  -2.888  1.00  0.00           H  
ATOM   3958  HB2 LYS   256      12.501   0.759  -2.360  1.00  0.00           H  
ATOM   3959  HB3 LYS   256      11.302  -0.490  -2.832  1.00  0.00           H  
ATOM   3960  HG2 LYS   256      11.198   0.516  -5.162  1.00  0.00           H  
ATOM   3961  HG3 LYS   256      12.193   1.857  -4.676  1.00  0.00           H  
ATOM   3962  HD2 LYS   256      13.445   0.513  -5.882  1.00  0.00           H  
ATOM   3963  HD3 LYS   256      14.054   0.487  -4.165  1.00  0.00           H  
ATOM   3964  HE2 LYS   256      12.743  -1.607  -3.931  1.00  0.00           H  
ATOM   3965  HE3 LYS   256      12.476  -1.719  -5.588  1.00  0.00           H  
ATOM   3966  HZ1 LYS   256      14.827  -1.752  -6.168  1.00  0.00           H  
ATOM   3967  HZ2 LYS   256      15.072  -2.033  -4.531  1.00  0.00           H  
ATOM   3968  HZ3 LYS   256      14.201  -3.055  -5.416  1.00  0.00           H  
ATOM   3969  N   GLY   257       8.522   1.208  -3.877  1.00  0.00           N  
ATOM   3970  CA  GLY   257       7.515   0.511  -4.634  1.00  0.00           C  
ATOM   3971  C   GLY   257       7.323   1.106  -6.055  1.00  0.00           C  
ATOM   3972  O   GLY   257       7.431   2.354  -6.204  1.00  0.00           O  
ATOM   3973  H   GLY   257       8.985   2.009  -4.284  1.00  0.00           H  
ATOM   3974  HA2 GLY   257       7.990  -0.463  -4.751  1.00  0.00           H  
ATOM   3975  HA3 GLY   257       6.600   0.623  -4.053  1.00  0.00           H  
ATOM   3976  N   GLY   258       7.056   0.252  -7.076  1.00  0.00           N  
ATOM   3977  CA  GLY   258       6.829   0.672  -8.507  1.00  0.00           C  
ATOM   3978  C   GLY   258       6.597  -0.438  -9.514  1.00  0.00           C  
ATOM   3979  O   GLY   258       6.440  -1.639  -9.131  1.00  0.00           O  
ATOM   3980  H   GLY   258       7.169  -0.746  -6.976  1.00  0.00           H  
ATOM   3981  HA2 GLY   258       6.003   1.353  -8.711  1.00  0.00           H  
ATOM   3982  HA3 GLY   258       7.624   1.338  -8.842  1.00  0.00           H  
ATOM   3983  N   SER   259       6.615  -0.141 -10.838  1.00  0.00           N  
ATOM   3984  CA  SER   259       6.578  -1.150 -11.911  1.00  0.00           C  
ATOM   3985  C   SER   259       7.085  -0.724 -13.248  1.00  0.00           C  
ATOM   3986  O   SER   259       6.905   0.465 -13.595  1.00  0.00           O  
ATOM   3987  CB  SER   259       5.137  -1.654 -12.036  1.00  0.00           C  
ATOM   3988  OG  SER   259       4.917  -2.788 -12.855  1.00  0.00           O  
ATOM   3989  H   SER   259       6.756   0.812 -11.140  1.00  0.00           H  
ATOM   3990  HA  SER   259       7.153  -2.005 -11.556  1.00  0.00           H  
ATOM   3991  HB2 SER   259       4.760  -1.856 -11.033  1.00  0.00           H  
ATOM   3992  HB3 SER   259       4.549  -0.844 -12.468  1.00  0.00           H  
ATOM   3993  HG  SER   259       5.317  -2.792 -13.727  1.00  0.00           H  
ATOM   3994  N   THR   260       7.727  -1.627 -13.981  1.00  0.00           N  
ATOM   3995  CA  THR   260       7.924  -1.507 -15.438  1.00  0.00           C  
ATOM   3996  C   THR   260       6.621  -1.618 -16.120  1.00  0.00           C  
ATOM   3997  O   THR   260       5.693  -2.355 -15.744  1.00  0.00           O  
ATOM   3998  CB  THR   260       9.113  -2.369 -15.925  1.00  0.00           C  
ATOM   3999  CG2 THR   260      10.459  -1.898 -15.376  1.00  0.00           C  
ATOM   4000  OG1 THR   260       8.848  -3.703 -15.676  1.00  0.00           O  
ATOM   4001  H   THR   260       8.108  -2.478 -13.592  1.00  0.00           H  
ATOM   4002  HA  THR   260       8.229  -0.477 -15.624  1.00  0.00           H  
ATOM   4003  HB  THR   260       9.070  -2.285 -17.011  1.00  0.00           H  
ATOM   4004  HG1 THR   260       8.343  -4.116 -16.380  1.00  0.00           H  
ATOM   4005 HG21 THR   260      10.643  -0.925 -15.833  1.00  0.00           H  
ATOM   4006 HG22 THR   260      10.365  -1.884 -14.290  1.00  0.00           H  
ATOM   4007 HG23 THR   260      11.253  -2.584 -15.669  1.00  0.00           H  
ATOM   4008  N   LYS   261       6.556  -0.855 -17.213  1.00  0.00           N  
ATOM   4009  CA  LYS   261       5.433  -0.751 -18.136  1.00  0.00           C  
ATOM   4010  C   LYS   261       5.897  -0.468 -19.645  1.00  0.00           C  
ATOM   4011  O   LYS   261       6.848   0.291 -19.854  1.00  0.00           O  
ATOM   4012  CB  LYS   261       4.408   0.373 -17.801  1.00  0.00           C  
ATOM   4013  CG  LYS   261       3.727   0.341 -16.464  1.00  0.00           C  
ATOM   4014  CD  LYS   261       2.771  -0.835 -16.330  1.00  0.00           C  
ATOM   4015  CE  LYS   261       2.216  -0.950 -14.861  1.00  0.00           C  
ATOM   4016  NZ  LYS   261       1.532  -2.259 -14.576  1.00  0.00           N1+
ATOM   4017  H   LYS   261       7.329  -0.257 -17.471  1.00  0.00           H  
ATOM   4018  HA  LYS   261       4.867  -1.682 -18.144  1.00  0.00           H  
ATOM   4019  HB2 LYS   261       4.837   1.367 -17.929  1.00  0.00           H  
ATOM   4020  HB3 LYS   261       3.599   0.278 -18.525  1.00  0.00           H  
ATOM   4021  HG2 LYS   261       4.460   0.341 -15.658  1.00  0.00           H  
ATOM   4022  HG3 LYS   261       3.213   1.298 -16.373  1.00  0.00           H  
ATOM   4023  HD2 LYS   261       2.079  -1.005 -17.154  1.00  0.00           H  
ATOM   4024  HD3 LYS   261       3.432  -1.687 -16.481  1.00  0.00           H  
ATOM   4025  HE2 LYS   261       3.119  -0.917 -14.252  1.00  0.00           H  
ATOM   4026  HE3 LYS   261       1.534  -0.109 -14.736  1.00  0.00           H  
ATOM   4027  HZ1 LYS   261       0.622  -2.334 -15.008  1.00  0.00           H  
ATOM   4028  HZ2 LYS   261       2.025  -3.014 -15.029  1.00  0.00           H  
ATOM   4029  HZ3 LYS   261       1.360  -2.319 -13.582  1.00  0.00           H  
ATOM   4030  N   ASN   262       5.130  -0.890 -20.659  1.00  0.00           N  
ATOM   4031  CA  ASN   262       5.384  -0.791 -22.071  1.00  0.00           C  
ATOM   4032  C   ASN   262       4.586   0.356 -22.713  1.00  0.00           C  
ATOM   4033  O   ASN   262       4.066   0.162 -23.800  1.00  0.00           O  
ATOM   4034  CB  ASN   262       5.348  -2.168 -22.746  1.00  0.00           C  
ATOM   4035  CG  ASN   262       6.383  -3.094 -22.192  1.00  0.00           C  
ATOM   4036  ND2 ASN   262       6.232  -3.703 -21.143  1.00  0.00           N  
ATOM   4037  OD1 ASN   262       7.604  -3.009 -22.665  1.00  0.00           O  
ATOM   4038  H   ASN   262       4.311  -1.410 -20.379  1.00  0.00           H  
ATOM   4039  HA  ASN   262       6.443  -0.600 -22.246  1.00  0.00           H  
ATOM   4040  HB2 ASN   262       4.357  -2.607 -22.636  1.00  0.00           H  
ATOM   4041  HB3 ASN   262       5.602  -2.023 -23.796  1.00  0.00           H  
ATOM   4042 HD21 ASN   262       7.029  -4.115 -20.679  1.00  0.00           H  
ATOM   4043 HD22 ASN   262       5.310  -3.795 -20.740  1.00  0.00           H  
ATOM   4044  N   TRP   263       4.358   1.489 -22.076  1.00  0.00           N  
ATOM   4045  CA  TRP   263       3.438   2.577 -22.578  1.00  0.00           C  
ATOM   4046  C   TRP   263       3.921   3.221 -23.850  1.00  0.00           C  
ATOM   4047  O   TRP   263       5.122   3.350 -24.083  1.00  0.00           O  
ATOM   4048  CB  TRP   263       3.136   3.657 -21.511  1.00  0.00           C  
ATOM   4049  CG  TRP   263       2.257   3.269 -20.352  1.00  0.00           C  
ATOM   4050  CD1 TRP   263       1.710   2.069 -20.021  1.00  0.00           C  
ATOM   4051  CD2 TRP   263       2.040   4.126 -19.169  1.00  0.00           C  
ATOM   4052  CE2 TRP   263       1.290   3.430 -18.206  1.00  0.00           C  
ATOM   4053  CE3 TRP   263       2.226   5.523 -18.902  1.00  0.00           C  
ATOM   4054  NE1 TRP   263       1.087   2.174 -18.727  1.00  0.00           N  
ATOM   4055  CZ2 TRP   263       0.808   4.065 -17.032  1.00  0.00           C  
ATOM   4056  CZ3 TRP   263       1.748   6.175 -17.787  1.00  0.00           C  
ATOM   4057  CH2 TRP   263       1.139   5.447 -16.778  1.00  0.00           C  
ATOM   4058  H   TRP   263       4.696   1.472 -21.124  1.00  0.00           H  
ATOM   4059  HA  TRP   263       2.435   2.179 -22.727  1.00  0.00           H  
ATOM   4060  HB2 TRP   263       4.073   4.072 -21.140  1.00  0.00           H  
ATOM   4061  HB3 TRP   263       2.645   4.514 -21.972  1.00  0.00           H  
ATOM   4062  HD1 TRP   263       1.663   1.171 -20.619  1.00  0.00           H  
ATOM   4063  HE1 TRP   263       0.538   1.492 -18.224  1.00  0.00           H  
ATOM   4064  HE3 TRP   263       2.576   6.055 -19.775  1.00  0.00           H  
ATOM   4065  HZ2 TRP   263       0.241   3.438 -16.361  1.00  0.00           H  
ATOM   4066  HZ3 TRP   263       2.045   7.203 -17.646  1.00  0.00           H  
ATOM   4067  HH2 TRP   263       0.822   6.035 -15.929  1.00  0.00           H  
ATOM   4068  N   SER   264       3.040   3.581 -24.764  1.00  0.00           N  
ATOM   4069  CA  SER   264       3.368   3.959 -26.185  1.00  0.00           C  
ATOM   4070  C   SER   264       2.438   5.166 -26.601  1.00  0.00           C  
ATOM   4071  O   SER   264       1.317   5.297 -26.136  1.00  0.00           O  
ATOM   4072  CB  SER   264       3.222   2.819 -27.175  1.00  0.00           C  
ATOM   4073  OG  SER   264       3.521   3.193 -28.554  1.00  0.00           O  
ATOM   4074  H   SER   264       2.098   3.820 -24.488  1.00  0.00           H  
ATOM   4075  HA  SER   264       4.389   4.325 -26.083  1.00  0.00           H  
ATOM   4076  HB2 SER   264       3.932   2.074 -26.814  1.00  0.00           H  
ATOM   4077  HB3 SER   264       2.196   2.487 -27.023  1.00  0.00           H  
ATOM   4078  HG  SER   264       4.405   2.826 -28.625  1.00  0.00           H  
ATOM   4079  N   GLY   265       2.931   5.932 -27.527  1.00  0.00           N  
ATOM   4080  CA  GLY   265       2.259   7.089 -28.067  1.00  0.00           C  
ATOM   4081  C   GLY   265       1.035   6.828 -28.959  1.00  0.00           C  
ATOM   4082  O   GLY   265       0.205   7.682 -29.193  1.00  0.00           O  
ATOM   4083  H   GLY   265       3.863   5.789 -27.888  1.00  0.00           H  
ATOM   4084  HA2 GLY   265       1.884   7.679 -27.231  1.00  0.00           H  
ATOM   4085  HA3 GLY   265       2.937   7.773 -28.579  1.00  0.00           H  
ATOM   4086  N   ASN   266       0.891   5.619 -29.414  1.00  0.00           N  
ATOM   4087  CA  ASN   266      -0.257   5.161 -30.177  1.00  0.00           C  
ATOM   4088  C   ASN   266      -1.540   5.281 -29.387  1.00  0.00           C  
ATOM   4089  O   ASN   266      -2.606   5.479 -29.917  1.00  0.00           O  
ATOM   4090  CB  ASN   266      -0.012   3.652 -30.466  1.00  0.00           C  
ATOM   4091  CG  ASN   266       0.965   3.446 -31.636  1.00  0.00           C  
ATOM   4092  ND2 ASN   266       2.072   2.914 -31.382  1.00  0.00           N  
ATOM   4093  OD1 ASN   266       0.658   3.888 -32.856  1.00  0.00           O  
ATOM   4094  H   ASN   266       1.589   4.907 -29.252  1.00  0.00           H  
ATOM   4095  HA  ASN   266      -0.347   5.708 -31.115  1.00  0.00           H  
ATOM   4096  HB2 ASN   266       0.315   3.106 -29.580  1.00  0.00           H  
ATOM   4097  HB3 ASN   266      -0.950   3.155 -30.716  1.00  0.00           H  
ATOM   4098 HD21 ASN   266       2.762   2.810 -32.112  1.00  0.00           H  
ATOM   4099 HD22 ASN   266       2.274   2.589 -30.447  1.00  0.00           H  
ATOM   4100  N   SER   267      -1.409   5.231 -28.039  1.00  0.00           N  
ATOM   4101  CA  SER   267      -2.591   5.214 -27.146  1.00  0.00           C  
ATOM   4102  C   SER   267      -2.941   6.722 -26.822  1.00  0.00           C  
ATOM   4103  O   SER   267      -2.098   7.605 -26.630  1.00  0.00           O  
ATOM   4104  CB  SER   267      -2.252   4.435 -25.894  1.00  0.00           C  
ATOM   4105  OG  SER   267      -3.299   4.577 -24.978  1.00  0.00           O  
ATOM   4106  H   SER   267      -0.463   5.048 -27.736  1.00  0.00           H  
ATOM   4107  HA  SER   267      -3.488   4.720 -27.519  1.00  0.00           H  
ATOM   4108  HB2 SER   267      -2.044   3.386 -26.103  1.00  0.00           H  
ATOM   4109  HB3 SER   267      -1.291   4.749 -25.486  1.00  0.00           H  
ATOM   4110  HG  SER   267      -2.998   4.195 -24.151  1.00  0.00           H  
ATOM   4111  N   GLU   268      -4.231   7.033 -26.621  1.00  0.00           N  
ATOM   4112  CA  GLU   268      -4.574   8.229 -26.000  1.00  0.00           C  
ATOM   4113  C   GLU   268      -4.461   8.210 -24.477  1.00  0.00           C  
ATOM   4114  O   GLU   268      -4.112   9.237 -23.930  1.00  0.00           O  
ATOM   4115  CB  GLU   268      -6.052   8.452 -26.521  1.00  0.00           C  
ATOM   4116  CG  GLU   268      -6.652   9.801 -26.128  1.00  0.00           C  
ATOM   4117  CD  GLU   268      -8.194  10.001 -26.247  1.00  0.00           C  
ATOM   4118  OE1 GLU   268      -8.838   9.414 -27.189  1.00  0.00           O  
ATOM   4119  OE2 GLU   268      -8.829  10.813 -25.540  1.00  0.00           O1-
ATOM   4120  H   GLU   268      -4.935   6.341 -26.834  1.00  0.00           H  
ATOM   4121  HA  GLU   268      -3.990   9.116 -26.245  1.00  0.00           H  
ATOM   4122  HB2 GLU   268      -6.023   8.382 -27.608  1.00  0.00           H  
ATOM   4123  HB3 GLU   268      -6.747   7.626 -26.368  1.00  0.00           H  
ATOM   4124  HG2 GLU   268      -6.353   9.904 -25.085  1.00  0.00           H  
ATOM   4125  HG3 GLU   268      -6.154  10.594 -26.688  1.00  0.00           H  
ATOM   4126  N   PHE   269      -4.624   7.025 -23.814  1.00  0.00           N  
ATOM   4127  CA  PHE   269      -4.562   6.869 -22.308  1.00  0.00           C  
ATOM   4128  C   PHE   269      -3.924   5.607 -21.725  1.00  0.00           C  
ATOM   4129  O   PHE   269      -3.977   4.505 -22.224  1.00  0.00           O  
ATOM   4130  CB  PHE   269      -5.939   6.911 -21.672  1.00  0.00           C  
ATOM   4131  CG  PHE   269      -6.112   7.137 -20.209  1.00  0.00           C  
ATOM   4132  CD1 PHE   269      -5.540   8.331 -19.750  1.00  0.00           C  
ATOM   4133  CD2 PHE   269      -6.681   6.212 -19.282  1.00  0.00           C  
ATOM   4134  CE1 PHE   269      -5.670   8.606 -18.371  1.00  0.00           C  
ATOM   4135  CE2 PHE   269      -6.758   6.459 -17.939  1.00  0.00           C  
ATOM   4136  CZ  PHE   269      -6.202   7.690 -17.458  1.00  0.00           C  
ATOM   4137  H   PHE   269      -4.956   6.219 -24.324  1.00  0.00           H  
ATOM   4138  HA  PHE   269      -3.973   7.697 -21.913  1.00  0.00           H  
ATOM   4139  HB2 PHE   269      -6.534   7.723 -22.089  1.00  0.00           H  
ATOM   4140  HB3 PHE   269      -6.578   6.057 -21.896  1.00  0.00           H  
ATOM   4141  HD1 PHE   269      -5.150   9.078 -20.425  1.00  0.00           H  
ATOM   4142  HD2 PHE   269      -7.022   5.231 -19.580  1.00  0.00           H  
ATOM   4143  HE1 PHE   269      -5.304   9.527 -17.942  1.00  0.00           H  
ATOM   4144  HE2 PHE   269      -7.218   5.733 -17.284  1.00  0.00           H  
ATOM   4145  HZ  PHE   269      -6.155   7.959 -16.413  1.00  0.00           H  
ATOM   4146  N   HID   270      -3.459   5.795 -20.464  1.00  0.00           N  
ATOM   4147  CA  HID   270      -2.939   4.760 -19.558  1.00  0.00           C  
ATOM   4148  C   HID   270      -2.795   5.297 -18.111  1.00  0.00           C  
ATOM   4149  O   HID   270      -2.476   6.441 -17.946  1.00  0.00           O  
ATOM   4150  CB  HID   270      -1.554   4.150 -19.932  1.00  0.00           C  
ATOM   4151  CG  HID   270      -1.526   3.362 -21.229  1.00  0.00           C  
ATOM   4152  CD2 HID   270      -1.081   3.910 -22.387  1.00  0.00           C  
ATOM   4153  ND1 HID   270      -2.123   2.177 -21.481  1.00  0.00           N  
ATOM   4154  CE1 HID   270      -1.993   1.877 -22.820  1.00  0.00           C  
ATOM   4155  NE2 HID   270      -1.174   2.881 -23.304  1.00  0.00           N  
ATOM   4156  H   HID   270      -3.248   6.755 -20.236  1.00  0.00           H  
ATOM   4157  HA  HID   270      -3.686   3.966 -19.559  1.00  0.00           H  
ATOM   4158  HB2 HID   270      -0.778   4.906 -20.049  1.00  0.00           H  
ATOM   4159  HB3 HID   270      -1.314   3.373 -19.205  1.00  0.00           H  
ATOM   4160  HD1 HID   270      -2.624   1.561 -20.748  1.00  0.00           H  
ATOM   4161  HD2 HID   270      -0.734   4.919 -22.554  1.00  0.00           H  
ATOM   4162  HE1 HID   270      -2.308   0.996 -23.360  1.00  0.00           H  
ATOM   4163  N   PHE   271      -2.903   4.454 -17.084  1.00  0.00           N  
ATOM   4164  CA  PHE   271      -2.769   4.743 -15.631  1.00  0.00           C  
ATOM   4165  C   PHE   271      -1.953   3.746 -14.775  1.00  0.00           C  
ATOM   4166  O   PHE   271      -1.859   2.566 -15.160  1.00  0.00           O  
ATOM   4167  CB  PHE   271      -4.266   5.115 -15.229  1.00  0.00           C  
ATOM   4168  CG  PHE   271      -4.158   5.722 -13.800  1.00  0.00           C  
ATOM   4169  CD1 PHE   271      -3.858   7.114 -13.542  1.00  0.00           C  
ATOM   4170  CD2 PHE   271      -4.282   4.816 -12.699  1.00  0.00           C  
ATOM   4171  CE1 PHE   271      -3.748   7.500 -12.202  1.00  0.00           C  
ATOM   4172  CE2 PHE   271      -4.116   5.266 -11.366  1.00  0.00           C  
ATOM   4173  CZ  PHE   271      -3.881   6.638 -11.099  1.00  0.00           C  
ATOM   4174  H   PHE   271      -3.073   3.476 -17.270  1.00  0.00           H  
ATOM   4175  HA  PHE   271      -2.297   5.718 -15.507  1.00  0.00           H  
ATOM   4176  HB2 PHE   271      -4.759   5.821 -15.897  1.00  0.00           H  
ATOM   4177  HB3 PHE   271      -4.774   4.154 -15.149  1.00  0.00           H  
ATOM   4178  HD1 PHE   271      -3.750   7.766 -14.396  1.00  0.00           H  
ATOM   4179  HD2 PHE   271      -4.636   3.809 -12.862  1.00  0.00           H  
ATOM   4180  HE1 PHE   271      -3.436   8.509 -11.978  1.00  0.00           H  
ATOM   4181  HE2 PHE   271      -4.181   4.502 -10.605  1.00  0.00           H  
ATOM   4182  HZ  PHE   271      -3.686   6.866 -10.062  1.00  0.00           H  
ATOM   4183  N   TYR   272      -1.228   4.171 -13.811  1.00  0.00           N  
ATOM   4184  CA  TYR   272      -0.445   3.341 -12.821  1.00  0.00           C  
ATOM   4185  C   TYR   272      -0.429   3.995 -11.418  1.00  0.00           C  
ATOM   4186  O   TYR   272      -0.164   5.195 -11.280  1.00  0.00           O  
ATOM   4187  CB  TYR   272       0.934   3.007 -13.284  1.00  0.00           C  
ATOM   4188  CG  TYR   272       1.631   2.022 -12.357  1.00  0.00           C  
ATOM   4189  CD1 TYR   272       1.076   0.765 -12.135  1.00  0.00           C  
ATOM   4190  CD2 TYR   272       2.701   2.490 -11.598  1.00  0.00           C  
ATOM   4191  CE1 TYR   272       1.535  -0.127 -11.143  1.00  0.00           C  
ATOM   4192  CE2 TYR   272       3.223   1.571 -10.649  1.00  0.00           C  
ATOM   4193  CZ  TYR   272       2.707   0.240 -10.439  1.00  0.00           C  
ATOM   4194  OH  TYR   272       3.352  -0.552  -9.544  1.00  0.00           O  
ATOM   4195  H   TYR   272      -1.282   5.156 -13.597  1.00  0.00           H  
ATOM   4196  HA  TYR   272      -1.135   2.511 -12.667  1.00  0.00           H  
ATOM   4197  HB2 TYR   272       0.878   2.634 -14.306  1.00  0.00           H  
ATOM   4198  HB3 TYR   272       1.593   3.872 -13.357  1.00  0.00           H  
ATOM   4199  HD1 TYR   272       0.258   0.492 -12.785  1.00  0.00           H  
ATOM   4200  HD2 TYR   272       3.109   3.476 -11.760  1.00  0.00           H  
ATOM   4201  HE1 TYR   272       1.005  -1.025 -10.859  1.00  0.00           H  
ATOM   4202  HE2 TYR   272       4.046   1.844 -10.005  1.00  0.00           H  
ATOM   4203  HH  TYR   272       2.806  -1.105  -8.980  1.00  0.00           H  
ATOM   4204  N   SER   273      -0.442   3.187 -10.330  1.00  0.00           N  
ATOM   4205  CA  SER   273      -0.202   3.672  -8.920  1.00  0.00           C  
ATOM   4206  C   SER   273       0.215   2.601  -7.922  1.00  0.00           C  
ATOM   4207  O   SER   273      -0.011   1.411  -8.193  1.00  0.00           O  
ATOM   4208  CB  SER   273      -1.580   4.184  -8.544  1.00  0.00           C  
ATOM   4209  OG  SER   273      -1.637   4.622  -7.213  1.00  0.00           O  
ATOM   4210  H   SER   273      -0.587   2.194 -10.445  1.00  0.00           H  
ATOM   4211  HA  SER   273       0.524   4.482  -8.858  1.00  0.00           H  
ATOM   4212  HB2 SER   273      -1.921   5.038  -9.129  1.00  0.00           H  
ATOM   4213  HB3 SER   273      -2.219   3.323  -8.742  1.00  0.00           H  
ATOM   4214  HG  SER   273      -0.937   5.278  -7.169  1.00  0.00           H  
ATOM   4215  N   ILE   274       0.752   2.946  -6.770  1.00  0.00           N  
ATOM   4216  CA  ILE   274       1.129   2.003  -5.648  1.00  0.00           C  
ATOM   4217  C   ILE   274       1.250   2.786  -4.308  1.00  0.00           C  
ATOM   4218  O   ILE   274       1.887   3.852  -4.238  1.00  0.00           O  
ATOM   4219  CB  ILE   274       2.289   1.086  -6.020  1.00  0.00           C  
ATOM   4220  CG1 ILE   274       2.429  -0.219  -5.224  1.00  0.00           C  
ATOM   4221  CG2 ILE   274       3.653   1.857  -6.043  1.00  0.00           C  
ATOM   4222  CD1 ILE   274       1.096  -0.926  -4.892  1.00  0.00           C  
ATOM   4223  H   ILE   274       0.793   3.942  -6.609  1.00  0.00           H  
ATOM   4224  HA  ILE   274       0.243   1.380  -5.523  1.00  0.00           H  
ATOM   4225  HB  ILE   274       2.141   0.807  -7.063  1.00  0.00           H  
ATOM   4226 HG12 ILE   274       3.053  -0.959  -5.725  1.00  0.00           H  
ATOM   4227 HG13 ILE   274       2.863  -0.098  -4.231  1.00  0.00           H  
ATOM   4228 HG21 ILE   274       4.111   2.003  -5.065  1.00  0.00           H  
ATOM   4229 HG22 ILE   274       4.382   1.356  -6.680  1.00  0.00           H  
ATOM   4230 HG23 ILE   274       3.574   2.837  -6.514  1.00  0.00           H  
ATOM   4231 HD11 ILE   274       0.520  -0.304  -4.206  1.00  0.00           H  
ATOM   4232 HD12 ILE   274       0.591  -1.040  -5.851  1.00  0.00           H  
ATOM   4233 HD13 ILE   274       1.325  -1.849  -4.358  1.00  0.00           H  
ATOM   4234  N   ASN   275       0.835   2.182  -3.199  1.00  0.00           N  
ATOM   4235  CA  ASN   275       1.029   2.789  -1.902  1.00  0.00           C  
ATOM   4236  C   ASN   275       2.180   2.051  -1.278  1.00  0.00           C  
ATOM   4237  O   ASN   275       2.269   0.830  -1.530  1.00  0.00           O  
ATOM   4238  CB  ASN   275      -0.303   2.527  -1.188  1.00  0.00           C  
ATOM   4239  CG  ASN   275      -0.604   3.223   0.148  1.00  0.00           C  
ATOM   4240  ND2 ASN   275      -0.920   4.465   0.096  1.00  0.00           N  
ATOM   4241  OD1 ASN   275      -0.387   2.724   1.224  1.00  0.00           O  
ATOM   4242  H   ASN   275       0.369   1.286  -3.196  1.00  0.00           H  
ATOM   4243  HA  ASN   275       1.192   3.865  -1.964  1.00  0.00           H  
ATOM   4244  HB2 ASN   275      -1.118   2.784  -1.865  1.00  0.00           H  
ATOM   4245  HB3 ASN   275      -0.357   1.456  -0.992  1.00  0.00           H  
ATOM   4246 HD21 ASN   275      -0.997   4.944   0.982  1.00  0.00           H  
ATOM   4247 HD22 ASN   275      -1.079   4.943  -0.779  1.00  0.00           H  
ATOM   4248  N   VAL   276       2.989   2.675  -0.430  1.00  0.00           N  
ATOM   4249  CA  VAL   276       4.137   2.089   0.267  1.00  0.00           C  
ATOM   4250  C   VAL   276       4.200   2.579   1.715  1.00  0.00           C  
ATOM   4251  O   VAL   276       3.949   3.837   1.930  1.00  0.00           O  
ATOM   4252  CB  VAL   276       5.425   2.393  -0.453  1.00  0.00           C  
ATOM   4253  CG1 VAL   276       6.427   1.324  -0.047  1.00  0.00           C  
ATOM   4254  CG2 VAL   276       5.204   2.408  -1.977  1.00  0.00           C  
ATOM   4255  H   VAL   276       2.722   3.588  -0.089  1.00  0.00           H  
ATOM   4256  HA  VAL   276       3.893   1.030   0.350  1.00  0.00           H  
ATOM   4257  HB  VAL   276       5.761   3.396  -0.190  1.00  0.00           H  
ATOM   4258 HG11 VAL   276       7.443   1.596  -0.333  1.00  0.00           H  
ATOM   4259 HG12 VAL   276       6.438   1.243   1.040  1.00  0.00           H  
ATOM   4260 HG13 VAL   276       6.151   0.407  -0.567  1.00  0.00           H  
ATOM   4261 HG21 VAL   276       6.131   2.700  -2.471  1.00  0.00           H  
ATOM   4262 HG22 VAL   276       5.005   1.398  -2.335  1.00  0.00           H  
ATOM   4263 HG23 VAL   276       4.464   3.101  -2.376  1.00  0.00           H  
ATOM   4264  N   GLY   277       4.553   1.749   2.747  1.00  0.00           N  
ATOM   4265  CA  GLY   277       4.485   2.197   4.128  1.00  0.00           C  
ATOM   4266  C   GLY   277       5.103   1.184   5.135  1.00  0.00           C  
ATOM   4267  O   GLY   277       5.252   0.030   4.681  1.00  0.00           O  
ATOM   4268  H   GLY   277       4.610   0.756   2.570  1.00  0.00           H  
ATOM   4269  HA2 GLY   277       5.000   3.155   4.198  1.00  0.00           H  
ATOM   4270  HA3 GLY   277       3.462   2.465   4.392  1.00  0.00           H  
ATOM   4271  N   GLY   278       5.486   1.611   6.279  1.00  0.00           N  
ATOM   4272  CA  GLY   278       5.888   0.677   7.408  1.00  0.00           C  
ATOM   4273  C   GLY   278       6.288   1.461   8.667  1.00  0.00           C  
ATOM   4274  O   GLY   278       6.298   2.661   8.627  1.00  0.00           O  
ATOM   4275  H   GLY   278       5.557   2.594   6.501  1.00  0.00           H  
ATOM   4276  HA2 GLY   278       5.157  -0.054   7.752  1.00  0.00           H  
ATOM   4277  HA3 GLY   278       6.795   0.112   7.195  1.00  0.00           H  
ATOM   4278  N   PHE   279       6.656   0.799   9.744  1.00  0.00           N  
ATOM   4279  CA  PHE   279       6.952   1.336  11.039  1.00  0.00           C  
ATOM   4280  C   PHE   279       8.476   1.481  11.138  1.00  0.00           C  
ATOM   4281  O   PHE   279       9.165   0.509  10.909  1.00  0.00           O  
ATOM   4282  CB  PHE   279       6.515   0.389  12.164  1.00  0.00           C  
ATOM   4283  CG  PHE   279       6.077   0.853  13.493  1.00  0.00           C  
ATOM   4284  CD1 PHE   279       5.039   1.785  13.590  1.00  0.00           C  
ATOM   4285  CD2 PHE   279       6.549   0.292  14.712  1.00  0.00           C  
ATOM   4286  CE1 PHE   279       4.506   2.107  14.846  1.00  0.00           C  
ATOM   4287  CE2 PHE   279       6.001   0.617  15.943  1.00  0.00           C  
ATOM   4288  CZ  PHE   279       4.895   1.434  16.029  1.00  0.00           C  
ATOM   4289  H   PHE   279       6.523  -0.189   9.586  1.00  0.00           H  
ATOM   4290  HA  PHE   279       6.464   2.310  11.060  1.00  0.00           H  
ATOM   4291  HB2 PHE   279       5.611  -0.087  11.785  1.00  0.00           H  
ATOM   4292  HB3 PHE   279       7.141  -0.503  12.166  1.00  0.00           H  
ATOM   4293  HD1 PHE   279       4.578   2.274  12.745  1.00  0.00           H  
ATOM   4294  HD2 PHE   279       7.321  -0.463  14.751  1.00  0.00           H  
ATOM   4295  HE1 PHE   279       3.720   2.847  14.864  1.00  0.00           H  
ATOM   4296  HE2 PHE   279       6.329   0.104  16.836  1.00  0.00           H  
ATOM   4297  HZ  PHE   279       4.369   1.660  16.945  1.00  0.00           H  
ATOM   4298  N   PHE   280       9.109   2.635  11.300  1.00  0.00           N  
ATOM   4299  CA  PHE   280      10.529   2.923  11.145  1.00  0.00           C  
ATOM   4300  C   PHE   280      11.004   3.857  12.220  1.00  0.00           C  
ATOM   4301  O   PHE   280      10.327   4.848  12.613  1.00  0.00           O  
ATOM   4302  CB  PHE   280      10.833   3.606   9.823  1.00  0.00           C  
ATOM   4303  CG  PHE   280      10.774   2.609   8.656  1.00  0.00           C  
ATOM   4304  CD1 PHE   280      11.987   2.154   8.030  1.00  0.00           C  
ATOM   4305  CD2 PHE   280       9.536   2.568   7.983  1.00  0.00           C  
ATOM   4306  CE1 PHE   280      11.883   1.572   6.777  1.00  0.00           C  
ATOM   4307  CE2 PHE   280       9.430   1.777   6.875  1.00  0.00           C  
ATOM   4308  CZ  PHE   280      10.623   1.220   6.290  1.00  0.00           C  
ATOM   4309  H   PHE   280       8.535   3.409  11.604  1.00  0.00           H  
ATOM   4310  HA  PHE   280      11.072   1.978  11.151  1.00  0.00           H  
ATOM   4311  HB2 PHE   280      10.244   4.518   9.728  1.00  0.00           H  
ATOM   4312  HB3 PHE   280      11.899   3.833   9.865  1.00  0.00           H  
ATOM   4313  HD1 PHE   280      12.922   2.456   8.478  1.00  0.00           H  
ATOM   4314  HD2 PHE   280       8.719   3.139   8.400  1.00  0.00           H  
ATOM   4315  HE1 PHE   280      12.790   1.229   6.302  1.00  0.00           H  
ATOM   4316  HE2 PHE   280       8.517   1.472   6.385  1.00  0.00           H  
ATOM   4317  HZ  PHE   280      10.513   0.608   5.407  1.00  0.00           H  
ATOM   4318  N   LYS   281      12.073   3.476  12.954  1.00  0.00           N  
ATOM   4319  CA  LYS   281      12.694   4.298  14.002  1.00  0.00           C  
ATOM   4320  C   LYS   281      13.555   5.451  13.509  1.00  0.00           C  
ATOM   4321  O   LYS   281      14.407   5.180  12.670  1.00  0.00           O  
ATOM   4322  CB  LYS   281      13.379   3.515  15.141  1.00  0.00           C  
ATOM   4323  CG  LYS   281      14.575   2.609  14.684  1.00  0.00           C  
ATOM   4324  CD  LYS   281      15.355   2.245  15.983  1.00  0.00           C  
ATOM   4325  CE  LYS   281      16.515   1.263  15.625  1.00  0.00           C  
ATOM   4326  NZ  LYS   281      17.344   1.061  16.849  1.00  0.00           N1+
ATOM   4327  H   LYS   281      12.682   2.782  12.546  1.00  0.00           H  
ATOM   4328  HA  LYS   281      11.840   4.759  14.501  1.00  0.00           H  
ATOM   4329  HB2 LYS   281      13.787   4.278  15.803  1.00  0.00           H  
ATOM   4330  HB3 LYS   281      12.642   2.850  15.591  1.00  0.00           H  
ATOM   4331  HG2 LYS   281      14.347   1.701  14.126  1.00  0.00           H  
ATOM   4332  HG3 LYS   281      15.177   3.315  14.112  1.00  0.00           H  
ATOM   4333  HD2 LYS   281      15.778   3.193  16.314  1.00  0.00           H  
ATOM   4334  HD3 LYS   281      14.639   1.828  16.691  1.00  0.00           H  
ATOM   4335  HE2 LYS   281      16.019   0.320  15.394  1.00  0.00           H  
ATOM   4336  HE3 LYS   281      17.048   1.700  14.780  1.00  0.00           H  
ATOM   4337  HZ1 LYS   281      17.879   1.904  16.997  1.00  0.00           H  
ATOM   4338  HZ2 LYS   281      16.811   0.958  17.700  1.00  0.00           H  
ATOM   4339  HZ3 LYS   281      17.928   0.255  16.677  1.00  0.00           H  
ATOM   4340  N   LEU   282      13.333   6.652  14.014  1.00  0.00           N  
ATOM   4341  CA  LEU   282      13.970   7.957  13.635  1.00  0.00           C  
ATOM   4342  C   LEU   282      14.551   8.824  14.740  1.00  0.00           C  
ATOM   4343  O   LEU   282      13.839   8.992  15.757  1.00  0.00           O  
ATOM   4344  CB  LEU   282      13.061   8.698  12.626  1.00  0.00           C  
ATOM   4345  CG  LEU   282      12.670   7.916  11.394  1.00  0.00           C  
ATOM   4346  CD1 LEU   282      11.527   8.620  10.652  1.00  0.00           C  
ATOM   4347  CD2 LEU   282      13.683   7.546  10.346  1.00  0.00           C  
ATOM   4348  H   LEU   282      12.599   6.744  14.702  1.00  0.00           H  
ATOM   4349  HA  LEU   282      14.851   7.572  13.122  1.00  0.00           H  
ATOM   4350  HB2 LEU   282      12.094   8.807  13.117  1.00  0.00           H  
ATOM   4351  HB3 LEU   282      13.525   9.635  12.318  1.00  0.00           H  
ATOM   4352  HG  LEU   282      12.209   7.018  11.806  1.00  0.00           H  
ATOM   4353 HD11 LEU   282      10.832   8.876  11.451  1.00  0.00           H  
ATOM   4354 HD12 LEU   282      11.814   9.561  10.183  1.00  0.00           H  
ATOM   4355 HD13 LEU   282      11.009   7.955   9.960  1.00  0.00           H  
ATOM   4356 HD21 LEU   282      13.392   6.665   9.773  1.00  0.00           H  
ATOM   4357 HD22 LEU   282      13.955   8.373   9.690  1.00  0.00           H  
ATOM   4358 HD23 LEU   282      14.499   7.015  10.836  1.00  0.00           H  
ATOM   4359  N   ARG   283      15.741   9.396  14.582  1.00  0.00           N  
ATOM   4360  CA  ARG   283      16.371  10.369  15.480  1.00  0.00           C  
ATOM   4361  C   ARG   283      16.185  11.783  14.976  1.00  0.00           C  
ATOM   4362  O   ARG   283      16.236  11.973  13.752  1.00  0.00           O  
ATOM   4363  CB  ARG   283      17.895  10.006  15.603  1.00  0.00           C  
ATOM   4364  CG  ARG   283      18.077   8.596  16.227  1.00  0.00           C  
ATOM   4365  CD  ARG   283      17.692   8.433  17.736  1.00  0.00           C  
ATOM   4366  NE  ARG   283      17.832   7.097  18.277  1.00  0.00           N  
ATOM   4367  CZ  ARG   283      17.500   6.752  19.581  1.00  0.00           C  
ATOM   4368  NH1 ARG   283      16.895   7.597  20.439  1.00  0.00           N1+
ATOM   4369  NH2 ARG   283      17.701   5.540  19.989  1.00  0.00           N1+
ATOM   4370  H   ARG   283      16.157   9.373  13.661  1.00  0.00           H  
ATOM   4371  HA  ARG   283      15.993  10.276  16.498  1.00  0.00           H  
ATOM   4372  HB2 ARG   283      18.329   9.939  14.605  1.00  0.00           H  
ATOM   4373  HB3 ARG   283      18.519  10.736  16.118  1.00  0.00           H  
ATOM   4374  HG2 ARG   283      17.445   7.878  15.704  1.00  0.00           H  
ATOM   4375  HG3 ARG   283      19.137   8.368  16.119  1.00  0.00           H  
ATOM   4376  HD2 ARG   283      18.224   9.139  18.375  1.00  0.00           H  
ATOM   4377  HD3 ARG   283      16.654   8.738  17.872  1.00  0.00           H  
ATOM   4378  HE  ARG   283      18.537   6.519  17.844  1.00  0.00           H  
ATOM   4379 HH11 ARG   283      16.808   8.562  20.156  1.00  0.00           H  
ATOM   4380 HH12 ARG   283      16.539   7.294  21.334  1.00  0.00           H  
ATOM   4381 HH21 ARG   283      18.114   4.926  19.301  1.00  0.00           H  
ATOM   4382 HH22 ARG   283      17.434   5.328  20.940  1.00  0.00           H  
ATOM   4383  N   ALA   284      16.224  12.733  15.921  1.00  0.00           N  
ATOM   4384  CA  ALA   284      16.339  14.156  15.628  1.00  0.00           C  
ATOM   4385  C   ALA   284      17.638  14.534  14.949  1.00  0.00           C  
ATOM   4386  O   ALA   284      18.696  13.994  15.331  1.00  0.00           O  
ATOM   4387  CB  ALA   284      16.050  14.942  16.892  1.00  0.00           C  
ATOM   4388  H   ALA   284      16.277  12.536  16.910  1.00  0.00           H  
ATOM   4389  HA  ALA   284      15.479  14.204  14.961  1.00  0.00           H  
ATOM   4390  HB1 ALA   284      16.691  14.581  17.697  1.00  0.00           H  
ATOM   4391  HB2 ALA   284      16.161  16.006  16.681  1.00  0.00           H  
ATOM   4392  HB3 ALA   284      14.995  14.877  17.160  1.00  0.00           H  
ATOM   4393  N   GLY   285      17.430  15.435  14.007  1.00  0.00           N  
ATOM   4394  CA  GLY   285      18.338  15.751  12.920  1.00  0.00           C  
ATOM   4395  C   GLY   285      18.299  14.876  11.625  1.00  0.00           C  
ATOM   4396  O   GLY   285      18.720  15.435  10.586  1.00  0.00           O  
ATOM   4397  H   GLY   285      16.492  15.725  13.769  1.00  0.00           H  
ATOM   4398  HA2 GLY   285      18.107  16.803  12.751  1.00  0.00           H  
ATOM   4399  HA3 GLY   285      19.369  15.740  13.273  1.00  0.00           H  
ATOM   4400  N   GLU   286      17.748  13.626  11.627  1.00  0.00           N  
ATOM   4401  CA  GLU   286      17.516  12.804  10.424  1.00  0.00           C  
ATOM   4402  C   GLU   286      16.403  13.386   9.544  1.00  0.00           C  
ATOM   4403  O   GLU   286      15.431  13.939  10.017  1.00  0.00           O  
ATOM   4404  CB  GLU   286      17.184  11.366  10.744  1.00  0.00           C  
ATOM   4405  CG  GLU   286      18.382  10.671  11.404  1.00  0.00           C  
ATOM   4406  CD  GLU   286      18.176   9.190  11.662  1.00  0.00           C  
ATOM   4407  OE1 GLU   286      19.006   8.347  11.260  1.00  0.00           O  
ATOM   4408  OE2 GLU   286      17.183   8.814  12.264  1.00  0.00           O1-
ATOM   4409  H   GLU   286      17.430  13.331  12.539  1.00  0.00           H  
ATOM   4410  HA  GLU   286      18.373  12.791   9.751  1.00  0.00           H  
ATOM   4411  HB2 GLU   286      16.259  11.398  11.320  1.00  0.00           H  
ATOM   4412  HB3 GLU   286      16.954  10.861   9.806  1.00  0.00           H  
ATOM   4413  HG2 GLU   286      19.245  10.806  10.752  1.00  0.00           H  
ATOM   4414  HG3 GLU   286      18.587  11.025  12.415  1.00  0.00           H  
ATOM   4415  N   GLU   287      16.648  13.225   8.245  1.00  0.00           N  
ATOM   4416  CA  GLU   287      15.997  13.914   7.170  1.00  0.00           C  
ATOM   4417  C   GLU   287      15.584  12.986   5.970  1.00  0.00           C  
ATOM   4418  O   GLU   287      16.392  12.264   5.422  1.00  0.00           O  
ATOM   4419  CB  GLU   287      16.905  14.948   6.511  1.00  0.00           C  
ATOM   4420  CG  GLU   287      16.430  15.843   5.387  1.00  0.00           C  
ATOM   4421  CD  GLU   287      17.374  16.920   5.057  1.00  0.00           C  
ATOM   4422  OE1 GLU   287      17.178  18.148   5.314  1.00  0.00           O  
ATOM   4423  OE2 GLU   287      18.409  16.554   4.433  1.00  0.00           O1-
ATOM   4424  H   GLU   287      17.492  12.743   7.969  1.00  0.00           H  
ATOM   4425  HA  GLU   287      15.121  14.411   7.586  1.00  0.00           H  
ATOM   4426  HB2 GLU   287      17.029  15.667   7.321  1.00  0.00           H  
ATOM   4427  HB3 GLU   287      17.790  14.443   6.125  1.00  0.00           H  
ATOM   4428  HG2 GLU   287      16.289  15.170   4.541  1.00  0.00           H  
ATOM   4429  HG3 GLU   287      15.535  16.398   5.668  1.00  0.00           H  
ATOM   4430  N   ILE   288      14.318  13.016   5.615  1.00  0.00           N  
ATOM   4431  CA  ILE   288      13.745  12.305   4.557  1.00  0.00           C  
ATOM   4432  C   ILE   288      13.584  13.154   3.226  1.00  0.00           C  
ATOM   4433  O   ILE   288      13.366  14.384   3.326  1.00  0.00           O  
ATOM   4434  CB  ILE   288      12.379  11.686   5.016  1.00  0.00           C  
ATOM   4435  CG1 ILE   288      12.616  10.596   6.110  1.00  0.00           C  
ATOM   4436  CG2 ILE   288      11.563  10.904   3.964  1.00  0.00           C  
ATOM   4437  CD1 ILE   288      11.400  10.005   6.874  1.00  0.00           C  
ATOM   4438  H   ILE   288      13.689  13.565   6.183  1.00  0.00           H  
ATOM   4439  HA  ILE   288      14.356  11.429   4.341  1.00  0.00           H  
ATOM   4440  HB  ILE   288      11.754  12.534   5.295  1.00  0.00           H  
ATOM   4441 HG12 ILE   288      13.142   9.763   5.644  1.00  0.00           H  
ATOM   4442 HG13 ILE   288      13.170  11.050   6.931  1.00  0.00           H  
ATOM   4443 HG21 ILE   288      10.556  10.593   4.242  1.00  0.00           H  
ATOM   4444 HG22 ILE   288      11.509  11.626   3.149  1.00  0.00           H  
ATOM   4445 HG23 ILE   288      12.189  10.053   3.697  1.00  0.00           H  
ATOM   4446 HD11 ILE   288      11.812   9.557   7.778  1.00  0.00           H  
ATOM   4447 HD12 ILE   288      10.572  10.679   7.090  1.00  0.00           H  
ATOM   4448 HD13 ILE   288      10.939   9.233   6.258  1.00  0.00           H  
ATOM   4449  N   SER   289      13.671  12.492   2.086  1.00  0.00           N  
ATOM   4450  CA  SER   289      13.502  13.052   0.671  1.00  0.00           C  
ATOM   4451  C   SER   289      12.858  11.976  -0.253  1.00  0.00           C  
ATOM   4452  O   SER   289      12.861  10.753  -0.039  1.00  0.00           O  
ATOM   4453  CB  SER   289      14.944  13.507   0.132  1.00  0.00           C  
ATOM   4454  OG  SER   289      14.982  14.064  -1.161  1.00  0.00           O  
ATOM   4455  H   SER   289      13.846  11.511   2.246  1.00  0.00           H  
ATOM   4456  HA  SER   289      12.813  13.893   0.608  1.00  0.00           H  
ATOM   4457  HB2 SER   289      15.448  14.225   0.778  1.00  0.00           H  
ATOM   4458  HB3 SER   289      15.406  12.521   0.172  1.00  0.00           H  
ATOM   4459  HG  SER   289      14.715  13.455  -1.853  1.00  0.00           H  
ATOM   4460  N   ILE   290      12.234  12.493  -1.312  1.00  0.00           N  
ATOM   4461  CA  ILE   290      11.413  11.661  -2.198  1.00  0.00           C  
ATOM   4462  C   ILE   290      12.095  11.594  -3.568  1.00  0.00           C  
ATOM   4463  O   ILE   290      12.325  12.625  -4.203  1.00  0.00           O  
ATOM   4464  CB  ILE   290       9.992  12.212  -2.156  1.00  0.00           C  
ATOM   4465  CG1 ILE   290       9.537  12.667  -0.782  1.00  0.00           C  
ATOM   4466  CG2 ILE   290       9.016  11.254  -2.828  1.00  0.00           C  
ATOM   4467  CD1 ILE   290       9.418  11.581   0.294  1.00  0.00           C  
ATOM   4468  H   ILE   290      12.317  13.479  -1.512  1.00  0.00           H  
ATOM   4469  HA  ILE   290      11.329  10.659  -1.776  1.00  0.00           H  
ATOM   4470  HB  ILE   290       9.996  13.105  -2.781  1.00  0.00           H  
ATOM   4471 HG12 ILE   290      10.110  13.514  -0.405  1.00  0.00           H  
ATOM   4472 HG13 ILE   290       8.630  13.253  -0.934  1.00  0.00           H  
ATOM   4473 HG21 ILE   290       9.170  11.150  -3.902  1.00  0.00           H  
ATOM   4474 HG22 ILE   290       9.081  10.286  -2.331  1.00  0.00           H  
ATOM   4475 HG23 ILE   290       7.977  11.507  -2.617  1.00  0.00           H  
ATOM   4476 HD11 ILE   290       8.744  10.779  -0.007  1.00  0.00           H  
ATOM   4477 HD12 ILE   290      10.361  11.137   0.611  1.00  0.00           H  
ATOM   4478 HD13 ILE   290       8.830  12.006   1.108  1.00  0.00           H  
ATOM   4479  N   GLN   291      12.538  10.456  -4.057  1.00  0.00           N  
ATOM   4480  CA  GLN   291      12.860  10.252  -5.453  1.00  0.00           C  
ATOM   4481  C   GLN   291      11.710   9.671  -6.234  1.00  0.00           C  
ATOM   4482  O   GLN   291      10.975   8.817  -5.682  1.00  0.00           O  
ATOM   4483  CB  GLN   291      14.219   9.518  -5.669  1.00  0.00           C  
ATOM   4484  CG  GLN   291      15.367  10.181  -4.946  1.00  0.00           C  
ATOM   4485  CD  GLN   291      16.629   9.308  -4.837  1.00  0.00           C  
ATOM   4486  NE2 GLN   291      16.723   8.179  -5.336  1.00  0.00           N  
ATOM   4487  OE1 GLN   291      17.754   9.773  -4.330  1.00  0.00           O  
ATOM   4488  H   GLN   291      12.362   9.665  -3.453  1.00  0.00           H  
ATOM   4489  HA  GLN   291      13.026  11.254  -5.848  1.00  0.00           H  
ATOM   4490  HB2 GLN   291      14.125   8.476  -5.364  1.00  0.00           H  
ATOM   4491  HB3 GLN   291      14.454   9.569  -6.732  1.00  0.00           H  
ATOM   4492  HG2 GLN   291      15.695  11.071  -5.485  1.00  0.00           H  
ATOM   4493  HG3 GLN   291      15.119  10.470  -3.925  1.00  0.00           H  
ATOM   4494 HE21 GLN   291      17.610   7.696  -5.330  1.00  0.00           H  
ATOM   4495 HE22 GLN   291      15.912   7.740  -5.749  1.00  0.00           H  
ATOM   4496  N   VAL   292      11.632   9.879  -7.518  1.00  0.00           N  
ATOM   4497  CA  VAL   292      10.756   9.268  -8.572  1.00  0.00           C  
ATOM   4498  C   VAL   292      11.403   9.042  -9.903  1.00  0.00           C  
ATOM   4499  O   VAL   292      12.442   9.620 -10.173  1.00  0.00           O  
ATOM   4500  CB  VAL   292       9.394  10.010  -8.678  1.00  0.00           C  
ATOM   4501  CG1 VAL   292       8.613  10.194  -7.342  1.00  0.00           C  
ATOM   4502  CG2 VAL   292       9.505  11.243  -9.532  1.00  0.00           C  
ATOM   4503  H   VAL   292      12.207  10.637  -7.858  1.00  0.00           H  
ATOM   4504  HA  VAL   292      10.567   8.325  -8.059  1.00  0.00           H  
ATOM   4505  HB  VAL   292       8.810   9.295  -9.258  1.00  0.00           H  
ATOM   4506 HG11 VAL   292       7.560  10.461  -7.428  1.00  0.00           H  
ATOM   4507 HG12 VAL   292       8.579   9.251  -6.797  1.00  0.00           H  
ATOM   4508 HG13 VAL   292       9.064  10.907  -6.651  1.00  0.00           H  
ATOM   4509 HG21 VAL   292      10.021  12.136  -9.179  1.00  0.00           H  
ATOM   4510 HG22 VAL   292       9.885  10.934 -10.506  1.00  0.00           H  
ATOM   4511 HG23 VAL   292       8.474  11.521  -9.751  1.00  0.00           H  
ATOM   4512  N   SER   293      10.870   8.147 -10.713  1.00  0.00           N  
ATOM   4513  CA  SER   293      11.458   7.666 -11.939  1.00  0.00           C  
ATOM   4514  C   SER   293      11.002   8.402 -13.205  1.00  0.00           C  
ATOM   4515  O   SER   293      11.654   8.282 -14.215  1.00  0.00           O  
ATOM   4516  CB  SER   293      11.259   6.178 -12.097  1.00  0.00           C  
ATOM   4517  OG  SER   293       9.949   5.734 -12.076  1.00  0.00           O  
ATOM   4518  H   SER   293      10.097   7.645 -10.301  1.00  0.00           H  
ATOM   4519  HA  SER   293      12.544   7.747 -11.881  1.00  0.00           H  
ATOM   4520  HB2 SER   293      11.772   5.681 -12.920  1.00  0.00           H  
ATOM   4521  HB3 SER   293      11.699   5.850 -11.155  1.00  0.00           H  
ATOM   4522  HG  SER   293       9.763   5.420 -12.964  1.00  0.00           H  
ATOM   4523  N   ASN   294       9.961   9.271 -13.173  1.00  0.00           N  
ATOM   4524  CA  ASN   294       9.477  10.098 -14.235  1.00  0.00           C  
ATOM   4525  C   ASN   294       8.521  11.210 -13.721  1.00  0.00           C  
ATOM   4526  O   ASN   294       7.384  10.909 -13.316  1.00  0.00           O  
ATOM   4527  CB  ASN   294       8.605   9.320 -15.268  1.00  0.00           C  
ATOM   4528  CG  ASN   294       8.192  10.110 -16.498  1.00  0.00           C  
ATOM   4529  ND2 ASN   294       8.637   9.788 -17.644  1.00  0.00           N  
ATOM   4530  OD1 ASN   294       7.608  11.120 -16.450  1.00  0.00           O  
ATOM   4531  H   ASN   294       9.572   9.464 -12.262  1.00  0.00           H  
ATOM   4532  HA  ASN   294      10.364  10.501 -14.724  1.00  0.00           H  
ATOM   4533  HB2 ASN   294       9.202   8.456 -15.559  1.00  0.00           H  
ATOM   4534  HB3 ASN   294       7.704   8.848 -14.876  1.00  0.00           H  
ATOM   4535 HD21 ASN   294       8.387  10.446 -18.368  1.00  0.00           H  
ATOM   4536 HD22 ASN   294       9.353   9.076 -17.656  1.00  0.00           H  
ATOM   4537  N   PRO   295       8.915  12.481 -13.761  1.00  0.00           N  
ATOM   4538  CA  PRO   295       8.176  13.551 -13.159  1.00  0.00           C  
ATOM   4539  C   PRO   295       7.063  14.225 -13.953  1.00  0.00           C  
ATOM   4540  O   PRO   295       6.289  14.993 -13.428  1.00  0.00           O  
ATOM   4541  CB  PRO   295       9.199  14.573 -12.792  1.00  0.00           C  
ATOM   4542  CG  PRO   295      10.111  14.504 -14.011  1.00  0.00           C  
ATOM   4543  CD  PRO   295      10.244  12.999 -14.194  1.00  0.00           C  
ATOM   4544  HA  PRO   295       7.746  13.268 -12.198  1.00  0.00           H  
ATOM   4545  HB2 PRO   295       8.799  15.572 -12.620  1.00  0.00           H  
ATOM   4546  HB3 PRO   295       9.688  14.349 -11.844  1.00  0.00           H  
ATOM   4547  HG2 PRO   295       9.612  15.034 -14.823  1.00  0.00           H  
ATOM   4548  HG3 PRO   295      11.101  14.920 -13.823  1.00  0.00           H  
ATOM   4549  HD2 PRO   295      10.539  12.762 -15.217  1.00  0.00           H  
ATOM   4550  HD3 PRO   295      10.950  12.667 -13.433  1.00  0.00           H  
ATOM   4551  N   SER   296       6.975  13.883 -15.229  1.00  0.00           N  
ATOM   4552  CA  SER   296       6.002  14.412 -16.202  1.00  0.00           C  
ATOM   4553  C   SER   296       4.722  13.602 -16.262  1.00  0.00           C  
ATOM   4554  O   SER   296       3.690  14.183 -16.221  1.00  0.00           O  
ATOM   4555  CB  SER   296       6.597  14.478 -17.622  1.00  0.00           C  
ATOM   4556  OG  SER   296       7.768  15.325 -17.655  1.00  0.00           O  
ATOM   4557  H   SER   296       7.621  13.198 -15.595  1.00  0.00           H  
ATOM   4558  HA  SER   296       5.758  15.435 -15.917  1.00  0.00           H  
ATOM   4559  HB2 SER   296       6.834  13.512 -18.069  1.00  0.00           H  
ATOM   4560  HB3 SER   296       5.806  14.857 -18.270  1.00  0.00           H  
ATOM   4561  HG  SER   296       8.559  14.813 -17.473  1.00  0.00           H  
ATOM   4562  N   LEU   297       4.860  12.261 -16.308  1.00  0.00           N  
ATOM   4563  CA  LEU   297       3.676  11.375 -16.196  1.00  0.00           C  
ATOM   4564  C   LEU   297       3.146  11.343 -14.751  1.00  0.00           C  
ATOM   4565  O   LEU   297       2.110  10.633 -14.575  1.00  0.00           O  
ATOM   4566  CB  LEU   297       3.981   9.955 -16.638  1.00  0.00           C  
ATOM   4567  CG  LEU   297       4.569   9.903 -18.125  1.00  0.00           C  
ATOM   4568  CD1 LEU   297       5.271   8.626 -18.418  1.00  0.00           C  
ATOM   4569  CD2 LEU   297       3.455  10.064 -19.134  1.00  0.00           C  
ATOM   4570  H   LEU   297       5.732  11.794 -16.509  1.00  0.00           H  
ATOM   4571  HA  LEU   297       2.847  11.839 -16.730  1.00  0.00           H  
ATOM   4572  HB2 LEU   297       4.627   9.549 -15.859  1.00  0.00           H  
ATOM   4573  HB3 LEU   297       3.097   9.318 -16.626  1.00  0.00           H  
ATOM   4574  HG  LEU   297       5.286  10.717 -18.229  1.00  0.00           H  
ATOM   4575 HD11 LEU   297       5.457   8.575 -19.491  1.00  0.00           H  
ATOM   4576 HD12 LEU   297       6.198   8.551 -17.851  1.00  0.00           H  
ATOM   4577 HD13 LEU   297       4.634   7.792 -18.124  1.00  0.00           H  
ATOM   4578 HD21 LEU   297       3.834  10.172 -20.150  1.00  0.00           H  
ATOM   4579 HD22 LEU   297       2.776   9.212 -19.091  1.00  0.00           H  
ATOM   4580 HD23 LEU   297       3.025  11.051 -18.963  1.00  0.00           H  
ATOM   4581  N   LEU   298       3.888  11.854 -13.736  1.00  0.00           N  
ATOM   4582  CA  LEU   298       3.425  11.925 -12.410  1.00  0.00           C  
ATOM   4583  C   LEU   298       2.128  12.670 -12.317  1.00  0.00           C  
ATOM   4584  O   LEU   298       1.946  13.661 -13.089  1.00  0.00           O  
ATOM   4585  CB  LEU   298       4.433  12.655 -11.514  1.00  0.00           C  
ATOM   4586  CG  LEU   298       4.063  12.879  -9.997  1.00  0.00           C  
ATOM   4587  CD1 LEU   298       4.356  11.625  -9.220  1.00  0.00           C  
ATOM   4588  CD2 LEU   298       4.908  13.983  -9.325  1.00  0.00           C  
ATOM   4589  H   LEU   298       4.836  12.157 -13.909  1.00  0.00           H  
ATOM   4590  HA  LEU   298       3.197  10.928 -12.033  1.00  0.00           H  
ATOM   4591  HB2 LEU   298       5.369  12.113 -11.656  1.00  0.00           H  
ATOM   4592  HB3 LEU   298       4.494  13.664 -11.921  1.00  0.00           H  
ATOM   4593  HG  LEU   298       3.038  13.204  -9.820  1.00  0.00           H  
ATOM   4594 HD11 LEU   298       4.046  10.833  -9.901  1.00  0.00           H  
ATOM   4595 HD12 LEU   298       5.418  11.522  -8.997  1.00  0.00           H  
ATOM   4596 HD13 LEU   298       3.666  11.639  -8.376  1.00  0.00           H  
ATOM   4597 HD21 LEU   298       5.987  13.839  -9.367  1.00  0.00           H  
ATOM   4598 HD22 LEU   298       4.660  14.837  -9.956  1.00  0.00           H  
ATOM   4599 HD23 LEU   298       4.693  14.074  -8.260  1.00  0.00           H  
ATOM   4600  N   ASP   299       1.191  12.244 -11.518  1.00  0.00           N  
ATOM   4601  CA  ASP   299      -0.066  12.926 -11.354  1.00  0.00           C  
ATOM   4602  C   ASP   299      -0.048  13.697 -10.046  1.00  0.00           C  
ATOM   4603  O   ASP   299       0.049  13.132  -8.963  1.00  0.00           O  
ATOM   4604  CB  ASP   299      -1.157  11.814 -11.312  1.00  0.00           C  
ATOM   4605  CG  ASP   299      -2.631  12.263 -11.232  1.00  0.00           C  
ATOM   4606  OD1 ASP   299      -3.540  11.411 -11.177  1.00  0.00           O  
ATOM   4607  OD2 ASP   299      -2.931  13.464 -11.220  1.00  0.00           O1-
ATOM   4608  H   ASP   299       1.474  11.486 -10.912  1.00  0.00           H  
ATOM   4609  HA  ASP   299      -0.232  13.546 -12.235  1.00  0.00           H  
ATOM   4610  HB2 ASP   299      -1.069  11.297 -12.268  1.00  0.00           H  
ATOM   4611  HB3 ASP   299      -1.065  10.957 -10.645  1.00  0.00           H  
ATOM   4612  N   PRO   300      -0.127  15.054 -10.103  1.00  0.00           N  
ATOM   4613  CA  PRO   300       0.432  15.838  -9.005  1.00  0.00           C  
ATOM   4614  C   PRO   300      -0.749  16.174  -8.058  1.00  0.00           C  
ATOM   4615  O   PRO   300      -0.545  16.930  -7.112  1.00  0.00           O  
ATOM   4616  CB  PRO   300       1.080  17.055  -9.681  1.00  0.00           C  
ATOM   4617  CG  PRO   300       0.015  17.266 -10.829  1.00  0.00           C  
ATOM   4618  CD  PRO   300      -0.278  15.869 -11.349  1.00  0.00           C  
ATOM   4619  HA  PRO   300       1.144  15.282  -8.394  1.00  0.00           H  
ATOM   4620  HB2 PRO   300       1.265  17.962  -9.105  1.00  0.00           H  
ATOM   4621  HB3 PRO   300       1.994  16.749 -10.190  1.00  0.00           H  
ATOM   4622  HG2 PRO   300      -0.875  17.748 -10.424  1.00  0.00           H  
ATOM   4623  HG3 PRO   300       0.359  17.855 -11.679  1.00  0.00           H  
ATOM   4624  HD2 PRO   300      -1.322  15.911 -11.659  1.00  0.00           H  
ATOM   4625  HD3 PRO   300       0.291  15.622 -12.245  1.00  0.00           H  
ATOM   4626  N   ASP   301      -1.987  15.656  -8.281  1.00  0.00           N  
ATOM   4627  CA  ASP   301      -3.122  15.924  -7.387  1.00  0.00           C  
ATOM   4628  C   ASP   301      -3.071  15.350  -5.867  1.00  0.00           C  
ATOM   4629  O   ASP   301      -2.414  14.358  -5.648  1.00  0.00           O  
ATOM   4630  CB  ASP   301      -4.432  15.556  -8.086  1.00  0.00           C  
ATOM   4631  CG  ASP   301      -4.770  16.588  -9.198  1.00  0.00           C  
ATOM   4632  OD1 ASP   301      -4.091  17.689  -9.374  1.00  0.00           O  
ATOM   4633  OD2 ASP   301      -5.719  16.260  -9.949  1.00  0.00           O1-
ATOM   4634  H   ASP   301      -2.087  14.892  -8.934  1.00  0.00           H  
ATOM   4635  HA  ASP   301      -3.150  17.004  -7.244  1.00  0.00           H  
ATOM   4636  HB2 ASP   301      -4.423  14.540  -8.481  1.00  0.00           H  
ATOM   4637  HB3 ASP   301      -5.220  15.609  -7.334  1.00  0.00           H  
ATOM   4638  N   GLN   302      -3.583  16.136  -4.847  1.00  0.00           N  
ATOM   4639  CA  GLN   302      -3.329  15.894  -3.439  1.00  0.00           C  
ATOM   4640  C   GLN   302      -3.971  14.532  -2.904  1.00  0.00           C  
ATOM   4641  O   GLN   302      -3.599  14.146  -1.788  1.00  0.00           O  
ATOM   4642  CB  GLN   302      -3.833  17.135  -2.555  1.00  0.00           C  
ATOM   4643  CG  GLN   302      -5.297  17.514  -2.590  1.00  0.00           C  
ATOM   4644  CD  GLN   302      -5.875  18.235  -1.366  1.00  0.00           C  
ATOM   4645  NE2 GLN   302      -7.142  18.099  -1.153  1.00  0.00           N  
ATOM   4646  OE1 GLN   302      -5.171  18.917  -0.600  1.00  0.00           O  
ATOM   4647  H   GLN   302      -4.212  16.876  -5.124  1.00  0.00           H  
ATOM   4648  HA  GLN   302      -2.245  15.887  -3.330  1.00  0.00           H  
ATOM   4649  HB2 GLN   302      -3.511  16.996  -1.523  1.00  0.00           H  
ATOM   4650  HB3 GLN   302      -3.298  18.024  -2.889  1.00  0.00           H  
ATOM   4651  HG2 GLN   302      -5.516  18.072  -3.500  1.00  0.00           H  
ATOM   4652  HG3 GLN   302      -5.988  16.711  -2.846  1.00  0.00           H  
ATOM   4653 HE21 GLN   302      -7.455  18.327  -0.220  1.00  0.00           H  
ATOM   4654 HE22 GLN   302      -7.679  17.644  -1.877  1.00  0.00           H  
ATOM   4655  N   ASP   303      -4.814  13.834  -3.723  1.00  0.00           N  
ATOM   4656  CA  ASP   303      -5.224  12.498  -3.368  1.00  0.00           C  
ATOM   4657  C   ASP   303      -4.546  11.353  -4.145  1.00  0.00           C  
ATOM   4658  O   ASP   303      -4.832  10.171  -4.023  1.00  0.00           O  
ATOM   4659  CB  ASP   303      -6.727  12.387  -3.484  1.00  0.00           C  
ATOM   4660  CG  ASP   303      -7.265  12.397  -4.919  1.00  0.00           C  
ATOM   4661  OD1 ASP   303      -8.224  11.691  -5.221  1.00  0.00           O  
ATOM   4662  OD2 ASP   303      -6.781  13.255  -5.655  1.00  0.00           O1-
ATOM   4663  H   ASP   303      -5.086  14.215  -4.618  1.00  0.00           H  
ATOM   4664  HA  ASP   303      -4.923  12.276  -2.345  1.00  0.00           H  
ATOM   4665  HB2 ASP   303      -6.976  11.467  -2.955  1.00  0.00           H  
ATOM   4666  HB3 ASP   303      -7.208  13.175  -2.906  1.00  0.00           H  
ATOM   4667  N   ALA   304      -3.640  11.740  -5.076  1.00  0.00           N  
ATOM   4668  CA  ALA   304      -2.883  10.935  -6.001  1.00  0.00           C  
ATOM   4669  C   ALA   304      -1.378  10.770  -5.648  1.00  0.00           C  
ATOM   4670  O   ALA   304      -0.902   9.630  -5.452  1.00  0.00           O  
ATOM   4671  CB  ALA   304      -3.175  11.401  -7.423  1.00  0.00           C  
ATOM   4672  H   ALA   304      -3.573  12.741  -5.191  1.00  0.00           H  
ATOM   4673  HA  ALA   304      -3.350   9.959  -5.865  1.00  0.00           H  
ATOM   4674  HB1 ALA   304      -3.038  10.516  -8.044  1.00  0.00           H  
ATOM   4675  HB2 ALA   304      -4.170  11.844  -7.382  1.00  0.00           H  
ATOM   4676  HB3 ALA   304      -2.465  12.195  -7.656  1.00  0.00           H  
ATOM   4677  N   THR   305      -0.774  11.911  -5.261  1.00  0.00           N  
ATOM   4678  CA  THR   305       0.636  11.902  -4.874  1.00  0.00           C  
ATOM   4679  C   THR   305       0.742  12.535  -3.467  1.00  0.00           C  
ATOM   4680  O   THR   305       0.242  13.602  -3.235  1.00  0.00           O  
ATOM   4681  CB  THR   305       1.529  12.517  -5.950  1.00  0.00           C  
ATOM   4682  CG2 THR   305       2.926  12.768  -5.447  1.00  0.00           C  
ATOM   4683  OG1 THR   305       1.615  11.666  -7.136  1.00  0.00           O  
ATOM   4684  H   THR   305      -1.261  12.795  -5.236  1.00  0.00           H  
ATOM   4685  HA  THR   305       0.960  10.885  -4.653  1.00  0.00           H  
ATOM   4686  HB  THR   305       1.133  13.486  -6.254  1.00  0.00           H  
ATOM   4687  HG1 THR   305       0.977  12.004  -7.770  1.00  0.00           H  
ATOM   4688 HG21 THR   305       3.402  11.821  -5.190  1.00  0.00           H  
ATOM   4689 HG22 THR   305       3.519  13.152  -6.277  1.00  0.00           H  
ATOM   4690 HG23 THR   305       2.865  13.470  -4.616  1.00  0.00           H  
ATOM   4691  N   TYR   306       1.348  11.824  -2.499  1.00  0.00           N  
ATOM   4692  CA  TYR   306       1.730  12.391  -1.172  1.00  0.00           C  
ATOM   4693  C   TYR   306       2.896  11.552  -0.478  1.00  0.00           C  
ATOM   4694  O   TYR   306       3.188  10.396  -0.728  1.00  0.00           O  
ATOM   4695  CB  TYR   306       0.538  12.640  -0.170  1.00  0.00           C  
ATOM   4696  CG  TYR   306      -0.469  11.564   0.127  1.00  0.00           C  
ATOM   4697  CD1 TYR   306      -0.252  10.267   0.708  1.00  0.00           C  
ATOM   4698  CD2 TYR   306      -1.812  11.816  -0.300  1.00  0.00           C  
ATOM   4699  CE1 TYR   306      -1.284   9.337   0.963  1.00  0.00           C  
ATOM   4700  CE2 TYR   306      -2.772  10.858  -0.151  1.00  0.00           C  
ATOM   4701  CZ  TYR   306      -2.534   9.626   0.490  1.00  0.00           C  
ATOM   4702  OH  TYR   306      -3.541   8.670   0.718  1.00  0.00           O  
ATOM   4703  H   TYR   306       1.874  10.996  -2.740  1.00  0.00           H  
ATOM   4704  HA  TYR   306       2.129  13.405  -1.173  1.00  0.00           H  
ATOM   4705  HB2 TYR   306       1.008  12.914   0.774  1.00  0.00           H  
ATOM   4706  HB3 TYR   306      -0.018  13.483  -0.582  1.00  0.00           H  
ATOM   4707  HD1 TYR   306       0.748  10.029   1.041  1.00  0.00           H  
ATOM   4708  HD2 TYR   306      -1.942  12.757  -0.814  1.00  0.00           H  
ATOM   4709  HE1 TYR   306      -1.094   8.408   1.481  1.00  0.00           H  
ATOM   4710  HE2 TYR   306      -3.778  11.022  -0.509  1.00  0.00           H  
ATOM   4711  HH  TYR   306      -3.181   7.843   1.046  1.00  0.00           H  
ATOM   4712  N   PHE   307       3.537  12.226   0.419  1.00  0.00           N  
ATOM   4713  CA  PHE   307       4.227  11.566   1.450  1.00  0.00           C  
ATOM   4714  C   PHE   307       3.697  12.072   2.785  1.00  0.00           C  
ATOM   4715  O   PHE   307       3.375  13.240   2.914  1.00  0.00           O  
ATOM   4716  CB  PHE   307       5.733  11.796   1.303  1.00  0.00           C  
ATOM   4717  CG  PHE   307       6.494  10.917   2.287  1.00  0.00           C  
ATOM   4718  CD1 PHE   307       7.160  11.433   3.466  1.00  0.00           C  
ATOM   4719  CD2 PHE   307       6.781   9.565   1.963  1.00  0.00           C  
ATOM   4720  CE1 PHE   307       7.887  10.568   4.285  1.00  0.00           C  
ATOM   4721  CE2 PHE   307       7.524   8.666   2.814  1.00  0.00           C  
ATOM   4722  CZ  PHE   307       8.076   9.214   3.970  1.00  0.00           C  
ATOM   4723  H   PHE   307       3.444  13.229   0.488  1.00  0.00           H  
ATOM   4724  HA  PHE   307       4.047  10.493   1.512  1.00  0.00           H  
ATOM   4725  HB2 PHE   307       6.054  11.640   0.273  1.00  0.00           H  
ATOM   4726  HB3 PHE   307       5.885  12.836   1.590  1.00  0.00           H  
ATOM   4727  HD1 PHE   307       7.055  12.480   3.710  1.00  0.00           H  
ATOM   4728  HD2 PHE   307       6.468   9.224   0.988  1.00  0.00           H  
ATOM   4729  HE1 PHE   307       8.224  10.932   5.245  1.00  0.00           H  
ATOM   4730  HE2 PHE   307       7.458   7.603   2.636  1.00  0.00           H  
ATOM   4731  HZ  PHE   307       8.557   8.523   4.646  1.00  0.00           H  
ATOM   4732  N   GLY   308       3.752  11.181   3.791  1.00  0.00           N  
ATOM   4733  CA  GLY   308       3.579  11.677   5.120  1.00  0.00           C  
ATOM   4734  C   GLY   308       4.201  10.787   6.274  1.00  0.00           C  
ATOM   4735  O   GLY   308       4.743   9.750   5.961  1.00  0.00           O  
ATOM   4736  H   GLY   308       4.328  10.361   3.665  1.00  0.00           H  
ATOM   4737  HA2 GLY   308       4.029  12.669   5.160  1.00  0.00           H  
ATOM   4738  HA3 GLY   308       2.536  11.987   5.190  1.00  0.00           H  
ATOM   4739  N   ALA   309       4.048  11.116   7.521  1.00  0.00           N  
ATOM   4740  CA  ALA   309       4.750  10.486   8.656  1.00  0.00           C  
ATOM   4741  C   ALA   309       3.986  10.780   9.992  1.00  0.00           C  
ATOM   4742  O   ALA   309       3.374  11.823  10.080  1.00  0.00           O  
ATOM   4743  CB  ALA   309       6.104  11.272   8.717  1.00  0.00           C  
ATOM   4744  H   ALA   309       3.501  11.935   7.741  1.00  0.00           H  
ATOM   4745  HA  ALA   309       4.875   9.403   8.647  1.00  0.00           H  
ATOM   4746  HB1 ALA   309       6.786  10.924   7.941  1.00  0.00           H  
ATOM   4747  HB2 ALA   309       5.951  12.345   8.596  1.00  0.00           H  
ATOM   4748  HB3 ALA   309       6.615  10.982   9.635  1.00  0.00           H  
ATOM   4749  N   PHE   310       3.782   9.848  10.900  1.00  0.00           N  
ATOM   4750  CA  PHE   310       3.248  10.095  12.265  1.00  0.00           C  
ATOM   4751  C   PHE   310       3.981   9.217  13.359  1.00  0.00           C  
ATOM   4752  O   PHE   310       3.992   7.994  13.134  1.00  0.00           O  
ATOM   4753  CB  PHE   310       1.704   9.983  12.335  1.00  0.00           C  
ATOM   4754  CG  PHE   310       1.062   8.745  11.722  1.00  0.00           C  
ATOM   4755  CD1 PHE   310       0.364   8.894  10.568  1.00  0.00           C  
ATOM   4756  CD2 PHE   310       1.044   7.503  12.454  1.00  0.00           C  
ATOM   4757  CE1 PHE   310      -0.316   7.760  10.053  1.00  0.00           C  
ATOM   4758  CE2 PHE   310       0.321   6.468  11.971  1.00  0.00           C  
ATOM   4759  CZ  PHE   310      -0.260   6.497  10.718  1.00  0.00           C  
ATOM   4760  H   PHE   310       4.190   8.953  10.669  1.00  0.00           H  
ATOM   4761  HA  PHE   310       3.494  11.123  12.531  1.00  0.00           H  
ATOM   4762  HB2 PHE   310       1.431   9.928  13.389  1.00  0.00           H  
ATOM   4763  HB3 PHE   310       1.198  10.841  11.892  1.00  0.00           H  
ATOM   4764  HD1 PHE   310       0.405   9.861  10.088  1.00  0.00           H  
ATOM   4765  HD2 PHE   310       1.443   7.534  13.456  1.00  0.00           H  
ATOM   4766  HE1 PHE   310      -0.846   7.809   9.113  1.00  0.00           H  
ATOM   4767  HE2 PHE   310       0.419   5.522  12.484  1.00  0.00           H  
ATOM   4768  HZ  PHE   310      -0.745   5.577  10.427  1.00  0.00           H  
ATOM   4769  N   LYS   311       4.487   9.792  14.471  1.00  0.00           N  
ATOM   4770  CA  LYS   311       5.133   9.031  15.559  1.00  0.00           C  
ATOM   4771  C   LYS   311       4.030   8.247  16.290  1.00  0.00           C  
ATOM   4772  O   LYS   311       3.024   8.835  16.623  1.00  0.00           O  
ATOM   4773  CB  LYS   311       5.859  10.085  16.463  1.00  0.00           C  
ATOM   4774  CG  LYS   311       6.681   9.308  17.510  1.00  0.00           C  
ATOM   4775  CD  LYS   311       7.523  10.263  18.411  1.00  0.00           C  
ATOM   4776  CE  LYS   311       7.814   9.700  19.788  1.00  0.00           C  
ATOM   4777  NZ  LYS   311       8.731  10.626  20.517  1.00  0.00           N1+
ATOM   4778  H   LYS   311       4.428  10.795  14.569  1.00  0.00           H  
ATOM   4779  HA  LYS   311       5.876   8.335  15.169  1.00  0.00           H  
ATOM   4780  HB2 LYS   311       6.584  10.651  15.878  1.00  0.00           H  
ATOM   4781  HB3 LYS   311       5.123  10.733  16.939  1.00  0.00           H  
ATOM   4782  HG2 LYS   311       6.069   8.707  18.183  1.00  0.00           H  
ATOM   4783  HG3 LYS   311       7.340   8.618  16.984  1.00  0.00           H  
ATOM   4784  HD2 LYS   311       8.466  10.561  17.951  1.00  0.00           H  
ATOM   4785  HD3 LYS   311       6.925  11.169  18.506  1.00  0.00           H  
ATOM   4786  HE2 LYS   311       6.896   9.639  20.373  1.00  0.00           H  
ATOM   4787  HE3 LYS   311       8.364   8.766  19.670  1.00  0.00           H  
ATOM   4788  HZ1 LYS   311       9.716  10.473  20.352  1.00  0.00           H  
ATOM   4789  HZ2 LYS   311       8.402  11.569  20.370  1.00  0.00           H  
ATOM   4790  HZ3 LYS   311       8.741  10.340  21.486  1.00  0.00           H  
ATOM   4791  N   VAL   312       4.303   7.071  16.771  1.00  0.00           N  
ATOM   4792  CA  VAL   312       3.426   6.202  17.605  1.00  0.00           C  
ATOM   4793  C   VAL   312       3.966   5.810  18.980  1.00  0.00           C  
ATOM   4794  O   VAL   312       3.120   5.638  19.884  1.00  0.00           O  
ATOM   4795  CB  VAL   312       2.981   4.984  16.773  1.00  0.00           C  
ATOM   4796  CG1 VAL   312       2.154   3.929  17.517  1.00  0.00           C  
ATOM   4797  CG2 VAL   312       2.243   5.246  15.433  1.00  0.00           C  
ATOM   4798  H   VAL   312       5.062   6.571  16.330  1.00  0.00           H  
ATOM   4799  HA  VAL   312       2.487   6.730  17.766  1.00  0.00           H  
ATOM   4800  HB  VAL   312       3.872   4.425  16.488  1.00  0.00           H  
ATOM   4801 HG11 VAL   312       1.273   4.383  17.971  1.00  0.00           H  
ATOM   4802 HG12 VAL   312       1.705   3.111  16.954  1.00  0.00           H  
ATOM   4803 HG13 VAL   312       2.750   3.385  18.250  1.00  0.00           H  
ATOM   4804 HG21 VAL   312       2.849   5.664  14.629  1.00  0.00           H  
ATOM   4805 HG22 VAL   312       1.722   4.365  15.057  1.00  0.00           H  
ATOM   4806 HG23 VAL   312       1.421   5.914  15.692  1.00  0.00           H  
ATOM   4807  N   GLN   313       5.293   5.846  19.145  1.00  0.00           N  
ATOM   4808  CA  GLN   313       6.071   5.533  20.367  1.00  0.00           C  
ATOM   4809  C   GLN   313       7.423   6.279  20.589  1.00  0.00           C  
ATOM   4810  O   GLN   313       8.029   6.661  19.580  1.00  0.00           O  
ATOM   4811  CB  GLN   313       6.311   3.970  20.448  1.00  0.00           C  
ATOM   4812  CG  GLN   313       5.142   3.096  20.826  1.00  0.00           C  
ATOM   4813  CD  GLN   313       5.689   1.628  20.987  1.00  0.00           C  
ATOM   4814  NE2 GLN   313       6.810   1.278  21.338  1.00  0.00           N  
ATOM   4815  OE1 GLN   313       4.887   0.689  20.618  1.00  0.00           O  
ATOM   4816  H   GLN   313       5.786   5.913  18.266  1.00  0.00           H  
ATOM   4817  HA  GLN   313       5.418   5.849  21.180  1.00  0.00           H  
ATOM   4818  HB2 GLN   313       6.628   3.588  19.477  1.00  0.00           H  
ATOM   4819  HB3 GLN   313       7.202   3.852  21.065  1.00  0.00           H  
ATOM   4820  HG2 GLN   313       4.793   3.387  21.817  1.00  0.00           H  
ATOM   4821  HG3 GLN   313       4.280   3.123  20.159  1.00  0.00           H  
ATOM   4822 HE21 GLN   313       7.060   0.300  21.327  1.00  0.00           H  
ATOM   4823 HE22 GLN   313       7.484   1.968  21.638  1.00  0.00           H  
ATOM   4824  N   ASP   314       7.800   6.546  21.833  1.00  0.00           N  
ATOM   4825  CA  ASP   314       9.220   6.769  22.124  1.00  0.00           C  
ATOM   4826  C   ASP   314      10.126   5.501  21.900  1.00  0.00           C  
ATOM   4827  O   ASP   314       9.764   4.384  22.348  1.00  0.00           O  
ATOM   4828  CB  ASP   314       9.512   7.257  23.578  1.00  0.00           C  
ATOM   4829  CG  ASP   314       8.660   8.504  23.859  1.00  0.00           C  
ATOM   4830  OD1 ASP   314       8.548   9.355  22.963  1.00  0.00           O  
ATOM   4831  OD2 ASP   314       8.351   8.705  25.000  1.00  0.00           O1-
ATOM   4832  H   ASP   314       7.175   6.265  22.574  1.00  0.00           H  
ATOM   4833  HA  ASP   314       9.522   7.520  21.393  1.00  0.00           H  
ATOM   4834  HB2 ASP   314       9.201   6.505  24.303  1.00  0.00           H  
ATOM   4835  HB3 ASP   314      10.577   7.457  23.698  1.00  0.00           H  
ATOM   4836  N   ILE   315      11.204   5.702  21.212  1.00  0.00           N  
ATOM   4837  CA  ILE   315      12.229   4.702  20.958  1.00  0.00           C  
ATOM   4838  C   ILE   315      12.843   4.238  22.303  1.00  0.00           C  
ATOM   4839  O   ILE   315      12.781   3.034  22.569  1.00  0.00           O  
ATOM   4840  CB  ILE   315      13.435   5.199  20.070  1.00  0.00           C  
ATOM   4841  CG1 ILE   315      12.899   5.513  18.664  1.00  0.00           C  
ATOM   4842  CG2 ILE   315      14.426   4.002  20.004  1.00  0.00           C  
ATOM   4843  CD1 ILE   315      13.956   6.122  17.796  1.00  0.00           C  
ATOM   4844  H   ILE   315      11.366   6.679  21.009  1.00  0.00           H  
ATOM   4845  HA  ILE   315      11.697   3.868  20.500  1.00  0.00           H  
ATOM   4846  HB  ILE   315      13.889   6.074  20.537  1.00  0.00           H  
ATOM   4847 HG12 ILE   315      12.504   4.598  18.223  1.00  0.00           H  
ATOM   4848 HG13 ILE   315      12.032   6.173  18.665  1.00  0.00           H  
ATOM   4849 HG21 ILE   315      15.303   4.243  19.403  1.00  0.00           H  
ATOM   4850 HG22 ILE   315      14.855   3.782  20.982  1.00  0.00           H  
ATOM   4851 HG23 ILE   315      13.952   3.037  19.824  1.00  0.00           H  
ATOM   4852 HD11 ILE   315      13.437   6.383  16.874  1.00  0.00           H  
ATOM   4853 HD12 ILE   315      14.365   7.064  18.162  1.00  0.00           H  
ATOM   4854 HD13 ILE   315      14.773   5.470  17.488  1.00  0.00           H  
ATOM   4855  N   ASP   316      13.393   5.194  23.071  1.00  0.00           N  
ATOM   4856  CA  ASP   316      14.141   5.112  24.304  1.00  0.00           C  
ATOM   4857  C   ASP   316      13.998   6.369  25.238  1.00  0.00           C  
ATOM   4858  O   ASP   316      13.356   7.299  24.801  1.00  0.00           O  
ATOM   4859  CB  ASP   316      15.597   4.630  24.102  1.00  0.00           C  
ATOM   4860  CG  ASP   316      16.621   5.471  23.275  1.00  0.00           C  
ATOM   4861  OD1 ASP   316      17.566   4.872  22.733  1.00  0.00           O  
ATOM   4862  OD2 ASP   316      16.415   6.678  23.121  1.00  0.00           O1-
ATOM   4863  OXT ASP   316      14.473   6.260  26.380  1.00  0.00           O1-
ATOM   4864  H   ASP   316      13.385   6.119  22.666  1.00  0.00           H  
ATOM   4865  HA  ASP   316      13.664   4.352  24.923  1.00  0.00           H  
ATOM   4866  HB2 ASP   316      16.025   4.458  25.090  1.00  0.00           H  
ATOM   4867  HB3 ASP   316      15.613   3.653  23.618  1.00  0.00           H  
TER   
ATOM   4868  N   GLN   162     -10.024   2.906  21.609  1.00  0.00           N1+
ATOM   4869  CA  GLN   162      -9.484   3.712  20.482  1.00  0.00           C  
ATOM   4870  C   GLN   162     -10.237   3.450  19.199  1.00  0.00           C  
ATOM   4871  O   GLN   162     -10.109   2.318  18.682  1.00  0.00           O  
ATOM   4872  CB  GLN   162      -7.995   3.587  20.425  1.00  0.00           C  
ATOM   4873  CG  GLN   162      -7.245   4.555  19.415  1.00  0.00           C  
ATOM   4874  CD  GLN   162      -7.406   6.012  19.843  1.00  0.00           C  
ATOM   4875  NE2 GLN   162      -6.353   6.781  19.641  1.00  0.00           N  
ATOM   4876  OE1 GLN   162      -8.389   6.379  20.441  1.00  0.00           O  
ATOM   4877  HA  GLN   162      -9.687   4.715  20.858  1.00  0.00           H  
ATOM   4878  HB2 GLN   162      -7.524   3.777  21.390  1.00  0.00           H  
ATOM   4879  HB3 GLN   162      -7.776   2.563  20.122  1.00  0.00           H  
ATOM   4880  HG2 GLN   162      -6.229   4.194  19.252  1.00  0.00           H  
ATOM   4881  HG3 GLN   162      -7.680   4.441  18.422  1.00  0.00           H  
ATOM   4882 HE21 GLN   162      -6.375   7.754  19.908  1.00  0.00           H  
ATOM   4883 HE22 GLN   162      -5.606   6.400  19.078  1.00  0.00           H  
ATOM   4884  H1  GLN   162     -10.996   3.173  21.546  1.00  0.00           H  
ATOM   4885  H2  GLN   162      -9.499   3.089  22.452  1.00  0.00           H  
ATOM   4886  H3  GLN   162     -10.010   1.939  21.316  1.00  0.00           H  
ATOM   4887  N   PRO   163     -10.927   4.412  18.646  1.00  0.00           N  
ATOM   4888  CA  PRO   163     -11.794   4.132  17.479  1.00  0.00           C  
ATOM   4889  C   PRO   163     -11.184   3.411  16.251  1.00  0.00           C  
ATOM   4890  O   PRO   163     -10.097   3.813  15.811  1.00  0.00           O  
ATOM   4891  CB  PRO   163     -12.392   5.539  17.049  1.00  0.00           C  
ATOM   4892  CG  PRO   163     -12.354   6.257  18.418  1.00  0.00           C  
ATOM   4893  CD  PRO   163     -11.194   5.731  19.182  1.00  0.00           C  
ATOM   4894  HA  PRO   163     -12.609   3.502  17.836  1.00  0.00           H  
ATOM   4895  HB2 PRO   163     -11.640   5.994  16.406  1.00  0.00           H  
ATOM   4896  HB3 PRO   163     -13.317   5.392  16.491  1.00  0.00           H  
ATOM   4897  HG2 PRO   163     -12.320   7.328  18.217  1.00  0.00           H  
ATOM   4898  HG3 PRO   163     -13.231   5.895  18.954  1.00  0.00           H  
ATOM   4899  HD2 PRO   163     -10.342   6.406  19.101  1.00  0.00           H  
ATOM   4900  HD3 PRO   163     -11.449   5.567  20.229  1.00  0.00           H  
ATOM   4901  N   PHE   164     -11.917   2.496  15.662  1.00  0.00           N  
ATOM   4902  CA  PHE   164     -11.529   1.715  14.469  1.00  0.00           C  
ATOM   4903  C   PHE   164     -12.752   1.173  13.632  1.00  0.00           C  
ATOM   4904  O   PHE   164     -13.873   1.022  14.108  1.00  0.00           O  
ATOM   4905  CB  PHE   164     -10.466   0.616  14.783  1.00  0.00           C  
ATOM   4906  CG  PHE   164     -11.013  -0.536  15.634  1.00  0.00           C  
ATOM   4907  CD1 PHE   164     -11.807  -1.541  15.064  1.00  0.00           C  
ATOM   4908  CD2 PHE   164     -10.823  -0.505  17.054  1.00  0.00           C  
ATOM   4909  CE1 PHE   164     -12.460  -2.488  15.856  1.00  0.00           C  
ATOM   4910  CE2 PHE   164     -11.357  -1.560  17.811  1.00  0.00           C  
ATOM   4911  CZ  PHE   164     -12.103  -2.608  17.234  1.00  0.00           C  
ATOM   4912  H   PHE   164     -12.837   2.271  16.012  1.00  0.00           H  
ATOM   4913  HA  PHE   164     -11.021   2.468  13.866  1.00  0.00           H  
ATOM   4914  HB2 PHE   164     -10.071   0.188  13.862  1.00  0.00           H  
ATOM   4915  HB3 PHE   164      -9.623   1.096  15.280  1.00  0.00           H  
ATOM   4916  HD1 PHE   164     -11.937  -1.513  13.992  1.00  0.00           H  
ATOM   4917  HD2 PHE   164     -10.105   0.090  17.599  1.00  0.00           H  
ATOM   4918  HE1 PHE   164     -12.887  -3.348  15.362  1.00  0.00           H  
ATOM   4919  HE2 PHE   164     -11.077  -1.619  18.853  1.00  0.00           H  
ATOM   4920  HZ  PHE   164     -12.377  -3.439  17.867  1.00  0.00           H  
ATOM   4921  N   ALA   165     -12.432   0.762  12.397  1.00  0.00           N  
ATOM   4922  CA  ALA   165     -13.325  -0.014  11.470  1.00  0.00           C  
ATOM   4923  C   ALA   165     -12.501  -0.710  10.434  1.00  0.00           C  
ATOM   4924  O   ALA   165     -11.460  -0.241  10.045  1.00  0.00           O  
ATOM   4925  CB  ALA   165     -14.352   0.968  10.825  1.00  0.00           C  
ATOM   4926  H   ALA   165     -11.550   1.096  12.037  1.00  0.00           H  
ATOM   4927  HA  ALA   165     -13.931  -0.644  12.122  1.00  0.00           H  
ATOM   4928  HB1 ALA   165     -14.933   0.380  10.114  1.00  0.00           H  
ATOM   4929  HB2 ALA   165     -14.938   1.445  11.610  1.00  0.00           H  
ATOM   4930  HB3 ALA   165     -13.768   1.709  10.279  1.00  0.00           H  
ATOM   4931  N   HIE   166     -12.977  -1.889   9.983  1.00  0.00           N  
ATOM   4932  CA  HIE   166     -12.492  -2.645   8.858  1.00  0.00           C  
ATOM   4933  C   HIE   166     -13.657  -3.466   8.347  1.00  0.00           C  
ATOM   4934  O   HIE   166     -14.199  -4.191   9.156  1.00  0.00           O  
ATOM   4935  CB  HIE   166     -11.261  -3.421   9.366  1.00  0.00           C  
ATOM   4936  CG  HIE   166     -10.440  -4.245   8.477  1.00  0.00           C  
ATOM   4937  CD2 HIE   166     -10.747  -4.725   7.273  1.00  0.00           C  
ATOM   4938  ND1 HIE   166      -9.201  -4.767   8.915  1.00  0.00           N
[truncated: 190,419 more chars]
