# Supplementary material for: Identification of a binding site on soluble RANKL that can be targeted to inhibit soluble RANK-RANKL interactions and treat osteoporosis
Source: Nat Commun. 2022 Sep 12;13:5338. doi: 10.1038/s41467-022-33006-4 (PMC9468151; doi:10.1038/s41467-022-33006-4)
Supplement: Supplementary file 5 — Source Data [file 41467_2022_33006_MOESM5_ESM.zip › source datas.xlsx]

## Sheet: fig. 1b
	sRANKL	mRANKL
Y234-H224	30.8	3.3
Y234-D301	36.7	1.3
K180-H224	16	1
Q236-D301	16.5	6.4

## Sheet: fig. 1c
	sRANKL	mRANKL
64-66 Å	0	0.1
66-68 Å	1.8	5.8
68-70 Å	14.4	35.3
70-72 Å	25.6	43.6
72-74 Å	22.1	14
74-76 Å	18.5	1.2
76-78 Å	8.7	0
78-80 Å	4.8	0
80-82 Å	3.1	0
82-84 Å	0.8	0
84-86 Å	0.1	0

## Sheet: fig. 1f
	200 ng/mL			100 ng/mL			50 ng/mL			25 ng/mL
WT	198	201	205	198	201	205	118	103	116	53	61	57
K182A	0	0	0	0	0	0	0	0	0	0	0	0
R224A	0	0	0	0	0	0	0	0	0	0	0	0
H226A	0	0	0	0	0	0	0	0	0	0	0	0
E227A	0	0	0	0	0	0	0	0	0	0	0	0
Q238A	155	163	151	166	142	153	153	140	132	218	174	207
Y242A	12	14	11	5	7	5	1	2	2	1	1	4
E270A	0	0	0	0	0	0	0	0	0	0	0	0
D301A	0	0	0	0	0	0	0	0	0	0	0	0
D303A	0	0	0	0	0	0	0	0	0	0	0	0

## Sheet: fig. 3c
conc. (μM)
33	99.005	98.5075	99.005
10	91.791	91.0448	90.2985
3.3	76.6169	75.8706	78.607
1	50.7463	58.209	52.4876
0.3	40.2985	51.7413	33.8308
0.1	31.8408	36.5672	39.0547
0.03	19.1542	29.1045	33.5821
0.01	-4.22886	6.96517	4.97512
0.003	7.9602	6.21891	4.72637

## Sheet: fig. 3d
conc. (μM)
33	90.3017	88.3621	89.6552
10	62.8233	62.8233	61.5302
3.0303	46.6595	46.6595	50.5388
0.918274	19.8276	9.80603	12.7155
0.278265	19.8276	9.80603	12.7155
0.0843226	10.4526	18.2112	10.1293
0.0255523	1.72414	9.48276	-1.8319
0.00774313	-0.21552	3.34052	0.431034
0.0023464	-1.8319	-1.18534	3.98707

## Sheet: fig. 3g
	WT RANKL			Q238A
Vehicle	0	0	0	0	0	0
0 μM	267	259	260	273	256	270
10 μM	4	2	5	265	279	270
3 μM	35	57	40	250	279	269
0.3 μM	142	135	149	268	278	265

## Sheet: fig. 3h
		H226A RANKL 0 ng/mL			H226A RANKL 50 ng/mL			H226A RANKL 200 ng/mL			H226A RANKL 400 ng/mL
S3-15 0 μM	0	284	284	261	267	279	270	204	186	201	132	131	125
S3-15 10 μM	10	36	29	36	173	156	170	121	125	113	28	66	70

## Sheet: fig. 4a
UP one
DOWN one

## Sheet: fig. 6b
p-JNK						JNK

## Sheet: fig. 6c
Vehcile	0.67541	0.636066	1.68853
0	29.4902	30.9853	32.2344
0.08	32.0377	29.8492	26.4557
0.28	25.9787	28.8312	30.4836
0.92	26.259	24.0852	28.8361
3.03	25.0885	25.1918	25.4328
10	23.5738	23.8492	23.6426
33	17.4311	18.5918	15.8918

[truncated: 51 more sheets: fig. 6d, fig. 6e, fig. 6f, fig. 6g, fig. 6h, fig. 7a, fig. 7b, fig. 7c, fig. 8a, fig. 8a-graph, fig. 8b, fig. 8c, fig. 8c-graph, fig. 8d, fig. 8e, fig. 8f, fig. 8g, fig. S1a, fig. S1b, fig. S2a …]
